# Supplementary material for: Dataset of the AAC2 conformations in the c-, intermediate- and m-states obtained from free-energy simulations
Source: Data Brief. 2016 Apr 13;7:1355–7. doi: 10.1016/j.dib.2016.04.022 (PMC4845157; doi:10.1016/j.dib.2016.04.022)
Supplement: Supplementary file 2 — Supplementary material [file mmc2.zip]

Archive with 21 entries (21 files):
- AAC_ADP_cstate_min.pdb
- AAC_ADP_intermediate_state_min.pdb
- AAC_ADP_mstate_min.pdb
- AAC_AMP_cbasin_min.pdb
- AAC_AMP_intermediate_basin_min.pdb
- AAC_AMP_mbasin_min.pdb
- AAC_ATP_cstate_min.pdb
- AAC_ATP_intermediate_state_min.pdb
- AAC_ATP_mstate_min.pdb
- AAC_cbasin_min.pdb
- AAC_GDP_cbasin_min.pdb
- AAC_GDP_intermediate_basin_min.pdb
- AAC_GDP_mbasin_min.pdb
- AAC_GMP_cbasin_min.pdb
- AAC_GMP_intermediate_basin_min.pdb
- AAC_GMP_mbasin_min.pdb
- AAC_GTP_cbasin_min.pdb
- AAC_GTP_intermediate_state_min.pdb
- AAC_GTP_mbasin_min.pdb
- AAC_intermediate_basin_min.pdb
- AAC_mbasin_min.pdb
