# Supplementary material for: Dataset of the AAC2 conformations in the c-, intermediate- and m-states obtained from free-energy simulations
Source: Data Brief. 2016 Apr 13;7:1355–7. doi: 10.1016/j.dib.2016.04.022 (PMC4845157; doi:10.1016/j.dib.2016.04.022)
Supplement: Supplementary file 2 — Supplementary material [file mmc2.zip › AAC_ADP_cstate_min.pdb]

HEADER The c-state conformation of AAC2 in the presence of ADP
CRYST1    1.000    1.000    1.000  90.00  90.00  90.00 P 1           1
ATOM      1  N   ASP A   3      15.630  -9.691  22.617  0.00  0.00      A     
ATOM      2  HT1 ASP A   3      15.004  -9.568  21.825  0.00  0.00      A     
ATOM      3  HT2 ASP A   3      15.394 -10.571  23.058  0.00  0.00      A     
ATOM      4  HT3 ASP A   3      16.575  -9.768  22.265  0.00  0.00      A     
ATOM      5  CA  ASP A   3      15.489  -8.555  23.553  0.00  0.00      A     
ATOM      6  HA  ASP A   3      14.499  -8.621  24.004  0.00  0.00      A     
ATOM      7  CB  ASP A   3      16.544  -8.623  24.671  0.00  0.00      A     
ATOM      8  HB1 ASP A   3      16.669  -9.646  25.017  0.00  0.00      A     
ATOM      9  HB2 ASP A   3      16.193  -8.022  25.508  0.00  0.00      A     
ATOM     10  CG  ASP A   3      17.882  -8.055  24.203  0.00  0.00      A     
ATOM     11  OD1 ASP A   3      18.063  -6.836  24.378  0.00  0.00      A     
ATOM     12  OD2 ASP A   3      18.631  -8.778  23.509  0.00  0.00      A     
ATOM     13  C   ASP A   3      15.566  -7.195  22.842  0.00  0.00      A     
ATOM     14  O   ASP A   3      16.130  -7.076  21.752  0.00  0.00      A     
ATOM     15  N   ALA A   4      15.117  -6.153  23.537  0.00  0.00      A     
ATOM     16  HN  ALA A   4      14.618  -6.350  24.398  0.00  0.00      A     
ATOM     17  CA  ALA A   4      15.261  -4.740  23.173  0.00  0.00      A     
ATOM     18  HA  ALA A   4      15.940  -4.658  22.327  0.00  0.00      A     
ATOM     19  CB  ALA A   4      13.884  -4.251  22.713  0.00  0.00      A     
ATOM     20  HB1 ALA A   4      13.188  -4.266  23.552  0.00  0.00      A     
ATOM     21  HB2 ALA A   4      13.502  -4.893  21.918  0.00  0.00      A     
ATOM     22  HB3 ALA A   4      13.958  -3.232  22.331  0.00  0.00      A     
ATOM     23  C   ALA A   4      15.874  -3.882  24.315  0.00  0.00      A     
ATOM     24  O   ALA A   4      15.594  -2.685  24.423  0.00  0.00      A     
ATOM     25  N   ALA A   5      16.685  -4.493  25.189  0.00  0.00      A     
ATOM     26  HN  ALA A   5      16.935  -5.455  24.975  0.00  0.00      A     
ATOM     27  CA  ALA A   5      17.159  -3.930  26.470  0.00  0.00      A     
ATOM     28  HA  ALA A   5      17.065  -2.843  26.436  0.00  0.00      A     
ATOM     29  CB  ALA A   5      16.203  -4.451  27.552  0.00  0.00      A     
ATOM     30  HB1 ALA A   5      15.169  -4.238  27.274  0.00  0.00      A     
ATOM     31  HB2 ALA A   5      16.409  -3.955  28.499  0.00  0.00      A     
ATOM     32  HB3 ALA A   5      16.324  -5.528  27.675  0.00  0.00      A     
ATOM     33  C   ALA A   5      18.653  -4.210  26.814  0.00  0.00      A     
ATOM     34  O   ALA A   5      19.200  -3.638  27.759  0.00  0.00      A     
ATOM     35  N   VAL A   6      19.322  -5.059  26.031  0.00  0.00      A     
ATOM     36  HN  VAL A   6      18.750  -5.612  25.402  0.00  0.00      A     
ATOM     37  CA  VAL A   6      20.794  -5.230  25.887  0.00  0.00      A     
ATOM     38  HA  VAL A   6      21.284  -4.329  26.232  0.00  0.00      A     
ATOM     39  CB  VAL A   6      21.361  -6.399  26.708  0.00  0.00      A     
ATOM     40  HB  VAL A   6      22.411  -6.515  26.459  0.00  0.00      A     
ATOM     41  CG1 VAL A   6      21.309  -6.117  28.208  0.00  0.00      A     
ATOM     42 HG11 VAL A   6      20.278  -6.064  28.542  0.00  0.00      A     
ATOM     43 HG12 VAL A   6      21.807  -5.172  28.424  0.00  0.00      A     
ATOM     44 HG13 VAL A   6      21.827  -6.909  28.743  0.00  0.00      A     
ATOM     45  CG2 VAL A   6      20.670  -7.728  26.406  0.00  0.00      A     
ATOM     46 HG21 VAL A   6      19.646  -7.719  26.775  0.00  0.00      A     
ATOM     47 HG22 VAL A   6      21.228  -8.529  26.885  0.00  0.00      A     
ATOM     48 HG23 VAL A   6      20.662  -7.917  25.333  0.00  0.00      A     
ATOM     49  C   VAL A   6      21.247  -5.378  24.426  0.00  0.00      A     
ATOM     50  O   VAL A   6      22.439  -5.457  24.144  0.00  0.00      A     
ATOM     51  N   SER A   7      20.303  -5.382  23.486  0.00  0.00      A     
ATOM     52  HN  SER A   7      19.355  -5.540  23.812  0.00  0.00      A     
ATOM     53  CA  SER A   7      20.477  -5.210  22.036  0.00  0.00      A     
ATOM     54  HA  SER A   7      21.479  -4.843  21.820  0.00  0.00      A     
ATOM     55  CB  SER A   7      20.259  -6.544  21.317  0.00  0.00      A     
ATOM     56  HB1 SER A   7      19.910  -6.358  20.300  0.00  0.00      A     
ATOM     57  HB2 SER A   7      19.493  -7.111  21.841  0.00  0.00      A     
ATOM     58  OG  SER A   7      21.456  -7.297  21.235  0.00  0.00      A     
ATOM     59  HG1 SER A   7      21.795  -7.469  22.141  0.00  0.00      A     
ATOM     60  C   SER A   7      19.457  -4.199  21.494  0.00  0.00      A     
ATOM     61  O   SER A   7      18.313  -4.147  21.948  0.00  0.00      A     
ATOM     62  N   PHE A   8      19.828  -3.404  20.493  0.00  0.00      A     
ATOM     63  HN  PHE A   8      20.791  -3.484  20.178  0.00  0.00      A     
ATOM     64  CA  PHE A   8      19.046  -2.244  20.004  0.00  0.00      A     
ATOM     65  HA  PHE A   8      18.099  -2.186  20.541  0.00  0.00      A     
ATOM     66  CB  PHE A   8      19.815  -0.950  20.338  0.00  0.00      A     
ATOM     67  HB1 PHE A   8      19.720  -0.772  21.410  0.00  0.00      A     
ATOM     68  HB2 PHE A   8      19.345  -0.102  19.838  0.00  0.00      A     
ATOM     69  CG  PHE A   8      21.292  -0.976  19.986  0.00  0.00      A     
ATOM     70  CD1 PHE A   8      22.247  -1.143  21.005  0.00  0.00      A     
ATOM     71  HD1 PHE A   8      21.929  -1.205  22.036  0.00  0.00      A     
ATOM     72  CE1 PHE A   8      23.614  -1.245  20.691  0.00  0.00      A     
ATOM     73  HE1 PHE A   8      24.342  -1.395  21.477  0.00  0.00      A     
ATOM     74  CZ  PHE A   8      24.032  -1.178  19.354  0.00  0.00      A     
ATOM     75  HZ  PHE A   8      25.083  -1.270  19.113  0.00  0.00      A     
ATOM     76  CE2 PHE A   8      23.083  -1.003  18.334  0.00  0.00      A     
ATOM     77  HE2 PHE A   8      23.410  -0.967  17.306  0.00  0.00      A     
ATOM     78  CD2 PHE A   8      21.716  -0.890  18.647  0.00  0.00      A     
ATOM     79  HD2 PHE A   8      20.993  -0.746  17.856  0.00  0.00      A     
ATOM     80  C   PHE A   8      18.641  -2.318  18.517  0.00  0.00      A     
ATOM     81  O   PHE A   8      17.970  -1.421  18.018  0.00  0.00      A     
ATOM     82  N   ALA A   9      19.003  -3.396  17.814  0.00  0.00      A     
ATOM     83  HN  ALA A   9      19.588  -4.073  18.280  0.00  0.00      A     
ATOM     84  CA  ALA A   9      18.783  -3.550  16.369  0.00  0.00      A     
ATOM     85  HA  ALA A   9      17.964  -2.897  16.063  0.00  0.00      A     
ATOM     86  CB  ALA A   9      20.060  -3.055  15.670  0.00  0.00      A     
ATOM     87  HB1 ALA A   9      20.248  -2.015  15.937  0.00  0.00      A     
ATOM     88  HB2 ALA A   9      19.942  -3.117  14.588  0.00  0.00      A     
ATOM     89  HB3 ALA A   9      20.909  -3.664  15.977  0.00  0.00      A     
ATOM     90  C   ALA A   9      18.362  -4.975  15.922  0.00  0.00      A     
ATOM     91  O   ALA A   9      18.521  -5.314  14.746  0.00  0.00      A     
ATOM     92  N   LYS A  10      17.821  -5.808  16.833  0.00  0.00      A     
ATOM     93  HN  LYS A  10      17.694  -5.459  17.779  0.00  0.00      A     
ATOM     94  CA  LYS A  10      17.519  -7.236  16.575  0.00  0.00      A     
ATOM     95  HA  LYS A  10      17.770  -7.467  15.537  0.00  0.00      A     
ATOM     96  CB  LYS A  10      18.434  -8.115  17.443  0.00  0.00      A     
ATOM     97  HB1 LYS A  10      18.216  -7.951  18.498  0.00  0.00      A     
ATOM     98  HB2 LYS A  10      19.476  -7.846  17.254  0.00  0.00      A     
ATOM     99  CG  LYS A  10      18.229  -9.594  17.095  0.00  0.00      A     
ATOM    100  HG1 LYS A  10      18.375  -9.735  16.025  0.00  0.00      A     
ATOM    101  HG2 LYS A  10      17.205  -9.882  17.335  0.00  0.00      A     
ATOM    102  CD  LYS A  10      19.177 -10.516  17.860  0.00  0.00      A     
ATOM    103  HD1 LYS A  10      19.009 -10.394  18.927  0.00  0.00      A     
ATOM    104  HD2 LYS A  10      20.216 -10.284  17.623  0.00  0.00      A     
ATOM    105  CE  LYS A  10      18.849 -11.946  17.441  0.00  0.00      A     
ATOM    106  HE1 LYS A  10      19.270 -12.121  16.446  0.00  0.00      A     
ATOM    107  HE2 LYS A  10      17.762 -12.051  17.364  0.00  0.00      A     
ATOM    108  NZ  LYS A  10      19.365 -12.953  18.391  0.00  0.00      A     
ATOM    109  HZ1 LYS A  10      20.359 -12.840  18.581  0.00  0.00      A     
ATOM    110  HZ2 LYS A  10      19.238 -13.875  17.987  0.00  0.00      A     
ATOM    111  HZ3 LYS A  10      18.871 -12.951  19.276  0.00  0.00      A     
ATOM    112  C   LYS A  10      16.041  -7.629  16.696  0.00  0.00      A     
ATOM    113  O   LYS A  10      15.487  -8.106  15.715  0.00  0.00      A     
ATOM    114  N   ASP A  11      15.358  -7.366  17.809  0.00  0.00      A     
ATOM    115  HN  ASP A  11      15.864  -7.012  18.608  0.00  0.00      A     
ATOM    116  CA  ASP A  11      13.898  -7.628  17.918  0.00  0.00      A     
ATOM    117  HA  ASP A  11      13.692  -8.670  17.669  0.00  0.00      A     
ATOM    118  CB  ASP A  11      13.416  -7.369  19.352  0.00  0.00      A     
ATOM    119  HB1 ASP A  11      12.325  -7.323  19.351  0.00  0.00      A     
ATOM    120  HB2 ASP A  11      13.796  -6.407  19.701  0.00  0.00      A     
ATOM    121  CG  ASP A  11      13.841  -8.467  20.321  0.00  0.00      A     
ATOM    122  OD1 ASP A  11      13.235  -8.596  21.409  0.00  0.00      A     
ATOM    123  OD2 ASP A  11      14.816  -9.198  20.052  0.00  0.00      A     
ATOM    124  C   ASP A  11      13.084  -6.764  16.938  0.00  0.00      A     
ATOM    125  O   ASP A  11      12.174  -7.228  16.256  0.00  0.00      A     
ATOM    126  N   PHE A  12      13.532  -5.519  16.792  0.00  0.00      A     
ATOM    127  HN  PHE A  12      14.256  -5.235  17.433  0.00  0.00      A     
ATOM    128  CA  PHE A  12      13.137  -4.560  15.761  0.00  0.00      A     
ATOM    129  HA  PHE A  12      12.106  -4.244  15.934  0.00  0.00      A     
ATOM    130  CB  PHE A  12      14.081  -3.369  15.962  0.00  0.00      A     
ATOM    131  HB1 PHE A  12      15.085  -3.637  15.627  0.00  0.00      A     
ATOM    132  HB2 PHE A  12      14.152  -3.146  17.029  0.00  0.00      A     
ATOM    133  CG  PHE A  12      13.650  -2.110  15.263  0.00  0.00      A     
ATOM    134  CD1 PHE A  12      12.909  -1.152  15.975  0.00  0.00      A     
ATOM    135  HD1 PHE A  12      12.642  -1.325  17.009  0.00  0.00      A     
ATOM    136  CE1 PHE A  12      12.531   0.041  15.348  0.00  0.00      A     
ATOM    137  HE1 PHE A  12      11.978   0.783  15.905  0.00  0.00      A     
ATOM    138  CZ  PHE A  12      12.885   0.269  14.009  0.00  0.00      A     
ATOM    139  HZ  PHE A  12      12.586   1.184  13.530  0.00  0.00      A     
ATOM    140  CE2 PHE A  12      13.622  -0.691  13.293  0.00  0.00      A     
ATOM    141  HE2 PHE A  12      13.899  -0.517  12.264  0.00  0.00      A     
ATOM    142  CD2 PHE A  12      14.005  -1.885  13.921  0.00  0.00      A     
ATOM    143  HD2 PHE A  12      14.571  -2.624  13.373  0.00  0.00      A     
ATOM    144  C   PHE A  12      13.228  -5.113  14.321  0.00  0.00      A     
ATOM    145  O   PHE A  12      12.354  -4.876  13.485  0.00  0.00      A     
ATOM    146  N   LEU A  13      14.283  -5.889  14.044  0.00  0.00      A     
ATOM    147  HN  LEU A  13      14.917  -6.097  14.799  0.00  0.00      A     
ATOM    148  CA  LEU A  13      14.483  -6.615  12.789  0.00  0.00      A     
ATOM    149  HA  LEU A  13      14.223  -5.954  11.961  0.00  0.00      A     
ATOM    150  CB  LEU A  13      15.984  -6.986  12.699  0.00  0.00      A     
ATOM    151  HB1 LEU A  13      16.167  -7.880  13.293  0.00  0.00      A     
ATOM    152  HB2 LEU A  13      16.566  -6.183  13.152  0.00  0.00      A     
ATOM    153  CG  LEU A  13      16.590  -7.228  11.307  0.00  0.00      A     
ATOM    154  HG  LEU A  13      17.616  -7.557  11.458  0.00  0.00      A     
ATOM    155  CD1 LEU A  13      15.871  -8.311  10.513  0.00  0.00      A     
ATOM    156 HD11 LEU A  13      14.894  -7.960  10.191  0.00  0.00      A     
ATOM    157 HD12 LEU A  13      15.765  -9.207  11.123  0.00  0.00      A     
ATOM    158 HD13 LEU A  13      16.463  -8.551   9.635  0.00  0.00      A     
ATOM    159  CD2 LEU A  13      16.640  -5.952  10.472  0.00  0.00      A     
ATOM    160 HD21 LEU A  13      17.125  -6.164   9.519  0.00  0.00      A     
ATOM    161 HD22 LEU A  13      17.219  -5.194  10.998  0.00  0.00      A     
ATOM    162 HD23 LEU A  13      15.637  -5.578  10.289  0.00  0.00      A     
ATOM    163  C   LEU A  13      13.550  -7.841  12.706  0.00  0.00      A     
ATOM    164  O   LEU A  13      12.841  -7.990  11.719  0.00  0.00      A     
ATOM    165  N   ALA A  14      13.480  -8.672  13.751  0.00  0.00      A     
ATOM    166  HN  ALA A  14      14.087  -8.478  14.540  0.00  0.00      A     
ATOM    167  CA  ALA A  14      12.642  -9.877  13.823  0.00  0.00      A     
ATOM    168  HA  ALA A  14      12.947 -10.551  13.021  0.00  0.00      A     
ATOM    169  CB  ALA A  14      12.936 -10.573  15.158  0.00  0.00      A     
ATOM    170  HB1 ALA A  14      12.627  -9.939  15.989  0.00  0.00      A     
ATOM    171  HB2 ALA A  14      14.004 -10.780  15.243  0.00  0.00      A     
ATOM    172  HB3 ALA A  14      12.387 -11.514  15.210  0.00  0.00      A     
ATOM    173  C   ALA A  14      11.128  -9.620  13.623  0.00  0.00      A     
ATOM    174  O   ALA A  14      10.510 -10.261  12.774  0.00  0.00      A     
ATOM    175  N   GLY A  15      10.540  -8.631  14.309  0.00  0.00      A     
ATOM    176  HN  GLY A  15      11.086  -8.152  15.022  0.00  0.00      A     
ATOM    177  CA  GLY A  15       9.169  -8.158  14.027  0.00  0.00      A     
ATOM    178  HA1 GLY A  15       8.912  -7.371  14.735  0.00  0.00      A     
ATOM    179  HA2 GLY A  15       8.464  -8.981  14.153  0.00  0.00      A     
ATOM    180  C   GLY A  15       9.010  -7.595  12.604  0.00  0.00      A     
ATOM    181  O   GLY A  15       8.005  -7.838  11.928  0.00  0.00      A     
ATOM    182  N   GLY A  16      10.060  -6.929  12.111  0.00  0.00      A     
ATOM    183  HN  GLY A  16      10.840  -6.767  12.735  0.00  0.00      A     
ATOM    184  CA  GLY A  16      10.231  -6.537  10.709  0.00  0.00      A     
ATOM    185  HA1 GLY A  16      11.180  -6.009  10.612  0.00  0.00      A     
ATOM    186  HA2 GLY A  16       9.434  -5.849  10.426  0.00  0.00      A     
ATOM    187  C   GLY A  16      10.253  -7.696   9.700  0.00  0.00      A     
ATOM    188  O   GLY A  16       9.743  -7.521   8.600  0.00  0.00      A     
ATOM    189  N   VAL A  17      10.775  -8.888  10.034  0.00  0.00      A     
ATOM    190  HN  VAL A  17      11.222  -8.955  10.944  0.00  0.00      A     
ATOM    191  CA  VAL A  17      10.833 -10.061   9.119  0.00  0.00      A     
ATOM    192  HA  VAL A  17      11.363  -9.756   8.218  0.00  0.00      A     
ATOM    193  CB  VAL A  17      11.607 -11.266   9.701  0.00  0.00      A     
ATOM    194  HB  VAL A  17      11.192 -11.538  10.669  0.00  0.00      A     
ATOM    195  CG1 VAL A  17      11.544 -12.501   8.792  0.00  0.00      A     
ATOM    196 HG11 VAL A  17      12.185 -13.289   9.188  0.00  0.00      A     
ATOM    197 HG12 VAL A  17      11.873 -12.249   7.784  0.00  0.00      A     
ATOM    198 HG13 VAL A  17      10.530 -12.898   8.755  0.00  0.00      A     
ATOM    199  CG2 VAL A  17      13.094 -10.935   9.862  0.00  0.00      A     
ATOM    200 HG21 VAL A  17      13.527 -10.667   8.899  0.00  0.00      A     
ATOM    201 HG22 VAL A  17      13.623 -11.798  10.268  0.00  0.00      A     
ATOM    202 HG23 VAL A  17      13.220 -10.109  10.553  0.00  0.00      A     
ATOM    203  C   VAL A  17       9.447 -10.512   8.661  0.00  0.00      A     
ATOM    204  O   VAL A  17       9.232 -10.666   7.462  0.00  0.00      A     
ATOM    205  N   ALA A  18       8.470 -10.628   9.565  0.00  0.00      A     
ATOM    206  HN  ALA A  18       8.699 -10.492  10.541  0.00  0.00      A     
ATOM    207  CA  ALA A  18       7.075 -10.900   9.187  0.00  0.00      A     
ATOM    208  HA  ALA A  18       7.037 -11.848   8.645  0.00  0.00      A     
ATOM    209  CB  ALA A  18       6.257 -11.057  10.474  0.00  0.00      A     
ATOM    210  HB1 ALA A  18       6.285 -10.135  11.057  0.00  0.00      A     
ATOM    211  HB2 ALA A  18       6.667 -11.871  11.074  0.00  0.00      A     
ATOM    212  HB3 ALA A  18       5.222 -11.294  10.225  0.00  0.00      A     
ATOM    213  C   ALA A  18       6.493  -9.814   8.246  0.00  0.00      A     
ATOM    214  O   ALA A  18       5.865 -10.115   7.225  0.00  0.00      A     
ATOM    215  N   ALA A  19       6.777  -8.537   8.520  0.00  0.00      A     
ATOM    216  HN  ALA A  19       7.297  -8.338   9.365  0.00  0.00      A     
ATOM    217  CA  ALA A  19       6.426  -7.416   7.646  0.00  0.00      A     
ATOM    218  HA  ALA A  19       5.375  -7.510   7.378  0.00  0.00      A     
ATOM    219  CB  ALA A  19       6.567  -6.129   8.463  0.00  0.00      A     
ATOM    220  HB1 ALA A  19       6.288  -5.269   7.856  0.00  0.00      A     
ATOM    221  HB2 ALA A  19       7.592  -6.013   8.810  0.00  0.00      A     
ATOM    222  HB3 ALA A  19       5.911  -6.168   9.333  0.00  0.00      A     
ATOM    223  C   ALA A  19       7.207  -7.368   6.306  0.00  0.00      A     
ATOM    224  O   ALA A  19       6.666  -6.871   5.316  0.00  0.00      A     
ATOM    225  N   ALA A  20       8.425  -7.916   6.238  0.00  0.00      A     
ATOM    226  HN  ALA A  20       8.842  -8.202   7.119  0.00  0.00      A     
ATOM    227  CA  ALA A  20       9.263  -8.051   5.040  0.00  0.00      A     
ATOM    228  HA  ALA A  20       9.186  -7.144   4.451  0.00  0.00      A     
ATOM    229  CB  ALA A  20      10.720  -8.161   5.496  0.00  0.00      A     
ATOM    230  HB1 ALA A  20      10.863  -9.062   6.090  0.00  0.00      A     
ATOM    231  HB2 ALA A  20      10.980  -7.288   6.097  0.00  0.00      A     
ATOM    232  HB3 ALA A  20      11.379  -8.203   4.629  0.00  0.00      A     
ATOM    233  C   ALA A  20       8.859  -9.243   4.145  0.00  0.00      A     
ATOM    234  O   ALA A  20       8.714  -9.095   2.928  0.00  0.00      A     
ATOM    235  N   ILE A  21       8.536 -10.396   4.738  0.00  0.00      A     
ATOM    236  HN  ILE A  21       8.735 -10.484   5.732  0.00  0.00      A     
ATOM    237  CA  ILE A  21       7.794 -11.492   4.081  0.00  0.00      A     
ATOM    238  HA  ILE A  21       8.381 -11.858   3.238  0.00  0.00      A     
ATOM    239  CB  ILE A  21       7.597 -12.676   5.057  0.00  0.00      A     
ATOM    240  HB  ILE A  21       7.182 -12.293   5.992  0.00  0.00      A     
ATOM    241  CG2 ILE A  21       6.616 -13.719   4.485  0.00  0.00      A     
ATOM    242 HG21 ILE A  21       6.986 -14.103   3.533  0.00  0.00      A     
ATOM    243 HG22 ILE A  21       5.625 -13.287   4.344  0.00  0.00      A     
ATOM    244 HG23 ILE A  21       6.502 -14.551   5.180  0.00  0.00      A     
ATOM    245  CG1 ILE A  21       8.972 -13.325   5.347  0.00  0.00      A     
ATOM    246 HG11 ILE A  21       9.690 -12.556   5.629  0.00  0.00      A     
ATOM    247 HG12 ILE A  21       9.345 -13.805   4.441  0.00  0.00      A     
ATOM    248  CD  ILE A  21       8.956 -14.356   6.480  0.00  0.00      A     
ATOM    249  HD1 ILE A  21       8.516 -13.915   7.376  0.00  0.00      A     
ATOM    250  HD2 ILE A  21       9.978 -14.663   6.703  0.00  0.00      A     
ATOM    251  HD3 ILE A  21       8.390 -15.237   6.184  0.00  0.00      A     
ATOM    252  C   ILE A  21       6.470 -10.969   3.506  0.00  0.00      A     
ATOM    253  O   ILE A  21       6.143 -11.241   2.357  0.00  0.00      A     
ATOM    254  N   SER A  22       5.790 -10.071   4.224  0.00  0.00      A     
ATOM    255  HN  SER A  22       6.083  -9.948   5.186  0.00  0.00      A     
ATOM    256  CA  SER A  22       4.605  -9.319   3.750  0.00  0.00      A     
ATOM    257  HA  SER A  22       3.931 -10.032   3.279  0.00  0.00      A     
ATOM    258  CB  SER A  22       3.848  -8.716   4.930  0.00  0.00      A     
ATOM    259  HB1 SER A  22       2.905  -8.297   4.577  0.00  0.00      A     
ATOM    260  HB2 SER A  22       4.434  -7.924   5.389  0.00  0.00      A     
ATOM    261  OG  SER A  22       3.575  -9.721   5.883  0.00  0.00      A     
ATOM    262  HG1 SER A  22       4.387  -9.953   6.373  0.00  0.00      A     
ATOM    263  C   SER A  22       4.867  -8.234   2.682  0.00  0.00      A     
ATOM    264  O   SER A  22       3.947  -7.517   2.275  0.00  0.00      A     
ATOM    265  N   LYS A  23       6.105  -8.122   2.174  0.00  0.00      A     
ATOM    266  HN  LYS A  23       6.831  -8.651   2.643  0.00  0.00      A     
ATOM    267  CA  LYS A  23       6.433  -7.514   0.860  0.00  0.00      A     
ATOM    268  HA  LYS A  23       5.528  -7.084   0.434  0.00  0.00      A     
ATOM    269  CB  LYS A  23       7.489  -6.381   0.955  0.00  0.00      A     
ATOM    270  HB1 LYS A  23       7.294  -5.675   0.146  0.00  0.00      A     
ATOM    271  HB2 LYS A  23       8.467  -6.819   0.745  0.00  0.00      A     
ATOM    272  CG  LYS A  23       7.655  -5.582   2.265  0.00  0.00      A     
ATOM    273  HG1 LYS A  23       8.426  -4.827   2.101  0.00  0.00      A     
ATOM    274  HG2 LYS A  23       8.028  -6.267   3.017  0.00  0.00      A     
ATOM    275  CD  LYS A  23       6.412  -4.889   2.839  0.00  0.00      A     
ATOM    276  HD1 LYS A  23       5.663  -5.644   3.068  0.00  0.00      A     
ATOM    277  HD2 LYS A  23       5.993  -4.200   2.112  0.00  0.00      A     
ATOM    278  CE  LYS A  23       6.750  -4.109   4.120  0.00  0.00      A     
ATOM    279  HE1 LYS A  23       6.990  -3.075   3.857  0.00  0.00      A     
ATOM    280  HE2 LYS A  23       7.635  -4.552   4.592  0.00  0.00      A     
ATOM    281  NZ  LYS A  23       5.616  -4.159   5.074  0.00  0.00      A     
ATOM    282  HZ1 LYS A  23       4.735  -3.977   4.596  0.00  0.00      A     
ATOM    283  HZ2 LYS A  23       5.674  -3.463   5.817  0.00  0.00      A     
ATOM    284  HZ3 LYS A  23       5.559  -5.083   5.483  0.00  0.00      A     
ATOM    285  C   LYS A  23       6.885  -8.574  -0.166  0.00  0.00      A     
ATOM    286  O   LYS A  23       6.537  -8.456  -1.337  0.00  0.00      A     
ATOM    287  N   THR A  24       7.586  -9.617   0.290  0.00  0.00      A     
ATOM    288  HN  THR A  24       7.823  -9.581   1.270  0.00  0.00      A     
ATOM    289  CA  THR A  24       8.173 -10.725  -0.513  0.00  0.00      A     
ATOM    290  HA  THR A  24       8.704 -10.304  -1.363  0.00  0.00      A     
ATOM    291  CB  THR A  24       9.195 -11.543   0.299  0.00  0.00      A     
ATOM    292  HB  THR A  24       8.676 -12.170   1.025  0.00  0.00      A     
ATOM    293  CG2 THR A  24      10.067 -12.420  -0.594  0.00  0.00      A     
ATOM    294 HG21 THR A  24      10.774 -12.972   0.025  0.00  0.00      A     
ATOM    295 HG22 THR A  24      10.620 -11.796  -1.297  0.00  0.00      A     
ATOM    296 HG23 THR A  24       9.457 -13.135  -1.143  0.00  0.00      A     
ATOM    297  OG1 THR A  24      10.091 -10.707   0.988  0.00  0.00      A     
ATOM    298  HG1 THR A  24       9.613 -10.180   1.639  0.00  0.00      A     
ATOM    299  C   THR A  24       7.144 -11.707  -1.080  0.00  0.00      A     
ATOM    300  O   THR A  24       7.048 -11.853  -2.295  0.00  0.00      A     
ATOM    301  N   ALA A  25       6.297 -12.301  -0.231  0.00  0.00      A     
ATOM    302  HN  ALA A  25       6.396 -12.089   0.754  0.00  0.00      A     
ATOM    303  CA  ALA A  25       5.217 -13.243  -0.588  0.00  0.00      A     
ATOM    304  HA  ALA A  25       5.643 -14.060  -1.168  0.00  0.00      A     
ATOM    305  CB  ALA A  25       4.669 -13.822   0.723  0.00  0.00      A     
ATOM    306  HB1 ALA A  25       5.476 -14.292   1.287  0.00  0.00      A     
ATOM    307  HB2 ALA A  25       3.912 -14.577   0.503  0.00  0.00      A     
ATOM    308  HB3 ALA A  25       4.218 -13.032   1.324  0.00  0.00      A     
ATOM    309  C   ALA A  25       4.092 -12.643  -1.467  0.00  0.00      A     
ATOM    310  O   ALA A  25       3.169 -13.331  -1.893  0.00  0.00      A     
ATOM    311  N   VAL A  26       4.191 -11.346  -1.762  0.00  0.00      A     
ATOM    312  HN  VAL A  26       4.990 -10.874  -1.369  0.00  0.00      A     
ATOM    313  CA  VAL A  26       3.274 -10.558  -2.606  0.00  0.00      A     
ATOM    314  HA  VAL A  26       2.567 -11.240  -3.080  0.00  0.00      A     
ATOM    315  CB  VAL A  26       2.449  -9.560  -1.772  0.00  0.00      A     
ATOM    316  HB  VAL A  26       1.838  -8.950  -2.438  0.00  0.00      A     
ATOM    317  CG1 VAL A  26       1.494 -10.294  -0.833  0.00  0.00      A     
ATOM    318 HG11 VAL A  26       2.050 -10.878  -0.099  0.00  0.00      A     
ATOM    319 HG12 VAL A  26       0.860 -10.971  -1.406  0.00  0.00      A     
ATOM    320 HG13 VAL A  26       0.869  -9.576  -0.307  0.00  0.00      A     
ATOM    321  CG2 VAL A  26       3.320  -8.628  -0.926  0.00  0.00      A     
ATOM    322 HG21 VAL A  26       2.687  -8.031  -0.277  0.00  0.00      A     
ATOM    323 HG22 VAL A  26       3.904  -7.976  -1.574  0.00  0.00      A     
ATOM    324 HG23 VAL A  26       3.986  -9.205  -0.286  0.00  0.00      A     
ATOM    325  C   VAL A  26       3.988  -9.854  -3.762  0.00  0.00      A     
ATOM    326  O   VAL A  26       3.341  -9.138  -4.522  0.00  0.00      A     
ATOM    327  N   ALA A  27       5.287 -10.099  -3.973  0.00  0.00      A     
ATOM    328  HN  ALA A  27       5.772 -10.723  -3.336  0.00  0.00      A     
ATOM    329  CA  ALA A  27       6.024  -9.673  -5.170  0.00  0.00      A     
ATOM    330  HA  ALA A  27       6.145  -8.597  -5.119  0.00  0.00      A     
ATOM    331  CB  ALA A  27       7.444 -10.230  -5.108  0.00  0.00      A     
ATOM    332  HB1 ALA A  27       7.871 -10.071  -4.119  0.00  0.00      A     
ATOM    333  HB2 ALA A  27       8.052  -9.709  -5.845  0.00  0.00      A     
ATOM    334  HB3 ALA A  27       7.443 -11.295  -5.326  0.00  0.00      A     
ATOM    335  C   ALA A  27       5.311  -9.958  -6.521  0.00  0.00      A     
ATOM    336  O   ALA A  27       5.261  -9.031  -7.340  0.00  0.00      A     
ATOM    337  N   PRO A  28       4.633 -11.121  -6.717  0.00  0.00      A     
ATOM    338  CD  PRO A  28       4.749 -12.338  -5.908  0.00  0.00      A     
ATOM    339  HD1 PRO A  28       4.169 -12.238  -4.992  0.00  0.00      A     
ATOM    340  HD2 PRO A  28       5.785 -12.577  -5.672  0.00  0.00      A     
ATOM    341  CG  PRO A  28       4.150 -13.469  -6.734  0.00  0.00      A     
ATOM    342  HG1 PRO A  28       4.916 -13.888  -7.386  0.00  0.00      A     
ATOM    343  HG2 PRO A  28       3.714 -14.245  -6.103  0.00  0.00      A     
ATOM    344  CB  PRO A  28       3.093 -12.740  -7.556  0.00  0.00      A     
ATOM    345  HB1 PRO A  28       2.819 -13.288  -8.457  0.00  0.00      A     
ATOM    346  HB2 PRO A  28       2.210 -12.573  -6.936  0.00  0.00      A     
ATOM    347  CA  PRO A  28       3.769 -11.402  -7.877  0.00  0.00      A     
ATOM    348  HA  PRO A  28       4.413 -11.533  -8.746  0.00  0.00      A     
ATOM    349  C   PRO A  28       2.706 -10.348  -8.234  0.00  0.00      A     
ATOM    350  O   PRO A  28       2.211 -10.345  -9.360  0.00  0.00      A     
ATOM    351  N   ILE A  29       2.363  -9.449  -7.304  0.00  0.00      A     
ATOM    352  HN  ILE A  29       2.797  -9.559  -6.395  0.00  0.00      A     
ATOM    353  CA  ILE A  29       1.411  -8.331  -7.483  0.00  0.00      A     
ATOM    354  HA  ILE A  29       1.240  -8.204  -8.550  0.00  0.00      A     
ATOM    355  CB  ILE A  29       0.038  -8.658  -6.846  0.00  0.00      A     
ATOM    356  HB  ILE A  29      -0.578  -7.761  -6.904  0.00  0.00      A     
ATOM    357  CG2 ILE A  29      -0.670  -9.741  -7.679  0.00  0.00      A     
ATOM    358 HG21 ILE A  29      -1.711  -9.839  -7.371  0.00  0.00      A     
ATOM    359 HG22 ILE A  29      -0.172 -10.703  -7.551  0.00  0.00      A     
ATOM    360 HG23 ILE A  29      -0.653  -9.477  -8.737  0.00  0.00      A     
ATOM    361  CG1 ILE A  29       0.149  -9.049  -5.354  0.00  0.00      A     
ATOM    362 HG11 ILE A  29       0.627  -8.232  -4.813  0.00  0.00      A     
ATOM    363 HG12 ILE A  29       0.770  -9.938  -5.247  0.00  0.00      A     
ATOM    364  CD  ILE A  29      -1.201  -9.336  -4.686  0.00  0.00      A     
ATOM    365  HD1 ILE A  29      -1.052  -9.457  -3.613  0.00  0.00      A     
ATOM    366  HD2 ILE A  29      -1.630 -10.259  -5.078  0.00  0.00      A     
ATOM    367  HD3 ILE A  29      -1.889  -8.511  -4.868  0.00  0.00      A     
ATOM    368  C   ILE A  29       1.944  -6.964  -7.006  0.00  0.00      A     
ATOM    369  O   ILE A  29       1.450  -5.926  -7.439  0.00  0.00      A     
ATOM    370  N   GLU A  30       2.988  -6.919  -6.179  0.00  0.00      A     
ATOM    371  HN  GLU A  30       3.301  -7.798  -5.781  0.00  0.00      A     
ATOM    372  CA  GLU A  30       3.757  -5.707  -5.833  0.00  0.00      A     
ATOM    373  HA  GLU A  30       3.066  -4.896  -5.598  0.00  0.00      A     
ATOM    374  CB  GLU A  30       4.576  -6.004  -4.565  0.00  0.00      A     
ATOM    375  HB1 GLU A  30       5.120  -6.930  -4.688  0.00  0.00      A     
ATOM    376  HB2 GLU A  30       3.862  -6.166  -3.756  0.00  0.00      A     
ATOM    377  CG  GLU A  30       5.551  -4.913  -4.104  0.00  0.00      A     
ATOM    378  HG1 GLU A  30       5.714  -5.053  -3.033  0.00  0.00      A     
ATOM    379  HG2 GLU A  30       5.072  -3.938  -4.228  0.00  0.00      A     
ATOM    380  CD  GLU A  30       6.934  -4.917  -4.785  0.00  0.00      A     
ATOM    381  OE1 GLU A  30       7.345  -5.883  -5.475  0.00  0.00      A     
ATOM    382  OE2 GLU A  30       7.675  -3.938  -4.562  0.00  0.00      A     
ATOM    383  C   GLU A  30       4.629  -5.199  -6.996  0.00  0.00      A     
ATOM    384  O   GLU A  30       4.622  -3.999  -7.276  0.00  0.00      A     
ATOM    385  N   ARG A  31       5.287  -6.100  -7.745  0.00  0.00      A     
ATOM    386  HN  ARG A  31       5.285  -7.068  -7.429  0.00  0.00      A     
ATOM    387  CA  ARG A  31       5.978  -5.780  -9.013  0.00  0.00      A     
ATOM    388  HA  ARG A  31       6.708  -4.991  -8.823  0.00  0.00      A     
ATOM    389  CB  ARG A  31       6.720  -7.047  -9.494  0.00  0.00      A     
ATOM    390  HB1 ARG A  31       5.999  -7.827  -9.746  0.00  0.00      A     
ATOM    391  HB2 ARG A  31       7.312  -7.421  -8.656  0.00  0.00      A     
ATOM    392  CG  ARG A  31       7.689  -6.852 -10.674  0.00  0.00      A     
ATOM    393  HG1 ARG A  31       8.368  -7.707 -10.697  0.00  0.00      A     
ATOM    394  HG2 ARG A  31       8.284  -5.955 -10.507  0.00  0.00      A     
ATOM    395  CD  ARG A  31       6.984  -6.769 -12.037  0.00  0.00      A     
ATOM    396  HD1 ARG A  31       6.347  -5.888 -12.071  0.00  0.00      A     
ATOM    397  HD2 ARG A  31       6.348  -7.648 -12.168  0.00  0.00      A     
ATOM    398  NE  ARG A  31       7.933  -6.665 -13.155  0.00  0.00      A     
ATOM    399  HE  ARG A  31       8.109  -5.747 -13.546  0.00  0.00      A     
ATOM    400  CZ  ARG A  31       8.421  -7.647 -13.868  0.00  0.00      A     
ATOM    401  NH1 ARG A  31       8.296  -8.892 -13.581  0.00  0.00      A     
ATOM    402 HH11 ARG A  31       8.746  -9.581 -14.168  0.00  0.00      A     
ATOM    403 HH12 ARG A  31       7.985  -9.190 -12.677  0.00  0.00      A     
ATOM    404  NH2 ARG A  31       9.073  -7.396 -14.935  0.00  0.00      A     
ATOM    405 HH21 ARG A  31       9.390  -8.184 -15.479  0.00  0.00      A     
ATOM    406 HH22 ARG A  31       9.334  -6.452 -15.182  0.00  0.00      A     
ATOM    407  C   ARG A  31       4.995  -5.218 -10.043  0.00  0.00      A     
ATOM    408  O   ARG A  31       5.241  -4.173 -10.644  0.00  0.00      A     
ATOM    409  N   VAL A  32       3.845  -5.879 -10.197  0.00  0.00      A     
ATOM    410  HN  VAL A  32       3.742  -6.724  -9.655  0.00  0.00      A     
ATOM    411  CA  VAL A  32       2.735  -5.447 -11.080  0.00  0.00      A     
ATOM    412  HA  VAL A  32       3.105  -5.404 -12.105  0.00  0.00      A     
ATOM    413  CB  VAL A  32       1.563  -6.446 -11.055  0.00  0.00      A     
ATOM    414  HB  VAL A  32       1.172  -6.522 -10.043  0.00  0.00      A     
ATOM    415  CG1 VAL A  32       0.420  -6.033 -11.984  0.00  0.00      A     
ATOM    416 HG11 VAL A  32      -0.349  -6.804 -11.984  0.00  0.00      A     
ATOM    417 HG12 VAL A  32       0.799  -5.911 -12.999  0.00  0.00      A     
ATOM    418 HG13 VAL A  32      -0.029  -5.102 -11.641  0.00  0.00      A     
ATOM    419  CG2 VAL A  32       2.026  -7.828 -11.519  0.00  0.00      A     
ATOM    420 HG21 VAL A  32       1.182  -8.518 -11.502  0.00  0.00      A     
ATOM    421 HG22 VAL A  32       2.794  -8.222 -10.855  0.00  0.00      A     
ATOM    422 HG23 VAL A  32       2.421  -7.777 -12.534  0.00  0.00      A     
ATOM    423  C   VAL A  32       2.238  -4.041 -10.736  0.00  0.00      A     
ATOM    424  O   VAL A  32       2.114  -3.209 -11.633  0.00  0.00      A     
ATOM    425  N   LYS A  33       2.057  -3.728  -9.444  0.00  0.00      A     
ATOM    426  HN  LYS A  33       2.132  -4.480  -8.766  0.00  0.00      A     
ATOM    427  CA  LYS A  33       1.650  -2.393  -8.950  0.00  0.00      A     
ATOM    428  HA  LYS A  33       0.643  -2.200  -9.322  0.00  0.00      A     
ATOM    429  CB  LYS A  33       1.616  -2.396  -7.411  0.00  0.00      A     
ATOM    430  HB1 LYS A  33       2.621  -2.228  -7.021  0.00  0.00      A     
ATOM    431  HB2 LYS A  33       1.296  -3.378  -7.068  0.00  0.00      A     
ATOM    432  CG  LYS A  33       0.628  -1.365  -6.835  0.00  0.00      A     
ATOM    433  HG1 LYS A  33      -0.179  -1.926  -6.364  0.00  0.00      A     
ATOM    434  HG2 LYS A  33       0.177  -0.778  -7.632  0.00  0.00      A     
ATOM    435  CD  LYS A  33       1.223  -0.414  -5.782  0.00  0.00      A     
ATOM    436  HD1 LYS A  33       1.698  -1.013  -5.004  0.00  0.00      A     
ATOM    437  HD2 LYS A  33       0.407   0.143  -5.318  0.00  0.00      A     
ATOM    438  CE  LYS A  33       2.250   0.598  -6.316  0.00  0.00      A     
ATOM    439  HE1 LYS A  33       3.089   0.064  -6.774  0.00  0.00      A     
ATOM    440  HE2 LYS A  33       2.643   1.168  -5.468  0.00  0.00      A     
ATOM    441  NZ  LYS A  33       1.665   1.546  -7.294  0.00  0.00      A     
ATOM    442  HZ1 LYS A  33       2.273   2.365  -7.406  0.00  0.00      A     
ATOM    443  HZ2 LYS A  33       0.777   1.926  -7.011  0.00  0.00      A     
ATOM    444  HZ3 LYS A  33       1.586   1.135  -8.225  0.00  0.00      A     
ATOM    445  C   LYS A  33       2.508  -1.226  -9.446  0.00  0.00      A     
ATOM    446  O   LYS A  33       2.016  -0.106  -9.487  0.00  0.00      A     
ATOM    447  N   LEU A  34       3.769  -1.474  -9.796  0.00  0.00      A     
ATOM    448  HN  LEU A  34       4.086  -2.428  -9.699  0.00  0.00      A     
ATOM    449  CA  LEU A  34       4.721  -0.466 -10.283  0.00  0.00      A     
ATOM    450  HA  LEU A  34       4.350   0.538 -10.073  0.00  0.00      A     
ATOM    451  CB  LEU A  34       6.043  -0.673  -9.522  0.00  0.00      A     
ATOM    452  HB1 LEU A  34       6.800  -0.003  -9.932  0.00  0.00      A     
ATOM    453  HB2 LEU A  34       6.368  -1.697  -9.693  0.00  0.00      A     
ATOM    454  CG  LEU A  34       5.947  -0.448  -8.001  0.00  0.00      A     
ATOM    455  HG  LEU A  34       5.119  -1.019  -7.581  0.00  0.00      A     
ATOM    456  CD1 LEU A  34       7.235  -0.916  -7.337  0.00  0.00      A     
ATOM    457 HD11 LEU A  34       7.166  -0.768  -6.260  0.00  0.00      A     
ATOM    458 HD12 LEU A  34       8.084  -0.358  -7.731  0.00  0.00      A     
ATOM    459 HD13 LEU A  34       7.367  -1.981  -7.530  0.00  0.00      A     
ATOM    460  CD2 LEU A  34       5.768   1.023  -7.645  0.00  0.00      A     
ATOM    461 HD21 LEU A  34       5.736   1.144  -6.563  0.00  0.00      A     
ATOM    462 HD22 LEU A  34       4.840   1.405  -8.067  0.00  0.00      A     
ATOM    463 HD23 LEU A  34       6.602   1.596  -8.047  0.00  0.00      A     
ATOM    464  C   LEU A  34       4.924  -0.527 -11.811  0.00  0.00      A     
ATOM    465  O   LEU A  34       5.012   0.516 -12.452  0.00  0.00      A     
ATOM    466  N   LEU A  35       4.910  -1.725 -12.408  0.00  0.00      A     
ATOM    467  HN  LEU A  35       4.858  -2.545 -11.816  0.00  0.00      A     
ATOM    468  CA  LEU A  35       4.944  -1.924 -13.866  0.00  0.00      A     
ATOM    469  HA  LEU A  35       5.871  -1.496 -14.251  0.00  0.00      A     
ATOM    470  CB  LEU A  35       4.949  -3.444 -14.132  0.00  0.00      A     
ATOM    471  HB1 LEU A  35       4.083  -3.884 -13.637  0.00  0.00      A     
ATOM    472  HB2 LEU A  35       5.838  -3.870 -13.668  0.00  0.00      A     
ATOM    473  CG  LEU A  35       4.908  -3.873 -15.613  0.00  0.00      A     
ATOM    474  HG  LEU A  35       3.952  -3.580 -16.042  0.00  0.00      A     
ATOM    475  CD1 LEU A  35       6.019  -3.262 -16.460  0.00  0.00      A     
ATOM    476 HD11 LEU A  35       6.992  -3.536 -16.057  0.00  0.00      A     
ATOM    477 HD12 LEU A  35       5.928  -2.178 -16.489  0.00  0.00      A     
ATOM    478 HD13 LEU A  35       5.951  -3.634 -17.480  0.00  0.00      A     
ATOM    479  CD2 LEU A  35       5.027  -5.393 -15.702  0.00  0.00      A     
ATOM    480 HD21 LEU A  35       5.994  -5.715 -15.316  0.00  0.00      A     
ATOM    481 HD22 LEU A  35       4.944  -5.705 -16.743  0.00  0.00      A     
ATOM    482 HD23 LEU A  35       4.227  -5.863 -15.132  0.00  0.00      A     
ATOM    483  C   LEU A  35       3.787  -1.217 -14.602  0.00  0.00      A     
ATOM    484  O   LEU A  35       4.010  -0.467 -15.553  0.00  0.00      A     
ATOM    485  N   LEU A  36       2.542  -1.430 -14.160  0.00  0.00      A     
ATOM    486  HN  LEU A  36       2.416  -2.027 -13.349  0.00  0.00      A     
ATOM    487  CA  LEU A  36       1.358  -0.929 -14.880  0.00  0.00      A     
ATOM    488  HA  LEU A  36       1.471  -1.184 -15.934  0.00  0.00      A     
ATOM    489  CB  LEU A  36       0.091  -1.633 -14.365  0.00  0.00      A     
ATOM    490  HB1 LEU A  36      -0.747  -1.315 -14.987  0.00  0.00      A     
ATOM    491  HB2 LEU A  36      -0.098  -1.309 -13.342  0.00  0.00      A     
ATOM    492  CG  LEU A  36       0.149  -3.170 -14.369  0.00  0.00      A     
ATOM    493  HG  LEU A  36       0.816  -3.505 -13.589  0.00  0.00      A     
ATOM    494  CD1 LEU A  36      -1.232  -3.745 -14.080  0.00  0.00      A     
ATOM    495 HD11 LEU A  36      -1.167  -4.823 -13.964  0.00  0.00      A     
ATOM    496 HD12 LEU A  36      -1.919  -3.496 -14.887  0.00  0.00      A     
ATOM    497 HD13 LEU A  36      -1.608  -3.319 -13.154  0.00  0.00      A     
ATOM    498  CD2 LEU A  36       0.643  -3.786 -15.667  0.00  0.00      A     
ATOM    499 HD21 LEU A  36       0.726  -4.865 -15.558  0.00  0.00      A     
ATOM    500 HD22 LEU A  36       1.632  -3.411 -15.912  0.00  0.00      A     
ATOM    501 HD23 LEU A  36      -0.038  -3.522 -16.472  0.00  0.00      A     
ATOM    502  C   LEU A  36       1.218   0.606 -14.860  0.00  0.00      A     
ATOM    503  O   LEU A  36       0.669   1.192 -15.791  0.00  0.00      A     
ATOM    504  N   GLN A  37       1.798   1.278 -13.866  0.00  0.00      A     
ATOM    505  HN  GLN A  37       2.253   0.743 -13.142  0.00  0.00      A     
ATOM    506  CA  GLN A  37       1.883   2.745 -13.808  0.00  0.00      A     
ATOM    507  HA  GLN A  37       0.877   3.164 -13.873  0.00  0.00      A     
ATOM    508  CB  GLN A  37       2.492   3.144 -12.455  0.00  0.00      A     
ATOM    509  HB1 GLN A  37       2.744   4.204 -12.458  0.00  0.00      A     
ATOM    510  HB2 GLN A  37       3.410   2.582 -12.281  0.00  0.00      A     
ATOM    511  CG  GLN A  37       1.488   2.867 -11.329  0.00  0.00      A     
ATOM    512  HG1 GLN A  37       1.221   1.812 -11.321  0.00  0.00      A     
ATOM    513  HG2 GLN A  37       0.582   3.445 -11.508  0.00  0.00      A     
ATOM    514  CD  GLN A  37       2.039   3.207  -9.958  0.00  0.00      A     
ATOM    515  OE1 GLN A  37       3.036   2.684  -9.498  0.00  0.00      A     
ATOM    516  NE2 GLN A  37       1.395   4.046  -9.197  0.00  0.00      A     
ATOM    517 HE21 GLN A  37       1.838   4.254  -8.305  0.00  0.00      A     
ATOM    518 HE22 GLN A  37       0.614   4.572  -9.565  0.00  0.00      A     
ATOM    519  C   GLN A  37       2.687   3.363 -14.968  0.00  0.00      A     
ATOM    520  O   GLN A  37       2.391   4.477 -15.405  0.00  0.00      A     
ATOM    521  N   VAL A  38       3.667   2.635 -15.518  0.00  0.00      A     
ATOM    522  HN  VAL A  38       3.837   1.714 -15.126  0.00  0.00      A     
ATOM    523  CA  VAL A  38       4.655   3.175 -16.483  0.00  0.00      A     
ATOM    524  HA  VAL A  38       4.279   4.119 -16.874  0.00  0.00      A     
ATOM    525  CB  VAL A  38       5.996   3.500 -15.808  0.00  0.00      A     
ATOM    526  HB  VAL A  38       6.645   3.950 -16.554  0.00  0.00      A     
ATOM    527  CG1 VAL A  38       5.834   4.520 -14.681  0.00  0.00      A     
ATOM    528 HG11 VAL A  38       6.821   4.801 -14.322  0.00  0.00      A     
ATOM    529 HG12 VAL A  38       5.268   4.086 -13.857  0.00  0.00      A     
ATOM    530 HG13 VAL A  38       5.316   5.402 -15.051  0.00  0.00      A     
ATOM    531  CG2 VAL A  38       6.695   2.268 -15.243  0.00  0.00      A     
ATOM    532 HG21 VAL A  38       6.094   1.809 -14.460  0.00  0.00      A     
ATOM    533 HG22 VAL A  38       7.654   2.572 -14.825  0.00  0.00      A     
ATOM    534 HG23 VAL A  38       6.875   1.539 -16.033  0.00  0.00      A     
ATOM    535  C   VAL A  38       4.905   2.326 -17.731  0.00  0.00      A     
ATOM    536  O   VAL A  38       5.710   2.723 -18.571  0.00  0.00      A     
ATOM    537  N   GLN A  39       4.204   1.205 -17.919  0.00  0.00      A     
ATOM    538  HN  GLN A  39       3.666   0.860 -17.133  0.00  0.00      A     
ATOM    539  CA  GLN A  39       4.210   0.397 -19.157  0.00  0.00      A     
ATOM    540  HA  GLN A  39       5.159  -0.139 -19.198  0.00  0.00      A     
ATOM    541  CB  GLN A  39       3.088  -0.664 -19.082  0.00  0.00      A     
ATOM    542  HB1 GLN A  39       3.278  -1.320 -18.232  0.00  0.00      A     
ATOM    543  HB2 GLN A  39       3.121  -1.265 -19.988  0.00  0.00      A     
ATOM    544  CG  GLN A  39       1.685  -0.048 -18.926  0.00  0.00      A     
ATOM    545  HG1 GLN A  39       1.500   0.657 -19.733  0.00  0.00      A     
ATOM    546  HG2 GLN A  39       1.653   0.492 -17.987  0.00  0.00      A     
ATOM    547  CD  GLN A  39       0.526  -1.037 -18.940  0.00  0.00      A     
ATOM    548  OE1 GLN A  39      -0.088  -1.365 -17.942  0.00  0.00      A     
ATOM    549  NE2 GLN A  39       0.103  -1.491 -20.088  0.00  0.00      A     
ATOM    550 HE21 GLN A  39      -0.800  -1.936 -20.068  0.00  0.00      A     
ATOM    551 HE22 GLN A  39       0.478  -1.090 -20.943  0.00  0.00      A     
ATOM    552  C   GLN A  39       4.132   1.226 -20.466  0.00  0.00      A     
ATOM    553  O   GLN A  39       4.867   0.950 -21.413  0.00  0.00      A     
ATOM    554  N   HIE A  40       3.333   2.305 -20.474  0.00  0.00      A     
ATOM    555  HN  HIE A  40       2.805   2.494 -19.629  0.00  0.00      A     
ATOM    556  CA  HIE A  40       3.117   3.228 -21.609  0.00  0.00      A     
ATOM    557  HA  HIE A  40       3.384   2.705 -22.529  0.00  0.00      A     
ATOM    558  NE2 HIE A  40       0.389   4.708 -24.946  0.00  0.00      A     
ATOM    559  HE2 HIE A  40       0.071   5.372 -25.645  0.00  0.00      A     
ATOM    560  CD2 HIE A  40       0.707   4.967 -23.630  0.00  0.00      A     
ATOM    561  HD2 HIE A  40       0.648   5.913 -23.106  0.00  0.00      A     
ATOM    562  ND1 HIE A  40       1.069   2.796 -24.087  0.00  0.00      A     
ATOM    563  CG  HIE A  40       1.132   3.786 -23.101  0.00  0.00      A     
ATOM    564  CE1 HIE A  40       0.626   3.411 -25.194  0.00  0.00      A     
ATOM    565  HE1 HIE A  40       0.490   2.934 -26.157  0.00  0.00      A     
ATOM    566  CB  HIE A  40       1.616   3.567 -21.690  0.00  0.00      A     
ATOM    567  HB1 HIE A  40       1.400   4.449 -21.085  0.00  0.00      A     
ATOM    568  HB2 HIE A  40       1.034   2.736 -21.289  0.00  0.00      A     
ATOM    569  C   HIE A  40       4.029   4.477 -21.583  0.00  0.00      A     
ATOM    570  O   HIE A  40       3.803   5.461 -22.281  0.00  0.00      A     
ATOM    571  N   ALA A  41       5.098   4.405 -20.789  0.00  0.00      A     
ATOM    572  HN  ALA A  41       5.142   3.595 -20.184  0.00  0.00      A     
ATOM    573  CA  ALA A  41       6.226   5.340 -20.703  0.00  0.00      A     
ATOM    574  HA  ALA A  41       6.214   5.996 -21.575  0.00  0.00      A     
ATOM    575  CB  ALA A  41       6.020   6.184 -19.435  0.00  0.00      A     
ATOM    576  HB1 ALA A  41       6.001   5.539 -18.556  0.00  0.00      A     
ATOM    577  HB2 ALA A  41       5.078   6.725 -19.507  0.00  0.00      A     
ATOM    578  HB3 ALA A  41       6.833   6.903 -19.329  0.00  0.00      A     
ATOM    579  C   ALA A  41       7.599   4.613 -20.716  0.00  0.00      A     
ATOM    580  O   ALA A  41       8.635   5.208 -20.407  0.00  0.00      A     
ATOM    581  N   SER A  42       7.602   3.318 -21.062  0.00  0.00      A     
ATOM    582  HN  SER A  42       6.719   2.937 -21.373  0.00  0.00      A     
ATOM    583  CA  SER A  42       8.725   2.371 -20.921  0.00  0.00      A     
ATOM    584  HA  SER A  42       9.572   2.890 -20.473  0.00  0.00      A     
ATOM    585  CB  SER A  42       8.374   1.210 -19.977  0.00  0.00      A     
ATOM    586  HB1 SER A  42       9.201   0.499 -19.951  0.00  0.00      A     
ATOM    587  HB2 SER A  42       7.477   0.696 -20.329  0.00  0.00      A     
ATOM    588  OG  SER A  42       8.168   1.700 -18.670  0.00  0.00      A     
ATOM    589  HG1 SER A  42       7.299   2.142 -18.653  0.00  0.00      A     
ATOM    590  C   SER A  42       9.212   1.840 -22.273  0.00  0.00      A     
ATOM    591  O   SER A  42       9.114   0.648 -22.566  0.00  0.00      A     
ATOM    592  N   LYS A  43       9.774   2.737 -23.098  0.00  0.00      A     
ATOM    593  HN  LYS A  43       9.708   3.702 -22.806  0.00  0.00      A     
ATOM    594  CA  LYS A  43      10.401   2.463 -24.419  0.00  0.00      A     
ATOM    595  HA  LYS A  43       9.643   1.964 -25.019  0.00  0.00      A     
ATOM    596  CB  LYS A  43      10.703   3.785 -25.152  0.00  0.00      A     
ATOM    597  HB1 LYS A  43       9.764   4.332 -25.234  0.00  0.00      A     
ATOM    598  HB2 LYS A  43      11.029   3.554 -26.167  0.00  0.00      A     
ATOM    599  CG  LYS A  43      11.758   4.692 -24.489  0.00  0.00      A     
ATOM    600  HG1 LYS A  43      12.681   4.126 -24.358  0.00  0.00      A     
ATOM    601  HG2 LYS A  43      11.403   5.006 -23.506  0.00  0.00      A     
ATOM    602  CD  LYS A  43      12.070   5.943 -25.335  0.00  0.00      A     
ATOM    603  HD1 LYS A  43      12.454   5.624 -26.306  0.00  0.00      A     
ATOM    604  HD2 LYS A  43      12.845   6.528 -24.836  0.00  0.00      A     
ATOM    605  CE  LYS A  43      10.829   6.823 -25.545  0.00  0.00      A     
ATOM    606  HE1 LYS A  43      10.482   7.192 -24.577  0.00  0.00      A     
ATOM    607  HE2 LYS A  43      10.037   6.204 -25.971  0.00  0.00      A     
ATOM    608  NZ  LYS A  43      11.097   7.957 -26.459  0.00  0.00      A     
ATOM    609  HZ1 LYS A  43      10.235   8.400 -26.765  0.00  0.00      A     
ATOM    610  HZ2 LYS A  43      11.598   7.667 -27.293  0.00  0.00      A     
ATOM    611  HZ3 LYS A  43      11.660   8.681 -26.009  0.00  0.00      A     
ATOM    612  C   LYS A  43      11.555   1.439 -24.474  0.00  0.00      A     
ATOM    613  O   LYS A  43      12.147   1.237 -25.525  0.00  0.00      A     
ATOM    614  N   GLN A  44      11.788   0.709 -23.386  0.00  0.00      A     
ATOM    615  HN  GLN A  44      11.252   0.969 -22.576  0.00  0.00      A     
ATOM    616  CA  GLN A  44      12.392  -0.636 -23.349  0.00  0.00      A     
ATOM    617  HA  GLN A  44      13.428  -0.572 -23.688  0.00  0.00      A     
ATOM    618  CB  GLN A  44      12.362  -1.077 -21.879  0.00  0.00      A     
ATOM    619  HB1 GLN A  44      11.330  -1.253 -21.568  0.00  0.00      A     
ATOM    620  HB2 GLN A  44      12.764  -0.272 -21.264  0.00  0.00      A     
ATOM    621  CG  GLN A  44      13.181  -2.348 -21.643  0.00  0.00      A     
ATOM    622  HG1 GLN A  44      14.186  -2.198 -22.035  0.00  0.00      A     
ATOM    623  HG2 GLN A  44      12.717  -3.191 -22.151  0.00  0.00      A     
ATOM    624  CD  GLN A  44      13.293  -2.694 -20.172  0.00  0.00      A     
ATOM    625  OE1 GLN A  44      12.822  -3.716 -19.706  0.00  0.00      A     
ATOM    626  NE2 GLN A  44      13.945  -1.882 -19.387  0.00  0.00      A     
ATOM    627 HE21 GLN A  44      14.251  -2.273 -18.508  0.00  0.00      A     
ATOM    628 HE22 GLN A  44      14.365  -1.051 -19.803  0.00  0.00      A     
ATOM    629  C   GLN A  44      11.663  -1.690 -24.220  0.00  0.00      A     
ATOM    630  O   GLN A  44      12.271  -2.672 -24.660  0.00  0.00      A     
ATOM    631  N   ILE A  45      10.365  -1.472 -24.468  0.00  0.00      A     
ATOM    632  HN  ILE A  45       9.934  -0.688 -23.990  0.00  0.00      A     
ATOM    633  CA  ILE A  45       9.500  -2.245 -25.380  0.00  0.00      A     
ATOM    634  HA  ILE A  45      10.124  -2.744 -26.122  0.00  0.00      A     
ATOM    635  CB  ILE A  45       8.686  -3.328 -24.628  0.00  0.00      A     
ATOM    636  HB  ILE A  45       7.921  -3.687 -25.317  0.00  0.00      A     
ATOM    637  CG2 ILE A  45       9.575  -4.533 -24.288  0.00  0.00      A     
ATOM    638 HG21 ILE A  45      10.081  -4.891 -25.185  0.00  0.00      A     
ATOM    639 HG22 ILE A  45       8.971  -5.347 -23.885  0.00  0.00      A     
ATOM    640 HG23 ILE A  45      10.324  -4.257 -23.545  0.00  0.00      A     
ATOM    641  CG1 ILE A  45       7.974  -2.795 -23.361  0.00  0.00      A     
ATOM    642 HG11 ILE A  45       7.631  -1.777 -23.532  0.00  0.00      A     
ATOM    643 HG12 ILE A  45       8.680  -2.767 -22.529  0.00  0.00      A     
ATOM    644  CD  ILE A  45       6.749  -3.625 -22.954  0.00  0.00      A     
ATOM    645  HD1 ILE A  45       7.023  -4.668 -22.799  0.00  0.00      A     
ATOM    646  HD2 ILE A  45       5.988  -3.562 -23.731  0.00  0.00      A     
ATOM    647  HD3 ILE A  45       6.335  -3.226 -22.028  0.00  0.00      A     
ATOM    648  C   ILE A  45       8.522  -1.347 -26.158  0.00  0.00      A     
ATOM    649  O   ILE A  45       8.058  -0.311 -25.670  0.00  0.00      A     
ATOM    650  N   THR A  46       8.159  -1.781 -27.365  0.00  0.00      A     
ATOM    651  HN  THR A  46       8.600  -2.627 -27.708  0.00  0.00      A     
ATOM    652  CA  THR A  46       7.082  -1.192 -28.194  0.00  0.00      A     
ATOM    653  HA  THR A  46       7.068  -0.115 -28.029  0.00  0.00      A     
ATOM    654  CB  THR A  46       7.321  -1.409 -29.698  0.00  0.00      A     
ATOM    655  HB  THR A  46       6.426  -1.139 -30.258  0.00  0.00      A     
ATOM    656  CG2 THR A  46       8.488  -0.568 -30.203  0.00  0.00      A     
ATOM    657 HG21 THR A  46       8.279   0.489 -30.041  0.00  0.00      A     
ATOM    658 HG22 THR A  46       8.622  -0.741 -31.270  0.00  0.00      A     
ATOM    659 HG23 THR A  46       9.405  -0.840 -29.679  0.00  0.00      A     
ATOM    660  OG1 THR A  46       7.664  -2.743 -29.978  0.00  0.00      A     
ATOM    661  HG1 THR A  46       6.828  -3.214 -30.173  0.00  0.00      A     
ATOM    662  C   THR A  46       5.696  -1.725 -27.803  0.00  0.00      A     
ATOM    663  O   THR A  46       5.515  -2.914 -27.520  0.00  0.00      A     
ATOM    664  N   ALA A  47       4.711  -0.825 -27.765  0.00  0.00      A     
ATOM    665  HN  ALA A  47       4.936   0.092 -28.133  0.00  0.00      A     
ATOM    666  CA  ALA A  47       3.502  -0.897 -26.929  0.00  0.00      A     
ATOM    667  HA  ALA A  47       3.833  -0.840 -25.895  0.00  0.00      A     
ATOM    668  CB  ALA A  47       2.677   0.361 -27.210  0.00  0.00      A     
ATOM    669  HB1 ALA A  47       3.270   1.250 -26.990  0.00  0.00      A     
ATOM    670  HB2 ALA A  47       1.789   0.373 -26.578  0.00  0.00      A     
ATOM    671  HB3 ALA A  47       2.369   0.382 -28.256  0.00  0.00      A     
ATOM    672  C   ALA A  47       2.631  -2.172 -27.004  0.00  0.00      A     
ATOM    673  O   ALA A  47       2.004  -2.549 -26.011  0.00  0.00      A     
ATOM    674  N   ASP A  48       2.623  -2.898 -28.125  0.00  0.00      A     
ATOM    675  HN  ASP A  48       3.085  -2.514 -28.941  0.00  0.00      A     
ATOM    676  CA  ASP A  48       1.919  -4.185 -28.255  0.00  0.00      A     
ATOM    677  HA  ASP A  48       0.868  -3.996 -28.033  0.00  0.00      A     
ATOM    678  CB  ASP A  48       2.036  -4.659 -29.710  0.00  0.00      A     
ATOM    679  HB1 ASP A  48       3.006  -5.132 -29.854  0.00  0.00      A     
ATOM    680  HB2 ASP A  48       1.966  -3.806 -30.384  0.00  0.00      A     
ATOM    681  CG  ASP A  48       0.930  -5.634 -30.085  0.00  0.00      A     
ATOM    682  OD1 ASP A  48      -0.252  -5.313 -29.837  0.00  0.00      A     
ATOM    683  OD2 ASP A  48       1.231  -6.707 -30.659  0.00  0.00      A     
ATOM    684  C   ASP A  48       2.383  -5.296 -27.276  0.00  0.00      A     
ATOM    685  O   ASP A  48       1.684  -6.295 -27.095  0.00  0.00      A     
ATOM    686  N   LYS A  49       3.542  -5.126 -26.622  0.00  0.00      A     
ATOM    687  HN  LYS A  49       4.070  -4.289 -26.851  0.00  0.00      A     
ATOM    688  CA  LYS A  49       4.134  -6.070 -25.643  0.00  0.00      A     
ATOM    689  HA  LYS A  49       3.821  -7.088 -25.882  0.00  0.00      A     
ATOM    690  CB  LYS A  49       5.666  -5.996 -25.752  0.00  0.00      A     
ATOM    691  HB1 LYS A  49       6.129  -6.566 -24.944  0.00  0.00      A     
ATOM    692  HB2 LYS A  49       5.986  -4.957 -25.675  0.00  0.00      A     
ATOM    693  CG  LYS A  49       6.133  -6.583 -27.084  0.00  0.00      A     
ATOM    694  HG1 LYS A  49       5.645  -6.059 -27.906  0.00  0.00      A     
ATOM    695  HG2 LYS A  49       5.853  -7.636 -27.116  0.00  0.00      A     
ATOM    696  CD  LYS A  49       7.646  -6.466 -27.258  0.00  0.00      A     
ATOM    697  HD1 LYS A  49       8.159  -7.077 -26.512  0.00  0.00      A     
ATOM    698  HD2 LYS A  49       7.948  -5.423 -27.154  0.00  0.00      A     
ATOM    699  CE  LYS A  49       7.964  -6.961 -28.665  0.00  0.00      A     
ATOM    700  HE1 LYS A  49       7.388  -6.365 -29.379  0.00  0.00      A     
ATOM    701  HE2 LYS A  49       7.639  -8.003 -28.764  0.00  0.00      A     
ATOM    702  NZ  LYS A  49       9.402  -6.844 -28.975  0.00  0.00      A     
ATOM    703  HZ1 LYS A  49       9.714  -5.878 -28.885  0.00  0.00      A     
ATOM    704  HZ2 LYS A  49       9.560  -7.153 -29.929  0.00  0.00      A     
ATOM    705  HZ3 LYS A  49       9.945  -7.448 -28.371  0.00  0.00      A     
ATOM    706  C   LYS A  49       3.716  -5.860 -24.182  0.00  0.00      A     
ATOM    707  O   LYS A  49       4.057  -6.690 -23.341  0.00  0.00      A     
ATOM    708  N   GLN A  50       3.009  -4.770 -23.875  0.00  0.00      A     
ATOM    709  HN  GLN A  50       2.741  -4.164 -24.637  0.00  0.00      A     
ATOM    710  CA  GLN A  50       2.608  -4.407 -22.507  0.00  0.00      A     
ATOM    711  HA  GLN A  50       3.487  -4.519 -21.875  0.00  0.00      A     
ATOM    712  CB  GLN A  50       2.195  -2.929 -22.431  0.00  0.00      A     
ATOM    713  HB1 GLN A  50       2.058  -2.684 -21.381  0.00  0.00      A     
ATOM    714  HB2 GLN A  50       1.234  -2.834 -22.922  0.00  0.00      A     
ATOM    715  CG  GLN A  50       3.126  -1.839 -22.973  0.00  0.00      A     
ATOM    716  HG1 GLN A  50       3.470  -2.097 -23.971  0.00  0.00      A     
ATOM    717  HG2 GLN A  50       3.999  -1.737 -22.329  0.00  0.00      A     
ATOM    718  CD  GLN A  50       2.378  -0.505 -23.030  0.00  0.00      A     
ATOM    719  OE1 GLN A  50       1.339  -0.307 -22.409  0.00  0.00      A     
ATOM    720  NE2 GLN A  50       2.839   0.450 -23.783  0.00  0.00      A     
ATOM    721 HE21 GLN A  50       2.277   1.289 -23.861  0.00  0.00      A     
ATOM    722 HE22 GLN A  50       3.761   0.361 -24.198  0.00  0.00      A     
ATOM    723  C   GLN A  50       1.511  -5.320 -21.879  0.00  0.00      A     
ATOM    724  O   GLN A  50       1.430  -6.521 -22.141  0.00  0.00      A     
ATOM    725  N   TYR A  51       0.718  -4.758 -20.953  0.00  0.00      A     
ATOM    726  HN  TYR A  51       0.783  -3.756 -20.864  0.00  0.00      A     
ATOM    727  CA  TYR A  51       0.189  -5.463 -19.782  0.00  0.00      A     
ATOM    728  HA  TYR A  51       0.138  -6.524 -20.016  0.00  0.00      A     
ATOM    729  CB  TYR A  51       1.202  -5.291 -18.633  0.00  0.00      A     
ATOM    730  HB1 TYR A  51       0.881  -5.888 -17.781  0.00  0.00      A     
ATOM    731  HB2 TYR A  51       1.218  -4.242 -18.339  0.00  0.00      A     
ATOM    732  CG  TYR A  51       2.610  -5.707 -19.009  0.00  0.00      A     
ATOM    733  CD1 TYR A  51       2.863  -7.048 -19.354  0.00  0.00      A     
ATOM    734  HD1 TYR A  51       2.071  -7.780 -19.275  0.00  0.00      A     
ATOM    735  CE1 TYR A  51       4.111  -7.416 -19.889  0.00  0.00      A     
ATOM    736  HE1 TYR A  51       4.303  -8.437 -20.172  0.00  0.00      A     
ATOM    737  CZ  TYR A  51       5.098  -6.438 -20.108  0.00  0.00      A     
ATOM    738  OH  TYR A  51       6.274  -6.780 -20.685  0.00  0.00      A     
ATOM    739  HH  TYR A  51       6.287  -7.684 -21.007  0.00  0.00      A     
ATOM    740  CE2 TYR A  51       4.862  -5.104 -19.720  0.00  0.00      A     
ATOM    741  HE2 TYR A  51       5.637  -4.371 -19.887  0.00  0.00      A     
ATOM    742  CD2 TYR A  51       3.621  -4.737 -19.163  0.00  0.00      A     
ATOM    743  HD2 TYR A  51       3.431  -3.707 -18.900  0.00  0.00      A     
ATOM    744  C   TYR A  51      -1.238  -5.008 -19.400  0.00  0.00      A     
ATOM    745  O   TYR A  51      -1.456  -4.332 -18.392  0.00  0.00      A     
ATOM    746  N   LYS A  52      -2.234  -5.358 -20.222  0.00  0.00      A     
ATOM    747  HN  LYS A  52      -1.986  -6.007 -20.965  0.00  0.00      A     
ATOM    748  CA  LYS A  52      -3.635  -4.871 -20.180  0.00  0.00      A     
ATOM    749  HA  LYS A  52      -3.641  -3.823 -20.478  0.00  0.00      A     
ATOM    750  CB  LYS A  52      -4.473  -5.654 -21.203  0.00  0.00      A     
ATOM    751  HB1 LYS A  52      -5.462  -5.201 -21.261  0.00  0.00      A     
ATOM    752  HB2 LYS A  52      -4.594  -6.669 -20.834  0.00  0.00      A     
ATOM    753  CG  LYS A  52      -3.910  -5.761 -22.627  0.00  0.00      A     
ATOM    754  HG1 LYS A  52      -4.650  -6.289 -23.226  0.00  0.00      A     
ATOM    755  HG2 LYS A  52      -3.004  -6.365 -22.616  0.00  0.00      A     
ATOM    756  CD  LYS A  52      -3.603  -4.429 -23.312  0.00  0.00      A     
ATOM    757  HD1 LYS A  52      -2.747  -3.948 -22.838  0.00  0.00      A     
ATOM    758  HD2 LYS A  52      -4.476  -3.779 -23.250  0.00  0.00      A     
ATOM    759  CE  LYS A  52      -3.291  -4.735 -24.778  0.00  0.00      A     
ATOM    760  HE1 LYS A  52      -4.153  -5.248 -25.216  0.00  0.00      A     
ATOM    761  HE2 LYS A  52      -2.438  -5.419 -24.834  0.00  0.00      A     
ATOM    762  NZ  LYS A  52      -3.004  -3.503 -25.540  0.00  0.00      A     
ATOM    763  HZ1 LYS A  52      -3.722  -2.799 -25.404  0.00  0.00      A     
ATOM    764  HZ2 LYS A  52      -2.962  -3.710 -26.536  0.00  0.00      A     
ATOM    765  HZ3 LYS A  52      -2.099  -3.111 -25.296  0.00  0.00      A     
ATOM    766  C   LYS A  52      -4.337  -4.906 -18.808  0.00  0.00      A     
ATOM    767  O   LYS A  52      -4.964  -3.917 -18.424  0.00  0.00      A     
ATOM    768  N   GLY A  53      -4.179  -5.976 -18.025  0.00  0.00      A     
ATOM    769  HN  GLY A  53      -3.625  -6.740 -18.388  0.00  0.00      A     
ATOM    770  CA  GLY A  53      -4.785  -6.109 -16.682  0.00  0.00      A     
ATOM    771  HA1 GLY A  53      -5.862  -6.244 -16.783  0.00  0.00      A     
ATOM    772  HA2 GLY A  53      -4.615  -5.185 -16.127  0.00  0.00      A     
ATOM    773  C   GLY A  53      -4.247  -7.269 -15.834  0.00  0.00      A     
ATOM    774  O   GLY A  53      -3.777  -8.277 -16.364  0.00  0.00      A     
ATOM    775  N   ILE A  54      -4.301  -7.132 -14.502  0.00  0.00      A     
ATOM    776  HN  ILE A  54      -4.765  -6.305 -14.147  0.00  0.00      A     
ATOM    777  CA  ILE A  54      -3.378  -7.848 -13.583  0.00  0.00      A     
ATOM    778  HA  ILE A  54      -2.372  -7.549 -13.881  0.00  0.00      A     
ATOM    779  CB  ILE A  54      -3.524  -7.404 -12.102  0.00  0.00      A     
ATOM    780  HB  ILE A  54      -2.579  -7.638 -11.609  0.00  0.00      A     
ATOM    781  CG2 ILE A  54      -3.722  -5.879 -12.016  0.00  0.00      A     
ATOM    782 HG21 ILE A  54      -3.595  -5.528 -10.997  0.00  0.00      A     
ATOM    783 HG22 ILE A  54      -4.725  -5.605 -12.341  0.00  0.00      A     
ATOM    784 HG23 ILE A  54      -2.990  -5.371 -12.639  0.00  0.00      A     
ATOM    785  CG1 ILE A  54      -4.626  -8.160 -11.324  0.00  0.00      A     
ATOM    786 HG11 ILE A  54      -4.403  -9.227 -11.330  0.00  0.00      A     
ATOM    787 HG12 ILE A  54      -5.583  -8.013 -11.821  0.00  0.00      A     
ATOM    788  CD  ILE A  54      -4.747  -7.765  -9.848  0.00  0.00      A     
ATOM    789  HD1 ILE A  54      -3.797  -7.923  -9.338  0.00  0.00      A     
ATOM    790  HD2 ILE A  54      -5.513  -8.382  -9.380  0.00  0.00      A     
ATOM    791  HD3 ILE A  54      -5.047  -6.724  -9.750  0.00  0.00      A     
ATOM    792  C   ILE A  54      -3.379  -9.382 -13.700  0.00  0.00      A     
ATOM    793  O   ILE A  54      -2.319  -9.995 -13.627  0.00  0.00      A     
ATOM    794  N   ILE A  55      -4.536 -10.013 -13.927  0.00  0.00      A     
ATOM    795  HN  ILE A  55      -5.369  -9.456 -14.030  0.00  0.00      A     
ATOM    796  CA  ILE A  55      -4.651 -11.487 -14.028  0.00  0.00      A     
ATOM    797  HA  ILE A  55      -4.046 -11.911 -13.226  0.00  0.00      A     
ATOM    798  CB  ILE A  55      -6.096 -11.976 -13.772  0.00  0.00      A     
ATOM    799  HB  ILE A  55      -6.097 -13.067 -13.822  0.00  0.00      A     
ATOM    800  CG2 ILE A  55      -6.499 -11.601 -12.334  0.00  0.00      A     
ATOM    801 HG21 ILE A  55      -5.748 -11.964 -11.630  0.00  0.00      A     
ATOM    802 HG22 ILE A  55      -7.450 -12.074 -12.086  0.00  0.00      A     
ATOM    803 HG23 ILE A  55      -6.602 -10.522 -12.228  0.00  0.00      A     
ATOM    804  CG1 ILE A  55      -7.175 -11.447 -14.744  0.00  0.00      A     
ATOM    805 HG11 ILE A  55      -7.051 -10.376 -14.907  0.00  0.00      A     
ATOM    806 HG12 ILE A  55      -8.156 -11.602 -14.293  0.00  0.00      A     
ATOM    807  CD  ILE A  55      -7.199 -12.169 -16.095  0.00  0.00      A     
ATOM    808  HD1 ILE A  55      -8.090 -11.873 -16.643  0.00  0.00      A     
ATOM    809  HD2 ILE A  55      -7.238 -13.247 -15.938  0.00  0.00      A     
ATOM    810  HD3 ILE A  55      -6.326 -11.913 -16.692  0.00  0.00      A     
ATOM    811  C   ILE A  55      -4.037 -12.079 -15.309  0.00  0.00      A     
ATOM    812  O   ILE A  55      -3.785 -13.279 -15.377  0.00  0.00      A     
ATOM    813  N   ASP A  56      -3.710 -11.241 -16.295  0.00  0.00      A     
ATOM    814  HN  ASP A  56      -3.956 -10.266 -16.189  0.00  0.00      A     
ATOM    815  CA  ASP A  56      -2.874 -11.614 -17.442  0.00  0.00      A     
ATOM    816  HA  ASP A  56      -3.079 -12.654 -17.708  0.00  0.00      A     
ATOM    817  CB  ASP A  56      -3.261 -10.744 -18.648  0.00  0.00      A     
ATOM    818  HB1 ASP A  56      -2.992  -9.709 -18.455  0.00  0.00      A     
ATOM    819  HB2 ASP A  56      -4.341 -10.780 -18.779  0.00  0.00      A     
ATOM    820  CG  ASP A  56      -2.594 -11.223 -19.938  0.00  0.00      A     
ATOM    821  OD1 ASP A  56      -1.642 -10.567 -20.414  0.00  0.00      A     
ATOM    822  OD2 ASP A  56      -2.970 -12.300 -20.447  0.00  0.00      A     
ATOM    823  C   ASP A  56      -1.365 -11.512 -17.127  0.00  0.00      A     
ATOM    824  O   ASP A  56      -0.571 -12.242 -17.720  0.00  0.00      A     
ATOM    825  N   CYS A  57      -0.929 -10.670 -16.175  0.00  0.00      A     
ATOM    826  HN  CYS A  57      -1.610 -10.122 -15.668  0.00  0.00      A     
ATOM    827  CA  CYS A  57       0.446 -10.748 -15.642  0.00  0.00      A     
ATOM    828  HA  CYS A  57       1.159 -10.718 -16.467  0.00  0.00      A     
ATOM    829  CB  CYS A  57       0.766  -9.571 -14.705  0.00  0.00      A     
ATOM    830  HB1 CYS A  57       1.711  -9.780 -14.198  0.00  0.00      A     
ATOM    831  HB2 CYS A  57       0.006  -9.463 -13.933  0.00  0.00      A     
ATOM    832  SG  CYS A  57       0.961  -8.029 -15.640  0.00  0.00      A     
ATOM    833  HG1 CYS A  57      -0.341  -7.751 -15.808  0.00  0.00      A     
ATOM    834  C   CYS A  57       0.688 -12.086 -14.926  0.00  0.00      A     
ATOM    835  O   CYS A  57       1.679 -12.751 -15.215  0.00  0.00      A     
ATOM    836  N   VAL A  58      -0.272 -12.522 -14.098  0.00  0.00      A     
ATOM    837  HN  VAL A  58      -1.023 -11.868 -13.913  0.00  0.00      A     
ATOM    838  CA  VAL A  58      -0.264 -13.786 -13.312  0.00  0.00      A     
ATOM    839  HA  VAL A  58       0.544 -13.719 -12.584  0.00  0.00      A     
ATOM    840  CB  VAL A  58      -1.581 -13.930 -12.513  0.00  0.00      A     
ATOM    841  HB  VAL A  58      -2.420 -13.851 -13.201  0.00  0.00      A     
ATOM    842  CG1 VAL A  58      -1.730 -15.244 -11.738  0.00  0.00      A     
ATOM    843 HG11 VAL A  58      -0.865 -15.401 -11.094  0.00  0.00      A     
ATOM    844 HG12 VAL A  58      -1.822 -16.082 -12.429  0.00  0.00      A     
ATOM    845 HG13 VAL A  58      -2.633 -15.220 -11.129  0.00  0.00      A     
ATOM    846  CG2 VAL A  58      -1.700 -12.810 -11.469  0.00  0.00      A     
ATOM    847 HG21 VAL A  58      -2.655 -12.886 -10.949  0.00  0.00      A     
ATOM    848 HG22 VAL A  58      -1.645 -11.833 -11.943  0.00  0.00      A     
ATOM    849 HG23 VAL A  58      -0.890 -12.891 -10.744  0.00  0.00      A     
ATOM    850  C   VAL A  58       0.036 -15.055 -14.129  0.00  0.00      A     
ATOM    851  O   VAL A  58       0.505 -16.043 -13.565  0.00  0.00      A     
ATOM    852  N   VAL A  59      -0.121 -15.015 -15.459  0.00  0.00      A     
ATOM    853  HN  VAL A  59      -0.506 -14.167 -15.846  0.00  0.00      A     
ATOM    854  CA  VAL A  59       0.230 -16.120 -16.387  0.00  0.00      A     
ATOM    855  HA  VAL A  59       0.841 -16.832 -15.833  0.00  0.00      A     
ATOM    856  CB  VAL A  59      -1.016 -16.918 -16.838  0.00  0.00      A     
ATOM    857  HB  VAL A  59      -0.699 -17.729 -17.493  0.00  0.00      A     
ATOM    858  CG1 VAL A  59      -1.725 -17.567 -15.644  0.00  0.00      A     
ATOM    859 HG11 VAL A  59      -2.515 -18.228 -16.002  0.00  0.00      A     
ATOM    860 HG12 VAL A  59      -2.164 -16.807 -14.998  0.00  0.00      A     
ATOM    861 HG13 VAL A  59      -1.012 -18.157 -15.069  0.00  0.00      A     
ATOM    862  CG2 VAL A  59      -2.045 -16.070 -17.587  0.00  0.00      A     
ATOM    863 HG21 VAL A  59      -1.606 -15.705 -18.510  0.00  0.00      A     
ATOM    864 HG22 VAL A  59      -2.372 -15.229 -16.977  0.00  0.00      A     
ATOM    865 HG23 VAL A  59      -2.905 -16.685 -17.851  0.00  0.00      A     
ATOM    866  C   VAL A  59       1.137 -15.727 -17.572  0.00  0.00      A     
ATOM    867  O   VAL A  59       1.294 -16.527 -18.494  0.00  0.00      A     
ATOM    868  N   ARG A  60       1.821 -14.568 -17.530  0.00  0.00      A     
ATOM    869  HN  ARG A  60       1.624 -13.965 -16.737  0.00  0.00      A     
ATOM    870  CA  ARG A  60       2.928 -14.182 -18.462  0.00  0.00      A     
ATOM    871  HA  ARG A  60       3.191 -15.044 -19.079  0.00  0.00      A     
ATOM    872  CB  ARG A  60       2.511 -13.038 -19.418  0.00  0.00      A     
ATOM    873  HB1 ARG A  60       3.288 -12.276 -19.417  0.00  0.00      A     
ATOM    874  HB2 ARG A  60       1.594 -12.578 -19.058  0.00  0.00      A     
ATOM    875  CG  ARG A  60       2.326 -13.463 -20.885  0.00  0.00      A     
ATOM    876  HG1 ARG A  60       1.590 -14.261 -20.924  0.00  0.00      A     
ATOM    877  HG2 ARG A  60       3.267 -13.852 -21.278  0.00  0.00      A     
ATOM    878  CD  ARG A  60       1.834 -12.307 -21.778  0.00  0.00      A     
ATOM    879  HD1 ARG A  60       1.000 -11.811 -21.279  0.00  0.00      A     
ATOM    880  HD2 ARG A  60       1.458 -12.732 -22.711  0.00  0.00      A     
ATOM    881  NE  ARG A  60       2.908 -11.340 -22.100  0.00  0.00      A     
ATOM    882  HE  ARG A  60       3.827 -11.710 -22.319  0.00  0.00      A     
ATOM    883  CZ  ARG A  60       2.826 -10.046 -22.290  0.00  0.00      A     
ATOM    884  NH1 ARG A  60       1.739  -9.369 -22.254  0.00  0.00      A     
ATOM    885 HH11 ARG A  60       1.765  -8.364 -22.369  0.00  0.00      A     
ATOM    886 HH12 ARG A  60       0.872  -9.885 -22.306  0.00  0.00      A     
ATOM    887  NH2 ARG A  60       3.888  -9.379 -22.540  0.00  0.00      A     
ATOM    888 HH21 ARG A  60       3.827  -8.389 -22.739  0.00  0.00      A     
ATOM    889 HH22 ARG A  60       4.774  -9.874 -22.510  0.00  0.00      A     
ATOM    890  C   ARG A  60       4.253 -13.814 -17.775  0.00  0.00      A     
ATOM    891  O   ARG A  60       5.305 -14.036 -18.372  0.00  0.00      A     
ATOM    892  N   ILE A  61       4.241 -13.339 -16.523  0.00  0.00      A     
ATOM    893  HN  ILE A  61       3.349 -13.200 -16.064  0.00  0.00      A     
ATOM    894  CA  ILE A  61       5.478 -12.959 -15.801  0.00  0.00      A     
ATOM    895  HA  ILE A  61       6.047 -12.403 -16.538  0.00  0.00      A     
ATOM    896  CB  ILE A  61       5.264 -11.919 -14.668  0.00  0.00      A     
ATOM    897  HB  ILE A  61       6.254 -11.563 -14.380  0.00  0.00      A     
ATOM    898  CG2 ILE A  61       4.527 -10.681 -15.208  0.00  0.00      A     
ATOM    899 HG21 ILE A  61       5.026 -10.328 -16.110  0.00  0.00      A     
ATOM    900 HG22 ILE A  61       4.546  -9.875 -14.477  0.00  0.00      A     
ATOM    901 HG23 ILE A  61       3.496 -10.928 -15.448  0.00  0.00      A     
ATOM    902  CG1 ILE A  61       4.619 -12.486 -13.388  0.00  0.00      A     
ATOM    903 HG11 ILE A  61       5.143 -13.398 -13.100  0.00  0.00      A     
ATOM    904 HG12 ILE A  61       3.580 -12.733 -13.582  0.00  0.00      A     
ATOM    905  CD  ILE A  61       4.678 -11.519 -12.196  0.00  0.00      A     
ATOM    906  HD1 ILE A  61       5.709 -11.216 -12.013  0.00  0.00      A     
ATOM    907  HD2 ILE A  61       4.291 -12.018 -11.308  0.00  0.00      A     
ATOM    908  HD3 ILE A  61       4.073 -10.635 -12.390  0.00  0.00      A     
ATOM    909  C   ILE A  61       6.472 -14.079 -15.383  0.00  0.00      A     
ATOM    910  O   ILE A  61       7.524 -13.690 -14.872  0.00  0.00      A     
ATOM    911  N   PRO A  62       6.289 -15.407 -15.613  0.00  0.00      A     
ATOM    912  CD  PRO A  62       5.030 -16.114 -15.831  0.00  0.00      A     
ATOM    913  HD1 PRO A  62       4.803 -16.184 -16.894  0.00  0.00      A     
ATOM    914  HD2 PRO A  62       4.214 -15.620 -15.314  0.00  0.00      A     
ATOM    915  CG  PRO A  62       5.217 -17.528 -15.280  0.00  0.00      A     
ATOM    916  HG1 PRO A  62       4.402 -17.802 -14.610  0.00  0.00      A     
ATOM    917  HG2 PRO A  62       5.287 -18.229 -16.111  0.00  0.00      A     
ATOM    918  CB  PRO A  62       6.554 -17.482 -14.543  0.00  0.00      A     
ATOM    919  HB1 PRO A  62       6.401 -17.124 -13.527  0.00  0.00      A     
ATOM    920  HB2 PRO A  62       7.053 -18.452 -14.536  0.00  0.00      A     
ATOM    921  CA  PRO A  62       7.318 -16.424 -15.335  0.00  0.00      A     
ATOM    922  HA  PRO A  62       8.115 -16.029 -14.705  0.00  0.00      A     
ATOM    923  C   PRO A  62       7.976 -17.058 -16.587  0.00  0.00      A     
ATOM    924  O   PRO A  62       8.914 -17.841 -16.442  0.00  0.00      A     
ATOM    925  N   LYS A  63       7.510 -16.740 -17.810  0.00  0.00      A     
ATOM    926  HN  LYS A  63       6.759 -16.060 -17.832  0.00  0.00      A     
ATOM    927  CA  LYS A  63       7.899 -17.383 -19.098  0.00  0.00      A     
ATOM    928  HA  LYS A  63       8.824 -17.943 -18.951  0.00  0.00      A     
ATOM    929  CB  LYS A  63       6.799 -18.385 -19.511  0.00  0.00      A     
ATOM    930  HB1 LYS A  63       6.865 -18.609 -20.576  0.00  0.00      A     
ATOM    931  HB2 LYS A  63       5.812 -17.959 -19.318  0.00  0.00      A     
ATOM    932  CG  LYS A  63       6.957 -19.714 -18.764  0.00  0.00      A     
ATOM    933  HG1 LYS A  63       6.863 -19.543 -17.691  0.00  0.00      A     
ATOM    934  HG2 LYS A  63       7.947 -20.122 -18.975  0.00  0.00      A     
ATOM    935  CD  LYS A  63       5.895 -20.723 -19.219  0.00  0.00      A     
ATOM    936  HD1 LYS A  63       5.878 -20.771 -20.307  0.00  0.00      A     
ATOM    937  HD2 LYS A  63       4.911 -20.393 -18.890  0.00  0.00      A     
ATOM    938  CE  LYS A  63       6.171 -22.130 -18.684  0.00  0.00      A     
ATOM    939  HE1 LYS A  63       7.098 -22.508 -19.126  0.00  0.00      A     
ATOM    940  HE2 LYS A  63       5.359 -22.786 -19.015  0.00  0.00      A     
ATOM    941  NZ  LYS A  63       6.259 -22.150 -17.204  0.00  0.00      A     
ATOM    942  HZ1 LYS A  63       6.120 -23.093 -16.850  0.00  0.00      A     
ATOM    943  HZ2 LYS A  63       5.532 -21.569 -16.797  0.00  0.00      A     
ATOM    944  HZ3 LYS A  63       7.169 -21.827 -16.883  0.00  0.00      A     
ATOM    945  C   LYS A  63       8.254 -16.411 -20.239  0.00  0.00      A     
ATOM    946  O   LYS A  63       8.248 -16.781 -21.413  0.00  0.00      A     
ATOM    947  N   GLU A  64       8.567 -15.167 -19.896  0.00  0.00      A     
ATOM    948  HN  GLU A  64       8.493 -14.945 -18.910  0.00  0.00      A     
ATOM    949  CA  GLU A  64       8.898 -14.078 -20.843  0.00  0.00      A     
ATOM    950  HA  GLU A  64       9.263 -14.513 -21.776  0.00  0.00      A     
ATOM    951  CB  GLU A  64       7.591 -13.326 -21.143  0.00  0.00      A     
ATOM    952  HB1 GLU A  64       7.404 -12.620 -20.339  0.00  0.00      A     
ATOM    953  HB2 GLU A  64       6.762 -14.036 -21.154  0.00  0.00      A     
ATOM    954  CG  GLU A  64       7.557 -12.589 -22.483  0.00  0.00      A     
ATOM    955  HG1 GLU A  64       7.593 -13.314 -23.297  0.00  0.00      A     
ATOM    956  HG2 GLU A  64       8.420 -11.935 -22.593  0.00  0.00      A     
ATOM    957  CD  GLU A  64       6.273 -11.760 -22.541  0.00  0.00      A     
ATOM    958  OE1 GLU A  64       5.335 -12.113 -23.291  0.00  0.00      A     
ATOM    959  OE2 GLU A  64       6.152 -10.773 -21.776  0.00  0.00      A     
ATOM    960  C   GLU A  64      10.028 -13.137 -20.338  0.00  0.00      A     
ATOM    961  O   GLU A  64      10.276 -12.081 -20.915  0.00  0.00      A     
ATOM    962  N   GLN A  65      10.687 -13.542 -19.245  0.00  0.00      A     
ATOM    963  HN  GLN A  65      10.298 -14.375 -18.829  0.00  0.00      A     
ATOM    964  CA  GLN A  65      11.892 -13.004 -18.579  0.00  0.00      A     
ATOM    965  HA  GLN A  65      12.601 -12.649 -19.316  0.00  0.00      A     
ATOM    966  CB  GLN A  65      11.527 -11.860 -17.609  0.00  0.00      A     
ATOM    967  HB1 GLN A  65      12.318 -11.764 -16.863  0.00  0.00      A     
ATOM    968  HB2 GLN A  65      10.623 -12.140 -17.071  0.00  0.00      A     
ATOM    969  CG  GLN A  65      11.340 -10.472 -18.243  0.00  0.00      A     
ATOM    970  HG1 GLN A  65      11.203 -10.540 -19.315  0.00  0.00      A     
ATOM    971  HG2 GLN A  65      12.227  -9.873 -18.058  0.00  0.00      A     
ATOM    972  CD  GLN A  65      10.156  -9.741 -17.640  0.00  0.00      A     
ATOM    973  OE1 GLN A  65      10.099  -9.446 -16.462  0.00  0.00      A     
ATOM    974  NE2 GLN A  65       9.132  -9.424 -18.382  0.00  0.00      A     
ATOM    975 HE21 GLN A  65       8.362  -8.932 -17.937  0.00  0.00      A     
ATOM    976 HE22 GLN A  65       9.175  -9.510 -19.397  0.00  0.00      A     
ATOM    977  C   GLN A  65      12.612 -14.101 -17.762  0.00  0.00      A     
ATOM    978  O   GLN A  65      13.839 -14.180 -17.781  0.00  0.00      A     
ATOM    979  N   GLY A  66      11.859 -14.962 -17.066  0.00  0.00      A     
ATOM    980  HN  GLY A  66      10.860 -14.780 -17.056  0.00  0.00      A     
ATOM    981  CA  GLY A  66      12.323 -16.095 -16.236  0.00  0.00      A     
ATOM    982  HA1 GLY A  66      13.344 -15.926 -15.893  0.00  0.00      A     
ATOM    983  HA2 GLY A  66      12.310 -17.008 -16.829  0.00  0.00      A     
ATOM    984  C   GLY A  66      11.436 -16.326 -15.005  0.00  0.00      A     
ATOM    985  O   GLY A  66      10.679 -15.434 -14.631  0.00  0.00      A     
ATOM    986  N   VAL A  67      11.521 -17.478 -14.327  0.00  0.00      A     
ATOM    987  HN  VAL A  67      12.176 -18.181 -14.655  0.00  0.00      A     
ATOM    988  CA  VAL A  67      10.617 -17.777 -13.174  0.00  0.00      A     
ATOM    989  HA  VAL A  67       9.589 -17.734 -13.534  0.00  0.00      A     
ATOM    990  CB  VAL A  67      10.828 -19.185 -12.582  0.00  0.00      A     
ATOM    991  HB  VAL A  67      11.849 -19.275 -12.211  0.00  0.00      A     
ATOM    992  CG1 VAL A  67       9.845 -19.483 -11.442  0.00  0.00      A     
ATOM    993 HG11 VAL A  67       9.948 -20.521 -11.124  0.00  0.00      A     
ATOM    994 HG12 VAL A  67       8.820 -19.314 -11.772  0.00  0.00      A     
ATOM    995 HG13 VAL A  67      10.058 -18.851 -10.580  0.00  0.00      A     
ATOM    996  CG2 VAL A  67      10.589 -20.255 -13.647  0.00  0.00      A     
ATOM    997 HG21 VAL A  67      11.290 -20.120 -14.465  0.00  0.00      A     
ATOM    998 HG22 VAL A  67       9.570 -20.183 -14.027  0.00  0.00      A     
ATOM    999 HG23 VAL A  67      10.746 -21.246 -13.220  0.00  0.00      A     
ATOM   1000  C   VAL A  67      10.718 -16.733 -12.055  0.00  0.00      A     
ATOM   1001  O   VAL A  67       9.705 -16.270 -11.535  0.00  0.00      A     
ATOM   1002  N   LEU A  68      11.935 -16.268 -11.753  0.00  0.00      A     
ATOM   1003  HN  LEU A  68      12.723 -16.698 -12.213  0.00  0.00      A     
ATOM   1004  CA  LEU A  68      12.194 -15.220 -10.755  0.00  0.00      A     
ATOM   1005  HA  LEU A  68      11.698 -15.540  -9.839  0.00  0.00      A     
ATOM   1006  CB  LEU A  68      13.715 -15.167 -10.491  0.00  0.00      A     
ATOM   1007  HB1 LEU A  68      14.194 -14.658 -11.328  0.00  0.00      A     
ATOM   1008  HB2 LEU A  68      14.103 -16.187 -10.458  0.00  0.00      A     
ATOM   1009  CG  LEU A  68      14.132 -14.472  -9.177  0.00  0.00      A     
ATOM   1010  HG  LEU A  68      13.739 -13.459  -9.142  0.00  0.00      A     
ATOM   1011  CD1 LEU A  68      13.669 -15.234  -7.935  0.00  0.00      A     
ATOM   1012 HD11 LEU A  68      14.042 -14.738  -7.039  0.00  0.00      A     
ATOM   1013 HD12 LEU A  68      14.049 -16.256  -7.960  0.00  0.00      A     
ATOM   1014 HD13 LEU A  68      12.583 -15.257  -7.882  0.00  0.00      A     
ATOM   1015  CD2 LEU A  68      15.652 -14.378  -9.108  0.00  0.00      A     
ATOM   1016 HD21 LEU A  68      16.019 -13.826  -9.971  0.00  0.00      A     
ATOM   1017 HD22 LEU A  68      16.088 -15.377  -9.105  0.00  0.00      A     
ATOM   1018 HD23 LEU A  68      15.948 -13.848  -8.203  0.00  0.00      A     
ATOM   1019  C   LEU A  68      11.596 -13.831 -11.096  0.00  0.00      A     
ATOM   1020  O   LEU A  68      11.546 -12.970 -10.226  0.00  0.00      A     
ATOM   1021  N   SER A  69      11.077 -13.589 -12.306  0.00  0.00      A     
ATOM   1022  HN  SER A  69      11.089 -14.345 -12.983  0.00  0.00      A     
ATOM   1023  CA  SER A  69      10.312 -12.362 -12.649  0.00  0.00      A     
ATOM   1024  HA  SER A  69      10.919 -11.496 -12.384  0.00  0.00      A     
ATOM   1025  CB  SER A  69      10.117 -12.296 -14.166  0.00  0.00      A     
ATOM   1026  HB1 SER A  69       9.894 -13.285 -14.542  0.00  0.00      A     
ATOM   1027  HB2 SER A  69      11.048 -11.970 -14.629  0.00  0.00      A     
ATOM   1028  OG  SER A  69       9.059 -11.454 -14.564  0.00  0.00      A     
ATOM   1029  HG1 SER A  69       8.309 -12.056 -14.725  0.00  0.00      A     
ATOM   1030  C   SER A  69       8.989 -12.194 -11.863  0.00  0.00      A     
ATOM   1031  O   SER A  69       8.505 -11.072 -11.690  0.00  0.00      A     
ATOM   1032  N   PHE A  70       8.474 -13.268 -11.247  0.00  0.00      A     
ATOM   1033  HN  PHE A  70       8.870 -14.175 -11.464  0.00  0.00      A     
ATOM   1034  CA  PHE A  70       7.519 -13.194 -10.121  0.00  0.00      A     
ATOM   1035  HA  PHE A  70       6.588 -12.745 -10.461  0.00  0.00      A     
ATOM   1036  CB  PHE A  70       7.231 -14.618  -9.618  0.00  0.00      A     
ATOM   1037  HB1 PHE A  70       7.001 -14.558  -8.553  0.00  0.00      A     
ATOM   1038  HB2 PHE A  70       8.143 -15.206  -9.707  0.00  0.00      A     
ATOM   1039  CG  PHE A  70       6.080 -15.396 -10.226  0.00  0.00      A     
ATOM   1040  CD1 PHE A  70       4.768 -14.907 -10.106  0.00  0.00      A     
ATOM   1041  HD1 PHE A  70       4.606 -13.917  -9.713  0.00  0.00      A     
ATOM   1042  CE1 PHE A  70       3.670 -15.723 -10.433  0.00  0.00      A     
ATOM   1043  HE1 PHE A  70       2.662 -15.356 -10.298  0.00  0.00      A     
ATOM   1044  CZ  PHE A  70       3.884 -17.025 -10.919  0.00  0.00      A     
ATOM   1045  HZ  PHE A  70       3.042 -17.661 -11.159  0.00  0.00      A     
ATOM   1046  CE2 PHE A  70       5.195 -17.505 -11.080  0.00  0.00      A     
ATOM   1047  HE2 PHE A  70       5.365 -18.509 -11.445  0.00  0.00      A     
ATOM   1048  CD2 PHE A  70       6.291 -16.696 -10.724  0.00  0.00      A     
ATOM   1049  HD2 PHE A  70       7.294 -17.092 -10.793  0.00  0.00      A     
ATOM   1050  C   PHE A  70       8.005 -12.341  -8.920  0.00  0.00      A     
ATOM   1051  O   PHE A  70       7.185 -11.743  -8.228  0.00  0.00      A     
ATOM   1052  N   TRP A  71       9.321 -12.261  -8.678  0.00  0.00      A     
ATOM   1053  HN  TRP A  71       9.929 -12.776  -9.302  0.00  0.00      A     
ATOM   1054  CA  TRP A  71       9.948 -11.646  -7.489  0.00  0.00      A     
ATOM   1055  HA  TRP A  71       9.180 -11.152  -6.906  0.00  0.00      A     
ATOM   1056  CB  TRP A  71      10.553 -12.746  -6.594  0.00  0.00      A     
ATOM   1057  HB1 TRP A  71      11.201 -12.279  -5.852  0.00  0.00      A     
ATOM   1058  HB2 TRP A  71      11.181 -13.395  -7.205  0.00  0.00      A     
ATOM   1059  CG  TRP A  71       9.564 -13.590  -5.845  0.00  0.00      A     
ATOM   1060  CD1 TRP A  71       9.053 -13.299  -4.626  0.00  0.00      A     
ATOM   1061  HD1 TRP A  71       9.308 -12.430  -4.030  0.00  0.00      A     
ATOM   1062  NE1 TRP A  71       8.131 -14.262  -4.263  0.00  0.00      A     
ATOM   1063  HE1 TRP A  71       7.691 -14.307  -3.342  0.00  0.00      A     
ATOM   1064  CE2 TRP A  71       7.989 -15.218  -5.242  0.00  0.00      A     
ATOM   1065  CZ2 TRP A  71       7.166 -16.347  -5.362  0.00  0.00      A     
ATOM   1066  HZ2 TRP A  71       6.440 -16.572  -4.594  0.00  0.00      A     
ATOM   1067  CH2 TRP A  71       7.315 -17.186  -6.481  0.00  0.00      A     
ATOM   1068  HH2 TRP A  71       6.687 -18.061  -6.594  0.00  0.00      A     
ATOM   1069  CZ3 TRP A  71       8.321 -16.915  -7.425  0.00  0.00      A     
ATOM   1070  HZ3 TRP A  71       8.459 -17.583  -8.267  0.00  0.00      A     
ATOM   1071  CE3 TRP A  71       9.139 -15.774  -7.295  0.00  0.00      A     
ATOM   1072  HE3 TRP A  71       9.896 -15.570  -8.037  0.00  0.00      A     
ATOM   1073  CD2 TRP A  71       8.963 -14.868  -6.225  0.00  0.00      A     
ATOM   1074  C   TRP A  71      11.004 -10.558  -7.774  0.00  0.00      A     
ATOM   1075  O   TRP A  71      11.349  -9.809  -6.855  0.00  0.00      A     
ATOM   1076  N   ARG A  72      11.512 -10.437  -9.014  0.00  0.00      A     
ATOM   1077  HN  ARG A  72      11.213 -11.137  -9.685  0.00  0.00      A     
ATOM   1078  CA  ARG A  72      12.642  -9.556  -9.398  0.00  0.00      A     
ATOM   1079  HA  ARG A  72      13.537 -10.009  -8.965  0.00  0.00      A     
ATOM   1080  CB  ARG A  72      12.857  -9.554 -10.929  0.00  0.00      A     
ATOM   1081  HB1 ARG A  72      12.026  -9.038 -11.415  0.00  0.00      A     
ATOM   1082  HB2 ARG A  72      12.886 -10.584 -11.288  0.00  0.00      A     
ATOM   1083  CG  ARG A  72      14.186  -8.864 -11.303  0.00  0.00      A     
ATOM   1084  HG1 ARG A  72      15.009  -9.344 -10.771  0.00  0.00      A     
ATOM   1085  HG2 ARG A  72      14.135  -7.826 -10.977  0.00  0.00      A     
ATOM   1086  CD  ARG A  72      14.516  -8.843 -12.803  0.00  0.00      A     
ATOM   1087  HD1 ARG A  72      15.286  -8.087 -12.951  0.00  0.00      A     
ATOM   1088  HD2 ARG A  72      13.636  -8.523 -13.356  0.00  0.00      A     
ATOM   1089  NE  ARG A  72      15.033 -10.129 -13.315  0.00  0.00      A     
ATOM   1090  HE  ARG A  72      15.579 -10.711 -12.695  0.00  0.00      A     
ATOM   1091  CZ  ARG A  72      15.047 -10.544 -14.559  0.00  0.00      A     
ATOM   1092  NH1 ARG A  72      14.502  -9.951 -15.560  0.00  0.00      A     
ATOM   1093 HH11 ARG A  72      14.640 -10.360 -16.469  0.00  0.00      A     
ATOM   1094 HH12 ARG A  72      13.959  -9.112 -15.429  0.00  0.00      A     
ATOM   1095  NH2 ARG A  72      15.669 -11.619 -14.865  0.00  0.00      A     
ATOM   1096 HH21 ARG A  72      15.708 -11.877 -15.839  0.00  0.00      A     
ATOM   1097 HH22 ARG A  72      16.242 -12.053 -14.152  0.00  0.00      A     
ATOM   1098  C   ARG A  72      12.551  -8.143  -8.797  0.00  0.00      A     
ATOM   1099  O   ARG A  72      11.535  -7.441  -8.870  0.00  0.00      A     
ATOM   1100  N   GLY A  73      13.638  -7.753  -8.138  0.00  0.00      A     
ATOM   1101  HN  GLY A  73      14.443  -8.375  -8.163  0.00  0.00      A     
ATOM   1102  CA  GLY A  73      13.795  -6.487  -7.423  0.00  0.00      A     
ATOM   1103  HA1 GLY A  73      13.521  -5.670  -8.079  0.00  0.00      A     
ATOM   1104  HA2 GLY A  73      14.847  -6.380  -7.161  0.00  0.00      A     
ATOM   1105  C   GLY A  73      12.994  -6.289  -6.136  0.00  0.00      A     
ATOM   1106  O   GLY A  73      13.197  -5.263  -5.500  0.00  0.00      A     
ATOM   1107  N   ASN A  74      12.131  -7.210  -5.689  0.00  0.00      A     
ATOM   1108  HN  ASN A  74      11.965  -8.052  -6.234  0.00  0.00      A     
ATOM   1109  CA  ASN A  74      11.458  -7.068  -4.384  0.00  0.00      A     
ATOM   1110  HA  ASN A  74      10.935  -6.109  -4.385  0.00  0.00      A     
ATOM   1111  CB  ASN A  74      10.395  -8.166  -4.252  0.00  0.00      A     
ATOM   1112  HB1 ASN A  74      10.874  -9.135  -4.111  0.00  0.00      A     
ATOM   1113  HB2 ASN A  74       9.805  -8.208  -5.166  0.00  0.00      A     
ATOM   1114  CG  ASN A  74       9.453  -7.930  -3.090  0.00  0.00      A     
ATOM   1115  OD1 ASN A  74       9.737  -8.214  -1.947  0.00  0.00      A     
ATOM   1116  ND2 ASN A  74       8.281  -7.414  -3.324  0.00  0.00      A     
ATOM   1117 HD21 ASN A  74       7.620  -7.533  -2.570  0.00  0.00      A     
ATOM   1118 HD22 ASN A  74       8.012  -7.088  -4.246  0.00  0.00      A     
ATOM   1119  C   ASN A  74      12.449  -6.999  -3.191  0.00  0.00      A     
ATOM   1120  O   ASN A  74      12.158  -6.339  -2.195  0.00  0.00      A     
ATOM   1121  N   LEU A  75      13.679  -7.507  -3.370  0.00  0.00      A     
ATOM   1122  HN  LEU A  75      13.817  -8.086  -4.183  0.00  0.00      A     
ATOM   1123  CA  LEU A  75      14.873  -7.162  -2.577  0.00  0.00      A     
ATOM   1124  HA  LEU A  75      14.827  -7.696  -1.628  0.00  0.00      A     
ATOM   1125  CB  LEU A  75      16.110  -7.665  -3.354  0.00  0.00      A     
ATOM   1126  HB1 LEU A  75      16.091  -7.233  -4.356  0.00  0.00      A     
ATOM   1127  HB2 LEU A  75      16.039  -8.749  -3.458  0.00  0.00      A     
ATOM   1128  CG  LEU A  75      17.472  -7.323  -2.717  0.00  0.00      A     
ATOM   1129  HG  LEU A  75      17.566  -6.243  -2.613  0.00  0.00      A     
ATOM   1130  CD1 LEU A  75      17.647  -7.967  -1.346  0.00  0.00      A     
ATOM   1131 HD11 LEU A  75      16.913  -7.572  -0.645  0.00  0.00      A     
ATOM   1132 HD12 LEU A  75      18.641  -7.733  -0.965  0.00  0.00      A     
ATOM   1133 HD13 LEU A  75      17.536  -9.049  -1.419  0.00  0.00      A     
ATOM   1134  CD2 LEU A  75      18.602  -7.814  -3.617  0.00  0.00      A     
ATOM   1135 HD21 LEU A  75      18.552  -8.898  -3.726  0.00  0.00      A     
ATOM   1136 HD22 LEU A  75      19.560  -7.542  -3.176  0.00  0.00      A     
ATOM   1137 HD23 LEU A  75      18.525  -7.347  -4.598  0.00  0.00      A     
ATOM   1138  C   LEU A  75      14.969  -5.654  -2.250  0.00  0.00      A     
ATOM   1139  O   LEU A  75      15.061  -5.279  -1.088  0.00  0.00      A     
ATOM   1140  N   ALA A  76      14.850  -4.783  -3.254  0.00  0.00      A     
ATOM   1141  HN  ALA A  76      14.670  -5.150  -4.179  0.00  0.00      A     
ATOM   1142  CA  ALA A  76      14.841  -3.323  -3.107  0.00  0.00      A     
ATOM   1143  HA  ALA A  76      15.712  -3.030  -2.521  0.00  0.00      A     
ATOM   1144  CB  ALA A  76      15.005  -2.723  -4.506  0.00  0.00      A     
ATOM   1145  HB1 ALA A  76      15.178  -1.650  -4.429  0.00  0.00      A     
ATOM   1146  HB2 ALA A  76      14.117  -2.910  -5.100  0.00  0.00      A     
ATOM   1147  HB3 ALA A  76      15.846  -3.179  -5.017  0.00  0.00      A     
ATOM   1148  C   ALA A  76      13.597  -2.751  -2.379  0.00  0.00      A     
ATOM   1149  O   ALA A  76      13.610  -1.602  -1.946  0.00  0.00      A     
ATOM   1150  N   ASN A  77      12.530  -3.539  -2.192  0.00  0.00      A     
ATOM   1151  HN  ASN A  77      12.583  -4.489  -2.539  0.00  0.00      A     
ATOM   1152  CA  ASN A  77      11.423  -3.208  -1.289  0.00  0.00      A     
ATOM   1153  HA  ASN A  77      11.298  -2.124  -1.287  0.00  0.00      A     
ATOM   1154  CB  ASN A  77      10.121  -3.844  -1.833  0.00  0.00      A     
ATOM   1155  HB1 ASN A  77      10.073  -4.901  -1.577  0.00  0.00      A     
ATOM   1156  HB2 ASN A  77      10.113  -3.773  -2.920  0.00  0.00      A     
ATOM   1157  CG  ASN A  77       8.861  -3.174  -1.316  0.00  0.00      A     
ATOM   1158  OD1 ASN A  77       8.634  -2.964  -0.136  0.00  0.00      A     
ATOM   1159  ND2 ASN A  77       7.984  -2.724  -2.164  0.00  0.00      A     
ATOM   1160 HD21 ASN A  77       7.076  -2.504  -1.794  0.00  0.00      A     
ATOM   1161 HD22 ASN A  77       8.050  -3.043  -3.137  0.00  0.00      A     
ATOM   1162  C   ASN A  77      11.745  -3.621   0.168  0.00  0.00      A     
ATOM   1163  O   ASN A  77      11.656  -2.786   1.067  0.00  0.00      A     
ATOM   1164  N   VAL A  78      12.179  -4.863   0.422  0.00  0.00      A     
ATOM   1165  HN  VAL A  78      12.260  -5.515  -0.356  0.00  0.00      A     
ATOM   1166  CA  VAL A  78      12.519  -5.330   1.792  0.00  0.00      A     
ATOM   1167  HA  VAL A  78      11.710  -5.023   2.453  0.00  0.00      A     
ATOM   1168  CB  VAL A  78      12.606  -6.861   1.921  0.00  0.00      A     
ATOM   1169  HB  VAL A  78      12.911  -7.099   2.940  0.00  0.00      A     
ATOM   1170  CG1 VAL A  78      11.224  -7.474   1.694  0.00  0.00      A     
ATOM   1171 HG11 VAL A  78      11.270  -8.538   1.922  0.00  0.00      A     
ATOM   1172 HG12 VAL A  78      10.918  -7.355   0.654  0.00  0.00      A     
ATOM   1173 HG13 VAL A  78      10.494  -7.004   2.349  0.00  0.00      A     
ATOM   1174  CG2 VAL A  78      13.578  -7.541   0.957  0.00  0.00      A     
ATOM   1175 HG21 VAL A  78      13.565  -8.618   1.132  0.00  0.00      A     
ATOM   1176 HG22 VAL A  78      14.595  -7.188   1.114  0.00  0.00      A     
ATOM   1177 HG23 VAL A  78      13.274  -7.359  -0.070  0.00  0.00      A     
ATOM   1178  C   VAL A  78      13.777  -4.687   2.382  0.00  0.00      A     
ATOM   1179  O   VAL A  78      13.719  -4.158   3.489  0.00  0.00      A     
ATOM   1180  N   ILE A  79      14.878  -4.601   1.630  0.00  0.00      A     
ATOM   1181  HN  ILE A  79      14.865  -5.039   0.713  0.00  0.00      A     
ATOM   1182  CA  ILE A  79      16.143  -3.979   2.078  0.00  0.00      A     
ATOM   1183  HA  ILE A  79      16.329  -4.366   3.080  0.00  0.00      A     
ATOM   1184  CB  ILE A  79      17.318  -4.437   1.181  0.00  0.00      A     
ATOM   1185  HB  ILE A  79      17.080  -5.434   0.807  0.00  0.00      A     
ATOM   1186  CG2 ILE A  79      17.533  -3.516  -0.032  0.00  0.00      A     
ATOM   1187 HG21 ILE A  79      18.155  -4.025  -0.769  0.00  0.00      A     
ATOM   1188 HG22 ILE A  79      18.032  -2.593   0.265  0.00  0.00      A     
ATOM   1189 HG23 ILE A  79      16.581  -3.275  -0.498  0.00  0.00      A     
ATOM   1190  CG1 ILE A  79      18.601  -4.571   2.023  0.00  0.00      A     
ATOM   1191 HG11 ILE A  79      18.376  -5.151   2.911  0.00  0.00      A     
ATOM   1192 HG12 ILE A  79      18.940  -3.586   2.340  0.00  0.00      A     
ATOM   1193  CD  ILE A  79      19.745  -5.292   1.312  0.00  0.00      A     
ATOM   1194  HD1 ILE A  79      20.084  -4.690   0.477  0.00  0.00      A     
ATOM   1195  HD2 ILE A  79      19.415  -6.268   0.957  0.00  0.00      A     
ATOM   1196  HD3 ILE A  79      20.576  -5.423   2.005  0.00  0.00      A     
ATOM   1197  C   ILE A  79      16.065  -2.447   2.228  0.00  0.00      A     
ATOM   1198  O   ILE A  79      16.895  -1.849   2.916  0.00  0.00      A     
ATOM   1199  N   ARG A  80      15.022  -1.831   1.643  0.00  0.00      A     
ATOM   1200  HN  ARG A  80      14.475  -2.412   1.023  0.00  0.00      A     
ATOM   1201  CA  ARG A  80      14.523  -0.467   1.932  0.00  0.00      A     
ATOM   1202  HA  ARG A  80      15.369   0.187   2.158  0.00  0.00      A     
ATOM   1203  CB  ARG A  80      13.803   0.069   0.675  0.00  0.00      A     
ATOM   1204  HB1 ARG A  80      12.988  -0.599   0.402  0.00  0.00      A     
ATOM   1205  HB2 ARG A  80      14.524   0.051  -0.140  0.00  0.00      A     
ATOM   1206  CG  ARG A  80      13.270   1.511   0.787  0.00  0.00      A     
ATOM   1207  HG1 ARG A  80      13.466   2.035  -0.149  0.00  0.00      A     
ATOM   1208  HG2 ARG A  80      13.818   2.018   1.575  0.00  0.00      A     
ATOM   1209  CD  ARG A  80      11.771   1.637   1.106  0.00  0.00      A     
ATOM   1210  HD1 ARG A  80      11.572   2.681   1.363  0.00  0.00      A     
ATOM   1211  HD2 ARG A  80      11.537   1.043   1.989  0.00  0.00      A     
ATOM   1212  NE  ARG A  80      10.911   1.264  -0.038  0.00  0.00      A     
ATOM   1213  HE  ARG A  80      10.904   1.860  -0.860  0.00  0.00      A     
ATOM   1214  CZ  ARG A  80      10.070   0.269  -0.133  0.00  0.00      A     
ATOM   1215  NH1 ARG A  80       9.895  -0.612   0.781  0.00  0.00      A     
ATOM   1216 HH11 ARG A  80       9.363  -1.437   0.557  0.00  0.00      A     
ATOM   1217 HH12 ARG A  80      10.579  -0.652   1.508  0.00  0.00      A     
ATOM   1218  NH2 ARG A  80       9.377   0.125  -1.199  0.00  0.00      A     
ATOM   1219 HH21 ARG A  80       8.750  -0.643  -1.306  0.00  0.00      A     
ATOM   1220 HH22 ARG A  80       9.493   0.862  -1.899  0.00  0.00      A     
ATOM   1221  C   ARG A  80      13.602  -0.408   3.153  0.00  0.00      A     
ATOM   1222  O   ARG A  80      13.661   0.551   3.913  0.00  0.00      A     
ATOM   1223  N   TYR A  81      12.736  -1.401   3.350  0.00  0.00      A     
ATOM   1224  HN  TYR A  81      12.757  -2.180   2.704  0.00  0.00      A     
ATOM   1225  CA  TYR A  81      11.763  -1.436   4.451  0.00  0.00      A     
ATOM   1226  HA  TYR A  81      11.186  -0.512   4.420  0.00  0.00      A     
ATOM   1227  CB  TYR A  81      10.774  -2.592   4.244  0.00  0.00      A     
ATOM   1228  HB1 TYR A  81      11.323  -3.530   4.185  0.00  0.00      A     
ATOM   1229  HB2 TYR A  81      10.248  -2.450   3.301  0.00  0.00      A     
ATOM   1230  CG  TYR A  81       9.751  -2.696   5.354  0.00  0.00      A     
ATOM   1231  CD1 TYR A  81       9.875  -3.712   6.320  0.00  0.00      A     
ATOM   1232  HD1 TYR A  81      10.682  -4.434   6.267  0.00  0.00      A     
ATOM   1233  CE1 TYR A  81       8.998  -3.743   7.418  0.00  0.00      A     
ATOM   1234  HE1 TYR A  81       9.130  -4.477   8.199  0.00  0.00      A     
ATOM   1235  CZ  TYR A  81       8.000  -2.761   7.558  0.00  0.00      A     
ATOM   1236  OH  TYR A  81       7.181  -2.789   8.636  0.00  0.00      A     
ATOM   1237  HH  TYR A  81       6.589  -2.024   8.682  0.00  0.00      A     
ATOM   1238  CE2 TYR A  81       7.860  -1.755   6.579  0.00  0.00      A     
ATOM   1239  HE2 TYR A  81       7.104  -0.994   6.704  0.00  0.00      A     
ATOM   1240  CD2 TYR A  81       8.739  -1.722   5.477  0.00  0.00      A     
ATOM   1241  HD2 TYR A  81       8.670  -0.918   4.756  0.00  0.00      A     
ATOM   1242  C   TYR A  81      12.399  -1.481   5.854  0.00  0.00      A     
ATOM   1243  O   TYR A  81      12.011  -0.678   6.695  0.00  0.00      A     
ATOM   1244  N   PHE A  82      13.416  -2.313   6.102  0.00  0.00      A     
ATOM   1245  HN  PHE A  82      13.679  -2.989   5.394  0.00  0.00      A     
ATOM   1246  CA  PHE A  82      14.115  -2.338   7.405  0.00  0.00      A     
ATOM   1247  HA  PHE A  82      13.372  -2.573   8.170  0.00  0.00      A     
ATOM   1248  CB  PHE A  82      15.147  -3.473   7.430  0.00  0.00      A     
ATOM   1249  HB1 PHE A  82      15.645  -3.465   8.401  0.00  0.00      A     
ATOM   1250  HB2 PHE A  82      15.909  -3.285   6.677  0.00  0.00      A     
ATOM   1251  CG  PHE A  82      14.577  -4.863   7.210  0.00  0.00      A     
ATOM   1252  CD1 PHE A  82      13.832  -5.493   8.223  0.00  0.00      A     
ATOM   1253  HD1 PHE A  82      13.616  -4.968   9.144  0.00  0.00      A     
ATOM   1254  CE1 PHE A  82      13.386  -6.815   8.053  0.00  0.00      A     
ATOM   1255  HE1 PHE A  82      12.849  -7.305   8.852  0.00  0.00      A     
ATOM   1256  CZ  PHE A  82      13.654  -7.502   6.858  0.00  0.00      A     
ATOM   1257  HZ  PHE A  82      13.321  -8.523   6.735  0.00  0.00      A     
ATOM   1258  CE2 PHE A  82      14.350  -6.858   5.821  0.00  0.00      A     
ATOM   1259  HE2 PHE A  82      14.555  -7.383   4.897  0.00  0.00      A     
ATOM   1260  CD2 PHE A  82      14.825  -5.547   6.006  0.00  0.00      A     
ATOM   1261  HD2 PHE A  82      15.396  -5.070   5.224  0.00  0.00      A     
ATOM   1262  C   PHE A  82      14.732  -0.977   7.837  0.00  0.00      A     
ATOM   1263  O   PHE A  82      14.470  -0.539   8.960  0.00  0.00      A     
ATOM   1264  N   PRO A  83      15.458  -0.225   6.980  0.00  0.00      A     
ATOM   1265  CD  PRO A  83      16.143  -0.672   5.778  0.00  0.00      A     
ATOM   1266  HD1 PRO A  83      15.474  -1.165   5.077  0.00  0.00      A     
ATOM   1267  HD2 PRO A  83      16.944  -1.348   6.071  0.00  0.00      A     
ATOM   1268  CG  PRO A  83      16.756   0.573   5.139  0.00  0.00      A     
ATOM   1269  HG1 PRO A  83      17.704   0.348   4.651  0.00  0.00      A     
ATOM   1270  HG2 PRO A  83      16.060   0.999   4.423  0.00  0.00      A     
ATOM   1271  CB  PRO A  83      16.941   1.540   6.304  0.00  0.00      A     
ATOM   1272  HB1 PRO A  83      17.911   1.359   6.769  0.00  0.00      A     
ATOM   1273  HB2 PRO A  83      16.868   2.580   5.983  0.00  0.00      A     
ATOM   1274  CA  PRO A  83      15.840   1.155   7.296  0.00  0.00      A     
ATOM   1275  HA  PRO A  83      16.274   1.181   8.295  0.00  0.00      A     
ATOM   1276  C   PRO A  83      14.661   2.144   7.294  0.00  0.00      A     
ATOM   1277  O   PRO A  83      14.687   3.092   8.071  0.00  0.00      A     
ATOM   1278  N   THR A  84      13.587   1.910   6.523  0.00  0.00      A     
ATOM   1279  HN  THR A  84      13.620   1.116   5.898  0.00  0.00      A     
ATOM   1280  CA  THR A  84      12.324   2.694   6.649  0.00  0.00      A     
ATOM   1281  HA  THR A  84      12.555   3.749   6.496  0.00  0.00      A     
ATOM   1282  CB  THR A  84      11.235   2.309   5.629  0.00  0.00      A     
ATOM   1283  HB  THR A  84      10.846   1.320   5.863  0.00  0.00      A     
ATOM   1284  CG2 THR A  84      10.068   3.292   5.594  0.00  0.00      A     
ATOM   1285 HG21 THR A  84       9.566   3.327   6.561  0.00  0.00      A     
ATOM   1286 HG22 THR A  84       9.350   2.977   4.839  0.00  0.00      A     
ATOM   1287 HG23 THR A  84      10.436   4.287   5.341  0.00  0.00      A     
ATOM   1288  OG1 THR A  84      11.720   2.300   4.309  0.00  0.00      A     
ATOM   1289  HG1 THR A  84      12.559   1.809   4.309  0.00  0.00      A     
ATOM   1290  C   THR A  84      11.708   2.567   8.048  0.00  0.00      A     
ATOM   1291  O   THR A  84      11.301   3.572   8.622  0.00  0.00      A     
ATOM   1292  N   GLN A  85      11.699   1.364   8.645  0.00  0.00      A     
ATOM   1293  HN  GLN A  85      12.010   0.559   8.111  0.00  0.00      A     
ATOM   1294  CA  GLN A  85      11.362   1.179  10.066  0.00  0.00      A     
ATOM   1295  HA  GLN A  85      10.342   1.524  10.244  0.00  0.00      A     
ATOM   1296  CB  GLN A  85      11.468  -0.296  10.505  0.00  0.00      A     
ATOM   1297  HB1 GLN A  85      11.323  -0.316  11.583  0.00  0.00      A     
ATOM   1298  HB2 GLN A  85      12.477  -0.648  10.319  0.00  0.00      A     
ATOM   1299  CG  GLN A  85      10.499  -1.321   9.903  0.00  0.00      A     
ATOM   1300  HG1 GLN A  85      10.529  -1.269   8.816  0.00  0.00      A     
ATOM   1301  HG2 GLN A  85       9.485  -1.112  10.243  0.00  0.00      A     
ATOM   1302  CD  GLN A  85      10.901  -2.732  10.340  0.00  0.00      A     
ATOM   1303  OE1 GLN A  85      11.397  -3.535   9.570  0.00  0.00      A     
ATOM   1304  NE2 GLN A  85      10.771  -3.080  11.596  0.00  0.00      A     
ATOM   1305 HE21 GLN A  85      11.203  -3.942  11.889  0.00  0.00      A     
ATOM   1306 HE22 GLN A  85      10.426  -2.422  12.288  0.00  0.00      A     
ATOM   1307  C   GLN A  85      12.291   2.005  10.972  0.00  0.00      A     
ATOM   1308  O   GLN A  85      11.815   2.786  11.791  0.00  0.00      A     
ATOM   1309  N   ALA A  86      13.614   1.849  10.835  0.00  0.00      A     
ATOM   1310  HN  ALA A  86      13.948   1.191  10.141  0.00  0.00      A     
ATOM   1311  CA  ALA A  86      14.599   2.508  11.703  0.00  0.00      A     
ATOM   1312  HA  ALA A  86      14.431   2.195  12.733  0.00  0.00      A     
ATOM   1313  CB  ALA A  86      15.994   2.020  11.290  0.00  0.00      A     
ATOM   1314  HB1 ALA A  86      16.227   2.356  10.280  0.00  0.00      A     
ATOM   1315  HB2 ALA A  86      16.033   0.930  11.325  0.00  0.00      A     
ATOM   1316  HB3 ALA A  86      16.739   2.423  11.977  0.00  0.00      A     
ATOM   1317  C   ALA A  86      14.496   4.049  11.696  0.00  0.00      A     
ATOM   1318  O   ALA A  86      14.419   4.672  12.754  0.00  0.00      A     
ATOM   1319  N   LEU A  87      14.440   4.649  10.505  0.00  0.00      A     
ATOM   1320  HN  LEU A  87      14.489   4.055   9.683  0.00  0.00      A     
ATOM   1321  CA  LEU A  87      14.365   6.099  10.286  0.00  0.00      A     
ATOM   1322  HA  LEU A  87      15.102   6.592  10.919  0.00  0.00      A     
ATOM   1323  CB  LEU A  87      14.716   6.356   8.815  0.00  0.00      A     
ATOM   1324  HB1 LEU A  87      14.586   7.418   8.611  0.00  0.00      A     
ATOM   1325  HB2 LEU A  87      14.010   5.796   8.199  0.00  0.00      A     
ATOM   1326  CG  LEU A  87      16.149   5.959   8.414  0.00  0.00      A     
ATOM   1327  HG  LEU A  87      16.379   4.947   8.742  0.00  0.00      A     
ATOM   1328  CD1 LEU A  87      16.254   5.995   6.892  0.00  0.00      A     
ATOM   1329 HD11 LEU A  87      17.281   5.788   6.591  0.00  0.00      A     
ATOM   1330 HD12 LEU A  87      15.936   6.967   6.521  0.00  0.00      A     
ATOM   1331 HD13 LEU A  87      15.605   5.229   6.469  0.00  0.00      A     
ATOM   1332  CD2 LEU A  87      17.184   6.904   9.023  0.00  0.00      A     
ATOM   1333 HD21 LEU A  87      18.171   6.681   8.618  0.00  0.00      A     
ATOM   1334 HD22 LEU A  87      17.220   6.763  10.102  0.00  0.00      A     
ATOM   1335 HD23 LEU A  87      16.920   7.939   8.810  0.00  0.00      A     
ATOM   1336  C   LEU A  87      13.004   6.732  10.649  0.00  0.00      A     
ATOM   1337  O   LEU A  87      12.961   7.923  10.975  0.00  0.00      A     
ATOM   1338  N   ASN A  88      11.923   5.940  10.660  0.00  0.00      A     
ATOM   1339  HN  ASN A  88      12.007   5.011  10.268  0.00  0.00      A     
ATOM   1340  CA  ASN A  88      10.685   6.277  11.363  0.00  0.00      A     
ATOM   1341  HA  ASN A  88      10.421   7.311  11.137  0.00  0.00      A     
ATOM   1342  CB  ASN A  88       9.546   5.369  10.841  0.00  0.00      A     
ATOM   1343  HB1 ASN A  88       9.841   4.325  10.909  0.00  0.00      A     
ATOM   1344  HB2 ASN A  88       9.364   5.590   9.791  0.00  0.00      A     
ATOM   1345  CG  ASN A  88       8.245   5.532  11.612  0.00  0.00      A     
ATOM   1346  OD1 ASN A  88       7.971   4.796  12.548  0.00  0.00      A     
ATOM   1347  ND2 ASN A  88       7.436   6.496  11.265  0.00  0.00      A     
ATOM   1348 HD21 ASN A  88       6.568   6.638  11.807  0.00  0.00      A     
ATOM   1349 HD22 ASN A  88       7.615   7.065  10.469  0.00  0.00      A     
ATOM   1350  C   ASN A  88      10.902   6.201  12.890  0.00  0.00      A     
ATOM   1351  O   ASN A  88      11.061   7.235  13.533  0.00  0.00      A     
ATOM   1352  N   PHE A  89      10.972   5.001  13.475  0.00  0.00      A     
ATOM   1353  HN  PHE A  89      10.969   4.189  12.868  0.00  0.00      A     
ATOM   1354  CA  PHE A  89      10.897   4.779  14.930  0.00  0.00      A     
ATOM   1355  HA  PHE A  89       9.917   5.100  15.285  0.00  0.00      A     
ATOM   1356  CB  PHE A  89      11.043   3.282  15.235  0.00  0.00      A     
ATOM   1357  HB1 PHE A  89      11.346   3.187  16.279  0.00  0.00      A     
ATOM   1358  HB2 PHE A  89      11.870   2.900  14.642  0.00  0.00      A     
ATOM   1359  CG  PHE A  89       9.825   2.386  15.033  0.00  0.00      A     
ATOM   1360  CD1 PHE A  89       9.297   2.136  13.751  0.00  0.00      A     
ATOM   1361  HD1 PHE A  89       9.689   2.651  12.892  0.00  0.00      A     
ATOM   1362  CE1 PHE A  89       8.240   1.224  13.575  0.00  0.00      A     
ATOM   1363  HE1 PHE A  89       7.842   1.046  12.585  0.00  0.00      A     
ATOM   1364  CZ  PHE A  89       7.692   0.558  14.683  0.00  0.00      A     
ATOM   1365  HZ  PHE A  89       6.875  -0.140  14.551  0.00  0.00      A     
ATOM   1366  CE2 PHE A  89       8.202   0.812  15.968  0.00  0.00      A     
ATOM   1367  HE2 PHE A  89       7.778   0.305  16.825  0.00  0.00      A     
ATOM   1368  CD2 PHE A  89       9.262   1.720  16.141  0.00  0.00      A     
ATOM   1369  HD2 PHE A  89       9.651   1.897  17.134  0.00  0.00      A     
ATOM   1370  C   PHE A  89      11.937   5.564  15.754  0.00  0.00      A     
ATOM   1371  O   PHE A  89      11.571   6.170  16.758  0.00  0.00      A     
ATOM   1372  N   ALA A  90      13.211   5.599  15.337  0.00  0.00      A     
ATOM   1373  HN  ALA A  90      13.452   5.136  14.466  0.00  0.00      A     
ATOM   1374  CA  ALA A  90      14.294   6.271  16.079  0.00  0.00      A     
ATOM   1375  HA  ALA A  90      14.306   5.878  17.096  0.00  0.00      A     
ATOM   1376  CB  ALA A  90      15.628   5.907  15.414  0.00  0.00      A     
ATOM   1377  HB1 ALA A  90      15.676   6.338  14.413  0.00  0.00      A     
ATOM   1378  HB2 ALA A  90      15.730   4.824  15.347  0.00  0.00      A     
ATOM   1379  HB3 ALA A  90      16.453   6.306  16.007  0.00  0.00      A     
ATOM   1380  C   ALA A  90      14.139   7.805  16.209  0.00  0.00      A     
ATOM   1381  O   ALA A  90      14.766   8.429  17.064  0.00  0.00      A     
ATOM   1382  N   PHE A  91      13.273   8.408  15.389  0.00  0.00      A     
ATOM   1383  HN  PHE A  91      12.818   7.824  14.698  0.00  0.00      A     
ATOM   1384  CA  PHE A  91      13.019   9.853  15.343  0.00  0.00      A     
ATOM   1385  HA  PHE A  91      13.412  10.320  16.246  0.00  0.00      A     
ATOM   1386  CB  PHE A  91      13.768  10.427  14.133  0.00  0.00      A     
ATOM   1387  HB1 PHE A  91      13.515  11.481  14.017  0.00  0.00      A     
ATOM   1388  HB2 PHE A  91      13.405   9.896  13.256  0.00  0.00      A     
ATOM   1389  CG  PHE A  91      15.282  10.317  14.168  0.00  0.00      A     
ATOM   1390  CD1 PHE A  91      16.018  10.942  15.193  0.00  0.00      A     
ATOM   1391  HD1 PHE A  91      15.504  11.461  15.988  0.00  0.00      A     
ATOM   1392  CE1 PHE A  91      17.423  10.865  15.204  0.00  0.00      A     
ATOM   1393  HE1 PHE A  91      17.984  11.331  16.001  0.00  0.00      A     
ATOM   1394  CZ  PHE A  91      18.096  10.162  14.189  0.00  0.00      A     
ATOM   1395  HZ  PHE A  91      19.175  10.091  14.197  0.00  0.00      A     
ATOM   1396  CE2 PHE A  91      17.365   9.534  13.166  0.00  0.00      A     
ATOM   1397  HE2 PHE A  91      17.885   8.992  12.387  0.00  0.00      A     
ATOM   1398  CD2 PHE A  91      15.961   9.609  13.156  0.00  0.00      A     
ATOM   1399  HD2 PHE A  91      15.405   9.124  12.366  0.00  0.00      A     
ATOM   1400  C   PHE A  91      11.520  10.220  15.295  0.00  0.00      A     
ATOM   1401  O   PHE A  91      11.188  11.402  15.223  0.00  0.00      A     
ATOM   1402  N   LYS A  92      10.614   9.233  15.378  0.00  0.00      A     
ATOM   1403  HN  LYS A  92      10.990   8.292  15.391  0.00  0.00      A     
ATOM   1404  CA  LYS A  92       9.148   9.343  15.202  0.00  0.00      A     
ATOM   1405  HA  LYS A  92       8.933   9.478  14.144  0.00  0.00      A     
ATOM   1406  CB  LYS A  92       8.516   8.001  15.611  0.00  0.00      A     
ATOM   1407  HB1 LYS A  92       8.816   7.742  16.628  0.00  0.00      A     
ATOM   1408  HB2 LYS A  92       8.898   7.232  14.940  0.00  0.00      A     
ATOM   1409  CG  LYS A  92       6.984   7.997  15.532  0.00  0.00      A     
ATOM   1410  HG1 LYS A  92       6.658   8.525  14.634  0.00  0.00      A     
ATOM   1411  HG2 LYS A  92       6.574   8.497  16.409  0.00  0.00      A     
ATOM   1412  CD  LYS A  92       6.474   6.556  15.467  0.00  0.00      A     
ATOM   1413  HD1 LYS A  92       6.890   5.959  16.279  0.00  0.00      A     
ATOM   1414  HD2 LYS A  92       6.804   6.140  14.515  0.00  0.00      A     
ATOM   1415  CE  LYS A  92       4.947   6.522  15.543  0.00  0.00      A     
ATOM   1416  HE1 LYS A  92       4.565   7.501  15.235  0.00  0.00      A     
ATOM   1417  HE2 LYS A  92       4.618   6.332  16.567  0.00  0.00      A     
ATOM   1418  NZ  LYS A  92       4.393   5.525  14.602  0.00  0.00      A     
ATOM   1419  HZ1 LYS A  92       3.372   5.596  14.572  0.00  0.00      A     
ATOM   1420  HZ2 LYS A  92       4.752   4.586  14.712  0.00  0.00      A     
ATOM   1421  HZ3 LYS A  92       4.623   5.842  13.655  0.00  0.00      A     
ATOM   1422  C   LYS A  92       8.516  10.537  15.912  0.00  0.00      A     
ATOM   1423  O   LYS A  92       7.803  11.322  15.287  0.00  0.00      A     
ATOM   1424  N   ASP A  93       8.864  10.721  17.183  0.00  0.00      A     
ATOM   1425  HN  ASP A  93       9.410   9.993  17.615  0.00  0.00      A     
ATOM   1426  CA  ASP A  93       8.418  11.859  17.991  0.00  0.00      A     
ATOM   1427  HA  ASP A  93       7.422  12.139  17.638  0.00  0.00      A     
ATOM   1428  CB  ASP A  93       8.274  11.416  19.451  0.00  0.00      A     
ATOM   1429  HB1 ASP A  93       9.237  11.493  19.960  0.00  0.00      A     
ATOM   1430  HB2 ASP A  93       7.946  10.375  19.492  0.00  0.00      A     
ATOM   1431  CG  ASP A  93       7.222  12.277  20.142  0.00  0.00      A     
ATOM   1432  OD1 ASP A  93       7.602  13.150  20.956  0.00  0.00      A     
ATOM   1433  OD2 ASP A  93       6.025  12.103  19.808  0.00  0.00      A     
ATOM   1434  C   ASP A  93       9.291  13.127  17.868  0.00  0.00      A     
ATOM   1435  O   ASP A  93       8.775  14.225  18.051  0.00  0.00      A     
ATOM   1436  N   LYS A  94      10.564  13.039  17.443  0.00  0.00      A     
ATOM   1437  HN  LYS A  94      10.906  12.119  17.199  0.00  0.00      A     
ATOM   1438  CA  LYS A  94      11.354  14.222  17.014  0.00  0.00      A     
ATOM   1439  HA  LYS A  94      11.392  14.928  17.845  0.00  0.00      A     
ATOM   1440  CB  LYS A  94      12.800  13.832  16.634  0.00  0.00      A     
ATOM   1441  HB1 LYS A  94      12.795  13.296  15.686  0.00  0.00      A     
ATOM   1442  HB2 LYS A  94      13.215  13.177  17.402  0.00  0.00      A     
ATOM   1443  CG  LYS A  94      13.701  15.077  16.509  0.00  0.00      A     
ATOM   1444  HG1 LYS A  94      13.820  15.514  17.502  0.00  0.00      A     
ATOM   1445  HG2 LYS A  94      13.218  15.822  15.877  0.00  0.00      A     
ATOM   1446  CD  LYS A  94      15.098  14.812  15.924  0.00  0.00      A     
ATOM   1447  HD1 LYS A  94      15.613  14.045  16.505  0.00  0.00      A     
ATOM   1448  HD2 LYS A  94      15.666  15.741  16.009  0.00  0.00      A     
ATOM   1449  CE  LYS A  94      15.037  14.399  14.445  0.00  0.00      A     
ATOM   1450  HE1 LYS A  94      14.206  14.935  13.974  0.00  0.00      A     
ATOM   1451  HE2 LYS A  94      14.836  13.326  14.374  0.00  0.00      A     
ATOM   1452  NZ  LYS A  94      16.291  14.750  13.734  0.00  0.00      A     
ATOM   1453  HZ1 LYS A  94      17.125  14.331  14.146  0.00  0.00      A     
ATOM   1454  HZ2 LYS A  94      16.432  15.757  13.755  0.00  0.00      A     
ATOM   1455  HZ3 LYS A  94      16.259  14.494  12.751  0.00  0.00      A     
ATOM   1456  C   LYS A  94      10.662  14.963  15.862  0.00  0.00      A     
ATOM   1457  O   LYS A  94      10.562  16.185  15.890  0.00  0.00      A     
ATOM   1458  N   TYR A  95      10.103  14.219  14.903  0.00  0.00      A     
ATOM   1459  HN  TYR A  95      10.275  13.220  14.929  0.00  0.00      A     
ATOM   1460  CA  TYR A  95       9.251  14.764  13.832  0.00  0.00      A     
ATOM   1461  HA  TYR A  95       9.804  15.561  13.336  0.00  0.00      A     
ATOM   1462  CB  TYR A  95       8.956  13.679  12.782  0.00  0.00      A     
ATOM   1463  HB1 TYR A  95       8.467  14.150  11.929  0.00  0.00      A     
ATOM   1464  HB2 TYR A  95       8.241  12.977  13.211  0.00  0.00      A     
ATOM   1465  CG  TYR A  95      10.157  12.901  12.261  0.00  0.00      A     
ATOM   1466  CD1 TYR A  95      11.290  13.570  11.756  0.00  0.00      A     
ATOM   1467  HD1 TYR A  95      11.316  14.651  11.737  0.00  0.00      A     
ATOM   1468  CE1 TYR A  95      12.389  12.829  11.272  0.00  0.00      A     
ATOM   1469  HE1 TYR A  95      13.263  13.333  10.897  0.00  0.00      A     
ATOM   1470  CZ  TYR A  95      12.348  11.418  11.256  0.00  0.00      A     
ATOM   1471  OH  TYR A  95      13.401  10.706  10.773  0.00  0.00      A     
ATOM   1472  HH  TYR A  95      13.219   9.750  10.817  0.00  0.00      A     
ATOM   1473  CE2 TYR A  95      11.211  10.749  11.754  0.00  0.00      A     
ATOM   1474  HE2 TYR A  95      11.183   9.669  11.756  0.00  0.00      A     
ATOM   1475  CD2 TYR A  95      10.127  11.492  12.262  0.00  0.00      A     
ATOM   1476  HD2 TYR A  95       9.259  10.979  12.645  0.00  0.00      A     
ATOM   1477  C   TYR A  95       7.934  15.405  14.331  0.00  0.00      A     
ATOM   1478  O   TYR A  95       7.396  16.266  13.634  0.00  0.00      A     
ATOM   1479  N   LYS A  96       7.451  15.055  15.538  0.00  0.00      A     
ATOM   1480  HN  LYS A  96       7.955  14.343  16.049  0.00  0.00      A     
ATOM   1481  CA  LYS A  96       6.310  15.712  16.219  0.00  0.00      A     
ATOM   1482  HA  LYS A  96       5.636  16.117  15.461  0.00  0.00      A     
ATOM   1483  CB  LYS A  96       5.502  14.714  17.073  0.00  0.00      A     
ATOM   1484  HB1 LYS A  96       4.707  15.266  17.577  0.00  0.00      A     
ATOM   1485  HB2 LYS A  96       6.137  14.265  17.838  0.00  0.00      A     
ATOM   1486  CG  LYS A  96       4.862  13.607  16.224  0.00  0.00      A     
ATOM   1487  HG1 LYS A  96       5.642  12.916  15.911  0.00  0.00      A     
ATOM   1488  HG2 LYS A  96       4.398  14.054  15.350  0.00  0.00      A     
ATOM   1489  CD  LYS A  96       3.774  12.844  16.987  0.00  0.00      A     
ATOM   1490  HD1 LYS A  96       3.029  13.561  17.336  0.00  0.00      A     
ATOM   1491  HD2 LYS A  96       4.207  12.366  17.862  0.00  0.00      A     
ATOM   1492  CE  LYS A  96       3.052  11.804  16.115  0.00  0.00      A     
ATOM   1493  HE1 LYS A  96       2.616  12.300  15.243  0.00  0.00      A     
ATOM   1494  HE2 LYS A  96       2.230  11.377  16.696  0.00  0.00      A     
ATOM   1495  NZ  LYS A  96       3.924  10.697  15.659  0.00  0.00      A     
ATOM   1496  HZ1 LYS A  96       4.439  10.290  16.436  0.00  0.00      A     
ATOM   1497  HZ2 LYS A  96       4.574  11.008  14.942  0.00  0.00      A     
ATOM   1498  HZ3 LYS A  96       3.332   9.976  15.224  0.00  0.00      A     
ATOM   1499  C   LYS A  96       6.710  16.918  17.074  0.00  0.00      A     
ATOM   1500  O   LYS A  96       6.046  17.939  16.990  0.00  0.00      A     
ATOM   1501  N   GLN A  97       7.823  16.877  17.806  0.00  0.00      A     
ATOM   1502  HN  GLN A  97       8.301  15.983  17.832  0.00  0.00      A     
ATOM   1503  CA  GLN A  97       8.370  17.970  18.656  0.00  0.00      A     
ATOM   1504  HA  GLN A  97       7.598  18.264  19.369  0.00  0.00      A     
ATOM   1505  CB  GLN A  97       9.557  17.404  19.453  0.00  0.00      A     
ATOM   1506  HB1 GLN A  97      10.093  18.217  19.943  0.00  0.00      A     
ATOM   1507  HB2 GLN A  97      10.244  16.908  18.765  0.00  0.00      A     
ATOM   1508  CG  GLN A  97       9.097  16.415  20.538  0.00  0.00      A     
ATOM   1509  HG1 GLN A  97       8.380  15.709  20.121  0.00  0.00      A     
ATOM   1510  HG2 GLN A  97       8.595  16.958  21.339  0.00  0.00      A     
ATOM   1511  CD  GLN A  97      10.254  15.627  21.135  0.00  0.00      A     
ATOM   1512  OE1 GLN A  97      11.350  16.125  21.354  0.00  0.00      A     
ATOM   1513  NE2 GLN A  97      10.076  14.366  21.427  0.00  0.00      A     
ATOM   1514 HE21 GLN A  97      10.838  13.879  21.848  0.00  0.00      A     
ATOM   1515 HE22 GLN A  97       9.158  13.936  21.274  0.00  0.00      A     
ATOM   1516  C   GLN A  97       8.765  19.280  17.919  0.00  0.00      A     
ATOM   1517  O   GLN A  97       9.275  20.230  18.519  0.00  0.00      A     
ATOM   1518  N   ILE A  98       8.501  19.331  16.612  0.00  0.00      A     
ATOM   1519  HN  ILE A  98       8.149  18.475  16.213  0.00  0.00      A     
ATOM   1520  CA  ILE A  98       8.705  20.460  15.684  0.00  0.00      A     
ATOM   1521  HA  ILE A  98       8.949  21.342  16.270  0.00  0.00      A     
ATOM   1522  CB  ILE A  98       9.920  20.171  14.773  0.00  0.00      A     
ATOM   1523  HB  ILE A  98      10.059  21.031  14.121  0.00  0.00      A     
ATOM   1524  CG2 ILE A  98      11.199  20.016  15.619  0.00  0.00      A     
ATOM   1525 HG21 ILE A  98      11.270  20.822  16.345  0.00  0.00      A     
ATOM   1526 HG22 ILE A  98      12.079  20.060  14.979  0.00  0.00      A     
ATOM   1527 HG23 ILE A  98      11.192  19.062  16.148  0.00  0.00      A     
ATOM   1528  CG1 ILE A  98       9.678  18.934  13.884  0.00  0.00      A     
ATOM   1529 HG11 ILE A  98       8.867  19.178  13.201  0.00  0.00      A     
ATOM   1530 HG12 ILE A  98       9.365  18.089  14.494  0.00  0.00      A     
ATOM   1531  CD  ILE A  98      10.896  18.494  13.063  0.00  0.00      A     
ATOM   1532  HD1 ILE A  98      11.698  18.152  13.717  0.00  0.00      A     
ATOM   1533  HD2 ILE A  98      11.242  19.328  12.457  0.00  0.00      A     
ATOM   1534  HD3 ILE A  98      10.622  17.664  12.414  0.00  0.00      A     
ATOM   1535  C   ILE A  98       7.420  20.860  14.915  0.00  0.00      A     
ATOM   1536  O   ILE A  98       7.459  21.681  14.000  0.00  0.00      A     
ATOM   1537  N   PHE A  99       6.271  20.313  15.335  0.00  0.00      A     
ATOM   1538  HN  PHE A  99       6.370  19.590  16.034  0.00  0.00      A     
ATOM   1539  CA  PHE A  99       4.890  20.727  14.998  0.00  0.00      A     
ATOM   1540  HA  PHE A  99       4.902  21.761  14.654  0.00  0.00      A     
ATOM   1541  CB  PHE A  99       4.334  19.830  13.874  0.00  0.00      A     
ATOM   1542  HB1 PHE A  99       3.259  19.993  13.795  0.00  0.00      A     
ATOM   1543  HB2 PHE A  99       4.482  18.788  14.160  0.00  0.00      A     
ATOM   1544  CG  PHE A  99       4.906  20.059  12.488  0.00  0.00      A     
ATOM   1545  CD1 PHE A  99       4.877  21.345  11.922  0.00  0.00      A     
ATOM   1546  HD1 PHE A  99       4.452  22.170  12.473  0.00  0.00      A     
ATOM   1547  CE1 PHE A  99       5.409  21.569  10.642  0.00  0.00      A     
ATOM   1548  HE1 PHE A  99       5.413  22.568  10.232  0.00  0.00      A     
ATOM   1549  CZ  PHE A  99       5.914  20.496   9.892  0.00  0.00      A     
ATOM   1550  HZ  PHE A  99       6.300  20.669   8.897  0.00  0.00      A     
ATOM   1551  CE2 PHE A  99       5.886  19.197  10.425  0.00  0.00      A     
ATOM   1552  HE2 PHE A  99       6.227  18.366   9.819  0.00  0.00      A     
ATOM   1553  CD2 PHE A  99       5.402  18.981  11.730  0.00  0.00      A     
ATOM   1554  HD2 PHE A  99       5.386  17.985  12.149  0.00  0.00      A     
ATOM   1555  C   PHE A  99       3.908  20.692  16.200  0.00  0.00      A     
ATOM   1556  O   PHE A  99       2.844  21.308  16.139  0.00  0.00      A     
ATOM   1557  N   LEU A 100       4.267  19.996  17.285  0.00  0.00      A     
ATOM   1558  HN  LEU A 100       5.141  19.496  17.207  0.00  0.00      A     
ATOM   1559  CA  LEU A 100       3.558  19.762  18.554  0.00  0.00      A     
ATOM   1560  HA  LEU A 100       2.702  20.432  18.639  0.00  0.00      A     
ATOM   1561  CB  LEU A 100       3.086  18.284  18.609  0.00  0.00      A     
ATOM   1562  HB1 LEU A 100       2.723  18.090  19.616  0.00  0.00      A     
ATOM   1563  HB2 LEU A 100       3.958  17.641  18.493  0.00  0.00      A     
ATOM   1564  CG  LEU A 100       1.992  17.761  17.654  0.00  0.00      A     
ATOM   1565  HG  LEU A 100       1.726  16.766  18.010  0.00  0.00      A     
ATOM   1566  CD1 LEU A 100       0.721  18.605  17.677  0.00  0.00      A     
ATOM   1567 HD11 LEU A 100       0.931  19.619  17.338  0.00  0.00      A     
ATOM   1568 HD12 LEU A 100       0.310  18.625  18.682  0.00  0.00      A     
ATOM   1569 HD13 LEU A 100      -0.022  18.162  17.013  0.00  0.00      A     
ATOM   1570  CD2 LEU A 100       2.427  17.595  16.204  0.00  0.00      A     
ATOM   1571 HD21 LEU A 100       3.430  17.171  16.159  0.00  0.00      A     
ATOM   1572 HD22 LEU A 100       2.411  18.551  15.688  0.00  0.00      A     
ATOM   1573 HD23 LEU A 100       1.740  16.919  15.700  0.00  0.00      A     
ATOM   1574  C   LEU A 100       4.504  20.041  19.757  0.00  0.00      A     
ATOM   1575  O   LEU A 100       5.724  20.108  19.594  0.00  0.00      A     
ATOM   1576  N   GLY A 101       3.953  20.197  20.966  0.00  0.00      A     
ATOM   1577  HN  GLY A 101       2.952  20.072  21.040  0.00  0.00      A     
ATOM   1578  CA  GLY A 101       4.700  20.558  22.193  0.00  0.00      A     
ATOM   1579  HA1 GLY A 101       5.563  21.162  21.918  0.00  0.00      A     
ATOM   1580  HA2 GLY A 101       5.067  19.647  22.665  0.00  0.00      A     
ATOM   1581  C   GLY A 101       3.907  21.354  23.250  0.00  0.00      A     
ATOM   1582  O   GLY A 101       4.265  21.361  24.431  0.00  0.00      A     
ATOM   1583  N   GLY A 102       2.789  21.973  22.863  0.00  0.00      A     
ATOM   1584  HN  GLY A 102       2.652  22.058  21.859  0.00  0.00      A     
ATOM   1585  CA  GLY A 102       1.894  22.745  23.743  0.00  0.00      A     
ATOM   1586  HA1 GLY A 102       2.256  23.771  23.794  0.00  0.00      A     
ATOM   1587  HA2 GLY A 102       1.918  22.322  24.747  0.00  0.00      A     
ATOM   1588  C   GLY A 102       0.420  22.796  23.315  0.00  0.00      A     
ATOM   1589  O   GLY A 102      -0.303  23.695  23.743  0.00  0.00      A     
ATOM   1590  N   VAL A 103      -0.039  21.852  22.484  0.00  0.00      A     
ATOM   1591  HN  VAL A 103       0.622  21.143  22.200  0.00  0.00      A     
ATOM   1592  CA  VAL A 103      -1.416  21.793  21.920  0.00  0.00      A     
ATOM   1593  HA  VAL A 103      -2.056  22.479  22.472  0.00  0.00      A     
ATOM   1594  CB  VAL A 103      -1.461  22.262  20.451  0.00  0.00      A     
ATOM   1595  HB  VAL A 103      -2.500  22.327  20.163  0.00  0.00      A     
ATOM   1596  CG1 VAL A 103      -0.882  23.665  20.268  0.00  0.00      A     
ATOM   1597 HG11 VAL A 103      -1.372  24.356  20.953  0.00  0.00      A     
ATOM   1598 HG12 VAL A 103      -1.055  24.000  19.245  0.00  0.00      A     
ATOM   1599 HG13 VAL A 103       0.190  23.665  20.458  0.00  0.00      A     
ATOM   1600  CG2 VAL A 103      -0.769  21.301  19.481  0.00  0.00      A     
ATOM   1601 HG21 VAL A 103       0.292  21.234  19.713  0.00  0.00      A     
ATOM   1602 HG22 VAL A 103      -0.885  21.678  18.464  0.00  0.00      A     
ATOM   1603 HG23 VAL A 103      -1.234  20.318  19.524  0.00  0.00      A     
ATOM   1604  C   VAL A 103      -2.065  20.406  22.057  0.00  0.00      A     
ATOM   1605  O   VAL A 103      -1.367  19.398  22.170  0.00  0.00      A     
ATOM   1606  N   ASP A 104      -3.394  20.329  22.040  0.00  0.00      A     
ATOM   1607  HN  ASP A 104      -3.894  21.190  21.843  0.00  0.00      A     
ATOM   1608  CA  ASP A 104      -4.216  19.159  22.422  0.00  0.00      A     
ATOM   1609  HA  ASP A 104      -3.570  18.291  22.562  0.00  0.00      A     
ATOM   1610  CB  ASP A 104      -4.869  19.504  23.783  0.00  0.00      A     
ATOM   1611  HB1 ASP A 104      -5.699  20.187  23.611  0.00  0.00      A     
ATOM   1612  HB2 ASP A 104      -4.133  20.029  24.391  0.00  0.00      A     
ATOM   1613  CG  ASP A 104      -5.378  18.313  24.603  0.00  0.00      A     
ATOM   1614  OD1 ASP A 104      -4.692  17.863  25.548  0.00  0.00      A     
ATOM   1615  OD2 ASP A 104      -6.499  17.816  24.362  0.00  0.00      A     
ATOM   1616  C   ASP A 104      -5.256  18.778  21.332  0.00  0.00      A     
ATOM   1617  O   ASP A 104      -5.245  19.309  20.222  0.00  0.00      A     
ATOM   1618  N   LYS A 105      -6.196  17.886  21.657  0.00  0.00      A     
ATOM   1619  HN  LYS A 105      -6.170  17.559  22.617  0.00  0.00      A     
ATOM   1620  CA  LYS A 105      -7.286  17.354  20.817  0.00  0.00      A     
ATOM   1621  HA  LYS A 105      -7.174  17.729  19.797  0.00  0.00      A     
ATOM   1622  CB  LYS A 105      -7.176  15.811  20.772  0.00  0.00      A     
ATOM   1623  HB1 LYS A 105      -6.247  15.532  20.280  0.00  0.00      A     
ATOM   1624  HB2 LYS A 105      -7.991  15.436  20.150  0.00  0.00      A     
ATOM   1625  CG  LYS A 105      -7.244  15.092  22.140  0.00  0.00      A     
ATOM   1626  HG1 LYS A 105      -7.633  14.086  21.980  0.00  0.00      A     
ATOM   1627  HG2 LYS A 105      -7.954  15.615  22.781  0.00  0.00      A     
ATOM   1628  CD  LYS A 105      -5.889  14.959  22.866  0.00  0.00      A     
ATOM   1629  HD1 LYS A 105      -5.309  15.869  22.764  0.00  0.00      A     
ATOM   1630  HD2 LYS A 105      -5.306  14.154  22.415  0.00  0.00      A     
ATOM   1631  CE  LYS A 105      -6.096  14.678  24.360  0.00  0.00      A     
ATOM   1632  HE1 LYS A 105      -6.322  13.616  24.493  0.00  0.00      A     
ATOM   1633  HE2 LYS A 105      -6.951  15.263  24.712  0.00  0.00      A     
ATOM   1634  NZ  LYS A 105      -4.900  15.058  25.149  0.00  0.00      A     
ATOM   1635  HZ1 LYS A 105      -4.790  16.071  25.206  0.00  0.00      A     
ATOM   1636  HZ2 LYS A 105      -4.044  14.695  24.735  0.00  0.00      A     
ATOM   1637  HZ3 LYS A 105      -4.932  14.683  26.095  0.00  0.00      A     
ATOM   1638  C   LYS A 105      -8.693  17.799  21.262  0.00  0.00      A     
ATOM   1639  O   LYS A 105      -9.638  17.715  20.479  0.00  0.00      A     
ATOM   1640  N   ARG A 106      -8.844  18.259  22.513  0.00  0.00      A     
ATOM   1641  HN  ARG A 106      -7.997  18.294  23.074  0.00  0.00      A     
ATOM   1642  CA  ARG A 106     -10.123  18.624  23.178  0.00  0.00      A     
ATOM   1643  HA  ARG A 106     -10.859  17.836  23.004  0.00  0.00      A     
ATOM   1644  CB  ARG A 106      -9.873  18.733  24.691  0.00  0.00      A     
ATOM   1645  HB1 ARG A 106     -10.699  19.266  25.167  0.00  0.00      A     
ATOM   1646  HB2 ARG A 106      -8.962  19.310  24.852  0.00  0.00      A     
ATOM   1647  CG  ARG A 106      -9.754  17.353  25.360  0.00  0.00      A     
ATOM   1648  HG1 ARG A 106      -9.040  16.732  24.819  0.00  0.00      A     
ATOM   1649  HG2 ARG A 106     -10.728  16.864  25.335  0.00  0.00      A     
ATOM   1650  CD  ARG A 106      -9.298  17.482  26.818  0.00  0.00      A     
ATOM   1651  HD1 ARG A 106      -9.381  16.507  27.304  0.00  0.00      A     
ATOM   1652  HD2 ARG A 106      -9.960  18.182  27.334  0.00  0.00      A     
ATOM   1653  NE  ARG A 106      -7.899  17.937  26.883  0.00  0.00      A     
ATOM   1654  HE  ARG A 106      -7.310  17.767  26.075  0.00  0.00      A     
ATOM   1655  CZ  ARG A 106      -7.367  18.756  27.752  0.00  0.00      A     
ATOM   1656  NH1 ARG A 106      -7.970  19.233  28.779  0.00  0.00      A     
ATOM   1657 HH11 ARG A 106      -7.487  19.896  29.365  0.00  0.00      A     
ATOM   1658 HH12 ARG A 106      -8.865  18.882  29.069  0.00  0.00      A     
ATOM   1659  NH2 ARG A 106      -6.150  19.117  27.602  0.00  0.00      A     
ATOM   1660 HH21 ARG A 106      -5.743  19.733  28.285  0.00  0.00      A     
ATOM   1661 HH22 ARG A 106      -5.585  18.656  26.903  0.00  0.00      A     
ATOM   1662  C   ARG A 106     -10.819  19.900  22.683  0.00  0.00      A     
ATOM   1663  O   ARG A 106     -12.013  20.052  22.932  0.00  0.00      A     
ATOM   1664  N   THR A 107     -10.143  20.792  21.961  0.00  0.00      A     
ATOM   1665  HN  THR A 107      -9.146  20.632  21.862  0.00  0.00      A     
ATOM   1666  CA  THR A 107     -10.686  22.120  21.555  0.00  0.00      A     
ATOM   1667  HA  THR A 107     -11.763  22.027  21.432  0.00  0.00      A     
ATOM   1668  CB  THR A 107     -10.449  23.195  22.642  0.00  0.00      A     
ATOM   1669  HB  THR A 107     -10.307  24.170  22.177  0.00  0.00      A     
ATOM   1670  CG2 THR A 107     -11.646  23.289  23.576  0.00  0.00      A     
ATOM   1671 HG21 THR A 107     -11.499  24.091  24.296  0.00  0.00      A     
ATOM   1672 HG22 THR A 107     -11.781  22.356  24.119  0.00  0.00      A     
ATOM   1673 HG23 THR A 107     -12.534  23.507  22.987  0.00  0.00      A     
ATOM   1674  OG1 THR A 107      -9.354  22.937  23.493  0.00  0.00      A     
ATOM   1675  HG1 THR A 107      -9.184  23.808  23.912  0.00  0.00      A     
ATOM   1676  C   THR A 107     -10.224  22.668  20.193  0.00  0.00      A     
ATOM   1677  O   THR A 107     -10.717  23.708  19.752  0.00  0.00      A     
ATOM   1678  N   GLN A 108      -9.326  21.974  19.492  0.00  0.00      A     
ATOM   1679  HN  GLN A 108      -8.913  21.181  19.967  0.00  0.00      A     
ATOM   1680  CA  GLN A 108      -8.742  22.339  18.188  0.00  0.00      A     
ATOM   1681  HA  GLN A 108      -9.451  22.952  17.634  0.00  0.00      A     
ATOM   1682  CB  GLN A 108      -7.446  23.162  18.339  0.00  0.00      A     
ATOM   1683  HB1 GLN A 108      -7.123  23.359  17.322  0.00  0.00      A     
ATOM   1684  HB2 GLN A 108      -6.679  22.568  18.836  0.00  0.00      A     
ATOM   1685  CG  GLN A 108      -7.519  24.550  18.989  0.00  0.00      A     
ATOM   1686  HG1 GLN A 108      -8.410  25.068  18.643  0.00  0.00      A     
ATOM   1687  HG2 GLN A 108      -6.657  25.113  18.634  0.00  0.00      A     
ATOM   1688  CD  GLN A 108      -7.461  24.578  20.513  0.00  0.00      A     
ATOM   1689  OE1 GLN A 108      -7.643  23.602  21.216  0.00  0.00      A     
ATOM   1690  NE2 GLN A 108      -7.194  25.713  21.100  0.00  0.00      A     
ATOM   1691 HE21 GLN A 108      -7.237  25.756  22.104  0.00  0.00      A     
ATOM   1692 HE22 GLN A 108      -6.949  26.514  20.539  0.00  0.00      A     
ATOM   1693  C   GLN A 108      -8.485  21.076  17.331  0.00  0.00      A     
ATOM   1694  O   GLN A 108      -7.349  20.664  17.101  0.00  0.00      A     
ATOM   1695  N   PHE A 109      -9.560  20.397  16.921  0.00  0.00      A     
ATOM   1696  HN  PHE A 109     -10.465  20.807  17.116  0.00  0.00      A     
ATOM   1697  CA  PHE A 109      -9.521  19.085  16.246  0.00  0.00      A     
ATOM   1698  HA  PHE A 109      -9.121  18.347  16.943  0.00  0.00      A     
ATOM   1699  CB  PHE A 109     -10.969  18.695  15.923  0.00  0.00      A     
ATOM   1700  HB1 PHE A 109     -11.378  19.422  15.224  0.00  0.00      A     
ATOM   1701  HB2 PHE A 109     -11.561  18.757  16.838  0.00  0.00      A     
ATOM   1702  CG  PHE A 109     -11.158  17.314  15.331  0.00  0.00      A     
ATOM   1703  CD1 PHE A 109     -11.337  16.202  16.176  0.00  0.00      A     
ATOM   1704  HD1 PHE A 109     -11.325  16.332  17.250  0.00  0.00      A     
ATOM   1705  CE1 PHE A 109     -11.566  14.928  15.627  0.00  0.00      A     
ATOM   1706  HE1 PHE A 109     -11.725  14.078  16.276  0.00  0.00      A     
ATOM   1707  CZ  PHE A 109     -11.619  14.764  14.231  0.00  0.00      A     
ATOM   1708  HZ  PHE A 109     -11.814  13.789  13.805  0.00  0.00      A     
ATOM   1709  CE2 PHE A 109     -11.438  15.873  13.387  0.00  0.00      A     
ATOM   1710  HE2 PHE A 109     -11.497  15.751  12.314  0.00  0.00      A     
ATOM   1711  CD2 PHE A 109     -11.211  17.146  13.935  0.00  0.00      A     
ATOM   1712  HD2 PHE A 109     -11.101  17.997  13.278  0.00  0.00      A     
ATOM   1713  C   PHE A 109      -8.617  19.038  14.992  0.00  0.00      A     
ATOM   1714  O   PHE A 109      -7.725  18.190  14.889  0.00  0.00      A     
ATOM   1715  N   TRP A 110      -8.768  19.988  14.063  0.00  0.00      A     
ATOM   1716  HN  TRP A 110      -9.530  20.644  14.173  0.00  0.00      A     
ATOM   1717  CA  TRP A 110      -7.889  20.112  12.883  0.00  0.00      A     
ATOM   1718  HA  TRP A 110      -7.819  19.135  12.414  0.00  0.00      A     
ATOM   1719  CB  TRP A 110      -8.518  21.056  11.855  0.00  0.00      A     
ATOM   1720  HB1 TRP A 110      -7.882  21.066  10.971  0.00  0.00      A     
ATOM   1721  HB2 TRP A 110      -8.534  22.068  12.258  0.00  0.00      A     
ATOM   1722  CG  TRP A 110      -9.901  20.688  11.406  0.00  0.00      A     
ATOM   1723  CD1 TRP A 110     -10.968  21.517  11.410  0.00  0.00      A     
ATOM   1724  HD1 TRP A 110     -10.951  22.549  11.743  0.00  0.00      A     
ATOM   1725  NE1 TRP A 110     -12.078  20.849  10.935  0.00  0.00      A     
ATOM   1726  HE1 TRP A 110     -13.017  21.244  10.936  0.00  0.00      A     
ATOM   1727  CE2 TRP A 110     -11.768  19.573  10.527  0.00  0.00      A     
ATOM   1728  CZ2 TRP A 110     -12.519  18.551   9.930  0.00  0.00      A     
ATOM   1729  HZ2 TRP A 110     -13.560  18.713   9.692  0.00  0.00      A     
ATOM   1730  CH2 TRP A 110     -11.900  17.321   9.649  0.00  0.00      A     
ATOM   1731  HH2 TRP A 110     -12.460  16.518   9.188  0.00  0.00      A     
ATOM   1732  CZ3 TRP A 110     -10.550  17.125   9.987  0.00  0.00      A     
ATOM   1733  HZ3 TRP A 110     -10.080  16.170   9.786  0.00  0.00      A     
ATOM   1734  CE3 TRP A 110      -9.811  18.160  10.589  0.00  0.00      A     
ATOM   1735  HE3 TRP A 110      -8.782  17.992  10.847  0.00  0.00      A     
ATOM   1736  CD2 TRP A 110     -10.389  19.421  10.856  0.00  0.00      A     
ATOM   1737  C   TRP A 110      -6.436  20.513  13.210  0.00  0.00      A     
ATOM   1738  O   TRP A 110      -5.502  20.012  12.581  0.00  0.00      A     
ATOM   1739  N   LEU A 111      -6.214  21.299  14.269  0.00  0.00      A     
ATOM   1740  HN  LEU A 111      -7.022  21.678  14.752  0.00  0.00      A     
ATOM   1741  CA  LEU A 111      -4.886  21.567  14.852  0.00  0.00      A     
ATOM   1742  HA  LEU A 111      -4.207  21.794  14.036  0.00  0.00      A     
ATOM   1743  CB  LEU A 111      -4.983  22.818  15.739  0.00  0.00      A     
ATOM   1744  HB1 LEU A 111      -5.276  22.482  16.727  0.00  0.00      A     
ATOM   1745  HB2 LEU A 111      -5.757  23.486  15.359  0.00  0.00      A     
ATOM   1746  CG  LEU A 111      -3.678  23.623  15.865  0.00  0.00      A     
ATOM   1747  HG  LEU A 111      -2.838  22.954  16.031  0.00  0.00      A     
ATOM   1748  CD1 LEU A 111      -3.401  24.473  14.629  0.00  0.00      A     
ATOM   1749 HD11 LEU A 111      -3.278  23.838  13.753  0.00  0.00      A     
ATOM   1750 HD12 LEU A 111      -2.495  25.060  14.770  0.00  0.00      A     
ATOM   1751 HD13 LEU A 111      -4.234  25.156  14.461  0.00  0.00      A     
ATOM   1752  CD2 LEU A 111      -3.775  24.569  17.053  0.00  0.00      A     
ATOM   1753 HD21 LEU A 111      -2.828  25.092  17.168  0.00  0.00      A     
ATOM   1754 HD22 LEU A 111      -3.964  23.983  17.951  0.00  0.00      A     
ATOM   1755 HD23 LEU A 111      -4.583  25.284  16.899  0.00  0.00      A     
ATOM   1756  C   LEU A 111      -4.272  20.361  15.615  0.00  0.00      A     
ATOM   1757  O   LEU A 111      -3.209  20.473  16.223  0.00  0.00      A     
ATOM   1758  N   TYR A 112      -4.917  19.192  15.584  0.00  0.00      A     
ATOM   1759  HN  TYR A 112      -5.855  19.199  15.205  0.00  0.00      A     
ATOM   1760  CA  TYR A 112      -4.382  17.917  16.085  0.00  0.00      A     
ATOM   1761  HA  TYR A 112      -3.383  18.069  16.497  0.00  0.00      A     
ATOM   1762  CB  TYR A 112      -5.285  17.421  17.220  0.00  0.00      A     
ATOM   1763  HB1 TYR A 112      -6.253  17.125  16.815  0.00  0.00      A     
ATOM   1764  HB2 TYR A 112      -5.470  18.250  17.901  0.00  0.00      A     
ATOM   1765  CG  TYR A 112      -4.708  16.270  18.019  0.00  0.00      A     
ATOM   1766  CD1 TYR A 112      -3.815  16.533  19.077  0.00  0.00      A     
ATOM   1767  HD1 TYR A 112      -3.521  17.553  19.291  0.00  0.00      A     
ATOM   1768  CE1 TYR A 112      -3.324  15.474  19.865  0.00  0.00      A     
ATOM   1769  HE1 TYR A 112      -2.656  15.661  20.693  0.00  0.00      A     
ATOM   1770  CZ  TYR A 112      -3.710  14.150  19.582  0.00  0.00      A     
ATOM   1771  OH  TYR A 112      -3.251  13.134  20.355  0.00  0.00      A     
ATOM   1772  HH  TYR A 112      -3.563  12.285  20.043  0.00  0.00      A     
ATOM   1773  CE2 TYR A 112      -4.585  13.881  18.507  0.00  0.00      A     
ATOM   1774  HE2 TYR A 112      -4.878  12.865  18.292  0.00  0.00      A     
ATOM   1775  CD2 TYR A 112      -5.086  14.944  17.728  0.00  0.00      A     
ATOM   1776  HD2 TYR A 112      -5.770  14.746  16.913  0.00  0.00      A     
ATOM   1777  C   TYR A 112      -4.243  16.880  14.958  0.00  0.00      A     
ATOM   1778  O   TYR A 112      -3.166  16.309  14.775  0.00  0.00      A     
ATOM   1779  N   PHE A 113      -5.280  16.730  14.123  0.00  0.00      A     
ATOM   1780  HN  PHE A 113      -6.143  17.214  14.354  0.00  0.00      A     
ATOM   1781  CA  PHE A 113      -5.231  15.975  12.861  0.00  0.00      A     
ATOM   1782  HA  PHE A 113      -5.050  14.921  13.079  0.00  0.00      A     
ATOM   1783  CB  PHE A 113      -6.588  16.091  12.144  0.00  0.00      A     
ATOM   1784  HB1 PHE A 113      -6.956  17.110  12.250  0.00  0.00      A     
ATOM   1785  HB2 PHE A 113      -7.307  15.432  12.632  0.00  0.00      A     
ATOM   1786  CG  PHE A 113      -6.530  15.756  10.662  0.00  0.00      A     
ATOM   1787  CD1 PHE A 113      -6.263  14.440  10.249  0.00  0.00      A     
ATOM   1788  HD1 PHE A 113      -6.132  13.662  10.987  0.00  0.00      A     
ATOM   1789  CE1 PHE A 113      -6.154  14.136   8.881  0.00  0.00      A     
ATOM   1790  HE1 PHE A 113      -5.930  13.128   8.573  0.00  0.00      A     
ATOM   1791  CZ  PHE A 113      -6.317  15.146   7.918  0.00  0.00      A     
ATOM   1792  HZ  PHE A 113      -6.242  14.917   6.867  0.00  0.00      A     
ATOM   1793  CE2 PHE A 113      -6.556  16.467   8.325  0.00  0.00      A     
ATOM   1794  HE2 PHE A 113      -6.663  17.250   7.586  0.00  0.00      A     
ATOM   1795  CD2 PHE A 113      -6.648  16.773   9.693  0.00  0.00      A     
ATOM   1796  HD2 PHE A 113      -6.789  17.801   9.991  0.00  0.00      A     
ATOM   1797  C   PHE A 113      -4.089  16.428  11.935  0.00  0.00      A     
ATOM   1798  O   PHE A 113      -3.167  15.655  11.674  0.00  0.00      A     
ATOM   1799  N   ALA A 114      -4.109  17.680  11.465  0.00  0.00      A     
ATOM   1800  HN  ALA A 114      -4.860  18.304  11.738  0.00  0.00      A     
ATOM   1801  CA  ALA A 114      -3.104  18.176  10.525  0.00  0.00      A     
ATOM   1802  HA  ALA A 114      -2.969  17.411   9.772  0.00  0.00      A     
ATOM   1803  CB  ALA A 114      -3.660  19.383   9.765  0.00  0.00      A     
ATOM   1804  HB1 ALA A 114      -2.868  19.847   9.177  0.00  0.00      A     
ATOM   1805  HB2 ALA A 114      -4.086  20.113  10.445  0.00  0.00      A     
ATOM   1806  HB3 ALA A 114      -4.451  19.051   9.092  0.00  0.00      A     
ATOM   1807  C   ALA A 114      -1.709  18.374  11.167  0.00  0.00      A     
ATOM   1808  O   ALA A 114      -0.701  18.259  10.474  0.00  0.00      A     
ATOM   1809  N   GLY A 115      -1.636  18.511  12.498  0.00  0.00      A     
ATOM   1810  HN  GLY A 115      -2.503  18.635  12.998  0.00  0.00      A     
ATOM   1811  CA  GLY A 115      -0.387  18.432  13.273  0.00  0.00      A     
ATOM   1812  HA1 GLY A 115      -0.604  18.645  14.320  0.00  0.00      A     
ATOM   1813  HA2 GLY A 115       0.314  19.183  12.905  0.00  0.00      A     
ATOM   1814  C   GLY A 115       0.299  17.060  13.201  0.00  0.00      A     
ATOM   1815  O   GLY A 115       1.495  16.983  12.902  0.00  0.00      A     
ATOM   1816  N   ASN A 116      -0.441  15.955  13.386  0.00  0.00      A     
ATOM   1817  HN  ASN A 116      -1.420  16.051  13.643  0.00  0.00      A     
ATOM   1818  CA  ASN A 116       0.072  14.624  13.032  0.00  0.00      A     
ATOM   1819  HA  ASN A 116       1.043  14.495  13.516  0.00  0.00      A     
ATOM   1820  CB  ASN A 116      -0.865  13.517  13.561  0.00  0.00      A     
ATOM   1821  HB1 ASN A 116      -1.800  13.520  13.002  0.00  0.00      A     
ATOM   1822  HB2 ASN A 116      -1.088  13.699  14.611  0.00  0.00      A     
ATOM   1823  CG  ASN A 116      -0.232  12.138  13.413  0.00  0.00      A     
ATOM   1824  OD1 ASN A 116      -0.020  11.641  12.323  0.00  0.00      A     
ATOM   1825  ND2 ASN A 116       0.145  11.503  14.492  0.00  0.00      A     
ATOM   1826 HD21 ASN A 116       0.669  10.623  14.372  0.00  0.00      A     
ATOM   1827 HD22 ASN A 116      -0.082  11.854  15.395  0.00  0.00      A     
ATOM   1828  C   ASN A 116       0.334  14.499  11.516  0.00  0.00      A     
ATOM   1829  O   ASN A 116       1.378  13.986  11.132  0.00  0.00      A     
ATOM   1830  N   LEU A 117      -0.546  15.018  10.652  0.00  0.00      A     
ATOM   1831  HN  LEU A 117      -1.410  15.396  11.028  0.00  0.00      A     
ATOM   1832  CA  LEU A 117      -0.393  14.937   9.192  0.00  0.00      A     
ATOM   1833  HA  LEU A 117      -0.388  13.883   8.937  0.00  0.00      A     
ATOM   1834  CB  LEU A 117      -1.605  15.602   8.518  0.00  0.00      A     
ATOM   1835  HB1 LEU A 117      -1.409  16.670   8.419  0.00  0.00      A     
ATOM   1836  HB2 LEU A 117      -2.488  15.465   9.141  0.00  0.00      A     
ATOM   1837  CG  LEU A 117      -1.913  15.017   7.137  0.00  0.00      A     
ATOM   1838  HG  LEU A 117      -0.988  14.750   6.629  0.00  0.00      A     
ATOM   1839  CD1 LEU A 117      -2.783  13.779   7.297  0.00  0.00      A     
ATOM   1840 HD11 LEU A 117      -3.739  14.055   7.733  0.00  0.00      A     
ATOM   1841 HD12 LEU A 117      -2.300  13.060   7.950  0.00  0.00      A     
ATOM   1842 HD13 LEU A 117      -2.954  13.341   6.322  0.00  0.00      A     
ATOM   1843  CD2 LEU A 117      -2.686  16.013   6.278  0.00  0.00      A     
ATOM   1844 HD21 LEU A 117      -3.606  16.309   6.784  0.00  0.00      A     
ATOM   1845 HD22 LEU A 117      -2.929  15.555   5.321  0.00  0.00      A     
ATOM   1846 HD23 LEU A 117      -2.067  16.891   6.100  0.00  0.00      A     
ATOM   1847  C   LEU A 117       0.933  15.520   8.668  0.00  0.00      A     
ATOM   1848  O   LEU A 117       1.647  14.843   7.930  0.00  0.00      A     
ATOM   1849  N   ALA A 118       1.298  16.730   9.095  0.00  0.00      A     
ATOM   1850  HN  ALA A 118       0.641  17.252   9.668  0.00  0.00      A     
ATOM   1851  CA  ALA A 118       2.591  17.352   8.805  0.00  0.00      A     
ATOM   1852  HA  ALA A 118       2.745  17.365   7.724  0.00  0.00      A     
ATOM   1853  CB  ALA A 118       2.528  18.798   9.302  0.00  0.00      A     
ATOM   1854  HB1 ALA A 118       2.418  18.827  10.388  0.00  0.00      A     
ATOM   1855  HB2 ALA A 118       1.677  19.296   8.848  0.00  0.00      A     
ATOM   1856  HB3 ALA A 118       3.435  19.330   9.015  0.00  0.00      A     
ATOM   1857  C   ALA A 118       3.774  16.586   9.429  0.00  0.00      A     
ATOM   1858  O   ALA A 118       4.770  16.325   8.754  0.00  0.00      A     
ATOM   1859  N   SER A 119       3.638  16.141  10.686  0.00  0.00      A     
ATOM   1860  HN  SER A 119       2.795  16.398  11.184  0.00  0.00      A     
ATOM   1861  CA  SER A 119       4.629  15.279  11.368  0.00  0.00      A     
ATOM   1862  HA  SER A 119       5.591  15.789  11.388  0.00  0.00      A     
ATOM   1863  CB  SER A 119       4.230  14.985  12.814  0.00  0.00      A     
ATOM   1864  HB1 SER A 119       5.054  14.448  13.287  0.00  0.00      A     
ATOM   1865  HB2 SER A 119       3.343  14.352  12.837  0.00  0.00      A     
ATOM   1866  OG  SER A 119       3.981  16.170  13.544  0.00  0.00      A     
ATOM   1867  HG1 SER A 119       3.108  16.525  13.288  0.00  0.00      A     
ATOM   1868  C   SER A 119       4.851  13.929  10.677  0.00  0.00      A     
ATOM   1869  O   SER A 119       5.965  13.417  10.679  0.00  0.00      A     
ATOM   1870  N   GLY A 120       3.817  13.380  10.037  0.00  0.00      A     
ATOM   1871  HN  GLY A 120       2.918  13.829  10.174  0.00  0.00      A     
ATOM   1872  CA  GLY A 120       3.825  12.142   9.249  0.00  0.00      A     
ATOM   1873  HA1 GLY A 120       2.800  11.799   9.173  0.00  0.00      A     
ATOM   1874  HA2 GLY A 120       4.411  11.372   9.751  0.00  0.00      A     
ATOM   1875  C   GLY A 120       4.329  12.319   7.817  0.00  0.00      A     
ATOM   1876  O   GLY A 120       5.040  11.462   7.301  0.00  0.00      A     
ATOM   1877  N   GLY A 121       4.045  13.468   7.196  0.00  0.00      A     
ATOM   1878  HN  GLY A 121       3.386  14.097   7.643  0.00  0.00      A     
ATOM   1879  CA  GLY A 121       4.743  13.934   5.992  0.00  0.00      A     
ATOM   1880  HA1 GLY A 121       4.370  14.921   5.718  0.00  0.00      A     
ATOM   1881  HA2 GLY A 121       4.557  13.245   5.170  0.00  0.00      A     
ATOM   1882  C   GLY A 121       6.255  14.042   6.211  0.00  0.00      A     
ATOM   1883  O   GLY A 121       7.032  13.414   5.497  0.00  0.00      A     
ATOM   1884  N   ALA A 122       6.670  14.744   7.267  0.00  0.00      A     
ATOM   1885  HN  ALA A 122       5.977  15.253   7.806  0.00  0.00      A     
ATOM   1886  CA  ALA A 122       8.064  14.827   7.703  0.00  0.00      A     
ATOM   1887  HA  ALA A 122       8.664  15.215   6.878  0.00  0.00      A     
ATOM   1888  CB  ALA A 122       8.122  15.835   8.850  0.00  0.00      A     
ATOM   1889  HB1 ALA A 122       7.768  16.809   8.508  0.00  0.00      A     
ATOM   1890  HB2 ALA A 122       9.148  15.934   9.204  0.00  0.00      A     
ATOM   1891  HB3 ALA A 122       7.494  15.499   9.676  0.00  0.00      A     
ATOM   1892  C   ALA A 122       8.681  13.471   8.109  0.00  0.00      A     
ATOM   1893  O   ALA A 122       9.790  13.157   7.670  0.00  0.00      A     
ATOM   1894  N   ALA A 123       7.980  12.636   8.884  0.00  0.00      A     
ATOM   1895  HN  ALA A 123       7.115  12.968   9.298  0.00  0.00      A     
ATOM   1896  CA  ALA A 123       8.435  11.290   9.245  0.00  0.00      A     
ATOM   1897  HA  ALA A 123       9.418  11.375   9.709  0.00  0.00      A     
ATOM   1898  CB  ALA A 123       7.470  10.680  10.270  0.00  0.00      A     
ATOM   1899  HB1 ALA A 123       7.395  11.326  11.143  0.00  0.00      A     
ATOM   1900  HB2 ALA A 123       7.838   9.704  10.591  0.00  0.00      A     
ATOM   1901  HB3 ALA A 123       6.480  10.551   9.832  0.00  0.00      A     
ATOM   1902  C   ALA A 123       8.604  10.375   8.022  0.00  0.00      A     
ATOM   1903  O   ALA A 123       9.668   9.788   7.845  0.00  0.00      A     
ATOM   1904  N   GLY A 124       7.615  10.303   7.127  0.00  0.00      A     
ATOM   1905  HN  GLY A 124       6.750  10.797   7.330  0.00  0.00      A     
ATOM   1906  CA  GLY A 124       7.685   9.518   5.888  0.00  0.00      A     
ATOM   1907  HA1 GLY A 124       6.714   9.548   5.398  0.00  0.00      A     
ATOM   1908  HA2 GLY A 124       7.912   8.479   6.131  0.00  0.00      A     
ATOM   1909  C   GLY A 124       8.740  10.021   4.897  0.00  0.00      A     
ATOM   1910  O   GLY A 124       9.500   9.222   4.357  0.00  0.00      A     
ATOM   1911  N   ALA A 125       8.870  11.338   4.715  0.00  0.00      A     
ATOM   1912  HN  ALA A 125       8.199  11.959   5.159  0.00  0.00      A     
ATOM   1913  CA  ALA A 125       9.950  11.947   3.930  0.00  0.00      A     
ATOM   1914  HA  ALA A 125       9.931  11.535   2.920  0.00  0.00      A     
ATOM   1915  CB  ALA A 125       9.683  13.451   3.848  0.00  0.00      A     
ATOM   1916  HB1 ALA A 125       8.680  13.634   3.470  0.00  0.00      A     
ATOM   1917  HB2 ALA A 125      10.409  13.915   3.181  0.00  0.00      A     
ATOM   1918  HB3 ALA A 125       9.764  13.906   4.836  0.00  0.00      A     
ATOM   1919  C   ALA A 125      11.352  11.686   4.513  0.00  0.00      A     
ATOM   1920  O   ALA A 125      12.278  11.319   3.791  0.00  0.00      A     
ATOM   1921  N   THR A 126      11.518  11.817   5.831  0.00  0.00      A     
ATOM   1922  HN  THR A 126      10.720  12.135   6.373  0.00  0.00      A     
ATOM   1923  CA  THR A 126      12.804  11.582   6.535  0.00  0.00      A     
ATOM   1924  HA  THR A 126      13.609  11.873   5.862  0.00  0.00      A     
ATOM   1925  CB  THR A 126      12.957  12.453   7.793  0.00  0.00      A     
ATOM   1926  HB  THR A 126      12.479  11.965   8.638  0.00  0.00      A     
ATOM   1927  CG2 THR A 126      14.415  12.773   8.100  0.00  0.00      A     
ATOM   1928 HG21 THR A 126      14.871  13.284   7.252  0.00  0.00      A     
ATOM   1929 HG22 THR A 126      14.962  11.856   8.308  0.00  0.00      A     
ATOM   1930 HG23 THR A 126      14.476  13.418   8.974  0.00  0.00      A     
ATOM   1931  OG1 THR A 126      12.375  13.724   7.604  0.00  0.00      A     
ATOM   1932  HG1 THR A 126      11.413  13.582   7.725  0.00  0.00      A     
ATOM   1933  C   THR A 126      13.050  10.100   6.865  0.00  0.00      A     
ATOM   1934  O   THR A 126      14.148   9.719   7.256  0.00  0.00      A     
ATOM   1935  N   SER A 127      12.084   9.228   6.567  0.00  0.00      A     
ATOM   1936  HN  SER A 127      11.161   9.607   6.398  0.00  0.00      A     
ATOM   1937  CA  SER A 127      12.256   7.767   6.395  0.00  0.00      A     
ATOM   1938  HA  SER A 127      13.083   7.433   7.010  0.00  0.00      A     
ATOM   1939  CB  SER A 127      11.007   6.998   6.842  0.00  0.00      A     
ATOM   1940  HB1 SER A 127      11.212   5.928   6.812  0.00  0.00      A     
ATOM   1941  HB2 SER A 127      10.175   7.221   6.173  0.00  0.00      A     
ATOM   1942  OG  SER A 127      10.655   7.348   8.161  0.00  0.00      A     
ATOM   1943  HG1 SER A 127      10.357   8.278   8.150  0.00  0.00      A     
ATOM   1944  C   SER A 127      12.583   7.355   4.950  0.00  0.00      A     
ATOM   1945  O   SER A 127      12.670   6.166   4.653  0.00  0.00      A     
ATOM   1946  N   LEU A 128      12.753   8.328   4.044  0.00  0.00      A     
ATOM   1947  HN  LEU A 128      12.608   9.273   4.370  0.00  0.00      A     
ATOM   1948  CA  LEU A 128      12.875   8.131   2.594  0.00  0.00      A     
ATOM   1949  HA  LEU A 128      13.072   7.079   2.402  0.00  0.00      A     
ATOM   1950  CB  LEU A 128      11.498   8.469   1.990  0.00  0.00      A     
ATOM   1951  HB1 LEU A 128      11.269   9.508   2.219  0.00  0.00      A     
ATOM   1952  HB2 LEU A 128      10.750   7.848   2.485  0.00  0.00      A     
ATOM   1953  CG  LEU A 128      11.344   8.275   0.476  0.00  0.00      A     
ATOM   1954  HG  LEU A 128      12.078   8.884  -0.042  0.00  0.00      A     
ATOM   1955  CD1 LEU A 128      11.504   6.818   0.044  0.00  0.00      A     
ATOM   1956 HD11 LEU A 128      10.800   6.185   0.583  0.00  0.00      A     
ATOM   1957 HD12 LEU A 128      12.517   6.489   0.268  0.00  0.00      A     
ATOM   1958 HD13 LEU A 128      11.355   6.725  -1.030  0.00  0.00      A     
ATOM   1959  CD2 LEU A 128       9.946   8.730   0.055  0.00  0.00      A     
ATOM   1960 HD21 LEU A 128       9.851   8.667  -1.024  0.00  0.00      A     
ATOM   1961 HD22 LEU A 128       9.812   9.773   0.347  0.00  0.00      A     
ATOM   1962 HD23 LEU A 128       9.191   8.123   0.554  0.00  0.00      A     
ATOM   1963  C   LEU A 128      14.041   8.911   1.942  0.00  0.00      A     
ATOM   1964  O   LEU A 128      14.621   8.408   0.987  0.00  0.00      A     
ATOM   1965  N   CYS A 129      14.460  10.061   2.477  0.00  0.00      A     
ATOM   1966  HN  CYS A 129      13.919  10.432   3.247  0.00  0.00      A     
ATOM   1967  CA  CYS A 129      15.644  10.840   2.049  0.00  0.00      A     
ATOM   1968  HA  CYS A 129      15.501  11.133   1.010  0.00  0.00      A     
ATOM   1969  CB  CYS A 129      15.703  12.125   2.893  0.00  0.00      A     
ATOM   1970  HB1 CYS A 129      16.657  12.624   2.736  0.00  0.00      A     
ATOM   1971  HB2 CYS A 129      15.614  11.888   3.954  0.00  0.00      A     
ATOM   1972  SG  CYS A 129      14.387  13.274   2.409  0.00  0.00      A     
ATOM   1973  HG1 CYS A 129      13.354  12.524   2.822  0.00  0.00      A     
ATOM   1974  C   CYS A 129      17.003  10.084   2.088  0.00  0.00      A     
ATOM   1975  O   CYS A 129      18.006  10.565   1.549  0.00  0.00      A     
ATOM   1976  N   PHE A 130      17.045   8.909   2.722  0.00  0.00      A     
ATOM   1977  HN  PHE A 130      16.253   8.720   3.325  0.00  0.00      A     
ATOM   1978  CA  PHE A 130      18.165   7.954   2.761  0.00  0.00      A     
ATOM   1979  HA  PHE A 130      19.074   8.428   2.403  0.00  0.00      A     
ATOM   1980  CB  PHE A 130      18.374   7.531   4.227  0.00  0.00      A     
ATOM   1981  HB1 PHE A 130      18.952   6.611   4.251  0.00  0.00      A     
ATOM   1982  HB2 PHE A 130      17.400   7.287   4.650  0.00  0.00      A     
ATOM   1983  CG  PHE A 130      19.090   8.518   5.137  0.00  0.00      A     
ATOM   1984  CD1 PHE A 130      18.552   8.846   6.395  0.00  0.00      A     
ATOM   1985  HD1 PHE A 130      17.598   8.443   6.688  0.00  0.00      A     
ATOM   1986  CE1 PHE A 130      19.257   9.672   7.288  0.00  0.00      A     
ATOM   1987  HE1 PHE A 130      18.849   9.889   8.267  0.00  0.00      A     
ATOM   1988  CZ  PHE A 130      20.498  10.209   6.913  0.00  0.00      A     
ATOM   1989  HZ  PHE A 130      21.042  10.850   7.595  0.00  0.00      A     
ATOM   1990  CE2 PHE A 130      21.036   9.896   5.654  0.00  0.00      A     
ATOM   1991  HE2 PHE A 130      21.991  10.305   5.364  0.00  0.00      A     
ATOM   1992  CD2 PHE A 130      20.349   9.033   4.782  0.00  0.00      A     
ATOM   1993  HD2 PHE A 130      20.802   8.751   3.846  0.00  0.00      A     
ATOM   1994  C   PHE A 130      17.973   6.696   1.880  0.00  0.00      A     
ATOM   1995  O   PHE A 130      18.910   5.908   1.731  0.00  0.00      A     
ATOM   1996  N   VAL A 131      16.774   6.468   1.322  0.00  0.00      A     
ATOM   1997  HN  VAL A 131      16.073   7.189   1.444  0.00  0.00      A     
ATOM   1998  CA  VAL A 131      16.372   5.188   0.669  0.00  0.00      A     
ATOM   1999  HA  VAL A 131      17.270   4.719   0.272  0.00  0.00      A     
ATOM   2000  CB  VAL A 131      15.772   4.182   1.672  0.00  0.00      A     
ATOM   2001  HB  VAL A 131      15.541   3.272   1.126  0.00  0.00      A     
ATOM   2002  CG1 VAL A 131      16.751   3.782   2.778  0.00  0.00      A     
ATOM   2003 HG11 VAL A 131      16.961   4.626   3.434  0.00  0.00      A     
ATOM   2004 HG12 VAL A 131      17.682   3.425   2.338  0.00  0.00      A     
ATOM   2005 HG13 VAL A 131      16.314   2.985   3.373  0.00  0.00      A     
ATOM   2006  CG2 VAL A 131      14.491   4.692   2.335  0.00  0.00      A     
ATOM   2007 HG21 VAL A 131      13.734   4.904   1.584  0.00  0.00      A     
ATOM   2008 HG22 VAL A 131      14.705   5.592   2.912  0.00  0.00      A     
ATOM   2009 HG23 VAL A 131      14.099   3.940   3.020  0.00  0.00      A     
ATOM   2010  C   VAL A 131      15.441   5.311  -0.552  0.00  0.00      A     
ATOM   2011  O   VAL A 131      15.083   4.303  -1.161  0.00  0.00      A     
ATOM   2012  N   TYR A 132      15.100   6.524  -0.996  0.00  0.00      A     
ATOM   2013  HN  TYR A 132      15.330   7.328  -0.422  0.00  0.00      A     
ATOM   2014  CA  TYR A 132      14.565   6.777  -2.344  0.00  0.00      A     
ATOM   2015  HA  TYR A 132      13.596   6.280  -2.408  0.00  0.00      A     
ATOM   2016  CB  TYR A 132      14.323   8.276  -2.546  0.00  0.00      A     
ATOM   2017  HB1 TYR A 132      15.276   8.751  -2.761  0.00  0.00      A     
ATOM   2018  HB2 TYR A 132      13.958   8.693  -1.610  0.00  0.00      A     
ATOM   2019  CG  TYR A 132      13.333   8.652  -3.640  0.00  0.00      A     
ATOM   2020  CD1 TYR A 132      13.762   8.862  -4.966  0.00  0.00      A     
ATOM   2021  HD1 TYR A 132      14.799   8.697  -5.228  0.00  0.00      A     
ATOM   2022  CE1 TYR A 132      12.856   9.339  -5.939  0.00  0.00      A     
ATOM   2023  HE1 TYR A 132      13.190   9.541  -6.945  0.00  0.00      A     
ATOM   2024  CZ  TYR A 132      11.513   9.579  -5.590  0.00  0.00      A     
ATOM   2025  OH  TYR A 132      10.629  10.038  -6.508  0.00  0.00      A     
ATOM   2026  HH  TYR A 132      11.046  10.220  -7.368  0.00  0.00      A     
ATOM   2027  CE2 TYR A 132      11.073   9.342  -4.275  0.00  0.00      A     
ATOM   2028  HE2 TYR A 132      10.048   9.559  -4.021  0.00  0.00      A     
ATOM   2029  CD2 TYR A 132      11.986   8.886  -3.305  0.00  0.00      A     
ATOM   2030  HD2 TYR A 132      11.673   8.769  -2.284  0.00  0.00      A     
ATOM   2031  C   TYR A 132      15.430   6.202  -3.487  0.00  0.00      A     
ATOM   2032  O   TYR A 132      14.824   5.702  -4.433  0.00  0.00      A     
ATOM   2033  N   PRO A 133      16.787   6.156  -3.415  0.00  0.00      A     
ATOM   2034  CD  PRO A 133      17.661   6.885  -2.492  0.00  0.00      A     
ATOM   2035  HD1 PRO A 133      17.565   6.497  -1.482  0.00  0.00      A     
ATOM   2036  HD2 PRO A 133      17.448   7.954  -2.502  0.00  0.00      A     
ATOM   2037  CG  PRO A 133      19.100   6.632  -2.932  0.00  0.00      A     
ATOM   2038  HG1 PRO A 133      19.462   7.448  -3.550  0.00  0.00      A     
ATOM   2039  HG2 PRO A 133      19.753   6.494  -2.073  0.00  0.00      A     
ATOM   2040  CB  PRO A 133      19.013   5.346  -3.736  0.00  0.00      A     
ATOM   2041  HB1 PRO A 133      19.780   5.294  -4.505  0.00  0.00      A     
ATOM   2042  HB2 PRO A 133      19.125   4.510  -3.046  0.00  0.00      A     
ATOM   2043  CA  PRO A 133      17.605   5.355  -4.335  0.00  0.00      A     
ATOM   2044  HA  PRO A 133      17.635   5.853  -5.304  0.00  0.00      A     
ATOM   2045  C   PRO A 133      17.100   3.918  -4.535  0.00  0.00      A     
ATOM   2046  O   PRO A 133      16.873   3.499  -5.672  0.00  0.00      A     
ATOM   2047  N   LEU A 134      16.843   3.193  -3.439  0.00  0.00      A     
ATOM   2048  HN  LEU A 134      17.042   3.611  -2.543  0.00  0.00      A     
ATOM   2049  CA  LEU A 134      16.304   1.829  -3.461  0.00  0.00      A     
ATOM   2050  HA  LEU A 134      16.924   1.215  -4.115  0.00  0.00      A     
ATOM   2051  CB  LEU A 134      16.333   1.232  -2.042  0.00  0.00      A     
ATOM   2052  HB1 LEU A 134      15.920   0.223  -2.090  0.00  0.00      A     
ATOM   2053  HB2 LEU A 134      15.678   1.825  -1.406  0.00  0.00      A     
ATOM   2054  CG  LEU A 134      17.714   1.155  -1.372  0.00  0.00      A     
ATOM   2055  HG  LEU A 134      18.177   2.141  -1.358  0.00  0.00      A     
ATOM   2056  CD1 LEU A 134      17.534   0.679   0.066  0.00  0.00      A     
ATOM   2057 HD11 LEU A 134      18.507   0.634   0.550  0.00  0.00      A     
ATOM   2058 HD12 LEU A 134      17.080  -0.309   0.080  0.00  0.00      A     
ATOM   2059 HD13 LEU A 134      16.911   1.384   0.611  0.00  0.00      A     
ATOM   2060  CD2 LEU A 134      18.637   0.167  -2.075  0.00  0.00      A     
ATOM   2061 HD21 LEU A 134      18.828   0.491  -3.097  0.00  0.00      A     
ATOM   2062 HD22 LEU A 134      18.192  -0.826  -2.081  0.00  0.00      A     
ATOM   2063 HD23 LEU A 134      19.589   0.124  -1.548  0.00  0.00      A     
ATOM   2064  C   LEU A 134      14.874   1.768  -4.018  0.00  0.00      A     
ATOM   2065  O   LEU A 134      14.556   0.868  -4.783  0.00  0.00      A     
ATOM   2066  N   ASP A 135      14.007   2.730  -3.693  0.00  0.00      A     
ATOM   2067  HN  ASP A 135      14.326   3.443  -3.047  0.00  0.00      A     
ATOM   2068  CA  ASP A 135      12.634   2.787  -4.224  0.00  0.00      A     
ATOM   2069  HA  ASP A 135      12.196   1.793  -4.108  0.00  0.00      A     
ATOM   2070  CB  ASP A 135      11.826   3.773  -3.366  0.00  0.00      A     
ATOM   2071  HB1 ASP A 135      11.911   4.781  -3.778  0.00  0.00      A     
ATOM   2072  HB2 ASP A 135      12.231   3.795  -2.351  0.00  0.00      A     
ATOM   2073  CG  ASP A 135      10.361   3.359  -3.265  0.00  0.00      A     
ATOM   2074  OD1 ASP A 135      10.068   2.378  -2.550  0.00  0.00      A     
ATOM   2075  OD2 ASP A 135       9.494   4.052  -3.850  0.00  0.00      A     
ATOM   2076  C   ASP A 135      12.566   3.134  -5.736  0.00  0.00      A     
ATOM   2077  O   ASP A 135      11.738   2.589  -6.475  0.00  0.00      A     
ATOM   2078  N   PHE A 136      13.478   3.985  -6.217  0.00  0.00      A     
ATOM   2079  HN  PHE A 136      14.098   4.425  -5.541  0.00  0.00      A     
ATOM   2080  CA  PHE A 136      13.742   4.261  -7.638  0.00  0.00      A     
ATOM   2081  HA  PHE A 136      12.812   4.544  -8.127  0.00  0.00      A     
ATOM   2082  CB  PHE A 136      14.726   5.450  -7.723  0.00  0.00      A     
ATOM   2083  HB1 PHE A 136      15.732   5.112  -7.472  0.00  0.00      A     
ATOM   2084  HB2 PHE A 136      14.438   6.165  -6.951  0.00  0.00      A     
ATOM   2085  CG  PHE A 136      14.796   6.226  -9.032  0.00  0.00      A     
ATOM   2086  CD1 PHE A 136      14.749   7.634  -8.995  0.00  0.00      A     
ATOM   2087  HD1 PHE A 136      14.662   8.149  -8.049  0.00  0.00      A     
ATOM   2088  CE1 PHE A 136      14.850   8.387 -10.178  0.00  0.00      A     
ATOM   2089  HE1 PHE A 136      14.833   9.469 -10.135  0.00  0.00      A     
ATOM   2090  CZ  PHE A 136      15.009   7.735 -11.411  0.00  0.00      A     
ATOM   2091  HZ  PHE A 136      15.104   8.312 -12.320  0.00  0.00      A     
ATOM   2092  CE2 PHE A 136      15.075   6.333 -11.458  0.00  0.00      A     
ATOM   2093  HE2 PHE A 136      15.219   5.835 -12.406  0.00  0.00      A     
ATOM   2094  CD2 PHE A 136      14.979   5.581 -10.273  0.00  0.00      A     
ATOM   2095  HD2 PHE A 136      15.074   4.509 -10.328  0.00  0.00      A     
ATOM   2096  C   PHE A 136      14.280   3.009  -8.351  0.00  0.00      A     
ATOM   2097  O   PHE A 136      13.695   2.559  -9.339  0.00  0.00      A     
ATOM   2098  N   ALA A 137      15.330   2.383  -7.810  0.00  0.00      A     
ATOM   2099  HN  ALA A 137      15.778   2.800  -7.000  0.00  0.00      A     
ATOM   2100  CA  ALA A 137      15.889   1.133  -8.323  0.00  0.00      A     
ATOM   2101  HA  ALA A 137      16.183   1.291  -9.363  0.00  0.00      A     
ATOM   2102  CB  ALA A 137      17.157   0.804  -7.530  0.00  0.00      A     
ATOM   2103  HB1 ALA A 137      17.619  -0.092  -7.943  0.00  0.00      A     
ATOM   2104  HB2 ALA A 137      16.918   0.641  -6.478  0.00  0.00      A     
ATOM   2105  HB3 ALA A 137      17.870   1.624  -7.612  0.00  0.00      A     
ATOM   2106  C   ALA A 137      14.878  -0.033  -8.311  0.00  0.00      A     
ATOM   2107  O   ALA A 137      14.803  -0.781  -9.284  0.00  0.00      A     
ATOM   2108  N   ARG A 138      14.019  -0.155  -7.283  0.00  0.00      A     
ATOM   2109  HN  ARG A 138      14.190   0.431  -6.468  0.00  0.00      A     
ATOM   2110  CA  ARG A 138      12.879  -1.099  -7.256  0.00  0.00      A     
ATOM   2111  HA  ARG A 138      13.280  -2.099  -7.417  0.00  0.00      A     
ATOM   2112  CB  ARG A 138      12.143  -1.073  -5.897  0.00  0.00      A     
ATOM   2113  HB1 ARG A 138      11.479  -0.209  -5.826  0.00  0.00      A     
ATOM   2114  HB2 ARG A 138      12.875  -0.984  -5.098  0.00  0.00      A     
ATOM   2115  CG  ARG A 138      11.358  -2.375  -5.652  0.00  0.00      A     
ATOM   2116  HG1 ARG A 138      11.213  -2.493  -4.579  0.00  0.00      A     
ATOM   2117  HG2 ARG A 138      11.969  -3.204  -5.992  0.00  0.00      A     
ATOM   2118  CD  ARG A 138       9.980  -2.469  -6.324  0.00  0.00      A     
ATOM   2119  HD1 ARG A 138       9.949  -1.945  -7.272  0.00  0.00      A     
ATOM   2120  HD2 ARG A 138       9.259  -1.972  -5.673  0.00  0.00      A     
ATOM   2121  NE  ARG A 138       9.548  -3.864  -6.528  0.00  0.00      A     
ATOM   2122  HE  ARG A 138       8.812  -4.188  -5.902  0.00  0.00      A     
ATOM   2123  CZ  ARG A 138       9.970  -4.769  -7.373  0.00  0.00      A     
ATOM   2124  NH1 ARG A 138      10.862  -4.564  -8.276  0.00  0.00      A     
ATOM   2125 HH11 ARG A 138      11.081  -5.315  -8.916  0.00  0.00      A     
ATOM   2126 HH12 ARG A 138      11.142  -3.614  -8.465  0.00  0.00      A     
ATOM   2127  NH2 ARG A 138       9.476  -5.949  -7.334  0.00  0.00      A     
ATOM   2128 HH21 ARG A 138       9.896  -6.666  -7.904  0.00  0.00      A     
ATOM   2129 HH22 ARG A 138       8.701  -6.110  -6.689  0.00  0.00      A     
ATOM   2130  C   ARG A 138      11.899  -0.836  -8.387  0.00  0.00      A     
ATOM   2131  O   ARG A 138      11.468  -1.785  -9.036  0.00  0.00      A     
ATOM   2132  N   THR A 139      11.550   0.434  -8.603  0.00  0.00      A     
ATOM   2133  HN  THR A 139      11.965   1.125  -7.988  0.00  0.00      A     
ATOM   2134  CA  THR A 139      10.628   0.883  -9.670  0.00  0.00      A     
ATOM   2135  HA  THR A 139       9.671   0.376  -9.552  0.00  0.00      A     
ATOM   2136  CB  THR A 139      10.364   2.392  -9.634  0.00  0.00      A     
ATOM   2137  HB  THR A 139      11.289   2.947  -9.780  0.00  0.00      A     
ATOM   2138  CG2 THR A 139       9.346   2.840 -10.683  0.00  0.00      A     
ATOM   2139 HG21 THR A 139       9.744   2.698 -11.687  0.00  0.00      A     
ATOM   2140 HG22 THR A 139       9.139   3.900 -10.558  0.00  0.00      A     
ATOM   2141 HG23 THR A 139       8.422   2.270 -10.578  0.00  0.00      A     
ATOM   2142  OG1 THR A 139       9.830   2.709  -8.377  0.00  0.00      A     
ATOM   2143  HG1 THR A 139      10.569   2.657  -7.737  0.00  0.00      A     
ATOM   2144  C   THR A 139      11.152   0.540 -11.051  0.00  0.00      A     
ATOM   2145  O   THR A 139      10.421  -0.056 -11.837  0.00  0.00      A     
ATOM   2146  N   ARG A 140      12.426   0.834 -11.338  0.00  0.00      A     
ATOM   2147  HN  ARG A 140      12.974   1.338 -10.643  0.00  0.00      A     
ATOM   2148  CA  ARG A 140      13.084   0.386 -12.577  0.00  0.00      A     
ATOM   2149  HA  ARG A 140      12.449   0.642 -13.424  0.00  0.00      A     
ATOM   2150  CB  ARG A 140      14.428   1.103 -12.767  0.00  0.00      A     
ATOM   2151  HB1 ARG A 140      14.905   0.679 -13.641  0.00  0.00      A     
ATOM   2152  HB2 ARG A 140      15.071   0.900 -11.909  0.00  0.00      A     
ATOM   2153  CG  ARG A 140      14.331   2.634 -12.959  0.00  0.00      A     
ATOM   2154  HG1 ARG A 140      15.337   3.029 -13.107  0.00  0.00      A     
ATOM   2155  HG2 ARG A 140      13.955   3.062 -12.030  0.00  0.00      A     
ATOM   2156  CD  ARG A 140      13.427   3.148 -14.101  0.00  0.00      A     
ATOM   2157  HD1 ARG A 140      13.266   4.212 -13.930  0.00  0.00      A     
ATOM   2158  HD2 ARG A 140      12.447   2.674 -14.031  0.00  0.00      A     
ATOM   2159  NE  ARG A 140      13.985   2.933 -15.460  0.00  0.00      A     
ATOM   2160  HE  ARG A 140      14.216   1.991 -15.727  0.00  0.00      A     
ATOM   2161  CZ  ARG A 140      14.269   3.833 -16.378  0.00  0.00      A     
ATOM   2162  NH1 ARG A 140      14.127   5.100 -16.198  0.00  0.00      A     
ATOM   2163 HH11 ARG A 140      14.420   5.714 -16.925  0.00  0.00      A     
ATOM   2164 HH12 ARG A 140      13.755   5.434 -15.320  0.00  0.00      A     
ATOM   2165  NH2 ARG A 140      14.735   3.523 -17.540  0.00  0.00      A     
ATOM   2166 HH21 ARG A 140      14.996   4.236 -18.185  0.00  0.00      A     
ATOM   2167 HH22 ARG A 140      14.974   2.566 -17.825  0.00  0.00      A     
ATOM   2168  C   ARG A 140      13.182  -1.145 -12.664  0.00  0.00      A     
ATOM   2169  O   ARG A 140      12.729  -1.683 -13.660  0.00  0.00      A     
ATOM   2170  N   LEU A 141      13.534  -1.861 -11.591  0.00  0.00      A     
ATOM   2171  HN  LEU A 141      13.922  -1.346 -10.810  0.00  0.00      A     
ATOM   2172  CA  LEU A 141      13.369  -3.329 -11.435  0.00  0.00      A     
ATOM   2173  HA  LEU A 141      13.844  -3.810 -12.292  0.00  0.00      A     
ATOM   2174  CB  LEU A 141      14.095  -3.798 -10.155  0.00  0.00      A     
ATOM   2175  HB1 LEU A 141      13.762  -4.803  -9.920  0.00  0.00      A     
ATOM   2176  HB2 LEU A 141      13.791  -3.157  -9.332  0.00  0.00      A     
ATOM   2177  CG  LEU A 141      15.628  -3.859 -10.229  0.00  0.00      A     
ATOM   2178  HG  LEU A 141      16.004  -2.990 -10.756  0.00  0.00      A     
ATOM   2179  CD1 LEU A 141      16.214  -3.893  -8.817  0.00  0.00      A     
ATOM   2180 HD11 LEU A 141      15.915  -3.002  -8.268  0.00  0.00      A     
ATOM   2181 HD12 LEU A 141      17.301  -3.913  -8.872  0.00  0.00      A     
ATOM   2182 HD13 LEU A 141      15.879  -4.781  -8.290  0.00  0.00      A     
ATOM   2183  CD2 LEU A 141      16.090  -5.127 -10.944  0.00  0.00      A     
ATOM   2184 HD21 LEU A 141      15.709  -6.013 -10.438  0.00  0.00      A     
ATOM   2185 HD22 LEU A 141      17.178  -5.170 -10.943  0.00  0.00      A     
ATOM   2186 HD23 LEU A 141      15.748  -5.113 -11.976  0.00  0.00      A     
ATOM   2187  C   LEU A 141      11.904  -3.858 -11.429  0.00  0.00      A     
ATOM   2188  O   LEU A 141      11.680  -5.043 -11.170  0.00  0.00      A     
ATOM   2189  N   ALA A 142      10.897  -3.035 -11.724  0.00  0.00      A     
ATOM   2190  HN  ALA A 142      11.120  -2.063 -11.882  0.00  0.00      A     
ATOM   2191  CA  ALA A 142       9.503  -3.461 -11.889  0.00  0.00      A     
ATOM   2192  HA  ALA A 142       9.443  -4.547 -11.848  0.00  0.00      A     
ATOM   2193  CB  ALA A 142       8.677  -2.902 -10.727  0.00  0.00      A     
ATOM   2194  HB1 ALA A 142       8.697  -1.812 -10.739  0.00  0.00      A     
ATOM   2195  HB2 ALA A 142       9.074  -3.253  -9.778  0.00  0.00      A     
ATOM   2196  HB3 ALA A 142       7.649  -3.244 -10.827  0.00  0.00      A     
ATOM   2197  C   ALA A 142       8.925  -3.059 -13.257  0.00  0.00      A     
ATOM   2198  O   ALA A 142       8.365  -3.915 -13.940  0.00  0.00      A     
ATOM   2199  N   ALA A 143       9.141  -1.806 -13.669  0.00  0.00      A     
ATOM   2200  HN  ALA A 143       9.576  -1.171 -13.010  0.00  0.00      A     
ATOM   2201  CA  ALA A 143       8.944  -1.287 -15.024  0.00  0.00      A     
ATOM   2202  HA  ALA A 143       7.892  -1.356 -15.296  0.00  0.00      A     
ATOM   2203  CB  ALA A 143       9.352   0.190 -14.983  0.00  0.00      A     
ATOM   2204  HB1 ALA A 143       8.799   0.702 -14.197  0.00  0.00      A     
ATOM   2205  HB2 ALA A 143       9.142   0.657 -15.947  0.00  0.00      A     
ATOM   2206  HB3 ALA A 143      10.419   0.279 -14.776  0.00  0.00      A     
ATOM   2207  C   ALA A 143       9.756  -2.040 -16.096  0.00  0.00      A     
ATOM   2208  O   ALA A 143       9.277  -2.258 -17.206  0.00  0.00      A     
ATOM   2209  N   ASP A 144      10.972  -2.470 -15.753  0.00  0.00      A     
ATOM   2210  HN  ASP A 144      11.353  -2.192 -14.857  0.00  0.00      A     
ATOM   2211  CA  ASP A 144      11.789  -3.341 -16.588  0.00  0.00      A     
ATOM   2212  HA  ASP A 144      11.849  -2.883 -17.577  0.00  0.00      A     
ATOM   2213  CB  ASP A 144      13.203  -3.420 -16.018  0.00  0.00      A     
ATOM   2214  HB1 ASP A 144      13.169  -3.836 -15.012  0.00  0.00      A     
ATOM   2215  HB2 ASP A 144      13.601  -2.407 -15.965  0.00  0.00      A     
ATOM   2216  CG  ASP A 144      14.137  -4.272 -16.867  0.00  0.00      A     
ATOM   2217  OD1 ASP A 144      14.064  -5.522 -16.799  0.00  0.00      A     
ATOM   2218  OD2 ASP A 144      15.042  -3.704 -17.512  0.00  0.00      A     
ATOM   2219  C   ASP A 144      11.191  -4.745 -16.739  0.00  0.00      A     
ATOM   2220  O   ASP A 144      10.893  -5.461 -15.773  0.00  0.00      A     
ATOM   2221  N   VAL A 145      11.137  -5.157 -17.996  0.00  0.00      A     
ATOM   2222  HN  VAL A 145      11.488  -4.498 -18.688  0.00  0.00      A     
ATOM   2223  CA  VAL A 145      10.569  -6.401 -18.530  0.00  0.00      A     
ATOM   2224  HA  VAL A 145      10.390  -7.083 -17.705  0.00  0.00      A     
ATOM   2225  CB  VAL A 145       9.216  -6.121 -19.209  0.00  0.00      A     
ATOM   2226  HB  VAL A 145       8.842  -7.039 -19.657  0.00  0.00      A     
ATOM   2227  CG1 VAL A 145       8.212  -5.676 -18.139  0.00  0.00      A     
ATOM   2228 HG11 VAL A 145       7.235  -5.546 -18.585  0.00  0.00      A     
ATOM   2229 HG12 VAL A 145       8.512  -4.726 -17.702  0.00  0.00      A     
ATOM   2230 HG13 VAL A 145       8.142  -6.428 -17.356  0.00  0.00      A     
ATOM   2231  CG2 VAL A 145       9.298  -5.043 -20.297  0.00  0.00      A     
ATOM   2232 HG21 VAL A 145      10.038  -5.321 -21.046  0.00  0.00      A     
ATOM   2233 HG22 VAL A 145       9.561  -4.076 -19.866  0.00  0.00      A     
ATOM   2234 HG23 VAL A 145       8.329  -4.955 -20.785  0.00  0.00      A     
ATOM   2235  C   VAL A 145      11.567  -7.107 -19.457  0.00  0.00      A     
ATOM   2236  O   VAL A 145      11.200  -7.843 -20.369  0.00  0.00      A     
ATOM   2237  N   GLY A 146      12.857  -6.863 -19.213  0.00  0.00      A     
ATOM   2238  HN  GLY A 146      13.059  -6.218 -18.457  0.00  0.00      A     
ATOM   2239  CA  GLY A 146      14.004  -7.369 -19.962  0.00  0.00      A     
ATOM   2240  HA1 GLY A 146      14.906  -7.040 -19.453  0.00  0.00      A     
ATOM   2241  HA2 GLY A 146      13.991  -6.922 -20.953  0.00  0.00      A     
ATOM   2242  C   GLY A 146      14.087  -8.895 -20.092  0.00  0.00      A     
ATOM   2243  O   GLY A 146      14.487  -9.582 -19.145  0.00  0.00      A     
ATOM   2244  N   LYS A 147      13.700  -9.442 -21.252  0.00  0.00      A     
ATOM   2245  HN  LYS A 147      13.450  -8.804 -22.000  0.00  0.00      A     
ATOM   2246  CA  LYS A 147      13.522 -10.897 -21.456  0.00  0.00      A     
ATOM   2247  HA  LYS A 147      12.821 -11.224 -20.697  0.00  0.00      A     
ATOM   2248  CB  LYS A 147      12.861 -11.257 -22.804  0.00  0.00      A     
ATOM   2249  HB1 LYS A 147      12.203 -12.109 -22.633  0.00  0.00      A     
ATOM   2250  HB2 LYS A 147      13.626 -11.601 -23.494  0.00  0.00      A     
ATOM   2251  CG  LYS A 147      12.042 -10.139 -23.476  0.00  0.00      A     
ATOM   2252  HG1 LYS A 147      12.728  -9.389 -23.869  0.00  0.00      A     
ATOM   2253  HG2 LYS A 147      11.410  -9.667 -22.724  0.00  0.00      A     
ATOM   2254  CD  LYS A 147      11.131 -10.625 -24.618  0.00  0.00      A     
ATOM   2255  HD1 LYS A 147      10.789  -9.761 -25.191  0.00  0.00      A     
ATOM   2256  HD2 LYS A 147      10.250 -11.091 -24.172  0.00  0.00      A     
ATOM   2257  CE  LYS A 147      11.768 -11.653 -25.563  0.00  0.00      A     
ATOM   2258  HE1 LYS A 147      11.026 -11.959 -26.310  0.00  0.00      A     
ATOM   2259  HE2 LYS A 147      12.013 -12.543 -24.974  0.00  0.00      A     
ATOM   2260  NZ  LYS A 147      12.994 -11.148 -26.231  0.00  0.00      A     
ATOM   2261  HZ1 LYS A 147      12.800 -10.548 -27.030  0.00  0.00      A     
ATOM   2262  HZ2 LYS A 147      13.542 -11.935 -26.560  0.00  0.00      A     
ATOM   2263  HZ3 LYS A 147      13.616 -10.665 -25.586  0.00  0.00      A     
ATOM   2264  C   LYS A 147      14.803 -11.711 -21.228  0.00  0.00      A     
ATOM   2265  O   LYS A 147      14.740 -12.762 -20.594  0.00  0.00      A     
ATOM   2266  N   ALA A 148      15.950 -11.191 -21.657  0.00  0.00      A     
ATOM   2267  HN  ALA A 148      15.884 -10.329 -22.174  0.00  0.00      A     
ATOM   2268  CA  ALA A 148      17.255 -11.864 -21.602  0.00  0.00      A     
ATOM   2269  HA  ALA A 148      17.180 -12.730 -20.945  0.00  0.00      A     
ATOM   2270  CB  ALA A 148      17.541 -12.381 -23.016  0.00  0.00      A     
ATOM   2271  HB1 ALA A 148      18.484 -12.924 -23.041  0.00  0.00      A     
ATOM   2272  HB2 ALA A 148      17.601 -11.543 -23.708  0.00  0.00      A     
ATOM   2273  HB3 ALA A 148      16.743 -13.052 -23.333  0.00  0.00      A     
ATOM   2274  C   ALA A 148      18.400 -10.986 -21.029  0.00  0.00      A     
ATOM   2275  O   ALA A 148      18.270  -9.764 -20.922  0.00  0.00      A     
ATOM   2276  N   GLY A 149      19.514 -11.619 -20.641  0.00  0.00      A     
ATOM   2277  HN  GLY A 149      19.566 -12.610 -20.850  0.00  0.00      A     
ATOM   2278  CA  GLY A 149      20.530 -11.094 -19.705  0.00  0.00      A     
ATOM   2279  HA1 GLY A 149      20.885 -11.911 -19.088  0.00  0.00      A     
ATOM   2280  HA2 GLY A 149      20.053 -10.380 -19.035  0.00  0.00      A     
ATOM   2281  C   GLY A 149      21.772 -10.404 -20.291  0.00  0.00      A     
ATOM   2282  O   GLY A 149      22.799 -10.295 -19.617  0.00  0.00      A     
ATOM   2283  N   ALA A 150      21.676  -9.875 -21.505  0.00  0.00      A     
ATOM   2284  HN  ALA A 150      20.826 -10.077 -22.019  0.00  0.00      A     
ATOM   2285  CA  ALA A 150      22.698  -9.065 -22.186  0.00  0.00      A     
ATOM   2286  HA  ALA A 150      23.418  -8.712 -21.452  0.00  0.00      A     
ATOM   2287  CB  ALA A 150      23.439  -9.963 -23.180  0.00  0.00      A     
ATOM   2288  HB1 ALA A 150      23.794 -10.861 -22.672  0.00  0.00      A     
ATOM   2289  HB2 ALA A 150      24.294  -9.428 -23.593  0.00  0.00      A     
ATOM   2290  HB3 ALA A 150      22.768 -10.247 -23.991  0.00  0.00      A     
ATOM   2291  C   ALA A 150      22.134  -7.784 -22.847  0.00  0.00      A     
ATOM   2292  O   ALA A 150      22.832  -7.094 -23.594  0.00  0.00      A     
ATOM   2293  N   GLU A 151      20.871  -7.448 -22.573  0.00  0.00      A     
ATOM   2294  HN  GLU A 151      20.310  -8.149 -22.109  0.00  0.00      A     
ATOM   2295  CA  GLU A 151      20.212  -6.194 -22.985  0.00  0.00      A     
ATOM   2296  HA  GLU A 151      20.982  -5.483 -23.281  0.00  0.00      A     
ATOM   2297  CB  GLU A 151      19.357  -6.459 -24.235  0.00  0.00      A     
ATOM   2298  HB1 GLU A 151      19.996  -6.927 -24.981  0.00  0.00      A     
ATOM   2299  HB2 GLU A 151      19.033  -5.504 -24.629  0.00  0.00      A     
ATOM   2300  CG  GLU A 151      18.107  -7.323 -24.021  0.00  0.00      A     
ATOM   2301  HG1 GLU A 151      17.385  -6.713 -23.479  0.00  0.00      A     
ATOM   2302  HG2 GLU A 151      18.353  -8.188 -23.406  0.00  0.00      A     
ATOM   2303  CD  GLU A 151      17.459  -7.805 -25.331  0.00  0.00      A     
ATOM   2304  OE1 GLU A 151      16.224  -8.030 -25.350  0.00  0.00      A     
ATOM   2305  OE2 GLU A 151      18.140  -7.970 -26.370  0.00  0.00      A     
ATOM   2306  C   GLU A 151      19.453  -5.472 -21.848  0.00  0.00      A     
ATOM   2307  O   GLU A 151      18.819  -4.436 -22.072  0.00  0.00      A     
ATOM   2308  N   ARG A 152      19.581  -5.982 -20.613  0.00  0.00      A     
ATOM   2309  HN  ARG A 152      20.188  -6.787 -20.538  0.00  0.00      A     
ATOM   2310  CA  ARG A 152      19.002  -5.467 -19.354  0.00  0.00      A     
ATOM   2311  HA  ARG A 152      17.920  -5.493 -19.423  0.00  0.00      A     
ATOM   2312  CB  ARG A 152      19.445  -6.375 -18.189  0.00  0.00      A     
ATOM   2313  HB1 ARG A 152      19.115  -5.951 -17.243  0.00  0.00      A     
ATOM   2314  HB2 ARG A 152      20.533  -6.380 -18.154  0.00  0.00      A     
ATOM   2315  CG  ARG A 152      18.963  -7.832 -18.284  0.00  0.00      A     
ATOM   2316  HG1 ARG A 152      19.539  -8.430 -17.581  0.00  0.00      A     
ATOM   2317  HG2 ARG A 152      19.187  -8.209 -19.276  0.00  0.00      A     
ATOM   2318  CD  ARG A 152      17.468  -8.038 -17.983  0.00  0.00      A     
ATOM   2319  HD1 ARG A 152      17.197  -9.075 -18.189  0.00  0.00      A     
ATOM   2320  HD2 ARG A 152      16.886  -7.403 -18.647  0.00  0.00      A     
ATOM   2321  NE  ARG A 152      17.138  -7.690 -16.590  0.00  0.00      A     
ATOM   2322  HE  ARG A 152      16.781  -6.760 -16.432  0.00  0.00      A     
ATOM   2323  CZ  ARG A 152      17.589  -8.273 -15.512  0.00  0.00      A     
ATOM   2324  NH1 ARG A 152      18.171  -9.405 -15.516  0.00  0.00      A     
ATOM   2325 HH11 ARG A 152      18.573  -9.758 -14.662  0.00  0.00      A     
ATOM   2326 HH12 ARG A 152      18.261  -9.934 -16.374  0.00  0.00      A     
ATOM   2327  NH2 ARG A 152      17.492  -7.715 -14.366  0.00  0.00      A     
ATOM   2328 HH21 ARG A 152      18.121  -8.025 -13.635  0.00  0.00      A     
ATOM   2329 HH22 ARG A 152      16.933  -6.881 -14.275  0.00  0.00      A     
ATOM   2330  C   ARG A 152      19.423  -4.028 -19.046  0.00  0.00      A     
ATOM   2331  O   ARG A 152      20.618  -3.759 -18.937  0.00  0.00      A     
ATOM   2332  N   GLU A 153      18.486  -3.114 -18.809  0.00  0.00      A     
ATOM   2333  HN  GLU A 153      17.521  -3.362 -18.995  0.00  0.00      A     
ATOM   2334  CA  GLU A 153      18.817  -1.768 -18.283  0.00  0.00      A     
ATOM   2335  HA  GLU A 153      19.638  -1.350 -18.865  0.00  0.00      A     
ATOM   2336  CB  GLU A 153      17.616  -0.818 -18.415  0.00  0.00      A     
ATOM   2337  HB1 GLU A 153      17.802   0.035 -17.766  0.00  0.00      A     
ATOM   2338  HB2 GLU A 153      16.720  -1.343 -18.082  0.00  0.00      A     
ATOM   2339  CG  GLU A 153      17.358  -0.243 -19.808  0.00  0.00      A     
ATOM   2340  HG1 GLU A 153      17.337  -1.064 -20.529  0.00  0.00      A     
ATOM   2341  HG2 GLU A 153      18.174   0.428 -20.077  0.00  0.00      A     
ATOM   2342  CD  GLU A 153      16.029   0.531 -19.858  0.00  0.00      A     
ATOM   2343  OE1 GLU A 153      15.230   0.212 -20.768  0.00  0.00      A     
ATOM   2344  OE2 GLU A 153      15.759   1.394 -18.986  0.00  0.00      A     
ATOM   2345  C   GLU A 153      19.292  -1.757 -16.807  0.00  0.00      A     
ATOM   2346  O   GLU A 153      20.039  -0.851 -16.417  0.00  0.00      A     
ATOM   2347  N   PHE A 154      18.898  -2.767 -16.014  0.00  0.00      A     
ATOM   2348  HN  PHE A 154      18.320  -3.471 -16.458  0.00  0.00      A     
ATOM   2349  CA  PHE A 154      18.922  -2.824 -14.534  0.00  0.00      A     
ATOM   2350  HA  PHE A 154      19.649  -2.105 -14.166  0.00  0.00      A     
ATOM   2351  CB  PHE A 154      17.537  -2.391 -14.001  0.00  0.00      A     
ATOM   2352  HB1 PHE A 154      17.548  -2.382 -12.915  0.00  0.00      A     
ATOM   2353  HB2 PHE A 154      16.781  -3.113 -14.308  0.00  0.00      A     
ATOM   2354  CG  PHE A 154      17.131  -1.014 -14.453  0.00  0.00      A     
ATOM   2355  CD1 PHE A 154      17.776   0.112 -13.919  0.00  0.00      A     
ATOM   2356  HD1 PHE A 154      18.481  -0.004 -13.109  0.00  0.00      A     
ATOM   2357  CE1 PHE A 154      17.538   1.379 -14.468  0.00  0.00      A     
ATOM   2358  HE1 PHE A 154      18.043   2.246 -14.076  0.00  0.00      A     
ATOM   2359  CZ  PHE A 154      16.672   1.514 -15.559  0.00  0.00      A     
ATOM   2360  HZ  PHE A 154      16.591   2.476 -16.038  0.00  0.00      A     
ATOM   2361  CE2 PHE A 154      15.935   0.406 -16.017  0.00  0.00      A     
ATOM   2362  HE2 PHE A 154      15.243   0.497 -16.840  0.00  0.00      A     
ATOM   2363  CD2 PHE A 154      16.178  -0.863 -15.471  0.00  0.00      A     
ATOM   2364  HD2 PHE A 154      15.690  -1.730 -15.885  0.00  0.00      A     
ATOM   2365  C   PHE A 154      19.341  -4.189 -13.927  0.00  0.00      A     
ATOM   2366  O   PHE A 154      18.839  -4.541 -12.859  0.00  0.00      A     
ATOM   2367  N   ARG A 155      20.233  -4.952 -14.591  0.00  0.00      A     
ATOM   2368  HN  ARG A 155      20.564  -4.539 -15.458  0.00  0.00      A     
ATOM   2369  CA  ARG A 155      20.941  -6.206 -14.170  0.00  0.00      A     
ATOM   2370  HA  ARG A 155      20.698  -7.000 -14.877  0.00  0.00      A     
ATOM   2371  CB  ARG A 155      22.476  -5.940 -14.234  0.00  0.00      A     
ATOM   2372  HB1 ARG A 155      22.922  -6.058 -13.249  0.00  0.00      A     
ATOM   2373  HB2 ARG A 155      22.641  -4.897 -14.473  0.00  0.00      A     
ATOM   2374  CG  ARG A 155      23.313  -6.818 -15.188  0.00  0.00      A     
ATOM   2375  HG1 ARG A 155      22.766  -7.726 -15.424  0.00  0.00      A     
ATOM   2376  HG2 ARG A 155      24.216  -7.125 -14.658  0.00  0.00      A     
ATOM   2377  CD  ARG A 155      23.766  -6.118 -16.483  0.00  0.00      A     
ATOM   2378  HD1 ARG A 155      22.887  -5.868 -17.079  0.00  0.00      A     
ATOM   2379  HD2 ARG A 155      24.385  -6.812 -17.056  0.00  0.00      A     
ATOM   2380  NE  ARG A 155      24.539  -4.900 -16.177  0.00  0.00      A     
ATOM   2381  HE  ARG A 155      24.569  -4.601 -15.210  0.00  0.00      A     
ATOM   2382  CZ  ARG A 155      25.120  -4.037 -16.962  0.00  0.00      A     
ATOM   2383  NH1 ARG A 155      25.222  -4.127 -18.237  0.00  0.00      A     
ATOM   2384 HH11 ARG A 155      25.893  -3.520 -18.688  0.00  0.00      A     
ATOM   2385 HH12 ARG A 155      24.976  -4.991 -18.695  0.00  0.00      A     
ATOM   2386  NH2 ARG A 155      25.635  -2.996 -16.433  0.00  0.00      A     
ATOM   2387 HH21 ARG A 155      25.965  -2.243 -17.023  0.00  0.00      A     
ATOM   2388 HH22 ARG A 155      25.481  -2.862 -15.439  0.00  0.00      A     
ATOM   2389  C   ARG A 155      20.529  -6.777 -12.793  0.00  0.00      A     
ATOM   2390  O   ARG A 155      19.765  -7.738 -12.720  0.00  0.00      A     
ATOM   2391  N   GLY A 156      20.950  -6.097 -11.725  0.00  0.00      A     
ATOM   2392  HN  GLY A 156      21.525  -5.295 -11.928  0.00  0.00      A     
ATOM   2393  CA  GLY A 156      20.571  -6.293 -10.322  0.00  0.00      A     
ATOM   2394  HA1 GLY A 156      21.164  -7.096  -9.884  0.00  0.00      A     
ATOM   2395  HA2 GLY A 156      19.518  -6.570 -10.258  0.00  0.00      A     
ATOM   2396  C   GLY A 156      20.787  -5.011  -9.502  0.00  0.00      A     
ATOM   2397  O   GLY A 156      21.250  -3.991 -10.025  0.00  0.00      A     
ATOM   2398  N   LEU A 157      20.402  -5.019  -8.226  0.00  0.00      A     
ATOM   2399  HN  LEU A 157      20.076  -5.891  -7.829  0.00  0.00      A     
ATOM   2400  CA  LEU A 157      20.325  -3.808  -7.392  0.00  0.00      A     
ATOM   2401  HA  LEU A 157      19.672  -3.102  -7.907  0.00  0.00      A     
ATOM   2402  CB  LEU A 157      19.651  -4.209  -6.066  0.00  0.00      A     
ATOM   2403  HB1 LEU A 157      20.318  -4.874  -5.521  0.00  0.00      A     
ATOM   2404  HB2 LEU A 157      18.744  -4.767  -6.304  0.00  0.00      A     
ATOM   2405  CG  LEU A 157      19.269  -3.058  -5.121  0.00  0.00      A     
ATOM   2406  HG  LEU A 157      20.169  -2.571  -4.754  0.00  0.00      A     
ATOM   2407  CD1 LEU A 157      18.380  -2.017  -5.796  0.00  0.00      A     
ATOM   2408 HD11 LEU A 157      18.003  -1.317  -5.050  0.00  0.00      A     
ATOM   2409 HD12 LEU A 157      17.554  -2.498  -6.313  0.00  0.00      A     
ATOM   2410 HD13 LEU A 157      18.972  -1.450  -6.513  0.00  0.00      A     
ATOM   2411  CD2 LEU A 157      18.510  -3.649  -3.937  0.00  0.00      A     
ATOM   2412 HD21 LEU A 157      18.205  -2.854  -3.260  0.00  0.00      A     
ATOM   2413 HD22 LEU A 157      19.167  -4.324  -3.395  0.00  0.00      A     
ATOM   2414 HD23 LEU A 157      17.644  -4.208  -4.276  0.00  0.00      A     
ATOM   2415  C   LEU A 157      21.672  -3.074  -7.189  0.00  0.00      A     
ATOM   2416  O   LEU A 157      21.708  -1.845  -7.234  0.00  0.00      A     
ATOM   2417  N   GLY A 158      22.787  -3.799  -7.053  0.00  0.00      A     
ATOM   2418  HN  GLY A 158      22.702  -4.806  -7.044  0.00  0.00      A     
ATOM   2419  CA  GLY A 158      24.122  -3.198  -6.874  0.00  0.00      A     
ATOM   2420  HA1 GLY A 158      24.801  -3.952  -6.480  0.00  0.00      A     
ATOM   2421  HA2 GLY A 158      24.065  -2.384  -6.151  0.00  0.00      A     
ATOM   2422  C   GLY A 158      24.738  -2.650  -8.165  0.00  0.00      A     
ATOM   2423  O   GLY A 158      25.326  -1.569  -8.166  0.00  0.00      A     
ATOM   2424  N   ASP A 159      24.537  -3.340  -9.289  0.00  0.00      A     
ATOM   2425  HN  ASP A 159      24.042  -4.218  -9.224  0.00  0.00      A     
ATOM   2426  CA  ASP A 159      24.977  -2.896 -10.619  0.00  0.00      A     
ATOM   2427  HA  ASP A 159      26.034  -2.627 -10.561  0.00  0.00      A     
ATOM   2428  CB  ASP A 159      24.843  -4.081 -11.578  0.00  0.00      A     
ATOM   2429  HB1 ASP A 159      23.790  -4.360 -11.664  0.00  0.00      A     
ATOM   2430  HB2 ASP A 159      25.399  -4.928 -11.175  0.00  0.00      A     
ATOM   2431  CG  ASP A 159      25.399  -3.751 -12.955  0.00  0.00      A     
ATOM   2432  OD1 ASP A 159      24.613  -3.378 -13.850  0.00  0.00      A     
ATOM   2433  OD2 ASP A 159      26.629  -3.854 -13.158  0.00  0.00      A     
ATOM   2434  C   ASP A 159      24.228  -1.653 -11.157  0.00  0.00      A     
ATOM   2435  O   ASP A 159      24.745  -0.950 -12.025  0.00  0.00      A     
ATOM   2436  N   CYS A 160      23.045  -1.336 -10.625  0.00  0.00      A     
ATOM   2437  HN  CYS A 160      22.639  -1.996  -9.973  0.00  0.00      A     
ATOM   2438  CA  CYS A 160      22.310  -0.091 -10.901  0.00  0.00      A     
ATOM   2439  HA  CYS A 160      22.419   0.176 -11.952  0.00  0.00      A     
ATOM   2440  CB  CYS A 160      20.834  -0.399 -10.625  0.00  0.00      A     
ATOM   2441  HB1 CYS A 160      20.713  -0.761  -9.601  0.00  0.00      A     
ATOM   2442  HB2 CYS A 160      20.511  -1.176 -11.317  0.00  0.00      A     
ATOM   2443  SG  CYS A 160      19.786   1.061 -10.866  0.00  0.00      A     
ATOM   2444  HG1 CYS A 160      20.466   1.894 -10.063  0.00  0.00      A     
ATOM   2445  C   CYS A 160      22.787   1.135 -10.088  0.00  0.00      A     
ATOM   2446  O   CYS A 160      22.526   2.276 -10.476  0.00  0.00      A     
ATOM   2447  N   LEU A 161      23.480   0.915  -8.963  0.00  0.00      A     
ATOM   2448  HN  LEU A 161      23.712  -0.045  -8.743  0.00  0.00      A     
ATOM   2449  CA  LEU A 161      23.726   1.916  -7.911  0.00  0.00      A     
ATOM   2450  HA  LEU A 161      22.745   2.236  -7.553  0.00  0.00      A     
ATOM   2451  CB  LEU A 161      24.424   1.191  -6.740  0.00  0.00      A     
ATOM   2452  HB1 LEU A 161      25.393   0.840  -7.092  0.00  0.00      A     
ATOM   2453  HB2 LEU A 161      23.823   0.316  -6.485  0.00  0.00      A     
ATOM   2454  CG  LEU A 161      24.664   1.987  -5.441  0.00  0.00      A     
ATOM   2455  HG  LEU A 161      25.419   2.746  -5.630  0.00  0.00      A     
ATOM   2456  CD1 LEU A 161      23.425   2.660  -4.863  0.00  0.00      A     
ATOM   2457 HD11 LEU A 161      22.678   1.910  -4.619  0.00  0.00      A     
ATOM   2458 HD12 LEU A 161      23.004   3.374  -5.568  0.00  0.00      A     
ATOM   2459 HD13 LEU A 161      23.695   3.196  -3.953  0.00  0.00      A     
ATOM   2460  CD2 LEU A 161      25.177   1.037  -4.359  0.00  0.00      A     
ATOM   2461 HD21 LEU A 161      24.398   0.325  -4.085  0.00  0.00      A     
ATOM   2462 HD22 LEU A 161      25.466   1.612  -3.478  0.00  0.00      A     
ATOM   2463 HD23 LEU A 161      26.042   0.491  -4.723  0.00  0.00      A     
ATOM   2464  C   LEU A 161      24.438   3.214  -8.364  0.00  0.00      A     
ATOM   2465  O   LEU A 161      24.287   4.232  -7.691  0.00  0.00      A     
ATOM   2466  N   VAL A 162      25.123   3.254  -9.516  0.00  0.00      A     
ATOM   2467  HN  VAL A 162      25.241   2.381 -10.021  0.00  0.00      A     
ATOM   2468  CA  VAL A 162      25.645   4.504 -10.136  0.00  0.00      A     
ATOM   2469  HA  VAL A 162      25.321   5.337  -9.513  0.00  0.00      A     
ATOM   2470  CB  VAL A 162      27.189   4.626 -10.173  0.00  0.00      A     
ATOM   2471  HB  VAL A 162      27.423   5.685 -10.058  0.00  0.00      A     
ATOM   2472  CG1 VAL A 162      27.867   3.886  -9.021  0.00  0.00      A     
ATOM   2473 HG11 VAL A 162      28.927   4.137  -8.994  0.00  0.00      A     
ATOM   2474 HG12 VAL A 162      27.763   2.808  -9.142  0.00  0.00      A     
ATOM   2475 HG13 VAL A 162      27.410   4.190  -8.083  0.00  0.00      A     
ATOM   2476  CG2 VAL A 162      27.860   4.172 -11.475  0.00  0.00      A     
ATOM   2477 HG21 VAL A 162      27.646   3.130 -11.670  0.00  0.00      A     
ATOM   2478 HG22 VAL A 162      28.936   4.305 -11.395  0.00  0.00      A     
ATOM   2479 HG23 VAL A 162      27.518   4.765 -12.320  0.00  0.00      A     
ATOM   2480  C   VAL A 162      25.066   4.824 -11.514  0.00  0.00      A     
ATOM   2481  O   VAL A 162      25.123   5.980 -11.921  0.00  0.00      A     
ATOM   2482  N   LYS A 163      24.462   3.879 -12.247  0.00  0.00      A     
ATOM   2483  HN  LYS A 163      24.451   2.935 -11.875  0.00  0.00      A     
ATOM   2484  CA  LYS A 163      23.841   4.153 -13.568  0.00  0.00      A     
ATOM   2485  HA  LYS A 163      24.567   4.723 -14.150  0.00  0.00      A     
ATOM   2486  CB  LYS A 163      23.623   2.837 -14.333  0.00  0.00      A     
ATOM   2487  HB1 LYS A 163      22.970   2.179 -13.761  0.00  0.00      A     
ATOM   2488  HB2 LYS A 163      24.589   2.342 -14.429  0.00  0.00      A     
ATOM   2489  CG  LYS A 163      23.051   3.054 -15.749  0.00  0.00      A     
ATOM   2490  HG1 LYS A 163      23.663   3.782 -16.278  0.00  0.00      A     
ATOM   2491  HG2 LYS A 163      22.038   3.435 -15.680  0.00  0.00      A     
ATOM   2492  CD  LYS A 163      23.026   1.753 -16.547  0.00  0.00      A     
ATOM   2493  HD1 LYS A 163      22.529   0.999 -15.947  0.00  0.00      A     
ATOM   2494  HD2 LYS A 163      24.056   1.435 -16.712  0.00  0.00      A     
ATOM   2495  CE  LYS A 163      22.330   1.860 -17.911  0.00  0.00      A     
ATOM   2496  HE1 LYS A 163      22.763   1.094 -18.563  0.00  0.00      A     
ATOM   2497  HE2 LYS A 163      22.551   2.835 -18.360  0.00  0.00      A     
ATOM   2498  NZ  LYS A 163      20.863   1.634 -17.827  0.00  0.00      A     
ATOM   2499  HZ1 LYS A 163      20.479   1.517 -18.762  0.00  0.00      A     
ATOM   2500  HZ2 LYS A 163      20.384   2.405 -17.361  0.00  0.00      A     
ATOM   2501  HZ3 LYS A 163      20.641   0.793 -17.305  0.00  0.00      A     
ATOM   2502  C   LYS A 163      22.601   5.073 -13.526  0.00  0.00      A     
ATOM   2503  O   LYS A 163      22.282   5.683 -14.543  0.00  0.00      A     
ATOM   2504  N   ILE A 164      22.006   5.317 -12.355  0.00  0.00      A     
ATOM   2505  HN  ILE A 164      22.285   4.729 -11.581  0.00  0.00      A     
ATOM   2506  CA  ILE A 164      21.040   6.424 -12.093  0.00  0.00      A     
ATOM   2507  HA  ILE A 164      20.857   6.925 -13.044  0.00  0.00      A     
ATOM   2508  CB  ILE A 164      19.649   5.917 -11.623  0.00  0.00      A     
ATOM   2509  HB  ILE A 164      19.163   6.705 -11.057  0.00  0.00      A     
ATOM   2510  CG2 ILE A 164      18.766   5.679 -12.861  0.00  0.00      A     
ATOM   2511 HG21 ILE A 164      17.755   5.410 -12.564  0.00  0.00      A     
ATOM   2512 HG22 ILE A 164      19.186   4.889 -13.480  0.00  0.00      A     
ATOM   2513 HG23 ILE A 164      18.703   6.595 -13.452  0.00  0.00      A     
ATOM   2514  CG1 ILE A 164      19.716   4.662 -10.726  0.00  0.00      A     
ATOM   2515 HG11 ILE A 164      20.411   4.849  -9.910  0.00  0.00      A     
ATOM   2516 HG12 ILE A 164      20.109   3.830 -11.303  0.00  0.00      A     
ATOM   2517  CD  ILE A 164      18.366   4.235 -10.129  0.00  0.00      A     
ATOM   2518  HD1 ILE A 164      17.910   5.065  -9.592  0.00  0.00      A     
ATOM   2519  HD2 ILE A 164      18.523   3.411  -9.435  0.00  0.00      A     
ATOM   2520  HD3 ILE A 164      17.691   3.891 -10.913  0.00  0.00      A     
ATOM   2521  C   ILE A 164      21.643   7.578 -11.255  0.00  0.00      A     
ATOM   2522  O   ILE A 164      20.960   8.334 -10.562  0.00  0.00      A     
ATOM   2523  N   TYR A 165      22.956   7.765 -11.407  0.00  0.00      A     
ATOM   2524  HN  TYR A 165      23.450   7.029 -11.893  0.00  0.00      A     
ATOM   2525  CA  TYR A 165      23.742   8.943 -11.009  0.00  0.00      A     
ATOM   2526  HA  TYR A 165      23.079   9.752 -10.703  0.00  0.00      A     
ATOM   2527  CB  TYR A 165      24.613   8.562  -9.802  0.00  0.00      A     
ATOM   2528  HB1 TYR A 165      25.172   7.656 -10.026  0.00  0.00      A     
ATOM   2529  HB2 TYR A 165      23.958   8.327  -8.966  0.00  0.00      A     
ATOM   2530  CG  TYR A 165      25.602   9.616  -9.354  0.00  0.00      A     
ATOM   2531  CD1 TYR A 165      25.226  10.589  -8.409  0.00  0.00      A     
ATOM   2532  HD1 TYR A 165      24.227  10.583  -8.004  0.00  0.00      A     
ATOM   2533  CE1 TYR A 165      26.159  11.546  -7.967  0.00  0.00      A     
ATOM   2534  HE1 TYR A 165      25.883  12.286  -7.233  0.00  0.00      A     
ATOM   2535  CZ  TYR A 165      27.472  11.524  -8.476  0.00  0.00      A     
ATOM   2536  OH  TYR A 165      28.398  12.398  -8.012  0.00  0.00      A     
ATOM   2537  HH  TYR A 165      28.050  12.912  -7.259  0.00  0.00      A     
ATOM   2538  CE2 TYR A 165      27.849  10.553  -9.425  0.00  0.00      A     
ATOM   2539  HE2 TYR A 165      28.864  10.535  -9.794  0.00  0.00      A     
ATOM   2540  CD2 TYR A 165      26.917   9.590  -9.850  0.00  0.00      A     
ATOM   2541  HD2 TYR A 165      27.221   8.812 -10.531  0.00  0.00      A     
ATOM   2542  C   TYR A 165      24.576   9.465 -12.199  0.00  0.00      A     
ATOM   2543  O   TYR A 165      24.417  10.616 -12.615  0.00  0.00      A     
ATOM   2544  N   LYS A 166      25.350   8.585 -12.848  0.00  0.00      A     
ATOM   2545  HN  LYS A 166      25.387   7.656 -12.440  0.00  0.00      A     
ATOM   2546  CA  LYS A 166      26.175   8.791 -14.062  0.00  0.00      A     
ATOM   2547  HA  LYS A 166      26.761   9.695 -13.916  0.00  0.00      A     
ATOM   2548  CB  LYS A 166      27.145   7.595 -14.198  0.00  0.00      A     
ATOM   2549  HB1 LYS A 166      27.712   7.689 -15.122  0.00  0.00      A     
ATOM   2550  HB2 LYS A 166      26.568   6.671 -14.271  0.00  0.00      A     
ATOM   2551  CG  LYS A 166      28.153   7.460 -13.037  0.00  0.00      A     
ATOM   2552  HG1 LYS A 166      28.830   6.638 -13.263  0.00  0.00      A     
ATOM   2553  HG2 LYS A 166      27.615   7.199 -12.128  0.00  0.00      A     
ATOM   2554  CD  LYS A 166      28.996   8.713 -12.759  0.00  0.00      A     
ATOM   2555  HD1 LYS A 166      29.668   8.515 -11.922  0.00  0.00      A     
ATOM   2556  HD2 LYS A 166      28.340   9.531 -12.465  0.00  0.00      A     
ATOM   2557  CE  LYS A 166      29.829   9.129 -13.974  0.00  0.00      A     
ATOM   2558  HE1 LYS A 166      29.252   8.967 -14.888  0.00  0.00      A     
ATOM   2559  HE2 LYS A 166      30.724   8.502 -14.021  0.00  0.00      A     
ATOM   2560  NZ  LYS A 166      30.188  10.558 -13.891  0.00  0.00      A     
ATOM   2561  HZ1 LYS A 166      30.536  10.786 -12.962  0.00  0.00      A     
ATOM   2562  HZ2 LYS A 166      29.365  11.136 -14.058  0.00  0.00      A     
ATOM   2563  HZ3 LYS A 166      30.915  10.798 -14.555  0.00  0.00      A     
ATOM   2564  C   LYS A 166      25.420   9.074 -15.380  0.00  0.00      A     
ATOM   2565  O   LYS A 166      26.019   9.037 -16.458  0.00  0.00      A     
ATOM   2566  N   SER A 167      24.126   9.398 -15.297  0.00  0.00      A     
ATOM   2567  HN  SER A 167      23.714   9.360 -14.380  0.00  0.00      A     
ATOM   2568  CA  SER A 167      23.323   9.971 -16.401  0.00  0.00      A     
ATOM   2569  HA  SER A 167      23.737   9.661 -17.352  0.00  0.00      A     
ATOM   2570  CB  SER A 167      21.870   9.487 -16.353  0.00  0.00      A     
ATOM   2571  HB1 SER A 167      21.280  10.024 -17.098  0.00  0.00      A     
ATOM   2572  HB2 SER A 167      21.448   9.679 -15.367  0.00  0.00      A     
ATOM   2573  OG  SER A 167      21.808   8.107 -16.638  0.00  0.00      A     
ATOM   2574  HG1 SER A 167      22.719   7.755 -16.629  0.00  0.00      A     
ATOM   2575  C   SER A 167      23.280  11.502 -16.395  0.00  0.00      A     
ATOM   2576  O   SER A 167      23.259  12.131 -17.452  0.00  0.00      A     
ATOM   2577  N   ASP A 168      23.280  12.120 -15.211  0.00  0.00      A     
ATOM   2578  HN  ASP A 168      23.338  11.546 -14.383  0.00  0.00      A     
ATOM   2579  CA  ASP A 168      22.868  13.520 -15.048  0.00  0.00      A     
ATOM   2580  HA  ASP A 168      23.068  14.056 -15.976  0.00  0.00      A     
ATOM   2581  CB  ASP A 168      21.338  13.520 -14.821  0.00  0.00      A     
ATOM   2582  HB1 ASP A 168      21.088  13.363 -13.772  0.00  0.00      A     
ATOM   2583  HB2 ASP A 168      20.890  12.689 -15.366  0.00  0.00      A     
ATOM   2584  CG  ASP A 168      20.690  14.799 -15.326  0.00  0.00      A     
ATOM   2585  OD1 ASP A 168      20.454  14.883 -16.553  0.00  0.00      A     
ATOM   2586  OD2 ASP A 168      20.396  15.696 -14.502  0.00  0.00      A     
ATOM   2587  C   ASP A 168      23.655  14.287 -13.961  0.00  0.00      A     
ATOM   2588  O   ASP A 168      24.659  14.934 -14.262  0.00  0.00      A     
ATOM   2589  N   GLY A 169      23.214  14.247 -12.706  0.00  0.00      A     
ATOM   2590  HN  GLY A 169      22.407  13.671 -12.509  0.00  0.00      A     
ATOM   2591  CA  GLY A 169      23.680  15.113 -11.614  0.00  0.00      A     
ATOM   2592  HA1 GLY A 169      23.947  16.093 -12.003  0.00  0.00      A     
ATOM   2593  HA2 GLY A 169      24.566  14.688 -11.147  0.00  0.00      A     
ATOM   2594  C   GLY A 169      22.608  15.301 -10.536  0.00  0.00      A     
ATOM   2595  O   GLY A 169      21.578  14.620 -10.545  0.00  0.00      A     
ATOM   2596  N   ILE A 170      22.814  16.243  -9.612  0.00  0.00      A     
ATOM   2597  HN  ILE A 170      23.688  16.750  -9.675  0.00  0.00      A     
ATOM   2598  CA  ILE A 170      21.921  16.565  -8.466  0.00  0.00      A     
ATOM   2599  HA  ILE A 170      21.835  15.656  -7.875  0.00  0.00      A     
ATOM   2600  CB  ILE A 170      22.582  17.590  -7.522  0.00  0.00      A     
ATOM   2601  HB  ILE A 170      21.915  17.753  -6.674  0.00  0.00      A     
ATOM   2602  CG2 ILE A 170      23.900  17.045  -6.948  0.00  0.00      A     
ATOM   2603 HG21 ILE A 170      24.663  16.983  -7.720  0.00  0.00      A     
ATOM   2604 HG22 ILE A 170      23.743  16.051  -6.529  0.00  0.00      A     
ATOM   2605 HG23 ILE A 170      24.258  17.697  -6.153  0.00  0.00      A     
ATOM   2606  CG1 ILE A 170      22.768  18.926  -8.255  0.00  0.00      A     
ATOM   2607 HG11 ILE A 170      21.847  19.190  -8.766  0.00  0.00      A     
ATOM   2608 HG12 ILE A 170      23.552  18.830  -9.002  0.00  0.00      A     
ATOM   2609  CD  ILE A 170      23.108  20.077  -7.324  0.00  0.00      A     
ATOM   2610  HD1 ILE A 170      22.324  20.199  -6.577  0.00  0.00      A     
ATOM   2611  HD2 ILE A 170      23.177  20.983  -7.916  0.00  0.00      A     
ATOM   2612  HD3 ILE A 170      24.063  19.895  -6.835  0.00  0.00      A     
ATOM   2613  C   ILE A 170      20.457  16.981  -8.798  0.00  0.00      A     
ATOM   2614  O   ILE A 170      19.752  17.500  -7.924  0.00  0.00      A     
ATOM   2615  N   LYS A 171      19.967  16.766 -10.027  0.00  0.00      A     
ATOM   2616  HN  LYS A 171      20.634  16.430 -10.715  0.00  0.00      A     
ATOM   2617  CA  LYS A 171      18.565  16.953 -10.469  0.00  0.00      A     
ATOM   2618  HA  LYS A 171      17.968  17.241  -9.605  0.00  0.00      A     
ATOM   2619  CB  LYS A 171      18.541  18.146 -11.444  0.00  0.00      A     
ATOM   2620  HB1 LYS A 171      19.060  17.881 -12.365  0.00  0.00      A     
ATOM   2621  HB2 LYS A 171      19.092  18.963 -10.974  0.00  0.00      A     
ATOM   2622  CG  LYS A 171      17.134  18.655 -11.797  0.00  0.00      A     
ATOM   2623  HG1 LYS A 171      16.467  18.502 -10.949  0.00  0.00      A     
ATOM   2624  HG2 LYS A 171      16.756  18.090 -12.650  0.00  0.00      A     
ATOM   2625  CD  LYS A 171      17.159  20.155 -12.125  0.00  0.00      A     
ATOM   2626  HD1 LYS A 171      18.021  20.386 -12.755  0.00  0.00      A     
ATOM   2627  HD2 LYS A 171      17.269  20.709 -11.192  0.00  0.00      A     
ATOM   2628  CE  LYS A 171      15.868  20.613 -12.815  0.00  0.00      A     
ATOM   2629  HE1 LYS A 171      15.629  21.624 -12.468  0.00  0.00      A     
ATOM   2630  HE2 LYS A 171      15.043  19.956 -12.521  0.00  0.00      A     
ATOM   2631  NZ  LYS A 171      16.034  20.633 -14.287  0.00  0.00      A     
ATOM   2632  HZ1 LYS A 171      15.191  20.942 -14.768  0.00  0.00      A     
ATOM   2633  HZ2 LYS A 171      16.298  19.724 -14.656  0.00  0.00      A     
ATOM   2634  HZ3 LYS A 171      16.762  21.291 -14.554  0.00  0.00      A     
ATOM   2635  C   LYS A 171      17.865  15.673 -10.988  0.00  0.00      A     
ATOM   2636  O   LYS A 171      16.659  15.708 -11.237  0.00  0.00      A     
ATOM   2637  N   GLY A 172      18.540  14.518 -11.013  0.00  0.00      A     
ATOM   2638  HN  GLY A 172      19.532  14.553 -10.820  0.00  0.00      A     
ATOM   2639  CA  GLY A 172      17.944  13.214 -11.383  0.00  0.00      A     
ATOM   2640  HA1 GLY A 172      18.727  12.594 -11.820  0.00  0.00      A     
ATOM   2641  HA2 GLY A 172      17.191  13.374 -12.154  0.00  0.00      A     
ATOM   2642  C   GLY A 172      17.300  12.386 -10.245  0.00  0.00      A     
ATOM   2643  O   GLY A 172      16.160  11.936 -10.388  0.00  0.00      A     
ATOM   2644  N   LEU A 173      17.994  12.223  -9.112  0.00  0.00      A     
ATOM   2645  HN  LEU A 173      18.925  12.625  -9.110  0.00  0.00      A     
ATOM   2646  CA  LEU A 173      17.674  11.329  -7.976  0.00  0.00      A     
ATOM   2647  HA  LEU A 173      17.604  10.313  -8.366  0.00  0.00      A     
ATOM   2648  CB  LEU A 173      18.864  11.416  -6.997  0.00  0.00      A     
ATOM   2649  HB1 LEU A 173      18.910  12.426  -6.593  0.00  0.00      A     
ATOM   2650  HB2 LEU A 173      19.769  11.254  -7.571  0.00  0.00      A     
ATOM   2651  CG  LEU A 173      18.876  10.443  -5.805  0.00  0.00      A     
ATOM   2652  HG  LEU A 173      18.066  10.685  -5.122  0.00  0.00      A     
ATOM   2653  CD1 LEU A 173      18.736   8.994  -6.243  0.00  0.00      A     
ATOM   2654 HD11 LEU A 173      18.843   8.328  -5.396  0.00  0.00      A     
ATOM   2655 HD12 LEU A 173      19.501   8.764  -6.983  0.00  0.00      A     
ATOM   2656 HD13 LEU A 173      17.749   8.830  -6.671  0.00  0.00      A     
ATOM   2657  CD2 LEU A 173      20.192  10.581  -5.044  0.00  0.00      A     
ATOM   2658 HD21 LEU A 173      20.264   9.827  -4.261  0.00  0.00      A     
ATOM   2659 HD22 LEU A 173      20.269  11.577  -4.608  0.00  0.00      A     
ATOM   2660 HD23 LEU A 173      21.024  10.431  -5.728  0.00  0.00      A     
ATOM   2661  C   LEU A 173      16.366  11.607  -7.211  0.00  0.00      A     
ATOM   2662  O   LEU A 173      15.780  10.701  -6.623  0.00  0.00      A     
ATOM   2663  N   TYR A 174      15.913  12.858  -7.169  0.00  0.00      A     
ATOM   2664  HN  TYR A 174      16.475  13.566  -7.628  0.00  0.00      A     
ATOM   2665  CA  TYR A 174      14.709  13.284  -6.435  0.00  0.00      A     
ATOM   2666  HA  TYR A 174      14.409  12.496  -5.745  0.00  0.00      A     
ATOM   2667  CB  TYR A 174      15.023  14.526  -5.576  0.00  0.00      A     
ATOM   2668  HB1 TYR A 174      14.089  15.002  -5.274  0.00  0.00      A     
ATOM   2669  HB2 TYR A 174      15.569  15.258  -6.170  0.00  0.00      A     
ATOM   2670  CG  TYR A 174      15.807  14.221  -4.312  0.00  0.00      A     
ATOM   2671  CD1 TYR A 174      17.195  13.997  -4.374  0.00  0.00      A     
ATOM   2672  HD1 TYR A 174      17.709  14.058  -5.321  0.00  0.00      A     
ATOM   2673  CE1 TYR A 174      17.925  13.715  -3.203  0.00  0.00      A     
ATOM   2674  HE1 TYR A 174      18.994  13.574  -3.248  0.00  0.00      A     
ATOM   2675  CZ  TYR A 174      17.266  13.637  -1.960  0.00  0.00      A     
ATOM   2676  OH  TYR A 174      17.977  13.415  -0.828  0.00  0.00      A     
ATOM   2677  HH  TYR A 174      17.402  13.466  -0.058  0.00  0.00      A     
ATOM   2678  CE2 TYR A 174      15.873  13.849  -1.895  0.00  0.00      A     
ATOM   2679  HE2 TYR A 174      15.363  13.788  -0.944  0.00  0.00      A     
ATOM   2680  CD2 TYR A 174      15.149  14.148  -3.068  0.00  0.00      A     
ATOM   2681  HD2 TYR A 174      14.082  14.326  -3.004  0.00  0.00      A     
ATOM   2682  C   TYR A 174      13.482  13.480  -7.342  0.00  0.00      A     
ATOM   2683  O   TYR A 174      12.442  13.933  -6.863  0.00  0.00      A     
ATOM   2684  N   GLN A 175      13.540  13.112  -8.627  0.00  0.00      A     
ATOM   2685  HN  GLN A 175      14.411  12.751  -8.994  0.00  0.00      A     
ATOM   2686  CA  GLN A 175      12.365  13.174  -9.507  0.00  0.00      A     
ATOM   2687  HA  GLN A 175      12.008  14.197  -9.471  0.00  0.00      A     
ATOM   2688  CB  GLN A 175      12.728  12.853 -10.963  0.00  0.00      A     
ATOM   2689  HB1 GLN A 175      11.812  12.768 -11.539  0.00  0.00      A     
ATOM   2690  HB2 GLN A 175      13.238  11.889 -11.006  0.00  0.00      A     
ATOM   2691  CG  GLN A 175      13.597  13.917 -11.650  0.00  0.00      A     
ATOM   2692  HG1 GLN A 175      13.687  13.635 -12.694  0.00  0.00      A     
ATOM   2693  HG2 GLN A 175      14.590  13.905 -11.204  0.00  0.00      A     
ATOM   2694  CD  GLN A 175      13.067  15.348 -11.621  0.00  0.00      A     
ATOM   2695  OE1 GLN A 175      11.900  15.635 -11.380  0.00  0.00      A     
ATOM   2696  NE2 GLN A 175      13.921  16.313 -11.843  0.00  0.00      A     
ATOM   2697 HE21 GLN A 175      13.619  17.274 -11.753  0.00  0.00      A     
ATOM   2698 HE22 GLN A 175      14.895  16.095 -12.016  0.00  0.00      A     
ATOM   2699  C   GLN A 175      11.208  12.293  -9.002  0.00  0.00      A     
ATOM   2700  O   GLN A 175      11.329  11.071  -8.896  0.00  0.00      A     
ATOM   2701  N   GLY A 176      10.100  12.940  -8.627  0.00  0.00      A     
ATOM   2702  HN  GLY A 176      10.100  13.949  -8.754  0.00  0.00      A     
ATOM   2703  CA  GLY A 176       8.930  12.340  -7.969  0.00  0.00      A     
ATOM   2704  HA1 GLY A 176       8.943  11.262  -8.121  0.00  0.00      A     
ATOM   2705  HA2 GLY A 176       8.028  12.732  -8.437  0.00  0.00      A     
ATOM   2706  C   GLY A 176       8.821  12.594  -6.453  0.00  0.00      A     
ATOM   2707  O   GLY A 176       7.770  12.330  -5.870  0.00  0.00      A     
ATOM   2708  N   PHE A 177       9.857  13.111  -5.784  0.00  0.00      A     
ATOM   2709  HN  PHE A 177      10.713  13.304  -6.293  0.00  0.00      A     
ATOM   2710  CA  PHE A 177       9.850  13.330  -4.325  0.00  0.00      A     
ATOM   2711  HA  PHE A 177       9.479  12.417  -3.861  0.00  0.00      A     
ATOM   2712  CB  PHE A 177      11.296  13.513  -3.824  0.00  0.00      A     
ATOM   2713  HB1 PHE A 177      11.568  14.567  -3.857  0.00  0.00      A     
ATOM   2714  HB2 PHE A 177      11.965  12.987  -4.504  0.00  0.00      A     
ATOM   2715  CG  PHE A 177      11.568  12.969  -2.429  0.00  0.00      A     
ATOM   2716  CD1 PHE A 177      10.872  13.467  -1.311  0.00  0.00      A     
ATOM   2717  HD1 PHE A 177      10.164  14.271  -1.428  0.00  0.00      A     
ATOM   2718  CE1 PHE A 177      11.126  12.958  -0.026  0.00  0.00      A     
ATOM   2719  HE1 PHE A 177      10.599  13.361   0.827  0.00  0.00      A     
ATOM   2720  CZ  PHE A 177      12.098  11.962   0.154  0.00  0.00      A     
ATOM   2721  HZ  PHE A 177      12.312  11.587   1.144  0.00  0.00      A     
ATOM   2722  CE2 PHE A 177      12.824  11.486  -0.949  0.00  0.00      A     
ATOM   2723  HE2 PHE A 177      13.609  10.757  -0.802  0.00  0.00      A     
ATOM   2724  CD2 PHE A 177      12.550  11.976  -2.238  0.00  0.00      A     
ATOM   2725  HD2 PHE A 177      13.116  11.598  -3.078  0.00  0.00      A     
ATOM   2726  C   PHE A 177       8.903  14.474  -3.882  0.00  0.00      A     
ATOM   2727  O   PHE A 177       8.139  14.304  -2.932  0.00  0.00      A     
ATOM   2728  N   ASN A 178       8.841  15.585  -4.626  0.00  0.00      A     
ATOM   2729  HN  ASN A 178       9.537  15.696  -5.355  0.00  0.00      A     
ATOM   2730  CA  ASN A 178       7.926  16.717  -4.393  0.00  0.00      A     
ATOM   2731  HA  ASN A 178       8.165  17.174  -3.430  0.00  0.00      A     
ATOM   2732  CB  ASN A 178       8.193  17.749  -5.505  0.00  0.00      A     
ATOM   2733  HB1 ASN A 178       8.058  17.290  -6.482  0.00  0.00      A     
ATOM   2734  HB2 ASN A 178       9.222  18.096  -5.447  0.00  0.00      A     
ATOM   2735  CG  ASN A 178       7.277  18.954  -5.433  0.00  0.00      A     
ATOM   2736  OD1 ASN A 178       6.205  18.974  -6.003  0.00  0.00      A     
ATOM   2737  ND2 ASN A 178       7.642  19.968  -4.697  0.00  0.00      A     
ATOM   2738 HD21 ASN A 178       7.144  20.836  -4.828  0.00  0.00      A     
ATOM   2739 HD22 ASN A 178       8.560  19.940  -4.259  0.00  0.00      A     
ATOM   2740  C   ASN A 178       6.437  16.309  -4.335  0.00  0.00      A     
ATOM   2741  O   ASN A 178       5.712  16.703  -3.421  0.00  0.00      A     
ATOM   2742  N   VAL A 179       5.990  15.471  -5.277  0.00  0.00      A     
ATOM   2743  HN  VAL A 179       6.623  15.234  -6.025  0.00  0.00      A     
ATOM   2744  CA  VAL A 179       4.649  14.840  -5.245  0.00  0.00      A     
ATOM   2745  HA  VAL A 179       3.927  15.580  -4.899  0.00  0.00      A     
ATOM   2746  CB  VAL A 179       4.168  14.360  -6.625  0.00  0.00      A     
ATOM   2747  HB  VAL A 179       3.260  13.770  -6.504  0.00  0.00      A     
ATOM   2748  CG1 VAL A 179       3.811  15.569  -7.486  0.00  0.00      A     
ATOM   2749 HG11 VAL A 179       2.934  16.068  -7.070  0.00  0.00      A     
ATOM   2750 HG12 VAL A 179       3.605  15.256  -8.507  0.00  0.00      A     
ATOM   2751 HG13 VAL A 179       4.635  16.278  -7.490  0.00  0.00      A     
ATOM   2752  CG2 VAL A 179       5.187  13.480  -7.349  0.00  0.00      A     
ATOM   2753 HG21 VAL A 179       5.403  12.597  -6.750  0.00  0.00      A     
ATOM   2754 HG22 VAL A 179       6.100  14.034  -7.561  0.00  0.00      A     
ATOM   2755 HG23 VAL A 179       4.757  13.136  -8.282  0.00  0.00      A     
ATOM   2756  C   VAL A 179       4.550  13.678  -4.265  0.00  0.00      A     
ATOM   2757  O   VAL A 179       3.471  13.426  -3.752  0.00  0.00      A     
ATOM   2758  N   SER A 180       5.648  13.001  -3.925  0.00  0.00      A     
ATOM   2759  HN  SER A 180       6.517  13.246  -4.380  0.00  0.00      A     
ATOM   2760  CA  SER A 180       5.646  11.945  -2.893  0.00  0.00      A     
ATOM   2761  HA  SER A 180       4.898  11.195  -3.156  0.00  0.00      A     
ATOM   2762  CB  SER A 180       6.995  11.247  -2.778  0.00  0.00      A     
ATOM   2763  HB1 SER A 180       6.951  10.548  -1.942  0.00  0.00      A     
ATOM   2764  HB2 SER A 180       7.786  11.962  -2.567  0.00  0.00      A     
ATOM   2765  OG  SER A 180       7.280  10.534  -3.963  0.00  0.00      A     
ATOM   2766  HG1 SER A 180       7.387  11.187  -4.688  0.00  0.00      A     
ATOM   2767  C   SER A 180       5.297  12.455  -1.498  0.00  0.00      A     
ATOM   2768  O   SER A 180       4.513  11.811  -0.807  0.00  0.00      A     
ATOM   2769  N   VAL A 181       5.844  13.605  -1.080  0.00  0.00      A     
ATOM   2770  HN  VAL A 181       6.520  14.064  -1.684  0.00  0.00      A     
ATOM   2771  CA  VAL A 181       5.523  14.212   0.235  0.00  0.00      A     
ATOM   2772  HA  VAL A 181       5.597  13.431   0.989  0.00  0.00      A     
ATOM   2773  CB  VAL A 181       6.512  15.306   0.671  0.00  0.00      A     
ATOM   2774  HB  VAL A 181       6.189  15.694   1.637  0.00  0.00      A     
ATOM   2775  CG1 VAL A 181       7.900  14.691   0.845  0.00  0.00      A     
ATOM   2776 HG11 VAL A 181       8.561  15.410   1.330  0.00  0.00      A     
ATOM   2777 HG12 VAL A 181       8.314  14.417  -0.122  0.00  0.00      A     
ATOM   2778 HG13 VAL A 181       7.828  13.798   1.462  0.00  0.00      A     
ATOM   2779  CG2 VAL A 181       6.638  16.476  -0.305  0.00  0.00      A     
ATOM   2780 HG21 VAL A 181       7.282  17.239   0.132  0.00  0.00      A     
ATOM   2781 HG22 VAL A 181       5.664  16.916  -0.497  0.00  0.00      A     
ATOM   2782 HG23 VAL A 181       7.077  16.144  -1.244  0.00  0.00      A     
ATOM   2783  C   VAL A 181       4.085  14.726   0.331  0.00  0.00      A     
ATOM   2784  O   VAL A 181       3.453  14.569   1.367  0.00  0.00      A     
ATOM   2785  N   GLN A 182       3.525  15.231  -0.774  0.00  0.00      A     
ATOM   2786  HN  GLN A 182       4.117  15.340  -1.584  0.00  0.00      A     
ATOM   2787  CA  GLN A 182       2.079  15.490  -0.925  0.00  0.00      A     
ATOM   2788  HA  GLN A 182       1.729  16.117  -0.104  0.00  0.00      A     
ATOM   2789  CB  GLN A 182       1.832  16.234  -2.248  0.00  0.00      A     
ATOM   2790  HB1 GLN A 182       0.757  16.377  -2.376  0.00  0.00      A     
ATOM   2791  HB2 GLN A 182       2.191  15.620  -3.073  0.00  0.00      A     
ATOM   2792  CG  GLN A 182       2.519  17.605  -2.319  0.00  0.00      A     
ATOM   2793  HG1 GLN A 182       3.567  17.517  -2.039  0.00  0.00      A     
ATOM   2794  HG2 GLN A 182       2.035  18.294  -1.627  0.00  0.00      A     
ATOM   2795  CD  GLN A 182       2.442  18.186  -3.723  0.00  0.00      A     
ATOM   2796  OE1 GLN A 182       1.385  18.480  -4.247  0.00  0.00      A     
ATOM   2797  NE2 GLN A 182       3.543  18.339  -4.410  0.00  0.00      A     
ATOM   2798 HE21 GLN A 182       3.461  18.793  -5.302  0.00  0.00      A     
ATOM   2799 HE22 GLN A 182       4.433  18.046  -4.035  0.00  0.00      A     
ATOM   2800  C   GLN A 182       1.252  14.187  -0.908  0.00  0.00      A     
ATOM   2801  O   GLN A 182       0.210  14.095  -0.260  0.00  0.00      A     
ATOM   2802  N   GLY A 183       1.757  13.151  -1.580  0.00  0.00      A     
ATOM   2803  HN  GLY A 183       2.583  13.321  -2.138  0.00  0.00      A     
ATOM   2804  CA  GLY A 183       1.122  11.843  -1.725  0.00  0.00      A     
ATOM   2805  HA1 GLY A 183       1.751  11.219  -2.359  0.00  0.00      A     
ATOM   2806  HA2 GLY A 183       0.166  11.987  -2.221  0.00  0.00      A     
ATOM   2807  C   GLY A 183       0.900  11.093  -0.409  0.00  0.00      A     
ATOM   2808  O   GLY A 183      -0.212  10.626  -0.148  0.00  0.00      A     
ATOM   2809  N   ILE A 184       1.922  11.040   0.453  0.00  0.00      A     
ATOM   2810  HN  ILE A 184       2.814  11.416   0.145  0.00  0.00      A     
ATOM   2811  CA  ILE A 184       1.827  10.436   1.799  0.00  0.00      A     
ATOM   2812  HA  ILE A 184       1.371   9.454   1.680  0.00  0.00      A     
ATOM   2813  CB  ILE A 184       3.211  10.197   2.446  0.00  0.00      A     
ATOM   2814  HB  ILE A 184       3.042   9.762   3.434  0.00  0.00      A     
ATOM   2815  CG2 ILE A 184       3.980   9.151   1.619  0.00  0.00      A     
ATOM   2816 HG21 ILE A 184       4.285   9.574   0.662  0.00  0.00      A     
ATOM   2817 HG22 ILE A 184       3.345   8.282   1.438  0.00  0.00      A     
ATOM   2818 HG23 ILE A 184       4.861   8.815   2.165  0.00  0.00      A     
ATOM   2819  CG1 ILE A 184       4.009  11.504   2.640  0.00  0.00      A     
ATOM   2820 HG11 ILE A 184       3.451  12.167   3.300  0.00  0.00      A     
ATOM   2821 HG12 ILE A 184       4.112  12.000   1.682  0.00  0.00      A     
ATOM   2822  CD  ILE A 184       5.409  11.334   3.242  0.00  0.00      A     
ATOM   2823  HD1 ILE A 184       6.042  10.735   2.588  0.00  0.00      A     
ATOM   2824  HD2 ILE A 184       5.330  10.864   4.221  0.00  0.00      A     
ATOM   2825  HD3 ILE A 184       5.869  12.315   3.353  0.00  0.00      A     
ATOM   2826  C   ILE A 184       0.901  11.201   2.756  0.00  0.00      A     
ATOM   2827  O   ILE A 184       0.188  10.566   3.531  0.00  0.00      A     
ATOM   2828  N   ILE A 185       0.830  12.538   2.692  0.00  0.00      A     
ATOM   2829  HN  ILE A 185       1.440  13.034   2.054  0.00  0.00      A     
ATOM   2830  CA  ILE A 185      -0.110  13.303   3.541  0.00  0.00      A     
ATOM   2831  HA  ILE A 185      -0.125  12.824   4.520  0.00  0.00      A     
ATOM   2832  CB  ILE A 185       0.341  14.755   3.807  0.00  0.00      A     
ATOM   2833  HB  ILE A 185      -0.397  15.209   4.468  0.00  0.00      A     
ATOM   2834  CG2 ILE A 185       1.678  14.732   4.566  0.00  0.00      A     
ATOM   2835 HG21 ILE A 185       2.489  14.449   3.896  0.00  0.00      A     
ATOM   2836 HG22 ILE A 185       1.629  14.022   5.392  0.00  0.00      A     
ATOM   2837 HG23 ILE A 185       1.889  15.716   4.985  0.00  0.00      A     
ATOM   2838  CG1 ILE A 185       0.402  15.620   2.537  0.00  0.00      A     
ATOM   2839 HG11 ILE A 185      -0.592  15.675   2.093  0.00  0.00      A     
ATOM   2840 HG12 ILE A 185       1.073  15.152   1.829  0.00  0.00      A     
ATOM   2841  CD  ILE A 185       0.892  17.050   2.780  0.00  0.00      A     
ATOM   2842  HD1 ILE A 185       0.740  17.642   1.877  0.00  0.00      A     
ATOM   2843  HD2 ILE A 185       1.956  17.051   3.021  0.00  0.00      A     
ATOM   2844  HD3 ILE A 185       0.333  17.492   3.604  0.00  0.00      A     
ATOM   2845  C   ILE A 185      -1.563  13.229   3.055  0.00  0.00      A     
ATOM   2846  O   ILE A 185      -2.458  13.135   3.890  0.00  0.00      A     
ATOM   2847  N   ILE A 186      -1.837  13.161   1.744  0.00  0.00      A     
ATOM   2848  HN  ILE A 186      -1.084  13.303   1.077  0.00  0.00      A     
ATOM   2849  CA  ILE A 186      -3.208  12.889   1.252  0.00  0.00      A     
ATOM   2850  HA  ILE A 186      -3.874  13.465   1.890  0.00  0.00      A     
ATOM   2851  CB  ILE A 186      -3.422  13.431  -0.180  0.00  0.00      A     
ATOM   2852  HB  ILE A 186      -2.987  14.432  -0.223  0.00  0.00      A     
ATOM   2853  CG2 ILE A 186      -2.716  12.581  -1.238  0.00  0.00      A     
ATOM   2854 HG21 ILE A 186      -3.150  11.585  -1.288  0.00  0.00      A     
ATOM   2855 HG22 ILE A 186      -1.660  12.517  -1.002  0.00  0.00      A     
ATOM   2856 HG23 ILE A 186      -2.810  13.058  -2.212  0.00  0.00      A     
ATOM   2857  CG1 ILE A 186      -4.907  13.563  -0.580  0.00  0.00      A     
ATOM   2858 HG11 ILE A 186      -5.394  12.591  -0.521  0.00  0.00      A     
ATOM   2859 HG12 ILE A 186      -4.959  13.899  -1.617  0.00  0.00      A     
ATOM   2860  CD  ILE A 186      -5.703  14.561   0.268  0.00  0.00      A     
ATOM   2861  HD1 ILE A 186      -6.692  14.692  -0.171  0.00  0.00      A     
ATOM   2862  HD2 ILE A 186      -5.190  15.523   0.292  0.00  0.00      A     
ATOM   2863  HD3 ILE A 186      -5.828  14.188   1.282  0.00  0.00      A     
ATOM   2864  C   ILE A 186      -3.646  11.419   1.438  0.00  0.00      A     
ATOM   2865  O   ILE A 186      -4.799  11.177   1.790  0.00  0.00      A     
ATOM   2866  N   TYR A 187      -2.725  10.443   1.354  0.00  0.00      A     
ATOM   2867  HN  TYR A 187      -1.802  10.693   1.014  0.00  0.00      A     
ATOM   2868  CA  TYR A 187      -2.921   9.070   1.876  0.00  0.00      A     
ATOM   2869  HA  TYR A 187      -3.713   8.578   1.310  0.00  0.00      A     
ATOM   2870  CB  TYR A 187      -1.619   8.248   1.705  0.00  0.00      A     
ATOM   2871  HB1 TYR A 187      -0.771   8.914   1.832  0.00  0.00      A     
ATOM   2872  HB2 TYR A 187      -1.573   7.887   0.678  0.00  0.00      A     
ATOM   2873  CG  TYR A 187      -1.409   7.072   2.662  0.00  0.00      A     
ATOM   2874  CD1 TYR A 187      -1.883   5.788   2.336  0.00  0.00      A     
ATOM   2875  HD1 TYR A 187      -2.383   5.630   1.400  0.00  0.00      A     
ATOM   2876  CE1 TYR A 187      -1.725   4.710   3.230  0.00  0.00      A     
ATOM   2877  HE1 TYR A 187      -2.102   3.730   2.987  0.00  0.00      A     
ATOM   2878  CZ  TYR A 187      -1.077   4.910   4.463  0.00  0.00      A     
ATOM   2879  OH  TYR A 187      -0.938   3.875   5.328  0.00  0.00      A     
ATOM   2880  HH  TYR A 187      -0.535   4.159   6.151  0.00  0.00      A     
ATOM   2881  CE2 TYR A 187      -0.568   6.184   4.788  0.00  0.00      A     
ATOM   2882  HE2 TYR A 187      -0.056   6.332   5.726  0.00  0.00      A     
ATOM   2883  CD2 TYR A 187      -0.722   7.254   3.882  0.00  0.00      A     
ATOM   2884  HD2 TYR A 187      -0.316   8.223   4.132  0.00  0.00      A     
ATOM   2885  C   TYR A 187      -3.377   9.088   3.343  0.00  0.00      A     
ATOM   2886  O   TYR A 187      -4.431   8.552   3.676  0.00  0.00      A     
ATOM   2887  N   ARG A 188      -2.618   9.764   4.214  0.00  0.00      A     
ATOM   2888  HN  ARG A 188      -1.757  10.166   3.853  0.00  0.00      A     
ATOM   2889  CA  ARG A 188      -2.868   9.857   5.666  0.00  0.00      A     
ATOM   2890  HA  ARG A 188      -3.003   8.850   6.060  0.00  0.00      A     
ATOM   2891  CB  ARG A 188      -1.605  10.457   6.295  0.00  0.00      A     
ATOM   2892  HB1 ARG A 188      -1.544  11.516   6.044  0.00  0.00      A     
ATOM   2893  HB2 ARG A 188      -0.741   9.964   5.847  0.00  0.00      A     
ATOM   2894  CG  ARG A 188      -1.479  10.264   7.810  0.00  0.00      A     
ATOM   2895  HG1 ARG A 188      -1.436   9.198   8.039  0.00  0.00      A     
ATOM   2896  HG2 ARG A 188      -2.322  10.716   8.334  0.00  0.00      A     
ATOM   2897  CD  ARG A 188      -0.173  10.944   8.230  0.00  0.00      A     
ATOM   2898  HD1 ARG A 188      -0.297  12.021   8.147  0.00  0.00      A     
ATOM   2899  HD2 ARG A 188       0.619  10.671   7.529  0.00  0.00      A     
ATOM   2900  NE  ARG A 188       0.246  10.604   9.598  0.00  0.00      A     
ATOM   2901  HE  ARG A 188      -0.078  11.158  10.382  0.00  0.00      A     
ATOM   2902  CZ  ARG A 188       1.287   9.877   9.905  0.00  0.00      A     
ATOM   2903  NH1 ARG A 188       1.855   9.034   9.128  0.00  0.00      A     
ATOM   2904 HH11 ARG A 188       2.613   8.509   9.594  0.00  0.00      A     
ATOM   2905 HH12 ARG A 188       1.410   8.719   8.305  0.00  0.00      A     
ATOM   2906  NH2 ARG A 188       1.851  10.022  11.028  0.00  0.00      A     
ATOM   2907 HH21 ARG A 188       2.582   9.332  11.239  0.00  0.00      A     
ATOM   2908 HH22 ARG A 188       1.346  10.472  11.772  0.00  0.00      A     
ATOM   2909  C   ARG A 188      -4.148  10.626   6.028  0.00  0.00      A     
ATOM   2910  O   ARG A 188      -4.796  10.296   7.018  0.00  0.00      A     
ATOM   2911  N   ALA A 189      -4.553  11.588   5.200  0.00  0.00      A     
ATOM   2912  HN  ALA A 189      -3.920  11.862   4.461  0.00  0.00      A     
ATOM   2913  CA  ALA A 189      -5.835  12.287   5.308  0.00  0.00      A     
ATOM   2914  HA  ALA A 189      -5.968  12.622   6.336  0.00  0.00      A     
ATOM   2915  CB  ALA A 189      -5.779  13.522   4.403  0.00  0.00      A     
ATOM   2916  HB1 ALA A 189      -5.647  13.217   3.367  0.00  0.00      A     
ATOM   2917  HB2 ALA A 189      -4.947  14.163   4.699  0.00  0.00      A     
ATOM   2918  HB3 ALA A 189      -6.708  14.086   4.490  0.00  0.00      A     
ATOM   2919  C   ALA A 189      -7.040  11.382   4.975  0.00  0.00      A     
ATOM   2920  O   ALA A 189      -7.955  11.271   5.788  0.00  0.00      A     
ATOM   2921  N   ALA A 190      -7.012  10.668   3.843  0.00  0.00      A     
ATOM   2922  HN  ALA A 190      -6.244  10.807   3.195  0.00  0.00      A     
ATOM   2923  CA  ALA A 190      -8.017   9.648   3.513  0.00  0.00      A     
ATOM   2924  HA  ALA A 190      -9.009  10.103   3.556  0.00  0.00      A     
ATOM   2925  CB  ALA A 190      -7.768   9.190   2.075  0.00  0.00      A     
ATOM   2926  HB1 ALA A 190      -7.936  10.030   1.400  0.00  0.00      A     
ATOM   2927  HB2 ALA A 190      -8.465   8.394   1.814  0.00  0.00      A     
ATOM   2928  HB3 ALA A 190      -6.745   8.830   1.963  0.00  0.00      A     
ATOM   2929  C   ALA A 190      -8.036   8.458   4.498  0.00  0.00      A     
ATOM   2930  O   ALA A 190      -9.102   7.925   4.801  0.00  0.00      A     
ATOM   2931  N   TYR A 191      -6.876   8.085   5.052  0.00  0.00      A     
ATOM   2932  HN  TYR A 191      -6.026   8.491   4.679  0.00  0.00      A     
ATOM   2933  CA  TYR A 191      -6.764   7.140   6.170  0.00  0.00      A     
ATOM   2934  HA  TYR A 191      -7.207   6.192   5.862  0.00  0.00      A     
ATOM   2935  CB  TYR A 191      -5.276   6.901   6.495  0.00  0.00      A     
ATOM   2936  HB1 TYR A 191      -4.858   7.782   6.974  0.00  0.00      A     
ATOM   2937  HB2 TYR A 191      -4.732   6.756   5.563  0.00  0.00      A     
ATOM   2938  CG  TYR A 191      -5.000   5.705   7.384  0.00  0.00      A     
ATOM   2939  CD1 TYR A 191      -5.178   5.791   8.780  0.00  0.00      A     
ATOM   2940  HD1 TYR A 191      -5.504   6.719   9.231  0.00  0.00      A     
ATOM   2941  CE1 TYR A 191      -4.964   4.654   9.587  0.00  0.00      A     
ATOM   2942  HE1 TYR A 191      -5.101   4.691  10.656  0.00  0.00      A     
ATOM   2943  CZ  TYR A 191      -4.588   3.431   8.997  0.00  0.00      A     
ATOM   2944  OH  TYR A 191      -4.449   2.319   9.761  0.00  0.00      A     
ATOM   2945  HH  TYR A 191      -4.240   1.559   9.216  0.00  0.00      A     
ATOM   2946  CE2 TYR A 191      -4.385   3.354   7.604  0.00  0.00      A     
ATOM   2947  HE2 TYR A 191      -4.092   2.416   7.161  0.00  0.00      A     
ATOM   2948  CD2 TYR A 191      -4.581   4.493   6.800  0.00  0.00      A     
ATOM   2949  HD2 TYR A 191      -4.438   4.434   5.730  0.00  0.00      A     
ATOM   2950  C   TYR A 191      -7.550   7.635   7.397  0.00  0.00      A     
ATOM   2951  O   TYR A 191      -8.508   6.994   7.817  0.00  0.00      A     
ATOM   2952  N   PHE A 192      -7.218   8.815   7.934  0.00  0.00      A     
ATOM   2953  HN  PHE A 192      -6.439   9.324   7.530  0.00  0.00      A     
ATOM   2954  CA  PHE A 192      -7.927   9.426   9.070  0.00  0.00      A     
ATOM   2955  HA  PHE A 192      -7.828   8.777   9.940  0.00  0.00      A     
ATOM   2956  CB  PHE A 192      -7.252  10.759   9.396  0.00  0.00      A     
ATOM   2957  HB1 PHE A 192      -7.348  11.412   8.529  0.00  0.00      A     
ATOM   2958  HB2 PHE A 192      -6.187  10.586   9.563  0.00  0.00      A     
ATOM   2959  CG  PHE A 192      -7.821  11.468  10.610  0.00  0.00      A     
ATOM   2960  CD1 PHE A 192      -7.317  11.183  11.893  0.00  0.00      A     
ATOM   2961  HD1 PHE A 192      -6.542  10.440  12.013  0.00  0.00      A     
ATOM   2962  CE1 PHE A 192      -7.820  11.865  13.016  0.00  0.00      A     
ATOM   2963  HE1 PHE A 192      -7.435  11.647  14.001  0.00  0.00      A     
ATOM   2964  CZ  PHE A 192      -8.833  12.827  12.859  0.00  0.00      A     
ATOM   2965  HZ  PHE A 192      -9.222  13.352  13.721  0.00  0.00      A     
ATOM   2966  CE2 PHE A 192      -9.348  13.104  11.581  0.00  0.00      A     
ATOM   2967  HE2 PHE A 192     -10.137  13.835  11.460  0.00  0.00      A     
ATOM   2968  CD2 PHE A 192      -8.842  12.427  10.457  0.00  0.00      A     
ATOM   2969  HD2 PHE A 192      -9.236  12.650   9.476  0.00  0.00      A     
ATOM   2970  C   PHE A 192      -9.437   9.625   8.827  0.00  0.00      A     
ATOM   2971  O   PHE A 192     -10.244   9.270   9.683  0.00  0.00      A     
ATOM   2972  N   GLY A 193      -9.814  10.110   7.636  0.00  0.00      A     
ATOM   2973  HN  GLY A 193      -9.074  10.385   6.998  0.00  0.00      A     
ATOM   2974  CA  GLY A 193     -11.199  10.364   7.197  0.00  0.00      A     
ATOM   2975  HA1 GLY A 193     -11.178  10.672   6.151  0.00  0.00      A     
ATOM   2976  HA2 GLY A 193     -11.610  11.188   7.781  0.00  0.00      A     
ATOM   2977  C   GLY A 193     -12.175   9.184   7.306  0.00  0.00      A     
ATOM   2978  O   GLY A 193     -13.389   9.403   7.375  0.00  0.00      A     
ATOM   2979  N   ILE A 194     -11.671   7.945   7.383  0.00  0.00      A     
ATOM   2980  HN  ILE A 194     -10.674   7.843   7.241  0.00  0.00      A     
ATOM   2981  CA  ILE A 194     -12.471   6.756   7.744  0.00  0.00      A     
ATOM   2982  HA  ILE A 194     -13.419   7.105   8.152  0.00  0.00      A     
ATOM   2983  CB  ILE A 194     -12.830   5.883   6.517  0.00  0.00      A     
ATOM   2984  HB  ILE A 194     -13.468   5.074   6.876  0.00  0.00      A     
ATOM   2985  CG2 ILE A 194     -13.669   6.684   5.507  0.00  0.00      A     
ATOM   2986 HG21 ILE A 194     -13.050   7.429   5.004  0.00  0.00      A     
ATOM   2987 HG22 ILE A 194     -14.487   7.190   6.020  0.00  0.00      A     
ATOM   2988 HG23 ILE A 194     -14.102   6.022   4.759  0.00  0.00      A     
ATOM   2989  CG1 ILE A 194     -11.590   5.240   5.858  0.00  0.00      A     
ATOM   2990 HG11 ILE A 194     -10.985   4.761   6.624  0.00  0.00      A     
ATOM   2991 HG12 ILE A 194     -10.986   6.010   5.377  0.00  0.00      A     
ATOM   2992  CD  ILE A 194     -11.955   4.167   4.824  0.00  0.00      A     
ATOM   2993  HD1 ILE A 194     -12.572   3.397   5.288  0.00  0.00      A     
ATOM   2994  HD2 ILE A 194     -11.047   3.707   4.439  0.00  0.00      A     
ATOM   2995  HD3 ILE A 194     -12.495   4.615   3.992  0.00  0.00      A     
ATOM   2996  C   ILE A 194     -11.891   5.889   8.872  0.00  0.00      A     
ATOM   2997  O   ILE A 194     -12.605   5.011   9.337  0.00  0.00      A     
ATOM   2998  N   TYR A 195     -10.665   6.108   9.360  0.00  0.00      A     
ATOM   2999  HN  TYR A 195     -10.103   6.828   8.920  0.00  0.00      A     
ATOM   3000  CA  TYR A 195     -10.013   5.293  10.408  0.00  0.00      A     
ATOM   3001  HA  TYR A 195      -9.753   4.325   9.984  0.00  0.00      A     
ATOM   3002  CB  TYR A 195      -8.710   5.982  10.855  0.00  0.00      A     
ATOM   3003  HB1 TYR A 195      -8.915   7.040  11.025  0.00  0.00      A     
ATOM   3004  HB2 TYR A 195      -7.975   5.914  10.055  0.00  0.00      A     
ATOM   3005  CG  TYR A 195      -8.093   5.404  12.116  0.00  0.00      A     
ATOM   3006  CD1 TYR A 195      -7.445   4.155  12.075  0.00  0.00      A     
ATOM   3007  HD1 TYR A 195      -7.359   3.620  11.139  0.00  0.00      A     
ATOM   3008  CE1 TYR A 195      -6.921   3.592  13.257  0.00  0.00      A     
ATOM   3009  HE1 TYR A 195      -6.427   2.635  13.227  0.00  0.00      A     
ATOM   3010  CZ  TYR A 195      -7.059   4.275  14.484  0.00  0.00      A     
ATOM   3011  OH  TYR A 195      -6.583   3.728  15.630  0.00  0.00      A     
ATOM   3012  HH  TYR A 195      -6.082   2.928  15.453  0.00  0.00      A     
ATOM   3013  CE2 TYR A 195      -7.700   5.528  14.523  0.00  0.00      A     
ATOM   3014  HE2 TYR A 195      -7.800   6.034  15.470  0.00  0.00      A     
ATOM   3015  CD2 TYR A 195      -8.213   6.096  13.339  0.00  0.00      A     
ATOM   3016  HD2 TYR A 195      -8.721   7.051  13.376  0.00  0.00      A     
ATOM   3017  C   TYR A 195     -10.914   4.997  11.619  0.00  0.00      A     
ATOM   3018  O   TYR A 195     -11.219   3.838  11.905  0.00  0.00      A     
ATOM   3019  N   ASP A 196     -11.407   6.045  12.283  0.00  0.00      A     
ATOM   3020  HN  ASP A 196     -11.148   6.968  11.968  0.00  0.00      A     
ATOM   3021  CA  ASP A 196     -12.255   5.925  13.476  0.00  0.00      A     
ATOM   3022  HA  ASP A 196     -11.813   5.156  14.105  0.00  0.00      A     
ATOM   3023  CB  ASP A 196     -12.189   7.250  14.251  0.00  0.00      A     
ATOM   3024  HB1 ASP A 196     -12.774   8.003  13.720  0.00  0.00      A     
ATOM   3025  HB2 ASP A 196     -11.153   7.592  14.284  0.00  0.00      A     
ATOM   3026  CG  ASP A 196     -12.683   7.116  15.696  0.00  0.00      A     
ATOM   3027  OD1 ASP A 196     -12.075   6.324  16.459  0.00  0.00      A     
ATOM   3028  OD2 ASP A 196     -13.663   7.815  16.036  0.00  0.00      A     
ATOM   3029  C   ASP A 196     -13.710   5.479  13.176  0.00  0.00      A     
ATOM   3030  O   ASP A 196     -14.494   5.232  14.092  0.00  0.00      A     
ATOM   3031  N   THR A 197     -14.080   5.331  11.897  0.00  0.00      A     
ATOM   3032  HN  THR A 197     -13.372   5.518  11.197  0.00  0.00      A     
ATOM   3033  CA  THR A 197     -15.463   5.046  11.437  0.00  0.00      A     
ATOM   3034  HA  THR A 197     -16.136   5.035  12.293  0.00  0.00      A     
ATOM   3035  CB  THR A 197     -15.987   6.111  10.461  0.00  0.00      A     
ATOM   3036  HB  THR A 197     -15.574   5.934   9.467  0.00  0.00      A     
ATOM   3037  CG2 THR A 197     -17.510   6.123  10.389  0.00  0.00      A     
ATOM   3038 HG21 THR A 197     -17.830   6.830   9.623  0.00  0.00      A     
ATOM   3039 HG22 THR A 197     -17.929   6.426  11.348  0.00  0.00      A     
ATOM   3040 HG23 THR A 197     -17.888   5.133  10.140  0.00  0.00      A     
ATOM   3041  OG1 THR A 197     -15.611   7.397  10.883  0.00  0.00      A     
ATOM   3042  HG1 THR A 197     -15.914   7.474  11.808  0.00  0.00      A     
ATOM   3043  C   THR A 197     -15.593   3.680  10.782  0.00  0.00      A     
ATOM   3044  O   THR A 197     -16.471   2.916  11.162  0.00  0.00      A     
ATOM   3045  N   ALA A 198     -14.654   3.279   9.925  0.00  0.00      A     
ATOM   3046  HN  ALA A 198     -13.948   3.951   9.654  0.00  0.00      A     
ATOM   3047  CA  ALA A 198     -14.426   1.886   9.533  0.00  0.00      A     
ATOM   3048  HA  ALA A 198     -15.293   1.527   8.977  0.00  0.00      A     
ATOM   3049  CB  ALA A 198     -13.209   1.865   8.601  0.00  0.00      A     
ATOM   3050  HB1 ALA A 198     -12.332   2.228   9.137  0.00  0.00      A     
ATOM   3051  HB2 ALA A 198     -13.392   2.504   7.737  0.00  0.00      A     
ATOM   3052  HB3 ALA A 198     -13.019   0.850   8.254  0.00  0.00      A     
ATOM   3053  C   ALA A 198     -14.239   0.970  10.764  0.00  0.00      A     
ATOM   3054  O   ALA A 198     -14.841  -0.101  10.829  0.00  0.00      A     
ATOM   3055  N   LYS A 199     -13.522   1.464  11.791  0.00  0.00      A     
ATOM   3056  HN  LYS A 199     -13.008   2.321  11.606  0.00  0.00      A     
ATOM   3057  CA  LYS A 199     -13.463   0.945  13.180  0.00  0.00      A     
ATOM   3058  HA  LYS A 199     -12.918   0.004  13.184  0.00  0.00      A     
ATOM   3059  CB  LYS A 199     -12.654   1.952  14.021  0.00  0.00      A     
ATOM   3060  HB1 LYS A 199     -12.933   2.956  13.708  0.00  0.00      A     
ATOM   3061  HB2 LYS A 199     -11.591   1.817  13.812  0.00  0.00      A     
ATOM   3062  CG  LYS A 199     -12.891   1.876  15.538  0.00  0.00      A     
ATOM   3063  HG1 LYS A 199     -12.655   0.878  15.908  0.00  0.00      A     
ATOM   3064  HG2 LYS A 199     -13.940   2.099  15.735  0.00  0.00      A     
ATOM   3065  CD  LYS A 199     -12.054   2.910  16.287  0.00  0.00      A     
ATOM   3066  HD1 LYS A 199     -12.011   3.827  15.706  0.00  0.00      A     
ATOM   3067  HD2 LYS A 199     -11.040   2.533  16.427  0.00  0.00      A     
ATOM   3068  CE  LYS A 199     -12.709   3.233  17.631  0.00  0.00      A     
ATOM   3069  HE1 LYS A 199     -12.725   2.331  18.253  0.00  0.00      A     
ATOM   3070  HE2 LYS A 199     -13.742   3.546  17.445  0.00  0.00      A     
ATOM   3071  NZ  LYS A 199     -11.965   4.323  18.295  0.00  0.00      A     
ATOM   3072  HZ1 LYS A 199     -12.433   4.637  19.129  0.00  0.00      A     
ATOM   3073  HZ2 LYS A 199     -11.900   5.124  17.655  0.00  0.00      A     
ATOM   3074  HZ3 LYS A 199     -11.030   3.995  18.523  0.00  0.00      A     
ATOM   3075  C   LYS A 199     -14.822   0.632  13.832  0.00  0.00      A     
ATOM   3076  O   LYS A 199     -14.896  -0.281  14.647  0.00  0.00      A     
ATOM   3077  N   GLY A 200     -15.874   1.374  13.491  0.00  0.00      A     
ATOM   3078  HN  GLY A 200     -15.721   2.102  12.808  0.00  0.00      A     
ATOM   3079  CA  GLY A 200     -17.245   1.191  13.997  0.00  0.00      A     
ATOM   3080  HA1 GLY A 200     -17.684   2.173  14.163  0.00  0.00      A     
ATOM   3081  HA2 GLY A 200     -17.235   0.657  14.948  0.00  0.00      A     
ATOM   3082  C   GLY A 200     -18.170   0.439  13.031  0.00  0.00      A     
ATOM   3083  O   GLY A 200     -19.031  -0.322  13.475  0.00  0.00      A     
ATOM   3084  N   MET A 201     -17.945   0.563  11.719  0.00  0.00      A     
ATOM   3085  HN  MET A 201     -17.281   1.272  11.431  0.00  0.00      A     
ATOM   3086  CA  MET A 201     -18.668  -0.167  10.666  0.00  0.00      A     
ATOM   3087  HA  MET A 201     -19.732   0.062  10.744  0.00  0.00      A     
ATOM   3088  CB  MET A 201     -18.183   0.272   9.274  0.00  0.00      A     
ATOM   3089  HB1 MET A 201     -18.581  -0.415   8.525  0.00  0.00      A     
ATOM   3090  HB2 MET A 201     -17.096   0.210   9.236  0.00  0.00      A     
ATOM   3091  CG  MET A 201     -18.630   1.682   8.880  0.00  0.00      A     
ATOM   3092  HG1 MET A 201     -18.334   2.390   9.652  0.00  0.00      A     
ATOM   3093  HG2 MET A 201     -19.718   1.696   8.811  0.00  0.00      A     
ATOM   3094  SD  MET A 201     -17.938   2.226   7.293  0.00  0.00      A     
ATOM   3095  CE  MET A 201     -18.598   3.912   7.223  0.00  0.00      A     
ATOM   3096  HE1 MET A 201     -18.351   4.364   6.262  0.00  0.00      A     
ATOM   3097  HE2 MET A 201     -18.161   4.511   8.020  0.00  0.00      A     
ATOM   3098  HE3 MET A 201     -19.681   3.894   7.345  0.00  0.00      A     
ATOM   3099  C   MET A 201     -18.540  -1.693  10.764  0.00  0.00      A     
ATOM   3100  O   MET A 201     -19.488  -2.384  10.392  0.00  0.00      A     
ATOM   3101  N   LEU A 202     -17.417  -2.246  11.254  0.00  0.00      A     
ATOM   3102  HN  LEU A 202     -16.649  -1.632  11.494  0.00  0.00      A     
ATOM   3103  CA  LEU A 202     -17.219  -3.710  11.248  0.00  0.00      A     
ATOM   3104  HA  LEU A 202     -18.196  -4.160  11.394  0.00  0.00      A     
ATOM   3105  CB  LEU A 202     -16.750  -4.110   9.830  0.00  0.00      A     
ATOM   3106  HB1 LEU A 202     -15.671  -4.097   9.816  0.00  0.00      A     
ATOM   3107  HB2 LEU A 202     -17.087  -3.374   9.098  0.00  0.00      A     
ATOM   3108  CG  LEU A 202     -17.223  -5.489   9.346  0.00  0.00      A     
ATOM   3109  HG  LEU A 202     -17.061  -6.236  10.123  0.00  0.00      A     
ATOM   3110  CD1 LEU A 202     -18.695  -5.469   8.937  0.00  0.00      A     
ATOM   3111 HD11 LEU A 202     -19.322  -5.178   9.776  0.00  0.00      A     
ATOM   3112 HD12 LEU A 202     -18.993  -6.463   8.613  0.00  0.00      A     
ATOM   3113 HD13 LEU A 202     -18.847  -4.767   8.118  0.00  0.00      A     
ATOM   3114  CD2 LEU A 202     -16.432  -5.882   8.102  0.00  0.00      A     
ATOM   3115 HD21 LEU A 202     -16.800  -6.835   7.726  0.00  0.00      A     
ATOM   3116 HD22 LEU A 202     -15.376  -5.986   8.352  0.00  0.00      A     
ATOM   3117 HD23 LEU A 202     -16.550  -5.126   7.326  0.00  0.00      A     
ATOM   3118  C   LEU A 202     -16.342  -4.363  12.358  0.00  0.00      A     
ATOM   3119  O   LEU A 202     -16.811  -5.356  12.910  0.00  0.00      A     
ATOM   3120  N   PRO A 203     -15.115  -3.907  12.694  0.00  0.00      A     
ATOM   3121  CD  PRO A 203     -14.493  -2.678  12.240  0.00  0.00      A     
ATOM   3122  HD1 PRO A 203     -15.038  -1.822  12.632  0.00  0.00      A     
ATOM   3123  HD2 PRO A 203     -14.476  -2.642  11.154  0.00  0.00      A     
ATOM   3124  CG  PRO A 203     -13.061  -2.676  12.781  0.00  0.00      A     
ATOM   3125  HG1 PRO A 203     -12.359  -2.242  12.071  0.00  0.00      A     
ATOM   3126  HG2 PRO A 203     -13.025  -2.132  13.724  0.00  0.00      A     
ATOM   3127  CB  PRO A 203     -12.771  -4.151  13.045  0.00  0.00      A     
ATOM   3128  HB1 PRO A 203     -12.448  -4.638  12.128  0.00  0.00      A     
ATOM   3129  HB2 PRO A 203     -12.014  -4.283  13.819  0.00  0.00      A     
ATOM   3130  CA  PRO A 203     -14.140  -4.696  13.465  0.00  0.00      A     
ATOM   3131  HA  PRO A 203     -14.193  -5.745  13.181  0.00  0.00      A     
ATOM   3132  C   PRO A 203     -14.287  -4.592  14.992  0.00  0.00      A     
ATOM   3133  O   PRO A 203     -14.207  -3.512  15.572  0.00  0.00      A     
ATOM   3134  N   ASP A 204     -14.391  -5.742  15.657  0.00  0.00      A     
ATOM   3135  HN  ASP A 204     -14.548  -6.576  15.107  0.00  0.00      A     
ATOM   3136  CA  ASP A 204     -14.328  -5.902  17.121  0.00  0.00      A     
ATOM   3137  HA  ASP A 204     -13.559  -5.228  17.494  0.00  0.00      A     
ATOM   3138  CB  ASP A 204     -15.682  -5.448  17.686  0.00  0.00      A     
ATOM   3139  HB1 ASP A 204     -16.477  -6.064  17.270  0.00  0.00      A     
ATOM   3140  HB2 ASP A 204     -15.869  -4.424  17.364  0.00  0.00      A     
ATOM   3141  CG  ASP A 204     -15.737  -5.480  19.208  0.00  0.00      A     
ATOM   3142  OD1 ASP A 204     -15.972  -6.570  19.779  0.00  0.00      A     
ATOM   3143  OD2 ASP A 204     -15.513  -4.417  19.836  0.00  0.00      A     
ATOM   3144  C   ASP A 204     -13.970  -7.366  17.531  0.00  0.00      A     
ATOM   3145  O   ASP A 204     -14.375  -8.295  16.828  0.00  0.00      A     
ATOM   3146  N   PRO A 205     -13.218  -7.611  18.628  0.00  0.00      A     
ATOM   3147  CD  PRO A 205     -12.700  -6.602  19.553  0.00  0.00      A     
ATOM   3148  HD1 PRO A 205     -13.474  -6.313  20.263  0.00  0.00      A     
ATOM   3149  HD2 PRO A 205     -12.313  -5.724  19.037  0.00  0.00      A     
ATOM   3150  CG  PRO A 205     -11.561  -7.264  20.319  0.00  0.00      A     
ATOM   3151  HG1 PRO A 205     -10.633  -7.139  19.763  0.00  0.00      A     
ATOM   3152  HG2 PRO A 205     -11.462  -6.865  21.327  0.00  0.00      A     
ATOM   3153  CB  PRO A 205     -11.962  -8.733  20.311  0.00  0.00      A     
ATOM   3154  HB1 PRO A 205     -11.106  -9.385  20.488  0.00  0.00      A     
ATOM   3155  HB2 PRO A 205     -12.747  -8.911  21.049  0.00  0.00      A     
ATOM   3156  CA  PRO A 205     -12.518  -8.879  18.894  0.00  0.00      A     
ATOM   3157  HA  PRO A 205     -11.661  -8.883  18.220  0.00  0.00      A     
ATOM   3158  C   PRO A 205     -13.194 -10.255  18.702  0.00  0.00      A     
ATOM   3159  O   PRO A 205     -12.483 -11.155  18.245  0.00  0.00      A     
ATOM   3160  N   LYS A 206     -14.479 -10.492  19.029  0.00  0.00      A     
ATOM   3161  HN  LYS A 206     -15.002  -9.714  19.421  0.00  0.00      A     
ATOM   3162  CA  LYS A 206     -15.057 -11.868  19.141  0.00  0.00      A     
ATOM   3163  HA  LYS A 206     -14.360 -12.576  18.692  0.00  0.00      A     
ATOM   3164  CB  LYS A 206     -15.177 -12.252  20.630  0.00  0.00      A     
ATOM   3165  HB1 LYS A 206     -16.008 -11.704  21.077  0.00  0.00      A     
ATOM   3166  HB2 LYS A 206     -14.257 -11.959  21.137  0.00  0.00      A     
ATOM   3167  CG  LYS A 206     -15.375 -13.763  20.863  0.00  0.00      A     
ATOM   3168  HG1 LYS A 206     -14.490 -14.283  20.496  0.00  0.00      A     
ATOM   3169  HG2 LYS A 206     -16.238 -14.124  20.308  0.00  0.00      A     
ATOM   3170  CD  LYS A 206     -15.565 -14.103  22.351  0.00  0.00      A     
ATOM   3171  HD1 LYS A 206     -14.880 -13.490  22.931  0.00  0.00      A     
ATOM   3172  HD2 LYS A 206     -15.299 -15.148  22.522  0.00  0.00      A     
ATOM   3173  CE  LYS A 206     -17.000 -13.851  22.838  0.00  0.00      A     
ATOM   3174  HE1 LYS A 206     -17.408 -12.980  22.314  0.00  0.00      A     
ATOM   3175  HE2 LYS A 206     -16.979 -13.614  23.907  0.00  0.00      A     
ATOM   3176  NZ  LYS A 206     -17.860 -15.038  22.617  0.00  0.00      A     
ATOM   3177  HZ1 LYS A 206     -18.853 -14.813  22.660  0.00  0.00      A     
ATOM   3178  HZ2 LYS A 206     -17.699 -15.761  23.319  0.00  0.00      A     
ATOM   3179  HZ3 LYS A 206     -17.672 -15.485  21.726  0.00  0.00      A     
ATOM   3180  C   LYS A 206     -16.376 -12.146  18.406  0.00  0.00      A     
ATOM   3181  O   LYS A 206     -16.507 -13.234  17.847  0.00  0.00      A     
ATOM   3182  N   ASN A 207     -17.338 -11.229  18.334  0.00  0.00      A     
ATOM   3183  HN  ASN A 207     -17.204 -10.346  18.815  0.00  0.00      A     
ATOM   3184  CA  ASN A 207     -18.497 -11.362  17.429  0.00  0.00      A     
ATOM   3185  HA  ASN A 207     -18.860 -12.392  17.463  0.00  0.00      A     
ATOM   3186  CB  ASN A 207     -19.641 -10.463  17.958  0.00  0.00      A     
ATOM   3187  HB1 ASN A 207     -19.241  -9.552  18.387  0.00  0.00      A     
ATOM   3188  HB2 ASN A 207     -20.155 -10.981  18.760  0.00  0.00      A     
ATOM   3189  CG  ASN A 207     -20.674 -10.043  16.937  0.00  0.00      A     
ATOM   3190  OD1 ASN A 207     -20.753  -8.889  16.547  0.00  0.00      A     
ATOM   3191  ND2 ASN A 207     -21.528 -10.910  16.477  0.00  0.00      A     
ATOM   3192 HD21 ASN A 207     -22.185 -10.600  15.771  0.00  0.00      A     
ATOM   3193 HD22 ASN A 207     -21.466 -11.886  16.739  0.00  0.00      A     
ATOM   3194  C   ASN A 207     -18.105 -11.124  15.949  0.00  0.00      A     
ATOM   3195  O   ASN A 207     -18.733 -11.687  15.053  0.00  0.00      A     
ATOM   3196  N   THR A 208     -17.031 -10.368  15.689  0.00  0.00      A     
ATOM   3197  HN  THR A 208     -16.595  -9.886  16.466  0.00  0.00      A     
ATOM   3198  CA  THR A 208     -16.480 -10.174  14.327  0.00  0.00      A     
ATOM   3199  HA  THR A 208     -17.301 -10.216  13.617  0.00  0.00      A     
ATOM   3200  CB  THR A 208     -15.770  -8.829  14.120  0.00  0.00      A     
ATOM   3201  HB  THR A 208     -14.707  -8.930  14.336  0.00  0.00      A     
ATOM   3202  CG2 THR A 208     -15.945  -8.355  12.682  0.00  0.00      A     
ATOM   3203 HG21 THR A 208     -15.602  -9.118  11.989  0.00  0.00      A     
ATOM   3204 HG22 THR A 208     -15.352  -7.460  12.518  0.00  0.00      A     
ATOM   3205 HG23 THR A 208     -16.993  -8.132  12.489  0.00  0.00      A     
ATOM   3206  OG1 THR A 208     -16.278  -7.833  14.963  0.00  0.00      A     
ATOM   3207  HG1 THR A 208     -15.838  -7.997  15.818  0.00  0.00      A     
ATOM   3208  C   THR A 208     -15.449 -11.224  13.929  0.00  0.00      A     
ATOM   3209  O   THR A 208     -14.461 -11.445  14.629  0.00  0.00      A     
ATOM   3210  N   HIE A 209     -15.611 -11.780  12.728  0.00  0.00      A     
ATOM   3211  HN  HIE A 209     -16.466 -11.563  12.237  0.00  0.00      A     
ATOM   3212  CA  HIE A 209     -14.608 -12.593  12.021  0.00  0.00      A     
ATOM   3213  HA  HIE A 209     -14.470 -13.531  12.562  0.00  0.00      A     
ATOM   3214  NE2 HIE A 209     -14.154 -15.802   8.719  0.00  0.00      A     
ATOM   3215  HE2 HIE A 209     -14.265 -16.728   8.311  0.00  0.00      A     
ATOM   3216  CD2 HIE A 209     -15.027 -15.183   9.579  0.00  0.00      A     
ATOM   3217  HD2 HIE A 209     -15.973 -15.562   9.940  0.00  0.00      A     
ATOM   3218  ND1 HIE A 209     -13.303 -13.803   9.144  0.00  0.00      A     
ATOM   3219  CG  HIE A 209     -14.506 -13.953   9.839  0.00  0.00      A     
ATOM   3220  CE1 HIE A 209     -13.137 -14.961   8.477  0.00  0.00      A     
ATOM   3221  HE1 HIE A 209     -12.300 -15.196   7.832  0.00  0.00      A     
ATOM   3222  CB  HIE A 209     -15.206 -12.896  10.640  0.00  0.00      A     
ATOM   3223  HB1 HIE A 209     -15.231 -11.987  10.046  0.00  0.00      A     
ATOM   3224  HB2 HIE A 209     -16.240 -13.221  10.773  0.00  0.00      A     
ATOM   3225  C   HIE A 209     -13.232 -11.892  11.920  0.00  0.00      A     
ATOM   3226  O   HIE A 209     -13.154 -10.709  11.577  0.00  0.00      A     
ATOM   3227  N   ILE A 210     -12.137 -12.591  12.236  0.00  0.00      A     
ATOM   3228  HN  ILE A 210     -12.266 -13.540  12.573  0.00  0.00      A     
ATOM   3229  CA  ILE A 210     -10.773 -12.016  12.268  0.00  0.00      A     
ATOM   3230  HA  ILE A 210     -10.819 -11.119  12.888  0.00  0.00      A     
ATOM   3231  CB  ILE A 210      -9.785 -12.991  12.958  0.00  0.00      A     
ATOM   3232  HB  ILE A 210     -10.345 -13.455  13.768  0.00  0.00      A     
ATOM   3233  CG2 ILE A 210      -9.320 -14.143  12.051  0.00  0.00      A     
ATOM   3234 HG21 ILE A 210      -8.671 -13.787  11.252  0.00  0.00      A     
ATOM   3235 HG22 ILE A 210     -10.182 -14.638  11.611  0.00  0.00      A     
ATOM   3236 HG23 ILE A 210      -8.775 -14.875  12.644  0.00  0.00      A     
ATOM   3237  CG1 ILE A 210      -8.596 -12.301  13.668  0.00  0.00      A     
ATOM   3238 HG11 ILE A 210      -8.149 -13.034  14.341  0.00  0.00      A     
ATOM   3239 HG12 ILE A 210      -8.986 -11.499  14.296  0.00  0.00      A     
ATOM   3240  CD  ILE A 210      -7.462 -11.724  12.806  0.00  0.00      A     
ATOM   3241  HD1 ILE A 210      -6.673 -11.354  13.462  0.00  0.00      A     
ATOM   3242  HD2 ILE A 210      -7.817 -10.888  12.210  0.00  0.00      A     
ATOM   3243  HD3 ILE A 210      -7.037 -12.489  12.158  0.00  0.00      A     
ATOM   3244  C   ILE A 210     -10.290 -11.561  10.884  0.00  0.00      A     
ATOM   3245  O   ILE A 210      -9.757 -10.462  10.752  0.00  0.00      A     
ATOM   3246  N   VAL A 211     -10.551 -12.332   9.821  0.00  0.00      A     
ATOM   3247  HN  VAL A 211     -11.082 -13.182   9.966  0.00  0.00      A     
ATOM   3248  CA  VAL A 211     -10.129 -11.960   8.451  0.00  0.00      A     
ATOM   3249  HA  VAL A 211      -9.082 -11.659   8.486  0.00  0.00      A     
ATOM   3250  CB  VAL A 211     -10.240 -13.106   7.431  0.00  0.00      A     
ATOM   3251  HB  VAL A 211     -11.288 -13.304   7.218  0.00  0.00      A     
ATOM   3252  CG1 VAL A 211      -9.540 -12.750   6.115  0.00  0.00      A     
ATOM   3253 HG11 VAL A 211      -8.487 -12.530   6.293  0.00  0.00      A     
ATOM   3254 HG12 VAL A 211     -10.016 -11.884   5.658  0.00  0.00      A     
ATOM   3255 HG13 VAL A 211      -9.617 -13.585   5.418  0.00  0.00      A     
ATOM   3256  CG2 VAL A 211      -9.585 -14.383   7.958  0.00  0.00      A     
ATOM   3257 HG21 VAL A 211     -10.089 -14.711   8.864  0.00  0.00      A     
ATOM   3258 HG22 VAL A 211      -8.539 -14.196   8.189  0.00  0.00      A     
ATOM   3259 HG23 VAL A 211      -9.658 -15.175   7.213  0.00  0.00      A     
ATOM   3260  C   VAL A 211     -10.918 -10.763   7.939  0.00  0.00      A     
ATOM   3261  O   VAL A 211     -10.318  -9.842   7.397  0.00  0.00      A     
ATOM   3262  N   ILE A 212     -12.233 -10.703   8.182  0.00  0.00      A     
ATOM   3263  HN  ILE A 212     -12.683 -11.503   8.612  0.00  0.00      A     
ATOM   3264  CA  ILE A 212     -13.025  -9.505   7.838  0.00  0.00      A     
ATOM   3265  HA  ILE A 212     -12.719  -9.241   6.828  0.00  0.00      A     
ATOM   3266  CB  ILE A 212     -14.541  -9.815   7.768  0.00  0.00      A     
ATOM   3267  HB  ILE A 212     -14.660 -10.895   7.653  0.00  0.00      A     
ATOM   3268  CG2 ILE A 212     -15.307  -9.393   9.033  0.00  0.00      A     
ATOM   3269 HG21 ILE A 212     -15.357  -8.309   9.112  0.00  0.00      A     
ATOM   3270 HG22 ILE A 212     -14.812  -9.788   9.914  0.00  0.00      A     
ATOM   3271 HG23 ILE A 212     -16.323  -9.788   9.007  0.00  0.00      A     
ATOM   3272  CG1 ILE A 212     -15.126  -9.161   6.496  0.00  0.00      A     
ATOM   3273 HG11 ILE A 212     -14.540  -9.485   5.635  0.00  0.00      A     
ATOM   3274 HG12 ILE A 212     -15.040  -8.077   6.571  0.00  0.00      A     
ATOM   3275  CD  ILE A 212     -16.586  -9.532   6.211  0.00  0.00      A     
ATOM   3276  HD1 ILE A 212     -16.696 -10.617   6.175  0.00  0.00      A     
ATOM   3277  HD2 ILE A 212     -16.885  -9.113   5.250  0.00  0.00      A     
ATOM   3278  HD3 ILE A 212     -17.237  -9.126   6.982  0.00  0.00      A     
ATOM   3279  C   ILE A 212     -12.672  -8.274   8.699  0.00  0.00      A     
ATOM   3280  O   ILE A 212     -12.651  -7.157   8.185  0.00  0.00      A     
ATOM   3281  N   SER A 213     -12.284  -8.470   9.970  0.00  0.00      A     
ATOM   3282  HN  SER A 213     -12.369  -9.411  10.337  0.00  0.00      A     
ATOM   3283  CA  SER A 213     -11.707  -7.422  10.847  0.00  0.00      A     
ATOM   3284  HA  SER A 213     -12.400  -6.585  10.894  0.00  0.00      A     
ATOM   3285  CB  SER A 213     -11.480  -7.914  12.279  0.00  0.00      A     
ATOM   3286  HB1 SER A 213     -11.031  -7.107  12.861  0.00  0.00      A     
ATOM   3287  HB2 SER A 213     -10.798  -8.764  12.285  0.00  0.00      A     
ATOM   3288  OG  SER A 213     -12.698  -8.282  12.884  0.00  0.00      A     
ATOM   3289  HG1 SER A 213     -12.969  -9.129  12.485  0.00  0.00      A     
ATOM   3290  C   SER A 213     -10.359  -6.893  10.345  0.00  0.00      A     
ATOM   3291  O   SER A 213     -10.086  -5.695  10.407  0.00  0.00      A     
ATOM   3292  N   TRP A 214      -9.521  -7.774   9.799  0.00  0.00      A     
ATOM   3293  HN  TRP A 214      -9.761  -8.759   9.857  0.00  0.00      A     
ATOM   3294  CA  TRP A 214      -8.295  -7.404   9.090  0.00  0.00      A     
ATOM   3295  HA  TRP A 214      -7.733  -6.694   9.698  0.00  0.00      A     
ATOM   3296  CB  TRP A 214      -7.435  -8.664   8.933  0.00  0.00      A     
ATOM   3297  HB1 TRP A 214      -7.990  -9.415   8.373  0.00  0.00      A     
ATOM   3298  HB2 TRP A 214      -7.239  -9.080   9.923  0.00  0.00      A     
ATOM   3299  CG  TRP A 214      -6.127  -8.451   8.249  0.00  0.00      A     
ATOM   3300  CD1 TRP A 214      -4.985  -8.029   8.836  0.00  0.00      A     
ATOM   3301  HD1 TRP A 214      -4.876  -7.809   9.892  0.00  0.00      A     
ATOM   3302  NE1 TRP A 214      -3.991  -7.916   7.883  0.00  0.00      A     
ATOM   3303  HE1 TRP A 214      -3.038  -7.642   8.114  0.00  0.00      A     
ATOM   3304  CE2 TRP A 214      -4.458  -8.233   6.624  0.00  0.00      A     
ATOM   3305  CZ2 TRP A 214      -3.877  -8.215   5.349  0.00  0.00      A     
ATOM   3306  HZ2 TRP A 214      -2.854  -7.892   5.229  0.00  0.00      A     
ATOM   3307  CH2 TRP A 214      -4.644  -8.635   4.245  0.00  0.00      A     
ATOM   3308  HH2 TRP A 214      -4.220  -8.638   3.251  0.00  0.00      A     
ATOM   3309  CZ3 TRP A 214      -5.963  -9.083   4.435  0.00  0.00      A     
ATOM   3310  HZ3 TRP A 214      -6.536  -9.452   3.597  0.00  0.00      A     
ATOM   3311  CE3 TRP A 214      -6.547  -9.061   5.714  0.00  0.00      A     
ATOM   3312  HE3 TRP A 214      -7.566  -9.393   5.849  0.00  0.00      A     
ATOM   3313  CD2 TRP A 214      -5.814  -8.622   6.836  0.00  0.00      A     
ATOM   3314  C   TRP A 214      -8.584  -6.693   7.751  0.00  0.00      A     
ATOM   3315  O   TRP A 214      -8.034  -5.626   7.502  0.00  0.00      A     
ATOM   3316  N   MET A 215      -9.519  -7.188   6.933  0.00  0.00      A     
ATOM   3317  HN  MET A 215      -9.929  -8.082   7.185  0.00  0.00      A     
ATOM   3318  CA  MET A 215      -9.954  -6.558   5.668  0.00  0.00      A     
ATOM   3319  HA  MET A 215      -9.087  -6.457   5.013  0.00  0.00      A     
ATOM   3320  CB  MET A 215     -10.986  -7.448   4.962  0.00  0.00      A     
ATOM   3321  HB1 MET A 215     -11.469  -6.883   4.165  0.00  0.00      A     
ATOM   3322  HB2 MET A 215     -11.758  -7.729   5.674  0.00  0.00      A     
ATOM   3323  CG  MET A 215     -10.383  -8.705   4.332  0.00  0.00      A     
ATOM   3324  HG1 MET A 215      -9.730  -9.201   5.047  0.00  0.00      A     
ATOM   3325  HG2 MET A 215      -9.783  -8.411   3.471  0.00  0.00      A     
ATOM   3326  SD  MET A 215     -11.646  -9.890   3.798  0.00  0.00      A     
ATOM   3327  CE  MET A 215     -10.623 -10.998   2.793  0.00  0.00      A     
ATOM   3328  HE1 MET A 215     -11.214 -11.862   2.489  0.00  0.00      A     
ATOM   3329  HE2 MET A 215      -9.759 -11.332   3.367  0.00  0.00      A     
ATOM   3330  HE3 MET A 215     -10.282 -10.470   1.903  0.00  0.00      A     
ATOM   3331  C   MET A 215     -10.547  -5.146   5.826  0.00  0.00      A     
ATOM   3332  O   MET A 215     -10.279  -4.283   4.992  0.00  0.00      A     
ATOM   3333  N   ILE A 216     -11.325  -4.865   6.879  0.00  0.00      A     
ATOM   3334  HN  ILE A 216     -11.606  -5.635   7.480  0.00  0.00      A     
ATOM   3335  CA  ILE A 216     -11.822  -3.501   7.181  0.00  0.00      A     
ATOM   3336  HA  ILE A 216     -12.130  -3.059   6.236  0.00  0.00      A     
ATOM   3337  CB  ILE A 216     -13.081  -3.546   8.073  0.00  0.00      A     
ATOM   3338  HB  ILE A 216     -13.789  -4.239   7.614  0.00  0.00      A     
ATOM   3339  CG2 ILE A 216     -12.724  -4.086   9.459  0.00  0.00      A     
ATOM   3340 HG21 ILE A 216     -13.615  -4.345  10.015  0.00  0.00      A     
ATOM   3341 HG22 ILE A 216     -12.142  -3.359  10.022  0.00  0.00      A     
ATOM   3342 HG23 ILE A 216     -12.154  -4.996   9.349  0.00  0.00      A     
ATOM   3343  CG1 ILE A 216     -13.790  -2.183   8.237  0.00  0.00      A     
ATOM   3344 HG11 ILE A 216     -13.108  -1.464   8.688  0.00  0.00      A     
ATOM   3345 HG12 ILE A 216     -14.631  -2.302   8.917  0.00  0.00      A     
ATOM   3346  CD  ILE A 216     -14.347  -1.601   6.933  0.00  0.00      A     
ATOM   3347  HD1 ILE A 216     -14.989  -2.333   6.442  0.00  0.00      A     
ATOM   3348  HD2 ILE A 216     -13.536  -1.318   6.265  0.00  0.00      A     
ATOM   3349  HD3 ILE A 216     -14.935  -0.711   7.160  0.00  0.00      A     
ATOM   3350  C   ILE A 216     -10.741  -2.572   7.769  0.00  0.00      A     
ATOM   3351  O   ILE A 216     -10.671  -1.407   7.385  0.00  0.00      A     
ATOM   3352  N   ALA A 217      -9.830  -3.072   8.612  0.00  0.00      A     
ATOM   3353  HN  ALA A 217      -9.931  -4.026   8.938  0.00  0.00      A     
ATOM   3354  CA  ALA A 217      -8.658  -2.305   9.054  0.00  0.00      A     
ATOM   3355  HA  ALA A 217      -8.993  -1.365   9.495  0.00  0.00      A     
ATOM   3356  CB  ALA A 217      -7.938  -3.118  10.138  0.00  0.00      A     
ATOM   3357  HB1 ALA A 217      -8.620  -3.310  10.968  0.00  0.00      A     
ATOM   3358  HB2 ALA A 217      -7.080  -2.556  10.509  0.00  0.00      A     
ATOM   3359  HB3 ALA A 217      -7.594  -4.071   9.733  0.00  0.00      A     
ATOM   3360  C   ALA A 217      -7.726  -1.945   7.874  0.00  0.00      A     
ATOM   3361  O   ALA A 217      -7.350  -0.789   7.689  0.00  0.00      A     
ATOM   3362  N   GLN A 218      -7.446  -2.913   6.999  0.00  0.00      A     
ATOM   3363  HN  GLN A 218      -7.755  -3.854   7.223  0.00  0.00      A     
ATOM   3364  CA  GLN A 218      -6.755  -2.703   5.723  0.00  0.00      A     
ATOM   3365  HA  GLN A 218      -5.837  -2.143   5.909  0.00  0.00      A     
ATOM   3366  CB  GLN A 218      -6.380  -4.058   5.108  0.00  0.00      A     
ATOM   3367  HB1 GLN A 218      -5.956  -3.885   4.120  0.00  0.00      A     
ATOM   3368  HB2 GLN A 218      -7.294  -4.639   4.977  0.00  0.00      A     
ATOM   3369  CG  GLN A 218      -5.391  -4.895   5.940  0.00  0.00      A     
ATOM   3370  HG1 GLN A 218      -5.449  -5.915   5.570  0.00  0.00      A     
ATOM   3371  HG2 GLN A 218      -5.679  -4.908   6.989  0.00  0.00      A     
ATOM   3372  CD  GLN A 218      -3.939  -4.448   5.849  0.00  0.00      A     
ATOM   3373  OE1 GLN A 218      -3.349  -3.893   6.763  0.00  0.00      A     
ATOM   3374  NE2 GLN A 218      -3.264  -4.711   4.760  0.00  0.00      A     
ATOM   3375 HE21 GLN A 218      -2.257  -4.628   4.792  0.00  0.00      A     
ATOM   3376 HE22 GLN A 218      -3.741  -5.250   4.043  0.00  0.00      A     
ATOM   3377  C   GLN A 218      -7.574  -1.885   4.706  0.00  0.00      A     
ATOM   3378  O   GLN A 218      -6.974  -1.238   3.856  0.00  0.00      A     
ATOM   3379  N   THR A 219      -8.914  -1.847   4.792  0.00  0.00      A     
ATOM   3380  HN  THR A 219      -9.355  -2.478   5.449  0.00  0.00      A     
ATOM   3381  CA  THR A 219      -9.776  -0.937   3.991  0.00  0.00      A     
ATOM   3382  HA  THR A 219      -9.569  -1.110   2.940  0.00  0.00      A     
ATOM   3383  CB  THR A 219     -11.285  -1.170   4.174  0.00  0.00      A     
ATOM   3384  HB  THR A 219     -11.528  -1.235   5.225  0.00  0.00      A     
ATOM   3385  CG2 THR A 219     -12.187  -0.104   3.552  0.00  0.00      A     
ATOM   3386 HG21 THR A 219     -12.126   0.819   4.128  0.00  0.00      A     
ATOM   3387 HG22 THR A 219     -13.222  -0.446   3.570  0.00  0.00      A     
ATOM   3388 HG23 THR A 219     -11.883   0.091   2.524  0.00  0.00      A     
ATOM   3389  OG1 THR A 219     -11.650  -2.367   3.537  0.00  0.00      A     
ATOM   3390  HG1 THR A 219     -11.132  -3.079   3.955  0.00  0.00      A     
ATOM   3391  C   THR A 219      -9.467   0.528   4.269  0.00  0.00      A     
ATOM   3392  O   THR A 219      -9.407   1.313   3.326  0.00  0.00      A     
ATOM   3393  N   VAL A 220      -9.159   0.894   5.520  0.00  0.00      A     
ATOM   3394  HN  VAL A 220      -9.237   0.198   6.254  0.00  0.00      A     
ATOM   3395  CA  VAL A 220      -8.593   2.222   5.857  0.00  0.00      A     
ATOM   3396  HA  VAL A 220      -9.313   2.990   5.584  0.00  0.00      A     
ATOM   3397  CB  VAL A 220      -8.298   2.372   7.363  0.00  0.00      A     
ATOM   3398  HB  VAL A 220      -7.425   1.780   7.631  0.00  0.00      A     
ATOM   3399  CG1 VAL A 220      -8.014   3.831   7.700  0.00  0.00      A     
ATOM   3400 HG11 VAL A 220      -7.228   4.216   7.062  0.00  0.00      A     
ATOM   3401 HG12 VAL A 220      -7.688   3.911   8.734  0.00  0.00      A     
ATOM   3402 HG13 VAL A 220      -8.907   4.435   7.553  0.00  0.00      A     
ATOM   3403  CG2 VAL A 220      -9.477   1.949   8.244  0.00  0.00      A     
ATOM   3404 HG21 VAL A 220     -10.365   2.514   7.963  0.00  0.00      A     
ATOM   3405 HG22 VAL A 220      -9.242   2.135   9.292  0.00  0.00      A     
ATOM   3406 HG23 VAL A 220      -9.671   0.885   8.131  0.00  0.00      A     
ATOM   3407  C   VAL A 220      -7.319   2.491   5.047  0.00  0.00      A     
ATOM   3408  O   VAL A 220      -7.238   3.466   4.301  0.00  0.00      A     
ATOM   3409  N   THR A 221      -6.373   1.546   5.073  0.00  0.00      A     
ATOM   3410  HN  THR A 221      -6.485   0.788   5.738  0.00  0.00      A     
ATOM   3411  CA  THR A 221      -5.151   1.538   4.236  0.00  0.00      A     
ATOM   3412  HA  THR A 221      -4.641   2.485   4.393  0.00  0.00      A     
ATOM   3413  CB  THR A 221      -4.170   0.415   4.639  0.00  0.00      A     
ATOM   3414  HB  THR A 221      -4.402  -0.498   4.088  0.00  0.00      A     
ATOM   3415  CG2 THR A 221      -2.711   0.801   4.400  0.00  0.00      A     
ATOM   3416 HG21 THR A 221      -2.069  -0.042   4.642  0.00  0.00      A     
ATOM   3417 HG22 THR A 221      -2.449   1.648   5.034  0.00  0.00      A     
ATOM   3418 HG23 THR A 221      -2.543   1.069   3.361  0.00  0.00      A     
ATOM   3419  OG1 THR A 221      -4.230   0.133   6.014  0.00  0.00      A     
ATOM   3420  HG1 THR A 221      -3.451  -0.407   6.239  0.00  0.00      A     
ATOM   3421  C   THR A 221      -5.404   1.414   2.723  0.00  0.00      A     
ATOM   3422  O   THR A 221      -4.489   1.659   1.940  0.00  0.00      A     
ATOM   3423  N   ALA A 222      -6.602   1.043   2.259  0.00  0.00      A     
ATOM   3424  HN  ALA A 222      -7.294   0.780   2.950  0.00  0.00      A     
ATOM   3425  CA  ALA A 222      -6.911   0.757   0.846  0.00  0.00      A     
ATOM   3426  HA  ALA A 222      -5.982   0.698   0.281  0.00  0.00      A     
ATOM   3427  CB  ALA A 222      -7.573  -0.621   0.742  0.00  0.00      A     
ATOM   3428  HB1 ALA A 222      -6.959  -1.375   1.237  0.00  0.00      A     
ATOM   3429  HB2 ALA A 222      -7.683  -0.896  -0.306  0.00  0.00      A     
ATOM   3430  HB3 ALA A 222      -8.561  -0.593   1.191  0.00  0.00      A     
ATOM   3431  C   ALA A 222      -7.756   1.846   0.157  0.00  0.00      A     
ATOM   3432  O   ALA A 222      -7.507   2.142  -1.009  0.00  0.00      A     
ATOM   3433  N   VAL A 223      -8.636   2.544   0.882  0.00  0.00      A     
ATOM   3434  HN  VAL A 223      -8.855   2.203   1.816  0.00  0.00      A     
ATOM   3435  CA  VAL A 223      -9.150   3.877   0.483  0.00  0.00      A     
ATOM   3436  HA  VAL A 223      -9.532   3.826  -0.537  0.00  0.00      A     
ATOM   3437  CB  VAL A 223     -10.300   4.339   1.398  0.00  0.00      A     
ATOM   3438  HB  VAL A 223      -9.966   4.315   2.434  0.00  0.00      A     
ATOM   3439  CG1 VAL A 223     -10.776   5.758   1.070  0.00  0.00      A     
ATOM   3440 HG11 VAL A 223     -11.631   6.013   1.697  0.00  0.00      A     
ATOM   3441 HG12 VAL A 223     -11.068   5.828   0.022  0.00  0.00      A     
ATOM   3442 HG13 VAL A 223      -9.991   6.485   1.277  0.00  0.00      A     
ATOM   3443  CG2 VAL A 223     -11.502   3.403   1.229  0.00  0.00      A     
ATOM   3444 HG21 VAL A 223     -11.812   3.375   0.184  0.00  0.00      A     
ATOM   3445 HG22 VAL A 223     -12.337   3.753   1.833  0.00  0.00      A     
ATOM   3446 HG23 VAL A 223     -11.243   2.396   1.554  0.00  0.00      A     
ATOM   3447  C   VAL A 223      -8.016   4.904   0.485  0.00  0.00      A     
ATOM   3448  O   VAL A 223      -7.805   5.606  -0.506  0.00  0.00      A     
ATOM   3449  N   ALA A 224      -7.175   4.897   1.524  0.00  0.00      A     
ATOM   3450  HN  ALA A 224      -7.415   4.356   2.349  0.00  0.00      A     
ATOM   3451  CA  ALA A 224      -5.881   5.584   1.510  0.00  0.00      A     
ATOM   3452  HA  ALA A 224      -6.054   6.647   1.338  0.00  0.00      A     
ATOM   3453  CB  ALA A 224      -5.268   5.432   2.902  0.00  0.00      A     
ATOM   3454  HB1 ALA A 224      -4.977   4.398   3.079  0.00  0.00      A     
ATOM   3455  HB2 ALA A 224      -5.991   5.739   3.658  0.00  0.00      A     
ATOM   3456  HB3 ALA A 224      -4.395   6.071   2.992  0.00  0.00      A     
ATOM   3457  C   ALA A 224      -4.933   5.082   0.390  0.00  0.00      A     
ATOM   3458  O   ALA A 224      -4.222   5.874  -0.224  0.00  0.00      A     
ATOM   3459  N   GLY A 225      -4.959   3.787   0.053  0.00  0.00      A     
ATOM   3460  HN  GLY A 225      -5.493   3.172   0.649  0.00  0.00      A     
ATOM   3461  CA  GLY A 225      -4.184   3.175  -1.044  0.00  0.00      A     
ATOM   3462  HA1 GLY A 225      -4.299   2.093  -0.989  0.00  0.00      A     
ATOM   3463  HA2 GLY A 225      -3.127   3.408  -0.919  0.00  0.00      A     
ATOM   3464  C   GLY A 225      -4.611   3.612  -2.453  0.00  0.00      A     
ATOM   3465  O   GLY A 225      -3.773   3.989  -3.268  0.00  0.00      A     
ATOM   3466  N   LEU A 226      -5.915   3.672  -2.729  0.00  0.00      A     
ATOM   3467  HN  LEU A 226      -6.566   3.306  -2.041  0.00  0.00      A     
ATOM   3468  CA  LEU A 226      -6.466   4.297  -3.939  0.00  0.00      A     
ATOM   3469  HA  LEU A 226      -5.967   3.859  -4.805  0.00  0.00      A     
ATOM   3470  CB  LEU A 226      -7.968   3.962  -4.003  0.00  0.00      A     
ATOM   3471  HB1 LEU A 226      -8.464   4.413  -3.142  0.00  0.00      A     
ATOM   3472  HB2 LEU A 226      -8.087   2.880  -3.922  0.00  0.00      A     
ATOM   3473  CG  LEU A 226      -8.684   4.433  -5.283  0.00  0.00      A     
ATOM   3474  HG  LEU A 226      -8.622   5.518  -5.355  0.00  0.00      A     
ATOM   3475  CD1 LEU A 226      -8.098   3.811  -6.550  0.00  0.00      A     
ATOM   3476 HD11 LEU A 226      -7.078   4.159  -6.704  0.00  0.00      A     
ATOM   3477 HD12 LEU A 226      -8.690   4.120  -7.412  0.00  0.00      A     
ATOM   3478 HD13 LEU A 226      -8.111   2.724  -6.475  0.00  0.00      A     
ATOM   3479  CD2 LEU A 226     -10.156   4.036  -5.213  0.00  0.00      A     
ATOM   3480 HD21 LEU A 226     -10.676   4.400  -6.099  0.00  0.00      A     
ATOM   3481 HD22 LEU A 226     -10.615   4.484  -4.332  0.00  0.00      A     
ATOM   3482 HD23 LEU A 226     -10.253   2.952  -5.158  0.00  0.00      A     
ATOM   3483  C   LEU A 226      -6.188   5.813  -3.984  0.00  0.00      A     
ATOM   3484  O   LEU A 226      -5.844   6.349  -5.035  0.00  0.00      A     
ATOM   3485  N   THR A 227      -6.234   6.490  -2.834  0.00  0.00      A     
ATOM   3486  HN  THR A 227      -6.607   6.003  -2.027  0.00  0.00      A     
ATOM   3487  CA  THR A 227      -5.787   7.897  -2.663  0.00  0.00      A     
ATOM   3488  HA  THR A 227      -6.261   8.507  -3.431  0.00  0.00      A     
ATOM   3489  CB  THR A 227      -6.227   8.462  -1.303  0.00  0.00      A     
ATOM   3490  HB  THR A 227      -5.707   7.951  -0.495  0.00  0.00      A     
ATOM   3491  CG2 THR A 227      -5.993   9.962  -1.177  0.00  0.00      A     
ATOM   3492 HG21 THR A 227      -6.389  10.478  -2.052  0.00  0.00      A     
ATOM   3493 HG22 THR A 227      -4.931  10.162  -1.075  0.00  0.00      A     
ATOM   3494 HG23 THR A 227      -6.494  10.341  -0.290  0.00  0.00      A     
ATOM   3495  OG1 THR A 227      -7.610   8.281  -1.145  0.00  0.00      A     
ATOM   3496  HG1 THR A 227      -7.777   7.350  -0.928  0.00  0.00      A     
ATOM   3497  C   THR A 227      -4.270   8.083  -2.820  0.00  0.00      A     
ATOM   3498  O   THR A 227      -3.803   9.165  -3.172  0.00  0.00      A     
ATOM   3499  N   SER A 228      -3.476   7.023  -2.629  0.00  0.00      A     
ATOM   3500  HN  SER A 228      -3.916   6.177  -2.292  0.00  0.00      A     
ATOM   3501  CA  SER A 228      -2.025   6.991  -2.916  0.00  0.00      A     
ATOM   3502  HA  SER A 228      -1.549   7.847  -2.458  0.00  0.00      A     
ATOM   3503  CB  SER A 228      -1.321   5.766  -2.326  0.00  0.00      A     
ATOM   3504  HB1 SER A 228      -0.244   5.875  -2.468  0.00  0.00      A     
ATOM   3505  HB2 SER A 228      -1.631   4.860  -2.839  0.00  0.00      A     
ATOM   3506  OG  SER A 228      -1.580   5.647  -0.948  0.00  0.00      A     
ATOM   3507  HG1 SER A 228      -2.522   5.824  -0.780  0.00  0.00      A     
ATOM   3508  C   SER A 228      -1.721   6.992  -4.415  0.00  0.00      A     
ATOM   3509  O   SER A 228      -0.678   7.484  -4.846  0.00  0.00      A     
ATOM   3510  N   TYR A 229      -2.621   6.411  -5.212  0.00  0.00      A     
ATOM   3511  HN  TYR A 229      -3.468   6.054  -4.788  0.00  0.00      A     
ATOM   3512  CA  TYR A 229      -2.369   6.066  -6.612  0.00  0.00      A     
ATOM   3513  HA  TYR A 229      -1.452   5.473  -6.604  0.00  0.00      A     
ATOM   3514  CB  TYR A 229      -3.482   5.143  -7.139  0.00  0.00      A     
ATOM   3515  HB1 TYR A 229      -4.126   5.683  -7.836  0.00  0.00      A     
ATOM   3516  HB2 TYR A 229      -4.107   4.796  -6.315  0.00  0.00      A     
ATOM   3517  CG  TYR A 229      -2.892   3.926  -7.814  0.00  0.00      A     
ATOM   3518  CD1 TYR A 229      -2.541   2.805  -7.036  0.00  0.00      A     
ATOM   3519  HD1 TYR A 229      -2.800   2.783  -5.983  0.00  0.00      A     
ATOM   3520  CE1 TYR A 229      -1.846   1.732  -7.628  0.00  0.00      A     
ATOM   3521  HE1 TYR A 229      -1.577   0.864  -7.054  0.00  0.00      A     
ATOM   3522  CZ  TYR A 229      -1.517   1.783  -8.996  0.00  0.00      A     
ATOM   3523  OH  TYR A 229      -0.810   0.775  -9.553  0.00  0.00      A     
ATOM   3524  HH  TYR A 229      -0.718   0.909 -10.511  0.00  0.00      A     
ATOM   3525  CE2 TYR A 229      -1.908   2.882  -9.781  0.00  0.00      A     
ATOM   3526  HE2 TYR A 229      -1.660   2.907 -10.830  0.00  0.00      A     
ATOM   3527  CD2 TYR A 229      -2.589   3.960  -9.187  0.00  0.00      A     
ATOM   3528  HD2 TYR A 229      -2.857   4.826  -9.780  0.00  0.00      A     
ATOM   3529  C   TYR A 229      -2.065   7.236  -7.574  0.00  0.00      A     
ATOM   3530  O   TYR A 229      -1.143   7.072  -8.377  0.00  0.00      A     
ATOM   3531  N   PRO A 230      -2.727   8.414  -7.513  0.00  0.00      A     
ATOM   3532  CD  PRO A 230      -3.908   8.711  -6.716  0.00  0.00      A     
ATOM   3533  HD1 PRO A 230      -3.606   8.934  -5.694  0.00  0.00      A     
ATOM   3534  HD2 PRO A 230      -4.617   7.885  -6.731  0.00  0.00      A     
ATOM   3535  CG  PRO A 230      -4.540   9.954  -7.337  0.00  0.00      A     
ATOM   3536  HG1 PRO A 230      -5.238   9.662  -8.118  0.00  0.00      A     
ATOM   3537  HG2 PRO A 230      -5.045  10.566  -6.589  0.00  0.00      A     
ATOM   3538  CB  PRO A 230      -3.360  10.686  -7.966  0.00  0.00      A     
ATOM   3539  HB1 PRO A 230      -3.671  11.257  -8.839  0.00  0.00      A     
ATOM   3540  HB2 PRO A 230      -2.928  11.356  -7.223  0.00  0.00      A     
ATOM   3541  CA  PRO A 230      -2.377   9.568  -8.350  0.00  0.00      A     
ATOM   3542  HA  PRO A 230      -2.545   9.301  -9.395  0.00  0.00      A     
ATOM   3543  C   PRO A 230      -0.914  10.014  -8.187  0.00  0.00      A     
ATOM   3544  O   PRO A 230      -0.140   9.982  -9.144  0.00  0.00      A     
ATOM   3545  N   PHE A 231      -0.510  10.370  -6.965  0.00  0.00      A     
ATOM   3546  HN  PHE A 231      -1.187  10.332  -6.219  0.00  0.00      A     
ATOM   3547  CA  PHE A 231       0.827  10.896  -6.648  0.00  0.00      A     
ATOM   3548  HA  PHE A 231       1.079  11.680  -7.363  0.00  0.00      A     
ATOM   3549  CB  PHE A 231       0.800  11.521  -5.245  0.00  0.00      A     
ATOM   3550  HB1 PHE A 231       1.817  11.808  -4.981  0.00  0.00      A     
ATOM   3551  HB2 PHE A 231       0.489  10.762  -4.534  0.00  0.00      A     
ATOM   3552  CG  PHE A 231      -0.104  12.735  -5.088  0.00  0.00      A     
ATOM   3553  CD1 PHE A 231      -1.498  12.581  -4.939  0.00  0.00      A     
ATOM   3554  HD1 PHE A 231      -1.935  11.595  -4.899  0.00  0.00      A     
ATOM   3555  CE1 PHE A 231      -2.331  13.708  -4.830  0.00  0.00      A     
ATOM   3556  HE1 PHE A 231      -3.400  13.586  -4.726  0.00  0.00      A     
ATOM   3557  CZ  PHE A 231      -1.773  14.997  -4.844  0.00  0.00      A     
ATOM   3558  HZ  PHE A 231      -2.409  15.869  -4.759  0.00  0.00      A     
ATOM   3559  CE2 PHE A 231      -0.383  15.157  -4.965  0.00  0.00      A     
ATOM   3560  HE2 PHE A 231       0.041  16.152  -4.975  0.00  0.00      A     
ATOM   3561  CD2 PHE A 231       0.447  14.030  -5.084  0.00  0.00      A     
ATOM   3562  HD2 PHE A 231       1.510  14.167  -5.175  0.00  0.00      A     
ATOM   3563  C   PHE A 231       1.938   9.834  -6.751  0.00  0.00      A     
ATOM   3564  O   PHE A 231       3.028  10.134  -7.238  0.00  0.00      A     
ATOM   3565  N   ASP A 232       1.657   8.578  -6.381  0.00  0.00      A     
ATOM   3566  HN  ASP A 232       0.756   8.388  -5.957  0.00  0.00      A     
ATOM   3567  CA  ASP A 232       2.564   7.448  -6.628  0.00  0.00      A     
ATOM   3568  HA  ASP A 232       3.544   7.697  -6.220  0.00  0.00      A     
ATOM   3569  CB  ASP A 232       2.056   6.205  -5.884  0.00  0.00      A     
ATOM   3570  HB1 ASP A 232       1.066   5.943  -6.264  0.00  0.00      A     
ATOM   3571  HB2 ASP A 232       1.967   6.435  -4.821  0.00  0.00      A     
ATOM   3572  CG  ASP A 232       2.994   5.008  -6.050  0.00  0.00      A     
ATOM   3573  OD1 ASP A 232       4.165   5.076  -5.613  0.00  0.00      A     
ATOM   3574  OD2 ASP A 232       2.557   4.000  -6.650  0.00  0.00      A     
ATOM   3575  C   ASP A 232       2.752   7.166  -8.133  0.00  0.00      A     
ATOM   3576  O   ASP A 232       3.874   6.926  -8.576  0.00  0.00      A     
ATOM   3577  N   THR A 233       1.697   7.259  -8.952  0.00  0.00      A     
ATOM   3578  HN  THR A 233       0.787   7.470  -8.555  0.00  0.00      A     
ATOM   3579  CA  THR A 233       1.838   7.114 -10.419  0.00  0.00      A     
ATOM   3580  HA  THR A 233       2.375   6.188 -10.618  0.00  0.00      A     
ATOM   3581  CB  THR A 233       0.500   7.020 -11.166  0.00  0.00      A     
ATOM   3582  HB  THR A 233      -0.022   7.973 -11.119  0.00  0.00      A     
ATOM   3583  CG2 THR A 233       0.673   6.587 -12.615  0.00  0.00      A     
ATOM   3584 HG21 THR A 233       1.400   7.214 -13.125  0.00  0.00      A     
ATOM   3585 HG22 THR A 233      -0.285   6.689 -13.118  0.00  0.00      A     
ATOM   3586 HG23 THR A 233       0.995   5.553 -12.673  0.00  0.00      A     
ATOM   3587  OG1 THR A 233      -0.311   6.005 -10.620  0.00  0.00      A     
ATOM   3588  HG1 THR A 233      -0.704   6.399  -9.811  0.00  0.00      A     
ATOM   3589  C   THR A 233       2.687   8.236 -11.015  0.00  0.00      A     
ATOM   3590  O   THR A 233       3.596   7.935 -11.785  0.00  0.00      A     
ATOM   3591  N   VAL A 234       2.507   9.497 -10.589  0.00  0.00      A     
ATOM   3592  HN  VAL A 234       1.725   9.682  -9.968  0.00  0.00      A     
ATOM   3593  CA  VAL A 234       3.411  10.619 -10.963  0.00  0.00      A     
ATOM   3594  HA  VAL A 234       3.421  10.700 -12.047  0.00  0.00      A     
ATOM   3595  CB  VAL A 234       2.960  11.987 -10.408  0.00  0.00      A     
ATOM   3596  HB  VAL A 234       2.965  11.948  -9.319  0.00  0.00      A     
ATOM   3597  CG1 VAL A 234       3.885  13.120 -10.878  0.00  0.00      A     
ATOM   3598 HG11 VAL A 234       3.910  13.143 -11.964  0.00  0.00      A     
ATOM   3599 HG12 VAL A 234       4.900  12.984 -10.513  0.00  0.00      A     
ATOM   3600 HG13 VAL A 234       3.510  14.079 -10.522  0.00  0.00      A     
ATOM   3601  CG2 VAL A 234       1.560  12.391 -10.869  0.00  0.00      A     
ATOM   3602 HG21 VAL A 234       1.562  12.672 -11.921  0.00  0.00      A     
ATOM   3603 HG22 VAL A 234       1.213  13.237 -10.285  0.00  0.00      A     
ATOM   3604 HG23 VAL A 234       0.861  11.578 -10.730  0.00  0.00      A     
ATOM   3605  C   VAL A 234       4.858  10.354 -10.535  0.00  0.00      A     
ATOM   3606  O   VAL A 234       5.769  10.473 -11.352  0.00  0.00      A     
ATOM   3607  N   ARG A 235       5.088   9.914  -9.287  0.00  0.00      A     
ATOM   3608  HN  ARG A 235       4.284   9.859  -8.664  0.00  0.00      A     
ATOM   3609  CA  ARG A 235       6.404   9.464  -8.775  0.00  0.00      A     
ATOM   3610  HA  ARG A 235       7.082  10.314  -8.759  0.00  0.00      A     
ATOM   3611  CB  ARG A 235       6.218   8.962  -7.328  0.00  0.00      A     
ATOM   3612  HB1 ARG A 235       5.416   8.236  -7.327  0.00  0.00      A     
ATOM   3613  HB2 ARG A 235       5.886   9.801  -6.715  0.00  0.00      A     
ATOM   3614  CG  ARG A 235       7.426   8.305  -6.635  0.00  0.00      A     
ATOM   3615  HG1 ARG A 235       8.156   9.070  -6.372  0.00  0.00      A     
ATOM   3616  HG2 ARG A 235       7.887   7.565  -7.288  0.00  0.00      A     
ATOM   3617  CD  ARG A 235       6.916   7.599  -5.367  0.00  0.00      A     
ATOM   3618  HD1 ARG A 235       6.217   6.817  -5.670  0.00  0.00      A     
ATOM   3619  HD2 ARG A 235       6.339   8.313  -4.778  0.00  0.00      A     
ATOM   3620  NE  ARG A 235       7.991   6.984  -4.550  0.00  0.00      A     
ATOM   3621  HE  ARG A 235       8.510   6.220  -4.948  0.00  0.00      A     
ATOM   3622  CZ  ARG A 235       8.200   7.170  -3.270  0.00  0.00      A     
ATOM   3623  NH1 ARG A 235       7.676   8.117  -2.590  0.00  0.00      A     
ATOM   3624 HH11 ARG A 235       7.874   8.210  -1.619  0.00  0.00      A     
ATOM   3625 HH12 ARG A 235       7.247   8.861  -3.126  0.00  0.00      A     
ATOM   3626  NH2 ARG A 235       8.950   6.386  -2.594  0.00  0.00      A     
ATOM   3627 HH21 ARG A 235       9.075   6.532  -1.617  0.00  0.00      A     
ATOM   3628 HH22 ARG A 235       9.283   5.545  -3.055  0.00  0.00      A     
ATOM   3629  C   ARG A 235       7.069   8.441  -9.708  0.00  0.00      A     
ATOM   3630  O   ARG A 235       8.204   8.665 -10.126  0.00  0.00      A     
ATOM   3631  N   ARG A 236       6.363   7.374 -10.113  0.00  0.00      A     
ATOM   3632  HN  ARG A 236       5.424   7.271  -9.731  0.00  0.00      A     
ATOM   3633  CA  ARG A 236       6.891   6.359 -11.064  0.00  0.00      A     
ATOM   3634  HA  ARG A 236       7.900   6.085 -10.750  0.00  0.00      A     
ATOM   3635  CB  ARG A 236       6.036   5.072 -11.066  0.00  0.00      A     
ATOM   3636  HB1 ARG A 236       6.564   4.328 -11.665  0.00  0.00      A     
ATOM   3637  HB2 ARG A 236       5.085   5.275 -11.561  0.00  0.00      A     
ATOM   3638  CG  ARG A 236       5.725   4.428  -9.698  0.00  0.00      A     
ATOM   3639  HG1 ARG A 236       5.474   3.381  -9.865  0.00  0.00      A     
ATOM   3640  HG2 ARG A 236       4.838   4.896  -9.288  0.00  0.00      A     
ATOM   3641  CD  ARG A 236       6.852   4.488  -8.658  0.00  0.00      A     
ATOM   3642  HD1 ARG A 236       7.368   5.445  -8.706  0.00  0.00      A     
ATOM   3643  HD2 ARG A 236       7.565   3.704  -8.898  0.00  0.00      A     
ATOM   3644  NE  ARG A 236       6.364   4.314  -7.278  0.00  0.00      A     
ATOM   3645  HE  ARG A 236       5.389   4.503  -7.061  0.00  0.00      A     
ATOM   3646  CZ  ARG A 236       7.110   4.075  -6.235  0.00  0.00      A     
ATOM   3647  NH1 ARG A 236       8.367   3.855  -6.295  0.00  0.00      A     
ATOM   3648 HH11 ARG A 236       8.878   3.721  -5.431  0.00  0.00      A     
ATOM   3649 HH12 ARG A 236       8.785   3.685  -7.198  0.00  0.00      A     
ATOM   3650  NH2 ARG A 236       6.628   4.085  -5.053  0.00  0.00      A     
ATOM   3651 HH21 ARG A 236       7.246   3.913  -4.282  0.00  0.00      A     
ATOM   3652 HH22 ARG A 236       5.647   4.366  -4.982  0.00  0.00      A     
ATOM   3653  C   ARG A 236       7.084   6.900 -12.489  0.00  0.00      A     
ATOM   3654  O   ARG A 236       8.138   6.679 -13.081  0.00  0.00      A     
ATOM   3655  N   ARG A 237       6.131   7.675 -13.020  0.00  0.00      A     
ATOM   3656  HN  ARG A 237       5.292   7.806 -12.459  0.00  0.00      A     
ATOM   3657  CA  ARG A 237       6.215   8.376 -14.327  0.00  0.00      A     
ATOM   3658  HA  ARG A 237       6.351   7.642 -15.121  0.00  0.00      A     
ATOM   3659  CB  ARG A 237       4.906   9.150 -14.574  0.00  0.00      A     
ATOM   3660  HB1 ARG A 237       5.057   9.898 -15.352  0.00  0.00      A     
ATOM   3661  HB2 ARG A 237       4.637   9.690 -13.667  0.00  0.00      A     
ATOM   3662  CG  ARG A 237       3.725   8.253 -14.982  0.00  0.00      A     
ATOM   3663  HG1 ARG A 237       2.804   8.819 -14.847  0.00  0.00      A     
ATOM   3664  HG2 ARG A 237       3.679   7.369 -14.346  0.00  0.00      A     
ATOM   3665  CD  ARG A 237       3.811   7.822 -16.449  0.00  0.00      A     
ATOM   3666  HD1 ARG A 237       4.662   7.154 -16.590  0.00  0.00      A     
ATOM   3667  HD2 ARG A 237       3.959   8.714 -17.052  0.00  0.00      A     
ATOM   3668  NE  ARG A 237       2.573   7.145 -16.861  0.00  0.00      A     
ATOM   3669  HE  ARG A 237       2.000   6.723 -16.142  0.00  0.00      A     
ATOM   3670  CZ  ARG A 237       2.026   7.101 -18.046  0.00  0.00      A     
ATOM   3671  NH1 ARG A 237       2.529   7.604 -19.109  0.00  0.00      A     
ATOM   3672 HH11 ARG A 237       1.873   7.724 -19.884  0.00  0.00      A     
ATOM   3673 HH12 ARG A 237       3.304   8.229 -19.019  0.00  0.00      A     
ATOM   3674  NH2 ARG A 237       0.891   6.536 -18.183  0.00  0.00      A     
ATOM   3675 HH21 ARG A 237       0.454   6.628 -19.104  0.00  0.00      A     
ATOM   3676 HH22 ARG A 237       0.315   6.543 -17.350  0.00  0.00      A     
ATOM   3677  C   ARG A 237       7.425   9.308 -14.447  0.00  0.00      A     
ATOM   3678  O   ARG A 237       8.047   9.348 -15.508  0.00  0.00      A     
ATOM   3679  N   MET A 238       7.801   9.986 -13.362  0.00  0.00      A     
ATOM   3680  HN  MET A 238       7.171   9.956 -12.566  0.00  0.00      A     
ATOM   3681  CA  MET A 238       9.011  10.822 -13.263  0.00  0.00      A     
ATOM   3682  HA  MET A 238       9.108  11.398 -14.181  0.00  0.00      A     
ATOM   3683  CB  MET A 238       8.838  11.830 -12.115  0.00  0.00      A     
ATOM   3684  HB1 MET A 238       9.767  12.372 -11.976  0.00  0.00      A     
ATOM   3685  HB2 MET A 238       8.609  11.300 -11.189  0.00  0.00      A     
ATOM   3686  CG  MET A 238       7.733  12.860 -12.403  0.00  0.00      A     
ATOM   3687  HG1 MET A 238       7.642  13.523 -11.542  0.00  0.00      A     
ATOM   3688  HG2 MET A 238       6.784  12.339 -12.512  0.00  0.00      A     
ATOM   3689  SD  MET A 238       7.953  13.876 -13.892  0.00  0.00      A     
ATOM   3690  CE  MET A 238       9.279  14.986 -13.353  0.00  0.00      A     
ATOM   3691  HE1 MET A 238      10.200  14.424 -13.201  0.00  0.00      A     
ATOM   3692  HE2 MET A 238       8.991  15.476 -12.423  0.00  0.00      A     
ATOM   3693  HE3 MET A 238       9.445  15.746 -14.117  0.00  0.00      A     
ATOM   3694  C   MET A 238      10.326  10.016 -13.138  0.00  0.00      A     
ATOM   3695  O   MET A 238      11.313  10.364 -13.788  0.00  0.00      A     
ATOM   3696  N   MET A 239      10.333   8.869 -12.441  0.00  0.00      A     
ATOM   3697  HN  MET A 239       9.515   8.650 -11.882  0.00  0.00      A     
ATOM   3698  CA  MET A 239      11.450   7.886 -12.459  0.00  0.00      A     
ATOM   3699  HA  MET A 239      12.356   8.393 -12.125  0.00  0.00      A     
ATOM   3700  CB  MET A 239      11.165   6.739 -11.471  0.00  0.00      A     
ATOM   3701  HB1 MET A 239      11.929   5.969 -11.585  0.00  0.00      A     
ATOM   3702  HB2 MET A 239      10.204   6.289 -11.707  0.00  0.00      A     
ATOM   3703  CG  MET A 239      11.164   7.180 -10.003  0.00  0.00      A     
ATOM   3704  HG1 MET A 239      10.582   8.093  -9.888  0.00  0.00      A     
ATOM   3705  HG2 MET A 239      12.188   7.404  -9.711  0.00  0.00      A     
ATOM   3706  SD  MET A 239      10.493   5.920  -8.882  0.00  0.00      A     
ATOM   3707  CE  MET A 239      10.922   6.645  -7.281  0.00  0.00      A     
ATOM   3708  HE1 MET A 239      10.359   7.566  -7.144  0.00  0.00      A     
ATOM   3709  HE2 MET A 239      11.990   6.862  -7.248  0.00  0.00      A     
ATOM   3710  HE3 MET A 239      10.675   5.945  -6.483  0.00  0.00      A     
ATOM   3711  C   MET A 239      11.776   7.306 -13.861  0.00  0.00      A     
ATOM   3712  O   MET A 239      12.859   6.758 -14.087  0.00  0.00      A     
ATOM   3713  N   MET A 240      10.875   7.469 -14.837  0.00  0.00      A     
ATOM   3714  HN  MET A 240       9.973   7.837 -14.569  0.00  0.00      A     
ATOM   3715  CA  MET A 240      11.101   7.145 -16.259  0.00  0.00      A     
ATOM   3716  HA  MET A 240      11.851   6.362 -16.318  0.00  0.00      A     
ATOM   3717  CB  MET A 240       9.818   6.572 -16.887  0.00  0.00      A     
ATOM   3718  HB1 MET A 240      10.006   6.324 -17.932  0.00  0.00      A     
ATOM   3719  HB2 MET A 240       9.026   7.319 -16.859  0.00  0.00      A     
ATOM   3720  CG  MET A 240       9.327   5.300 -16.188  0.00  0.00      A     
ATOM   3721  HG1 MET A 240       8.507   4.901 -16.781  0.00  0.00      A     
ATOM   3722  HG2 MET A 240       8.932   5.571 -15.211  0.00  0.00      A     
ATOM   3723  SD  MET A 240      10.540   3.969 -15.949  0.00  0.00      A     
ATOM   3724  CE  MET A 240      10.912   3.555 -17.674  0.00  0.00      A     
ATOM   3725  HE1 MET A 240      11.467   4.368 -18.142  0.00  0.00      A     
ATOM   3726  HE2 MET A 240       9.982   3.400 -18.218  0.00  0.00      A     
ATOM   3727  HE3 MET A 240      11.506   2.642 -17.712  0.00  0.00      A     
ATOM   3728  C   MET A 240      11.670   8.303 -17.110  0.00  0.00      A     
ATOM   3729  O   MET A 240      11.753   8.159 -18.331  0.00  0.00      A     
ATOM   3730  N   GLN A 241      12.080   9.430 -16.504  0.00  0.00      A     
ATOM   3731  HN  GLN A 241      11.926   9.514 -15.505  0.00  0.00      A     
ATOM   3732  CA  GLN A 241      12.578  10.621 -17.229  0.00  0.00      A     
ATOM   3733  HA  GLN A 241      12.513  10.442 -18.303  0.00  0.00      A     
ATOM   3734  CB  GLN A 241      11.692  11.849 -16.943  0.00  0.00      A     
ATOM   3735  HB1 GLN A 241      11.963  12.638 -17.643  0.00  0.00      A     
ATOM   3736  HB2 GLN A 241      11.908  12.215 -15.938  0.00  0.00      A     
ATOM   3737  CG  GLN A 241      10.176  11.615 -17.041  0.00  0.00      A     
ATOM   3738  HG1 GLN A 241       9.668  12.575 -16.961  0.00  0.00      A     
ATOM   3739  HG2 GLN A 241       9.874  11.011 -16.192  0.00  0.00      A     
ATOM   3740  CD  GLN A 241       9.707  10.926 -18.318  0.00  0.00      A     
ATOM   3741  OE1 GLN A 241      10.079  11.249 -19.430  0.00  0.00      A     
ATOM   3742  NE2 GLN A 241       8.849   9.943 -18.226  0.00  0.00      A     
ATOM   3743 HE21 GLN A 241       8.491   9.590 -19.095  0.00  0.00      A     
ATOM   3744 HE22 GLN A 241       8.496   9.674 -17.315  0.00  0.00      A     
ATOM   3745  C   GLN A 241      14.057  10.983 -16.970  0.00  0.00      A     
ATOM   3746  O   GLN A 241      14.737  11.347 -17.922  0.00  0.00      A     
ATOM   3747  N   SER A 242      14.586  10.853 -15.741  0.00  0.00      A     
ATOM   3748  HN  SER A 242      13.967  10.644 -14.970  0.00  0.00      A     
ATOM   3749  CA  SER A 242      15.987  11.248 -15.417  0.00  0.00      A     
ATOM   3750  HA  SER A 242      16.102  12.307 -15.639  0.00  0.00      A     
ATOM   3751  CB  SER A 242      16.318  11.037 -13.934  0.00  0.00      A     
ATOM   3752  HB1 SER A 242      17.319  11.421 -13.735  0.00  0.00      A     
ATOM   3753  HB2 SER A 242      16.293   9.972 -13.696  0.00  0.00      A     
ATOM   3754  OG  SER A 242      15.392  11.725 -13.117  0.00  0.00      A     
ATOM   3755  HG1 SER A 242      15.640  11.589 -12.182  0.00  0.00      A     
ATOM   3756  C   SER A 242      17.067  10.533 -16.238  0.00  0.00      A     
ATOM   3757  O   SER A 242      18.003  11.167 -16.719  0.00  0.00      A     
ATOM   3758  N   GLY A 243      16.890   9.231 -16.475  0.00  0.00      A     
ATOM   3759  HN  GLY A 243      16.105   8.791 -16.030  0.00  0.00      A     
ATOM   3760  CA  GLY A 243      17.746   8.407 -17.342  0.00  0.00      A     
ATOM   3761  HA1 GLY A 243      17.644   7.357 -17.069  0.00  0.00      A     
ATOM   3762  HA2 GLY A 243      18.790   8.690 -17.193  0.00  0.00      A     
ATOM   3763  C   GLY A 243      17.427   8.552 -18.836  0.00  0.00      A     
ATOM   3764  O   GLY A 243      17.065   7.563 -19.472  0.00  0.00      A     
ATOM   3765  N   ARG A 244      17.489   9.783 -19.366  0.00  0.00      A     
ATOM   3766  HN  ARG A 244      17.735  10.534 -18.728  0.00  0.00      A     
ATOM   3767  CA  ARG A 244      17.326  10.131 -20.797  0.00  0.00      A     
ATOM   3768  HA  ARG A 244      17.645   9.291 -21.418  0.00  0.00      A     
ATOM   3769  CB  ARG A 244      15.859  10.483 -21.128  0.00  0.00      A     
ATOM   3770  HB1 ARG A 244      15.806  10.727 -22.191  0.00  0.00      A     
ATOM   3771  HB2 ARG A 244      15.580  11.381 -20.572  0.00  0.00      A     
ATOM   3772  CG  ARG A 244      14.808   9.403 -20.852  0.00  0.00      A     
ATOM   3773  HG1 ARG A 244      14.695   9.274 -19.776  0.00  0.00      A     
ATOM   3774  HG2 ARG A 244      15.114   8.458 -21.303  0.00  0.00      A     
ATOM   3775  CD  ARG A 244      13.475   9.853 -21.467  0.00  0.00      A     
ATOM   3776  HD1 ARG A 244      13.557   9.790 -22.553  0.00  0.00      A     
ATOM   3777  HD2 ARG A 244      13.293  10.898 -21.200  0.00  0.00      A     
ATOM   3778  NE  ARG A 244      12.349   9.042 -20.975  0.00  0.00      A     
ATOM   3779  HE  ARG A 244      12.368   8.752 -20.009  0.00  0.00      A     
ATOM   3780  CZ  ARG A 244      11.217   8.795 -21.577  0.00  0.00      A     
ATOM   3781  NH1 ARG A 244      10.968   9.074 -22.805  0.00  0.00      A     
ATOM   3782 HH11 ARG A 244      10.028   9.114 -23.143  0.00  0.00      A     
ATOM   3783 HH12 ARG A 244      11.707   9.489 -23.370  0.00  0.00      A     
ATOM   3784  NH2 ARG A 244      10.280   8.220 -20.918  0.00  0.00      A     
ATOM   3785 HH21 ARG A 244       9.426   7.975 -21.376  0.00  0.00      A     
ATOM   3786 HH22 ARG A 244      10.472   7.992 -19.958  0.00  0.00      A     
ATOM   3787  C   ARG A 244      18.146  11.358 -21.212  0.00  0.00      A     
ATOM   3788  O   ARG A 244      18.312  12.305 -20.443  0.00  0.00      A     
ATOM   3789  N   LYS A 245      18.467  11.428 -22.505  0.00  0.00      A     
ATOM   3790  HN  LYS A 245      18.403  10.558 -23.026  0.00  0.00      A     
ATOM   3791  CA  LYS A 245      18.579  12.679 -23.282  0.00  0.00      A     
ATOM   3792  HA  LYS A 245      19.463  13.232 -22.968  0.00  0.00      A     
ATOM   3793  CB  LYS A 245      18.735  12.307 -24.766  0.00  0.00      A     
ATOM   3794  HB1 LYS A 245      18.431  13.150 -25.384  0.00  0.00      A     
ATOM   3795  HB2 LYS A 245      18.069  11.475 -24.999  0.00  0.00      A     
ATOM   3796  CG  LYS A 245      20.192  11.941 -25.108  0.00  0.00      A     
ATOM   3797  HG1 LYS A 245      20.566  11.183 -24.420  0.00  0.00      A     
ATOM   3798  HG2 LYS A 245      20.811  12.830 -24.992  0.00  0.00      A     
ATOM   3799  CD  LYS A 245      20.334  11.434 -26.548  0.00  0.00      A     
ATOM   3800  HD1 LYS A 245      21.387  11.466 -26.833  0.00  0.00      A     
ATOM   3801  HD2 LYS A 245      19.776  12.093 -27.215  0.00  0.00      A     
ATOM   3802  CE  LYS A 245      19.826   9.996 -26.689  0.00  0.00      A     
ATOM   3803  HE1 LYS A 245      18.854   9.911 -26.193  0.00  0.00      A     
ATOM   3804  HE2 LYS A 245      20.514   9.326 -26.170  0.00  0.00      A     
ATOM   3805  NZ  LYS A 245      19.698   9.607 -28.113  0.00  0.00      A     
ATOM   3806  HZ1 LYS A 245      18.983  10.152 -28.578  0.00  0.00      A     
ATOM   3807  HZ2 LYS A 245      19.412   8.635 -28.206  0.00  0.00      A     
ATOM   3808  HZ3 LYS A 245      20.572   9.733 -28.613  0.00  0.00      A     
ATOM   3809  C   LYS A 245      17.366  13.597 -23.041  0.00  0.00      A     
ATOM   3810  O   LYS A 245      16.236  13.251 -23.384  0.00  0.00      A     
ATOM   3811  N   GLY A 246      17.599  14.749 -22.407  0.00  0.00      A     
ATOM   3812  HN  GLY A 246      18.550  14.909 -22.105  0.00  0.00      A     
ATOM   3813  CA  GLY A 246      16.564  15.662 -21.879  0.00  0.00      A     
ATOM   3814  HA1 GLY A 246      17.048  16.568 -21.517  0.00  0.00      A     
ATOM   3815  HA2 GLY A 246      16.072  15.187 -21.030  0.00  0.00      A     
ATOM   3816  C   GLY A 246      15.481  16.097 -22.875  0.00  0.00      A     
ATOM   3817  O   GLY A 246      14.339  16.320 -22.493  0.00  0.00      A     
ATOM   3818  N   THR A 247      15.818  16.128 -24.163  0.00  0.00      A     
ATOM   3819  HN  THR A 247      16.770  15.881 -24.383  0.00  0.00      A     
ATOM   3820  CA  THR A 247      14.910  16.377 -25.309  0.00  0.00      A     
ATOM   3821  HA  THR A 247      14.502  17.383 -25.225  0.00  0.00      A     
ATOM   3822  CB  THR A 247      15.675  16.276 -26.632  0.00  0.00      A     
ATOM   3823  HB  THR A 247      15.012  16.531 -27.458  0.00  0.00      A     
ATOM   3824  CG2 THR A 247      16.897  17.182 -26.674  0.00  0.00      A     
ATOM   3825 HG21 THR A 247      17.636  16.879 -25.935  0.00  0.00      A     
ATOM   3826 HG22 THR A 247      16.590  18.206 -26.468  0.00  0.00      A     
ATOM   3827 HG23 THR A 247      17.348  17.130 -27.663  0.00  0.00      A     
ATOM   3828  OG1 THR A 247      16.140  14.958 -26.791  0.00  0.00      A     
ATOM   3829  HG1 THR A 247      17.072  15.002 -27.091  0.00  0.00      A     
ATOM   3830  C   THR A 247      13.715  15.426 -25.445  0.00  0.00      A     
ATOM   3831  O   THR A 247      12.777  15.740 -26.174  0.00  0.00      A     
ATOM   3832  N   ASP A 248      13.731  14.277 -24.766  0.00  0.00      A     
ATOM   3833  HN  ASP A 248      14.582  14.065 -24.256  0.00  0.00      A     
ATOM   3834  CA  ASP A 248      12.705  13.224 -24.839  0.00  0.00      A     
ATOM   3835  HA  ASP A 248      11.964  13.495 -25.593  0.00  0.00      A     
ATOM   3836  CB  ASP A 248      13.407  11.940 -25.305  0.00  0.00      A     
ATOM   3837  HB1 ASP A 248      14.149  11.651 -24.557  0.00  0.00      A     
ATOM   3838  HB2 ASP A 248      13.932  12.145 -26.237  0.00  0.00      A     
ATOM   3839  CG  ASP A 248      12.451  10.772 -25.539  0.00  0.00      A     
ATOM   3840  OD1 ASP A 248      12.654   9.691 -24.936  0.00  0.00      A     
ATOM   3841  OD2 ASP A 248      11.489  10.885 -26.333  0.00  0.00      A     
ATOM   3842  C   ASP A 248      11.920  13.023 -23.521  0.00  0.00      A     
ATOM   3843  O   ASP A 248      11.102  12.101 -23.413  0.00  0.00      A     
ATOM   3844  N   ILE A 249      12.137  13.866 -22.504  0.00  0.00      A     
ATOM   3845  HN  ILE A 249      12.790  14.632 -22.639  0.00  0.00      A     
ATOM   3846  CA  ILE A 249      11.314  13.833 -21.282  0.00  0.00      A     
ATOM   3847  HA  ILE A 249      11.374  12.815 -20.901  0.00  0.00      A     
ATOM   3848  CB  ILE A 249      11.847  14.742 -20.149  0.00  0.00      A     
ATOM   3849  HB  ILE A 249      11.228  14.553 -19.270  0.00  0.00      A     
ATOM   3850  CG2 ILE A 249      13.271  14.276 -19.789  0.00  0.00      A     
ATOM   3851 HG21 ILE A 249      13.959  14.527 -20.592  0.00  0.00      A     
ATOM   3852 HG22 ILE A 249      13.291  13.196 -19.637  0.00  0.00      A     
ATOM   3853 HG23 ILE A 249      13.607  14.755 -18.872  0.00  0.00      A     
ATOM   3854  CG1 ILE A 249      11.733  16.254 -20.456  0.00  0.00      A     
ATOM   3855 HG11 ILE A 249      10.683  16.539 -20.404  0.00  0.00      A     
ATOM   3856 HG12 ILE A 249      12.072  16.454 -21.471  0.00  0.00      A     
ATOM   3857  CD  ILE A 249      12.499  17.172 -19.496  0.00  0.00      A     
ATOM   3858  HD1 ILE A 249      13.573  17.016 -19.600  0.00  0.00      A     
ATOM   3859  HD2 ILE A 249      12.195  16.973 -18.468  0.00  0.00      A     
ATOM   3860  HD3 ILE A 249      12.280  18.212 -19.737  0.00  0.00      A     
ATOM   3861  C   ILE A 249       9.836  14.091 -21.609  0.00  0.00      A     
ATOM   3862  O   ILE A 249       9.445  15.128 -22.139  0.00  0.00      A     
ATOM   3863  N   MET A 250       8.986  13.117 -21.287  0.00  0.00      A     
ATOM   3864  HN  MET A 250       9.382  12.288 -20.856  0.00  0.00      A     
ATOM   3865  CA  MET A 250       7.532  13.170 -21.528  0.00  0.00      A     
ATOM   3866  HA  MET A 250       7.358  13.370 -22.587  0.00  0.00      A     
ATOM   3867  CB  MET A 250       6.925  11.802 -21.175  0.00  0.00      A     
ATOM   3868  HB1 MET A 250       5.847  11.830 -21.338  0.00  0.00      A     
ATOM   3869  HB2 MET A 250       7.111  11.603 -20.120  0.00  0.00      A     
ATOM   3870  CG  MET A 250       7.528  10.654 -22.000  0.00  0.00      A     
ATOM   3871  HG1 MET A 250       8.615  10.723 -21.959  0.00  0.00      A     
ATOM   3872  HG2 MET A 250       7.228  10.765 -23.043  0.00  0.00      A     
ATOM   3873  SD  MET A 250       7.094   8.988 -21.426  0.00  0.00      A     
ATOM   3874  CE  MET A 250       5.401   8.840 -22.064  0.00  0.00      A     
ATOM   3875  HE1 MET A 250       4.799   9.679 -21.719  0.00  0.00      A     
ATOM   3876  HE2 MET A 250       4.947   7.914 -21.711  0.00  0.00      A     
ATOM   3877  HE3 MET A 250       5.418   8.827 -23.154  0.00  0.00      A     
ATOM   3878  C   MET A 250       6.833  14.299 -20.738  0.00  0.00      A     
ATOM   3879  O   MET A 250       5.724  14.714 -21.088  0.00  0.00      A     
ATOM   3880  N   TYR A 251       7.513  14.788 -19.694  0.00  0.00      A     
ATOM   3881  HN  TYR A 251       8.435  14.406 -19.561  0.00  0.00      A     
ATOM   3882  CA  TYR A 251       7.069  15.760 -18.690  0.00  0.00      A     
ATOM   3883  HA  TYR A 251       6.225  16.328 -19.085  0.00  0.00      A     
ATOM   3884  CB  TYR A 251       6.614  15.004 -17.420  0.00  0.00      A     
ATOM   3885  HB1 TYR A 251       5.986  15.673 -16.836  0.00  0.00      A     
ATOM   3886  HB2 TYR A 251       7.488  14.771 -16.812  0.00  0.00      A     
ATOM   3887  CG  TYR A 251       5.866  13.703 -17.678  0.00  0.00      A     
ATOM   3888  CD1 TYR A 251       4.668  13.725 -18.412  0.00  0.00      A     
ATOM   3889  HD1 TYR A 251       4.262  14.677 -18.725  0.00  0.00      A     
ATOM   3890  CE1 TYR A 251       4.073  12.519 -18.830  0.00  0.00      A     
ATOM   3891  HE1 TYR A 251       3.185  12.521 -19.437  0.00  0.00      A     
ATOM   3892  CZ  TYR A 251       4.662  11.286 -18.502  0.00  0.00      A     
ATOM   3893  OH  TYR A 251       4.148  10.142 -19.021  0.00  0.00      A     
ATOM   3894  HH  TYR A 251       3.473  10.363 -19.697  0.00  0.00      A     
ATOM   3895  CE2 TYR A 251       5.809  11.258 -17.686  0.00  0.00      A     
ATOM   3896  HE2 TYR A 251       6.242  10.306 -17.430  0.00  0.00      A     
ATOM   3897  CD2 TYR A 251       6.414  12.466 -17.277  0.00  0.00      A     
ATOM   3898  HD2 TYR A 251       7.320  12.447 -16.687  0.00  0.00      A     
ATOM   3899  C   TYR A 251       8.222  16.735 -18.366  0.00  0.00      A     
ATOM   3900  O   TYR A 251       9.249  16.328 -17.816  0.00  0.00      A     
ATOM   3901  N   THR A 252       8.085  18.016 -18.714  0.00  0.00      A     
ATOM   3902  HN  THR A 252       7.193  18.303 -19.120  0.00  0.00      A     
ATOM   3903  CA  THR A 252       9.138  19.063 -18.568  0.00  0.00      A     
ATOM   3904  HA  THR A 252      10.112  18.594 -18.695  0.00  0.00      A     
ATOM   3905  CB  THR A 252       9.021  20.149 -19.646  0.00  0.00      A     
ATOM   3906  HB  THR A 252       9.706  20.973 -19.446  0.00  0.00      A     
ATOM   3907  CG2 THR A 252       9.363  19.565 -21.008  0.00  0.00      A     
ATOM   3908 HG21 THR A 252       9.311  20.358 -21.745  0.00  0.00      A     
ATOM   3909 HG22 THR A 252       8.660  18.777 -21.279  0.00  0.00      A     
ATOM   3910 HG23 THR A 252      10.375  19.163 -21.000  0.00  0.00      A     
ATOM   3911  OG1 THR A 252       7.703  20.636 -19.749  0.00  0.00      A     
ATOM   3912  HG1 THR A 252       7.577  21.356 -19.106  0.00  0.00      A     
ATOM   3913  C   THR A 252       9.190  19.732 -17.193  0.00  0.00      A     
ATOM   3914  O   THR A 252       9.905  20.709 -16.987  0.00  0.00      A     
ATOM   3915  N   GLY A 253       8.447  19.192 -16.233  0.00  0.00      A     
ATOM   3916  HN  GLY A 253       7.884  18.398 -16.500  0.00  0.00      A     
ATOM   3917  CA  GLY A 253       8.389  19.596 -14.828  0.00  0.00      A     
ATOM   3918  HA1 GLY A 253       7.989  20.607 -14.747  0.00  0.00      A     
ATOM   3919  HA2 GLY A 253       9.392  19.587 -14.403  0.00  0.00      A     
ATOM   3920  C   GLY A 253       7.501  18.651 -14.014  0.00  0.00      A     
ATOM   3921  O   GLY A 253       6.756  17.838 -14.567  0.00  0.00      A     
ATOM   3922  N   THR A 254       7.546  18.759 -12.688  0.00  0.00      A     
ATOM   3923  HN  THR A 254       8.089  19.520 -12.294  0.00  0.00      A     
ATOM   3924  CA  THR A 254       6.703  17.935 -11.793  0.00  0.00      A     
ATOM   3925  HA  THR A 254       6.821  16.884 -12.058  0.00  0.00      A     
ATOM   3926  CB  THR A 254       7.127  18.095 -10.331  0.00  0.00      A     
ATOM   3927  HB  THR A 254       7.241  19.150 -10.081  0.00  0.00      A     
ATOM   3928  CG2 THR A 254       6.198  17.426  -9.328  0.00  0.00      A     
ATOM   3929 HG21 THR A 254       6.033  16.386  -9.611  0.00  0.00      A     
ATOM   3930 HG22 THR A 254       5.246  17.955  -9.286  0.00  0.00      A     
ATOM   3931 HG23 THR A 254       6.650  17.469  -8.339  0.00  0.00      A     
ATOM   3932  OG1 THR A 254       8.352  17.428 -10.184  0.00  0.00      A     
ATOM   3933  HG1 THR A 254       8.937  17.738 -10.903  0.00  0.00      A     
ATOM   3934  C   THR A 254       5.219  18.250 -11.942  0.00  0.00      A     
ATOM   3935  O   THR A 254       4.408  17.328 -12.034  0.00  0.00      A     
ATOM   3936  N   LEU A 255       4.852  19.532 -12.045  0.00  0.00      A     
ATOM   3937  HN  LEU A 255       5.564  20.254 -11.967  0.00  0.00      A     
ATOM   3938  CA  LEU A 255       3.469  19.917 -12.347  0.00  0.00      A     
ATOM   3939  HA  LEU A 255       2.825  19.221 -11.814  0.00  0.00      A     
ATOM   3940  CB  LEU A 255       3.188  21.330 -11.802  0.00  0.00      A     
ATOM   3941  HB1 LEU A 255       3.578  22.064 -12.509  0.00  0.00      A     
ATOM   3942  HB2 LEU A 255       3.715  21.462 -10.856  0.00  0.00      A     
ATOM   3943  CG  LEU A 255       1.691  21.601 -11.553  0.00  0.00      A     
ATOM   3944  HG  LEU A 255       1.122  21.410 -12.461  0.00  0.00      A     
ATOM   3945  CD1 LEU A 255       1.118  20.764 -10.408  0.00  0.00      A     
ATOM   3946 HD11 LEU A 255       0.075  21.032 -10.251  0.00  0.00      A     
ATOM   3947 HD12 LEU A 255       1.671  20.952  -9.488  0.00  0.00      A     
ATOM   3948 HD13 LEU A 255       1.151  19.703 -10.639  0.00  0.00      A     
ATOM   3949  CD2 LEU A 255       1.490  23.057 -11.152  0.00  0.00      A     
ATOM   3950 HD21 LEU A 255       1.811  23.708 -11.961  0.00  0.00      A     
ATOM   3951 HD22 LEU A 255       2.061  23.277 -10.251  0.00  0.00      A     
ATOM   3952 HD23 LEU A 255       0.440  23.239 -10.938  0.00  0.00      A     
ATOM   3953  C   LEU A 255       3.106  19.750 -13.837  0.00  0.00      A     
ATOM   3954  O   LEU A 255       1.971  19.406 -14.140  0.00  0.00      A     
ATOM   3955  N   ASP A 256       4.060  19.851 -14.770  0.00  0.00      A     
ATOM   3956  HN  ASP A 256       4.979  20.149 -14.487  0.00  0.00      A     
ATOM   3957  CA  ASP A 256       3.837  19.461 -16.178  0.00  0.00      A     
ATOM   3958  HA  ASP A 256       3.000  20.044 -16.564  0.00  0.00      A     
ATOM   3959  CB  ASP A 256       5.065  19.809 -17.024  0.00  0.00      A     
ATOM   3960  HB1 ASP A 256       5.892  19.172 -16.719  0.00  0.00      A     
ATOM   3961  HB2 ASP A 256       5.342  20.850 -16.855  0.00  0.00      A     
ATOM   3962  CG  ASP A 256       4.786  19.597 -18.512  0.00  0.00      A     
ATOM   3963  OD1 ASP A 256       3.965  20.347 -19.084  0.00  0.00      A     
ATOM   3964  OD2 ASP A 256       5.354  18.650 -19.102  0.00  0.00      A     
ATOM   3965  C   ASP A 256       3.458  17.971 -16.341  0.00  0.00      A     
ATOM   3966  O   ASP A 256       2.613  17.629 -17.166  0.00  0.00      A     
ATOM   3967  N   CYS A 257       3.973  17.075 -15.490  0.00  0.00      A     
ATOM   3968  HN  CYS A 257       4.712  17.376 -14.864  0.00  0.00      A     
ATOM   3969  CA  CYS A 257       3.478  15.694 -15.407  0.00  0.00      A     
ATOM   3970  HA  CYS A 257       3.566  15.245 -16.396  0.00  0.00      A     
ATOM   3971  CB  CYS A 257       4.377  14.912 -14.441  0.00  0.00      A     
ATOM   3972  HB1 CYS A 257       4.116  15.150 -13.408  0.00  0.00      A     
ATOM   3973  HB2 CYS A 257       5.422  15.188 -14.602  0.00  0.00      A     
ATOM   3974  SG  CYS A 257       4.178  13.134 -14.754  0.00  0.00      A     
ATOM   3975  HG1 CYS A 257       4.646  13.124 -16.013  0.00  0.00      A     
ATOM   3976  C   CYS A 257       1.980  15.615 -15.031  0.00  0.00      A     
ATOM   3977  O   CYS A 257       1.221  14.872 -15.657  0.00  0.00      A     
ATOM   3978  N   TRP A 258       1.521  16.459 -14.095  0.00  0.00      A     
ATOM   3979  HN  TRP A 258       2.194  17.069 -13.651  0.00  0.00      A     
ATOM   3980  CA  TRP A 258       0.092  16.713 -13.812  0.00  0.00      A     
ATOM   3981  HA  TRP A 258      -0.419  15.758 -13.695  0.00  0.00      A     
ATOM   3982  CB  TRP A 258      -0.071  17.477 -12.486  0.00  0.00      A     
ATOM   3983  HB1 TRP A 258      -1.074  17.904 -12.448  0.00  0.00      A     
ATOM   3984  HB2 TRP A 258       0.617  18.316 -12.451  0.00  0.00      A     
ATOM   3985  CG  TRP A 258       0.093  16.676 -11.235  0.00  0.00      A     
ATOM   3986  CD1 TRP A 258       1.256  16.456 -10.582  0.00  0.00      A     
ATOM   3987  HD1 TRP A 258       2.223  16.832 -10.899  0.00  0.00      A     
ATOM   3988  NE1 TRP A 258       1.008  15.713  -9.443  0.00  0.00      A     
ATOM   3989  HE1 TRP A 258       1.716  15.476  -8.764  0.00  0.00      A     
ATOM   3990  CE2 TRP A 258      -0.324  15.383  -9.328  0.00  0.00      A     
ATOM   3991  CZ2 TRP A 258      -1.046  14.633  -8.391  0.00  0.00      A     
ATOM   3992  HZ2 TRP A 258      -0.539  14.160  -7.568  0.00  0.00      A     
ATOM   3993  CH2 TRP A 258      -2.443  14.548  -8.510  0.00  0.00      A     
ATOM   3994  HH2 TRP A 258      -3.021  14.010  -7.769  0.00  0.00      A     
ATOM   3995  CZ3 TRP A 258      -3.093  15.200  -9.571  0.00  0.00      A     
ATOM   3996  HZ3 TRP A 258      -4.173  15.161  -9.632  0.00  0.00      A     
ATOM   3997  CE3 TRP A 258      -2.352  15.915 -10.535  0.00  0.00      A     
ATOM   3998  HE3 TRP A 258      -2.858  16.419 -11.348  0.00  0.00      A     
ATOM   3999  CD2 TRP A 258      -0.946  16.021 -10.441  0.00  0.00      A     
ATOM   4000  C   TRP A 258      -0.671  17.455 -14.931  0.00  0.00      A     
ATOM   4001  O   TRP A 258      -1.897  17.527 -14.860  0.00  0.00      A     
ATOM   4002  N   ARG A 259      -0.001  17.976 -15.975  0.00  0.00      A     
ATOM   4003  HN  ARG A 259       1.012  17.950 -15.928  0.00  0.00      A     
ATOM   4004  CA  ARG A 259      -0.629  18.632 -17.149  0.00  0.00      A     
ATOM   4005  HA  ARG A 259      -1.686  18.804 -16.940  0.00  0.00      A     
ATOM   4006  CB  ARG A 259      -0.003  20.008 -17.454  0.00  0.00      A     
ATOM   4007  HB1 ARG A 259      -0.580  20.455 -18.266  0.00  0.00      A     
ATOM   4008  HB2 ARG A 259       1.013  19.869 -17.827  0.00  0.00      A     
ATOM   4009  CG  ARG A 259       0.036  21.037 -16.311  0.00  0.00      A     
ATOM   4010  HG1 ARG A 259       0.085  22.028 -16.762  0.00  0.00      A     
ATOM   4011  HG2 ARG A 259       0.950  20.905 -15.742  0.00  0.00      A     
ATOM   4012  CD  ARG A 259      -1.158  20.986 -15.350  0.00  0.00      A     
ATOM   4013  HD1 ARG A 259      -1.158  20.037 -14.817  0.00  0.00      A     
ATOM   4014  HD2 ARG A 259      -2.074  21.059 -15.934  0.00  0.00      A     
ATOM   4015  NE  ARG A 259      -1.094  22.073 -14.363  0.00  0.00      A     
ATOM   4016  HE  ARG A 259      -0.346  22.742 -14.469  0.00  0.00      A     
ATOM   4017  CZ  ARG A 259      -1.891  22.267 -13.345  0.00  0.00      A     
ATOM   4018  NH1 ARG A 259      -2.903  21.537 -13.070  0.00  0.00      A     
ATOM   4019 HH11 ARG A 259      -3.533  21.854 -12.347  0.00  0.00      A     
ATOM   4020 HH12 ARG A 259      -3.150  20.781 -13.687  0.00  0.00      A     
ATOM   4021  NH2 ARG A 259      -1.710  23.229 -12.527  0.00  0.00      A     
ATOM   4022 HH21 ARG A 259      -2.176  23.148 -11.635  0.00  0.00      A     
ATOM   4023 HH22 ARG A 259      -0.965  23.886 -12.674  0.00  0.00      A     
ATOM   4024  C   ARG A 259      -0.630  17.786 -18.425  0.00  0.00      A     
ATOM   4025  O   ARG A 259      -1.540  17.945 -19.229  0.00  0.00      A     
ATOM   4026  N   LYS A 260       0.275  16.817 -18.591  0.00  0.00      A     
ATOM   4027  HN  LYS A 260       1.052  16.831 -17.937  0.00  0.00      A     
ATOM   4028  CA  LYS A 260       0.365  15.950 -19.793  0.00  0.00      A     
ATOM   4029  HA  LYS A 260       0.246  16.585 -20.674  0.00  0.00      A     
ATOM   4030  CB  LYS A 260       1.779  15.342 -19.824  0.00  0.00      A     
ATOM   4031  HB1 LYS A 260       1.925  14.760 -18.912  0.00  0.00      A     
ATOM   4032  HB2 LYS A 260       2.509  16.155 -19.807  0.00  0.00      A     
ATOM   4033  CG  LYS A 260       2.080  14.429 -21.031  0.00  0.00      A     
ATOM   4034  HG1 LYS A 260       1.492  13.515 -20.942  0.00  0.00      A     
ATOM   4035  HG2 LYS A 260       3.130  14.148 -20.993  0.00  0.00      A     
ATOM   4036  CD  LYS A 260       1.810  15.039 -22.411  0.00  0.00      A     
ATOM   4037  HD1 LYS A 260       0.741  15.178 -22.531  0.00  0.00      A     
ATOM   4038  HD2 LYS A 260       2.131  14.339 -23.181  0.00  0.00      A     
ATOM   4039  CE  LYS A 260       2.496  16.392 -22.610  0.00  0.00      A     
ATOM   4040  HE1 LYS A 260       2.255  17.040 -21.763  0.00  0.00      A     
ATOM   4041  HE2 LYS A 260       2.074  16.864 -23.505  0.00  0.00      A     
ATOM   4042  NZ  LYS A 260       3.964  16.263 -22.769  0.00  0.00      A     
ATOM   4043  HZ1 LYS A 260       4.383  17.194 -22.750  0.00  0.00      A     
ATOM   4044  HZ2 LYS A 260       4.175  15.844 -23.670  0.00  0.00      A     
ATOM   4045  HZ3 LYS A 260       4.403  15.728 -22.026  0.00  0.00      A     
ATOM   4046  C   LYS A 260      -0.706  14.851 -19.924  0.00  0.00      A     
ATOM   4047  O   LYS A 260      -1.325  14.728 -20.979  0.00  0.00      A     
ATOM   4048  N   ILE A 261      -0.893  14.023 -18.893  0.00  0.00      A     
ATOM   4049  HN  ILE A 261      -0.395  14.239 -18.040  0.00  0.00      A     
ATOM   4050  CA  ILE A 261      -1.443  12.652 -19.056  0.00  0.00      A     
ATOM   4051  HA  ILE A 261      -1.067  12.249 -19.999  0.00  0.00      A     
ATOM   4052  CB  ILE A 261      -0.913  11.722 -17.940  0.00  0.00      A     
ATOM   4053  HB  ILE A 261      -1.263  12.096 -16.978  0.00  0.00      A     
ATOM   4054  CG2 ILE A 261      -1.438  10.286 -18.124  0.00  0.00      A     
ATOM   4055 HG21 ILE A 261      -2.527  10.260 -18.137  0.00  0.00      A     
ATOM   4056 HG22 ILE A 261      -1.120   9.651 -17.298  0.00  0.00      A     
ATOM   4057 HG23 ILE A 261      -1.052   9.874 -19.056  0.00  0.00      A     
ATOM   4058  CG1 ILE A 261       0.636  11.753 -17.945  0.00  0.00      A     
ATOM   4059 HG11 ILE A 261       0.970  12.719 -17.567  0.00  0.00      A     
ATOM   4060 HG12 ILE A 261       0.994  11.644 -18.968  0.00  0.00      A     
ATOM   4061  CD  ILE A 261       1.303  10.672 -17.095  0.00  0.00      A     
ATOM   4062  HD1 ILE A 261       2.343  10.934 -16.907  0.00  0.00      A     
ATOM   4063  HD2 ILE A 261       1.263   9.718 -17.617  0.00  0.00      A     
ATOM   4064  HD3 ILE A 261       0.776  10.583 -16.150  0.00  0.00      A     
ATOM   4065  C   ILE A 261      -2.976  12.575 -19.171  0.00  0.00      A     
ATOM   4066  O   ILE A 261      -3.483  11.905 -20.067  0.00  0.00      A     
ATOM   4067  N   ALA A 262      -3.731  13.314 -18.354  0.00  0.00      A     
ATOM   4068  HN  ALA A 262      -3.264  13.852 -17.634  0.00  0.00      A     
ATOM   4069  CA  ALA A 262      -5.195  13.454 -18.470  0.00  0.00      A     
ATOM   4070  HA  ALA A 262      -5.631  12.453 -18.439  0.00  0.00      A     
ATOM   4071  CB  ALA A 262      -5.721  14.239 -17.264  0.00  0.00      A     
ATOM   4072  HB1 ALA A 262      -5.274  13.872 -16.346  0.00  0.00      A     
ATOM   4073  HB2 ALA A 262      -6.802  14.124 -17.198  0.00  0.00      A     
ATOM   4074  HB3 ALA A 262      -5.494  15.298 -17.369  0.00  0.00      A     
ATOM   4075  C   ALA A 262      -5.683  14.111 -19.784  0.00  0.00      A     
ATOM   4076  O   ALA A 262      -6.889  14.166 -20.044  0.00  0.00      A     
ATOM   4077  N   ARG A 263      -4.762  14.598 -20.623  0.00  0.00      A     
ATOM   4078  HN  ARG A 263      -3.813  14.604 -20.272  0.00  0.00      A     
ATOM   4079  CA  ARG A 263      -4.977  15.117 -21.989  0.00  0.00      A     
ATOM   4080  HA  ARG A 263      -6.038  15.281 -22.180  0.00  0.00      A     
ATOM   4081  CB  ARG A 263      -4.245  16.466 -22.114  0.00  0.00      A     
ATOM   4082  HB1 ARG A 263      -4.250  16.794 -23.155  0.00  0.00      A     
ATOM   4083  HB2 ARG A 263      -3.213  16.325 -21.800  0.00  0.00      A     
ATOM   4084  CG  ARG A 263      -4.847  17.585 -21.257  0.00  0.00      A     
ATOM   4085  HG1 ARG A 263      -4.964  17.243 -20.231  0.00  0.00      A     
ATOM   4086  HG2 ARG A 263      -5.825  17.854 -21.654  0.00  0.00      A     
ATOM   4087  CD  ARG A 263      -3.926  18.812 -21.275  0.00  0.00      A     
ATOM   4088  HD1 ARG A 263      -3.908  19.217 -22.287  0.00  0.00      A     
ATOM   4089  HD2 ARG A 263      -2.910  18.505 -21.039  0.00  0.00      A     
ATOM   4090  NE  ARG A 263      -4.377  19.839 -20.315  0.00  0.00      A     
ATOM   4091  HE  ARG A 263      -5.200  19.647 -19.760  0.00  0.00      A     
ATOM   4092  CZ  ARG A 263      -3.826  21.006 -20.089  0.00  0.00      A     
ATOM   4093  NH1 ARG A 263      -2.696  21.393 -20.547  0.00  0.00      A     
ATOM   4094 HH11 ARG A 263      -2.439  22.354 -20.380  0.00  0.00      A     
ATOM   4095 HH12 ARG A 263      -2.062  20.744 -20.990  0.00  0.00      A     
ATOM   4096  NH2 ARG A 263      -4.405  21.891 -19.369  0.00  0.00      A     
ATOM   4097 HH21 ARG A 263      -3.930  22.782 -19.296  0.00  0.00      A     
ATOM   4098 HH22 ARG A 263      -5.293  21.716 -18.929  0.00  0.00      A     
ATOM   4099  C   ARG A 263      -4.524  14.149 -23.096  0.00  0.00      A     
ATOM   4100  O   ARG A 263      -4.750  14.451 -24.265  0.00  0.00      A     
ATOM   4101  N   ASP A 264      -3.952  12.987 -22.765  0.00  0.00      A     
ATOM   4102  HN  ASP A 264      -3.863  12.775 -21.782  0.00  0.00      A     
ATOM   4103  CA  ASP A 264      -3.353  12.060 -23.747  0.00  0.00      A     
ATOM   4104  HA  ASP A 264      -3.808  12.267 -24.715  0.00  0.00      A     
ATOM   4105  CB  ASP A 264      -1.845  12.370 -23.831  0.00  0.00      A     
ATOM   4106  HB1 ASP A 264      -1.300  11.726 -23.138  0.00  0.00      A     
ATOM   4107  HB2 ASP A 264      -1.661  13.395 -23.520  0.00  0.00      A     
ATOM   4108  CG  ASP A 264      -1.282  12.220 -25.244  0.00  0.00      A     
ATOM   4109  OD1 ASP A 264      -0.173  11.660 -25.391  0.00  0.00      A     
ATOM   4110  OD2 ASP A 264      -1.935  12.703 -26.203  0.00  0.00      A     
ATOM   4111  C   ASP A 264      -3.564  10.540 -23.524  0.00  0.00      A     
ATOM   4112  O   ASP A 264      -3.436   9.780 -24.484  0.00  0.00      A     
ATOM   4113  N   GLU A 265      -3.904  10.085 -22.311  0.00  0.00      A     
ATOM   4114  HN  GLU A 265      -3.963  10.767 -21.563  0.00  0.00      A     
ATOM   4115  CA  GLU A 265      -4.001   8.648 -21.940  0.00  0.00      A     
ATOM   4116  HA  GLU A 265      -4.015   8.049 -22.851  0.00  0.00      A     
ATOM   4117  CB  GLU A 265      -2.752   8.224 -21.142  0.00  0.00      A     
ATOM   4118  HB1 GLU A 265      -2.858   7.176 -20.859  0.00  0.00      A     
ATOM   4119  HB2 GLU A 265      -2.702   8.818 -20.231  0.00  0.00      A     
ATOM   4120  CG  GLU A 265      -1.433   8.368 -21.922  0.00  0.00      A     
ATOM   4121  HG1 GLU A 265      -1.490   7.768 -22.833  0.00  0.00      A     
ATOM   4122  HG2 GLU A 265      -1.292   9.412 -22.209  0.00  0.00      A     
ATOM   4123  CD  GLU A 265      -0.231   7.912 -21.085  0.00  0.00      A     
ATOM   4124  OE1 GLU A 265      -0.161   6.739 -20.662  0.00  0.00      A     
ATOM   4125  OE2 GLU A 265       0.679   8.725 -20.799  0.00  0.00      A     
ATOM   4126  C   GLU A 265      -5.306   8.264 -21.191  0.00  0.00      A     
ATOM   4127  O   GLU A 265      -5.473   7.136 -20.721  0.00  0.00      A     
ATOM   4128  N   GLY A 266      -6.271   9.184 -21.108  0.00  0.00      A     
ATOM   4129  HN  GLY A 266      -6.060  10.112 -21.462  0.00  0.00      A     
ATOM   4130  CA  GLY A 266      -7.677   8.910 -20.775  0.00  0.00      A     
ATOM   4131  HA1 GLY A 266      -7.952   7.938 -21.186  0.00  0.00      A     
ATOM   4132  HA2 GLY A 266      -8.299   9.655 -21.272  0.00  0.00      A     
ATOM   4133  C   GLY A 266      -8.051   8.916 -19.287  0.00  0.00      A     
ATOM   4134  O   GLY A 266      -7.244   9.167 -18.389  0.00  0.00      A     
ATOM   4135  N   GLY A 267      -9.311   8.572 -19.002  0.00  0.00      A     
ATOM   4136  HN  GLY A 267      -9.932   8.424 -19.784  0.00  0.00      A     
ATOM   4137  CA  GLY A 267      -9.877   8.420 -17.645  0.00  0.00      A     
ATOM   4138  HA1 GLY A 267     -10.965   8.413 -17.713  0.00  0.00      A     
ATOM   4139  HA2 GLY A 267      -9.594   9.279 -17.037  0.00  0.00      A     
ATOM   4140  C   GLY A 267      -9.454   7.155 -16.873  0.00  0.00      A     
ATOM   4141  O   GLY A 267     -10.196   6.698 -16.008  0.00  0.00      A     
ATOM   4142  N   LYS A 268      -8.302   6.552 -17.215  0.00  0.00      A     
ATOM   4143  HN  LYS A 268      -7.758   7.017 -17.927  0.00  0.00      A     
ATOM   4144  CA  LYS A 268      -7.818   5.272 -16.644  0.00  0.00      A     
ATOM   4145  HA  LYS A 268      -8.287   5.154 -15.669  0.00  0.00      A     
ATOM   4146  CB  LYS A 268      -8.312   4.126 -17.548  0.00  0.00      A     
ATOM   4147  HB1 LYS A 268      -7.678   4.052 -18.433  0.00  0.00      A     
ATOM   4148  HB2 LYS A 268      -9.326   4.363 -17.878  0.00  0.00      A     
ATOM   4149  CG  LYS A 268      -8.363   2.769 -16.826  0.00  0.00      A     
ATOM   4150  HG1 LYS A 268      -8.892   2.889 -15.878  0.00  0.00      A     
ATOM   4151  HG2 LYS A 268      -7.351   2.416 -16.626  0.00  0.00      A     
ATOM   4152  CD  LYS A 268      -9.104   1.729 -17.676  0.00  0.00      A     
ATOM   4153  HD1 LYS A 268      -8.547   1.549 -18.598  0.00  0.00      A     
ATOM   4154  HD2 LYS A 268     -10.095   2.111 -17.930  0.00  0.00      A     
ATOM   4155  CE  LYS A 268      -9.258   0.418 -16.901  0.00  0.00      A     
ATOM   4156  HE1 LYS A 268      -9.775   0.625 -15.959  0.00  0.00      A     
ATOM   4157  HE2 LYS A 268      -8.263   0.033 -16.663  0.00  0.00      A     
ATOM   4158  NZ  LYS A 268     -10.021  -0.574 -17.693  0.00  0.00      A     
ATOM   4159  HZ1 LYS A 268     -10.963  -0.239 -17.894  0.00  0.00      A     
ATOM   4160  HZ2 LYS A 268     -10.074  -1.480 -17.234  0.00  0.00      A     
ATOM   4161  HZ3 LYS A 268      -9.578  -0.743 -18.593  0.00  0.00      A     
ATOM   4162  C   LYS A 268      -6.309   5.186 -16.355  0.00  0.00      A     
ATOM   4163  O   LYS A 268      -5.897   4.348 -15.554  0.00  0.00      A     
ATOM   4164  N   ALA A 269      -5.492   6.071 -16.929  0.00  0.00      A     
ATOM   4165  HN  ALA A 269      -5.906   6.764 -17.531  0.00  0.00      A     
ATOM   4166  CA  ALA A 269      -4.051   6.206 -16.667  0.00  0.00      A     
ATOM   4167  HA  ALA A 269      -3.559   5.293 -17.001  0.00  0.00      A     
ATOM   4168  CB  ALA A 269      -3.535   7.350 -17.546  0.00  0.00      A     
ATOM   4169  HB1 ALA A 269      -3.977   8.298 -17.234  0.00  0.00      A     
ATOM   4170  HB2 ALA A 269      -3.795   7.160 -18.588  0.00  0.00      A     
ATOM   4171  HB3 ALA A 269      -2.450   7.420 -17.468  0.00  0.00      A     
ATOM   4172  C   ALA A 269      -3.652   6.406 -15.180  0.00  0.00      A     
ATOM   4173  O   ALA A 269      -2.513   6.111 -14.807  0.00  0.00      A     
ATOM   4174  N   PHE A 270      -4.577   6.839 -14.316  0.00  0.00      A     
ATOM   4175  HN  PHE A 270      -5.439   7.195 -14.719  0.00  0.00      A     
ATOM   4176  CA  PHE A 270      -4.363   7.061 -12.869  0.00  0.00      A     
ATOM   4177  HA  PHE A 270      -3.293   7.113 -12.674  0.00  0.00      A     
ATOM   4178  CB  PHE A 270      -4.950   8.426 -12.481  0.00  0.00      A     
ATOM   4179  HB1 PHE A 270      -4.622   8.672 -11.470  0.00  0.00      A     
ATOM   4180  HB2 PHE A 270      -6.038   8.340 -12.474  0.00  0.00      A     
ATOM   4181  CG  PHE A 270      -4.561   9.586 -13.380  0.00  0.00      A     
ATOM   4182  CD1 PHE A 270      -3.268   9.665 -13.929  0.00  0.00      A     
ATOM   4183  HD1 PHE A 270      -2.525   8.924 -13.684  0.00  0.00      A     
ATOM   4184  CE1 PHE A 270      -2.927  10.713 -14.795  0.00  0.00      A     
ATOM   4185  HE1 PHE A 270      -1.924  10.774 -15.193  0.00  0.00      A     
ATOM   4186  CZ  PHE A 270      -3.881  11.688 -15.119  0.00  0.00      A     
ATOM   4187  HZ  PHE A 270      -3.608  12.496 -15.775  0.00  0.00      A     
ATOM   4188  CE2 PHE A 270      -5.169  11.629 -14.560  0.00  0.00      A     
ATOM   4189  HE2 PHE A 270      -5.901  12.391 -14.786  0.00  0.00      A     
ATOM   4190  CD2 PHE A 270      -5.504  10.584 -13.686  0.00  0.00      A     
ATOM   4191  HD2 PHE A 270      -6.492  10.546 -13.253  0.00  0.00      A     
ATOM   4192  C   PHE A 270      -4.879   5.927 -11.955  0.00  0.00      A     
ATOM   4193  O   PHE A 270      -4.869   6.062 -10.730  0.00  0.00      A     
ATOM   4194  N   PHE A 271      -5.281   4.789 -12.534  0.00  0.00      A     
ATOM   4195  HN  PHE A 271      -5.335   4.781 -13.545  0.00  0.00      A     
ATOM   4196  CA  PHE A 271      -5.708   3.573 -11.814  0.00  0.00      A     
ATOM   4197  HA  PHE A 271      -5.541   3.708 -10.744  0.00  0.00      A     
ATOM   4198  CB  PHE A 271      -7.216   3.359 -12.041  0.00  0.00      A     
ATOM   4199  HB1 PHE A 271      -7.549   2.534 -11.410  0.00  0.00      A     
ATOM   4200  HB2 PHE A 271      -7.361   3.051 -13.078  0.00  0.00      A     
ATOM   4201  CG  PHE A 271      -8.121   4.548 -11.756  0.00  0.00      A     
ATOM   4202  CD1 PHE A 271      -8.979   5.037 -12.760  0.00  0.00      A     
ATOM   4203  HD1 PHE A 271      -9.000   4.567 -13.730  0.00  0.00      A     
ATOM   4204  CE1 PHE A 271      -9.830   6.127 -12.504  0.00  0.00      A     
ATOM   4205  HE1 PHE A 271     -10.484   6.496 -13.284  0.00  0.00      A     
ATOM   4206  CZ  PHE A 271      -9.842   6.722 -11.231  0.00  0.00      A     
ATOM   4207  HZ  PHE A 271     -10.503   7.554 -11.023  0.00  0.00      A     
ATOM   4208  CE2 PHE A 271      -9.000   6.226 -10.220  0.00  0.00      A     
ATOM   4209  HE2 PHE A 271      -9.009   6.686  -9.242  0.00  0.00      A     
ATOM   4210  CD2 PHE A 271      -8.137   5.146 -10.481  0.00  0.00      A     
ATOM   4211  HD2 PHE A 271      -7.487   4.781  -9.699  0.00  0.00      A     
ATOM   4212  C   PHE A 271      -4.916   2.307 -12.217  0.00  0.00      A     
ATOM   4213  O   PHE A 271      -5.269   1.194 -11.818  0.00  0.00      A     
ATOM   4214  N   LYS A 272      -3.857   2.443 -13.029  0.00  0.00      A     
ATOM   4215  HN  LYS A 272      -3.513   3.389 -13.171  0.00  0.00      A     
ATOM   4216  CA  LYS A 272      -3.110   1.340 -13.670  0.00  0.00      A     
ATOM   4217  HA  LYS A 272      -3.836   0.661 -14.111  0.00  0.00      A     
ATOM   4218  CB  LYS A 272      -2.227   1.871 -14.812  0.00  0.00      A     
ATOM   4219  HB1 LYS A 272      -1.730   1.018 -15.269  0.00  0.00      A     
ATOM   4220  HB2 LYS A 272      -1.463   2.529 -14.397  0.00  0.00      A     
ATOM   4221  CG  LYS A 272      -2.979   2.640 -15.914  0.00  0.00      A     
ATOM   4222  HG1 LYS A 272      -2.256   3.033 -16.623  0.00  0.00      A     
ATOM   4223  HG2 LYS A 272      -3.463   3.500 -15.458  0.00  0.00      A     
ATOM   4224  CD  LYS A 272      -4.041   1.831 -16.683  0.00  0.00      A     
ATOM   4225  HD1 LYS A 272      -4.515   2.483 -17.418  0.00  0.00      A     
ATOM   4226  HD2 LYS A 272      -4.818   1.533 -15.979  0.00  0.00      A     
ATOM   4227  CE  LYS A 272      -3.518   0.568 -17.387  0.00  0.00      A     
ATOM   4228  HE1 LYS A 272      -4.379  -0.059 -17.632  0.00  0.00      A     
ATOM   4229  HE2 LYS A 272      -2.897  -0.008 -16.694  0.00  0.00      A     
ATOM   4230  NZ  LYS A 272      -2.766   0.854 -18.634  0.00  0.00      A     
ATOM   4231  HZ1 LYS A 272      -3.294   1.442 -19.260  0.00  0.00      A     
ATOM   4232  HZ2 LYS A 272      -2.567  -0.008 -19.142  0.00  0.00      A     
ATOM   4233  HZ3 LYS A 272      -1.878   1.313 -18.436  0.00  0.00      A     
ATOM   4234  C   LYS A 272      -2.309   0.506 -12.661  0.00  0.00      A     
ATOM   4235  O   LYS A 272      -1.185   0.835 -12.280  0.00  0.00      A     
ATOM   4236  N   GLY A 273      -2.939  -0.557 -12.171  0.00  0.00      A     
ATOM   4237  HN  GLY A 273      -3.855  -0.741 -12.559  0.00  0.00      A     
ATOM   4238  CA  GLY A 273      -2.450  -1.441 -11.104  0.00  0.00      A     
ATOM   4239  HA1 GLY A 273      -1.376  -1.319 -10.971  0.00  0.00      A     
ATOM   4240  HA2 GLY A 273      -2.633  -2.472 -11.402  0.00  0.00      A     
ATOM   4241  C   GLY A 273      -3.131  -1.255  -9.741  0.00  0.00      A     
ATOM   4242  O   GLY A 273      -2.815  -2.005  -8.817  0.00  0.00      A     
ATOM   4243  N   ALA A 274      -4.085  -0.328  -9.592  0.00  0.00      A     
ATOM   4244  HN  ALA A 274      -4.325   0.254 -10.388  0.00  0.00      A     
ATOM   4245  CA  ALA A 274      -4.855  -0.138  -8.354  0.00  0.00      A     
ATOM   4246  HA  ALA A 274      -4.173   0.157  -7.556  0.00  0.00      A     
ATOM   4247  CB  ALA A 274      -5.833   1.022  -8.576  0.00  0.00      A     
ATOM   4248  HB1 ALA A 274      -5.280   1.925  -8.840  0.00  0.00      A     
ATOM   4249  HB2 ALA A 274      -6.387   1.213  -7.656  0.00  0.00      A     
ATOM   4250  HB3 ALA A 274      -6.536   0.782  -9.375  0.00  0.00      A     
ATOM   4251  C   ALA A 274      -5.564  -1.430  -7.883  0.00  0.00      A     
ATOM   4252  O   ALA A 274      -5.537  -1.770  -6.700  0.00  0.00      A     
ATOM   4253  N   TRP A 275      -6.063  -2.245  -8.824  0.00  0.00      A     
ATOM   4254  HN  TRP A 275      -6.039  -1.925  -9.782  0.00  0.00      A     
ATOM   4255  CA  TRP A 275      -6.565  -3.603  -8.547  0.00  0.00      A     
ATOM   4256  HA  TRP A 275      -7.405  -3.516  -7.862  0.00  0.00      A     
ATOM   4257  CB  TRP A 275      -7.088  -4.206  -9.860  0.00  0.00      A     
ATOM   4258  HB1 TRP A 275      -6.254  -4.248 -10.559  0.00  0.00      A     
ATOM   4259  HB2 TRP A 275      -7.829  -3.522 -10.277  0.00  0.00      A     
ATOM   4260  CG  TRP A 275      -7.709  -5.575  -9.826  0.00  0.00      A     
ATOM   4261  CD1 TRP A 275      -7.639  -6.458 -10.850  0.00  0.00      A     
ATOM   4262  HD1 TRP A 275      -7.127  -6.268 -11.788  0.00  0.00      A     
ATOM   4263  NE1 TRP A 275      -8.279  -7.632 -10.504  0.00  0.00      A     
ATOM   4264  HE1 TRP A 275      -8.341  -8.447 -11.099  0.00  0.00      A     
ATOM   4265  CE2 TRP A 275      -8.801  -7.568  -9.232  0.00  0.00      A     
ATOM   4266  CZ2 TRP A 275      -9.509  -8.494  -8.454  0.00  0.00      A     
ATOM   4267  HZ2 TRP A 275      -9.717  -9.484  -8.831  0.00  0.00      A     
ATOM   4268  CH2 TRP A 275      -9.955  -8.112  -7.178  0.00  0.00      A     
ATOM   4269  HH2 TRP A 275     -10.506  -8.809  -6.559  0.00  0.00      A     
ATOM   4270  CZ3 TRP A 275      -9.699  -6.812  -6.711  0.00  0.00      A     
ATOM   4271  HZ3 TRP A 275     -10.060  -6.513  -5.733  0.00  0.00      A     
ATOM   4272  CE3 TRP A 275      -8.985  -5.893  -7.504  0.00  0.00      A     
ATOM   4273  HE3 TRP A 275      -8.820  -4.901  -7.124  0.00  0.00      A     
ATOM   4274  CD2 TRP A 275      -8.492  -6.248  -8.780  0.00  0.00      A     
ATOM   4275  C   TRP A 275      -5.520  -4.504  -7.854  0.00  0.00      A     
ATOM   4276  O   TRP A 275      -5.823  -5.151  -6.858  0.00  0.00      A     
ATOM   4277  N   SER A 276      -4.250  -4.466  -8.283  0.00  0.00      A     
ATOM   4278  HN  SER A 276      -4.037  -3.846  -9.051  0.00  0.00      A     
ATOM   4279  CA  SER A 276      -3.140  -5.158  -7.586  0.00  0.00      A     
ATOM   4280  HA  SER A 276      -3.459  -6.183  -7.390  0.00  0.00      A     
ATOM   4281  CB  SER A 276      -1.875  -5.244  -8.450  0.00  0.00      A     
ATOM   4282  HB1 SER A 276      -2.133  -5.546  -9.462  0.00  0.00      A     
ATOM   4283  HB2 SER A 276      -1.217  -6.005  -8.036  0.00  0.00      A     
ATOM   4284  OG  SER A 276      -1.164  -4.025  -8.480  0.00  0.00      A     
ATOM   4285  HG1 SER A 276      -1.781  -3.281  -8.630  0.00  0.00      A     
ATOM   4286  C   SER A 276      -2.762  -4.558  -6.223  0.00  0.00      A     
ATOM   4287  O   SER A 276      -2.272  -5.281  -5.356  0.00  0.00      A     
ATOM   4288  N   ASN A 277      -3.001  -3.260  -5.989  0.00  0.00      A     
ATOM   4289  HN  ASN A 277      -3.412  -2.709  -6.733  0.00  0.00      A     
ATOM   4290  CA  ASN A 277      -2.820  -2.634  -4.674  0.00  0.00      A     
ATOM   4291  HA  ASN A 277      -1.863  -2.961  -4.263  0.00  0.00      A     
ATOM   4292  CB  ASN A 277      -2.774  -1.103  -4.849  0.00  0.00      A     
ATOM   4293  HB1 ASN A 277      -3.674  -0.764  -5.354  0.00  0.00      A     
ATOM   4294  HB2 ASN A 277      -1.924  -0.825  -5.463  0.00  0.00      A     
ATOM   4295  CG  ASN A 277      -2.682  -0.357  -3.532  0.00  0.00      A     
ATOM   4296  OD1 ASN A 277      -3.639   0.219  -3.046  0.00  0.00      A     
ATOM   4297  ND2 ASN A 277      -1.562  -0.408  -2.863  0.00  0.00      A     
ATOM   4298 HD21 ASN A 277      -1.558   0.030  -1.950  0.00  0.00      A     
ATOM   4299 HD22 ASN A 277      -0.793  -0.962  -3.181  0.00  0.00      A     
ATOM   4300  C   ASN A 277      -3.897  -3.067  -3.656  0.00  0.00      A     
ATOM   4301  O   ASN A 277      -3.557  -3.297  -2.493  0.00  0.00      A     
ATOM   4302  N   VAL A 278      -5.167  -3.194  -4.055  0.00  0.00      A     
ATOM   4303  HN  VAL A 278      -5.404  -2.912  -5.003  0.00  0.00      A     
ATOM   4304  CA  VAL A 278      -6.256  -3.652  -3.153  0.00  0.00      A     
ATOM   4305  HA  VAL A 278      -6.048  -3.284  -2.149  0.00  0.00      A     
ATOM   4306  CB  VAL A 278      -7.635  -3.064  -3.507  0.00  0.00      A     
ATOM   4307  HB  VAL A 278      -8.343  -3.380  -2.741  0.00  0.00      A     
ATOM   4308  CG1 VAL A 278      -7.585  -1.531  -3.499  0.00  0.00      A     
ATOM   4309 HG11 VAL A 278      -7.167  -1.177  -2.558  0.00  0.00      A     
ATOM   4310 HG12 VAL A 278      -8.597  -1.138  -3.599  0.00  0.00      A     
ATOM   4311 HG13 VAL A 278      -6.977  -1.163  -4.326  0.00  0.00      A     
ATOM   4312  CG2 VAL A 278      -8.161  -3.510  -4.868  0.00  0.00      A     
ATOM   4313 HG21 VAL A 278      -7.459  -3.240  -5.651  0.00  0.00      A     
ATOM   4314 HG22 VAL A 278      -9.120  -3.029  -5.060  0.00  0.00      A     
ATOM   4315 HG23 VAL A 278      -8.328  -4.586  -4.863  0.00  0.00      A     
ATOM   4316  C   VAL A 278      -6.323  -5.176  -3.006  0.00  0.00      A     
ATOM   4317  O   VAL A 278      -6.411  -5.653  -1.878  0.00  0.00      A     
ATOM   4318  N   LEU A 279      -6.116  -5.953  -4.080  0.00  0.00      A     
ATOM   4319  HN  LEU A 279      -6.097  -5.517  -4.996  0.00  0.00      A     
ATOM   4320  CA  LEU A 279      -5.986  -7.421  -4.012  0.00  0.00      A     
ATOM   4321  HA  LEU A 279      -6.869  -7.802  -3.497  0.00  0.00      A     
ATOM   4322  CB  LEU A 279      -5.973  -7.990  -5.445  0.00  0.00      A     
ATOM   4323  HB1 LEU A 279      -5.078  -7.631  -5.954  0.00  0.00      A     
ATOM   4324  HB2 LEU A 279      -6.842  -7.604  -5.981  0.00  0.00      A     
ATOM   4325  CG  LEU A 279      -5.999  -9.529  -5.529  0.00  0.00      A     
ATOM   4326  HG  LEU A 279      -5.133  -9.940  -5.012  0.00  0.00      A     
ATOM   4327  CD1 LEU A 279      -7.269 -10.131  -4.932  0.00  0.00      A     
ATOM   4328 HD11 LEU A 279      -7.278 -11.209  -5.091  0.00  0.00      A     
ATOM   4329 HD12 LEU A 279      -8.148  -9.692  -5.403  0.00  0.00      A     
ATOM   4330 HD13 LEU A 279      -7.302  -9.950  -3.859  0.00  0.00      A     
ATOM   4331  CD2 LEU A 279      -5.923  -9.963  -6.989  0.00  0.00      A     
ATOM   4332 HD21 LEU A 279      -4.989  -9.611  -7.422  0.00  0.00      A     
ATOM   4333 HD22 LEU A 279      -6.769  -9.553  -7.540  0.00  0.00      A     
ATOM   4334 HD23 LEU A 279      -5.948 -11.051  -7.048  0.00  0.00      A     
ATOM   4335  C   LEU A 279      -4.764  -7.887  -3.192  0.00  0.00      A     
ATOM   4336  O   LEU A 279      -4.824  -8.912  -2.514  0.00  0.00      A     
ATOM   4337  N   ARG A 280      -3.670  -7.105  -3.173  0.00  0.00      A     
ATOM   4338  HN  ARG A 280      -3.636  -6.332  -3.825  0.00  0.00      A     
ATOM   4339  CA  ARG A 280      -2.642  -7.209  -2.117  0.00  0.00      A     
ATOM   4340  HA  ARG A 280      -2.352  -8.255  -2.009  0.00  0.00      A     
ATOM   4341  CB  ARG A 280      -1.388  -6.390  -2.480  0.00  0.00      A     
ATOM   4342  HB1 ARG A 280      -1.663  -5.349  -2.653  0.00  0.00      A     
ATOM   4343  HB2 ARG A 280      -0.953  -6.785  -3.397  0.00  0.00      A     
ATOM   4344  CG  ARG A 280      -0.338  -6.454  -1.359  0.00  0.00      A     
ATOM   4345  HG1 ARG A 280      -0.077  -7.495  -1.166  0.00  0.00      A     
ATOM   4346  HG2 ARG A 280      -0.750  -6.020  -0.449  0.00  0.00      A     
ATOM   4347  CD  ARG A 280       0.930  -5.676  -1.707  0.00  0.00      A     
ATOM   4348  HD1 ARG A 280       0.651  -4.666  -2.013  0.00  0.00      A     
ATOM   4349  HD2 ARG A 280       1.431  -6.170  -2.544  0.00  0.00      A     
ATOM   4350  NE  ARG A 280       1.826  -5.614  -0.537  0.00  0.00      A     
ATOM   4351  HE  ARG A 280       1.537  -6.057   0.323  0.00  0.00      A     
ATOM   4352  CZ  ARG A 280       2.973  -5.002  -0.455  0.00  0.00      A     
ATOM   4353  NH1 ARG A 280       3.461  -4.277  -1.393  0.00  0.00      A     
ATOM   4354 HH11 ARG A 280       4.352  -3.831  -1.221  0.00  0.00      A     
ATOM   4355 HH12 ARG A 280       2.935  -4.173  -2.234  0.00  0.00      A     
ATOM   4356  NH2 ARG A 280       3.701  -5.098   0.590  0.00  0.00      A     
ATOM   4357 HH21 ARG A 280       4.538  -4.550   0.621  0.00  0.00      A     
ATOM   4358 HH22 ARG A 280       3.417  -5.711   1.347  0.00  0.00      A     
ATOM   4359  C   ARG A 280      -3.208  -6.799  -0.758  0.00  0.00      A     
ATOM   4360  O   ARG A 280      -3.262  -7.627   0.143  0.00  0.00      A     
ATOM   4361  N   GLY A 281      -3.616  -5.538  -0.619  0.00  0.00      A     
ATOM   4362  HN  GLY A 281      -3.590  -4.954  -1.443  0.00  0.00      A     
ATOM   4363  CA  GLY A 281      -3.975  -4.906   0.660  0.00  0.00      A     
ATOM   4364  HA1 GLY A 281      -4.380  -3.913   0.464  0.00  0.00      A     
ATOM   4365  HA2 GLY A 281      -3.072  -4.797   1.259  0.00  0.00      A     
ATOM   4366  C   GLY A 281      -5.001  -5.660   1.511  0.00  0.00      A     
ATOM   4367  O   GLY A 281      -4.848  -5.714   2.724  0.00  0.00      A     
ATOM   4368  N   MET A 282      -5.985  -6.300   0.882  0.00  0.00      A     
ATOM   4369  HN  MET A 282      -6.056  -6.168  -0.123  0.00  0.00      A     
ATOM   4370  CA  MET A 282      -7.085  -7.027   1.540  0.00  0.00      A     
ATOM   4371  HA  MET A 282      -6.938  -7.015   2.621  0.00  0.00      A     
ATOM   4372  CB  MET A 282      -8.400  -6.298   1.238  0.00  0.00      A     
ATOM   4373  HB1 MET A 282      -9.237  -6.893   1.603  0.00  0.00      A     
ATOM   4374  HB2 MET A 282      -8.505  -6.176   0.159  0.00  0.00      A     
ATOM   4375  CG  MET A 282      -8.464  -4.925   1.918  0.00  0.00      A     
ATOM   4376  HG1 MET A 282      -7.528  -4.392   1.758  0.00  0.00      A     
ATOM   4377  HG2 MET A 282      -8.592  -5.069   2.990  0.00  0.00      A     
ATOM   4378  SD  MET A 282      -9.793  -3.867   1.303  0.00  0.00      A     
ATOM   4379  CE  MET A 282     -11.237  -4.926   1.615  0.00  0.00      A     
ATOM   4380  HE1 MET A 282     -12.150  -4.398   1.343  0.00  0.00      A     
ATOM   4381  HE2 MET A 282     -11.280  -5.184   2.671  0.00  0.00      A     
ATOM   4382  HE3 MET A 282     -11.174  -5.836   1.018  0.00  0.00      A     
ATOM   4383  C   MET A 282      -7.159  -8.516   1.152  0.00  0.00      A     
ATOM   4384  O   MET A 282      -8.155  -9.176   1.427  0.00  0.00      A     
ATOM   4385  N   GLY A 283      -6.094  -9.067   0.562  0.00  0.00      A     
ATOM   4386  HN  GLY A 283      -5.306  -8.466   0.367  0.00  0.00      A     
ATOM   4387  CA  GLY A 283      -5.978 -10.503   0.262  0.00  0.00      A     
ATOM   4388  HA1 GLY A 283      -6.318 -10.685  -0.757  0.00  0.00      A     
ATOM   4389  HA2 GLY A 283      -6.608 -11.082   0.939  0.00  0.00      A     
ATOM   4390  C   GLY A 283      -4.550 -11.030   0.400  0.00  0.00      A     
ATOM   4391  O   GLY A 283      -4.200 -11.604   1.427  0.00  0.00      A     
ATOM   4392  N   GLY A 284      -3.687 -10.776  -0.588  0.00  0.00      A     
ATOM   4393  HN  GLY A 284      -4.040 -10.264  -1.391  0.00  0.00      A     
ATOM   4394  CA  GLY A 284      -2.293 -11.263  -0.590  0.00  0.00      A     
ATOM   4395  HA1 GLY A 284      -1.781 -10.862  -1.464  0.00  0.00      A     
ATOM   4396  HA2 GLY A 284      -2.296 -12.351  -0.668  0.00  0.00      A     
ATOM   4397  C   GLY A 284      -1.462 -10.890   0.651  0.00  0.00      A     
ATOM   4398  O   GLY A 284      -0.645 -11.676   1.115  0.00  0.00      A     
ATOM   4399  N   ALA A 285      -1.685  -9.706   1.227  0.00  0.00      A     
ATOM   4400  HN  ALA A 285      -2.396  -9.109   0.822  0.00  0.00      A     
ATOM   4401  CA  ALA A 285      -1.019  -9.236   2.446  0.00  0.00      A     
ATOM   4402  HA  ALA A 285       0.051  -9.422   2.342  0.00  0.00      A     
ATOM   4403  CB  ALA A 285      -1.223  -7.717   2.542  0.00  0.00      A     
ATOM   4404  HB1 ALA A 285      -0.830  -7.234   1.649  0.00  0.00      A     
ATOM   4405  HB2 ALA A 285      -0.693  -7.331   3.413  0.00  0.00      A     
ATOM   4406  HB3 ALA A 285      -2.282  -7.481   2.644  0.00  0.00      A     
ATOM   4407  C   ALA A 285      -1.446  -9.948   3.754  0.00  0.00      A     
ATOM   4408  O   ALA A 285      -0.869  -9.654   4.800  0.00  0.00      A     
ATOM   4409  N   PHE A 286      -2.414 -10.878   3.729  0.00  0.00      A     
ATOM   4410  HN  PHE A 286      -2.871 -11.078   2.845  0.00  0.00      A     
ATOM   4411  CA  PHE A 286      -2.904 -11.607   4.917  0.00  0.00      A     
ATOM   4412  HA  PHE A 286      -3.315 -10.878   5.615  0.00  0.00      A     
ATOM   4413  CB  PHE A 286      -4.053 -12.535   4.490  0.00  0.00      A     
ATOM   4414  HB1 PHE A 286      -3.677 -13.233   3.741  0.00  0.00      A     
ATOM   4415  HB2 PHE A 286      -4.827 -11.930   4.016  0.00  0.00      A     
ATOM   4416  CG  PHE A 286      -4.711 -13.314   5.615  0.00  0.00      A     
ATOM   4417  CD1 PHE A 286      -5.319 -12.635   6.688  0.00  0.00      A     
ATOM   4418  HD1 PHE A 286      -5.329 -11.554   6.709  0.00  0.00      A     
ATOM   4419  CE1 PHE A 286      -5.900 -13.359   7.745  0.00  0.00      A     
ATOM   4420  HE1 PHE A 286      -6.350 -12.833   8.576  0.00  0.00      A     
ATOM   4421  CZ  PHE A 286      -5.878 -14.764   7.733  0.00  0.00      A     
ATOM   4422  HZ  PHE A 286      -6.306 -15.319   8.557  0.00  0.00      A     
ATOM   4423  CE2 PHE A 286      -5.307 -15.447   6.646  0.00  0.00      A     
ATOM   4424  HE2 PHE A 286      -5.303 -16.528   6.632  0.00  0.00      A     
ATOM   4425  CD2 PHE A 286      -4.724 -14.722   5.590  0.00  0.00      A     
ATOM   4426  HD2 PHE A 286      -4.279 -15.250   4.759  0.00  0.00      A     
ATOM   4427  C   PHE A 286      -1.802 -12.355   5.698  0.00  0.00      A     
ATOM   4428  O   PHE A 286      -1.914 -12.545   6.908  0.00  0.00      A     
ATOM   4429  N   VAL A 287      -0.669 -12.662   5.050  0.00  0.00      A     
ATOM   4430  HN  VAL A 287      -0.659 -12.488   4.055  0.00  0.00      A     
ATOM   4431  CA  VAL A 287       0.609 -13.042   5.703  0.00  0.00      A     
ATOM   4432  HA  VAL A 287       0.488 -14.032   6.132  0.00  0.00      A     
ATOM   4433  CB  VAL A 287       1.778 -13.149   4.704  0.00  0.00      A     
ATOM   4434  HB  VAL A 287       2.709 -13.236   5.265  0.00  0.00      A     
ATOM   4435  CG1 VAL A 287       1.635 -14.408   3.846  0.00  0.00      A     
ATOM   4436 HG11 VAL A 287       0.724 -14.361   3.249  0.00  0.00      A     
ATOM   4437 HG12 VAL A 287       1.602 -15.290   4.486  0.00  0.00      A     
ATOM   4438 HG13 VAL A 287       2.493 -14.496   3.179  0.00  0.00      A     
ATOM   4439  CG2 VAL A 287       1.892 -11.946   3.763  0.00  0.00      A     
ATOM   4440 HG21 VAL A 287       1.913 -11.022   4.335  0.00  0.00      A     
ATOM   4441 HG22 VAL A 287       1.052 -11.919   3.071  0.00  0.00      A     
ATOM   4442 HG23 VAL A 287       2.812 -12.031   3.186  0.00  0.00      A     
ATOM   4443  C   VAL A 287       1.026 -12.152   6.884  0.00  0.00      A     
ATOM   4444  O   VAL A 287       1.549 -12.681   7.860  0.00  0.00      A     
ATOM   4445  N   LEU A 288       0.708 -10.850   6.880  0.00  0.00      A     
ATOM   4446  HN  LEU A 288       0.245 -10.478   6.058  0.00  0.00      A     
ATOM   4447  CA  LEU A 288       0.983  -9.919   7.992  0.00  0.00      A     
ATOM   4448  HA  LEU A 288       1.987 -10.173   8.333  0.00  0.00      A     
ATOM   4449  CB  LEU A 288       1.011  -8.472   7.445  0.00  0.00      A     
ATOM   4450  HB1 LEU A 288      -0.011  -8.129   7.287  0.00  0.00      A     
ATOM   4451  HB2 LEU A 288       1.467  -8.494   6.460  0.00  0.00      A     
ATOM   4452  CG  LEU A 288       1.770  -7.423   8.298  0.00  0.00      A     
ATOM   4453  HG  LEU A 288       1.097  -7.014   9.049  0.00  0.00      A     
ATOM   4454  CD1 LEU A 288       3.011  -7.949   9.022  0.00  0.00      A     
ATOM   4455 HD11 LEU A 288       3.565  -7.125   9.470  0.00  0.00      A     
ATOM   4456 HD12 LEU A 288       3.648  -8.488   8.326  0.00  0.00      A     
ATOM   4457 HD13 LEU A 288       2.713  -8.622   9.824  0.00  0.00      A     
ATOM   4458  CD2 LEU A 288       2.251  -6.274   7.411  0.00  0.00      A     
ATOM   4459 HD21 LEU A 288       1.414  -5.880   6.840  0.00  0.00      A     
ATOM   4460 HD22 LEU A 288       3.015  -6.630   6.724  0.00  0.00      A     
ATOM   4461 HD23 LEU A 288       2.661  -5.479   8.033  0.00  0.00      A     
ATOM   4462  C   LEU A 288       0.073 -10.100   9.233  0.00  0.00      A     
ATOM   4463  O   LEU A 288       0.145  -9.313  10.179  0.00  0.00      A     
ATOM   4464  N   VAL A 289      -0.749 -11.154   9.248  0.00  0.00      A     
ATOM   4465  HN  VAL A 289      -0.845 -11.653   8.372  0.00  0.00      A     
ATOM   4466  CA  VAL A 289      -1.286 -11.801  10.468  0.00  0.00      A     
ATOM   4467  HA  VAL A 289      -0.681 -11.480  11.309  0.00  0.00      A     
ATOM   4468  CB  VAL A 289      -2.740 -11.404  10.790  0.00  0.00      A     
ATOM   4469  HB  VAL A 289      -3.066 -12.006  11.632  0.00  0.00      A     
ATOM   4470  CG1 VAL A 289      -2.858  -9.944  11.223  0.00  0.00      A     
ATOM   4471 HG11 VAL A 289      -3.871  -9.749  11.576  0.00  0.00      A     
ATOM   4472 HG12 VAL A 289      -2.640  -9.289  10.382  0.00  0.00      A     
ATOM   4473 HG13 VAL A 289      -2.161  -9.740  12.036  0.00  0.00      A     
ATOM   4474  CG2 VAL A 289      -3.720 -11.645   9.641  0.00  0.00      A     
ATOM   4475 HG21 VAL A 289      -3.446 -11.045   8.773  0.00  0.00      A     
ATOM   4476 HG22 VAL A 289      -4.726 -11.368   9.955  0.00  0.00      A     
ATOM   4477 HG23 VAL A 289      -3.722 -12.699   9.367  0.00  0.00      A     
ATOM   4478  C   VAL A 289      -1.154 -13.329  10.459  0.00  0.00      A     
ATOM   4479  O   VAL A 289      -0.822 -13.904  11.494  0.00  0.00      A     
ATOM   4480  N   LEU A 290      -1.311 -13.984   9.301  0.00  0.00      A     
ATOM   4481  HN  LEU A 290      -1.617 -13.443   8.500  0.00  0.00      A     
ATOM   4482  CA  LEU A 290      -1.181 -15.440   9.113  0.00  0.00      A     
ATOM   4483  HA  LEU A 290      -1.869 -15.921   9.807  0.00  0.00      A     
ATOM   4484  CB  LEU A 290      -1.648 -15.780   7.681  0.00  0.00      A     
ATOM   4485  HB1 LEU A 290      -1.017 -15.244   6.978  0.00  0.00      A     
ATOM   4486  HB2 LEU A 290      -2.664 -15.407   7.559  0.00  0.00      A     
ATOM   4487  CG  LEU A 290      -1.624 -17.272   7.291  0.00  0.00      A     
ATOM   4488  HG  LEU A 290      -0.612 -17.661   7.389  0.00  0.00      A     
ATOM   4489  CD1 LEU A 290      -2.571 -18.115   8.142  0.00  0.00      A     
ATOM   4490 HD11 LEU A 290      -3.580 -17.707   8.097  0.00  0.00      A     
ATOM   4491 HD12 LEU A 290      -2.230 -18.123   9.175  0.00  0.00      A     
ATOM   4492 HD13 LEU A 290      -2.580 -19.142   7.779  0.00  0.00      A     
ATOM   4493  CD2 LEU A 290      -2.042 -17.437   5.832  0.00  0.00      A     
ATOM   4494 HD21 LEU A 290      -1.945 -18.484   5.542  0.00  0.00      A     
ATOM   4495 HD22 LEU A 290      -1.396 -16.837   5.192  0.00  0.00      A     
ATOM   4496 HD23 LEU A 290      -3.076 -17.127   5.701  0.00  0.00      A     
ATOM   4497  C   LEU A 290       0.218 -16.017   9.428  0.00  0.00      A     
ATOM   4498  O   LEU A 290       0.309 -17.182   9.818  0.00  0.00      A     
ATOM   4499  N   TYR A 291       1.297 -15.227   9.337  0.00  0.00      A     
ATOM   4500  HN  TYR A 291       1.183 -14.287   8.972  0.00  0.00      A     
ATOM   4501  CA  TYR A 291       2.643 -15.631   9.802  0.00  0.00      A     
ATOM   4502  HA  TYR A 291       2.972 -16.478   9.202  0.00  0.00      A     
ATOM   4503  CB  TYR A 291       3.644 -14.493   9.551  0.00  0.00      A     
ATOM   4504  HB1 TYR A 291       3.420 -13.655  10.212  0.00  0.00      A     
ATOM   4505  HB2 TYR A 291       3.537 -14.149   8.523  0.00  0.00      A     
ATOM   4506  CG  TYR A 291       5.084 -14.924   9.742  0.00  0.00      A     
ATOM   4507  CD1 TYR A 291       5.786 -15.502   8.665  0.00  0.00      A     
ATOM   4508  HD1 TYR A 291       5.315 -15.597   7.696  0.00  0.00      A     
ATOM   4509  CE1 TYR A 291       7.089 -15.999   8.862  0.00  0.00      A     
ATOM   4510  HE1 TYR A 291       7.631 -16.476   8.061  0.00  0.00      A     
ATOM   4511  CZ  TYR A 291       7.686 -15.927  10.134  0.00  0.00      A     
ATOM   4512  OH  TYR A 291       8.915 -16.459  10.332  0.00  0.00      A     
ATOM   4513  HH  TYR A 291       9.090 -16.548  11.279  0.00  0.00      A     
ATOM   4514  CE2 TYR A 291       6.991 -15.337  11.209  0.00  0.00      A     
ATOM   4515  HE2 TYR A 291       7.453 -15.298  12.183  0.00  0.00      A     
ATOM   4516  CD2 TYR A 291       5.693 -14.827  11.010  0.00  0.00      A     
ATOM   4517  HD2 TYR A 291       5.145 -14.406  11.843  0.00  0.00      A     
ATOM   4518  C   TYR A 291       2.676 -16.094  11.279  0.00  0.00      A     
ATOM   4519  O   TYR A 291       3.455 -16.965  11.657  0.00  0.00      A     
ATOM   4520  N   ASP A 292       1.745 -15.589  12.087  0.00  0.00      A     
ATOM   4521  HN  ASP A 292       1.117 -14.905  11.685  0.00  0.00      A     
ATOM   4522  CA  ASP A 292       1.494 -15.960  13.488  0.00  0.00      A     
ATOM   4523  HA  ASP A 292       2.030 -16.881  13.725  0.00  0.00      A     
ATOM   4524  CB  ASP A 292       2.080 -14.838  14.357  0.00  0.00      A     
ATOM   4525  HB1 ASP A 292       1.594 -13.899  14.092  0.00  0.00      A     
ATOM   4526  HB2 ASP A 292       3.142 -14.733  14.123  0.00  0.00      A     
ATOM   4527  CG  ASP A 292       1.954 -15.088  15.858  0.00  0.00      A     
ATOM   4528  OD1 ASP A 292       2.182 -16.231  16.301  0.00  0.00      A     
ATOM   4529  OD2 ASP A 292       1.625 -14.115  16.579  0.00  0.00      A     
ATOM   4530  C   ASP A 292      -0.014 -16.263  13.702  0.00  0.00      A     
ATOM   4531  O   ASP A 292      -0.649 -15.825  14.662  0.00  0.00      A     
ATOM   4532  N   GLU A 293      -0.598 -16.960  12.717  0.00  0.00      A     
ATOM   4533  HN  GLU A 293       0.036 -17.236  11.976  0.00  0.00      A     
ATOM   4534  CA  GLU A 293      -2.023 -17.273  12.461  0.00  0.00      A     
ATOM   4535  HA  GLU A 293      -2.071 -17.721  11.469  0.00  0.00      A     
ATOM   4536  CB  GLU A 293      -2.535 -18.342  13.437  0.00  0.00      A     
ATOM   4537  HB1 GLU A 293      -3.585 -18.502  13.206  0.00  0.00      A     
ATOM   4538  HB2 GLU A 293      -2.470 -17.978  14.464  0.00  0.00      A     
ATOM   4539  CG  GLU A 293      -1.813 -19.690  13.322  0.00  0.00      A     
ATOM   4540  HG1 GLU A 293      -1.651 -19.924  12.266  0.00  0.00      A     
ATOM   4541  HG2 GLU A 293      -0.840 -19.631  13.816  0.00  0.00      A     
ATOM   4542  CD  GLU A 293      -2.674 -20.785  13.957  0.00  0.00      A     
ATOM   4543  OE1 GLU A 293      -2.689 -20.924  15.203  0.00  0.00      A     
ATOM   4544  OE2 GLU A 293      -3.435 -21.461  13.222  0.00  0.00      A     
ATOM   4545  C   GLU A 293      -3.032 -16.106  12.401  0.00  0.00      A     
ATOM   4546  O   GLU A 293      -3.849 -16.062  11.480  0.00  0.00      A     
ATOM   4547  N   ILE A 294      -2.983 -15.188  13.368  0.00  0.00      A     
ATOM   4548  HN  ILE A 294      -2.257 -15.354  14.055  0.00  0.00      A     
ATOM   4549  CA  ILE A 294      -3.834 -13.990  13.556  0.00  0.00      A     
ATOM   4550  HA  ILE A 294      -4.148 -13.633  12.577  0.00  0.00      A     
ATOM   4551  CB  ILE A 294      -5.117 -14.334  14.365  0.00  0.00      A     
ATOM   4552  HB  ILE A 294      -5.682 -13.412  14.501  0.00  0.00      A     
ATOM   4553  CG2 ILE A 294      -6.034 -15.293  13.589  0.00  0.00      A     
ATOM   4554 HG21 ILE A 294      -5.601 -16.292  13.552  0.00  0.00      A     
ATOM   4555 HG22 ILE A 294      -6.176 -14.928  12.571  0.00  0.00      A     
ATOM   4556 HG23 ILE A 294      -7.006 -15.354  14.075  0.00  0.00      A     
ATOM   4557  CG1 ILE A 294      -4.789 -14.897  15.766  0.00  0.00      A     
ATOM   4558 HG11 ILE A 294      -4.121 -14.209  16.282  0.00  0.00      A     
ATOM   4559 HG12 ILE A 294      -4.275 -15.846  15.645  0.00  0.00      A     
ATOM   4560  CD  ILE A 294      -6.008 -15.113  16.672  0.00  0.00      A     
ATOM   4561  HD1 ILE A 294      -6.588 -14.192  16.741  0.00  0.00      A     
ATOM   4562  HD2 ILE A 294      -6.637 -15.913  16.282  0.00  0.00      A     
ATOM   4563  HD3 ILE A 294      -5.670 -15.393  17.669  0.00  0.00      A     
ATOM   4564  C   ILE A 294      -3.060 -12.830  14.239  0.00  0.00      A     
ATOM   4565  O   ILE A 294      -3.668 -11.959  14.856  0.00  0.00      A     
ATOM   4566  N   LYS A 295      -1.714 -12.867  14.222  0.00  0.00      A     
ATOM   4567  HN  LYS A 295      -1.304 -13.536  13.577  0.00  0.00      A     
ATOM   4568  CA  LYS A 295      -0.835 -12.324  15.294  0.00  0.00      A     
ATOM   4569  HA  LYS A 295       0.137 -12.796  15.186  0.00  0.00      A     
ATOM   4570  CB  LYS A 295      -0.579 -10.807  15.152  0.00  0.00      A     
ATOM   4571  HB1 LYS A 295      -0.180 -10.440  16.096  0.00  0.00      A     
ATOM   4572  HB2 LYS A 295      -1.512 -10.278  14.950  0.00  0.00      A     
ATOM   4573  CG  LYS A 295       0.458 -10.497  14.058  0.00  0.00      A     
ATOM   4574  HG1 LYS A 295       0.004 -10.650  13.084  0.00  0.00      A     
ATOM   4575  HG2 LYS A 295       1.300 -11.183  14.160  0.00  0.00      A     
ATOM   4576  CD  LYS A 295       0.999  -9.061  14.140  0.00  0.00      A     
ATOM   4577  HD1 LYS A 295       1.418  -8.900  15.134  0.00  0.00      A     
ATOM   4578  HD2 LYS A 295       0.190  -8.349  13.975  0.00  0.00      A     
ATOM   4579  CE  LYS A 295       2.101  -8.858  13.092  0.00  0.00      A     
ATOM   4580  HE1 LYS A 295       2.804  -9.695  13.169  0.00  0.00      A     
ATOM   4581  HE2 LYS A 295       1.649  -8.891  12.095  0.00  0.00      A     
ATOM   4582  NZ  LYS A 295       2.836  -7.581  13.291  0.00  0.00      A     
ATOM   4583  HZ1 LYS A 295       3.274  -7.528  14.210  0.00  0.00      A     
ATOM   4584  HZ2 LYS A 295       3.599  -7.491  12.622  0.00  0.00      A     
ATOM   4585  HZ3 LYS A 295       2.237  -6.764  13.208  0.00  0.00      A     
ATOM   4586  C   LYS A 295      -1.262 -12.772  16.708  0.00  0.00      A     
ATOM   4587  O   LYS A 295      -1.626 -11.971  17.573  0.00  0.00      A     
ATOM   4588  N   LYS A 296      -1.288 -14.096  16.904  0.00  0.00      A     
ATOM   4589  HN  LYS A 296      -0.907 -14.653  16.144  0.00  0.00      A     
ATOM   4590  CA  LYS A 296      -1.710 -14.819  18.126  0.00  0.00      A     
ATOM   4591  HA  LYS A 296      -2.678 -14.432  18.446  0.00  0.00      A     
ATOM   4592  CB  LYS A 296      -1.866 -16.302  17.757  0.00  0.00      A     
ATOM   4593  HB1 LYS A 296      -0.881 -16.754  17.619  0.00  0.00      A     
ATOM   4594  HB2 LYS A 296      -2.383 -16.360  16.802  0.00  0.00      A     
ATOM   4595  CG  LYS A 296      -2.653 -17.094  18.817  0.00  0.00      A     
ATOM   4596  HG1 LYS A 296      -3.531 -16.524  19.126  0.00  0.00      A     
ATOM   4597  HG2 LYS A 296      -2.019 -17.239  19.691  0.00  0.00      A     
ATOM   4598  CD  LYS A 296      -3.111 -18.464  18.293  0.00  0.00      A     
ATOM   4599  HD1 LYS A 296      -3.466 -19.067  19.131  0.00  0.00      A     
ATOM   4600  HD2 LYS A 296      -2.265 -18.972  17.826  0.00  0.00      A     
ATOM   4601  CE  LYS A 296      -4.247 -18.283  17.280  0.00  0.00      A     
ATOM   4602  HE1 LYS A 296      -3.932 -17.552  16.536  0.00  0.00      A     
ATOM   4603  HE2 LYS A 296      -5.129 -17.884  17.791  0.00  0.00      A     
ATOM   4604  NZ  LYS A 296      -4.576 -19.539  16.579  0.00  0.00      A     
ATOM   4605  HZ1 LYS A 296      -5.224 -19.373  15.811  0.00  0.00      A     
ATOM   4606  HZ2 LYS A 296      -3.753 -19.965  16.152  0.00  0.00      A     
ATOM   4607  HZ3 LYS A 296      -4.986 -20.253  17.173  0.00  0.00      A     
ATOM   4608  C   LYS A 296      -0.774 -14.659  19.331  0.00  0.00      A     
ATOM   4609  O   LYS A 296      -1.262 -14.533  20.452  0.00  0.00      A     
ATOM   4610  N   TYR A 297       0.534 -14.570  19.108  0.00  0.00      A     
ATOM   4611  HN  TYR A 297       0.842 -14.680  18.143  0.00  0.00      A     
ATOM   4612  CA  TYR A 297       1.576 -14.491  20.150  0.00  0.00      A     
ATOM   4613  HA  TYR A 297       1.104 -14.352  21.123  0.00  0.00      A     
ATOM   4614  CB  TYR A 297       2.333 -15.831  20.185  0.00  0.00      A     
ATOM   4615  HB1 TYR A 297       2.989 -15.838  21.056  0.00  0.00      A     
ATOM   4616  HB2 TYR A 297       2.969 -15.885  19.300  0.00  0.00      A     
ATOM   4617  CG  TYR A 297       1.460 -17.080  20.234  0.00  0.00      A     
ATOM   4618  CD1 TYR A 297       1.391 -17.934  19.114  0.00  0.00      A     
ATOM   4619  HD1 TYR A 297       1.951 -17.689  18.221  0.00  0.00      A     
ATOM   4620  CE1 TYR A 297       0.589 -19.092  19.146  0.00  0.00      A     
ATOM   4621  HE1 TYR A 297       0.538 -19.736  18.282  0.00  0.00      A     
ATOM   4622  CZ  TYR A 297      -0.151 -19.400  20.306  0.00  0.00      A     
ATOM   4623  OH  TYR A 297      -0.929 -20.514  20.333  0.00  0.00      A     
ATOM   4624  HH  TYR A 297      -0.848 -21.005  19.512  0.00  0.00      A     
ATOM   4625  CE2 TYR A 297      -0.092 -18.545  21.425  0.00  0.00      A     
ATOM   4626  HE2 TYR A 297      -0.671 -18.785  22.303  0.00  0.00      A     
ATOM   4627  CD2 TYR A 297       0.713 -17.386  21.389  0.00  0.00      A     
ATOM   4628  HD2 TYR A 297       0.753 -16.725  22.245  0.00  0.00      A     
ATOM   4629  C   TYR A 297       2.556 -13.305  19.974  0.00  0.00      A     
ATOM   4630  O   TYR A 297       3.335 -13.012  20.889  0.00  0.00      A     
ATOM   4631  N   THR A 298       2.490 -12.620  18.820  0.00  0.00      A     
ATOM   4632  HN  THR A 298       1.880 -13.028  18.118  0.00  0.00      A     
ATOM   4633  CA  THR A 298       3.284 -11.430  18.401  0.00  0.00      A     
ATOM   4634  HA  THR A 298       4.339 -11.688  18.456  0.00  0.00      A     
ATOM   4635  CB  THR A 298       2.992 -11.027  16.955  0.00  0.00      A     
ATOM   4636  HB  THR A 298       1.946 -10.739  16.852  0.00  0.00      A     
ATOM   4637  CG2 THR A 298       3.890  -9.894  16.465  0.00  0.00      A     
ATOM   4638 HG21 THR A 298       3.781  -9.778  15.389  0.00  0.00      A     
ATOM   4639 HG22 THR A 298       3.613  -8.959  16.950  0.00  0.00      A     
ATOM   4640 HG23 THR A 298       4.931 -10.128  16.690  0.00  0.00      A     
ATOM   4641  OG1 THR A 298       3.259 -12.102  16.098  0.00  0.00      A     
ATOM   4642  HG1 THR A 298       2.686 -12.848  16.373  0.00  0.00      A     
ATOM   4643  C   THR A 298       3.105 -10.192  19.267  0.00  0.00      A     
ATOM   4644  OT1 THR A 298       2.004  -9.594  19.308  0.00  0.00      A     
ATOM   4645  OT2 THR A 298       4.117  -9.772  19.870  0.00  0.00      A     
ATOM   4646  O1B ADP C   1       3.714   8.047  10.774  0.00  0.00      C     
ATOM   4647  PB  ADP C   1       3.807   7.363  12.065  0.00  0.00      C     
ATOM   4648  O2B ADP C   1       5.143   7.238  12.647  0.00  0.00      C     
ATOM   4649  O3B ADP C   1       3.058   6.112  12.120  0.00  0.00      C     
ATOM   4650  O3A ADP C   1       3.186   8.403  12.926  0.00  0.00      C     
ATOM   4651  PA  ADP C   1       1.995   8.071  13.759  0.00  0.00      C     
ATOM   4652  O1A ADP C   1       2.056   6.805  14.516  0.00  0.00      C     
ATOM   4653  O2A ADP C   1       1.877   9.284  14.602  0.00  0.00      C     
ATOM   4654  O5' ADP C   1       0.689   8.084  12.850  0.00  0.00      C     
ATOM   4655  C5' ADP C   1      -0.601   8.052  13.433  0.00  0.00      C     
ATOM   4656  H5' ADP C   1      -0.717   7.116  13.983  0.00  0.00      C     
ATOM   4657 H5'' ADP C   1      -0.667   8.840  14.181  0.00  0.00      C     
ATOM   4658  C4' ADP C   1      -1.689   8.221  12.359  0.00  0.00      C     
ATOM   4659  H4' ADP C   1      -1.196   8.618  11.471  0.00  0.00      C     
ATOM   4660  O4' ADP C   1      -2.304   6.969  12.040  0.00  0.00      C     
ATOM   4661  C1' ADP C   1      -3.583   6.915  12.650  0.00  0.00      C     
ATOM   4662  H1' ADP C   1      -4.232   6.238  12.091  0.00  0.00      C     
ATOM   4663  N9  ADP C   1      -3.493   6.382  14.032  0.00  0.00      C     
ATOM   4664  C8  ADP C   1      -3.491   7.036  15.246  0.00  0.00      C     
ATOM   4665  H8  ADP C   1      -3.481   8.114  15.344  0.00  0.00      C     
ATOM   4666  N7  ADP C   1      -3.489   6.247  16.284  0.00  0.00      C     
ATOM   4667  C5  ADP C   1      -3.500   4.965  15.700  0.00  0.00      C     
ATOM   4668  C6  ADP C   1      -3.526   3.628  16.166  0.00  0.00      C     
ATOM   4669  N6  ADP C   1      -3.527   3.239  17.413  0.00  0.00      C     
ATOM   4670  H61 ADP C   1      -3.487   2.250  17.552  0.00  0.00      C     
ATOM   4671  H62 ADP C   1      -3.488   3.936  18.131  0.00  0.00      C     
ATOM   4672  N1  ADP C   1      -3.586   2.579  15.357  0.00  0.00      C     
ATOM   4673  C2  ADP C   1      -3.569   2.829  14.059  0.00  0.00      C     
ATOM   4674  H2  ADP C   1      -3.614   1.972  13.401  0.00  0.00      C     
ATOM   4675  N3  ADP C   1      -3.539   4.005  13.456  0.00  0.00      C     
ATOM   4676  C4  ADP C   1      -3.499   5.044  14.337  0.00  0.00      C     
ATOM   4677  C3' ADP C   1      -2.828   9.183  12.759  0.00  0.00      C     
ATOM   4678  H3' ADP C   1      -2.731   9.468  13.808  0.00  0.00      C     
ATOM   4679  O3' ADP C   1      -2.936  10.350  11.962  0.00  0.00      C     
ATOM   4680 H3'' ADP C   1      -3.724  10.208  11.420  0.00  0.00      C     
ATOM   4681  C2' ADP C   1      -4.105   8.344  12.547  0.00  0.00      C     
ATOM   4682 H2'' ADP C   1      -4.858   8.562  13.307  0.00  0.00      C     
ATOM   4683  O2' ADP C   1      -4.648   8.477  11.233  0.00  0.00      C     
ATOM   4684  H2' ADP C   1      -4.032   8.044  10.624  0.00  0.00      C     
END
