# Supplementary material for: Dataset of the AAC2 conformations in the c-, intermediate- and m-states obtained from free-energy simulations
Source: Data Brief. 2016 Apr 13;7:1355–7. doi: 10.1016/j.dib.2016.04.022 (PMC4845157; doi:10.1016/j.dib.2016.04.022)
Supplement: Supplementary file 2 — Supplementary material [file mmc2.zip › AAC_ADP_intermediate_state_min.pdb]

HEADER The intermediate-state conformation of AAC2 in the presence of ADP
CRYST1    1.000    1.000    1.000  90.00  90.00  90.00 P 1           1
ATOM      1  N   ASP A   3      23.179  -6.794  24.346  0.00  0.00      A     
ATOM      2  HT1 ASP A   3      23.181  -7.739  24.713  0.00  0.00      A     
ATOM      3  HT2 ASP A   3      22.351  -6.316  24.684  0.00  0.00      A     
ATOM      4  HT3 ASP A   3      23.992  -6.318  24.716  0.00  0.00      A     
ATOM      5  CA  ASP A   3      23.227  -6.797  22.863  0.00  0.00      A     
ATOM      6  HA  ASP A   3      22.297  -7.235  22.500  0.00  0.00      A     
ATOM      7  CB  ASP A   3      23.308  -5.341  22.355  0.00  0.00      A     
ATOM      8  HB1 ASP A   3      24.304  -4.945  22.547  0.00  0.00      A     
ATOM      9  HB2 ASP A   3      22.595  -4.737  22.918  0.00  0.00      A     
ATOM     10  CG  ASP A   3      22.983  -5.193  20.870  0.00  0.00      A     
ATOM     11  OD1 ASP A   3      21.792  -5.068  20.514  0.00  0.00      A     
ATOM     12  OD2 ASP A   3      23.914  -5.323  20.048  0.00  0.00      A     
ATOM     13  C   ASP A   3      24.367  -7.722  22.394  0.00  0.00      A     
ATOM     14  O   ASP A   3      25.011  -8.338  23.239  0.00  0.00      A     
ATOM     15  N   ALA A   4      24.616  -7.870  21.090  0.00  0.00      A     
ATOM     16  HN  ALA A   4      24.133  -7.269  20.431  0.00  0.00      A     
ATOM     17  CA  ALA A   4      25.694  -8.707  20.531  0.00  0.00      A     
ATOM     18  HA  ALA A   4      26.529  -8.708  21.223  0.00  0.00      A     
ATOM     19  CB  ALA A   4      25.180 -10.141  20.409  0.00  0.00      A     
ATOM     20  HB1 ALA A   4      24.957 -10.521  21.401  0.00  0.00      A     
ATOM     21  HB2 ALA A   4      25.936 -10.782  19.956  0.00  0.00      A     
ATOM     22  HB3 ALA A   4      24.273 -10.162  19.810  0.00  0.00      A     
ATOM     23  C   ALA A   4      26.233  -8.176  19.184  0.00  0.00      A     
ATOM     24  O   ALA A   4      25.567  -7.367  18.546  0.00  0.00      A     
ATOM     25  N   ALA A   5      27.420  -8.623  18.755  0.00  0.00      A     
ATOM     26  HN  ALA A   5      27.847  -9.368  19.294  0.00  0.00      A     
ATOM     27  CA  ALA A   5      28.303  -7.984  17.756  0.00  0.00      A     
ATOM     28  HA  ALA A   5      28.716  -7.084  18.213  0.00  0.00      A     
ATOM     29  CB  ALA A   5      29.467  -8.956  17.532  0.00  0.00      A     
ATOM     30  HB1 ALA A   5      29.093  -9.916  17.170  0.00  0.00      A     
ATOM     31  HB2 ALA A   5      30.004  -9.110  18.468  0.00  0.00      A     
ATOM     32  HB3 ALA A   5      30.159  -8.538  16.804  0.00  0.00      A     
ATOM     33  C   ALA A   5      27.706  -7.506  16.404  0.00  0.00      A     
ATOM     34  O   ALA A   5      28.305  -6.662  15.735  0.00  0.00      A     
ATOM     35  N   VAL A   6      26.540  -8.014  16.002  0.00  0.00      A     
ATOM     36  HN  VAL A   6      26.120  -8.695  16.623  0.00  0.00      A     
ATOM     37  CA  VAL A   6      25.720  -7.516  14.873  0.00  0.00      A     
ATOM     38  HA  VAL A   6      25.955  -6.469  14.702  0.00  0.00      A     
ATOM     39  CB  VAL A   6      25.995  -8.269  13.556  0.00  0.00      A     
ATOM     40  HB  VAL A   6      25.217  -8.007  12.844  0.00  0.00      A     
ATOM     41  CG1 VAL A   6      27.316  -7.833  12.926  0.00  0.00      A     
ATOM     42 HG11 VAL A   6      27.315  -6.753  12.781  0.00  0.00      A     
ATOM     43 HG12 VAL A   6      27.434  -8.313  11.954  0.00  0.00      A     
ATOM     44 HG13 VAL A   6      28.144  -8.106  13.575  0.00  0.00      A     
ATOM     45  CG2 VAL A   6      26.034  -9.795  13.696  0.00  0.00      A     
ATOM     46 HG21 VAL A   6      25.076 -10.169  14.052  0.00  0.00      A     
ATOM     47 HG22 VAL A   6      26.823 -10.104  14.379  0.00  0.00      A     
ATOM     48 HG23 VAL A   6      26.229 -10.232  12.720  0.00  0.00      A     
ATOM     49  C   VAL A   6      24.228  -7.564  15.208  0.00  0.00      A     
ATOM     50  O   VAL A   6      23.688  -8.621  15.533  0.00  0.00      A     
ATOM     51  N   SER A   7      23.546  -6.421  15.157  0.00  0.00      A     
ATOM     52  HN  SER A   7      24.065  -5.578  14.927  0.00  0.00      A     
ATOM     53  CA  SER A   7      22.171  -6.242  15.671  0.00  0.00      A     
ATOM     54  HA  SER A   7      21.727  -7.222  15.812  0.00  0.00      A     
ATOM     55  CB  SER A   7      22.183  -5.579  17.053  0.00  0.00      A     
ATOM     56  HB1 SER A   7      21.168  -5.312  17.351  0.00  0.00      A     
ATOM     57  HB2 SER A   7      22.798  -4.683  17.018  0.00  0.00      A     
ATOM     58  OG  SER A   7      22.710  -6.485  18.004  0.00  0.00      A     
ATOM     59  HG1 SER A   7      23.141  -5.958  18.719  0.00  0.00      A     
ATOM     60  C   SER A   7      21.252  -5.518  14.678  0.00  0.00      A     
ATOM     61  O   SER A   7      20.670  -4.476  14.979  0.00  0.00      A     
ATOM     62  N   PHE A   8      21.167  -6.083  13.471  0.00  0.00      A     
ATOM     63  HN  PHE A   8      21.754  -6.894  13.317  0.00  0.00      A     
ATOM     64  CA  PHE A   8      20.410  -5.577  12.313  0.00  0.00      A     
ATOM     65  HA  PHE A   8      19.586  -4.965  12.683  0.00  0.00      A     
ATOM     66  CB  PHE A   8      21.358  -4.671  11.502  0.00  0.00      A     
ATOM     67  HB1 PHE A   8      21.517  -3.764  12.087  0.00  0.00      A     
ATOM     68  HB2 PHE A   8      20.867  -4.356  10.585  0.00  0.00      A     
ATOM     69  CG  PHE A   8      22.721  -5.258  11.147  0.00  0.00      A     
ATOM     70  CD1 PHE A   8      22.834  -6.436  10.380  0.00  0.00      A     
ATOM     71  HD1 PHE A   8      21.953  -6.951  10.032  0.00  0.00      A     
ATOM     72  CE1 PHE A   8      24.099  -6.958  10.055  0.00  0.00      A     
ATOM     73  HE1 PHE A   8      24.179  -7.862   9.466  0.00  0.00      A     
ATOM     74  CZ  PHE A   8      25.262  -6.298  10.480  0.00  0.00      A     
ATOM     75  HZ  PHE A   8      26.237  -6.687  10.218  0.00  0.00      A     
ATOM     76  CE2 PHE A   8      25.158  -5.124  11.244  0.00  0.00      A     
ATOM     77  HE2 PHE A   8      26.054  -4.610  11.567  0.00  0.00      A     
ATOM     78  CD2 PHE A   8      23.893  -4.606  11.574  0.00  0.00      A     
ATOM     79  HD2 PHE A   8      23.826  -3.694  12.149  0.00  0.00      A     
ATOM     80  C   PHE A   8      19.737  -6.676  11.443  0.00  0.00      A     
ATOM     81  O   PHE A   8      19.354  -6.433  10.295  0.00  0.00      A     
ATOM     82  N   ALA A   9      19.629  -7.911  11.941  0.00  0.00      A     
ATOM     83  HN  ALA A   9      19.938  -8.036  12.891  0.00  0.00      A     
ATOM     84  CA  ALA A   9      19.040  -9.051  11.217  0.00  0.00      A     
ATOM     85  HA  ALA A   9      18.337  -8.677  10.472  0.00  0.00      A     
ATOM     86  CB  ALA A   9      20.171  -9.769  10.471  0.00  0.00      A     
ATOM     87  HB1 ALA A   9      20.664  -9.078   9.786  0.00  0.00      A     
ATOM     88  HB2 ALA A   9      19.768 -10.602   9.895  0.00  0.00      A     
ATOM     89  HB3 ALA A   9      20.900 -10.148  11.185  0.00  0.00      A     
ATOM     90  C   ALA A   9      18.226 -10.031  12.092  0.00  0.00      A     
ATOM     91  O   ALA A   9      17.325 -10.705  11.587  0.00  0.00      A     
ATOM     92  N   LYS A  10      18.467 -10.101  13.408  0.00  0.00      A     
ATOM     93  HN  LYS A  10      19.275  -9.611  13.772  0.00  0.00      A     
ATOM     94  CA  LYS A  10      17.600 -10.820  14.366  0.00  0.00      A     
ATOM     95  HA  LYS A  10      17.376 -11.783  13.920  0.00  0.00      A     
ATOM     96  CB  LYS A  10      18.369 -11.073  15.669  0.00  0.00      A     
ATOM     97  HB1 LYS A  10      18.287 -10.201  16.314  0.00  0.00      A     
ATOM     98  HB2 LYS A  10      19.421 -11.234  15.438  0.00  0.00      A     
ATOM     99  CG  LYS A  10      17.870 -12.332  16.391  0.00  0.00      A     
ATOM    100  HG1 LYS A  10      18.011 -13.184  15.725  0.00  0.00      A     
ATOM    101  HG2 LYS A  10      16.808 -12.243  16.615  0.00  0.00      A     
ATOM    102  CD  LYS A  10      18.663 -12.596  17.680  0.00  0.00      A     
ATOM    103  HD1 LYS A  10      19.668 -12.181  17.594  0.00  0.00      A     
ATOM    104  HD2 LYS A  10      18.770 -13.676  17.801  0.00  0.00      A     
ATOM    105  CE  LYS A  10      17.989 -12.057  18.946  0.00  0.00      A     
ATOM    106  HE1 LYS A  10      18.688 -12.181  19.780  0.00  0.00      A     
ATOM    107  HE2 LYS A  10      17.110 -12.672  19.159  0.00  0.00      A     
ATOM    108  NZ  LYS A  10      17.578 -10.639  18.838  0.00  0.00      A     
ATOM    109  HZ1 LYS A  10      18.328 -10.032  18.519  0.00  0.00      A     
ATOM    110  HZ2 LYS A  10      17.277 -10.293  19.743  0.00  0.00      A     
ATOM    111  HZ3 LYS A  10      16.773 -10.529  18.222  0.00  0.00      A     
ATOM    112  C   LYS A  10      16.248 -10.125  14.604  0.00  0.00      A     
ATOM    113  O   LYS A  10      15.244 -10.777  14.874  0.00  0.00      A     
ATOM    114  N   ASP A  11      16.204  -8.819  14.363  0.00  0.00      A     
ATOM    115  HN  ASP A  11      17.101  -8.367  14.219  0.00  0.00      A     
ATOM    116  CA  ASP A  11      15.026  -7.981  14.060  0.00  0.00      A     
ATOM    117  HA  ASP A  11      14.277  -8.160  14.833  0.00  0.00      A     
ATOM    118  CB  ASP A  11      15.442  -6.496  14.175  0.00  0.00      A     
ATOM    119  HB1 ASP A  11      15.567  -6.264  15.234  0.00  0.00      A     
ATOM    120  HB2 ASP A  11      14.641  -5.855  13.801  0.00  0.00      A     
ATOM    121  CG  ASP A  11      16.759  -6.157  13.464  0.00  0.00      A     
ATOM    122  OD1 ASP A  11      17.819  -6.635  13.931  0.00  0.00      A     
ATOM    123  OD2 ASP A  11      16.741  -5.449  12.433  0.00  0.00      A     
ATOM    124  C   ASP A  11      14.302  -8.321  12.724  0.00  0.00      A     
ATOM    125  O   ASP A  11      13.427  -7.583  12.278  0.00  0.00      A     
ATOM    126  N   PHE A  12      14.641  -9.461  12.109  0.00  0.00      A     
ATOM    127  HN  PHE A  12      15.491  -9.910  12.409  0.00  0.00      A     
ATOM    128  CA  PHE A  12      13.843 -10.175  11.097  0.00  0.00      A     
ATOM    129  HA  PHE A  12      12.839  -9.760  11.111  0.00  0.00      A     
ATOM    130  CB  PHE A  12      14.467  -9.918   9.712  0.00  0.00      A     
ATOM    131  HB1 PHE A  12      15.409 -10.464   9.651  0.00  0.00      A     
ATOM    132  HB2 PHE A  12      14.708  -8.859   9.629  0.00  0.00      A     
ATOM    133  CG  PHE A  12      13.602 -10.270   8.514  0.00  0.00      A     
ATOM    134  CD1 PHE A  12      14.132 -11.042   7.461  0.00  0.00      A     
ATOM    135  HD1 PHE A  12      15.151 -11.400   7.516  0.00  0.00      A     
ATOM    136  CE1 PHE A  12      13.344 -11.345   6.336  0.00  0.00      A     
ATOM    137  HE1 PHE A  12      13.756 -11.939   5.532  0.00  0.00      A     
ATOM    138  CZ  PHE A  12      12.021 -10.875   6.258  0.00  0.00      A     
ATOM    139  HZ  PHE A  12      11.410 -11.112   5.400  0.00  0.00      A     
ATOM    140  CE2 PHE A  12      11.489 -10.100   7.303  0.00  0.00      A     
ATOM    141  HE2 PHE A  12      10.468  -9.747   7.253  0.00  0.00      A     
ATOM    142  CD2 PHE A  12      12.277  -9.799   8.428  0.00  0.00      A     
ATOM    143  HD2 PHE A  12      11.854  -9.212   9.236  0.00  0.00      A     
ATOM    144  C   PHE A  12      13.688 -11.689  11.404  0.00  0.00      A     
ATOM    145  O   PHE A  12      13.196 -12.463  10.586  0.00  0.00      A     
ATOM    146  N   LEU A  13      14.120 -12.147  12.587  0.00  0.00      A     
ATOM    147  HN  LEU A  13      14.437 -11.451  13.249  0.00  0.00      A     
ATOM    148  CA  LEU A  13      14.234 -13.564  12.992  0.00  0.00      A     
ATOM    149  HA  LEU A  13      13.823 -14.186  12.199  0.00  0.00      A     
ATOM    150  CB  LEU A  13      15.735 -13.880  13.138  0.00  0.00      A     
ATOM    151  HB1 LEU A  13      16.087 -13.356  14.021  0.00  0.00      A     
ATOM    152  HB2 LEU A  13      16.247 -13.476  12.265  0.00  0.00      A     
ATOM    153  CG  LEU A  13      16.166 -15.350  13.302  0.00  0.00      A     
ATOM    154  HG  LEU A  13      15.860 -15.722  14.275  0.00  0.00      A     
ATOM    155  CD1 LEU A  13      15.607 -16.269  12.230  0.00  0.00      A     
ATOM    156 HD11 LEU A  13      14.530 -16.355  12.360  0.00  0.00      A     
ATOM    157 HD12 LEU A  13      16.040 -17.264  12.338  0.00  0.00      A     
ATOM    158 HD13 LEU A  13      15.840 -15.872  11.243  0.00  0.00      A     
ATOM    159  CD2 LEU A  13      17.684 -15.433  13.206  0.00  0.00      A     
ATOM    160 HD21 LEU A  13      18.144 -14.763  13.930  0.00  0.00      A     
ATOM    161 HD22 LEU A  13      17.982 -15.158  12.199  0.00  0.00      A     
ATOM    162 HD23 LEU A  13      18.010 -16.453  13.414  0.00  0.00      A     
ATOM    163  C   LEU A  13      13.432 -13.900  14.267  0.00  0.00      A     
ATOM    164  O   LEU A  13      13.500 -15.020  14.783  0.00  0.00      A     
ATOM    165  N   ALA A  14      12.651 -12.955  14.790  0.00  0.00      A     
ATOM    166  HN  ALA A  14      12.589 -12.066  14.300  0.00  0.00      A     
ATOM    167  CA  ALA A  14      11.593 -13.262  15.752  0.00  0.00      A     
ATOM    168  HA  ALA A  14      11.994 -13.909  16.534  0.00  0.00      A     
ATOM    169  CB  ALA A  14      11.162 -11.947  16.396  0.00  0.00      A     
ATOM    170  HB1 ALA A  14      10.396 -12.137  17.147  0.00  0.00      A     
ATOM    171  HB2 ALA A  14      10.765 -11.269  15.640  0.00  0.00      A     
ATOM    172  HB3 ALA A  14      12.021 -11.478  16.873  0.00  0.00      A     
ATOM    173  C   ALA A  14      10.414 -14.007  15.084  0.00  0.00      A     
ATOM    174  O   ALA A  14       9.746 -14.817  15.732  0.00  0.00      A     
ATOM    175  N   GLY A  15      10.214 -13.772  13.783  0.00  0.00      A     
ATOM    176  HN  GLY A  15      10.730 -12.975  13.415  0.00  0.00      A     
ATOM    177  CA  GLY A  15       9.328 -14.510  12.867  0.00  0.00      A     
ATOM    178  HA1 GLY A  15       8.314 -14.513  13.264  0.00  0.00      A     
ATOM    179  HA2 GLY A  15       9.671 -15.542  12.821  0.00  0.00      A     
ATOM    180  C   GLY A  15       9.261 -13.985  11.418  0.00  0.00      A     
ATOM    181  O   GLY A  15       8.392 -14.427  10.667  0.00  0.00      A     
ATOM    182  N   GLY A  16      10.118 -13.039  11.014  0.00  0.00      A     
ATOM    183  HN  GLY A  16      10.769 -12.658  11.694  0.00  0.00      A     
ATOM    184  CA  GLY A  16      10.087 -12.342   9.711  0.00  0.00      A     
ATOM    185  HA1 GLY A  16      10.751 -11.483   9.776  0.00  0.00      A     
ATOM    186  HA2 GLY A  16       9.089 -11.967   9.502  0.00  0.00      A     
ATOM    187  C   GLY A  16      10.563 -13.187   8.530  0.00  0.00      A     
ATOM    188  O   GLY A  16       9.877 -13.289   7.510  0.00  0.00      A     
ATOM    189  N   VAL A  17      11.660 -13.924   8.731  0.00  0.00      A     
ATOM    190  HN  VAL A  17      12.209 -13.669   9.548  0.00  0.00      A     
ATOM    191  CA  VAL A  17      12.154 -15.028   7.875  0.00  0.00      A     
ATOM    192  HA  VAL A  17      12.439 -14.599   6.915  0.00  0.00      A     
ATOM    193  CB  VAL A  17      13.398 -15.729   8.447  0.00  0.00      A     
ATOM    194  HB  VAL A  17      13.656 -16.561   7.793  0.00  0.00      A     
ATOM    195  CG1 VAL A  17      14.625 -14.819   8.475  0.00  0.00      A     
ATOM    196 HG11 VAL A  17      14.470 -13.982   9.149  0.00  0.00      A     
ATOM    197 HG12 VAL A  17      14.823 -14.439   7.473  0.00  0.00      A     
ATOM    198 HG13 VAL A  17      15.483 -15.393   8.817  0.00  0.00      A     
ATOM    199  CG2 VAL A  17      13.122 -16.303   9.838  0.00  0.00      A     
ATOM    200 HG21 VAL A  17      12.260 -16.969   9.821  0.00  0.00      A     
ATOM    201 HG22 VAL A  17      12.946 -15.502  10.554  0.00  0.00      A     
ATOM    202 HG23 VAL A  17      13.981 -16.887  10.150  0.00  0.00      A     
ATOM    203  C   VAL A  17      11.129 -16.118   7.559  0.00  0.00      A     
ATOM    204  O   VAL A  17      11.396 -16.947   6.693  0.00  0.00      A     
ATOM    205  N   ALA A  18       9.932 -16.113   8.153  0.00  0.00      A     
ATOM    206  HN  ALA A  18       9.769 -15.450   8.898  0.00  0.00      A     
ATOM    207  CA  ALA A  18       8.772 -16.812   7.594  0.00  0.00      A     
ATOM    208  HA  ALA A  18       8.909 -17.883   7.734  0.00  0.00      A     
ATOM    209  CB  ALA A  18       7.532 -16.366   8.369  0.00  0.00      A     
ATOM    210  HB1 ALA A  18       7.394 -15.287   8.277  0.00  0.00      A     
ATOM    211  HB2 ALA A  18       7.656 -16.620   9.420  0.00  0.00      A     
ATOM    212  HB3 ALA A  18       6.649 -16.871   7.979  0.00  0.00      A     
ATOM    213  C   ALA A  18       8.611 -16.552   6.082  0.00  0.00      A     
ATOM    214  O   ALA A  18       8.445 -17.487   5.295  0.00  0.00      A     
ATOM    215  N   ALA A  19       8.794 -15.298   5.657  0.00  0.00      A     
ATOM    216  HN  ALA A  19       8.981 -14.591   6.365  0.00  0.00      A     
ATOM    217  CA  ALA A  19       8.897 -14.865   4.261  0.00  0.00      A     
ATOM    218  HA  ALA A  19       7.998 -15.197   3.743  0.00  0.00      A     
ATOM    219  CB  ALA A  19       8.885 -13.331   4.270  0.00  0.00      A     
ATOM    220  HB1 ALA A  19       8.829 -12.952   3.249  0.00  0.00      A     
ATOM    221  HB2 ALA A  19       9.791 -12.953   4.746  0.00  0.00      A     
ATOM    222  HB3 ALA A  19       8.018 -12.966   4.823  0.00  0.00      A     
ATOM    223  C   ALA A  19      10.088 -15.457   3.456  0.00  0.00      A     
ATOM    224  O   ALA A  19      10.259 -15.104   2.291  0.00  0.00      A     
ATOM    225  N   ALA A  20      10.861 -16.390   4.023  0.00  0.00      A     
ATOM    226  HN  ALA A  20      10.723 -16.561   5.009  0.00  0.00      A     
ATOM    227  CA  ALA A  20      11.905 -17.192   3.373  0.00  0.00      A     
ATOM    228  HA  ALA A  20      11.972 -16.911   2.323  0.00  0.00      A     
ATOM    229  CB  ALA A  20      13.248 -16.814   4.009  0.00  0.00      A     
ATOM    230  HB1 ALA A  20      13.301 -17.166   5.038  0.00  0.00      A     
ATOM    231  HB2 ALA A  20      13.382 -15.732   3.987  0.00  0.00      A     
ATOM    232  HB3 ALA A  20      14.056 -17.273   3.444  0.00  0.00      A     
ATOM    233  C   ALA A  20      11.631 -18.725   3.391  0.00  0.00      A     
ATOM    234  O   ALA A  20      12.015 -19.405   2.436  0.00  0.00      A     
ATOM    235  N   ILE A  21      10.892 -19.278   4.373  0.00  0.00      A     
ATOM    236  HN  ILE A  21      10.680 -18.713   5.185  0.00  0.00      A     
ATOM    237  CA  ILE A  21      10.297 -20.642   4.266  0.00  0.00      A     
ATOM    238  HA  ILE A  21      10.050 -20.769   3.214  0.00  0.00      A     
ATOM    239  CB  ILE A  21      11.320 -21.772   4.572  0.00  0.00      A     
ATOM    240  HB  ILE A  21      12.135 -21.673   3.855  0.00  0.00      A     
ATOM    241  CG2 ILE A  21      11.937 -21.675   5.969  0.00  0.00      A     
ATOM    242 HG21 ILE A  21      12.676 -22.463   6.104  0.00  0.00      A     
ATOM    243 HG22 ILE A  21      11.170 -21.782   6.733  0.00  0.00      A     
ATOM    244 HG23 ILE A  21      12.445 -20.720   6.081  0.00  0.00      A     
ATOM    245  CG1 ILE A  21      10.753 -23.203   4.425  0.00  0.00      A     
ATOM    246 HG11 ILE A  21       9.942 -23.354   5.135  0.00  0.00      A     
ATOM    247 HG12 ILE A  21      11.538 -23.920   4.670  0.00  0.00      A     
ATOM    248  CD  ILE A  21      10.250 -23.545   3.020  0.00  0.00      A     
ATOM    249  HD1 ILE A  21       9.457 -22.872   2.709  0.00  0.00      A     
ATOM    250  HD2 ILE A  21       9.867 -24.564   3.016  0.00  0.00      A     
ATOM    251  HD3 ILE A  21      11.073 -23.476   2.316  0.00  0.00      A     
ATOM    252  C   ILE A  21       8.947 -20.871   4.980  0.00  0.00      A     
ATOM    253  O   ILE A  21       8.055 -21.423   4.333  0.00  0.00      A     
ATOM    254  N   SER A  22       8.692 -20.418   6.219  0.00  0.00      A     
ATOM    255  HN  SER A  22       9.456 -20.022   6.766  0.00  0.00      A     
ATOM    256  CA  SER A  22       7.397 -20.702   6.912  0.00  0.00      A     
ATOM    257  HA  SER A  22       7.315 -21.781   7.031  0.00  0.00      A     
ATOM    258  CB  SER A  22       7.271 -20.087   8.310  0.00  0.00      A     
ATOM    259  HB1 SER A  22       6.456 -20.581   8.840  0.00  0.00      A     
ATOM    260  HB2 SER A  22       7.014 -19.035   8.213  0.00  0.00      A     
ATOM    261  OG  SER A  22       8.440 -20.189   9.085  0.00  0.00      A     
ATOM    262  HG1 SER A  22       8.260 -19.710   9.914  0.00  0.00      A     
ATOM    263  C   SER A  22       6.134 -20.247   6.168  0.00  0.00      A     
ATOM    264  O   SER A  22       5.072 -20.820   6.368  0.00  0.00      A     
ATOM    265  N   LYS A  23       6.244 -19.235   5.298  0.00  0.00      A     
ATOM    266  HN  LYS A  23       7.163 -18.810   5.259  0.00  0.00      A     
ATOM    267  CA  LYS A  23       5.179 -18.619   4.468  0.00  0.00      A     
ATOM    268  HA  LYS A  23       4.208 -18.843   4.909  0.00  0.00      A     
ATOM    269  CB  LYS A  23       5.389 -17.089   4.553  0.00  0.00      A     
ATOM    270  HB1 LYS A  23       6.353 -16.853   4.115  0.00  0.00      A     
ATOM    271  HB2 LYS A  23       5.461 -16.820   5.609  0.00  0.00      A     
ATOM    272  CG  LYS A  23       4.315 -16.170   3.933  0.00  0.00      A     
ATOM    273  HG1 LYS A  23       3.834 -15.614   4.739  0.00  0.00      A     
ATOM    274  HG2 LYS A  23       3.533 -16.753   3.453  0.00  0.00      A     
ATOM    275  CD  LYS A  23       4.896 -15.152   2.930  0.00  0.00      A     
ATOM    276  HD1 LYS A  23       5.575 -14.477   3.453  0.00  0.00      A     
ATOM    277  HD2 LYS A  23       4.070 -14.563   2.525  0.00  0.00      A     
ATOM    278  CE  LYS A  23       5.639 -15.832   1.772  0.00  0.00      A     
ATOM    279  HE1 LYS A  23       4.965 -16.556   1.313  0.00  0.00      A     
ATOM    280  HE2 LYS A  23       6.500 -16.387   2.151  0.00  0.00      A     
ATOM    281  NZ  LYS A  23       6.082 -14.866   0.744  0.00  0.00      A     
ATOM    282  HZ1 LYS A  23       6.392 -15.361  -0.086  0.00  0.00      A     
ATOM    283  HZ2 LYS A  23       6.875 -14.299   1.025  0.00  0.00      A     
ATOM    284  HZ3 LYS A  23       5.320 -14.247   0.453  0.00  0.00      A     
ATOM    285  C   LYS A  23       5.115 -19.175   3.022  0.00  0.00      A     
ATOM    286  O   LYS A  23       4.325 -18.709   2.204  0.00  0.00      A     
ATOM    287  N   THR A  24       5.945 -20.159   2.662  0.00  0.00      A     
ATOM    288  HN  THR A  24       6.578 -20.518   3.365  0.00  0.00      A     
ATOM    289  CA  THR A  24       6.020 -20.705   1.278  0.00  0.00      A     
ATOM    290  HA  THR A  24       5.857 -19.889   0.575  0.00  0.00      A     
ATOM    291  CB  THR A  24       7.419 -21.264   0.970  0.00  0.00      A     
ATOM    292  HB  THR A  24       7.638 -22.112   1.612  0.00  0.00      A     
ATOM    293  CG2 THR A  24       7.579 -21.682  -0.483  0.00  0.00      A     
ATOM    294 HG21 THR A  24       8.632 -21.847  -0.708  0.00  0.00      A     
ATOM    295 HG22 THR A  24       7.184 -20.907  -1.136  0.00  0.00      A     
ATOM    296 HG23 THR A  24       7.041 -22.611  -0.658  0.00  0.00      A     
ATOM    297  OG1 THR A  24       8.385 -20.260   1.182  0.00  0.00      A     
ATOM    298  HG1 THR A  24       9.247 -20.652   0.915  0.00  0.00      A     
ATOM    299  C   THR A  24       4.956 -21.767   0.953  0.00  0.00      A     
ATOM    300  O   THR A  24       4.485 -21.838  -0.183  0.00  0.00      A     
ATOM    301  N   ALA A  25       4.488 -22.539   1.937  0.00  0.00      A     
ATOM    302  HN  ALA A  25       4.888 -22.422   2.858  0.00  0.00      A     
ATOM    303  CA  ALA A  25       3.409 -23.535   1.811  0.00  0.00      A     
ATOM    304  HA  ALA A  25       3.616 -24.152   0.935  0.00  0.00      A     
ATOM    305  CB  ALA A  25       3.458 -24.454   3.039  0.00  0.00      A     
ATOM    306  HB1 ALA A  25       2.727 -25.254   2.931  0.00  0.00      A     
ATOM    307  HB2 ALA A  25       3.230 -23.891   3.944  0.00  0.00      A     
ATOM    308  HB3 ALA A  25       4.442 -24.913   3.126  0.00  0.00      A     
ATOM    309  C   ALA A  25       1.990 -22.944   1.602  0.00  0.00      A     
ATOM    310  O   ALA A  25       1.017 -23.693   1.485  0.00  0.00      A     
ATOM    311  N   VAL A  26       1.857 -21.612   1.522  0.00  0.00      A     
ATOM    312  HN  VAL A  26       2.675 -21.071   1.766  0.00  0.00      A     
ATOM    313  CA  VAL A  26       0.587 -20.882   1.271  0.00  0.00      A     
ATOM    314  HA  VAL A  26      -0.162 -21.611   0.972  0.00  0.00      A     
ATOM    315  CB  VAL A  26       0.035 -20.189   2.538  0.00  0.00      A     
ATOM    316  HB  VAL A  26      -0.959 -19.802   2.312  0.00  0.00      A     
ATOM    317  CG1 VAL A  26      -0.133 -21.171   3.698  0.00  0.00      A     
ATOM    318 HG11 VAL A  26       0.831 -21.495   4.077  0.00  0.00      A     
ATOM    319 HG12 VAL A  26      -0.679 -22.046   3.355  0.00  0.00      A     
ATOM    320 HG13 VAL A  26      -0.691 -20.697   4.505  0.00  0.00      A     
ATOM    321  CG2 VAL A  26       0.899 -19.012   2.995  0.00  0.00      A     
ATOM    322 HG21 VAL A  26       1.924 -19.335   3.160  0.00  0.00      A     
ATOM    323 HG22 VAL A  26       0.502 -18.614   3.924  0.00  0.00      A     
ATOM    324 HG23 VAL A  26       0.884 -18.215   2.255  0.00  0.00      A     
ATOM    325  C   VAL A  26       0.647 -19.890   0.103  0.00  0.00      A     
ATOM    326  O   VAL A  26      -0.221 -19.025  -0.009  0.00  0.00      A     
ATOM    327  N   ALA A  27       1.629 -20.021  -0.795  0.00  0.00      A     
ATOM    328  HN  ALA A  27       2.287 -20.769  -0.636  0.00  0.00      A     
ATOM    329  CA  ALA A  27       1.924 -19.115  -1.922  0.00  0.00      A     
ATOM    330  HA  ALA A  27       2.420 -18.242  -1.501  0.00  0.00      A     
ATOM    331  CB  ALA A  27       2.967 -19.816  -2.805  0.00  0.00      A     
ATOM    332  HB1 ALA A  27       3.289 -19.136  -3.594  0.00  0.00      A     
ATOM    333  HB2 ALA A  27       2.544 -20.714  -3.256  0.00  0.00      A     
ATOM    334  HB3 ALA A  27       3.840 -20.087  -2.209  0.00  0.00      A     
ATOM    335  C   ALA A  27       0.756 -18.519  -2.771  0.00  0.00      A     
ATOM    336  O   ALA A  27       0.891 -17.366  -3.193  0.00  0.00      A     
ATOM    337  N   PRO A  28      -0.378 -19.212  -3.041  0.00  0.00      A     
ATOM    338  CD  PRO A  28      -0.612 -20.636  -2.814  0.00  0.00      A     
ATOM    339  HD1 PRO A  28      -0.758 -20.841  -1.758  0.00  0.00      A     
ATOM    340  HD2 PRO A  28       0.214 -21.232  -3.202  0.00  0.00      A     
ATOM    341  CG  PRO A  28      -1.903 -21.002  -3.541  0.00  0.00      A     
ATOM    342  HG1 PRO A  28      -1.670 -21.450  -4.504  0.00  0.00      A     
ATOM    343  HG2 PRO A  28      -2.510 -21.682  -2.945  0.00  0.00      A     
ATOM    344  CB  PRO A  28      -2.619 -19.673  -3.740  0.00  0.00      A     
ATOM    345  HB1 PRO A  28      -3.223 -19.676  -4.646  0.00  0.00      A     
ATOM    346  HB2 PRO A  28      -3.242 -19.466  -2.870  0.00  0.00      A     
ATOM    347  CA  PRO A  28      -1.482 -18.659  -3.832  0.00  0.00      A     
ATOM    348  HA  PRO A  28      -1.150 -18.623  -4.870  0.00  0.00      A     
ATOM    349  C   PRO A  28      -1.967 -17.248  -3.464  0.00  0.00      A     
ATOM    350  O   PRO A  28      -1.987 -16.396  -4.346  0.00  0.00      A     
ATOM    351  N   ILE A  29      -2.350 -16.965  -2.210  0.00  0.00      A     
ATOM    352  HN  ILE A  29      -2.301 -17.700  -1.519  0.00  0.00      A     
ATOM    353  CA  ILE A  29      -2.988 -15.673  -1.837  0.00  0.00      A     
ATOM    354  HA  ILE A  29      -3.815 -15.533  -2.530  0.00  0.00      A     
ATOM    355  CB  ILE A  29      -3.649 -15.710  -0.434  0.00  0.00      A     
ATOM    356  HB  ILE A  29      -4.033 -14.713  -0.208  0.00  0.00      A     
ATOM    357  CG2 ILE A  29      -4.864 -16.648  -0.513  0.00  0.00      A     
ATOM    358 HG21 ILE A  29      -5.433 -16.598   0.414  0.00  0.00      A     
ATOM    359 HG22 ILE A  29      -4.545 -17.678  -0.678  0.00  0.00      A     
ATOM    360 HG23 ILE A  29      -5.522 -16.343  -1.328  0.00  0.00      A     
ATOM    361  CG1 ILE A  29      -2.757 -16.169   0.743  0.00  0.00      A     
ATOM    362 HG11 ILE A  29      -2.103 -16.975   0.418  0.00  0.00      A     
ATOM    363 HG12 ILE A  29      -3.384 -16.578   1.536  0.00  0.00      A     
ATOM    364  CD  ILE A  29      -1.926 -15.048   1.376  0.00  0.00      A     
ATOM    365  HD1 ILE A  29      -1.163 -15.482   2.019  0.00  0.00      A     
ATOM    366  HD2 ILE A  29      -2.571 -14.414   1.978  0.00  0.00      A     
ATOM    367  HD3 ILE A  29      -1.435 -14.441   0.622  0.00  0.00      A     
ATOM    368  C   ILE A  29      -2.110 -14.424  -2.067  0.00  0.00      A     
ATOM    369  O   ILE A  29      -2.603 -13.394  -2.525  0.00  0.00      A     
ATOM    370  N   GLU A  30      -0.796 -14.521  -1.869  0.00  0.00      A     
ATOM    371  HN  GLU A  30      -0.450 -15.375  -1.434  0.00  0.00      A     
ATOM    372  CA  GLU A  30       0.195 -13.495  -2.230  0.00  0.00      A     
ATOM    373  HA  GLU A  30      -0.151 -12.520  -1.891  0.00  0.00      A     
ATOM    374  CB  GLU A  30       1.508 -13.838  -1.507  0.00  0.00      A     
ATOM    375  HB1 GLU A  30       1.855 -14.815  -1.847  0.00  0.00      A     
ATOM    376  HB2 GLU A  30       1.307 -13.895  -0.436  0.00  0.00      A     
ATOM    377  CG  GLU A  30       2.635 -12.827  -1.718  0.00  0.00      A     
ATOM    378  HG1 GLU A  30       2.320 -11.850  -1.341  0.00  0.00      A     
ATOM    379  HG2 GLU A  30       2.857 -12.730  -2.783  0.00  0.00      A     
ATOM    380  CD  GLU A  30       3.886 -13.307  -0.978  0.00  0.00      A     
ATOM    381  OE1 GLU A  30       4.057 -12.998   0.222  0.00  0.00      A     
ATOM    382  OE2 GLU A  30       4.753 -13.989  -1.579  0.00  0.00      A     
ATOM    383  C   GLU A  30       0.427 -13.403  -3.749  0.00  0.00      A     
ATOM    384  O   GLU A  30       0.507 -12.303  -4.304  0.00  0.00      A     
ATOM    385  N   ARG A  31       0.494 -14.552  -4.436  0.00  0.00      A     
ATOM    386  HN  ARG A  31       0.430 -15.417  -3.902  0.00  0.00      A     
ATOM    387  CA  ARG A  31       0.655 -14.644  -5.899  0.00  0.00      A     
ATOM    388  HA  ARG A  31       1.529 -14.061  -6.183  0.00  0.00      A     
ATOM    389  CB  ARG A  31       0.883 -16.120  -6.268  0.00  0.00      A     
ATOM    390  HB1 ARG A  31      -0.004 -16.697  -6.008  0.00  0.00      A     
ATOM    391  HB2 ARG A  31       1.711 -16.506  -5.673  0.00  0.00      A     
ATOM    392  CG  ARG A  31       1.188 -16.360  -7.753  0.00  0.00      A     
ATOM    393  HG1 ARG A  31       0.405 -15.927  -8.377  0.00  0.00      A     
ATOM    394  HG2 ARG A  31       1.185 -17.433  -7.927  0.00  0.00      A     
ATOM    395  CD  ARG A  31       2.550 -15.802  -8.176  0.00  0.00      A     
ATOM    396  HD1 ARG A  31       3.315 -16.179  -7.492  0.00  0.00      A     
ATOM    397  HD2 ARG A  31       2.537 -14.715  -8.105  0.00  0.00      A     
ATOM    398  NE  ARG A  31       2.876 -16.246  -9.541  0.00  0.00      A     
ATOM    399  HE  ARG A  31       3.029 -17.238  -9.678  0.00  0.00      A     
ATOM    400  CZ  ARG A  31       3.043 -15.535 -10.622  0.00  0.00      A     
ATOM    401  NH1 ARG A  31       2.932 -14.259 -10.663  0.00  0.00      A     
ATOM    402 HH11 ARG A  31       2.986 -13.804 -11.567  0.00  0.00      A     
ATOM    403 HH12 ARG A  31       2.776 -13.770  -9.813  0.00  0.00      A     
ATOM    404  NH2 ARG A  31       3.301 -16.112 -11.734  0.00  0.00      A     
ATOM    405 HH21 ARG A  31       3.582 -15.560 -12.530  0.00  0.00      A     
ATOM    406 HH22 ARG A  31       3.241 -17.121 -11.808  0.00  0.00      A     
ATOM    407  C   ARG A  31      -0.524 -14.053  -6.674  0.00  0.00      A     
ATOM    408  O   ARG A  31      -0.301 -13.312  -7.630  0.00  0.00      A     
ATOM    409  N   VAL A  32      -1.762 -14.352  -6.272  0.00  0.00      A     
ATOM    410  HN  VAL A  32      -1.841 -15.000  -5.492  0.00  0.00      A     
ATOM    411  CA  VAL A  32      -2.999 -13.852  -6.919  0.00  0.00      A     
ATOM    412  HA  VAL A  32      -2.854 -13.906  -7.993  0.00  0.00      A     
ATOM    413  CB  VAL A  32      -4.249 -14.696  -6.622  0.00  0.00      A     
ATOM    414  HB  VAL A  32      -5.064 -14.292  -7.220  0.00  0.00      A     
ATOM    415  CG1 VAL A  32      -4.056 -16.145  -7.075  0.00  0.00      A     
ATOM    416 HG11 VAL A  32      -3.299 -16.642  -6.472  0.00  0.00      A     
ATOM    417 HG12 VAL A  32      -3.753 -16.165  -8.121  0.00  0.00      A     
ATOM    418 HG13 VAL A  32      -4.996 -16.685  -6.968  0.00  0.00      A     
ATOM    419  CG2 VAL A  32      -4.672 -14.638  -5.153  0.00  0.00      A     
ATOM    420 HG21 VAL A  32      -5.357 -15.451  -4.923  0.00  0.00      A     
ATOM    421 HG22 VAL A  32      -5.162 -13.689  -4.937  0.00  0.00      A     
ATOM    422 HG23 VAL A  32      -3.802 -14.729  -4.515  0.00  0.00      A     
ATOM    423  C   VAL A  32      -3.305 -12.390  -6.613  0.00  0.00      A     
ATOM    424  O   VAL A  32      -3.757 -11.690  -7.515  0.00  0.00      A     
ATOM    425  N   LYS A  33      -2.958 -11.890  -5.414  0.00  0.00      A     
ATOM    426  HN  LYS A  33      -2.658 -12.546  -4.699  0.00  0.00      A     
ATOM    427  CA  LYS A  33      -2.910 -10.444  -5.092  0.00  0.00      A     
ATOM    428  HA  LYS A  33      -3.918 -10.030  -5.104  0.00  0.00      A     
ATOM    429  CB  LYS A  33      -2.314 -10.267  -3.685  0.00  0.00      A     
ATOM    430  HB1 LYS A  33      -1.359 -10.783  -3.637  0.00  0.00      A     
ATOM    431  HB2 LYS A  33      -2.984 -10.733  -2.961  0.00  0.00      A     
ATOM    432  CG  LYS A  33      -2.104  -8.794  -3.300  0.00  0.00      A     
ATOM    433  HG1 LYS A  33      -3.071  -8.297  -3.315  0.00  0.00      A     
ATOM    434  HG2 LYS A  33      -1.454  -8.295  -4.019  0.00  0.00      A     
ATOM    435  CD  LYS A  33      -1.488  -8.647  -1.905  0.00  0.00      A     
ATOM    436  HD1 LYS A  33      -2.044  -9.286  -1.221  0.00  0.00      A     
ATOM    437  HD2 LYS A  33      -1.603  -7.615  -1.573  0.00  0.00      A     
ATOM    438  CE  LYS A  33       0.002  -9.014  -1.870  0.00  0.00      A     
ATOM    439  HE1 LYS A  33       0.150  -9.980  -2.365  0.00  0.00      A     
ATOM    440  HE2 LYS A  33       0.302  -9.109  -0.825  0.00  0.00      A     
ATOM    441  NZ  LYS A  33       0.818  -7.958  -2.513  0.00  0.00      A     
ATOM    442  HZ1 LYS A  33       0.535  -7.741  -3.462  0.00  0.00      A     
ATOM    443  HZ2 LYS A  33       1.813  -8.116  -2.518  0.00  0.00      A     
ATOM    444  HZ3 LYS A  33       0.683  -7.047  -2.057  0.00  0.00      A     
ATOM    445  C   LYS A  33      -2.125  -9.637  -6.127  0.00  0.00      A     
ATOM    446  O   LYS A  33      -2.545  -8.554  -6.528  0.00  0.00      A     
ATOM    447  N   LEU A  34      -1.000 -10.184  -6.584  0.00  0.00      A     
ATOM    448  HN  LEU A  34      -0.696 -11.051  -6.163  0.00  0.00      A     
ATOM    449  CA  LEU A  34      -0.218  -9.597  -7.668  0.00  0.00      A     
ATOM    450  HA  LEU A  34      -0.255  -8.513  -7.551  0.00  0.00      A     
ATOM    451  CB  LEU A  34       1.240 -10.057  -7.493  0.00  0.00      A     
ATOM    452  HB1 LEU A  34       1.333 -11.087  -7.840  0.00  0.00      A     
ATOM    453  HB2 LEU A  34       1.489 -10.043  -6.430  0.00  0.00      A     
ATOM    454  CG  LEU A  34       2.268  -9.179  -8.224  0.00  0.00      A     
ATOM    455  HG  LEU A  34       2.051  -9.179  -9.291  0.00  0.00      A     
ATOM    456  CD1 LEU A  34       2.294  -7.742  -7.701  0.00  0.00      A     
ATOM    457 HD11 LEU A  34       3.157  -7.208  -8.095  0.00  0.00      A     
ATOM    458 HD12 LEU A  34       2.337  -7.727  -6.612  0.00  0.00      A     
ATOM    459 HD13 LEU A  34       1.401  -7.204  -8.017  0.00  0.00      A     
ATOM    460  CD2 LEU A  34       3.659  -9.765  -8.013  0.00  0.00      A     
ATOM    461 HD21 LEU A  34       3.909  -9.762  -6.953  0.00  0.00      A     
ATOM    462 HD22 LEU A  34       4.386  -9.174  -8.568  0.00  0.00      A     
ATOM    463 HD23 LEU A  34       3.676 -10.787  -8.386  0.00  0.00      A     
ATOM    464  C   LEU A  34      -0.813  -9.908  -9.059  0.00  0.00      A     
ATOM    465  O   LEU A  34      -1.067  -8.981  -9.822  0.00  0.00      A     
ATOM    466  N   LEU A  35      -1.099 -11.176  -9.388  0.00  0.00      A     
ATOM    467  HN  LEU A  35      -0.888 -11.897  -8.706  0.00  0.00      A     
ATOM    468  CA  LEU A  35      -1.620 -11.593 -10.707  0.00  0.00      A     
ATOM    469  HA  LEU A  35      -0.874 -11.332 -11.450  0.00  0.00      A     
ATOM    470  CB  LEU A  35      -1.752 -13.127 -10.746  0.00  0.00      A     
ATOM    471  HB1 LEU A  35      -2.513 -13.427 -10.029  0.00  0.00      A     
ATOM    472  HB2 LEU A  35      -0.800 -13.562 -10.440  0.00  0.00      A     
ATOM    473  CG  LEU A  35      -2.141 -13.719 -12.118  0.00  0.00      A     
ATOM    474  HG  LEU A  35      -3.158 -13.419 -12.368  0.00  0.00      A     
ATOM    475  CD1 LEU A  35      -1.206 -13.308 -13.254  0.00  0.00      A     
ATOM    476 HD11 LEU A  35      -0.175 -13.545 -12.995  0.00  0.00      A     
ATOM    477 HD12 LEU A  35      -1.299 -12.241 -13.451  0.00  0.00      A     
ATOM    478 HD13 LEU A  35      -1.483 -13.841 -14.164  0.00  0.00      A     
ATOM    479  CD2 LEU A  35      -2.082 -15.241 -12.031  0.00  0.00      A     
ATOM    480 HD21 LEU A  35      -2.707 -15.577 -11.208  0.00  0.00      A     
ATOM    481 HD22 LEU A  35      -1.058 -15.569 -11.863  0.00  0.00      A     
ATOM    482 HD23 LEU A  35      -2.462 -15.672 -12.958  0.00  0.00      A     
ATOM    483  C   LEU A  35      -2.915 -10.873 -11.138  0.00  0.00      A     
ATOM    484  O   LEU A  35      -2.994 -10.414 -12.276  0.00  0.00      A     
ATOM    485  N   LEU A  36      -3.881 -10.691 -10.231  0.00  0.00      A     
ATOM    486  HN  LEU A  36      -3.738 -11.078  -9.302  0.00  0.00      A     
ATOM    487  CA  LEU A  36      -5.150  -9.985 -10.479  0.00  0.00      A     
ATOM    488  HA  LEU A  36      -5.680 -10.528 -11.264  0.00  0.00      A     
ATOM    489  CB  LEU A  36      -6.000 -10.088  -9.195  0.00  0.00      A     
ATOM    490  HB1 LEU A  36      -5.471  -9.618  -8.364  0.00  0.00      A     
ATOM    491  HB2 LEU A  36      -6.089 -11.150  -8.959  0.00  0.00      A     
ATOM    492  CG  LEU A  36      -7.421  -9.497  -9.299  0.00  0.00      A     
ATOM    493  HG  LEU A  36      -7.758  -9.521 -10.334  0.00  0.00      A     
ATOM    494  CD1 LEU A  36      -8.404 -10.309  -8.457  0.00  0.00      A     
ATOM    495 HD11 LEU A  36      -8.073 -10.337  -7.419  0.00  0.00      A     
ATOM    496 HD12 LEU A  36      -8.457 -11.323  -8.850  0.00  0.00      A     
ATOM    497 HD13 LEU A  36      -9.397  -9.864  -8.519  0.00  0.00      A     
ATOM    498  CD2 LEU A  36      -7.485  -8.061  -8.774  0.00  0.00      A     
ATOM    499 HD21 LEU A  36      -7.204  -8.035  -7.721  0.00  0.00      A     
ATOM    500 HD22 LEU A  36      -8.498  -7.676  -8.889  0.00  0.00      A     
ATOM    501 HD23 LEU A  36      -6.810  -7.422  -9.340  0.00  0.00      A     
ATOM    502  C   LEU A  36      -4.977  -8.538 -10.999  0.00  0.00      A     
ATOM    503  O   LEU A  36      -5.815  -8.051 -11.758  0.00  0.00      A     
ATOM    504  N   GLN A  37      -3.855  -7.882 -10.685  0.00  0.00      A     
ATOM    505  HN  GLN A  37      -3.196  -8.360 -10.085  0.00  0.00      A     
ATOM    506  CA  GLN A  37      -3.503  -6.548 -11.199  0.00  0.00      A     
ATOM    507  HA  GLN A  37      -4.385  -6.113 -11.670  0.00  0.00      A     
ATOM    508  CB  GLN A  37      -3.152  -5.601 -10.030  0.00  0.00      A     
ATOM    509  HB1 GLN A  37      -4.057  -5.424  -9.447  0.00  0.00      A     
ATOM    510  HB2 GLN A  37      -2.823  -4.644 -10.437  0.00  0.00      A     
ATOM    511  CG  GLN A  37      -2.073  -6.153  -9.085  0.00  0.00      A     
ATOM    512  HG1 GLN A  37      -1.159  -6.341  -9.641  0.00  0.00      A     
ATOM    513  HG2 GLN A  37      -2.423  -7.094  -8.666  0.00  0.00      A     
ATOM    514  CD  GLN A  37      -1.708  -5.236  -7.927  0.00  0.00      A     
ATOM    515  OE1 GLN A  37      -1.463  -4.049  -8.090  0.00  0.00      A     
ATOM    516  NE2 GLN A  37      -1.603  -5.778  -6.739  0.00  0.00      A     
ATOM    517 HE21 GLN A  37      -0.907  -5.360  -6.105  0.00  0.00      A     
ATOM    518 HE22 GLN A  37      -1.845  -6.753  -6.620  0.00  0.00      A     
ATOM    519  C   GLN A  37      -2.428  -6.581 -12.307  0.00  0.00      A     
ATOM    520  O   GLN A  37      -2.623  -5.939 -13.342  0.00  0.00      A     
ATOM    521  N   VAL A  38      -1.347  -7.366 -12.169  0.00  0.00      A     
ATOM    522  HN  VAL A  38      -1.257  -7.904 -11.312  0.00  0.00      A     
ATOM    523  CA  VAL A  38      -0.251  -7.441 -13.173  0.00  0.00      A     
ATOM    524  HA  VAL A  38      -0.079  -6.428 -13.527  0.00  0.00      A     
ATOM    525  CB  VAL A  38       1.108  -7.925 -12.617  0.00  0.00      A     
ATOM    526  HB  VAL A  38       1.865  -7.710 -13.369  0.00  0.00      A     
ATOM    527  CG1 VAL A  38       1.541  -7.199 -11.340  0.00  0.00      A     
ATOM    528 HG11 VAL A  38       2.528  -7.543 -11.035  0.00  0.00      A     
ATOM    529 HG12 VAL A  38       0.836  -7.380 -10.533  0.00  0.00      A     
ATOM    530 HG13 VAL A  38       1.609  -6.132 -11.525  0.00  0.00      A     
ATOM    531  CG2 VAL A  38       1.148  -9.429 -12.346  0.00  0.00      A     
ATOM    532 HG21 VAL A  38       0.318  -9.694 -11.712  0.00  0.00      A     
ATOM    533 HG22 VAL A  38       2.072  -9.694 -11.836  0.00  0.00      A     
ATOM    534 HG23 VAL A  38       1.091  -9.989 -13.280  0.00  0.00      A     
ATOM    535  C   VAL A  38      -0.585  -8.238 -14.438  0.00  0.00      A     
ATOM    536  O   VAL A  38       0.179  -8.193 -15.400  0.00  0.00      A     
ATOM    537  N   GLN A  39      -1.716  -8.944 -14.504  0.00  0.00      A     
ATOM    538  HN  GLN A  39      -2.255  -9.078 -13.655  0.00  0.00      A     
ATOM    539  CA  GLN A  39      -2.202  -9.557 -15.754  0.00  0.00      A     
ATOM    540  HA  GLN A  39      -1.469 -10.302 -16.066  0.00  0.00      A     
ATOM    541  CB  GLN A  39      -3.518 -10.318 -15.490  0.00  0.00      A     
ATOM    542  HB1 GLN A  39      -3.319 -11.118 -14.776  0.00  0.00      A     
ATOM    543  HB2 GLN A  39      -3.833 -10.792 -16.419  0.00  0.00      A     
ATOM    544  CG  GLN A  39      -4.673  -9.451 -14.949  0.00  0.00      A     
ATOM    545  HG1 GLN A  39      -4.913  -8.665 -15.659  0.00  0.00      A     
ATOM    546  HG2 GLN A  39      -4.371  -8.980 -14.016  0.00  0.00      A     
ATOM    547  CD  GLN A  39      -5.953 -10.243 -14.704  0.00  0.00      A     
ATOM    548  OE1 GLN A  39      -6.343 -11.112 -15.471  0.00  0.00      A     
ATOM    549  NE2 GLN A  39      -6.698  -9.923 -13.680  0.00  0.00      A     
ATOM    550 HE21 GLN A  39      -7.545 -10.446 -13.489  0.00  0.00      A     
ATOM    551 HE22 GLN A  39      -6.424  -9.173 -13.057  0.00  0.00      A     
ATOM    552  C   GLN A  39      -2.329  -8.562 -16.935  0.00  0.00      A     
ATOM    553  O   GLN A  39      -1.910  -8.875 -18.049  0.00  0.00      A     
ATOM    554  N   HIE A  40      -2.812  -7.338 -16.681  0.00  0.00      A     
ATOM    555  HN  HIE A  40      -2.994  -7.121 -15.712  0.00  0.00      A     
ATOM    556  CA  HIE A  40      -3.335  -6.388 -17.688  0.00  0.00      A     
ATOM    557  HA  HIE A  40      -2.955  -6.642 -18.678  0.00  0.00      A     
ATOM    558  NE2 HIE A  40      -7.171  -4.281 -19.388  0.00  0.00      A     
ATOM    559  HE2 HIE A  40      -7.830  -3.500 -19.406  0.00  0.00      A     
ATOM    560  CD2 HIE A  40      -6.621  -4.831 -18.257  0.00  0.00      A     
ATOM    561  HD2 HIE A  40      -6.872  -4.587 -17.236  0.00  0.00      A     
ATOM    562  ND1 HIE A  40      -5.671  -5.743 -20.068  0.00  0.00      A     
ATOM    563  CG  HIE A  40      -5.681  -5.727 -18.666  0.00  0.00      A     
ATOM    564  CE1 HIE A  40      -6.576  -4.825 -20.459  0.00  0.00      A     
ATOM    565  HE1 HIE A  40      -6.772  -4.530 -21.484  0.00  0.00      A     
ATOM    566  CB  HIE A  40      -4.863  -6.589 -17.733  0.00  0.00      A     
ATOM    567  HB1 HIE A  40      -5.256  -6.458 -16.725  0.00  0.00      A     
ATOM    568  HB2 HIE A  40      -5.046  -7.621 -18.024  0.00  0.00      A     
ATOM    569  C   HIE A  40      -2.870  -4.945 -17.394  0.00  0.00      A     
ATOM    570  O   HIE A  40      -3.512  -4.201 -16.647  0.00  0.00      A     
ATOM    571  N   ALA A  41      -1.698  -4.581 -17.928  0.00  0.00      A     
ATOM    572  HN  ALA A  41      -1.212  -5.273 -18.493  0.00  0.00      A     
ATOM    573  CA  ALA A  41      -0.940  -3.372 -17.584  0.00  0.00      A     
ATOM    574  HA  ALA A  41      -0.776  -3.392 -16.507  0.00  0.00      A     
ATOM    575  CB  ALA A  41       0.436  -3.494 -18.253  0.00  0.00      A     
ATOM    576  HB1 ALA A  41       1.111  -2.751 -17.831  0.00  0.00      A     
ATOM    577  HB2 ALA A  41       0.355  -3.346 -19.330  0.00  0.00      A     
ATOM    578  HB3 ALA A  41       0.857  -4.483 -18.073  0.00  0.00      A     
ATOM    579  C   ALA A  41      -1.618  -2.010 -17.898  0.00  0.00      A     
ATOM    580  O   ALA A  41      -1.837  -1.226 -16.968  0.00  0.00      A     
ATOM    581  N   SER A  42      -1.960  -1.711 -19.162  0.00  0.00      A     
ATOM    582  HN  SER A  42      -1.726  -2.392 -19.873  0.00  0.00      A     
ATOM    583  CA  SER A  42      -2.642  -0.445 -19.561  0.00  0.00      A     
ATOM    584  HA  SER A  42      -3.380  -0.205 -18.798  0.00  0.00      A     
ATOM    585  CB  SER A  42      -1.637   0.704 -19.597  0.00  0.00      A     
ATOM    586  HB1 SER A  42      -1.058   0.709 -18.674  0.00  0.00      A     
ATOM    587  HB2 SER A  42      -2.168   1.654 -19.673  0.00  0.00      A     
ATOM    588  OG  SER A  42      -0.765   0.548 -20.698  0.00  0.00      A     
ATOM    589  HG1 SER A  42       0.054   1.016 -20.454  0.00  0.00      A     
ATOM    590  C   SER A  42      -3.415  -0.400 -20.896  0.00  0.00      A     
ATOM    591  O   SER A  42      -4.059   0.613 -21.179  0.00  0.00      A     
ATOM    592  N   LYS A  43      -3.377  -1.460 -21.720  0.00  0.00      A     
ATOM    593  HN  LYS A  43      -2.841  -2.251 -21.391  0.00  0.00      A     
ATOM    594  CA  LYS A  43      -4.111  -1.564 -23.013  0.00  0.00      A     
ATOM    595  HA  LYS A  43      -5.122  -1.174 -22.876  0.00  0.00      A     
ATOM    596  CB  LYS A  43      -3.409  -0.673 -24.061  0.00  0.00      A     
ATOM    597  HB1 LYS A  43      -3.499   0.372 -23.763  0.00  0.00      A     
ATOM    598  HB2 LYS A  43      -3.917  -0.781 -25.020  0.00  0.00      A     
ATOM    599  CG  LYS A  43      -1.918  -1.000 -24.237  0.00  0.00      A     
ATOM    600  HG1 LYS A  43      -1.795  -2.065 -24.443  0.00  0.00      A     
ATOM    601  HG2 LYS A  43      -1.378  -0.752 -23.323  0.00  0.00      A     
ATOM    602  CD  LYS A  43      -1.322  -0.201 -25.397  0.00  0.00      A     
ATOM    603  HD1 LYS A  43      -1.495   0.867 -25.247  0.00  0.00      A     
ATOM    604  HD2 LYS A  43      -1.798  -0.515 -26.328  0.00  0.00      A     
ATOM    605  CE  LYS A  43       0.179  -0.477 -25.455  0.00  0.00      A     
ATOM    606  HE1 LYS A  43       0.344  -1.555 -25.355  0.00  0.00      A     
ATOM    607  HE2 LYS A  43       0.670   0.008 -24.605  0.00  0.00      A     
ATOM    608  NZ  LYS A  43       0.754  -0.012 -26.736  0.00  0.00      A     
ATOM    609  HZ1 LYS A  43       0.651   0.989 -26.879  0.00  0.00      A     
ATOM    610  HZ2 LYS A  43       0.306  -0.459 -27.531  0.00  0.00      A     
ATOM    611  HZ3 LYS A  43       1.749  -0.228 -26.781  0.00  0.00      A     
ATOM    612  C   LYS A  43      -4.314  -2.976 -23.600  0.00  0.00      A     
ATOM    613  O   LYS A  43      -5.056  -3.134 -24.563  0.00  0.00      A     
ATOM    614  N   GLN A  44      -3.624  -3.988 -23.079  0.00  0.00      A     
ATOM    615  HN  GLN A  44      -3.064  -3.763 -22.271  0.00  0.00      A     
ATOM    616  CA  GLN A  44      -3.338  -5.276 -23.742  0.00  0.00      A     
ATOM    617  HA  GLN A  44      -2.705  -5.072 -24.608  0.00  0.00      A     
ATOM    618  CB  GLN A  44      -2.530  -6.175 -22.786  0.00  0.00      A     
ATOM    619  HB1 GLN A  44      -2.648  -7.211 -23.103  0.00  0.00      A     
ATOM    620  HB2 GLN A  44      -2.931  -6.092 -21.776  0.00  0.00      A     
ATOM    621  CG  GLN A  44      -1.018  -5.895 -22.770  0.00  0.00      A     
ATOM    622  HG1 GLN A  44      -0.636  -5.984 -23.788  0.00  0.00      A     
ATOM    623  HG2 GLN A  44      -0.526  -6.661 -22.173  0.00  0.00      A     
ATOM    624  CD  GLN A  44      -0.613  -4.537 -22.209  0.00  0.00      A     
ATOM    625  OE1 GLN A  44      -1.321  -3.884 -21.450  0.00  0.00      A     
ATOM    626  NE2 GLN A  44       0.532  -4.039 -22.587  0.00  0.00      A     
ATOM    627 HE21 GLN A  44       0.783  -3.128 -22.212  0.00  0.00      A     
ATOM    628 HE22 GLN A  44       1.168  -4.586 -23.156  0.00  0.00      A     
ATOM    629  C   GLN A  44      -4.544  -6.053 -24.313  0.00  0.00      A     
ATOM    630  O   GLN A  44      -4.516  -6.372 -25.501  0.00  0.00      A     
ATOM    631  N   ILE A  45      -5.584  -6.364 -23.520  0.00  0.00      A     
ATOM    632  HN  ILE A  45      -5.567  -6.055 -22.559  0.00  0.00      A     
ATOM    633  CA  ILE A  45      -6.692  -7.255 -23.957  0.00  0.00      A     
ATOM    634  HA  ILE A  45      -6.687  -7.280 -25.043  0.00  0.00      A     
ATOM    635  CB  ILE A  45      -6.471  -8.723 -23.509  0.00  0.00      A     
ATOM    636  HB  ILE A  45      -7.235  -9.327 -24.003  0.00  0.00      A     
ATOM    637  CG2 ILE A  45      -5.113  -9.253 -23.995  0.00  0.00      A     
ATOM    638 HG21 ILE A  45      -5.105 -10.341 -23.963  0.00  0.00      A     
ATOM    639 HG22 ILE A  45      -4.305  -8.871 -23.377  0.00  0.00      A     
ATOM    640 HG23 ILE A  45      -4.937  -8.946 -25.024  0.00  0.00      A     
ATOM    641  CG1 ILE A  45      -6.639  -8.934 -21.990  0.00  0.00      A     
ATOM    642 HG11 ILE A  45      -7.647  -8.639 -21.704  0.00  0.00      A     
ATOM    643 HG12 ILE A  45      -5.945  -8.295 -21.449  0.00  0.00      A     
ATOM    644  CD  ILE A  45      -6.429 -10.393 -21.556  0.00  0.00      A     
ATOM    645  HD1 ILE A  45      -7.063 -11.053 -22.148  0.00  0.00      A     
ATOM    646  HD2 ILE A  45      -6.687 -10.507 -20.506  0.00  0.00      A     
ATOM    647  HD3 ILE A  45      -5.386 -10.684 -21.681  0.00  0.00      A     
ATOM    648  C   ILE A  45      -8.109  -6.786 -23.580  0.00  0.00      A     
ATOM    649  O   ILE A  45      -8.304  -5.992 -22.659  0.00  0.00      A     
ATOM    650  N   THR A  46      -9.115  -7.317 -24.283  0.00  0.00      A     
ATOM    651  HN  THR A  46      -8.856  -7.920 -25.056  0.00  0.00      A     
ATOM    652  CA  THR A  46     -10.578  -7.117 -24.086  0.00  0.00      A     
ATOM    653  HA  THR A  46     -10.753  -6.047 -24.020  0.00  0.00      A     
ATOM    654  CB  THR A  46     -11.343  -7.608 -25.330  0.00  0.00      A     
ATOM    655  HB  THR A  46     -12.360  -7.905 -25.093  0.00  0.00      A     
ATOM    656  CG2 THR A  46     -11.394  -6.483 -26.354  0.00  0.00      A     
ATOM    657 HG21 THR A  46     -11.948  -5.638 -25.947  0.00  0.00      A     
ATOM    658 HG22 THR A  46     -11.893  -6.827 -27.254  0.00  0.00      A     
ATOM    659 HG23 THR A  46     -10.385  -6.165 -26.604  0.00  0.00      A     
ATOM    660  OG1 THR A  46     -10.694  -8.680 -25.972  0.00  0.00      A     
ATOM    661  HG1 THR A  46     -10.714  -9.452 -25.378  0.00  0.00      A     
ATOM    662  C   THR A  46     -11.121  -7.691 -22.758  0.00  0.00      A     
ATOM    663  O   THR A  46     -10.376  -7.703 -21.779  0.00  0.00      A     
ATOM    664  N   ALA A  47     -12.376  -8.157 -22.634  0.00  0.00      A     
ATOM    665  HN  ALA A  47     -13.017  -8.032 -23.408  0.00  0.00      A     
ATOM    666  CA  ALA A  47     -12.951  -8.568 -21.331  0.00  0.00      A     
ATOM    667  HA  ALA A  47     -12.383  -8.092 -20.531  0.00  0.00      A     
ATOM    668  CB  ALA A  47     -14.362  -7.979 -21.244  0.00  0.00      A     
ATOM    669  HB1 ALA A  47     -14.335  -6.906 -21.437  0.00  0.00      A     
ATOM    670  HB2 ALA A  47     -14.762  -8.138 -20.241  0.00  0.00      A     
ATOM    671  HB3 ALA A  47     -15.015  -8.467 -21.965  0.00  0.00      A     
ATOM    672  C   ALA A  47     -12.945 -10.091 -20.998  0.00  0.00      A     
ATOM    673  O   ALA A  47     -12.548 -10.462 -19.892  0.00  0.00      A     
ATOM    674  N   ASP A  48     -13.324 -10.988 -21.921  0.00  0.00      A     
ATOM    675  HN  ASP A  48     -13.710 -10.618 -22.779  0.00  0.00      A     
ATOM    676  CA  ASP A  48     -13.579 -12.427 -21.641  0.00  0.00      A     
ATOM    677  HA  ASP A  48     -14.256 -12.478 -20.787  0.00  0.00      A     
ATOM    678  CB  ASP A  48     -14.306 -13.035 -22.851  0.00  0.00      A     
ATOM    679  HB1 ASP A  48     -13.592 -13.125 -23.669  0.00  0.00      A     
ATOM    680  HB2 ASP A  48     -15.108 -12.363 -23.160  0.00  0.00      A     
ATOM    681  CG  ASP A  48     -14.920 -14.408 -22.550  0.00  0.00      A     
ATOM    682  OD1 ASP A  48     -15.738 -14.486 -21.602  0.00  0.00      A     
ATOM    683  OD2 ASP A  48     -14.597 -15.393 -23.258  0.00  0.00      A     
ATOM    684  C   ASP A  48     -12.354 -13.316 -21.301  0.00  0.00      A     
ATOM    685  O   ASP A  48     -12.502 -14.490 -20.961  0.00  0.00      A     
ATOM    686  N   LYS A  49     -11.134 -12.790 -21.428  0.00  0.00      A     
ATOM    687  HN  LYS A  49     -11.089 -11.798 -21.634  0.00  0.00      A     
ATOM    688  CA  LYS A  49      -9.850 -13.535 -21.416  0.00  0.00      A     
ATOM    689  HA  LYS A  49     -10.050 -14.594 -21.248  0.00  0.00      A     
ATOM    690  CB  LYS A  49      -9.154 -13.403 -22.787  0.00  0.00      A     
ATOM    691  HB1 LYS A  49      -8.239 -13.997 -22.790  0.00  0.00      A     
ATOM    692  HB2 LYS A  49      -8.886 -12.362 -22.961  0.00  0.00      A     
ATOM    693  CG  LYS A  49     -10.053 -13.892 -23.929  0.00  0.00      A     
ATOM    694  HG1 LYS A  49     -11.030 -13.421 -23.854  0.00  0.00      A     
ATOM    695  HG2 LYS A  49     -10.190 -14.965 -23.829  0.00  0.00      A     
ATOM    696  CD  LYS A  49      -9.477 -13.585 -25.316  0.00  0.00      A     
ATOM    697  HD1 LYS A  49      -8.670 -14.287 -25.528  0.00  0.00      A     
ATOM    698  HD2 LYS A  49      -9.085 -12.569 -25.343  0.00  0.00      A     
ATOM    699  CE  LYS A  49     -10.573 -13.731 -26.374  0.00  0.00      A     
ATOM    700  HE1 LYS A  49     -11.088 -14.678 -26.199  0.00  0.00      A     
ATOM    701  HE2 LYS A  49     -10.111 -13.787 -27.366  0.00  0.00      A     
ATOM    702  NZ  LYS A  49     -11.524 -12.595 -26.318  0.00  0.00      A     
ATOM    703  HZ1 LYS A  49     -11.487 -12.154 -25.405  0.00  0.00      A     
ATOM    704  HZ2 LYS A  49     -12.480 -12.875 -26.509  0.00  0.00      A     
ATOM    705  HZ3 LYS A  49     -11.237 -11.881 -26.983  0.00  0.00      A     
ATOM    706  C   LYS A  49      -8.948 -13.124 -20.247  0.00  0.00      A     
ATOM    707  O   LYS A  49      -7.750 -13.399 -20.239  0.00  0.00      A     
ATOM    708  N   GLN A  50      -9.546 -12.481 -19.248  0.00  0.00      A     
ATOM    709  HN  GLN A  50     -10.528 -12.288 -19.369  0.00  0.00      A     
ATOM    710  CA  GLN A  50      -8.980 -12.277 -17.914  0.00  0.00      A     
ATOM    711  HA  GLN A  50      -8.060 -11.704 -18.008  0.00  0.00      A     
ATOM    712  CB  GLN A  50     -10.017 -11.477 -17.092  0.00  0.00      A     
ATOM    713  HB1 GLN A  50     -10.782 -12.157 -16.714  0.00  0.00      A     
ATOM    714  HB2 GLN A  50     -10.510 -10.753 -17.743  0.00  0.00      A     
ATOM    715  CG  GLN A  50      -9.397 -10.699 -15.926  0.00  0.00      A     
ATOM    716  HG1 GLN A  50      -8.609 -10.062 -16.307  0.00  0.00      A     
ATOM    717  HG2 GLN A  50      -8.964 -11.385 -15.207  0.00  0.00      A     
ATOM    718  CD  GLN A  50     -10.393  -9.818 -15.195  0.00  0.00      A     
ATOM    719  OE1 GLN A  50     -11.230 -10.272 -14.431  0.00  0.00      A     
ATOM    720  NE2 GLN A  50     -10.338  -8.524 -15.361  0.00  0.00      A     
ATOM    721 HE21 GLN A  50     -11.080  -7.994 -14.947  0.00  0.00      A     
ATOM    722 HE22 GLN A  50      -9.664  -8.131 -16.005  0.00  0.00      A     
ATOM    723  C   GLN A  50      -8.646 -13.617 -17.234  0.00  0.00      A     
ATOM    724  O   GLN A  50      -9.168 -14.663 -17.621  0.00  0.00      A     
ATOM    725  N   TYR A  51      -7.861 -13.598 -16.159  0.00  0.00      A     
ATOM    726  HN  TYR A  51      -7.367 -12.742 -15.928  0.00  0.00      A     
ATOM    727  CA  TYR A  51      -8.077 -14.564 -15.077  0.00  0.00      A     
ATOM    728  HA  TYR A  51      -8.188 -15.562 -15.499  0.00  0.00      A     
ATOM    729  CB  TYR A  51      -6.865 -14.603 -14.145  0.00  0.00      A     
ATOM    730  HB1 TYR A  51      -7.118 -15.253 -13.310  0.00  0.00      A     
ATOM    731  HB2 TYR A  51      -6.649 -13.604 -13.761  0.00  0.00      A     
ATOM    732  CG  TYR A  51      -5.650 -15.170 -14.846  0.00  0.00      A     
ATOM    733  CD1 TYR A  51      -5.564 -16.561 -15.038  0.00  0.00      A     
ATOM    734  HD1 TYR A  51      -6.311 -17.214 -14.605  0.00  0.00      A     
ATOM    735  CE1 TYR A  51      -4.558 -17.090 -15.865  0.00  0.00      A     
ATOM    736  HE1 TYR A  51      -4.506 -18.149 -16.045  0.00  0.00      A     
ATOM    737  CZ  TYR A  51      -3.658 -16.227 -16.522  0.00  0.00      A     
ATOM    738  OH  TYR A  51      -2.821 -16.725 -17.467  0.00  0.00      A     
ATOM    739  HH  TYR A  51      -3.127 -17.620 -17.719  0.00  0.00      A     
ATOM    740  CE2 TYR A  51      -3.695 -14.842 -16.267  0.00  0.00      A     
ATOM    741  HE2 TYR A  51      -3.004 -14.192 -16.780  0.00  0.00      A     
ATOM    742  CD2 TYR A  51      -4.696 -14.312 -15.427  0.00  0.00      A     
ATOM    743  HD2 TYR A  51      -4.778 -13.243 -15.288  0.00  0.00      A     
ATOM    744  C   TYR A  51      -9.382 -14.215 -14.345  0.00  0.00      A     
ATOM    745  O   TYR A  51      -9.405 -13.284 -13.541  0.00  0.00      A     
ATOM    746  N   LYS A  52     -10.485 -14.903 -14.677  0.00  0.00      A     
ATOM    747  HN  LYS A  52     -10.321 -15.702 -15.290  0.00  0.00      A     
ATOM    748  CA  LYS A  52     -11.903 -14.600 -14.328  0.00  0.00      A     
ATOM    749  HA  LYS A  52     -12.148 -13.615 -14.730  0.00  0.00      A     
ATOM    750  CB  LYS A  52     -12.818 -15.630 -15.025  0.00  0.00      A     
ATOM    751  HB1 LYS A  52     -13.854 -15.344 -14.838  0.00  0.00      A     
ATOM    752  HB2 LYS A  52     -12.659 -16.612 -14.578  0.00  0.00      A     
ATOM    753  CG  LYS A  52     -12.634 -15.751 -16.549  0.00  0.00      A     
ATOM    754  HG1 LYS A  52     -11.678 -16.225 -16.777  0.00  0.00      A     
ATOM    755  HG2 LYS A  52     -12.660 -14.759 -17.000  0.00  0.00      A     
ATOM    756  CD  LYS A  52     -13.780 -16.599 -17.116  0.00  0.00      A     
ATOM    757  HD1 LYS A  52     -14.718 -16.108 -16.861  0.00  0.00      A     
ATOM    758  HD2 LYS A  52     -13.761 -17.585 -16.648  0.00  0.00      A     
ATOM    759  CE  LYS A  52     -13.704 -16.774 -18.635  0.00  0.00      A     
ATOM    760  HE1 LYS A  52     -12.876 -17.451 -18.869  0.00  0.00      A     
ATOM    761  HE2 LYS A  52     -13.479 -15.808 -19.099  0.00  0.00      A     
ATOM    762  NZ  LYS A  52     -14.983 -17.308 -19.178  0.00  0.00      A     
ATOM    763  HZ1 LYS A  52     -15.700 -16.591 -19.227  0.00  0.00      A     
ATOM    764  HZ2 LYS A  52     -15.355 -18.061 -18.612  0.00  0.00      A     
ATOM    765  HZ3 LYS A  52     -14.874 -17.634 -20.137  0.00  0.00      A     
ATOM    766  C   LYS A  52     -12.258 -14.518 -12.823  0.00  0.00      A     
ATOM    767  O   LYS A  52     -13.432 -14.502 -12.457  0.00  0.00      A     
ATOM    768  N   GLY A  53     -11.255 -14.542 -11.955  0.00  0.00      A     
ATOM    769  HN  GLY A  53     -10.340 -14.524 -12.383  0.00  0.00      A     
ATOM    770  CA  GLY A  53     -11.267 -14.534 -10.488  0.00  0.00      A     
ATOM    771  HA1 GLY A  53     -12.041 -15.202 -10.108  0.00  0.00      A     
ATOM    772  HA2 GLY A  53     -11.463 -13.525 -10.125  0.00  0.00      A     
ATOM    773  C   GLY A  53      -9.904 -14.999  -9.952  0.00  0.00      A     
ATOM    774  O   GLY A  53      -9.078 -15.509 -10.717  0.00  0.00      A     
ATOM    775  N   ILE A  54      -9.644 -14.898  -8.645  0.00  0.00      A     
ATOM    776  HN  ILE A  54     -10.369 -14.566  -8.020  0.00  0.00      A     
ATOM    777  CA  ILE A  54      -8.445 -15.567  -8.084  0.00  0.00      A     
ATOM    778  HA  ILE A  54      -7.603 -15.343  -8.738  0.00  0.00      A     
ATOM    779  CB  ILE A  54      -8.030 -15.049  -6.695  0.00  0.00      A     
ATOM    780  HB  ILE A  54      -7.079 -15.529  -6.473  0.00  0.00      A     
ATOM    781  CG2 ILE A  54      -7.798 -13.527  -6.747  0.00  0.00      A     
ATOM    782 HG21 ILE A  54      -8.744 -13.001  -6.871  0.00  0.00      A     
ATOM    783 HG22 ILE A  54      -7.143 -13.273  -7.581  0.00  0.00      A     
ATOM    784 HG23 ILE A  54      -7.332 -13.181  -5.825  0.00  0.00      A     
ATOM    785  CG1 ILE A  54      -9.006 -15.415  -5.565  0.00  0.00      A     
ATOM    786 HG11 ILE A  54      -9.364 -16.434  -5.686  0.00  0.00      A     
ATOM    787 HG12 ILE A  54      -9.857 -14.738  -5.597  0.00  0.00      A     
ATOM    788  CD  ILE A  54      -8.354 -15.340  -4.185  0.00  0.00      A     
ATOM    789  HD1 ILE A  54      -7.469 -15.974  -4.150  0.00  0.00      A     
ATOM    790  HD2 ILE A  54      -9.063 -15.707  -3.449  0.00  0.00      A     
ATOM    791  HD3 ILE A  54      -8.082 -14.312  -3.949  0.00  0.00      A     
ATOM    792  C   ILE A  54      -8.587 -17.098  -8.111  0.00  0.00      A     
ATOM    793  O   ILE A  54      -7.610 -17.809  -8.331  0.00  0.00      A     
ATOM    794  N   ILE A  55      -9.824 -17.598  -8.014  0.00  0.00      A     
ATOM    795  HN  ILE A  55     -10.567 -16.950  -7.774  0.00  0.00      A     
ATOM    796  CA  ILE A  55     -10.186 -19.007  -8.252  0.00  0.00      A     
ATOM    797  HA  ILE A  55      -9.556 -19.611  -7.600  0.00  0.00      A     
ATOM    798  CB  ILE A  55     -11.652 -19.234  -7.825  0.00  0.00      A     
ATOM    799  HB  ILE A  55     -11.789 -18.739  -6.864  0.00  0.00      A     
ATOM    800  CG2 ILE A  55     -12.652 -18.625  -8.818  0.00  0.00      A     
ATOM    801 HG21 ILE A  55     -12.644 -19.173  -9.761  0.00  0.00      A     
ATOM    802 HG22 ILE A  55     -12.414 -17.579  -9.007  0.00  0.00      A     
ATOM    803 HG23 ILE A  55     -13.656 -18.670  -8.405  0.00  0.00      A     
ATOM    804  CG1 ILE A  55     -11.913 -20.731  -7.607  0.00  0.00      A     
ATOM    805 HG11 ILE A  55     -11.088 -21.126  -7.025  0.00  0.00      A     
ATOM    806 HG12 ILE A  55     -11.927 -21.240  -8.566  0.00  0.00      A     
ATOM    807  CD  ILE A  55     -13.207 -21.056  -6.855  0.00  0.00      A     
ATOM    808  HD1 ILE A  55     -14.064 -20.867  -7.496  0.00  0.00      A     
ATOM    809  HD2 ILE A  55     -13.282 -20.451  -5.951  0.00  0.00      A     
ATOM    810  HD3 ILE A  55     -13.210 -22.110  -6.578  0.00  0.00      A     
ATOM    811  C   ILE A  55      -9.915 -19.488  -9.694  0.00  0.00      A     
ATOM    812  O   ILE A  55      -9.609 -20.659  -9.914  0.00  0.00      A     
ATOM    813  N   ASP A  56      -9.964 -18.585 -10.677  0.00  0.00      A     
ATOM    814  HN  ASP A  56     -10.253 -17.651 -10.439  0.00  0.00      A     
ATOM    815  CA  ASP A  56      -9.551 -18.846 -12.065  0.00  0.00      A     
ATOM    816  HA  ASP A  56      -9.951 -19.812 -12.381  0.00  0.00      A     
ATOM    817  CB  ASP A  56     -10.135 -17.747 -12.964  0.00  0.00      A     
ATOM    818  HB1 ASP A  56      -9.516 -16.853 -12.894  0.00  0.00      A     
ATOM    819  HB2 ASP A  56     -11.134 -17.485 -12.616  0.00  0.00      A     
ATOM    820  CG  ASP A  56     -10.238 -18.190 -14.421  0.00  0.00      A     
ATOM    821  OD1 ASP A  56     -10.998 -19.145 -14.677  0.00  0.00      A     
ATOM    822  OD2 ASP A  56      -9.596 -17.543 -15.281  0.00  0.00      A     
ATOM    823  C   ASP A  56      -8.018 -18.892 -12.219  0.00  0.00      A     
ATOM    824  O   ASP A  56      -7.485 -19.783 -12.879  0.00  0.00      A     
ATOM    825  N   CYS A  57      -7.297 -17.976 -11.554  0.00  0.00      A     
ATOM    826  HN  CYS A  57      -7.802 -17.272 -11.031  0.00  0.00      A     
ATOM    827  CA  CYS A  57      -5.828 -17.970 -11.511  0.00  0.00      A     
ATOM    828  HA  CYS A  57      -5.433 -17.743 -12.501  0.00  0.00      A     
ATOM    829  CB  CYS A  57      -5.319 -16.908 -10.516  0.00  0.00      A     
ATOM    830  HB1 CYS A  57      -4.233 -16.981 -10.467  0.00  0.00      A     
ATOM    831  HB2 CYS A  57      -5.698 -17.119  -9.519  0.00  0.00      A     
ATOM    832  SG  CYS A  57      -5.756 -15.203 -10.955  0.00  0.00      A     
ATOM    833  HG1 CYS A  57      -7.094 -15.343 -10.974  0.00  0.00      A     
ATOM    834  C   CYS A  57      -5.267 -19.344 -11.105  0.00  0.00      A     
ATOM    835  O   CYS A  57      -4.485 -19.948 -11.836  0.00  0.00      A     
ATOM    836  N   VAL A  58      -5.685 -19.842  -9.938  0.00  0.00      A     
ATOM    837  HN  VAL A  58      -6.371 -19.300  -9.422  0.00  0.00      A     
ATOM    838  CA  VAL A  58      -5.054 -20.995  -9.259  0.00  0.00      A     
ATOM    839  HA  VAL A  58      -3.975 -20.838  -9.271  0.00  0.00      A     
ATOM    840  CB  VAL A  58      -5.469 -21.083  -7.784  0.00  0.00      A     
ATOM    841  HB  VAL A  58      -4.986 -21.947  -7.336  0.00  0.00      A     
ATOM    842  CG1 VAL A  58      -4.967 -19.826  -7.068  0.00  0.00      A     
ATOM    843 HG11 VAL A  58      -3.901 -19.687  -7.243  0.00  0.00      A     
ATOM    844 HG12 VAL A  58      -5.130 -19.930  -6.003  0.00  0.00      A     
ATOM    845 HG13 VAL A  58      -5.507 -18.948  -7.410  0.00  0.00      A     
ATOM    846  CG2 VAL A  58      -6.978 -21.228  -7.578  0.00  0.00      A     
ATOM    847 HG21 VAL A  58      -7.206 -21.183  -6.514  0.00  0.00      A     
ATOM    848 HG22 VAL A  58      -7.320 -22.186  -7.968  0.00  0.00      A     
ATOM    849 HG23 VAL A  58      -7.510 -20.424  -8.079  0.00  0.00      A     
ATOM    850  C   VAL A  58      -5.251 -22.351  -9.927  0.00  0.00      A     
ATOM    851  O   VAL A  58      -4.371 -23.196  -9.819  0.00  0.00      A     
ATOM    852  N   VAL A  59      -6.335 -22.558 -10.684  0.00  0.00      A     
ATOM    853  HN  VAL A  59      -7.042 -21.836 -10.715  0.00  0.00      A     
ATOM    854  CA  VAL A  59      -6.488 -23.776 -11.520  0.00  0.00      A     
ATOM    855  HA  VAL A  59      -5.991 -24.605 -11.014  0.00  0.00      A     
ATOM    856  CB  VAL A  59      -7.949 -24.211 -11.718  0.00  0.00      A     
ATOM    857  HB  VAL A  59      -7.948 -25.159 -12.256  0.00  0.00      A     
ATOM    858  CG1 VAL A  59      -8.627 -24.452 -10.370  0.00  0.00      A     
ATOM    859 HG11 VAL A  59      -9.604 -24.906 -10.534  0.00  0.00      A     
ATOM    860 HG12 VAL A  59      -8.748 -23.510  -9.835  0.00  0.00      A     
ATOM    861 HG13 VAL A  59      -8.021 -25.128  -9.767  0.00  0.00      A     
ATOM    862  CG2 VAL A  59      -8.771 -23.213 -12.539  0.00  0.00      A     
ATOM    863 HG21 VAL A  59      -8.770 -22.232 -12.064  0.00  0.00      A     
ATOM    864 HG22 VAL A  59      -9.796 -23.569 -12.616  0.00  0.00      A     
ATOM    865 HG23 VAL A  59      -8.374 -23.129 -13.548  0.00  0.00      A     
ATOM    866  C   VAL A  59      -5.822 -23.661 -12.891  0.00  0.00      A     
ATOM    867  O   VAL A  59      -5.456 -24.686 -13.467  0.00  0.00      A     
ATOM    868  N   ARG A  60      -5.631 -22.439 -13.413  0.00  0.00      A     
ATOM    869  HN  ARG A  60      -5.978 -21.645 -12.881  0.00  0.00      A     
ATOM    870  CA  ARG A  60      -5.006 -22.184 -14.727  0.00  0.00      A     
ATOM    871  HA  ARG A  60      -5.228 -23.014 -15.397  0.00  0.00      A     
ATOM    872  CB  ARG A  60      -5.562 -20.893 -15.340  0.00  0.00      A     
ATOM    873  HB1 ARG A  60      -4.944 -20.619 -16.196  0.00  0.00      A     
ATOM    874  HB2 ARG A  60      -5.506 -20.087 -14.606  0.00  0.00      A     
ATOM    875  CG  ARG A  60      -7.010 -21.065 -15.824  0.00  0.00      A     
ATOM    876  HG1 ARG A  60      -7.623 -21.472 -15.022  0.00  0.00      A     
ATOM    877  HG2 ARG A  60      -7.034 -21.756 -16.667  0.00  0.00      A     
ATOM    878  CD  ARG A  60      -7.615 -19.726 -16.244  0.00  0.00      A     
ATOM    879  HD1 ARG A  60      -7.626 -19.070 -15.373  0.00  0.00      A     
ATOM    880  HD2 ARG A  60      -8.651 -19.891 -16.553  0.00  0.00      A     
ATOM    881  NE  ARG A  60      -6.859 -19.078 -17.332  0.00  0.00      A     
ATOM    882  HE  ARG A  60      -5.962 -19.448 -17.621  0.00  0.00      A     
ATOM    883  CZ  ARG A  60      -7.174 -17.963 -17.930  0.00  0.00      A     
ATOM    884  NH1 ARG A  60      -8.245 -17.304 -17.675  0.00  0.00      A     
ATOM    885 HH11 ARG A  60      -8.392 -16.384 -18.050  0.00  0.00      A     
ATOM    886 HH12 ARG A  60      -8.805 -17.594 -16.873  0.00  0.00      A     
ATOM    887  NH2 ARG A  60      -6.358 -17.503 -18.801  0.00  0.00      A     
ATOM    888 HH21 ARG A  60      -6.550 -16.659 -19.312  0.00  0.00      A     
ATOM    889 HH22 ARG A  60      -5.462 -17.976 -18.871  0.00  0.00      A     
ATOM    890  C   ARG A  60      -3.486 -22.109 -14.688  0.00  0.00      A     
ATOM    891  O   ARG A  60      -2.847 -22.768 -15.498  0.00  0.00      A     
ATOM    892  N   ILE A  61      -2.880 -21.362 -13.765  0.00  0.00      A     
ATOM    893  HN  ILE A  61      -3.458 -20.860 -13.097  0.00  0.00      A     
ATOM    894  CA  ILE A  61      -1.409 -21.204 -13.728  0.00  0.00      A     
ATOM    895  HA  ILE A  61      -1.142 -20.836 -14.718  0.00  0.00      A     
ATOM    896  CB  ILE A  61      -0.936 -20.088 -12.770  0.00  0.00      A     
ATOM    897  HB  ILE A  61       0.130 -19.978 -12.941  0.00  0.00      A     
ATOM    898  CG2 ILE A  61      -1.564 -18.746 -13.191  0.00  0.00      A     
ATOM    899 HG21 ILE A  61      -2.627 -18.723 -12.962  0.00  0.00      A     
ATOM    900 HG22 ILE A  61      -1.433 -18.589 -14.262  0.00  0.00      A     
ATOM    901 HG23 ILE A  61      -1.075 -17.928 -12.668  0.00  0.00      A     
ATOM    902  CG1 ILE A  61      -1.123 -20.400 -11.269  0.00  0.00      A     
ATOM    903 HG11 ILE A  61      -0.610 -21.332 -11.040  0.00  0.00      A     
ATOM    904 HG12 ILE A  61      -2.178 -20.537 -11.044  0.00  0.00      A     
ATOM    905  CD  ILE A  61      -0.558 -19.324 -10.331  0.00  0.00      A     
ATOM    906  HD1 ILE A  61       0.481 -19.115 -10.587  0.00  0.00      A     
ATOM    907  HD2 ILE A  61      -0.604 -19.685  -9.304  0.00  0.00      A     
ATOM    908  HD3 ILE A  61      -1.146 -18.410 -10.404  0.00  0.00      A     
ATOM    909  C   ILE A  61      -0.585 -22.514 -13.618  0.00  0.00      A     
ATOM    910  O   ILE A  61       0.480 -22.552 -14.243  0.00  0.00      A     
ATOM    911  N   PRO A  62      -1.067 -23.627 -13.007  0.00  0.00      A     
ATOM    912  CD  PRO A  62      -2.179 -23.697 -12.065  0.00  0.00      A     
ATOM    913  HD1 PRO A  62      -3.118 -23.762 -12.609  0.00  0.00      A     
ATOM    914  HD2 PRO A  62      -2.201 -22.853 -11.379  0.00  0.00      A     
ATOM    915  CG  PRO A  62      -1.987 -24.988 -11.283  0.00  0.00      A     
ATOM    916  HG1 PRO A  62      -1.263 -24.826 -10.488  0.00  0.00      A     
ATOM    917  HG2 PRO A  62      -2.928 -25.372 -10.888  0.00  0.00      A     
ATOM    918  CB  PRO A  62      -1.387 -25.908 -12.333  0.00  0.00      A     
ATOM    919  HB1 PRO A  62      -0.816 -26.722 -11.889  0.00  0.00      A     
ATOM    920  HB2 PRO A  62      -2.187 -26.301 -12.963  0.00  0.00      A     
ATOM    921  CA  PRO A  62      -0.484 -24.978 -13.146  0.00  0.00      A     
ATOM    922  HA  PRO A  62       0.503 -24.974 -12.685  0.00  0.00      A     
ATOM    923  C   PRO A  62      -0.352 -25.549 -14.572  0.00  0.00      A     
ATOM    924  O   PRO A  62       0.346 -26.546 -14.765  0.00  0.00      A     
ATOM    925  N   LYS A  63      -1.022 -24.948 -15.565  0.00  0.00      A     
ATOM    926  HN  LYS A  63      -1.635 -24.185 -15.296  0.00  0.00      A     
ATOM    927  CA  LYS A  63      -1.023 -25.326 -16.999  0.00  0.00      A     
ATOM    928  HA  LYS A  63      -0.167 -25.973 -17.184  0.00  0.00      A     
ATOM    929  CB  LYS A  63      -2.288 -26.158 -17.304  0.00  0.00      A     
ATOM    930  HB1 LYS A  63      -2.277 -27.024 -16.641  0.00  0.00      A     
ATOM    931  HB2 LYS A  63      -2.210 -26.537 -18.321  0.00  0.00      A     
ATOM    932  CG  LYS A  63      -3.669 -25.492 -17.151  0.00  0.00      A     
ATOM    933  HG1 LYS A  63      -3.763 -25.032 -16.169  0.00  0.00      A     
ATOM    934  HG2 LYS A  63      -4.415 -26.282 -17.207  0.00  0.00      A     
ATOM    935  CD  LYS A  63      -3.987 -24.478 -18.257  0.00  0.00      A     
ATOM    936  HD1 LYS A  63      -3.705 -24.910 -19.219  0.00  0.00      A     
ATOM    937  HD2 LYS A  63      -3.414 -23.568 -18.097  0.00  0.00      A     
ATOM    938  CE  LYS A  63      -5.472 -24.120 -18.300  0.00  0.00      A     
ATOM    939  HE1 LYS A  63      -5.744 -23.604 -17.376  0.00  0.00      A     
ATOM    940  HE2 LYS A  63      -6.050 -25.049 -18.366  0.00  0.00      A     
ATOM    941  NZ  LYS A  63      -5.747 -23.269 -19.483  0.00  0.00      A     
ATOM    942  HZ1 LYS A  63      -6.720 -23.021 -19.559  0.00  0.00      A     
ATOM    943  HZ2 LYS A  63      -5.498 -23.781 -20.332  0.00  0.00      A     
ATOM    944  HZ3 LYS A  63      -5.192 -22.411 -19.453  0.00  0.00      A     
ATOM    945  C   LYS A  63      -0.785 -24.151 -17.965  0.00  0.00      A     
ATOM    946  O   LYS A  63      -1.059 -24.235 -19.161  0.00  0.00      A     
ATOM    947  N   GLU A  64      -0.310 -23.028 -17.433  0.00  0.00      A     
ATOM    948  HN  GLU A  64      -0.106 -23.067 -16.446  0.00  0.00      A     
ATOM    949  CA  GLU A  64      -0.226 -21.730 -18.129  0.00  0.00      A     
ATOM    950  HA  GLU A  64      -0.155 -21.915 -19.201  0.00  0.00      A     
ATOM    951  CB  GLU A  64      -1.542 -20.966 -17.850  0.00  0.00      A     
ATOM    952  HB1 GLU A  64      -1.432 -20.330 -16.970  0.00  0.00      A     
ATOM    953  HB2 GLU A  64      -2.312 -21.697 -17.626  0.00  0.00      A     
ATOM    954  CG  GLU A  64      -2.096 -20.147 -19.019  0.00  0.00      A     
ATOM    955  HG1 GLU A  64      -1.905 -20.676 -19.950  0.00  0.00      A     
ATOM    956  HG2 GLU A  64      -1.595 -19.178 -19.056  0.00  0.00      A     
ATOM    957  CD  GLU A  64      -3.612 -19.971 -18.867  0.00  0.00      A     
ATOM    958  OE1 GLU A  64      -4.051 -18.943 -18.306  0.00  0.00      A     
ATOM    959  OE2 GLU A  64      -4.384 -20.875 -19.273  0.00  0.00      A     
ATOM    960  C   GLU A  64       1.031 -20.904 -17.765  0.00  0.00      A     
ATOM    961  O   GLU A  64       1.138 -19.746 -18.165  0.00  0.00      A     
ATOM    962  N   GLN A  65       1.998 -21.470 -17.023  0.00  0.00      A     
ATOM    963  HN  GLN A  65       1.877 -22.446 -16.775  0.00  0.00      A     
ATOM    964  CA  GLN A  65       3.213 -20.753 -16.565  0.00  0.00      A     
ATOM    965  HA  GLN A  65       3.451 -19.970 -17.283  0.00  0.00      A     
ATOM    966  CB  GLN A  65       2.932 -20.074 -15.208  0.00  0.00      A     
ATOM    967  HB1 GLN A  65       3.866 -19.665 -14.824  0.00  0.00      A     
ATOM    968  HB2 GLN A  65       2.579 -20.823 -14.501  0.00  0.00      A     
ATOM    969  CG  GLN A  65       1.919 -18.922 -15.275  0.00  0.00      A     
ATOM    970  HG1 GLN A  65       0.921 -19.315 -15.464  0.00  0.00      A     
ATOM    971  HG2 GLN A  65       2.192 -18.257 -16.095  0.00  0.00      A     
ATOM    972  CD  GLN A  65       1.869 -18.097 -13.997  0.00  0.00      A     
ATOM    973  OE1 GLN A  65       2.395 -18.435 -12.949  0.00  0.00      A     
ATOM    974  NE2 GLN A  65       1.235 -16.953 -14.019  0.00  0.00      A     
ATOM    975 HE21 GLN A  65       1.230 -16.427 -13.166  0.00  0.00      A     
ATOM    976 HE22 GLN A  65       0.774 -16.642 -14.855  0.00  0.00      A     
ATOM    977  C   GLN A  65       4.510 -21.585 -16.412  0.00  0.00      A     
ATOM    978  O   GLN A  65       5.582 -21.005 -16.233  0.00  0.00      A     
ATOM    979  N   GLY A  66       4.456 -22.917 -16.415  0.00  0.00      A     
ATOM    980  HN  GLY A  66       3.564 -23.357 -16.619  0.00  0.00      A     
ATOM    981  CA  GLY A  66       5.527 -23.796 -15.904  0.00  0.00      A     
ATOM    982  HA1 GLY A  66       6.511 -23.404 -16.160  0.00  0.00      A     
ATOM    983  HA2 GLY A  66       5.426 -24.772 -16.376  0.00  0.00      A     
ATOM    984  C   GLY A  66       5.454 -23.991 -14.379  0.00  0.00      A     
ATOM    985  O   GLY A  66       4.949 -23.121 -13.660  0.00  0.00      A     
ATOM    986  N   VAL A  67       5.893 -25.144 -13.868  0.00  0.00      A     
ATOM    987  HN  VAL A  67       6.347 -25.781 -14.516  0.00  0.00      A     
ATOM    988  CA  VAL A  67       5.479 -25.700 -12.547  0.00  0.00      A     
ATOM    989  HA  VAL A  67       4.389 -25.659 -12.527  0.00  0.00      A     
ATOM    990  CB  VAL A  67       5.834 -27.192 -12.403  0.00  0.00      A     
ATOM    991  HB  VAL A  67       5.441 -27.553 -11.453  0.00  0.00      A     
ATOM    992  CG1 VAL A  67       5.180 -28.019 -13.510  0.00  0.00      A     
ATOM    993 HG11 VAL A  67       5.568 -27.732 -14.486  0.00  0.00      A     
ATOM    994 HG12 VAL A  67       4.100 -27.874 -13.493  0.00  0.00      A     
ATOM    995 HG13 VAL A  67       5.399 -29.072 -13.351  0.00  0.00      A     
ATOM    996  CG2 VAL A  67       7.338 -27.458 -12.427  0.00  0.00      A     
ATOM    997 HG21 VAL A  67       7.767 -27.183 -13.387  0.00  0.00      A     
ATOM    998 HG22 VAL A  67       7.521 -28.516 -12.253  0.00  0.00      A     
ATOM    999 HG23 VAL A  67       7.824 -26.890 -11.642  0.00  0.00      A     
ATOM   1000  C   VAL A  67       5.916 -24.941 -11.282  0.00  0.00      A     
ATOM   1001  O   VAL A  67       5.410 -25.229 -10.197  0.00  0.00      A     
ATOM   1002  N   LEU A  68       6.763 -23.913 -11.390  0.00  0.00      A     
ATOM   1003  HN  LEU A  68       7.189 -23.763 -12.292  0.00  0.00      A     
ATOM   1004  CA  LEU A  68       6.997 -22.901 -10.335  0.00  0.00      A     
ATOM   1005  HA  LEU A  68       7.026 -23.421  -9.380  0.00  0.00      A     
ATOM   1006  CB  LEU A  68       8.383 -22.264 -10.580  0.00  0.00      A     
ATOM   1007  HB1 LEU A  68       8.277 -21.518 -11.363  0.00  0.00      A     
ATOM   1008  HB2 LEU A  68       9.064 -23.037 -10.941  0.00  0.00      A     
ATOM   1009  CG  LEU A  68       9.061 -21.582  -9.376  0.00  0.00      A     
ATOM   1010  HG  LEU A  68       8.443 -20.769  -9.002  0.00  0.00      A     
ATOM   1011  CD1 LEU A  68       9.345 -22.559  -8.240  0.00  0.00      A     
ATOM   1012 HD11 LEU A  68       9.895 -23.422  -8.616  0.00  0.00      A     
ATOM   1013 HD12 LEU A  68       8.416 -22.902  -7.792  0.00  0.00      A     
ATOM   1014 HD13 LEU A  68       9.937 -22.070  -7.468  0.00  0.00      A     
ATOM   1015  CD2 LEU A  68      10.392 -20.978  -9.821  0.00  0.00      A     
ATOM   1016 HD21 LEU A  68      10.222 -20.249 -10.610  0.00  0.00      A     
ATOM   1017 HD22 LEU A  68      11.048 -21.766 -10.192  0.00  0.00      A     
ATOM   1018 HD23 LEU A  68      10.870 -20.486  -8.974  0.00  0.00      A     
ATOM   1019  C   LEU A  68       5.864 -21.843 -10.218  0.00  0.00      A     
ATOM   1020  O   LEU A  68       5.996 -20.862  -9.489  0.00  0.00      A     
ATOM   1021  N   SER A  69       4.743 -22.027 -10.924  0.00  0.00      A     
ATOM   1022  HN  SER A  69       4.719 -22.854 -11.504  0.00  0.00      A     
ATOM   1023  CA  SER A  69       3.676 -21.028 -11.153  0.00  0.00      A     
ATOM   1024  HA  SER A  69       4.062 -20.303 -11.869  0.00  0.00      A     
ATOM   1025  CB  SER A  69       2.467 -21.691 -11.816  0.00  0.00      A     
ATOM   1026  HB1 SER A  69       2.790 -22.266 -12.679  0.00  0.00      A     
ATOM   1027  HB2 SER A  69       1.809 -20.903 -12.163  0.00  0.00      A     
ATOM   1028  OG  SER A  69       1.738 -22.522 -10.934  0.00  0.00      A     
ATOM   1029  HG1 SER A  69       2.119 -23.430 -10.893  0.00  0.00      A     
ATOM   1030  C   SER A  69       3.219 -20.210  -9.935  0.00  0.00      A     
ATOM   1031  O   SER A  69       3.332 -18.983  -9.944  0.00  0.00      A     
ATOM   1032  N   PHE A  70       2.781 -20.862  -8.855  0.00  0.00      A     
ATOM   1033  HN  PHE A  70       2.588 -21.848  -8.971  0.00  0.00      A     
ATOM   1034  CA  PHE A  70       2.390 -20.217  -7.590  0.00  0.00      A     
ATOM   1035  HA  PHE A  70       1.600 -19.499  -7.793  0.00  0.00      A     
ATOM   1036  CB  PHE A  70       1.831 -21.268  -6.629  0.00  0.00      A     
ATOM   1037  HB1 PHE A  70       1.557 -20.772  -5.696  0.00  0.00      A     
ATOM   1038  HB2 PHE A  70       2.613 -21.985  -6.385  0.00  0.00      A     
ATOM   1039  CG  PHE A  70       0.616 -22.018  -7.129  0.00  0.00      A     
ATOM   1040  CD1 PHE A  70      -0.660 -21.452  -6.978  0.00  0.00      A     
ATOM   1041  HD1 PHE A  70      -0.769 -20.463  -6.557  0.00  0.00      A     
ATOM   1042  CE1 PHE A  70      -1.800 -22.189  -7.337  0.00  0.00      A     
ATOM   1043  HE1 PHE A  70      -2.781 -21.775  -7.186  0.00  0.00      A     
ATOM   1044  CZ  PHE A  70      -1.668 -23.486  -7.857  0.00  0.00      A     
ATOM   1045  HZ  PHE A  70      -2.550 -24.053  -8.123  0.00  0.00      A     
ATOM   1046  CE2 PHE A  70      -0.392 -24.045  -8.028  0.00  0.00      A     
ATOM   1047  HE2 PHE A  70      -0.291 -25.046  -8.425  0.00  0.00      A     
ATOM   1048  CD2 PHE A  70       0.749 -23.307  -7.677  0.00  0.00      A     
ATOM   1049  HD2 PHE A  70       1.724 -23.747  -7.810  0.00  0.00      A     
ATOM   1050  C   PHE A  70       3.532 -19.467  -6.883  0.00  0.00      A     
ATOM   1051  O   PHE A  70       3.295 -18.490  -6.181  0.00  0.00      A     
ATOM   1052  N   TRP A  71       4.772 -19.914  -7.078  0.00  0.00      A     
ATOM   1053  HN  TRP A  71       4.892 -20.677  -7.730  0.00  0.00      A     
ATOM   1054  CA  TRP A  71       5.959 -19.469  -6.340  0.00  0.00      A     
ATOM   1055  HA  TRP A  71       5.653 -19.062  -5.375  0.00  0.00      A     
ATOM   1056  CB  TRP A  71       6.849 -20.687  -6.074  0.00  0.00      A     
ATOM   1057  HB1 TRP A  71       7.748 -20.356  -5.551  0.00  0.00      A     
ATOM   1058  HB2 TRP A  71       7.163 -21.103  -7.028  0.00  0.00      A     
ATOM   1059  CG  TRP A  71       6.222 -21.785  -5.271  0.00  0.00      A     
ATOM   1060  CD1 TRP A  71       6.404 -21.975  -3.946  0.00  0.00      A     
ATOM   1061  HD1 TRP A  71       7.042 -21.361  -3.323  0.00  0.00      A     
ATOM   1062  NE1 TRP A  71       5.726 -23.109  -3.541  0.00  0.00      A     
ATOM   1063  HE1 TRP A  71       5.883 -23.570  -2.645  0.00  0.00      A     
ATOM   1064  CE2 TRP A  71       5.077 -23.713  -4.590  0.00  0.00      A     
ATOM   1065  CZ2 TRP A  71       4.317 -24.887  -4.683  0.00  0.00      A     
ATOM   1066  HZ2 TRP A  71       4.149 -25.499  -3.808  0.00  0.00      A     
ATOM   1067  CH2 TRP A  71       3.848 -25.296  -5.941  0.00  0.00      A     
ATOM   1068  HH2 TRP A  71       3.301 -26.226  -6.041  0.00  0.00      A     
ATOM   1069  CZ3 TRP A  71       4.138 -24.524  -7.078  0.00  0.00      A     
ATOM   1070  HZ3 TRP A  71       3.803 -24.866  -8.047  0.00  0.00      A     
ATOM   1071  CE3 TRP A  71       4.892 -23.339  -6.969  0.00  0.00      A     
ATOM   1072  HE3 TRP A  71       5.132 -22.777  -7.851  0.00  0.00      A     
ATOM   1073  CD2 TRP A  71       5.385 -22.900  -5.721  0.00  0.00      A     
ATOM   1074  C   TRP A  71       6.763 -18.370  -7.049  0.00  0.00      A     
ATOM   1075  O   TRP A  71       7.544 -17.689  -6.386  0.00  0.00      A     
ATOM   1076  N   ARG A  72       6.570 -18.148  -8.360  0.00  0.00      A     
ATOM   1077  HN  ARG A  72       5.963 -18.817  -8.825  0.00  0.00      A     
ATOM   1078  CA  ARG A  72       7.145 -17.045  -9.178  0.00  0.00      A     
ATOM   1079  HA  ARG A  72       8.218 -17.206  -9.267  0.00  0.00      A     
ATOM   1080  CB  ARG A  72       6.534 -17.090 -10.594  0.00  0.00      A     
ATOM   1081  HB1 ARG A  72       6.649 -16.119 -11.081  0.00  0.00      A     
ATOM   1082  HB2 ARG A  72       5.466 -17.282 -10.500  0.00  0.00      A     
ATOM   1083  CG  ARG A  72       7.139 -18.163 -11.512  0.00  0.00      A     
ATOM   1084  HG1 ARG A  72       6.448 -18.327 -12.338  0.00  0.00      A     
ATOM   1085  HG2 ARG A  72       7.251 -19.100 -10.967  0.00  0.00      A     
ATOM   1086  CD  ARG A  72       8.496 -17.737 -12.092  0.00  0.00      A     
ATOM   1087  HD1 ARG A  72       9.202 -17.570 -11.277  0.00  0.00      A     
ATOM   1088  HD2 ARG A  72       8.357 -16.798 -12.628  0.00  0.00      A     
ATOM   1089  NE  ARG A  72       9.040 -18.765 -12.998  0.00  0.00      A     
ATOM   1090  HE  ARG A  72       8.820 -19.731 -12.808  0.00  0.00      A     
ATOM   1091  CZ  ARG A  72       9.702 -18.601 -14.116  0.00  0.00      A     
ATOM   1092  NH1 ARG A  72      10.012 -17.478 -14.659  0.00  0.00      A     
ATOM   1093 HH11 ARG A  72      10.508 -17.532 -15.533  0.00  0.00      A     
ATOM   1094 HH12 ARG A  72       9.706 -16.610 -14.244  0.00  0.00      A     
ATOM   1095  NH2 ARG A  72      10.093 -19.615 -14.779  0.00  0.00      A     
ATOM   1096 HH21 ARG A  72      10.461 -19.470 -15.706  0.00  0.00      A     
ATOM   1097 HH22 ARG A  72       9.861 -20.544 -14.451  0.00  0.00      A     
ATOM   1098  C   ARG A  72       6.985 -15.650  -8.537  0.00  0.00      A     
ATOM   1099  O   ARG A  72       5.984 -14.968  -8.737  0.00  0.00      A     
ATOM   1100  N   GLY A  73       7.982 -15.252  -7.741  0.00  0.00      A     
ATOM   1101  HN  GLY A  73       8.731 -15.917  -7.601  0.00  0.00      A     
ATOM   1102  CA  GLY A  73       8.029 -13.992  -6.975  0.00  0.00      A     
ATOM   1103  HA1 GLY A  73       7.044 -13.524  -6.989  0.00  0.00      A     
ATOM   1104  HA2 GLY A  73       8.737 -13.311  -7.447  0.00  0.00      A     
ATOM   1105  C   GLY A  73       8.421 -14.135  -5.495  0.00  0.00      A     
ATOM   1106  O   GLY A  73       8.987 -13.205  -4.923  0.00  0.00      A     
ATOM   1107  N   ASN A  74       8.159 -15.297  -4.888  0.00  0.00      A     
ATOM   1108  HN  ASN A  74       7.729 -16.024  -5.448  0.00  0.00      A     
ATOM   1109  CA  ASN A  74       8.403 -15.617  -3.474  0.00  0.00      A     
ATOM   1110  HA  ASN A  74       7.739 -14.999  -2.865  0.00  0.00      A     
ATOM   1111  CB  ASN A  74       8.008 -17.097  -3.290  0.00  0.00      A     
ATOM   1112  HB1 ASN A  74       8.746 -17.742  -3.766  0.00  0.00      A     
ATOM   1113  HB2 ASN A  74       7.043 -17.282  -3.759  0.00  0.00      A     
ATOM   1114  CG  ASN A  74       7.855 -17.500  -1.843  0.00  0.00      A     
ATOM   1115  OD1 ASN A  74       7.135 -16.873  -1.082  0.00  0.00      A     
ATOM   1116  ND2 ASN A  74       8.468 -18.571  -1.426  0.00  0.00      A     
ATOM   1117 HD21 ASN A  74       8.416 -18.762  -0.440  0.00  0.00      A     
ATOM   1118 HD22 ASN A  74       9.176 -19.034  -1.987  0.00  0.00      A     
ATOM   1119  C   ASN A  74       9.846 -15.324  -2.996  0.00  0.00      A     
ATOM   1120  O   ASN A  74      10.030 -14.688  -1.959  0.00  0.00      A     
ATOM   1121  N   LEU A  75      10.851 -15.703  -3.794  0.00  0.00      A     
ATOM   1122  HN  LEU A  75      10.615 -16.261  -4.609  0.00  0.00      A     
ATOM   1123  CA  LEU A  75      12.274 -15.422  -3.551  0.00  0.00      A     
ATOM   1124  HA  LEU A  75      12.534 -15.774  -2.552  0.00  0.00      A     
ATOM   1125  CB  LEU A  75      13.059 -16.241  -4.602  0.00  0.00      A     
ATOM   1126  HB1 LEU A  75      12.881 -15.803  -5.585  0.00  0.00      A     
ATOM   1127  HB2 LEU A  75      12.655 -17.255  -4.624  0.00  0.00      A     
ATOM   1128  CG  LEU A  75      14.578 -16.359  -4.385  0.00  0.00      A     
ATOM   1129  HG  LEU A  75      15.010 -15.367  -4.253  0.00  0.00      A     
ATOM   1130  CD1 LEU A  75      14.915 -17.238  -3.184  0.00  0.00      A     
ATOM   1131 HD11 LEU A  75      15.994 -17.348  -3.092  0.00  0.00      A     
ATOM   1132 HD12 LEU A  75      14.464 -18.224  -3.300  0.00  0.00      A     
ATOM   1133 HD13 LEU A  75      14.536 -16.783  -2.272  0.00  0.00      A     
ATOM   1134  CD2 LEU A  75      15.216 -17.011  -5.610  0.00  0.00      A     
ATOM   1135 HD21 LEU A  75      14.799 -18.007  -5.763  0.00  0.00      A     
ATOM   1136 HD22 LEU A  75      16.292 -17.098  -5.460  0.00  0.00      A     
ATOM   1137 HD23 LEU A  75      15.036 -16.401  -6.493  0.00  0.00      A     
ATOM   1138  C   LEU A  75      12.591 -13.909  -3.599  0.00  0.00      A     
ATOM   1139  O   LEU A  75      13.165 -13.345  -2.666  0.00  0.00      A     
ATOM   1140  N   ALA A  76      12.151 -13.220  -4.658  0.00  0.00      A     
ATOM   1141  HN  ALA A  76      11.636 -13.731  -5.357  0.00  0.00      A     
ATOM   1142  CA  ALA A  76      12.340 -11.774  -4.850  0.00  0.00      A     
ATOM   1143  HA  ALA A  76      13.406 -11.557  -4.813  0.00  0.00      A     
ATOM   1144  CB  ALA A  76      11.846 -11.417  -6.255  0.00  0.00      A     
ATOM   1145  HB1 ALA A  76      12.347 -12.043  -6.994  0.00  0.00      A     
ATOM   1146  HB2 ALA A  76      12.086 -10.375  -6.462  0.00  0.00      A     
ATOM   1147  HB3 ALA A  76      10.767 -11.563  -6.329  0.00  0.00      A     
ATOM   1148  C   ALA A  76      11.671 -10.901  -3.761  0.00  0.00      A     
ATOM   1149  O   ALA A  76      12.238  -9.893  -3.337  0.00  0.00      A     
ATOM   1150  N   ASN A  77      10.514 -11.335  -3.251  0.00  0.00      A     
ATOM   1151  HN  ASN A  77      10.105 -12.160  -3.680  0.00  0.00      A     
ATOM   1152  CA  ASN A  77       9.795 -10.761  -2.105  0.00  0.00      A     
ATOM   1153  HA  ASN A  77       9.551  -9.725  -2.336  0.00  0.00      A     
ATOM   1154  CB  ASN A  77       8.472 -11.547  -2.010  0.00  0.00      A     
ATOM   1155  HB1 ASN A  77       8.692 -12.583  -1.777  0.00  0.00      A     
ATOM   1156  HB2 ASN A  77       7.972 -11.528  -2.977  0.00  0.00      A     
ATOM   1157  CG  ASN A  77       7.467 -11.054  -0.992  0.00  0.00      A     
ATOM   1158  OD1 ASN A  77       7.516  -9.963  -0.459  0.00  0.00      A     
ATOM   1159  ND2 ASN A  77       6.457 -11.828  -0.733  0.00  0.00      A     
ATOM   1160 HD21 ASN A  77       5.773 -11.527  -0.060  0.00  0.00      A     
ATOM   1161 HD22 ASN A  77       6.295 -12.690  -1.237  0.00  0.00      A     
ATOM   1162  C   ASN A  77      10.622 -10.690  -0.789  0.00  0.00      A     
ATOM   1163  O   ASN A  77      10.300  -9.885   0.082  0.00  0.00      A     
ATOM   1164  N   VAL A  78      11.754 -11.406  -0.697  0.00  0.00      A     
ATOM   1165  HN  VAL A  78      11.927 -12.103  -1.411  0.00  0.00      A     
ATOM   1166  CA  VAL A  78      12.771 -11.238   0.374  0.00  0.00      A     
ATOM   1167  HA  VAL A  78      12.503 -10.353   0.950  0.00  0.00      A     
ATOM   1168  CB  VAL A  78      12.796 -12.398   1.386  0.00  0.00      A     
ATOM   1169  HB  VAL A  78      13.713 -12.345   1.974  0.00  0.00      A     
ATOM   1170  CG1 VAL A  78      11.638 -12.251   2.370  0.00  0.00      A     
ATOM   1171 HG11 VAL A  78      10.689 -12.342   1.843  0.00  0.00      A     
ATOM   1172 HG12 VAL A  78      11.684 -11.276   2.856  0.00  0.00      A     
ATOM   1173 HG13 VAL A  78      11.715 -13.023   3.133  0.00  0.00      A     
ATOM   1174  CG2 VAL A  78      12.739 -13.775   0.724  0.00  0.00      A     
ATOM   1175 HG21 VAL A  78      13.577 -13.892   0.042  0.00  0.00      A     
ATOM   1176 HG22 VAL A  78      11.805 -13.909   0.180  0.00  0.00      A     
ATOM   1177 HG23 VAL A  78      12.804 -14.544   1.493  0.00  0.00      A     
ATOM   1178  C   VAL A  78      14.191 -10.913  -0.096  0.00  0.00      A     
ATOM   1179  O   VAL A  78      14.998 -10.511   0.740  0.00  0.00      A     
ATOM   1180  N   ILE A  79      14.495 -10.889  -1.405  0.00  0.00      A     
ATOM   1181  HN  ILE A  79      13.823 -11.257  -2.065  0.00  0.00      A     
ATOM   1182  CA  ILE A  79      15.684 -10.141  -1.895  0.00  0.00      A     
ATOM   1183  HA  ILE A  79      16.567 -10.591  -1.451  0.00  0.00      A     
ATOM   1184  CB  ILE A  79      15.895 -10.201  -3.425  0.00  0.00      A     
ATOM   1185  HB  ILE A  79      15.028  -9.746  -3.907  0.00  0.00      A     
ATOM   1186  CG2 ILE A  79      17.145  -9.371  -3.786  0.00  0.00      A     
ATOM   1187 HG21 ILE A  79      16.930  -8.304  -3.730  0.00  0.00      A     
ATOM   1188 HG22 ILE A  79      17.477  -9.600  -4.797  0.00  0.00      A     
ATOM   1189 HG23 ILE A  79      17.968  -9.603  -3.108  0.00  0.00      A     
ATOM   1190  CG1 ILE A  79      16.040 -11.635  -3.987  0.00  0.00      A     
ATOM   1191 HG11 ILE A  79      15.904 -11.598  -5.068  0.00  0.00      A     
ATOM   1192 HG12 ILE A  79      15.242 -12.255  -3.592  0.00  0.00      A     
ATOM   1193  CD  ILE A  79      17.372 -12.346  -3.721  0.00  0.00      A     
ATOM   1194  HD1 ILE A  79      17.587 -12.357  -2.656  0.00  0.00      A     
ATOM   1195  HD2 ILE A  79      18.187 -11.850  -4.248  0.00  0.00      A     
ATOM   1196  HD3 ILE A  79      17.306 -13.372  -4.083  0.00  0.00      A     
ATOM   1197  C   ILE A  79      15.634  -8.677  -1.412  0.00  0.00      A     
ATOM   1198  O   ILE A  79      16.626  -8.160  -0.897  0.00  0.00      A     
ATOM   1199  N   ARG A  80      14.442  -8.060  -1.444  0.00  0.00      A     
ATOM   1200  HN  ARG A  80      13.695  -8.568  -1.903  0.00  0.00      A     
ATOM   1201  CA  ARG A  80      14.124  -6.725  -0.881  0.00  0.00      A     
ATOM   1202  HA  ARG A  80      14.842  -6.024  -1.304  0.00  0.00      A     
ATOM   1203  CB  ARG A  80      12.736  -6.272  -1.376  0.00  0.00      A     
ATOM   1204  HB1 ARG A  80      12.723  -6.308  -2.467  0.00  0.00      A     
ATOM   1205  HB2 ARG A  80      12.576  -5.234  -1.080  0.00  0.00      A     
ATOM   1206  CG  ARG A  80      11.576  -7.125  -0.840  0.00  0.00      A     
ATOM   1207  HG1 ARG A  80      11.562  -7.085   0.249  0.00  0.00      A     
ATOM   1208  HG2 ARG A  80      11.717  -8.155  -1.159  0.00  0.00      A     
ATOM   1209  CD  ARG A  80      10.238  -6.613  -1.383  0.00  0.00      A     
ATOM   1210  HD1 ARG A  80      10.208  -6.795  -2.459  0.00  0.00      A     
ATOM   1211  HD2 ARG A  80      10.187  -5.535  -1.215  0.00  0.00      A     
ATOM   1212  NE  ARG A  80       9.083  -7.268  -0.733  0.00  0.00      A     
ATOM   1213  HE  ARG A  80       9.240  -8.149  -0.258  0.00  0.00      A     
ATOM   1214  CZ  ARG A  80       7.892  -6.743  -0.566  0.00  0.00      A     
ATOM   1215  NH1 ARG A  80       7.508  -5.641  -1.097  0.00  0.00      A     
ATOM   1216 HH11 ARG A  80       6.583  -5.295  -0.970  0.00  0.00      A     
ATOM   1217 HH12 ARG A  80       8.067  -5.296  -1.874  0.00  0.00      A     
ATOM   1218  NH2 ARG A  80       7.003  -7.346   0.128  0.00  0.00      A     
ATOM   1219 HH21 ARG A  80       6.110  -6.923   0.235  0.00  0.00      A     
ATOM   1220 HH22 ARG A  80       7.184  -8.325   0.316  0.00  0.00      A     
ATOM   1221  C   ARG A  80      14.306  -6.523   0.640  0.00  0.00      A     
ATOM   1222  O   ARG A  80      14.115  -5.406   1.116  0.00  0.00      A     
ATOM   1223  N   TYR A  81      14.730  -7.531   1.410  0.00  0.00      A     
ATOM   1224  HN  TYR A  81      14.837  -8.444   0.990  0.00  0.00      A     
ATOM   1225  CA  TYR A  81      15.289  -7.313   2.764  0.00  0.00      A     
ATOM   1226  HA  TYR A  81      14.694  -6.545   3.258  0.00  0.00      A     
ATOM   1227  CB  TYR A  81      15.136  -8.581   3.638  0.00  0.00      A     
ATOM   1228  HB1 TYR A  81      14.953  -9.444   3.002  0.00  0.00      A     
ATOM   1229  HB2 TYR A  81      14.245  -8.465   4.257  0.00  0.00      A     
ATOM   1230  CG  TYR A  81      16.317  -8.925   4.533  0.00  0.00      A     
ATOM   1231  CD1 TYR A  81      17.441  -9.538   3.955  0.00  0.00      A     
ATOM   1232  HD1 TYR A  81      17.440  -9.759   2.903  0.00  0.00      A     
ATOM   1233  CE1 TYR A  81      18.565  -9.859   4.730  0.00  0.00      A     
ATOM   1234  HE1 TYR A  81      19.422 -10.322   4.269  0.00  0.00      A     
ATOM   1235  CZ  TYR A  81      18.567  -9.580   6.109  0.00  0.00      A     
ATOM   1236  OH  TYR A  81      19.629  -9.978   6.859  0.00  0.00      A     
ATOM   1237  HH  TYR A  81      20.204 -10.560   6.329  0.00  0.00      A     
ATOM   1238  CE2 TYR A  81      17.442  -8.967   6.703  0.00  0.00      A     
ATOM   1239  HE2 TYR A  81      17.447  -8.758   7.762  0.00  0.00      A     
ATOM   1240  CD2 TYR A  81      16.316  -8.637   5.914  0.00  0.00      A     
ATOM   1241  HD2 TYR A  81      15.452  -8.172   6.374  0.00  0.00      A     
ATOM   1242  C   TYR A  81      16.735  -6.755   2.748  0.00  0.00      A     
ATOM   1243  O   TYR A  81      17.119  -6.045   3.676  0.00  0.00      A     
ATOM   1244  N   PHE A  82      17.538  -6.973   1.697  0.00  0.00      A     
ATOM   1245  HN  PHE A  82      17.197  -7.536   0.928  0.00  0.00      A     
ATOM   1246  CA  PHE A  82      18.934  -6.485   1.644  0.00  0.00      A     
ATOM   1247  HA  PHE A  82      19.438  -6.911   2.507  0.00  0.00      A     
ATOM   1248  CB  PHE A  82      19.648  -6.956   0.365  0.00  0.00      A     
ATOM   1249  HB1 PHE A  82      20.367  -6.190   0.083  0.00  0.00      A     
ATOM   1250  HB2 PHE A  82      18.924  -7.003  -0.449  0.00  0.00      A     
ATOM   1251  CG  PHE A  82      20.440  -8.253   0.404  0.00  0.00      A     
ATOM   1252  CD1 PHE A  82      20.617  -8.963  -0.799  0.00  0.00      A     
ATOM   1253  HD1 PHE A  82      20.145  -8.613  -1.707  0.00  0.00      A     
ATOM   1254  CE1 PHE A  82      21.422 -10.113  -0.836  0.00  0.00      A     
ATOM   1255  HE1 PHE A  82      21.551 -10.642  -1.770  0.00  0.00      A     
ATOM   1256  CZ  PHE A  82      22.052 -10.571   0.334  0.00  0.00      A     
ATOM   1257  HZ  PHE A  82      22.668 -11.461   0.313  0.00  0.00      A     
ATOM   1258  CE2 PHE A  82      21.900  -9.857   1.533  0.00  0.00      A     
ATOM   1259  HE2 PHE A  82      22.408 -10.189   2.429  0.00  0.00      A     
ATOM   1260  CD2 PHE A  82      21.103  -8.700   1.569  0.00  0.00      A     
ATOM   1261  HD2 PHE A  82      21.041  -8.154   2.497  0.00  0.00      A     
ATOM   1262  C   PHE A  82      19.148  -4.961   1.812  0.00  0.00      A     
ATOM   1263  O   PHE A  82      20.163  -4.599   2.416  0.00  0.00      A     
ATOM   1264  N   PRO A  83      18.252  -4.061   1.354  0.00  0.00      A     
ATOM   1265  CD  PRO A  83      17.272  -4.288   0.305  0.00  0.00      A     
ATOM   1266  HD1 PRO A  83      16.314  -4.514   0.763  0.00  0.00      A     
ATOM   1267  HD2 PRO A  83      17.568  -5.085  -0.377  0.00  0.00      A     
ATOM   1268  CG  PRO A  83      17.169  -2.971  -0.451  0.00  0.00      A     
ATOM   1269  HG1 PRO A  83      17.917  -2.942  -1.243  0.00  0.00      A     
ATOM   1270  HG2 PRO A  83      16.171  -2.820  -0.864  0.00  0.00      A     
ATOM   1271  CB  PRO A  83      17.493  -1.917   0.602  0.00  0.00      A     
ATOM   1272  HB1 PRO A  83      18.091  -1.123   0.156  0.00  0.00      A     
ATOM   1273  HB2 PRO A  83      16.561  -1.506   0.994  0.00  0.00      A     
ATOM   1274  CA  PRO A  83      18.280  -2.637   1.711  0.00  0.00      A     
ATOM   1275  HA  PRO A  83      19.311  -2.278   1.702  0.00  0.00      A     
ATOM   1276  C   PRO A  83      17.652  -2.301   3.082  0.00  0.00      A     
ATOM   1277  O   PRO A  83      17.869  -1.209   3.609  0.00  0.00      A     
ATOM   1278  N   THR A  84      16.823  -3.186   3.653  0.00  0.00      A     
ATOM   1279  HN  THR A  84      16.769  -4.107   3.235  0.00  0.00      A     
ATOM   1280  CA  THR A  84      15.869  -2.869   4.752  0.00  0.00      A     
ATOM   1281  HA  THR A  84      15.342  -1.960   4.465  0.00  0.00      A     
ATOM   1282  CB  THR A  84      14.802  -3.961   4.908  0.00  0.00      A     
ATOM   1283  HB  THR A  84      14.635  -4.422   3.935  0.00  0.00      A     
ATOM   1284  CG2 THR A  84      15.109  -5.053   5.933  0.00  0.00      A     
ATOM   1285 HG21 THR A  84      14.498  -5.927   5.721  0.00  0.00      A     
ATOM   1286 HG22 THR A  84      14.892  -4.705   6.945  0.00  0.00      A     
ATOM   1287 HG23 THR A  84      16.155  -5.349   5.883  0.00  0.00      A     
ATOM   1288  OG1 THR A  84      13.605  -3.347   5.309  0.00  0.00      A     
ATOM   1289  HG1 THR A  84      12.943  -4.067   5.361  0.00  0.00      A     
ATOM   1290  C   THR A  84      16.489  -2.574   6.120  0.00  0.00      A     
ATOM   1291  O   THR A  84      15.854  -1.965   6.978  0.00  0.00      A     
ATOM   1292  N   GLN A  85      17.764  -2.906   6.310  0.00  0.00      A     
ATOM   1293  HN  GLN A  85      18.234  -3.415   5.570  0.00  0.00      A     
ATOM   1294  CA  GLN A  85      18.581  -2.554   7.482  0.00  0.00      A     
ATOM   1295  HA  GLN A  85      18.046  -1.818   8.069  0.00  0.00      A     
ATOM   1296  CB  GLN A  85      18.727  -3.768   8.411  0.00  0.00      A     
ATOM   1297  HB1 GLN A  85      19.751  -3.867   8.759  0.00  0.00      A     
ATOM   1298  HB2 GLN A  85      18.462  -4.674   7.869  0.00  0.00      A     
ATOM   1299  CG  GLN A  85      17.786  -3.648   9.623  0.00  0.00      A     
ATOM   1300  HG1 GLN A  85      17.697  -4.625  10.076  0.00  0.00      A     
ATOM   1301  HG2 GLN A  85      16.787  -3.357   9.303  0.00  0.00      A     
ATOM   1302  CD  GLN A  85      18.270  -2.691  10.707  0.00  0.00      A     
ATOM   1303  OE1 GLN A  85      18.904  -1.674  10.467  0.00  0.00      A     
ATOM   1304  NE2 GLN A  85      17.986  -2.971  11.950  0.00  0.00      A     
ATOM   1305 HE21 GLN A  85      18.353  -2.363  12.654  0.00  0.00      A     
ATOM   1306 HE22 GLN A  85      17.480  -3.834  12.172  0.00  0.00      A     
ATOM   1307  C   GLN A  85      19.880  -1.818   7.084  0.00  0.00      A     
ATOM   1308  O   GLN A  85      20.901  -1.895   7.765  0.00  0.00      A     
ATOM   1309  N   ALA A  86      19.797  -1.037   5.998  0.00  0.00      A     
ATOM   1310  HN  ALA A  86      18.949  -1.106   5.453  0.00  0.00      A     
ATOM   1311  CA  ALA A  86      20.816  -0.094   5.530  0.00  0.00      A     
ATOM   1312  HA  ALA A  86      21.677  -0.146   6.194  0.00  0.00      A     
ATOM   1313  CB  ALA A  86      21.277  -0.560   4.143  0.00  0.00      A     
ATOM   1314  HB1 ALA A  86      22.169  -0.006   3.855  0.00  0.00      A     
ATOM   1315  HB2 ALA A  86      20.492  -0.389   3.406  0.00  0.00      A     
ATOM   1316  HB3 ALA A  86      21.523  -1.620   4.159  0.00  0.00      A     
ATOM   1317  C   ALA A  86      20.370   1.395   5.511  0.00  0.00      A     
ATOM   1318  O   ALA A  86      21.232   2.275   5.566  0.00  0.00      A     
ATOM   1319  N   LEU A  87      19.063   1.699   5.487  0.00  0.00      A     
ATOM   1320  HN  LEU A  87      18.409   0.936   5.603  0.00  0.00      A     
ATOM   1321  CA  LEU A  87      18.500   3.060   5.370  0.00  0.00      A     
ATOM   1322  HA  LEU A  87      19.213   3.761   5.807  0.00  0.00      A     
ATOM   1323  CB  LEU A  87      18.362   3.355   3.857  0.00  0.00      A     
ATOM   1324  HB1 LEU A  87      17.377   3.038   3.520  0.00  0.00      A     
ATOM   1325  HB2 LEU A  87      19.093   2.753   3.322  0.00  0.00      A     
ATOM   1326  CG  LEU A  87      18.587   4.799   3.392  0.00  0.00      A     
ATOM   1327  HG  LEU A  87      17.910   5.464   3.924  0.00  0.00      A     
ATOM   1328  CD1 LEU A  87      20.036   5.236   3.594  0.00  0.00      A     
ATOM   1329 HD11 LEU A  87      20.278   5.254   4.654  0.00  0.00      A     
ATOM   1330 HD12 LEU A  87      20.179   6.234   3.183  0.00  0.00      A     
ATOM   1331 HD13 LEU A  87      20.701   4.546   3.082  0.00  0.00      A     
ATOM   1332  CD2 LEU A  87      18.326   4.889   1.888  0.00  0.00      A     
ATOM   1333 HD21 LEU A  87      18.434   5.922   1.557  0.00  0.00      A     
ATOM   1334 HD22 LEU A  87      17.318   4.546   1.663  0.00  0.00      A     
ATOM   1335 HD23 LEU A  87      19.034   4.264   1.345  0.00  0.00      A     
ATOM   1336  C   LEU A  87      17.174   3.252   6.161  0.00  0.00      A     
ATOM   1337  O   LEU A  87      17.156   4.023   7.115  0.00  0.00      A     
ATOM   1338  N   ASN A  88      16.102   2.504   5.850  0.00  0.00      A     
ATOM   1339  HN  ASN A  88      16.203   1.895   5.045  0.00  0.00      A     
ATOM   1340  CA  ASN A  88      14.823   2.384   6.592  0.00  0.00      A     
ATOM   1341  HA  ASN A  88      14.162   3.187   6.261  0.00  0.00      A     
ATOM   1342  CB  ASN A  88      14.198   1.032   6.133  0.00  0.00      A     
ATOM   1343  HB1 ASN A  88      14.996   0.303   6.019  0.00  0.00      A     
ATOM   1344  HB2 ASN A  88      13.765   1.166   5.143  0.00  0.00      A     
ATOM   1345  CG  ASN A  88      13.144   0.363   7.008  0.00  0.00      A     
ATOM   1346  OD1 ASN A  88      12.525   0.919   7.899  0.00  0.00      A     
ATOM   1347  ND2 ASN A  88      12.904  -0.905   6.816  0.00  0.00      A     
ATOM   1348 HD21 ASN A  88      12.182  -1.338   7.351  0.00  0.00      A     
ATOM   1349 HD22 ASN A  88      13.450  -1.456   6.163  0.00  0.00      A     
ATOM   1350  C   ASN A  88      14.923   2.556   8.133  0.00  0.00      A     
ATOM   1351  O   ASN A  88      14.368   3.499   8.693  0.00  0.00      A     
ATOM   1352  N   PHE A  89      15.630   1.664   8.827  0.00  0.00      A     
ATOM   1353  HN  PHE A  89      16.121   0.968   8.283  0.00  0.00      A     
ATOM   1354  CA  PHE A  89      15.820   1.677  10.284  0.00  0.00      A     
ATOM   1355  HA  PHE A  89      14.863   1.884  10.752  0.00  0.00      A     
ATOM   1356  CB  PHE A  89      16.256   0.285  10.757  0.00  0.00      A     
ATOM   1357  HB1 PHE A  89      16.922   0.388  11.615  0.00  0.00      A     
ATOM   1358  HB2 PHE A  89      16.826  -0.206   9.969  0.00  0.00      A     
ATOM   1359  CG  PHE A  89      15.104  -0.609  11.175  0.00  0.00      A     
ATOM   1360  CD1 PHE A  89      14.574  -0.498  12.474  0.00  0.00      A     
ATOM   1361  HD1 PHE A  89      14.988   0.226  13.165  0.00  0.00      A     
ATOM   1362  CE1 PHE A  89      13.554  -1.368  12.900  0.00  0.00      A     
ATOM   1363  HE1 PHE A  89      13.186  -1.319  13.917  0.00  0.00      A     
ATOM   1364  CZ  PHE A  89      13.070  -2.361  12.031  0.00  0.00      A     
ATOM   1365  HZ  PHE A  89      12.336  -3.076  12.380  0.00  0.00      A     
ATOM   1366  CE2 PHE A  89      13.582  -2.462  10.726  0.00  0.00      A     
ATOM   1367  HE2 PHE A  89      13.243  -3.259  10.073  0.00  0.00      A     
ATOM   1368  CD2 PHE A  89      14.590  -1.580  10.295  0.00  0.00      A     
ATOM   1369  HD2 PHE A  89      15.003  -1.687   9.304  0.00  0.00      A     
ATOM   1370  C   PHE A  89      16.781   2.773  10.785  0.00  0.00      A     
ATOM   1371  O   PHE A  89      16.443   3.481  11.733  0.00  0.00      A     
ATOM   1372  N   ALA A  90      17.924   2.991  10.132  0.00  0.00      A     
ATOM   1373  HN  ALA A  90      18.199   2.348   9.399  0.00  0.00      A     
ATOM   1374  CA  ALA A  90      18.837   4.089  10.474  0.00  0.00      A     
ATOM   1375  HA  ALA A  90      19.133   3.969  11.518  0.00  0.00      A     
ATOM   1376  CB  ALA A  90      20.090   3.955   9.608  0.00  0.00      A     
ATOM   1377  HB1 ALA A  90      20.591   3.021   9.855  0.00  0.00      A     
ATOM   1378  HB2 ALA A  90      20.775   4.777   9.818  0.00  0.00      A     
ATOM   1379  HB3 ALA A  90      19.829   3.969   8.548  0.00  0.00      A     
ATOM   1380  C   ALA A  90      18.203   5.493  10.347  0.00  0.00      A     
ATOM   1381  O   ALA A  90      18.555   6.407  11.103  0.00  0.00      A     
ATOM   1382  N   PHE A  91      17.248   5.662   9.430  0.00  0.00      A     
ATOM   1383  HN  PHE A  91      17.115   4.911   8.758  0.00  0.00      A     
ATOM   1384  CA  PHE A  91      16.431   6.870   9.258  0.00  0.00      A     
ATOM   1385  HA  PHE A  91      17.033   7.760   9.449  0.00  0.00      A     
ATOM   1386  CB  PHE A  91      15.938   6.925   7.803  0.00  0.00      A     
ATOM   1387  HB1 PHE A  91      15.147   7.669   7.772  0.00  0.00      A     
ATOM   1388  HB2 PHE A  91      15.477   5.973   7.541  0.00  0.00      A     
ATOM   1389  CG  PHE A  91      16.938   7.305   6.711  0.00  0.00      A     
ATOM   1390  CD1 PHE A  91      18.337   7.207   6.865  0.00  0.00      A     
ATOM   1391  HD1 PHE A  91      18.773   6.819   7.769  0.00  0.00      A     
ATOM   1392  CE1 PHE A  91      19.199   7.619   5.832  0.00  0.00      A     
ATOM   1393  HE1 PHE A  91      20.268   7.537   5.965  0.00  0.00      A     
ATOM   1394  CZ  PHE A  91      18.680   8.145   4.638  0.00  0.00      A     
ATOM   1395  HZ  PHE A  91      19.344   8.476   3.850  0.00  0.00      A     
ATOM   1396  CE2 PHE A  91      17.291   8.220   4.466  0.00  0.00      A     
ATOM   1397  HE2 PHE A  91      16.886   8.606   3.540  0.00  0.00      A     
ATOM   1398  CD2 PHE A  91      16.432   7.784   5.490  0.00  0.00      A     
ATOM   1399  HD2 PHE A  91      15.366   7.820   5.341  0.00  0.00      A     
ATOM   1400  C   PHE A  91      15.237   6.916  10.238  0.00  0.00      A     
ATOM   1401  O   PHE A  91      14.925   7.974  10.768  0.00  0.00      A     
ATOM   1402  N   LYS A  92      14.612   5.773  10.559  0.00  0.00      A     
ATOM   1403  HN  LYS A  92      14.874   4.953  10.019  0.00  0.00      A     
ATOM   1404  CA  LYS A  92      13.616   5.586  11.651  0.00  0.00      A     
ATOM   1405  HA  LYS A  92      12.785   6.274  11.493  0.00  0.00      A     
ATOM   1406  CB  LYS A  92      13.108   4.146  11.517  0.00  0.00      A     
ATOM   1407  HB1 LYS A  92      13.949   3.490  11.711  0.00  0.00      A     
ATOM   1408  HB2 LYS A  92      12.798   4.040  10.479  0.00  0.00      A     
ATOM   1409  CG  LYS A  92      11.934   3.645  12.371  0.00  0.00      A     
ATOM   1410  HG1 LYS A  92      11.018   4.144  12.053  0.00  0.00      A     
ATOM   1411  HG2 LYS A  92      12.113   3.869  13.422  0.00  0.00      A     
ATOM   1412  CD  LYS A  92      11.781   2.114  12.210  0.00  0.00      A     
ATOM   1413  HD1 LYS A  92      10.864   1.792  12.706  0.00  0.00      A     
ATOM   1414  HD2 LYS A  92      12.624   1.633  12.709  0.00  0.00      A     
ATOM   1415  CE  LYS A  92      11.754   1.667  10.737  0.00  0.00      A     
ATOM   1416  HE1 LYS A  92      12.628   2.079  10.220  0.00  0.00      A     
ATOM   1417  HE2 LYS A  92      10.868   2.086  10.250  0.00  0.00      A     
ATOM   1418  NZ  LYS A  92      11.778   0.195  10.568  0.00  0.00      A     
ATOM   1419  HZ1 LYS A  92      12.556  -0.241  11.054  0.00  0.00      A     
ATOM   1420  HZ2 LYS A  92      11.885  -0.012   9.579  0.00  0.00      A     
ATOM   1421  HZ3 LYS A  92      10.918  -0.239  10.902  0.00  0.00      A     
ATOM   1422  C   LYS A  92      14.152   5.897  13.062  0.00  0.00      A     
ATOM   1423  O   LYS A  92      13.362   6.176  13.958  0.00  0.00      A     
ATOM   1424  N   ASP A  93      15.474   5.890  13.226  0.00  0.00      A     
ATOM   1425  HN  ASP A  93      16.001   5.432  12.497  0.00  0.00      A     
ATOM   1426  CA  ASP A  93      16.233   6.645  14.239  0.00  0.00      A     
ATOM   1427  HA  ASP A  93      15.711   6.607  15.197  0.00  0.00      A     
ATOM   1428  CB  ASP A  93      17.595   5.927  14.417  0.00  0.00      A     
ATOM   1429  HB1 ASP A  93      17.952   5.613  13.437  0.00  0.00      A     
ATOM   1430  HB2 ASP A  93      17.424   5.017  14.994  0.00  0.00      A     
ATOM   1431  CG  ASP A  93      18.729   6.719  15.087  0.00  0.00      A     
ATOM   1432  OD1 ASP A  93      18.467   7.738  15.748  0.00  0.00      A     
ATOM   1433  OD2 ASP A  93      19.903   6.328  14.875  0.00  0.00      A     
ATOM   1434  C   ASP A  93      16.348   8.148  13.872  0.00  0.00      A     
ATOM   1435  O   ASP A  93      15.636   8.978  14.440  0.00  0.00      A     
ATOM   1436  N   LYS A  94      17.202   8.531  12.908  0.00  0.00      A     
ATOM   1437  HN  LYS A  94      17.727   7.810  12.429  0.00  0.00      A     
ATOM   1438  CA  LYS A  94      17.633   9.942  12.764  0.00  0.00      A     
ATOM   1439  HA  LYS A  94      17.912  10.286  13.759  0.00  0.00      A     
ATOM   1440  CB  LYS A  94      18.877  10.051  11.866  0.00  0.00      A     
ATOM   1441  HB1 LYS A  94      19.123  11.104  11.720  0.00  0.00      A     
ATOM   1442  HB2 LYS A  94      18.651   9.621  10.889  0.00  0.00      A     
ATOM   1443  CG  LYS A  94      20.114   9.347  12.453  0.00  0.00      A     
ATOM   1444  HG1 LYS A  94      20.921   9.446  11.729  0.00  0.00      A     
ATOM   1445  HG2 LYS A  94      19.898   8.287  12.581  0.00  0.00      A     
ATOM   1446  CD  LYS A  94      20.606   9.924  13.788  0.00  0.00      A     
ATOM   1447  HD1 LYS A  94      19.817   9.879  14.539  0.00  0.00      A     
ATOM   1448  HD2 LYS A  94      20.905  10.963  13.642  0.00  0.00      A     
ATOM   1449  CE  LYS A  94      21.790   9.107  14.308  0.00  0.00      A     
ATOM   1450  HE1 LYS A  94      22.547   9.022  13.522  0.00  0.00      A     
ATOM   1451  HE2 LYS A  94      21.428   8.103  14.554  0.00  0.00      A     
ATOM   1452  NZ  LYS A  94      22.370   9.744  15.511  0.00  0.00      A     
ATOM   1453  HZ1 LYS A  94      21.644   9.945  16.199  0.00  0.00      A     
ATOM   1454  HZ2 LYS A  94      22.801  10.634  15.279  0.00  0.00      A     
ATOM   1455  HZ3 LYS A  94      23.085   9.163  15.943  0.00  0.00      A     
ATOM   1456  C   LYS A  94      16.553  10.953  12.361  0.00  0.00      A     
ATOM   1457  O   LYS A  94      16.614  12.084  12.834  0.00  0.00      A     
ATOM   1458  N   TYR A  95      15.522  10.572  11.604  0.00  0.00      A     
ATOM   1459  HN  TYR A  95      15.507   9.617  11.268  0.00  0.00      A     
ATOM   1460  CA  TYR A  95      14.323  11.408  11.410  0.00  0.00      A     
ATOM   1461  HA  TYR A  95      14.628  12.374  11.015  0.00  0.00      A     
ATOM   1462  CB  TYR A  95      13.346  10.778  10.401  0.00  0.00      A     
ATOM   1463  HB1 TYR A  95      12.453  11.396  10.388  0.00  0.00      A     
ATOM   1464  HB2 TYR A  95      13.048   9.797  10.771  0.00  0.00      A     
ATOM   1465  CG  TYR A  95      13.788  10.654   8.949  0.00  0.00      A     
ATOM   1466  CD1 TYR A  95      14.693  11.571   8.372  0.00  0.00      A     
ATOM   1467  HD1 TYR A  95      15.135  12.358   8.962  0.00  0.00      A     
ATOM   1468  CE1 TYR A  95      15.025  11.475   7.007  0.00  0.00      A     
ATOM   1469  HE1 TYR A  95      15.720  12.168   6.559  0.00  0.00      A     
ATOM   1470  CZ  TYR A  95      14.468  10.458   6.211  0.00  0.00      A     
ATOM   1471  OH  TYR A  95      14.809  10.372   4.900  0.00  0.00      A     
ATOM   1472  HH  TYR A  95      14.502   9.557   4.479  0.00  0.00      A     
ATOM   1473  CE2 TYR A  95      13.553   9.547   6.777  0.00  0.00      A     
ATOM   1474  HE2 TYR A  95      13.119   8.775   6.164  0.00  0.00      A     
ATOM   1475  CD2 TYR A  95      13.209   9.653   8.141  0.00  0.00      A     
ATOM   1476  HD2 TYR A  95      12.494   8.966   8.573  0.00  0.00      A     
ATOM   1477  C   TYR A  95      13.596  11.714  12.733  0.00  0.00      A     
ATOM   1478  O   TYR A  95      13.170  12.848  12.945  0.00  0.00      A     
ATOM   1479  N   LYS A  96      13.544  10.762  13.681  0.00  0.00      A     
ATOM   1480  HN  LYS A  96      14.015   9.880  13.504  0.00  0.00      A     
ATOM   1481  CA  LYS A  96      13.067  11.042  15.049  0.00  0.00      A     
ATOM   1482  HA  LYS A  96      12.125  11.575  14.961  0.00  0.00      A     
ATOM   1483  CB  LYS A  96      12.812   9.765  15.867  0.00  0.00      A     
ATOM   1484  HB1 LYS A  96      12.422  10.065  16.841  0.00  0.00      A     
ATOM   1485  HB2 LYS A  96      13.748   9.234  16.040  0.00  0.00      A     
ATOM   1486  CG  LYS A  96      11.805   8.810  15.212  0.00  0.00      A     
ATOM   1487  HG1 LYS A  96      12.240   8.394  14.304  0.00  0.00      A     
ATOM   1488  HG2 LYS A  96      10.904   9.355  14.937  0.00  0.00      A     
ATOM   1489  CD  LYS A  96      11.444   7.686  16.194  0.00  0.00      A     
ATOM   1490  HD1 LYS A  96      10.941   8.122  17.059  0.00  0.00      A     
ATOM   1491  HD2 LYS A  96      12.361   7.195  16.528  0.00  0.00      A     
ATOM   1492  CE  LYS A  96      10.531   6.645  15.541  0.00  0.00      A     
ATOM   1493  HE1 LYS A  96      11.104   6.135  14.758  0.00  0.00      A     
ATOM   1494  HE2 LYS A  96       9.688   7.161  15.069  0.00  0.00      A     
ATOM   1495  NZ  LYS A  96      10.035   5.673  16.548  0.00  0.00      A     
ATOM   1496  HZ1 LYS A  96      10.790   5.259  17.074  0.00  0.00      A     
ATOM   1497  HZ2 LYS A  96       9.488   4.919  16.133  0.00  0.00      A     
ATOM   1498  HZ3 LYS A  96       9.395   6.121  17.206  0.00  0.00      A     
ATOM   1499  C   LYS A  96      14.006  11.982  15.807  0.00  0.00      A     
ATOM   1500  O   LYS A  96      13.536  12.950  16.393  0.00  0.00      A     
ATOM   1501  N   GLN A  97      15.321  11.773  15.735  0.00  0.00      A     
ATOM   1502  HN  GLN A  97      15.639  10.936  15.259  0.00  0.00      A     
ATOM   1503  CA  GLN A  97      16.305  12.676  16.363  0.00  0.00      A     
ATOM   1504  HA  GLN A  97      16.105  12.682  17.436  0.00  0.00      A     
ATOM   1505  CB  GLN A  97      17.727  12.123  16.158  0.00  0.00      A     
ATOM   1506  HB1 GLN A  97      18.049  12.322  15.135  0.00  0.00      A     
ATOM   1507  HB2 GLN A  97      17.721  11.042  16.315  0.00  0.00      A     
ATOM   1508  CG  GLN A  97      18.730  12.750  17.142  0.00  0.00      A     
ATOM   1509  HG1 GLN A  97      18.475  12.458  18.160  0.00  0.00      A     
ATOM   1510  HG2 GLN A  97      18.685  13.836  17.077  0.00  0.00      A     
ATOM   1511  CD  GLN A  97      20.158  12.312  16.855  0.00  0.00      A     
ATOM   1512  OE1 GLN A  97      20.543  11.163  16.976  0.00  0.00      A     
ATOM   1513  NE2 GLN A  97      21.015  13.195  16.420  0.00  0.00      A     
ATOM   1514 HE21 GLN A  97      21.902  12.846  16.093  0.00  0.00      A     
ATOM   1515 HE22 GLN A  97      20.728  14.152  16.233  0.00  0.00      A     
ATOM   1516  C   GLN A  97      16.200  14.149  15.896  0.00  0.00      A     
ATOM   1517  O   GLN A  97      16.424  15.054  16.696  0.00  0.00      A     
ATOM   1518  N   ILE A  98      15.802  14.402  14.640  0.00  0.00      A     
ATOM   1519  HN  ILE A  98      15.709  13.604  14.021  0.00  0.00      A     
ATOM   1520  CA  ILE A  98      15.777  15.759  14.036  0.00  0.00      A     
ATOM   1521  HA  ILE A  98      16.292  16.440  14.714  0.00  0.00      A     
ATOM   1522  CB  ILE A  98      16.576  15.790  12.715  0.00  0.00      A     
ATOM   1523  HB  ILE A  98      16.673  16.833  12.421  0.00  0.00      A     
ATOM   1524  CG2 ILE A  98      18.006  15.274  12.939  0.00  0.00      A     
ATOM   1525 HG21 ILE A  98      18.014  14.190  13.038  0.00  0.00      A     
ATOM   1526 HG22 ILE A  98      18.418  15.711  13.848  0.00  0.00      A     
ATOM   1527 HG23 ILE A  98      18.633  15.572  12.102  0.00  0.00      A     
ATOM   1528  CG1 ILE A  98      15.806  15.080  11.582  0.00  0.00      A     
ATOM   1529 HG11 ILE A  98      14.974  15.717  11.298  0.00  0.00      A     
ATOM   1530 HG12 ILE A  98      15.391  14.150  11.955  0.00  0.00      A     
ATOM   1531  CD  ILE A  98      16.601  14.777  10.310  0.00  0.00      A     
ATOM   1532  HD1 ILE A  98      17.167  15.654  10.001  0.00  0.00      A     
ATOM   1533  HD2 ILE A  98      15.915  14.503   9.511  0.00  0.00      A     
ATOM   1534  HD3 ILE A  98      17.272  13.940  10.491  0.00  0.00      A     
ATOM   1535  C   ILE A  98      14.384  16.386  13.837  0.00  0.00      A     
ATOM   1536  O   ILE A  98      14.307  17.590  13.593  0.00  0.00      A     
ATOM   1537  N   PHE A  99      13.297  15.615  13.958  0.00  0.00      A     
ATOM   1538  HN  PHE A  99      13.448  14.614  13.996  0.00  0.00      A     
ATOM   1539  CA  PHE A  99      11.902  16.091  13.813  0.00  0.00      A     
ATOM   1540  HA  PHE A  99      11.892  17.181  13.775  0.00  0.00      A     
ATOM   1541  CB  PHE A  99      11.306  15.564  12.493  0.00  0.00      A     
ATOM   1542  HB1 PHE A  99      10.337  16.041  12.340  0.00  0.00      A     
ATOM   1543  HB2 PHE A  99      11.117  14.496  12.609  0.00  0.00      A     
ATOM   1544  CG  PHE A  99      12.119  15.781  11.229  0.00  0.00      A     
ATOM   1545  CD1 PHE A  99      12.609  17.060  10.900  0.00  0.00      A     
ATOM   1546  HD1 PHE A  99      12.446  17.892  11.570  0.00  0.00      A     
ATOM   1547  CE1 PHE A  99      13.289  17.266   9.685  0.00  0.00      A     
ATOM   1548  HE1 PHE A  99      13.640  18.256   9.428  0.00  0.00      A     
ATOM   1549  CZ  PHE A  99      13.486  16.194   8.797  0.00  0.00      A     
ATOM   1550  HZ  PHE A  99      14.001  16.354   7.861  0.00  0.00      A     
ATOM   1551  CE2 PHE A  99      13.001  14.916   9.121  0.00  0.00      A     
ATOM   1552  HE2 PHE A  99      13.146  14.092   8.435  0.00  0.00      A     
ATOM   1553  CD2 PHE A  99      12.319  14.712  10.334  0.00  0.00      A     
ATOM   1554  HD2 PHE A  99      11.938  13.732  10.577  0.00  0.00      A     
ATOM   1555  C   PHE A  99      10.969  15.700  14.981  0.00  0.00      A     
ATOM   1556  O   PHE A  99       9.793  16.064  14.982  0.00  0.00      A     
ATOM   1557  N   LEU A 100      11.476  14.948  15.965  0.00  0.00      A     
ATOM   1558  HN  LEU A 100      12.434  14.642  15.849  0.00  0.00      A     
ATOM   1559  CA  LEU A 100      10.708  14.269  17.028  0.00  0.00      A     
ATOM   1560  HA  LEU A 100       9.801  14.832  17.230  0.00  0.00      A     
ATOM   1561  CB  LEU A 100      10.352  12.867  16.476  0.00  0.00      A     
ATOM   1562  HB1 LEU A 100      11.064  12.149  16.880  0.00  0.00      A     
ATOM   1563  HB2 LEU A 100      10.475  12.879  15.392  0.00  0.00      A     
ATOM   1564  CG  LEU A 100       8.943  12.323  16.736  0.00  0.00      A     
ATOM   1565  HG  LEU A 100       8.761  12.221  17.804  0.00  0.00      A     
ATOM   1566  CD1 LEU A 100       7.878  13.204  16.102  0.00  0.00      A     
ATOM   1567 HD11 LEU A 100       8.115  13.372  15.055  0.00  0.00      A     
ATOM   1568 HD12 LEU A 100       7.834  14.159  16.617  0.00  0.00      A     
ATOM   1569 HD13 LEU A 100       6.909  12.720  16.189  0.00  0.00      A     
ATOM   1570  CD2 LEU A 100       8.837  10.951  16.067  0.00  0.00      A     
ATOM   1571 HD21 LEU A 100       7.815  10.589  16.113  0.00  0.00      A     
ATOM   1572 HD22 LEU A 100       9.484  10.252  16.592  0.00  0.00      A     
ATOM   1573 HD23 LEU A 100       9.128  11.022  15.019  0.00  0.00      A     
ATOM   1574  C   LEU A 100      11.471  14.187  18.377  0.00  0.00      A     
ATOM   1575  O   LEU A 100      11.060  13.466  19.285  0.00  0.00      A     
ATOM   1576  N   GLY A 101      12.593  14.912  18.498  0.00  0.00      A     
ATOM   1577  HN  GLY A 101      12.820  15.482  17.700  0.00  0.00      A     
ATOM   1578  CA  GLY A 101      13.648  14.786  19.527  0.00  0.00      A     
ATOM   1579  HA1 GLY A 101      14.514  15.369  19.212  0.00  0.00      A     
ATOM   1580  HA2 GLY A 101      13.956  13.741  19.568  0.00  0.00      A     
ATOM   1581  C   GLY A 101      13.303  15.210  20.966  0.00  0.00      A     
ATOM   1582  O   GLY A 101      14.151  15.761  21.663  0.00  0.00      A     
ATOM   1583  N   GLY A 102      12.067  14.968  21.399  0.00  0.00      A     
ATOM   1584  HN  GLY A 102      11.459  14.512  20.732  0.00  0.00      A     
ATOM   1585  CA  GLY A 102      11.546  15.260  22.744  0.00  0.00      A     
ATOM   1586  HA1 GLY A 102      11.553  16.338  22.900  0.00  0.00      A     
ATOM   1587  HA2 GLY A 102      12.203  14.806  23.486  0.00  0.00      A     
ATOM   1588  C   GLY A 102      10.118  14.760  23.021  0.00  0.00      A     
ATOM   1589  O   GLY A 102       9.524  15.164  24.017  0.00  0.00      A     
ATOM   1590  N   VAL A 103       9.544  13.914  22.150  0.00  0.00      A     
ATOM   1591  HN  VAL A 103      10.093  13.575  21.370  0.00  0.00      A     
ATOM   1592  CA  VAL A 103       8.107  13.548  22.169  0.00  0.00      A     
ATOM   1593  HA  VAL A 103       7.727  13.684  23.182  0.00  0.00      A     
ATOM   1594  CB  VAL A 103       7.268  14.453  21.238  0.00  0.00      A     
ATOM   1595  HB  VAL A 103       6.300  13.983  21.077  0.00  0.00      A     
ATOM   1596  CG1 VAL A 103       6.987  15.812  21.873  0.00  0.00      A     
ATOM   1597 HG11 VAL A 103       7.908  16.388  21.967  0.00  0.00      A     
ATOM   1598 HG12 VAL A 103       6.545  15.676  22.860  0.00  0.00      A     
ATOM   1599 HG13 VAL A 103       6.282  16.351  21.245  0.00  0.00      A     
ATOM   1600  CG2 VAL A 103       7.893  14.681  19.858  0.00  0.00      A     
ATOM   1601 HG21 VAL A 103       7.176  15.184  19.211  0.00  0.00      A     
ATOM   1602 HG22 VAL A 103       8.168  13.729  19.413  0.00  0.00      A     
ATOM   1603 HG23 VAL A 103       8.783  15.306  19.940  0.00  0.00      A     
ATOM   1604  C   VAL A 103       7.795  12.095  21.793  0.00  0.00      A     
ATOM   1605  O   VAL A 103       8.476  11.451  21.004  0.00  0.00      A     
ATOM   1606  N   ASP A 104       6.661  11.622  22.307  0.00  0.00      A     
ATOM   1607  HN  ASP A 104       6.176  12.242  22.939  0.00  0.00      A     
ATOM   1608  CA  ASP A 104       5.972  10.375  21.939  0.00  0.00      A     
ATOM   1609  HA  ASP A 104       6.591   9.817  21.235  0.00  0.00      A     
ATOM   1610  CB  ASP A 104       5.787   9.516  23.206  0.00  0.00      A     
ATOM   1611  HB1 ASP A 104       6.692   9.545  23.816  0.00  0.00      A     
ATOM   1612  HB2 ASP A 104       5.627   8.481  22.898  0.00  0.00      A     
ATOM   1613  CG  ASP A 104       4.583   9.977  24.036  0.00  0.00      A     
ATOM   1614  OD1 ASP A 104       3.618   9.190  24.182  0.00  0.00      A     
ATOM   1615  OD2 ASP A 104       4.520  11.173  24.410  0.00  0.00      A     
ATOM   1616  C   ASP A 104       4.603  10.642  21.262  0.00  0.00      A     
ATOM   1617  O   ASP A 104       4.128  11.771  21.179  0.00  0.00      A     
ATOM   1618  N   LYS A 105       3.888   9.595  20.857  0.00  0.00      A     
ATOM   1619  HN  LYS A 105       4.314   8.685  20.951  0.00  0.00      A     
ATOM   1620  CA  LYS A 105       2.516   9.670  20.303  0.00  0.00      A     
ATOM   1621  HA  LYS A 105       2.536  10.417  19.508  0.00  0.00      A     
ATOM   1622  CB  LYS A 105       2.209   8.319  19.629  0.00  0.00      A     
ATOM   1623  HB1 LYS A 105       2.961   8.157  18.854  0.00  0.00      A     
ATOM   1624  HB2 LYS A 105       1.234   8.354  19.139  0.00  0.00      A     
ATOM   1625  CG  LYS A 105       2.243   7.139  20.611  0.00  0.00      A     
ATOM   1626  HG1 LYS A 105       1.313   7.139  21.180  0.00  0.00      A     
ATOM   1627  HG2 LYS A 105       3.079   7.247  21.301  0.00  0.00      A     
ATOM   1628  CD  LYS A 105       2.424   5.796  19.892  0.00  0.00      A     
ATOM   1629  HD1 LYS A 105       3.315   5.841  19.264  0.00  0.00      A     
ATOM   1630  HD2 LYS A 105       1.567   5.606  19.249  0.00  0.00      A     
ATOM   1631  CE  LYS A 105       2.605   4.644  20.888  0.00  0.00      A     
ATOM   1632  HE1 LYS A 105       3.536   4.795  21.443  0.00  0.00      A     
ATOM   1633  HE2 LYS A 105       2.706   3.707  20.331  0.00  0.00      A     
ATOM   1634  NZ  LYS A 105       1.474   4.544  21.835  0.00  0.00      A     
ATOM   1635  HZ1 LYS A 105       0.589   4.435  21.340  0.00  0.00      A     
ATOM   1636  HZ2 LYS A 105       1.433   5.349  22.455  0.00  0.00      A     
ATOM   1637  HZ3 LYS A 105       1.579   3.720  22.424  0.00  0.00      A     
ATOM   1638  C   LYS A 105       1.391  10.183  21.244  0.00  0.00      A     
ATOM   1639  O   LYS A 105       0.223  10.131  20.852  0.00  0.00      A     
ATOM   1640  N   ARG A 106       1.687  10.691  22.458  0.00  0.00      A     
ATOM   1641  HN  ARG A 106       2.657  10.643  22.739  0.00  0.00      A     
ATOM   1642  CA  ARG A 106       0.671  11.185  23.430  0.00  0.00      A     
ATOM   1643  HA  ARG A 106      -0.221  11.456  22.865  0.00  0.00      A     
ATOM   1644  CB  ARG A 106       0.312  10.044  24.401  0.00  0.00      A     
ATOM   1645  HB1 ARG A 106       0.900  10.157  25.312  0.00  0.00      A     
ATOM   1646  HB2 ARG A 106       0.571   9.077  23.968  0.00  0.00      A     
ATOM   1647  CG  ARG A 106      -1.177  10.042  24.781  0.00  0.00      A     
ATOM   1648  HG1 ARG A 106      -1.490  11.053  25.041  0.00  0.00      A     
ATOM   1649  HG2 ARG A 106      -1.314   9.421  25.665  0.00  0.00      A     
ATOM   1650  CD  ARG A 106      -2.071   9.511  23.650  0.00  0.00      A     
ATOM   1651  HD1 ARG A 106      -1.919  10.114  22.753  0.00  0.00      A     
ATOM   1652  HD2 ARG A 106      -3.113   9.630  23.954  0.00  0.00      A     
ATOM   1653  NE  ARG A 106      -1.820   8.082  23.377  0.00  0.00      A     
ATOM   1654  HE  ARG A 106      -1.788   7.456  24.170  0.00  0.00      A     
ATOM   1655  CZ  ARG A 106      -1.734   7.490  22.213  0.00  0.00      A     
ATOM   1656  NH1 ARG A 106      -1.680   8.093  21.084  0.00  0.00      A     
ATOM   1657 HH11 ARG A 106      -1.558   7.481  20.281  0.00  0.00      A     
ATOM   1658 HH12 ARG A 106      -1.350   9.043  21.061  0.00  0.00      A     
ATOM   1659  NH2 ARG A 106      -1.656   6.220  22.112  0.00  0.00      A     
ATOM   1660 HH21 ARG A 106      -1.560   5.838  21.177  0.00  0.00      A     
ATOM   1661 HH22 ARG A 106      -1.536   5.639  22.932  0.00  0.00      A     
ATOM   1662  C   ARG A 106       0.970  12.457  24.243  0.00  0.00      A     
ATOM   1663  O   ARG A 106       0.050  13.250  24.412  0.00  0.00      A     
ATOM   1664  N   THR A 107       2.182  12.672  24.767  0.00  0.00      A     
ATOM   1665  HN  THR A 107       2.882  11.954  24.611  0.00  0.00      A     
ATOM   1666  CA  THR A 107       2.526  13.831  25.656  0.00  0.00      A     
ATOM   1667  HA  THR A 107       1.919  13.760  26.556  0.00  0.00      A     
ATOM   1668  CB  THR A 107       4.010  13.850  26.097  0.00  0.00      A     
ATOM   1669  HB  THR A 107       4.654  14.107  25.265  0.00  0.00      A     
ATOM   1670  CG2 THR A 107       4.329  14.840  27.206  0.00  0.00      A     
ATOM   1671 HG21 THR A 107       3.704  14.663  28.077  0.00  0.00      A     
ATOM   1672 HG22 THR A 107       4.182  15.857  26.847  0.00  0.00      A     
ATOM   1673 HG23 THR A 107       5.376  14.739  27.488  0.00  0.00      A     
ATOM   1674  OG1 THR A 107       4.401  12.590  26.591  0.00  0.00      A     
ATOM   1675  HG1 THR A 107       4.496  12.004  25.802  0.00  0.00      A     
ATOM   1676  C   THR A 107       2.213  15.199  25.043  0.00  0.00      A     
ATOM   1677  O   THR A 107       1.689  16.075  25.727  0.00  0.00      A     
ATOM   1678  N   GLN A 108       2.488  15.363  23.749  0.00  0.00      A     
ATOM   1679  HN  GLN A 108       3.022  14.621  23.309  0.00  0.00      A     
ATOM   1680  CA  GLN A 108       2.279  16.582  22.962  0.00  0.00      A     
ATOM   1681  HA  GLN A 108       1.440  17.127  23.391  0.00  0.00      A     
ATOM   1682  CB  GLN A 108       3.531  17.462  23.100  0.00  0.00      A     
ATOM   1683  HB1 GLN A 108       4.342  17.070  22.488  0.00  0.00      A     
ATOM   1684  HB2 GLN A 108       3.850  17.422  24.142  0.00  0.00      A     
ATOM   1685  CG  GLN A 108       3.255  18.927  22.734  0.00  0.00      A     
ATOM   1686  HG1 GLN A 108       2.311  19.251  23.168  0.00  0.00      A     
ATOM   1687  HG2 GLN A 108       3.171  19.013  21.653  0.00  0.00      A     
ATOM   1688  CD  GLN A 108       4.340  19.874  23.232  0.00  0.00      A     
ATOM   1689  OE1 GLN A 108       5.013  19.651  24.224  0.00  0.00      A     
ATOM   1690  NE2 GLN A 108       4.528  20.996  22.597  0.00  0.00      A     
ATOM   1691 HE21 GLN A 108       5.245  21.607  22.945  0.00  0.00      A     
ATOM   1692 HE22 GLN A 108       3.861  21.284  21.895  0.00  0.00      A     
ATOM   1693  C   GLN A 108       1.887  16.235  21.510  0.00  0.00      A     
ATOM   1694  O   GLN A 108       2.685  16.319  20.577  0.00  0.00      A     
ATOM   1695  N   PHE A 109       0.653  15.740  21.354  0.00  0.00      A     
ATOM   1696  HN  PHE A 109       0.052  15.752  22.172  0.00  0.00      A     
ATOM   1697  CA  PHE A 109       0.146  15.053  20.155  0.00  0.00      A     
ATOM   1698  HA  PHE A 109       0.611  14.067  20.127  0.00  0.00      A     
ATOM   1699  CB  PHE A 109      -1.368  14.830  20.283  0.00  0.00      A     
ATOM   1700  HB1 PHE A 109      -1.860  15.790  20.448  0.00  0.00      A     
ATOM   1701  HB2 PHE A 109      -1.564  14.204  21.155  0.00  0.00      A     
ATOM   1702  CG  PHE A 109      -1.974  14.171  19.055  0.00  0.00      A     
ATOM   1703  CD1 PHE A 109      -1.826  12.785  18.851  0.00  0.00      A     
ATOM   1704  HD1 PHE A 109      -1.318  12.181  19.589  0.00  0.00      A     
ATOM   1705  CE1 PHE A 109      -2.319  12.187  17.676  0.00  0.00      A     
ATOM   1706  HE1 PHE A 109      -2.203  11.124  17.519  0.00  0.00      A     
ATOM   1707  CZ  PHE A 109      -2.952  12.975  16.698  0.00  0.00      A     
ATOM   1708  HZ  PHE A 109      -3.321  12.520  15.788  0.00  0.00      A     
ATOM   1709  CE2 PHE A 109      -3.099  14.358  16.896  0.00  0.00      A     
ATOM   1710  HE2 PHE A 109      -3.575  14.967  16.137  0.00  0.00      A     
ATOM   1711  CD2 PHE A 109      -2.616  14.954  18.074  0.00  0.00      A     
ATOM   1712  HD2 PHE A 109      -2.722  16.021  18.212  0.00  0.00      A     
ATOM   1713  C   PHE A 109       0.489  15.692  18.796  0.00  0.00      A     
ATOM   1714  O   PHE A 109       1.086  15.006  17.975  0.00  0.00      A     
ATOM   1715  N   TRP A 110       0.145  16.957  18.521  0.00  0.00      A     
ATOM   1716  HN  TRP A 110      -0.327  17.501  19.234  0.00  0.00      A     
ATOM   1717  CA  TRP A 110       0.385  17.551  17.186  0.00  0.00      A     
ATOM   1718  HA  TRP A 110       0.051  16.836  16.434  0.00  0.00      A     
ATOM   1719  CB  TRP A 110      -0.445  18.823  16.978  0.00  0.00      A     
ATOM   1720  HB1 TRP A 110      -0.058  19.344  16.100  0.00  0.00      A     
ATOM   1721  HB2 TRP A 110      -0.314  19.487  17.824  0.00  0.00      A     
ATOM   1722  CG  TRP A 110      -1.907  18.605  16.739  0.00  0.00      A     
ATOM   1723  CD1 TRP A 110      -2.909  18.934  17.587  0.00  0.00      A     
ATOM   1724  HD1 TRP A 110      -2.771  19.393  18.561  0.00  0.00      A     
ATOM   1725  NE1 TRP A 110      -4.126  18.638  17.002  0.00  0.00      A     
ATOM   1726  HE1 TRP A 110      -5.018  18.850  17.429  0.00  0.00      A     
ATOM   1727  CE2 TRP A 110      -3.968  18.107  15.741  0.00  0.00      A     
ATOM   1728  CZ2 TRP A 110      -4.877  17.685  14.760  0.00  0.00      A     
ATOM   1729  HZ2 TRP A 110      -5.940  17.748  14.939  0.00  0.00      A     
ATOM   1730  CH2 TRP A 110      -4.386  17.180  13.543  0.00  0.00      A     
ATOM   1731  HH2 TRP A 110      -5.075  16.850  12.774  0.00  0.00      A     
ATOM   1732  CZ3 TRP A 110      -2.999  17.115  13.322  0.00  0.00      A     
ATOM   1733  HZ3 TRP A 110      -2.626  16.728  12.382  0.00  0.00      A     
ATOM   1734  CE3 TRP A 110      -2.094  17.556  14.309  0.00  0.00      A     
ATOM   1735  HE3 TRP A 110      -1.030  17.515  14.122  0.00  0.00      A     
ATOM   1736  CD2 TRP A 110      -2.555  18.061  15.546  0.00  0.00      A     
ATOM   1737  C   TRP A 110       1.867  17.808  16.863  0.00  0.00      A     
ATOM   1738  O   TRP A 110       2.273  17.560  15.730  0.00  0.00      A     
ATOM   1739  N   LEU A 111       2.690  18.205  17.844  0.00  0.00      A     
ATOM   1740  HN  LEU A 111       2.272  18.427  18.739  0.00  0.00      A     
ATOM   1741  CA  LEU A 111       4.160  18.265  17.725  0.00  0.00      A     
ATOM   1742  HA  LEU A 111       4.419  18.982  16.945  0.00  0.00      A     
ATOM   1743  CB  LEU A 111       4.747  18.757  19.068  0.00  0.00      A     
ATOM   1744  HB1 LEU A 111       4.313  18.161  19.867  0.00  0.00      A     
ATOM   1745  HB2 LEU A 111       4.446  19.794  19.221  0.00  0.00      A     
ATOM   1746  CG  LEU A 111       6.279  18.657  19.220  0.00  0.00      A     
ATOM   1747  HG  LEU A 111       6.577  17.613  19.154  0.00  0.00      A     
ATOM   1748  CD1 LEU A 111       7.040  19.461  18.174  0.00  0.00      A     
ATOM   1749 HD11 LEU A 111       6.764  19.145  17.171  0.00  0.00      A     
ATOM   1750 HD12 LEU A 111       8.110  19.295  18.304  0.00  0.00      A     
ATOM   1751 HD13 LEU A 111       6.829  20.514  18.297  0.00  0.00      A     
ATOM   1752  CD2 LEU A 111       6.705  19.191  20.585  0.00  0.00      A     
ATOM   1753 HD21 LEU A 111       6.208  18.638  21.378  0.00  0.00      A     
ATOM   1754 HD22 LEU A 111       6.447  20.243  20.676  0.00  0.00      A     
ATOM   1755 HD23 LEU A 111       7.783  19.075  20.703  0.00  0.00      A     
ATOM   1756  C   LEU A 111       4.750  16.909  17.295  0.00  0.00      A     
ATOM   1757  O   LEU A 111       5.560  16.845  16.365  0.00  0.00      A     
ATOM   1758  N   TYR A 112       4.300  15.817  17.924  0.00  0.00      A     
ATOM   1759  HN  TYR A 112       3.651  15.936  18.694  0.00  0.00      A     
ATOM   1760  CA  TYR A 112       4.633  14.468  17.464  0.00  0.00      A     
ATOM   1761  HA  TYR A 112       5.715  14.399  17.375  0.00  0.00      A     
ATOM   1762  CB  TYR A 112       4.188  13.415  18.485  0.00  0.00      A     
ATOM   1763  HB1 TYR A 112       3.104  13.437  18.597  0.00  0.00      A     
ATOM   1764  HB2 TYR A 112       4.620  13.673  19.452  0.00  0.00      A     
ATOM   1765  CG  TYR A 112       4.620  12.008  18.105  0.00  0.00      A     
ATOM   1766  CD1 TYR A 112       5.842  11.496  18.582  0.00  0.00      A     
ATOM   1767  HD1 TYR A 112       6.457  12.098  19.236  0.00  0.00      A     
ATOM   1768  CE1 TYR A 112       6.272  10.209  18.206  0.00  0.00      A     
ATOM   1769  HE1 TYR A 112       7.222   9.830  18.553  0.00  0.00      A     
ATOM   1770  CZ  TYR A 112       5.513   9.461  17.285  0.00  0.00      A     
ATOM   1771  OH  TYR A 112       6.000   8.294  16.791  0.00  0.00      A     
ATOM   1772  HH  TYR A 112       5.615   8.143  15.915  0.00  0.00      A     
ATOM   1773  CE2 TYR A 112       4.281   9.963  16.815  0.00  0.00      A     
ATOM   1774  HE2 TYR A 112       3.698   9.380  16.119  0.00  0.00      A     
ATOM   1775  CD2 TYR A 112       3.826  11.227  17.240  0.00  0.00      A     
ATOM   1776  HD2 TYR A 112       2.885  11.617  16.876  0.00  0.00      A     
ATOM   1777  C   TYR A 112       4.048  14.159  16.078  0.00  0.00      A     
ATOM   1778  O   TYR A 112       4.783  13.769  15.181  0.00  0.00      A     
ATOM   1779  N   PHE A 113       2.741  14.330  15.868  0.00  0.00      A     
ATOM   1780  HN  PHE A 113       2.182  14.679  16.638  0.00  0.00      A     
ATOM   1781  CA  PHE A 113       2.050  13.918  14.640  0.00  0.00      A     
ATOM   1782  HA  PHE A 113       2.229  12.851  14.502  0.00  0.00      A     
ATOM   1783  CB  PHE A 113       0.534  14.111  14.790  0.00  0.00      A     
ATOM   1784  HB1 PHE A 113       0.284  15.167  14.681  0.00  0.00      A     
ATOM   1785  HB2 PHE A 113       0.233  13.807  15.793  0.00  0.00      A     
ATOM   1786  CG  PHE A 113      -0.269  13.290  13.797  0.00  0.00      A     
ATOM   1787  CD1 PHE A 113      -0.724  12.009  14.162  0.00  0.00      A     
ATOM   1788  HD1 PHE A 113      -0.524  11.629  15.153  0.00  0.00      A     
ATOM   1789  CE1 PHE A 113      -1.452  11.227  13.248  0.00  0.00      A     
ATOM   1790  HE1 PHE A 113      -1.812  10.252  13.543  0.00  0.00      A     
ATOM   1791  CZ  PHE A 113      -1.721  11.721  11.959  0.00  0.00      A     
ATOM   1792  HZ  PHE A 113      -2.288  11.124  11.257  0.00  0.00      A     
ATOM   1793  CE2 PHE A 113      -1.265  12.999  11.589  0.00  0.00      A     
ATOM   1794  HE2 PHE A 113      -1.480  13.384  10.602  0.00  0.00      A     
ATOM   1795  CD2 PHE A 113      -0.542  13.784  12.507  0.00  0.00      A     
ATOM   1796  HD2 PHE A 113      -0.195  14.766  12.218  0.00  0.00      A     
ATOM   1797  C   PHE A 113       2.586  14.610  13.377  0.00  0.00      A     
ATOM   1798  O   PHE A 113       2.832  13.929  12.385  0.00  0.00      A     
ATOM   1799  N   ALA A 114       2.847  15.919  13.426  0.00  0.00      A     
ATOM   1800  HN  ALA A 114       2.632  16.422  14.282  0.00  0.00      A     
ATOM   1801  CA  ALA A 114       3.494  16.672  12.347  0.00  0.00      A     
ATOM   1802  HA  ALA A 114       2.900  16.572  11.437  0.00  0.00      A     
ATOM   1803  CB  ALA A 114       3.496  18.151  12.759  0.00  0.00      A     
ATOM   1804  HB1 ALA A 114       4.065  18.290  13.680  0.00  0.00      A     
ATOM   1805  HB2 ALA A 114       2.472  18.491  12.921  0.00  0.00      A     
ATOM   1806  HB3 ALA A 114       3.941  18.756  11.971  0.00  0.00      A     
ATOM   1807  C   ALA A 114       4.913  16.148  12.023  0.00  0.00      A     
ATOM   1808  O   ALA A 114       5.187  15.754  10.889  0.00  0.00      A     
ATOM   1809  N   GLY A 115       5.790  16.039  13.029  0.00  0.00      A     
ATOM   1810  HN  GLY A 115       5.501  16.356  13.947  0.00  0.00      A     
ATOM   1811  CA  GLY A 115       7.154  15.503  12.869  0.00  0.00      A     
ATOM   1812  HA1 GLY A 115       7.664  15.579  13.827  0.00  0.00      A     
ATOM   1813  HA2 GLY A 115       7.699  16.101  12.138  0.00  0.00      A     
ATOM   1814  C   GLY A 115       7.217  14.031  12.430  0.00  0.00      A     
ATOM   1815  O   GLY A 115       8.033  13.659  11.589  0.00  0.00      A     
ATOM   1816  N   ASN A 116       6.327  13.187  12.951  0.00  0.00      A     
ATOM   1817  HN  ASN A 116       5.721  13.558  13.676  0.00  0.00      A     
ATOM   1818  CA  ASN A 116       6.145  11.779  12.585  0.00  0.00      A     
ATOM   1819  HA  ASN A 116       7.115  11.277  12.604  0.00  0.00      A     
ATOM   1820  CB  ASN A 116       5.249  11.162  13.679  0.00  0.00      A     
ATOM   1821  HB1 ASN A 116       4.313  11.715  13.733  0.00  0.00      A     
ATOM   1822  HB2 ASN A 116       5.749  11.251  14.642  0.00  0.00      A     
ATOM   1823  CG  ASN A 116       4.905   9.705  13.476  0.00  0.00      A     
ATOM   1824  OD1 ASN A 116       5.497   8.791  14.023  0.00  0.00      A     
ATOM   1825  ND2 ASN A 116       3.885   9.437  12.713  0.00  0.00      A     
ATOM   1826 HD21 ASN A 116       3.739   8.470  12.479  0.00  0.00      A     
ATOM   1827 HD22 ASN A 116       3.396  10.173  12.241  0.00  0.00      A     
ATOM   1828  C   ASN A 116       5.574  11.607  11.158  0.00  0.00      A     
ATOM   1829  O   ASN A 116       6.048  10.754  10.408  0.00  0.00      A     
ATOM   1830  N   LEU A 117       4.599  12.428  10.749  0.00  0.00      A     
ATOM   1831  HN  LEU A 117       4.224  13.105  11.408  0.00  0.00      A     
ATOM   1832  CA  LEU A 117       4.092  12.471   9.371  0.00  0.00      A     
ATOM   1833  HA  LEU A 117       3.807  11.461   9.082  0.00  0.00      A     
ATOM   1834  CB  LEU A 117       2.838  13.365   9.324  0.00  0.00      A     
ATOM   1835  HB1 LEU A 117       3.093  14.354   9.708  0.00  0.00      A     
ATOM   1836  HB2 LEU A 117       2.084  12.934   9.984  0.00  0.00      A     
ATOM   1837  CG  LEU A 117       2.224  13.541   7.924  0.00  0.00      A     
ATOM   1838  HG  LEU A 117       2.924  14.073   7.279  0.00  0.00      A     
ATOM   1839  CD1 LEU A 117       1.874  12.202   7.278  0.00  0.00      A     
ATOM   1840 HD11 LEU A 117       1.257  11.620   7.957  0.00  0.00      A     
ATOM   1841 HD12 LEU A 117       2.782  11.651   7.039  0.00  0.00      A     
ATOM   1842 HD13 LEU A 117       1.337  12.378   6.348  0.00  0.00      A     
ATOM   1843  CD2 LEU A 117       0.945  14.364   8.030  0.00  0.00      A     
ATOM   1844 HD21 LEU A 117       1.171  15.332   8.480  0.00  0.00      A     
ATOM   1845 HD22 LEU A 117       0.211  13.845   8.645  0.00  0.00      A     
ATOM   1846 HD23 LEU A 117       0.534  14.536   7.036  0.00  0.00      A     
ATOM   1847  C   LEU A 117       5.166  12.934   8.373  0.00  0.00      A     
ATOM   1848  O   LEU A 117       5.396  12.253   7.377  0.00  0.00      A     
ATOM   1849  N   ALA A 118       5.874  14.026   8.665  0.00  0.00      A     
ATOM   1850  HN  ALA A 118       5.609  14.577   9.478  0.00  0.00      A     
ATOM   1851  CA  ALA A 118       7.003  14.498   7.861  0.00  0.00      A     
ATOM   1852  HA  ALA A 118       6.658  14.650   6.837  0.00  0.00      A     
ATOM   1853  CB  ALA A 118       7.420  15.861   8.417  0.00  0.00      A     
ATOM   1854  HB1 ALA A 118       7.839  15.754   9.419  0.00  0.00      A     
ATOM   1855  HB2 ALA A 118       6.558  16.529   8.460  0.00  0.00      A     
ATOM   1856  HB3 ALA A 118       8.162  16.303   7.756  0.00  0.00      A     
ATOM   1857  C   ALA A 118       8.171  13.482   7.798  0.00  0.00      A     
ATOM   1858  O   ALA A 118       8.714  13.228   6.723  0.00  0.00      A     
ATOM   1859  N   SER A 119       8.472  12.790   8.907  0.00  0.00      A     
ATOM   1860  HN  SER A 119       8.047  13.102   9.773  0.00  0.00      A     
ATOM   1861  CA  SER A 119       9.368  11.609   8.943  0.00  0.00      A     
ATOM   1862  HA  SER A 119      10.357  11.902   8.589  0.00  0.00      A     
ATOM   1863  CB  SER A 119       9.519  11.046  10.361  0.00  0.00      A     
ATOM   1864  HB1 SER A 119      10.171  10.172  10.327  0.00  0.00      A     
ATOM   1865  HB2 SER A 119       8.548  10.736  10.745  0.00  0.00      A     
ATOM   1866  OG  SER A 119      10.086  11.987  11.242  0.00  0.00      A     
ATOM   1867  HG1 SER A 119       9.439  12.707  11.383  0.00  0.00      A     
ATOM   1868  C   SER A 119       8.881  10.453   8.060  0.00  0.00      A     
ATOM   1869  O   SER A 119       9.678   9.814   7.379  0.00  0.00      A     
ATOM   1870  N   GLY A 120       7.569  10.192   8.032  0.00  0.00      A     
ATOM   1871  HN  GLY A 120       6.975  10.719   8.664  0.00  0.00      A     
ATOM   1872  CA  GLY A 120       6.925   9.206   7.150  0.00  0.00      A     
ATOM   1873  HA1 GLY A 120       5.881   9.109   7.443  0.00  0.00      A     
ATOM   1874  HA2 GLY A 120       7.410   8.238   7.269  0.00  0.00      A     
ATOM   1875  C   GLY A 120       6.954   9.583   5.663  0.00  0.00      A     
ATOM   1876  O   GLY A 120       7.224   8.728   4.823  0.00  0.00      A     
ATOM   1877  N   GLY A 121       6.762  10.865   5.340  0.00  0.00      A     
ATOM   1878  HN  GLY A 121       6.479  11.496   6.084  0.00  0.00      A     
ATOM   1879  CA  GLY A 121       6.956  11.424   3.996  0.00  0.00      A     
ATOM   1880  HA1 GLY A 121       6.657  12.472   4.000  0.00  0.00      A     
ATOM   1881  HA2 GLY A 121       6.329  10.887   3.286  0.00  0.00      A     
ATOM   1882  C   GLY A 121       8.412  11.348   3.521  0.00  0.00      A     
ATOM   1883  O   GLY A 121       8.684  10.838   2.435  0.00  0.00      A     
ATOM   1884  N   ALA A 122       9.366  11.735   4.373  0.00  0.00      A     
ATOM   1885  HN  ALA A 122       9.083  12.177   5.242  0.00  0.00      A     
ATOM   1886  CA  ALA A 122      10.800  11.552   4.138  0.00  0.00      A     
ATOM   1887  HA  ALA A 122      11.072  12.076   3.220  0.00  0.00      A     
ATOM   1888  CB  ALA A 122      11.558  12.208   5.299  0.00  0.00      A     
ATOM   1889  HB1 ALA A 122      11.394  11.656   6.225  0.00  0.00      A     
ATOM   1890  HB2 ALA A 122      11.212  13.230   5.435  0.00  0.00      A     
ATOM   1891  HB3 ALA A 122      12.624  12.232   5.074  0.00  0.00      A     
ATOM   1892  C   ALA A 122      11.191  10.069   3.952  0.00  0.00      A     
ATOM   1893  O   ALA A 122      11.909   9.728   3.012  0.00  0.00      A     
ATOM   1894  N   ALA A 123      10.664   9.154   4.774  0.00  0.00      A     
ATOM   1895  HN  ALA A 123      10.143   9.484   5.581  0.00  0.00      A     
ATOM   1896  CA  ALA A 123      10.803   7.703   4.591  0.00  0.00      A     
ATOM   1897  HA  ALA A 123      11.864   7.465   4.516  0.00  0.00      A     
ATOM   1898  CB  ALA A 123      10.260   7.006   5.844  0.00  0.00      A     
ATOM   1899  HB1 ALA A 123      10.404   5.929   5.757  0.00  0.00      A     
ATOM   1900  HB2 ALA A 123       9.197   7.217   5.961  0.00  0.00      A     
ATOM   1901  HB3 ALA A 123      10.794   7.363   6.726  0.00  0.00      A     
ATOM   1902  C   ALA A 123      10.138   7.167   3.299  0.00  0.00      A     
ATOM   1903  O   ALA A 123      10.670   6.252   2.671  0.00  0.00      A     
ATOM   1904  N   GLY A 124       9.032   7.762   2.841  0.00  0.00      A     
ATOM   1905  HN  GLY A 124       8.588   8.456   3.436  0.00  0.00      A     
ATOM   1906  CA  GLY A 124       8.411   7.469   1.539  0.00  0.00      A     
ATOM   1907  HA1 GLY A 124       7.444   7.965   1.493  0.00  0.00      A     
ATOM   1908  HA2 GLY A 124       8.250   6.395   1.444  0.00  0.00      A     
ATOM   1909  C   GLY A 124       9.246   7.937   0.339  0.00  0.00      A     
ATOM   1910  O   GLY A 124       9.491   7.153  -0.574  0.00  0.00      A     
ATOM   1911  N   ALA A 125       9.775   9.163   0.377  0.00  0.00      A     
ATOM   1912  HN  ALA A 125       9.500   9.779   1.137  0.00  0.00      A     
ATOM   1913  CA  ALA A 125      10.769   9.660  -0.583  0.00  0.00      A     
ATOM   1914  HA  ALA A 125      10.350   9.596  -1.588  0.00  0.00      A     
ATOM   1915  CB  ALA A 125      11.026  11.139  -0.266  0.00  0.00      A     
ATOM   1916  HB1 ALA A 125      11.450  11.246   0.733  0.00  0.00      A     
ATOM   1917  HB2 ALA A 125      10.090  11.697  -0.317  0.00  0.00      A     
ATOM   1918  HB3 ALA A 125      11.725  11.556  -0.993  0.00  0.00      A     
ATOM   1919  C   ALA A 125      12.077   8.830  -0.586  0.00  0.00      A     
ATOM   1920  O   ALA A 125      12.593   8.485  -1.646  0.00  0.00      A     
ATOM   1921  N   THR A 126      12.557   8.415   0.593  0.00  0.00      A     
ATOM   1922  HN  THR A 126      12.103   8.792   1.416  0.00  0.00      A     
ATOM   1923  CA  THR A 126      13.685   7.464   0.766  0.00  0.00      A     
ATOM   1924  HA  THR A 126      14.587   7.878   0.311  0.00  0.00      A     
ATOM   1925  CB  THR A 126      13.975   7.185   2.253  0.00  0.00      A     
ATOM   1926  HB  THR A 126      13.123   6.671   2.694  0.00  0.00      A     
ATOM   1927  CG2 THR A 126      15.208   6.317   2.459  0.00  0.00      A     
ATOM   1928 HG21 THR A 126      16.077   6.806   2.020  0.00  0.00      A     
ATOM   1929 HG22 THR A 126      15.070   5.340   2.000  0.00  0.00      A     
ATOM   1930 HG23 THR A 126      15.375   6.165   3.524  0.00  0.00      A     
ATOM   1931  OG1 THR A 126      14.185   8.373   2.979  0.00  0.00      A     
ATOM   1932  HG1 THR A 126      13.414   8.947   2.818  0.00  0.00      A     
ATOM   1933  C   THR A 126      13.398   6.115   0.100  0.00  0.00      A     
ATOM   1934  O   THR A 126      14.201   5.607  -0.681  0.00  0.00      A     
ATOM   1935  N   SER A 127      12.215   5.552   0.370  0.00  0.00      A     
ATOM   1936  HN  SER A 127      11.612   6.024   1.031  0.00  0.00      A     
ATOM   1937  CA  SER A 127      11.743   4.285  -0.218  0.00  0.00      A     
ATOM   1938  HA  SER A 127      12.450   3.493   0.032  0.00  0.00      A     
ATOM   1939  CB  SER A 127      10.372   3.880   0.334  0.00  0.00      A     
ATOM   1940  HB1 SER A 127      10.072   2.934  -0.121  0.00  0.00      A     
ATOM   1941  HB2 SER A 127       9.629   4.638   0.083  0.00  0.00      A     
ATOM   1942  OG  SER A 127      10.419   3.715   1.736  0.00  0.00      A     
ATOM   1943  HG1 SER A 127      10.552   4.587   2.148  0.00  0.00      A     
ATOM   1944  C   SER A 127      11.652   4.355  -1.741  0.00  0.00      A     
ATOM   1945  O   SER A 127      12.147   3.462  -2.419  0.00  0.00      A     
ATOM   1946  N   LEU A 128      11.106   5.444  -2.292  0.00  0.00      A     
ATOM   1947  HN  LEU A 128      10.690   6.132  -1.673  0.00  0.00      A     
ATOM   1948  CA  LEU A 128      11.149   5.751  -3.727  0.00  0.00      A     
ATOM   1949  HA  LEU A 128      10.618   4.969  -4.269  0.00  0.00      A     
ATOM   1950  CB  LEU A 128      10.402   7.086  -3.939  0.00  0.00      A     
ATOM   1951  HB1 LEU A 128      10.795   7.820  -3.241  0.00  0.00      A     
ATOM   1952  HB2 LEU A 128       9.350   6.937  -3.695  0.00  0.00      A     
ATOM   1953  CG  LEU A 128      10.507   7.691  -5.350  0.00  0.00      A     
ATOM   1954  HG  LEU A 128      11.553   7.841  -5.614  0.00  0.00      A     
ATOM   1955  CD1 LEU A 128       9.852   6.804  -6.402  0.00  0.00      A     
ATOM   1956 HD11 LEU A 128      10.372   5.848  -6.463  0.00  0.00      A     
ATOM   1957 HD12 LEU A 128       9.929   7.288  -7.371  0.00  0.00      A     
ATOM   1958 HD13 LEU A 128       8.805   6.627  -6.158  0.00  0.00      A     
ATOM   1959  CD2 LEU A 128       9.816   9.053  -5.376  0.00  0.00      A     
ATOM   1960 HD21 LEU A 128       8.770   8.950  -5.090  0.00  0.00      A     
ATOM   1961 HD22 LEU A 128       9.894   9.483  -6.373  0.00  0.00      A     
ATOM   1962 HD23 LEU A 128      10.315   9.723  -4.675  0.00  0.00      A     
ATOM   1963  C   LEU A 128      12.589   5.777  -4.283  0.00  0.00      A     
ATOM   1964  O   LEU A 128      12.880   5.100  -5.264  0.00  0.00      A     
ATOM   1965  N   CYS A 129      13.491   6.530  -3.652  0.00  0.00      A     
ATOM   1966  HN  CYS A 129      13.192   7.061  -2.843  0.00  0.00      A     
ATOM   1967  CA  CYS A 129      14.836   6.785  -4.184  0.00  0.00      A     
ATOM   1968  HA  CYS A 129      14.749   7.003  -5.251  0.00  0.00      A     
ATOM   1969  CB  CYS A 129      15.406   8.036  -3.507  0.00  0.00      A     
ATOM   1970  HB1 CYS A 129      16.437   8.181  -3.836  0.00  0.00      A     
ATOM   1971  HB2 CYS A 129      15.397   7.919  -2.421  0.00  0.00      A     
ATOM   1972  SG  CYS A 129      14.414   9.481  -3.997  0.00  0.00      A     
ATOM   1973  HG1 CYS A 129      13.376   9.221  -3.184  0.00  0.00      A     
ATOM   1974  C   CYS A 129      15.823   5.604  -4.093  0.00  0.00      A     
ATOM   1975  O   CYS A 129      16.760   5.560  -4.889  0.00  0.00      A     
ATOM   1976  N   PHE A 130      15.627   4.627  -3.197  0.00  0.00      A     
ATOM   1977  HN  PHE A 130      14.915   4.785  -2.492  0.00  0.00      A     
ATOM   1978  CA  PHE A 130      16.543   3.471  -3.055  0.00  0.00      A     
ATOM   1979  HA  PHE A 130      17.263   3.483  -3.874  0.00  0.00      A     
ATOM   1980  CB  PHE A 130      17.358   3.624  -1.756  0.00  0.00      A     
ATOM   1981  HB1 PHE A 130      16.758   3.290  -0.908  0.00  0.00      A     
ATOM   1982  HB2 PHE A 130      17.576   4.682  -1.598  0.00  0.00      A     
ATOM   1983  CG  PHE A 130      18.680   2.871  -1.771  0.00  0.00      A     
ATOM   1984  CD1 PHE A 130      19.861   3.537  -2.149  0.00  0.00      A     
ATOM   1985  HD1 PHE A 130      19.826   4.587  -2.395  0.00  0.00      A     
ATOM   1986  CE1 PHE A 130      21.081   2.842  -2.225  0.00  0.00      A     
ATOM   1987  HE1 PHE A 130      21.978   3.359  -2.534  0.00  0.00      A     
ATOM   1988  CZ  PHE A 130      21.132   1.476  -1.901  0.00  0.00      A     
ATOM   1989  HZ  PHE A 130      22.071   0.940  -1.952  0.00  0.00      A     
ATOM   1990  CE2 PHE A 130      19.957   0.806  -1.518  0.00  0.00      A     
ATOM   1991  HE2 PHE A 130      19.991  -0.246  -1.270  0.00  0.00      A     
ATOM   1992  CD2 PHE A 130      18.737   1.503  -1.447  0.00  0.00      A     
ATOM   1993  HD2 PHE A 130      17.838   0.982  -1.151  0.00  0.00      A     
ATOM   1994  C   PHE A 130      15.884   2.080  -3.146  0.00  0.00      A     
ATOM   1995  O   PHE A 130      16.556   1.113  -3.503  0.00  0.00      A     
ATOM   1996  N   VAL A 131      14.576   1.950  -2.886  0.00  0.00      A     
ATOM   1997  HN  VAL A 131      14.050   2.786  -2.660  0.00  0.00      A     
ATOM   1998  CA  VAL A 131      13.902   0.636  -2.712  0.00  0.00      A     
ATOM   1999  HA  VAL A 131      14.638  -0.159  -2.835  0.00  0.00      A     
ATOM   2000  CB  VAL A 131      13.326   0.472  -1.287  0.00  0.00      A     
ATOM   2001  HB  VAL A 131      12.478   1.143  -1.157  0.00  0.00      A     
ATOM   2002  CG1 VAL A 131      12.853  -0.963  -1.022  0.00  0.00      A     
ATOM   2003 HG11 VAL A 131      12.504  -1.055   0.007  0.00  0.00      A     
ATOM   2004 HG12 VAL A 131      13.670  -1.665  -1.187  0.00  0.00      A     
ATOM   2005 HG13 VAL A 131      12.022  -1.216  -1.680  0.00  0.00      A     
ATOM   2006  CG2 VAL A 131      14.371   0.797  -0.210  0.00  0.00      A     
ATOM   2007 HG21 VAL A 131      14.644   1.851  -0.251  0.00  0.00      A     
ATOM   2008 HG22 VAL A 131      15.264   0.190  -0.361  0.00  0.00      A     
ATOM   2009 HG23 VAL A 131      13.964   0.597   0.782  0.00  0.00      A     
ATOM   2010  C   VAL A 131      12.823   0.355  -3.762  0.00  0.00      A     
ATOM   2011  O   VAL A 131      12.677  -0.797  -4.170  0.00  0.00      A     
ATOM   2012  N   TYR A 132      12.130   1.372  -4.289  0.00  0.00      A     
ATOM   2013  HN  TYR A 132      12.262   2.297  -3.895  0.00  0.00      A     
ATOM   2014  CA  TYR A 132      11.169   1.196  -5.390  0.00  0.00      A     
ATOM   2015  HA  TYR A 132      10.376   0.545  -5.016  0.00  0.00      A     
ATOM   2016  CB  TYR A 132      10.487   2.511  -5.803  0.00  0.00      A     
ATOM   2017  HB1 TYR A 132      11.239   3.275  -5.981  0.00  0.00      A     
ATOM   2018  HB2 TYR A 132       9.847   2.852  -4.988  0.00  0.00      A     
ATOM   2019  CG  TYR A 132       9.647   2.343  -7.059  0.00  0.00      A     
ATOM   2020  CD1 TYR A 132      10.097   2.860  -8.292  0.00  0.00      A     
ATOM   2021  HD1 TYR A 132      10.999   3.454  -8.337  0.00  0.00      A     
ATOM   2022  CE1 TYR A 132       9.411   2.551  -9.486  0.00  0.00      A     
ATOM   2023  HE1 TYR A 132       9.770   2.925 -10.432  0.00  0.00      A     
ATOM   2024  CZ  TYR A 132       8.283   1.705  -9.448  0.00  0.00      A     
ATOM   2025  OH  TYR A 132       7.646   1.340 -10.590  0.00  0.00      A     
ATOM   2026  HH  TYR A 132       7.991   1.797 -11.367  0.00  0.00      A     
ATOM   2027  CE2 TYR A 132       7.824   1.203  -8.213  0.00  0.00      A     
ATOM   2028  HE2 TYR A 132       6.973   0.541  -8.204  0.00  0.00      A     
ATOM   2029  CD2 TYR A 132       8.497   1.528  -7.020  0.00  0.00      A     
ATOM   2030  HD2 TYR A 132       8.168   1.100  -6.083  0.00  0.00      A     
ATOM   2031  C   TYR A 132      11.743   0.457  -6.615  0.00  0.00      A     
ATOM   2032  O   TYR A 132      11.101  -0.504  -7.030  0.00  0.00      A     
ATOM   2033  N   PRO A 133      12.946   0.767  -7.151  0.00  0.00      A     
ATOM   2034  CD  PRO A 133      13.792   1.915  -6.842  0.00  0.00      A     
ATOM   2035  HD1 PRO A 133      14.324   1.740  -5.907  0.00  0.00      A     
ATOM   2036  HD2 PRO A 133      13.219   2.839  -6.785  0.00  0.00      A     
ATOM   2037  CG  PRO A 133      14.799   2.006  -7.988  0.00  0.00      A     
ATOM   2038  HG1 PRO A 133      14.374   2.594  -8.802  0.00  0.00      A     
ATOM   2039  HG2 PRO A 133      15.749   2.431  -7.662  0.00  0.00      A     
ATOM   2040  CB  PRO A 133      14.954   0.555  -8.428  0.00  0.00      A     
ATOM   2041  HB1 PRO A 133      15.268   0.476  -9.468  0.00  0.00      A     
ATOM   2042  HB2 PRO A 133      15.675   0.058  -7.775  0.00  0.00      A     
ATOM   2043  CA  PRO A 133      13.555  -0.030  -8.224  0.00  0.00      A     
ATOM   2044  HA  PRO A 133      12.973   0.124  -9.134  0.00  0.00      A     
ATOM   2045  C   PRO A 133      13.629  -1.541  -7.945  0.00  0.00      A     
ATOM   2046  O   PRO A 133      13.423  -2.347  -8.853  0.00  0.00      A     
ATOM   2047  N   LEU A 134      13.886  -1.937  -6.693  0.00  0.00      A     
ATOM   2048  HN  LEU A 134      13.969  -1.227  -5.980  0.00  0.00      A     
ATOM   2049  CA  LEU A 134      13.983  -3.340  -6.270  0.00  0.00      A     
ATOM   2050  HA  LEU A 134      14.467  -3.897  -7.072  0.00  0.00      A     
ATOM   2051  CB  LEU A 134      14.880  -3.388  -5.019  0.00  0.00      A     
ATOM   2052  HB1 LEU A 134      14.327  -2.969  -4.177  0.00  0.00      A     
ATOM   2053  HB2 LEU A 134      15.750  -2.755  -5.193  0.00  0.00      A     
ATOM   2054  CG  LEU A 134      15.388  -4.789  -4.635  0.00  0.00      A     
ATOM   2055  HG  LEU A 134      14.547  -5.463  -4.476  0.00  0.00      A     
ATOM   2056  CD1 LEU A 134      16.321  -5.379  -5.691  0.00  0.00      A     
ATOM   2057 HD11 LEU A 134      15.765  -5.607  -6.598  0.00  0.00      A     
ATOM   2058 HD12 LEU A 134      16.768  -6.297  -5.316  0.00  0.00      A     
ATOM   2059 HD13 LEU A 134      17.119  -4.672  -5.921  0.00  0.00      A     
ATOM   2060  CD2 LEU A 134      16.182  -4.693  -3.336  0.00  0.00      A     
ATOM   2061 HD21 LEU A 134      16.534  -5.681  -3.039  0.00  0.00      A     
ATOM   2062 HD22 LEU A 134      15.540  -4.286  -2.559  0.00  0.00      A     
ATOM   2063 HD23 LEU A 134      17.039  -4.035  -3.477  0.00  0.00      A     
ATOM   2064  C   LEU A 134      12.612  -4.003  -6.023  0.00  0.00      A     
ATOM   2065  O   LEU A 134      12.452  -5.192  -6.298  0.00  0.00      A     
ATOM   2066  N   ASP A 135      11.599  -3.256  -5.574  0.00  0.00      A     
ATOM   2067  HN  ASP A 135      11.787  -2.292  -5.319  0.00  0.00      A     
ATOM   2068  CA  ASP A 135      10.223  -3.776  -5.472  0.00  0.00      A     
ATOM   2069  HA  ASP A 135      10.319  -4.821  -5.187  0.00  0.00      A     
ATOM   2070  CB  ASP A 135       9.458  -3.070  -4.346  0.00  0.00      A     
ATOM   2071  HB1 ASP A 135       9.023  -2.140  -4.716  0.00  0.00      A     
ATOM   2072  HB2 ASP A 135      10.145  -2.831  -3.531  0.00  0.00      A     
ATOM   2073  CG  ASP A 135       8.374  -3.996  -3.792  0.00  0.00      A     
ATOM   2074  OD1 ASP A 135       7.218  -3.585  -3.594  0.00  0.00      A     
ATOM   2075  OD2 ASP A 135       8.667  -5.185  -3.532  0.00  0.00      A     
ATOM   2076  C   ASP A 135       9.440  -3.756  -6.808  0.00  0.00      A     
ATOM   2077  O   ASP A 135       8.608  -4.627  -7.074  0.00  0.00      A     
ATOM   2078  N   PHE A 136       9.792  -2.842  -7.712  0.00  0.00      A     
ATOM   2079  HN  PHE A 136      10.402  -2.093  -7.402  0.00  0.00      A     
ATOM   2080  CA  PHE A 136       9.533  -2.936  -9.150  0.00  0.00      A     
ATOM   2081  HA  PHE A 136       8.458  -2.998  -9.321  0.00  0.00      A     
ATOM   2082  CB  PHE A 136      10.056  -1.666  -9.836  0.00  0.00      A     
ATOM   2083  HB1 PHE A 136      11.061  -1.450  -9.478  0.00  0.00      A     
ATOM   2084  HB2 PHE A 136       9.425  -0.827  -9.550  0.00  0.00      A     
ATOM   2085  CG  PHE A 136      10.103  -1.762 -11.345  0.00  0.00      A     
ATOM   2086  CD1 PHE A 136       8.918  -1.649 -12.093  0.00  0.00      A     
ATOM   2087  HD1 PHE A 136       7.979  -1.438 -11.597  0.00  0.00      A     
ATOM   2088  CE1 PHE A 136       8.957  -1.799 -13.489  0.00  0.00      A     
ATOM   2089  HE1 PHE A 136       8.048  -1.701 -14.066  0.00  0.00      A     
ATOM   2090  CZ  PHE A 136      10.179  -2.048 -14.138  0.00  0.00      A     
ATOM   2091  HZ  PHE A 136      10.210  -2.144 -15.216  0.00  0.00      A     
ATOM   2092  CE2 PHE A 136      11.365  -2.158 -13.393  0.00  0.00      A     
ATOM   2093  HE2 PHE A 136      12.303  -2.347 -13.894  0.00  0.00      A     
ATOM   2094  CD2 PHE A 136      11.326  -2.016 -11.996  0.00  0.00      A     
ATOM   2095  HD2 PHE A 136      12.237  -2.105 -11.421  0.00  0.00      A     
ATOM   2096  C   PHE A 136      10.166  -4.198  -9.756  0.00  0.00      A     
ATOM   2097  O   PHE A 136       9.479  -4.949 -10.443  0.00  0.00      A     
ATOM   2098  N   ALA A 137      11.430  -4.507  -9.441  0.00  0.00      A     
ATOM   2099  HN  ALA A 137      11.982  -3.825  -8.934  0.00  0.00      A     
ATOM   2100  CA  ALA A 137      12.072  -5.760  -9.855  0.00  0.00      A     
ATOM   2101  HA  ALA A 137      12.011  -5.822 -10.942  0.00  0.00      A     
ATOM   2102  CB  ALA A 137      13.552  -5.701  -9.468  0.00  0.00      A     
ATOM   2103  HB1 ALA A 137      13.677  -5.786  -8.392  0.00  0.00      A     
ATOM   2104  HB2 ALA A 137      13.994  -4.764  -9.802  0.00  0.00      A     
ATOM   2105  HB3 ALA A 137      14.080  -6.521  -9.951  0.00  0.00      A     
ATOM   2106  C   ALA A 137      11.373  -7.022  -9.298  0.00  0.00      A     
ATOM   2107  O   ALA A 137      11.081  -7.952 -10.054  0.00  0.00      A     
ATOM   2108  N   ARG A 138      11.008  -7.027  -8.002  0.00  0.00      A     
ATOM   2109  HN  ARG A 138      11.353  -6.257  -7.432  0.00  0.00      A     
ATOM   2110  CA  ARG A 138      10.122  -8.033  -7.366  0.00  0.00      A     
ATOM   2111  HA  ARG A 138      10.607  -9.006  -7.401  0.00  0.00      A     
ATOM   2112  CB  ARG A 138       9.894  -7.630  -5.892  0.00  0.00      A     
ATOM   2113  HB1 ARG A 138       9.478  -6.630  -5.856  0.00  0.00      A     
ATOM   2114  HB2 ARG A 138      10.870  -7.593  -5.405  0.00  0.00      A     
ATOM   2115  CG  ARG A 138       8.988  -8.544  -5.047  0.00  0.00      A     
ATOM   2116  HG1 ARG A 138       9.221  -8.352  -4.001  0.00  0.00      A     
ATOM   2117  HG2 ARG A 138       9.242  -9.583  -5.260  0.00  0.00      A     
ATOM   2118  CD  ARG A 138       7.466  -8.359  -5.211  0.00  0.00      A     
ATOM   2119  HD1 ARG A 138       6.979  -9.125  -4.603  0.00  0.00      A     
ATOM   2120  HD2 ARG A 138       7.171  -8.534  -6.244  0.00  0.00      A     
ATOM   2121  NE  ARG A 138       6.982  -7.034  -4.768  0.00  0.00      A     
ATOM   2122  HE  ARG A 138       7.649  -6.354  -4.405  0.00  0.00      A     
ATOM   2123  CZ  ARG A 138       5.731  -6.670  -4.626  0.00  0.00      A     
ATOM   2124  NH1 ARG A 138       4.740  -7.387  -5.005  0.00  0.00      A     
ATOM   2125 HH11 ARG A 138       3.830  -6.940  -4.842  0.00  0.00      A     
ATOM   2126 HH12 ARG A 138       4.884  -8.140  -5.629  0.00  0.00      A     
ATOM   2127  NH2 ARG A 138       5.371  -5.576  -4.075  0.00  0.00      A     
ATOM   2128 HH21 ARG A 138       4.362  -5.418  -4.023  0.00  0.00      A     
ATOM   2129 HH22 ARG A 138       6.048  -4.838  -3.880  0.00  0.00      A     
ATOM   2130  C   ARG A 138       8.812  -8.204  -8.128  0.00  0.00      A     
ATOM   2131  O   ARG A 138       8.418  -9.327  -8.435  0.00  0.00      A     
ATOM   2132  N   THR A 139       8.160  -7.089  -8.450  0.00  0.00      A     
ATOM   2133  HN  THR A 139       8.550  -6.220  -8.098  0.00  0.00      A     
ATOM   2134  CA  THR A 139       6.911  -7.034  -9.231  0.00  0.00      A     
ATOM   2135  HA  THR A 139       6.157  -7.641  -8.734  0.00  0.00      A     
ATOM   2136  CB  THR A 139       6.355  -5.604  -9.304  0.00  0.00      A     
ATOM   2137  HB  THR A 139       7.100  -4.926  -9.717  0.00  0.00      A     
ATOM   2138  CG2 THR A 139       5.073  -5.482 -10.124  0.00  0.00      A     
ATOM   2139 HG21 THR A 139       5.283  -5.641 -11.181  0.00  0.00      A     
ATOM   2140 HG22 THR A 139       4.660  -4.481  -9.999  0.00  0.00      A     
ATOM   2141 HG23 THR A 139       4.342  -6.213  -9.783  0.00  0.00      A     
ATOM   2142  OG1 THR A 139       6.036  -5.198  -7.999  0.00  0.00      A     
ATOM   2143  HG1 THR A 139       6.858  -4.900  -7.573  0.00  0.00      A     
ATOM   2144  C   THR A 139       7.083  -7.602 -10.635  0.00  0.00      A     
ATOM   2145  O   THR A 139       6.322  -8.482 -11.016  0.00  0.00      A     
ATOM   2146  N   ARG A 140       8.110  -7.181 -11.385  0.00  0.00      A     
ATOM   2147  HN  ARG A 140       8.700  -6.460 -10.977  0.00  0.00      A     
ATOM   2148  CA  ARG A 140       8.423  -7.615 -12.765  0.00  0.00      A     
ATOM   2149  HA  ARG A 140       7.543  -7.489 -13.394  0.00  0.00      A     
ATOM   2150  CB  ARG A 140       9.562  -6.740 -13.320  0.00  0.00      A     
ATOM   2151  HB1 ARG A 140       9.959  -7.178 -14.238  0.00  0.00      A     
ATOM   2152  HB2 ARG A 140      10.376  -6.720 -12.593  0.00  0.00      A     
ATOM   2153  CG  ARG A 140       9.113  -5.295 -13.599  0.00  0.00      A     
ATOM   2154  HG1 ARG A 140       9.924  -4.637 -13.291  0.00  0.00      A     
ATOM   2155  HG2 ARG A 140       8.240  -5.040 -12.999  0.00  0.00      A     
ATOM   2156  CD  ARG A 140       8.817  -5.010 -15.080  0.00  0.00      A     
ATOM   2157  HD1 ARG A 140       9.760  -5.073 -15.623  0.00  0.00      A     
ATOM   2158  HD2 ARG A 140       8.463  -3.983 -15.180  0.00  0.00      A     
ATOM   2159  NE  ARG A 140       7.839  -5.935 -15.694  0.00  0.00      A     
ATOM   2160  HE  ARG A 140       8.164  -6.580 -16.402  0.00  0.00      A     
ATOM   2161  CZ  ARG A 140       6.539  -5.916 -15.597  0.00  0.00      A     
ATOM   2162  NH1 ARG A 140       5.883  -5.107 -14.849  0.00  0.00      A     
ATOM   2163 HH11 ARG A 140       4.917  -4.973 -15.110  0.00  0.00      A     
ATOM   2164 HH12 ARG A 140       6.396  -4.404 -14.361  0.00  0.00      A     
ATOM   2165  NH2 ARG A 140       5.854  -6.723 -16.308  0.00  0.00      A     
ATOM   2166 HH21 ARG A 140       4.850  -6.775 -16.243  0.00  0.00      A     
ATOM   2167 HH22 ARG A 140       6.344  -7.214 -17.057  0.00  0.00      A     
ATOM   2168  C   ARG A 140       8.794  -9.091 -12.883  0.00  0.00      A     
ATOM   2169  O   ARG A 140       8.207  -9.792 -13.710  0.00  0.00      A     
ATOM   2170  N   LEU A 141       9.732  -9.579 -12.067  0.00  0.00      A     
ATOM   2171  HN  LEU A 141      10.189  -8.928 -11.435  0.00  0.00      A     
ATOM   2172  CA  LEU A 141      10.185 -10.981 -12.082  0.00  0.00      A     
ATOM   2173  HA  LEU A 141      10.489 -11.226 -13.098  0.00  0.00      A     
ATOM   2174  CB  LEU A 141      11.428 -11.098 -11.178  0.00  0.00      A     
ATOM   2175  HB1 LEU A 141      11.141 -10.855 -10.153  0.00  0.00      A     
ATOM   2176  HB2 LEU A 141      12.157 -10.354 -11.504  0.00  0.00      A     
ATOM   2177  CG  LEU A 141      12.115 -12.478 -11.184  0.00  0.00      A     
ATOM   2178  HG  LEU A 141      11.431 -13.224 -10.779  0.00  0.00      A     
ATOM   2179  CD1 LEU A 141      12.568 -12.927 -12.573  0.00  0.00      A     
ATOM   2180 HD11 LEU A 141      11.706 -13.090 -13.217  0.00  0.00      A     
ATOM   2181 HD12 LEU A 141      13.122 -13.862 -12.499  0.00  0.00      A     
ATOM   2182 HD13 LEU A 141      13.210 -12.166 -13.016  0.00  0.00      A     
ATOM   2183  CD2 LEU A 141      13.356 -12.433 -10.295  0.00  0.00      A     
ATOM   2184 HD21 LEU A 141      13.832 -13.413 -10.273  0.00  0.00      A     
ATOM   2185 HD22 LEU A 141      13.069 -12.158  -9.283  0.00  0.00      A     
ATOM   2186 HD23 LEU A 141      14.064 -11.700 -10.683  0.00  0.00      A     
ATOM   2187  C   LEU A 141       9.063 -11.974 -11.714  0.00  0.00      A     
ATOM   2188  O   LEU A 141       8.988 -13.069 -12.279  0.00  0.00      A     
ATOM   2189  N   ALA A 142       8.147 -11.561 -10.835  0.00  0.00      A     
ATOM   2190  HN  ALA A 142       8.300 -10.676 -10.368  0.00  0.00      A     
ATOM   2191  CA  ALA A 142       6.883 -12.253 -10.587  0.00  0.00      A     
ATOM   2192  HA  ALA A 142       7.078 -13.319 -10.463  0.00  0.00      A     
ATOM   2193  CB  ALA A 142       6.325 -11.705  -9.270  0.00  0.00      A     
ATOM   2194  HB1 ALA A 142       5.440 -12.274  -8.984  0.00  0.00      A     
ATOM   2195  HB2 ALA A 142       6.067 -10.653  -9.385  0.00  0.00      A     
ATOM   2196  HB3 ALA A 142       7.074 -11.791  -8.485  0.00  0.00      A     
ATOM   2197  C   ALA A 142       5.855 -12.105 -11.735  0.00  0.00      A     
ATOM   2198  O   ALA A 142       5.283 -13.102 -12.171  0.00  0.00      A     
ATOM   2199  N   ALA A 143       5.621 -10.888 -12.240  0.00  0.00      A     
ATOM   2200  HN  ALA A 143       6.107 -10.103 -11.822  0.00  0.00      A     
ATOM   2201  CA  ALA A 143       4.593 -10.562 -13.238  0.00  0.00      A     
ATOM   2202  HA  ALA A 143       3.631 -10.912 -12.866  0.00  0.00      A     
ATOM   2203  CB  ALA A 143       4.524  -9.038 -13.397  0.00  0.00      A     
ATOM   2204  HB1 ALA A 143       4.228  -8.576 -12.456  0.00  0.00      A     
ATOM   2205  HB2 ALA A 143       3.790  -8.783 -14.161  0.00  0.00      A     
ATOM   2206  HB3 ALA A 143       5.495  -8.648 -13.703  0.00  0.00      A     
ATOM   2207  C   ALA A 143       4.786 -11.211 -14.617  0.00  0.00      A     
ATOM   2208  O   ALA A 143       3.809 -11.677 -15.198  0.00  0.00      A     
ATOM   2209  N   ASP A 144       6.019 -11.270 -15.125  0.00  0.00      A     
ATOM   2210  HN  ASP A 144       6.766 -10.838 -14.591  0.00  0.00      A     
ATOM   2211  CA  ASP A 144       6.346 -11.837 -16.440  0.00  0.00      A     
ATOM   2212  HA  ASP A 144       5.838 -11.245 -17.197  0.00  0.00      A     
ATOM   2213  CB  ASP A 144       7.852 -11.663 -16.682  0.00  0.00      A     
ATOM   2214  HB1 ASP A 144       8.397 -12.208 -15.909  0.00  0.00      A     
ATOM   2215  HB2 ASP A 144       8.094 -10.603 -16.585  0.00  0.00      A     
ATOM   2216  CG  ASP A 144       8.329 -12.134 -18.059  0.00  0.00      A     
ATOM   2217  OD1 ASP A 144       9.568 -12.182 -18.241  0.00  0.00      A     
ATOM   2218  OD2 ASP A 144       7.495 -12.492 -18.918  0.00  0.00      A     
ATOM   2219  C   ASP A 144       5.875 -13.303 -16.595  0.00  0.00      A     
ATOM   2220  O   ASP A 144       6.463 -14.223 -16.014  0.00  0.00      A     
ATOM   2221  N   VAL A 145       4.800 -13.531 -17.359  0.00  0.00      A     
ATOM   2222  HN  VAL A 145       4.332 -12.713 -17.740  0.00  0.00      A     
ATOM   2223  CA  VAL A 145       4.221 -14.872 -17.638  0.00  0.00      A     
ATOM   2224  HA  VAL A 145       4.469 -15.537 -16.812  0.00  0.00      A     
ATOM   2225  CB  VAL A 145       2.676 -14.857 -17.735  0.00  0.00      A     
ATOM   2226  HB  VAL A 145       2.333 -15.874 -17.924  0.00  0.00      A     
ATOM   2227  CG1 VAL A 145       2.019 -14.424 -16.426  0.00  0.00      A     
ATOM   2228 HG11 VAL A 145       2.413 -15.023 -15.608  0.00  0.00      A     
ATOM   2229 HG12 VAL A 145       0.941 -14.568 -16.493  0.00  0.00      A     
ATOM   2230 HG13 VAL A 145       2.219 -13.371 -16.241  0.00  0.00      A     
ATOM   2231  CG2 VAL A 145       2.135 -13.964 -18.852  0.00  0.00      A     
ATOM   2232 HG21 VAL A 145       2.367 -12.921 -18.651  0.00  0.00      A     
ATOM   2233 HG22 VAL A 145       1.052 -14.076 -18.917  0.00  0.00      A     
ATOM   2234 HG23 VAL A 145       2.564 -14.252 -19.809  0.00  0.00      A     
ATOM   2235  C   VAL A 145       4.782 -15.552 -18.894  0.00  0.00      A     
ATOM   2236  O   VAL A 145       4.341 -16.653 -19.227  0.00  0.00      A     
ATOM   2237  N   GLY A 146       5.721 -14.929 -19.613  0.00  0.00      A     
ATOM   2238  HN  GLY A 146       6.082 -14.047 -19.258  0.00  0.00      A     
ATOM   2239  CA  GLY A 146       6.174 -15.341 -20.955  0.00  0.00      A     
ATOM   2240  HA1 GLY A 146       7.083 -14.797 -21.211  0.00  0.00      A     
ATOM   2241  HA2 GLY A 146       5.407 -15.042 -21.666  0.00  0.00      A     
ATOM   2242  C   GLY A 146       6.447 -16.842 -21.157  0.00  0.00      A     
ATOM   2243  O   GLY A 146       7.403 -17.381 -20.601  0.00  0.00      A     
ATOM   2244  N   LYS A 147       5.609 -17.512 -21.967  0.00  0.00      A     
ATOM   2245  HN  LYS A 147       4.881 -16.956 -22.395  0.00  0.00      A     
ATOM   2246  CA  LYS A 147       5.600 -18.972 -22.239  0.00  0.00      A     
ATOM   2247  HA  LYS A 147       5.244 -19.480 -21.346  0.00  0.00      A     
ATOM   2248  CB  LYS A 147       4.615 -19.302 -23.375  0.00  0.00      A     
ATOM   2249  HB1 LYS A 147       4.532 -20.387 -23.451  0.00  0.00      A     
ATOM   2250  HB2 LYS A 147       5.021 -18.923 -24.311  0.00  0.00      A     
ATOM   2251  CG  LYS A 147       3.209 -18.724 -23.174  0.00  0.00      A     
ATOM   2252  HG1 LYS A 147       3.247 -17.641 -23.288  0.00  0.00      A     
ATOM   2253  HG2 LYS A 147       2.886 -18.962 -22.163  0.00  0.00      A     
ATOM   2254  CD  LYS A 147       2.166 -19.285 -24.151  0.00  0.00      A     
ATOM   2255  HD1 LYS A 147       1.227 -18.750 -24.003  0.00  0.00      A     
ATOM   2256  HD2 LYS A 147       1.985 -20.327 -23.903  0.00  0.00      A     
ATOM   2257  CE  LYS A 147       2.564 -19.228 -25.629  0.00  0.00      A     
ATOM   2258  HE1 LYS A 147       1.800 -19.756 -26.209  0.00  0.00      A     
ATOM   2259  HE2 LYS A 147       3.509 -19.760 -25.771  0.00  0.00      A     
ATOM   2260  NZ  LYS A 147       2.677 -17.837 -26.123  0.00  0.00      A     
ATOM   2261  HZ1 LYS A 147       3.436 -17.329 -25.677  0.00  0.00      A     
ATOM   2262  HZ2 LYS A 147       1.815 -17.311 -25.995  0.00  0.00      A     
ATOM   2263  HZ3 LYS A 147       2.886 -17.830 -27.118  0.00  0.00      A     
ATOM   2264  C   LYS A 147       6.952 -19.616 -22.583  0.00  0.00      A     
ATOM   2265  O   LYS A 147       7.173 -20.772 -22.221  0.00  0.00      A     
ATOM   2266  N   ALA A 148       7.826 -18.894 -23.279  0.00  0.00      A     
ATOM   2267  HN  ALA A 148       7.541 -17.948 -23.494  0.00  0.00      A     
ATOM   2268  CA  ALA A 148       9.046 -19.413 -23.918  0.00  0.00      A     
ATOM   2269  HA  ALA A 148       9.307 -20.375 -23.478  0.00  0.00      A     
ATOM   2270  CB  ALA A 148       8.688 -19.656 -25.390  0.00  0.00      A     
ATOM   2271  HB1 ALA A 148       7.904 -20.412 -25.456  0.00  0.00      A     
ATOM   2272  HB2 ALA A 148       9.556 -20.019 -25.935  0.00  0.00      A     
ATOM   2273  HB3 ALA A 148       8.320 -18.740 -25.847  0.00  0.00      A     
ATOM   2274  C   ALA A 148      10.278 -18.500 -23.681  0.00  0.00      A     
ATOM   2275  O   ALA A 148      10.326 -17.833 -22.645  0.00  0.00      A     
ATOM   2276  N   GLY A 149      11.255 -18.409 -24.600  0.00  0.00      A     
ATOM   2277  HN  GLY A 149      11.164 -18.968 -25.436  0.00  0.00      A     
ATOM   2278  CA  GLY A 149      12.545 -17.721 -24.359  0.00  0.00      A     
ATOM   2279  HA1 GLY A 149      13.336 -18.378 -24.719  0.00  0.00      A     
ATOM   2280  HA2 GLY A 149      12.695 -17.615 -23.286  0.00  0.00      A     
ATOM   2281  C   GLY A 149      12.816 -16.329 -24.984  0.00  0.00      A     
ATOM   2282  O   GLY A 149      13.711 -15.648 -24.491  0.00  0.00      A     
ATOM   2283  N   ALA A 150      12.072 -15.887 -26.005  0.00  0.00      A     
ATOM   2284  HN  ALA A 150      11.319 -16.489 -26.306  0.00  0.00      A     
ATOM   2285  CA  ALA A 150      12.347 -14.714 -26.875  0.00  0.00      A     
ATOM   2286  HA  ALA A 150      13.294 -14.267 -26.569  0.00  0.00      A     
ATOM   2287  CB  ALA A 150      12.518 -15.261 -28.300  0.00  0.00      A     
ATOM   2288  HB1 ALA A 150      12.878 -14.475 -28.961  0.00  0.00      A     
ATOM   2289  HB2 ALA A 150      11.561 -15.621 -28.679  0.00  0.00      A     
ATOM   2290  HB3 ALA A 150      13.240 -16.074 -28.306  0.00  0.00      A     
ATOM   2291  C   ALA A 150      11.289 -13.566 -26.839  0.00  0.00      A     
ATOM   2292  O   ALA A 150      11.284 -12.655 -27.674  0.00  0.00      A     
ATOM   2293  N   GLU A 151      10.359 -13.631 -25.883  0.00  0.00      A     
ATOM   2294  HN  GLU A 151      10.403 -14.456 -25.299  0.00  0.00      A     
ATOM   2295  CA  GLU A 151       9.254 -12.676 -25.627  0.00  0.00      A     
ATOM   2296  HA  GLU A 151       9.440 -11.737 -26.149  0.00  0.00      A     
ATOM   2297  CB  GLU A 151       7.926 -13.271 -26.141  0.00  0.00      A     
ATOM   2298  HB1 GLU A 151       7.110 -12.601 -25.871  0.00  0.00      A     
ATOM   2299  HB2 GLU A 151       7.773 -14.208 -25.615  0.00  0.00      A     
ATOM   2300  CG  GLU A 151       7.820 -13.551 -27.650  0.00  0.00      A     
ATOM   2301  HG1 GLU A 151       8.813 -13.680 -28.080  0.00  0.00      A     
ATOM   2302  HG2 GLU A 151       7.350 -12.698 -28.143  0.00  0.00      A     
ATOM   2303  CD  GLU A 151       7.007 -14.826 -27.913  0.00  0.00      A     
ATOM   2304  OE1 GLU A 151       5.783 -14.858 -27.662  0.00  0.00      A     
ATOM   2305  OE2 GLU A 151       7.618 -15.854 -28.300  0.00  0.00      A     
ATOM   2306  C   GLU A 151       9.108 -12.324 -24.120  0.00  0.00      A     
ATOM   2307  O   GLU A 151       8.529 -11.293 -23.774  0.00  0.00      A     
ATOM   2308  N   ARG A 152       9.684 -13.149 -23.225  0.00  0.00      A     
ATOM   2309  HN  ARG A 152      10.056 -14.004 -23.616  0.00  0.00      A     
ATOM   2310  CA  ARG A 152      10.009 -12.876 -21.806  0.00  0.00      A     
ATOM   2311  HA  ARG A 152       9.106 -12.856 -21.192  0.00  0.00      A     
ATOM   2312  CB  ARG A 152      10.970 -13.965 -21.291  0.00  0.00      A     
ATOM   2313  HB1 ARG A 152      11.544 -13.576 -20.448  0.00  0.00      A     
ATOM   2314  HB2 ARG A 152      11.690 -14.183 -22.081  0.00  0.00      A     
ATOM   2315  CG  ARG A 152      10.300 -15.281 -20.872  0.00  0.00      A     
ATOM   2316  HG1 ARG A 152      11.054 -16.065 -20.889  0.00  0.00      A     
ATOM   2317  HG2 ARG A 152       9.532 -15.539 -21.598  0.00  0.00      A     
ATOM   2318  CD  ARG A 152       9.653 -15.271 -19.482  0.00  0.00      A     
ATOM   2319  HD1 ARG A 152       9.277 -16.268 -19.254  0.00  0.00      A     
ATOM   2320  HD2 ARG A 152       8.793 -14.601 -19.516  0.00  0.00      A     
ATOM   2321  NE  ARG A 152      10.548 -14.829 -18.395  0.00  0.00      A     
ATOM   2322  HE  ARG A 152      10.309 -13.934 -17.989  0.00  0.00      A     
ATOM   2323  CZ  ARG A 152      11.634 -15.385 -17.915  0.00  0.00      A     
ATOM   2324  NH1 ARG A 152      12.258 -16.369 -18.452  0.00  0.00      A     
ATOM   2325 HH11 ARG A 152      13.077 -16.747 -18.002  0.00  0.00      A     
ATOM   2326 HH12 ARG A 152      11.986 -16.698 -19.358  0.00  0.00      A     
ATOM   2327  NH2 ARG A 152      12.156 -14.947 -16.833  0.00  0.00      A     
ATOM   2328 HH21 ARG A 152      13.106 -15.229 -16.632  0.00  0.00      A     
ATOM   2329 HH22 ARG A 152      11.773 -14.106 -16.426  0.00  0.00      A     
ATOM   2330  C   ARG A 152      10.690 -11.521 -21.663  0.00  0.00      A     
ATOM   2331  O   ARG A 152      11.795 -11.328 -22.163  0.00  0.00      A     
ATOM   2332  N   GLU A 153      10.038 -10.586 -20.989  0.00  0.00      A     
ATOM   2333  HN  GLU A 153       9.163 -10.846 -20.560  0.00  0.00      A     
ATOM   2334  CA  GLU A 153      10.456  -9.176 -20.978  0.00  0.00      A     
ATOM   2335  HA  GLU A 153      10.452  -8.793 -22.000  0.00  0.00      A     
ATOM   2336  CB  GLU A 153       9.457  -8.352 -20.147  0.00  0.00      A     
ATOM   2337  HB1 GLU A 153       9.745  -7.308 -20.239  0.00  0.00      A     
ATOM   2338  HB2 GLU A 153       9.549  -8.663 -19.106  0.00  0.00      A     
ATOM   2339  CG  GLU A 153       7.977  -8.462 -20.549  0.00  0.00      A     
ATOM   2340  HG1 GLU A 153       7.659  -9.503 -20.475  0.00  0.00      A     
ATOM   2341  HG2 GLU A 153       7.873  -8.145 -21.590  0.00  0.00      A     
ATOM   2342  CD  GLU A 153       7.070  -7.603 -19.646  0.00  0.00      A     
ATOM   2343  OE1 GLU A 153       7.322  -7.493 -18.423  0.00  0.00      A     
ATOM   2344  OE2 GLU A 153       6.052  -7.049 -20.137  0.00  0.00      A     
ATOM   2345  C   GLU A 153      11.884  -8.960 -20.424  0.00  0.00      A     
ATOM   2346  O   GLU A 153      12.699  -8.247 -21.017  0.00  0.00      A     
ATOM   2347  N   PHE A 154      12.201  -9.581 -19.281  0.00  0.00      A     
ATOM   2348  HN  PHE A 154      11.503 -10.202 -18.895  0.00  0.00      A     
ATOM   2349  CA  PHE A 154      13.296  -9.136 -18.402  0.00  0.00      A     
ATOM   2350  HA  PHE A 154      14.046  -8.631 -18.995  0.00  0.00      A     
ATOM   2351  CB  PHE A 154      12.701  -8.103 -17.426  0.00  0.00      A     
ATOM   2352  HB1 PHE A 154      13.493  -7.750 -16.771  0.00  0.00      A     
ATOM   2353  HB2 PHE A 154      11.988  -8.621 -16.790  0.00  0.00      A     
ATOM   2354  CG  PHE A 154      11.984  -6.901 -18.056  0.00  0.00      A     
ATOM   2355  CD1 PHE A 154      12.619  -6.089 -19.019  0.00  0.00      A     
ATOM   2356  HD1 PHE A 154      13.631  -6.309 -19.318  0.00  0.00      A     
ATOM   2357  CE1 PHE A 154      11.944  -5.007 -19.614  0.00  0.00      A     
ATOM   2358  HE1 PHE A 154      12.433  -4.408 -20.369  0.00  0.00      A     
ATOM   2359  CZ  PHE A 154      10.621  -4.719 -19.250  0.00  0.00      A     
ATOM   2360  HZ  PHE A 154      10.091  -3.901 -19.722  0.00  0.00      A     
ATOM   2361  CE2 PHE A 154       9.979  -5.515 -18.290  0.00  0.00      A     
ATOM   2362  HE2 PHE A 154       8.946  -5.315 -18.046  0.00  0.00      A     
ATOM   2363  CD2 PHE A 154      10.657  -6.599 -17.694  0.00  0.00      A     
ATOM   2364  HD2 PHE A 154      10.147  -7.225 -16.976  0.00  0.00      A     
ATOM   2365  C   PHE A 154      14.020 -10.293 -17.666  0.00  0.00      A     
ATOM   2366  O   PHE A 154      13.375 -11.094 -16.986  0.00  0.00      A     
ATOM   2367  N   ARG A 155      15.359 -10.393 -17.779  0.00  0.00      A     
ATOM   2368  HN  ARG A 155      15.817  -9.652 -18.298  0.00  0.00      A     
ATOM   2369  CA  ARG A 155      16.171 -11.577 -17.356  0.00  0.00      A     
ATOM   2370  HA  ARG A 155      15.778 -12.456 -17.867  0.00  0.00      A     
ATOM   2371  CB  ARG A 155      17.660 -11.439 -17.745  0.00  0.00      A     
ATOM   2372  HB1 ARG A 155      18.169 -12.354 -17.434  0.00  0.00      A     
ATOM   2373  HB2 ARG A 155      18.111 -10.618 -17.198  0.00  0.00      A     
ATOM   2374  CG  ARG A 155      17.935 -11.235 -19.235  0.00  0.00      A     
ATOM   2375  HG1 ARG A 155      17.612 -10.240 -19.531  0.00  0.00      A     
ATOM   2376  HG2 ARG A 155      17.367 -11.975 -19.794  0.00  0.00      A     
ATOM   2377  CD  ARG A 155      19.421 -11.424 -19.572  0.00  0.00      A     
ATOM   2378  HD1 ARG A 155      19.511 -11.513 -20.651  0.00  0.00      A     
ATOM   2379  HD2 ARG A 155      19.762 -12.367 -19.141  0.00  0.00      A     
ATOM   2380  NE  ARG A 155      20.288 -10.340 -19.070  0.00  0.00      A     
ATOM   2381  HE  ARG A 155      20.252 -10.107 -18.088  0.00  0.00      A     
ATOM   2382  CZ  ARG A 155      21.249  -9.720 -19.708  0.00  0.00      A     
ATOM   2383  NH1 ARG A 155      21.463  -9.817 -20.967  0.00  0.00      A     
ATOM   2384 HH11 ARG A 155      22.246  -9.341 -21.385  0.00  0.00      A     
ATOM   2385 HH12 ARG A 155      20.793 -10.315 -21.532  0.00  0.00      A     
ATOM   2386  NH2 ARG A 155      22.063  -8.960 -19.082  0.00  0.00      A     
ATOM   2387 HH21 ARG A 155      22.889  -8.663 -19.579  0.00  0.00      A     
ATOM   2388 HH22 ARG A 155      22.045  -8.949 -18.071  0.00  0.00      A     
ATOM   2389  C   ARG A 155      16.141 -11.951 -15.866  0.00  0.00      A     
ATOM   2390  O   ARG A 155      16.150 -13.137 -15.547  0.00  0.00      A     
ATOM   2391  N   GLY A 156      16.145 -10.963 -14.976  0.00  0.00      A     
ATOM   2392  HN  GLY A 156      16.078 -10.023 -15.328  0.00  0.00      A     
ATOM   2393  CA  GLY A 156      16.397 -11.134 -13.535  0.00  0.00      A     
ATOM   2394  HA1 GLY A 156      17.345 -11.656 -13.394  0.00  0.00      A     
ATOM   2395  HA2 GLY A 156      15.609 -11.749 -13.100  0.00  0.00      A     
ATOM   2396  C   GLY A 156      16.460  -9.816 -12.751  0.00  0.00      A     
ATOM   2397  O   GLY A 156      16.256  -8.733 -13.303  0.00  0.00      A     
ATOM   2398  N   LEU A 157      16.739  -9.884 -11.448  0.00  0.00      A     
ATOM   2399  HN  LEU A 157      16.991 -10.788 -11.058  0.00  0.00      A     
ATOM   2400  CA  LEU A 157      16.573  -8.736 -10.536  0.00  0.00      A     
ATOM   2401  HA  LEU A 157      15.588  -8.320 -10.750  0.00  0.00      A     
ATOM   2402  CB  LEU A 157      16.575  -9.246  -9.082  0.00  0.00      A     
ATOM   2403  HB1 LEU A 157      17.557  -9.059  -8.645  0.00  0.00      A     
ATOM   2404  HB2 LEU A 157      16.399 -10.323  -9.051  0.00  0.00      A     
ATOM   2405  CG  LEU A 157      15.490  -8.554  -8.238  0.00  0.00      A     
ATOM   2406  HG  LEU A 157      15.505  -7.483  -8.421  0.00  0.00      A     
ATOM   2407  CD1 LEU A 157      14.097  -9.121  -8.523  0.00  0.00      A     
ATOM   2408 HD11 LEU A 157      13.367  -8.613  -7.895  0.00  0.00      A     
ATOM   2409 HD12 LEU A 157      14.079 -10.186  -8.304  0.00  0.00      A     
ATOM   2410 HD13 LEU A 157      13.828  -8.966  -9.567  0.00  0.00      A     
ATOM   2411  CD2 LEU A 157      15.749  -8.782  -6.762  0.00  0.00      A     
ATOM   2412 HD21 LEU A 157      15.753  -9.848  -6.549  0.00  0.00      A     
ATOM   2413 HD22 LEU A 157      14.983  -8.283  -6.169  0.00  0.00      A     
ATOM   2414 HD23 LEU A 157      16.719  -8.352  -6.515  0.00  0.00      A     
ATOM   2415  C   LEU A 157      17.548  -7.547 -10.739  0.00  0.00      A     
ATOM   2416  O   LEU A 157      17.257  -6.439 -10.295  0.00  0.00      A     
ATOM   2417  N   GLY A 158      18.659  -7.743 -11.455  0.00  0.00      A     
ATOM   2418  HN  GLY A 158      18.879  -8.696 -11.720  0.00  0.00      A     
ATOM   2419  CA  GLY A 158      19.541  -6.675 -11.971  0.00  0.00      A     
ATOM   2420  HA1 GLY A 158      20.577  -7.003 -11.909  0.00  0.00      A     
ATOM   2421  HA2 GLY A 158      19.443  -5.770 -11.375  0.00  0.00      A     
ATOM   2422  C   GLY A 158      19.266  -6.294 -13.430  0.00  0.00      A     
ATOM   2423  O   GLY A 158      19.504  -5.154 -13.836  0.00  0.00      A     
ATOM   2424  N   ASP A 159      18.646  -7.182 -14.218  0.00  0.00      A     
ATOM   2425  HN  ASP A 159      18.440  -8.096 -13.842  0.00  0.00      A     
ATOM   2426  CA  ASP A 159      18.057  -6.794 -15.510  0.00  0.00      A     
ATOM   2427  HA  ASP A 159      18.863  -6.462 -16.163  0.00  0.00      A     
ATOM   2428  CB  ASP A 159      17.322  -7.971 -16.166  0.00  0.00      A     
ATOM   2429  HB1 ASP A 159      16.314  -8.065 -15.760  0.00  0.00      A     
ATOM   2430  HB2 ASP A 159      17.854  -8.892 -15.945  0.00  0.00      A     
ATOM   2431  CG  ASP A 159      17.238  -7.775 -17.676  0.00  0.00      A     
ATOM   2432  OD1 ASP A 159      18.309  -7.769 -18.320  0.00  0.00      A     
ATOM   2433  OD2 ASP A 159      16.126  -7.569 -18.213  0.00  0.00      A     
ATOM   2434  C   ASP A 159      17.082  -5.629 -15.345  0.00  0.00      A     
ATOM   2435  O   ASP A 159      17.111  -4.678 -16.132  0.00  0.00      A     
ATOM   2436  N   CYS A 160      16.280  -5.721 -14.280  0.00  0.00      A     
ATOM   2437  HN  CYS A 160      16.351  -6.581 -13.749  0.00  0.00      A     
ATOM   2438  CA  CYS A 160      15.292  -4.752 -13.817  0.00  0.00      A     
ATOM   2439  HA  CYS A 160      14.555  -4.607 -14.600  0.00  0.00      A     
ATOM   2440  CB  CYS A 160      14.580  -5.345 -12.595  0.00  0.00      A     
ATOM   2441  HB1 CYS A 160      13.879  -4.603 -12.206  0.00  0.00      A     
ATOM   2442  HB2 CYS A 160      15.313  -5.561 -11.813  0.00  0.00      A     
ATOM   2443  SG  CYS A 160      13.647  -6.850 -13.019  0.00  0.00      A     
ATOM   2444  HG1 CYS A 160      14.674  -7.673 -13.300  0.00  0.00      A     
ATOM   2445  C   CYS A 160      15.833  -3.347 -13.506  0.00  0.00      A     
ATOM   2446  O   CYS A 160      15.027  -2.433 -13.333  0.00  0.00      A     
ATOM   2447  N   LEU A 161      17.155  -3.151 -13.477  0.00  0.00      A     
ATOM   2448  HN  LEU A 161      17.743  -3.966 -13.594  0.00  0.00      A     
ATOM   2449  CA  LEU A 161      17.810  -1.889 -13.118  0.00  0.00      A     
ATOM   2450  HA  LEU A 161      17.053  -1.157 -12.837  0.00  0.00      A     
ATOM   2451  CB  LEU A 161      18.701  -2.188 -11.897  0.00  0.00      A     
ATOM   2452  HB1 LEU A 161      19.590  -2.722 -12.238  0.00  0.00      A     
ATOM   2453  HB2 LEU A 161      18.171  -2.846 -11.205  0.00  0.00      A     
ATOM   2454  CG  LEU A 161      19.131  -0.932 -11.127  0.00  0.00      A     
ATOM   2455  HG  LEU A 161      19.506  -0.183 -11.818  0.00  0.00      A     
ATOM   2456  CD1 LEU A 161      17.976  -0.340 -10.326  0.00  0.00      A     
ATOM   2457 HD11 LEU A 161      17.185  -0.016 -10.997  0.00  0.00      A     
ATOM   2458 HD12 LEU A 161      18.324   0.522  -9.762  0.00  0.00      A     
ATOM   2459 HD13 LEU A 161      17.577  -1.084  -9.639  0.00  0.00      A     
ATOM   2460  CD2 LEU A 161      20.241  -1.286 -10.151  0.00  0.00      A     
ATOM   2461 HD21 LEU A 161      21.104  -1.666 -10.698  0.00  0.00      A     
ATOM   2462 HD22 LEU A 161      19.896  -2.048  -9.453  0.00  0.00      A     
ATOM   2463 HD23 LEU A 161      20.534  -0.388  -9.609  0.00  0.00      A     
ATOM   2464  C   LEU A 161      18.627  -1.268 -14.270  0.00  0.00      A     
ATOM   2465  O   LEU A 161      18.734  -0.045 -14.373  0.00  0.00      A     
ATOM   2466  N   VAL A 162      19.189  -2.096 -15.156  0.00  0.00      A     
ATOM   2467  HN  VAL A 162      19.101  -3.089 -14.972  0.00  0.00      A     
ATOM   2468  CA  VAL A 162      20.081  -1.644 -16.252  0.00  0.00      A     
ATOM   2469  HA  VAL A 162      20.586  -0.730 -15.938  0.00  0.00      A     
ATOM   2470  CB  VAL A 162      21.187  -2.677 -16.544  0.00  0.00      A     
ATOM   2471  HB  VAL A 162      20.738  -3.576 -16.966  0.00  0.00      A     
ATOM   2472  CG1 VAL A 162      22.241  -2.127 -17.512  0.00  0.00      A     
ATOM   2473 HG11 VAL A 162      22.685  -1.217 -17.108  0.00  0.00      A     
ATOM   2474 HG12 VAL A 162      21.793  -1.911 -18.476  0.00  0.00      A     
ATOM   2475 HG13 VAL A 162      23.030  -2.865 -17.660  0.00  0.00      A     
ATOM   2476  CG2 VAL A 162      21.949  -3.054 -15.270  0.00  0.00      A     
ATOM   2477 HG21 VAL A 162      22.437  -2.172 -14.855  0.00  0.00      A     
ATOM   2478 HG22 VAL A 162      22.705  -3.802 -15.505  0.00  0.00      A     
ATOM   2479 HG23 VAL A 162      21.287  -3.472 -14.517  0.00  0.00      A     
ATOM   2480  C   VAL A 162      19.324  -1.297 -17.540  0.00  0.00      A     
ATOM   2481  O   VAL A 162      19.740  -0.391 -18.264  0.00  0.00      A     
ATOM   2482  N   LYS A 163      18.182  -1.944 -17.820  0.00  0.00      A     
ATOM   2483  HN  LYS A 163      17.892  -2.678 -17.184  0.00  0.00      A     
ATOM   2484  CA  LYS A 163      17.291  -1.584 -18.949  0.00  0.00      A     
ATOM   2485  HA  LYS A 163      17.896  -1.360 -19.829  0.00  0.00      A     
ATOM   2486  CB  LYS A 163      16.351  -2.763 -19.290  0.00  0.00      A     
ATOM   2487  HB1 LYS A 163      15.317  -2.414 -19.321  0.00  0.00      A     
ATOM   2488  HB2 LYS A 163      16.410  -3.530 -18.518  0.00  0.00      A     
ATOM   2489  CG  LYS A 163      16.675  -3.391 -20.656  0.00  0.00      A     
ATOM   2490  HG1 LYS A 163      17.707  -3.743 -20.674  0.00  0.00      A     
ATOM   2491  HG2 LYS A 163      16.541  -2.632 -21.428  0.00  0.00      A     
ATOM   2492  CD  LYS A 163      15.721  -4.562 -20.929  0.00  0.00      A     
ATOM   2493  HD1 LYS A 163      14.702  -4.204 -20.784  0.00  0.00      A     
ATOM   2494  HD2 LYS A 163      15.906  -5.354 -20.203  0.00  0.00      A     
ATOM   2495  CE  LYS A 163      15.802  -5.118 -22.358  0.00  0.00      A     
ATOM   2496  HE1 LYS A 163      15.872  -4.283 -23.062  0.00  0.00      A     
ATOM   2497  HE2 LYS A 163      14.865  -5.644 -22.568  0.00  0.00      A     
ATOM   2498  NZ  LYS A 163      16.927  -6.061 -22.563  0.00  0.00      A     
ATOM   2499  HZ1 LYS A 163      16.851  -6.527 -23.466  0.00  0.00      A     
ATOM   2500  HZ2 LYS A 163      16.909  -6.799 -21.863  0.00  0.00      A     
ATOM   2501  HZ3 LYS A 163      17.827  -5.598 -22.534  0.00  0.00      A     
ATOM   2502  C   LYS A 163      16.502  -0.298 -18.673  0.00  0.00      A     
ATOM   2503  O   LYS A 163      16.696   0.705 -19.353  0.00  0.00      A     
ATOM   2504  N   ILE A 164      15.657  -0.294 -17.642  0.00  0.00      A     
ATOM   2505  HN  ILE A 164      15.548  -1.175 -17.150  0.00  0.00      A     
ATOM   2506  CA  ILE A 164      14.699   0.790 -17.333  0.00  0.00      A     
ATOM   2507  HA  ILE A 164      13.990   0.837 -18.162  0.00  0.00      A     
ATOM   2508  CB  ILE A 164      13.887   0.456 -16.067  0.00  0.00      A     
ATOM   2509  HB  ILE A 164      13.387  -0.496 -16.249  0.00  0.00      A     
ATOM   2510  CG2 ILE A 164      14.744   0.329 -14.793  0.00  0.00      A     
ATOM   2511 HG21 ILE A 164      14.140  -0.083 -13.984  0.00  0.00      A     
ATOM   2512 HG22 ILE A 164      15.109   1.302 -14.472  0.00  0.00      A     
ATOM   2513 HG23 ILE A 164      15.591  -0.336 -14.957  0.00  0.00      A     
ATOM   2514  CG1 ILE A 164      12.799   1.516 -15.852  0.00  0.00      A     
ATOM   2515 HG11 ILE A 164      12.364   1.789 -16.808  0.00  0.00      A     
ATOM   2516 HG12 ILE A 164      13.240   2.412 -15.424  0.00  0.00      A     
ATOM   2517  CD  ILE A 164      11.680   1.005 -14.949  0.00  0.00      A     
ATOM   2518  HD1 ILE A 164      11.303   0.063 -15.339  0.00  0.00      A     
ATOM   2519  HD2 ILE A 164      10.870   1.724 -14.965  0.00  0.00      A     
ATOM   2520  HD3 ILE A 164      12.029   0.875 -13.925  0.00  0.00      A     
ATOM   2521  C   ILE A 164      15.315   2.188 -17.232  0.00  0.00      A     
ATOM   2522  O   ILE A 164      14.834   3.113 -17.878  0.00  0.00      A     
ATOM   2523  N   TYR A 165      16.432   2.329 -16.514  0.00  0.00      A     
ATOM   2524  HN  TYR A 165      16.773   1.513 -16.025  0.00  0.00      A     
ATOM   2525  CA  TYR A 165      17.165   3.592 -16.332  0.00  0.00      A     
ATOM   2526  HA  TYR A 165      16.484   4.308 -15.871  0.00  0.00      A     
ATOM   2527  CB  TYR A 165      18.322   3.300 -15.356  0.00  0.00      A     
ATOM   2528  HB1 TYR A 165      19.027   2.635 -15.857  0.00  0.00      A     
ATOM   2529  HB2 TYR A 165      17.915   2.736 -14.515  0.00  0.00      A     
ATOM   2530  CG  TYR A 165      19.112   4.459 -14.757  0.00  0.00      A     
ATOM   2531  CD1 TYR A 165      18.625   5.786 -14.737  0.00  0.00      A     
ATOM   2532  HD1 TYR A 165      17.675   6.033 -15.187  0.00  0.00      A     
ATOM   2533  CE1 TYR A 165      19.373   6.805 -14.111  0.00  0.00      A     
ATOM   2534  HE1 TYR A 165      19.013   7.822 -14.085  0.00  0.00      A     
ATOM   2535  CZ  TYR A 165      20.593   6.503 -13.476  0.00  0.00      A     
ATOM   2536  OH  TYR A 165      21.281   7.480 -12.832  0.00  0.00      A     
ATOM   2537  HH  TYR A 165      22.057   7.117 -12.368  0.00  0.00      A     
ATOM   2538  CE2 TYR A 165      21.075   5.180 -13.481  0.00  0.00      A     
ATOM   2539  HE2 TYR A 165      21.999   4.948 -12.974  0.00  0.00      A     
ATOM   2540  CD2 TYR A 165      20.338   4.167 -14.125  0.00  0.00      A     
ATOM   2541  HD2 TYR A 165      20.702   3.150 -14.098  0.00  0.00      A     
ATOM   2542  C   TYR A 165      17.666   4.226 -17.651  0.00  0.00      A     
ATOM   2543  O   TYR A 165      18.079   5.382 -17.661  0.00  0.00      A     
ATOM   2544  N   LYS A 166      17.614   3.476 -18.764  0.00  0.00      A     
ATOM   2545  HN  LYS A 166      17.223   2.549 -18.651  0.00  0.00      A     
ATOM   2546  CA  LYS A 166      18.306   3.758 -20.037  0.00  0.00      A     
ATOM   2547  HA  LYS A 166      18.679   4.786 -20.029  0.00  0.00      A     
ATOM   2548  CB  LYS A 166      19.523   2.811 -20.134  0.00  0.00      A     
ATOM   2549  HB1 LYS A 166      20.105   3.076 -21.013  0.00  0.00      A     
ATOM   2550  HB2 LYS A 166      19.179   1.782 -20.240  0.00  0.00      A     
ATOM   2551  CG  LYS A 166      20.405   2.924 -18.876  0.00  0.00      A     
ATOM   2552  HG1 LYS A 166      19.863   2.499 -18.033  0.00  0.00      A     
ATOM   2553  HG2 LYS A 166      20.568   3.981 -18.690  0.00  0.00      A     
ATOM   2554  CD  LYS A 166      21.771   2.233 -18.921  0.00  0.00      A     
ATOM   2555  HD1 LYS A 166      22.430   2.741 -19.625  0.00  0.00      A     
ATOM   2556  HD2 LYS A 166      21.647   1.200 -19.236  0.00  0.00      A     
ATOM   2557  CE  LYS A 166      22.401   2.228 -17.523  0.00  0.00      A     
ATOM   2558  HE1 LYS A 166      23.330   1.648 -17.558  0.00  0.00      A     
ATOM   2559  HE2 LYS A 166      21.724   1.713 -16.835  0.00  0.00      A     
ATOM   2560  NZ  LYS A 166      22.685   3.598 -17.029  0.00  0.00      A     
ATOM   2561  HZ1 LYS A 166      21.866   4.204 -17.014  0.00  0.00      A     
ATOM   2562  HZ2 LYS A 166      23.365   4.066 -17.622  0.00  0.00      A     
ATOM   2563  HZ3 LYS A 166      23.072   3.584 -16.091  0.00  0.00      A     
ATOM   2564  C   LYS A 166      17.392   3.664 -21.268  0.00  0.00      A     
ATOM   2565  O   LYS A 166      17.512   4.486 -22.171  0.00  0.00      A     
ATOM   2566  N   SER A 167      16.427   2.740 -21.270  0.00  0.00      A     
ATOM   2567  HN  SER A 167      16.472   2.036 -20.544  0.00  0.00      A     
ATOM   2568  CA  SER A 167      15.312   2.662 -22.244  0.00  0.00      A     
ATOM   2569  HA  SER A 167      15.672   2.942 -23.234  0.00  0.00      A     
ATOM   2570  CB  SER A 167      14.744   1.239 -22.323  0.00  0.00      A     
ATOM   2571  HB1 SER A 167      14.005   1.196 -23.125  0.00  0.00      A     
ATOM   2572  HB2 SER A 167      14.248   0.992 -21.382  0.00  0.00      A     
ATOM   2573  OG  SER A 167      15.751   0.277 -22.571  0.00  0.00      A     
ATOM   2574  HG1 SER A 167      16.507   0.723 -23.005  0.00  0.00      A     
ATOM   2575  C   SER A 167      14.115   3.569 -21.915  0.00  0.00      A     
ATOM   2576  O   SER A 167      13.342   3.898 -22.811  0.00  0.00      A     
ATOM   2577  N   ASP A 168      13.953   3.958 -20.646  0.00  0.00      A     
ATOM   2578  HN  ASP A 168      14.575   3.561 -19.955  0.00  0.00      A     
ATOM   2579  CA  ASP A 168      12.788   4.706 -20.121  0.00  0.00      A     
ATOM   2580  HA  ASP A 168      12.290   5.215 -20.949  0.00  0.00      A     
ATOM   2581  CB  ASP A 168      11.818   3.663 -19.527  0.00  0.00      A     
ATOM   2582  HB1 ASP A 168      12.075   3.499 -18.479  0.00  0.00      A     
ATOM   2583  HB2 ASP A 168      11.956   2.709 -20.042  0.00  0.00      A     
ATOM   2584  CG  ASP A 168      10.332   4.011 -19.655  0.00  0.00      A     
ATOM   2585  OD1 ASP A 168       9.902   4.357 -20.781  0.00  0.00      A     
ATOM   2586  OD2 ASP A 168       9.613   3.809 -18.648  0.00  0.00      A     
ATOM   2587  C   ASP A 168      13.188   5.808 -19.092  0.00  0.00      A     
ATOM   2588  O   ASP A 168      12.347   6.513 -18.532  0.00  0.00      A     
ATOM   2589  N   GLY A 169      14.495   5.987 -18.851  0.00  0.00      A     
ATOM   2590  HN  GLY A 169      15.128   5.369 -19.331  0.00  0.00      A     
ATOM   2591  CA  GLY A 169      15.072   6.998 -17.951  0.00  0.00      A     
ATOM   2592  HA1 GLY A 169      14.851   7.982 -18.364  0.00  0.00      A     
ATOM   2593  HA2 GLY A 169      16.154   6.893 -17.932  0.00  0.00      A     
ATOM   2594  C   GLY A 169      14.563   6.971 -16.500  0.00  0.00      A     
ATOM   2595  O   GLY A 169      14.009   5.988 -16.007  0.00  0.00      A     
ATOM   2596  N   ILE A 170      14.712   8.099 -15.797  0.00  0.00      A     
ATOM   2597  HN  ILE A 170      15.249   8.849 -16.208  0.00  0.00      A     
ATOM   2598  CA  ILE A 170      14.031   8.342 -14.502  0.00  0.00      A     
ATOM   2599  HA  ILE A 170      14.257   7.503 -13.846  0.00  0.00      A     
ATOM   2600  CB  ILE A 170      14.564   9.612 -13.800  0.00  0.00      A     
ATOM   2601  HB  ILE A 170      14.013   9.722 -12.864  0.00  0.00      A     
ATOM   2602  CG2 ILE A 170      16.045   9.414 -13.430  0.00  0.00      A     
ATOM   2603 HG21 ILE A 170      16.375  10.211 -12.763  0.00  0.00      A     
ATOM   2604 HG22 ILE A 170      16.670   9.425 -14.324  0.00  0.00      A     
ATOM   2605 HG23 ILE A 170      16.182   8.464 -12.911  0.00  0.00      A     
ATOM   2606  CG1 ILE A 170      14.338  10.890 -14.641  0.00  0.00      A     
ATOM   2607 HG11 ILE A 170      13.291  10.945 -14.937  0.00  0.00      A     
ATOM   2608 HG12 ILE A 170      14.945  10.849 -15.546  0.00  0.00      A     
ATOM   2609  CD  ILE A 170      14.668  12.185 -13.890  0.00  0.00      A     
ATOM   2610  HD1 ILE A 170      15.735  12.239 -13.675  0.00  0.00      A     
ATOM   2611  HD2 ILE A 170      14.103  12.229 -12.958  0.00  0.00      A     
ATOM   2612  HD3 ILE A 170      14.395  13.041 -14.507  0.00  0.00      A     
ATOM   2613  C   ILE A 170      12.489   8.377 -14.598  0.00  0.00      A     
ATOM   2614  O   ILE A 170      11.815   8.209 -13.578  0.00  0.00      A     
ATOM   2615  N   LYS A 171      11.940   8.547 -15.818  0.00  0.00      A     
ATOM   2616  HN  LYS A 171      12.583   8.637 -16.591  0.00  0.00      A     
ATOM   2617  CA  LYS A 171      10.500   8.434 -16.158  0.00  0.00      A     
ATOM   2618  HA  LYS A 171       9.950   9.078 -15.477  0.00  0.00      A     
ATOM   2619  CB  LYS A 171      10.259   8.898 -17.614  0.00  0.00      A     
ATOM   2620  HB1 LYS A 171      10.204   8.025 -18.267  0.00  0.00      A     
ATOM   2621  HB2 LYS A 171      11.118   9.482 -17.949  0.00  0.00      A     
ATOM   2622  CG  LYS A 171       9.011   9.768 -17.867  0.00  0.00      A     
ATOM   2623  HG1 LYS A 171       8.971   9.951 -18.942  0.00  0.00      A     
ATOM   2624  HG2 LYS A 171       9.155  10.738 -17.388  0.00  0.00      A     
ATOM   2625  CD  LYS A 171       7.641   9.198 -17.448  0.00  0.00      A     
ATOM   2626  HD1 LYS A 171       7.626   8.114 -17.574  0.00  0.00      A     
ATOM   2627  HD2 LYS A 171       6.882   9.625 -18.106  0.00  0.00      A     
ATOM   2628  CE  LYS A 171       7.300   9.591 -16.005  0.00  0.00      A     
ATOM   2629  HE1 LYS A 171       7.411  10.676 -15.911  0.00  0.00      A     
ATOM   2630  HE2 LYS A 171       8.009   9.117 -15.324  0.00  0.00      A     
ATOM   2631  NZ  LYS A 171       5.924   9.207 -15.621  0.00  0.00      A     
ATOM   2632  HZ1 LYS A 171       5.863   8.213 -15.394  0.00  0.00      A     
ATOM   2633  HZ2 LYS A 171       5.249   9.436 -16.347  0.00  0.00      A     
ATOM   2634  HZ3 LYS A 171       5.664   9.711 -14.778  0.00  0.00      A     
ATOM   2635  C   LYS A 171       9.953   7.012 -15.961  0.00  0.00      A     
ATOM   2636  O   LYS A 171       8.789   6.862 -15.605  0.00  0.00      A     
ATOM   2637  N   GLY A 172      10.817   6.006 -16.090  0.00  0.00      A     
ATOM   2638  HN  GLY A 172      11.684   6.210 -16.573  0.00  0.00      A     
ATOM   2639  CA  GLY A 172      10.553   4.625 -15.690  0.00  0.00      A     
ATOM   2640  HA1 GLY A 172      10.998   3.960 -16.429  0.00  0.00      A     
ATOM   2641  HA2 GLY A 172       9.479   4.437 -15.677  0.00  0.00      A     
ATOM   2642  C   GLY A 172      11.135   4.260 -14.320  0.00  0.00      A     
ATOM   2643  O   GLY A 172      10.392   3.772 -13.471  0.00  0.00      A     
ATOM   2644  N   LEU A 173      12.435   4.493 -14.080  0.00  0.00      A     
ATOM   2645  HN  LEU A 173      12.981   4.912 -14.828  0.00  0.00      A     
ATOM   2646  CA  LEU A 173      13.159   3.979 -12.894  0.00  0.00      A     
ATOM   2647  HA  LEU A 173      13.094   2.891 -12.903  0.00  0.00      A     
ATOM   2648  CB  LEU A 173      14.651   4.377 -12.995  0.00  0.00      A     
ATOM   2649  HB1 LEU A 173      14.711   5.460 -13.093  0.00  0.00      A     
ATOM   2650  HB2 LEU A 173      15.077   3.934 -13.895  0.00  0.00      A     
ATOM   2651  CG  LEU A 173      15.508   3.965 -11.776  0.00  0.00      A     
ATOM   2652  HG  LEU A 173      15.069   4.357 -10.862  0.00  0.00      A     
ATOM   2653  CD1 LEU A 173      15.660   2.452 -11.648  0.00  0.00      A     
ATOM   2654 HD11 LEU A 173      16.273   2.234 -10.775  0.00  0.00      A     
ATOM   2655 HD12 LEU A 173      16.148   2.044 -12.531  0.00  0.00      A     
ATOM   2656 HD13 LEU A 173      14.684   1.988 -11.510  0.00  0.00      A     
ATOM   2657  CD2 LEU A 173      16.913   4.539 -11.870  0.00  0.00      A     
ATOM   2658 HD21 LEU A 173      17.441   4.103 -12.710  0.00  0.00      A     
ATOM   2659 HD22 LEU A 173      17.444   4.296 -10.951  0.00  0.00      A     
ATOM   2660 HD23 LEU A 173      16.871   5.622 -11.977  0.00  0.00      A     
ATOM   2661  C   LEU A 173      12.569   4.425 -11.543  0.00  0.00      A     
ATOM   2662  O   LEU A 173      12.563   3.649 -10.592  0.00  0.00      A     
ATOM   2663  N   TYR A 174      12.073   5.662 -11.468  0.00  0.00      A     
ATOM   2664  HN  TYR A 174      12.085   6.218 -12.309  0.00  0.00      A     
ATOM   2665  CA  TYR A 174      11.586   6.255 -10.219  0.00  0.00      A     
ATOM   2666  HA  TYR A 174      11.504   5.486  -9.451  0.00  0.00      A     
ATOM   2667  CB  TYR A 174      12.582   7.317  -9.725  0.00  0.00      A     
ATOM   2668  HB1 TYR A 174      12.128   7.846  -8.887  0.00  0.00      A     
ATOM   2669  HB2 TYR A 174      12.749   8.042 -10.523  0.00  0.00      A     
ATOM   2670  CG  TYR A 174      13.921   6.792  -9.243  0.00  0.00      A     
ATOM   2671  CD1 TYR A 174      15.125   7.289  -9.785  0.00  0.00      A     
ATOM   2672  HD1 TYR A 174      15.104   8.029 -10.571  0.00  0.00      A     
ATOM   2673  CE1 TYR A 174      16.363   6.844  -9.276  0.00  0.00      A     
ATOM   2674  HE1 TYR A 174      17.293   7.221  -9.671  0.00  0.00      A     
ATOM   2675  CZ  TYR A 174      16.399   5.908  -8.223  0.00  0.00      A     
ATOM   2676  OH  TYR A 174      17.584   5.503  -7.701  0.00  0.00      A     
ATOM   2677  HH  TYR A 174      17.427   4.934  -6.939  0.00  0.00      A     
ATOM   2678  CE2 TYR A 174      15.196   5.412  -7.686  0.00  0.00      A     
ATOM   2679  HE2 TYR A 174      15.220   4.706  -6.872  0.00  0.00      A     
ATOM   2680  CD2 TYR A 174      13.961   5.852  -8.197  0.00  0.00      A     
ATOM   2681  HD2 TYR A 174      13.043   5.474  -7.769  0.00  0.00      A     
ATOM   2682  C   TYR A 174      10.186   6.850 -10.352  0.00  0.00      A     
ATOM   2683  O   TYR A 174       9.275   6.375  -9.688  0.00  0.00      A     
ATOM   2684  N   GLN A 175      10.009   7.870 -11.200  0.00  0.00      A     
ATOM   2685  HN  GLN A 175      10.812   8.102 -11.773  0.00  0.00      A     
ATOM   2686  CA  GLN A 175       8.783   8.656 -11.474  0.00  0.00      A     
ATOM   2687  HA  GLN A 175       9.141   9.611 -11.861  0.00  0.00      A     
ATOM   2688  CB  GLN A 175       8.011   8.019 -12.635  0.00  0.00      A     
ATOM   2689  HB1 GLN A 175       8.660   8.046 -13.504  0.00  0.00      A     
ATOM   2690  HB2 GLN A 175       7.147   8.647 -12.852  0.00  0.00      A     
ATOM   2691  CG  GLN A 175       7.549   6.567 -12.397  0.00  0.00      A     
ATOM   2692  HG1 GLN A 175       7.085   6.482 -11.416  0.00  0.00      A     
ATOM   2693  HG2 GLN A 175       8.413   5.903 -12.426  0.00  0.00      A     
ATOM   2694  CD  GLN A 175       6.539   6.088 -13.434  0.00  0.00      A     
ATOM   2695  OE1 GLN A 175       5.881   6.861 -14.111  0.00  0.00      A     
ATOM   2696  NE2 GLN A 175       6.345   4.805 -13.592  0.00  0.00      A     
ATOM   2697 HE21 GLN A 175       5.664   4.514 -14.267  0.00  0.00      A     
ATOM   2698 HE22 GLN A 175       6.895   4.124 -13.086  0.00  0.00      A     
ATOM   2699  C   GLN A 175       7.821   9.082 -10.334  0.00  0.00      A     
ATOM   2700  O   GLN A 175       6.931   9.893 -10.586  0.00  0.00      A     
ATOM   2701  N   GLY A 176       7.979   8.640  -9.082  0.00  0.00      A     
ATOM   2702  HN  GLY A 176       8.636   7.878  -8.958  0.00  0.00      A     
ATOM   2703  CA  GLY A 176       7.150   9.022  -7.924  0.00  0.00      A     
ATOM   2704  HA1 GLY A 176       7.581   8.591  -7.024  0.00  0.00      A     
ATOM   2705  HA2 GLY A 176       6.152   8.600  -8.046  0.00  0.00      A     
ATOM   2706  C   GLY A 176       7.005  10.535  -7.705  0.00  0.00      A     
ATOM   2707  O   GLY A 176       5.968  10.980  -7.220  0.00  0.00      A     
ATOM   2708  N   PHE A 177       7.977  11.320  -8.185  0.00  0.00      A     
ATOM   2709  HN  PHE A 177       8.800  10.854  -8.537  0.00  0.00      A     
ATOM   2710  CA  PHE A 177       7.928  12.783  -8.376  0.00  0.00      A     
ATOM   2711  HA  PHE A 177       7.990  13.264  -7.400  0.00  0.00      A     
ATOM   2712  CB  PHE A 177       9.153  13.235  -9.203  0.00  0.00      A     
ATOM   2713  HB1 PHE A 177       9.438  14.237  -8.877  0.00  0.00      A     
ATOM   2714  HB2 PHE A 177       8.848  13.325 -10.247  0.00  0.00      A     
ATOM   2715  CG  PHE A 177      10.387  12.343  -9.158  0.00  0.00      A     
ATOM   2716  CD1 PHE A 177      10.930  11.832 -10.354  0.00  0.00      A     
ATOM   2717  HD1 PHE A 177      10.484  12.092 -11.305  0.00  0.00      A     
ATOM   2718  CE1 PHE A 177      12.074  11.013 -10.322  0.00  0.00      A     
ATOM   2719  HE1 PHE A 177      12.499  10.643 -11.244  0.00  0.00      A     
ATOM   2720  CZ  PHE A 177      12.681  10.700  -9.093  0.00  0.00      A     
ATOM   2721  HZ  PHE A 177      13.578  10.093  -9.063  0.00  0.00      A     
ATOM   2722  CE2 PHE A 177      12.137  11.199  -7.898  0.00  0.00      A     
ATOM   2723  HE2 PHE A 177      12.618  10.981  -6.952  0.00  0.00      A     
ATOM   2724  CD2 PHE A 177      10.998  12.024  -7.931  0.00  0.00      A     
ATOM   2725  HD2 PHE A 177      10.612  12.435  -7.008  0.00  0.00      A     
ATOM   2726  C   PHE A 177       6.632  13.291  -9.052  0.00  0.00      A     
ATOM   2727  O   PHE A 177       6.144  14.368  -8.731  0.00  0.00      A     
ATOM   2728  N   ASN A 178       6.045  12.479  -9.940  0.00  0.00      A     
ATOM   2729  HN  ASN A 178       6.544  11.634 -10.187  0.00  0.00      A     
ATOM   2730  CA  ASN A 178       4.780  12.739 -10.632  0.00  0.00      A     
ATOM   2731  HA  ASN A 178       4.365  13.668 -10.234  0.00  0.00      A     
ATOM   2732  CB  ASN A 178       5.098  12.993 -12.133  0.00  0.00      A     
ATOM   2733  HB1 ASN A 178       6.153  13.241 -12.261  0.00  0.00      A     
ATOM   2734  HB2 ASN A 178       4.538  13.866 -12.461  0.00  0.00      A     
ATOM   2735  CG  ASN A 178       4.761  11.863 -13.091  0.00  0.00      A     
ATOM   2736  OD1 ASN A 178       5.594  11.175 -13.653  0.00  0.00      A     
ATOM   2737  ND2 ASN A 178       3.503  11.611 -13.326  0.00  0.00      A     
ATOM   2738 HD21 ASN A 178       3.311  10.774 -13.841  0.00  0.00      A     
ATOM   2739 HD22 ASN A 178       2.815  12.006 -12.697  0.00  0.00      A     
ATOM   2740  C   ASN A 178       3.683  11.673 -10.362  0.00  0.00      A     
ATOM   2741  O   ASN A 178       2.531  11.908 -10.720  0.00  0.00      A     
ATOM   2742  N   VAL A 179       4.006  10.516  -9.759  0.00  0.00      A     
ATOM   2743  HN  VAL A 179       4.988  10.358  -9.575  0.00  0.00      A     
ATOM   2744  CA  VAL A 179       3.044   9.395  -9.539  0.00  0.00      A     
ATOM   2745  HA  VAL A 179       2.052   9.789  -9.745  0.00  0.00      A     
ATOM   2746  CB  VAL A 179       3.226   8.215 -10.526  0.00  0.00      A     
ATOM   2747  HB  VAL A 179       2.345   7.577 -10.453  0.00  0.00      A     
ATOM   2748  CG1 VAL A 179       3.312   8.694 -11.976  0.00  0.00      A     
ATOM   2749 HG11 VAL A 179       2.459   9.335 -12.196  0.00  0.00      A     
ATOM   2750 HG12 VAL A 179       3.293   7.843 -12.651  0.00  0.00      A     
ATOM   2751 HG13 VAL A 179       4.246   9.231 -12.133  0.00  0.00      A     
ATOM   2752  CG2 VAL A 179       4.453   7.344 -10.257  0.00  0.00      A     
ATOM   2753 HG21 VAL A 179       4.494   6.540 -10.992  0.00  0.00      A     
ATOM   2754 HG22 VAL A 179       4.395   6.893  -9.269  0.00  0.00      A     
ATOM   2755 HG23 VAL A 179       5.356   7.936 -10.333  0.00  0.00      A     
ATOM   2756  C   VAL A 179       2.946   8.882  -8.094  0.00  0.00      A     
ATOM   2757  O   VAL A 179       2.413   7.800  -7.846  0.00  0.00      A     
ATOM   2758  N   SER A 180       3.495   9.611  -7.118  0.00  0.00      A     
ATOM   2759  HN  SER A 180       4.013  10.434  -7.393  0.00  0.00      A     
ATOM   2760  CA  SER A 180       3.441   9.248  -5.680  0.00  0.00      A     
ATOM   2761  HA  SER A 180       2.471   8.793  -5.475  0.00  0.00      A     
ATOM   2762  CB  SER A 180       4.525   8.215  -5.337  0.00  0.00      A     
ATOM   2763  HB1 SER A 180       4.435   7.925  -4.290  0.00  0.00      A     
ATOM   2764  HB2 SER A 180       5.511   8.655  -5.492  0.00  0.00      A     
ATOM   2765  OG  SER A 180       4.399   7.054  -6.132  0.00  0.00      A     
ATOM   2766  HG1 SER A 180       3.607   7.163  -6.692  0.00  0.00      A     
ATOM   2767  C   SER A 180       3.582  10.398  -4.666  0.00  0.00      A     
ATOM   2768  O   SER A 180       3.385  10.153  -3.480  0.00  0.00      A     
ATOM   2769  N   VAL A 181       3.931  11.630  -5.064  0.00  0.00      A     
ATOM   2770  HN  VAL A 181       4.141  11.763  -6.042  0.00  0.00      A     
ATOM   2771  CA  VAL A 181       4.193  12.774  -4.140  0.00  0.00      A     
ATOM   2772  HA  VAL A 181       5.036  12.491  -3.510  0.00  0.00      A     
ATOM   2773  CB  VAL A 181       4.607  14.066  -4.875  0.00  0.00      A     
ATOM   2774  HB  VAL A 181       4.510  14.907  -4.188  0.00  0.00      A     
ATOM   2775  CG1 VAL A 181       6.075  13.993  -5.288  0.00  0.00      A     
ATOM   2776 HG11 VAL A 181       6.235  13.141  -5.940  0.00  0.00      A     
ATOM   2777 HG12 VAL A 181       6.705  13.897  -4.403  0.00  0.00      A     
ATOM   2778 HG13 VAL A 181       6.354  14.906  -5.818  0.00  0.00      A     
ATOM   2779  CG2 VAL A 181       3.755  14.365  -6.113  0.00  0.00      A     
ATOM   2780 HG21 VAL A 181       2.700  14.381  -5.848  0.00  0.00      A     
ATOM   2781 HG22 VAL A 181       3.927  13.621  -6.891  0.00  0.00      A     
ATOM   2782 HG23 VAL A 181       4.029  15.343  -6.510  0.00  0.00      A     
ATOM   2783  C   VAL A 181       3.084  13.131  -3.140  0.00  0.00      A     
ATOM   2784  O   VAL A 181       3.404  13.457  -2.000  0.00  0.00      A     
ATOM   2785  N   GLN A 182       1.799  13.027  -3.497  0.00  0.00      A     
ATOM   2786  HN  GLN A 182       1.589  12.682  -4.427  0.00  0.00      A     
ATOM   2787  CA  GLN A 182       0.698  13.125  -2.520  0.00  0.00      A     
ATOM   2788  HA  GLN A 182       0.924  13.914  -1.801  0.00  0.00      A     
ATOM   2789  CB  GLN A 182      -0.645  13.465  -3.190  0.00  0.00      A     
ATOM   2790  HB1 GLN A 182      -1.399  13.497  -2.402  0.00  0.00      A     
ATOM   2791  HB2 GLN A 182      -0.933  12.667  -3.871  0.00  0.00      A     
ATOM   2792  CG  GLN A 182      -0.698  14.818  -3.919  0.00  0.00      A     
ATOM   2793  HG1 GLN A 182      -0.150  15.561  -3.340  0.00  0.00      A     
ATOM   2794  HG2 GLN A 182      -1.740  15.134  -3.969  0.00  0.00      A     
ATOM   2795  CD  GLN A 182      -0.173  14.800  -5.351  0.00  0.00      A     
ATOM   2796  OE1 GLN A 182      -0.132  13.787  -6.037  0.00  0.00      A     
ATOM   2797  NE2 GLN A 182       0.233  15.918  -5.895  0.00  0.00      A     
ATOM   2798 HE21 GLN A 182       0.535  15.873  -6.849  0.00  0.00      A     
ATOM   2799 HE22 GLN A 182       0.150  16.802  -5.406  0.00  0.00      A     
ATOM   2800  C   GLN A 182       0.527  11.822  -1.722  0.00  0.00      A     
ATOM   2801  O   GLN A 182       0.428  11.860  -0.496  0.00  0.00      A     
ATOM   2802  N   GLY A 183       0.539  10.662  -2.394  0.00  0.00      A     
ATOM   2803  HN  GLY A 183       0.662  10.721  -3.402  0.00  0.00      A     
ATOM   2804  CA  GLY A 183       0.411   9.324  -1.781  0.00  0.00      A     
ATOM   2805  HA1 GLY A 183       0.556   8.574  -2.558  0.00  0.00      A     
ATOM   2806  HA2 GLY A 183      -0.594   9.202  -1.377  0.00  0.00      A     
ATOM   2807  C   GLY A 183       1.422   9.032  -0.661  0.00  0.00      A     
ATOM   2808  O   GLY A 183       1.057   8.498   0.386  0.00  0.00      A     
ATOM   2809  N   ILE A 184       2.671   9.471  -0.848  0.00  0.00      A     
ATOM   2810  HN  ILE A 184       2.861   9.882  -1.758  0.00  0.00      A     
ATOM   2811  CA  ILE A 184       3.781   9.472   0.130  0.00  0.00      A     
ATOM   2812  HA  ILE A 184       4.004   8.439   0.393  0.00  0.00      A     
ATOM   2813  CB  ILE A 184       5.042  10.073  -0.553  0.00  0.00      A     
ATOM   2814  HB  ILE A 184       4.725  10.903  -1.187  0.00  0.00      A     
ATOM   2815  CG2 ILE A 184       6.085  10.636   0.429  0.00  0.00      A     
ATOM   2816 HG21 ILE A 184       5.670  11.484   0.975  0.00  0.00      A     
ATOM   2817 HG22 ILE A 184       6.963  11.003  -0.100  0.00  0.00      A     
ATOM   2818 HG23 ILE A 184       6.389   9.870   1.140  0.00  0.00      A     
ATOM   2819  CG1 ILE A 184       5.689   8.985  -1.444  0.00  0.00      A     
ATOM   2820 HG11 ILE A 184       4.911   8.496  -2.030  0.00  0.00      A     
ATOM   2821 HG12 ILE A 184       6.145   8.223  -0.810  0.00  0.00      A     
ATOM   2822  CD  ILE A 184       6.746   9.501  -2.431  0.00  0.00      A     
ATOM   2823  HD1 ILE A 184       6.330  10.307  -3.036  0.00  0.00      A     
ATOM   2824  HD2 ILE A 184       7.050   8.687  -3.088  0.00  0.00      A     
ATOM   2825  HD3 ILE A 184       7.627   9.860  -1.900  0.00  0.00      A     
ATOM   2826  C   ILE A 184       3.436  10.157   1.467  0.00  0.00      A     
ATOM   2827  O   ILE A 184       4.012   9.794   2.491  0.00  0.00      A     
ATOM   2828  N   ILE A 185       2.461  11.074   1.486  0.00  0.00      A     
ATOM   2829  HN  ILE A 185       2.011  11.293   0.605  0.00  0.00      A     
ATOM   2830  CA  ILE A 185       2.041  11.830   2.683  0.00  0.00      A     
ATOM   2831  HA  ILE A 185       2.678  11.552   3.524  0.00  0.00      A     
ATOM   2832  CB  ILE A 185       2.223  13.354   2.469  0.00  0.00      A     
ATOM   2833  HB  ILE A 185       1.542  13.680   1.681  0.00  0.00      A     
ATOM   2834  CG2 ILE A 185       1.867  14.109   3.766  0.00  0.00      A     
ATOM   2835 HG21 ILE A 185       2.565  13.842   4.560  0.00  0.00      A     
ATOM   2836 HG22 ILE A 185       0.852  13.881   4.091  0.00  0.00      A     
ATOM   2837 HG23 ILE A 185       1.912  15.186   3.604  0.00  0.00      A     
ATOM   2838  CG1 ILE A 185       3.670  13.688   2.024  0.00  0.00      A     
ATOM   2839 HG11 ILE A 185       3.881  13.173   1.087  0.00  0.00      A     
ATOM   2840 HG12 ILE A 185       4.372  13.325   2.776  0.00  0.00      A     
ATOM   2841  CD  ILE A 185       3.944  15.176   1.771  0.00  0.00      A     
ATOM   2842  HD1 ILE A 185       3.922  15.736   2.706  0.00  0.00      A     
ATOM   2843  HD2 ILE A 185       3.201  15.578   1.081  0.00  0.00      A     
ATOM   2844  HD3 ILE A 185       4.935  15.286   1.329  0.00  0.00      A     
ATOM   2845  C   ILE A 185       0.605  11.486   3.107  0.00  0.00      A     
ATOM   2846  O   ILE A 185       0.406  11.054   4.240  0.00  0.00      A     
ATOM   2847  N   ILE A 186      -0.401  11.605   2.229  0.00  0.00      A     
ATOM   2848  HN  ILE A 186      -0.177  11.897   1.282  0.00  0.00      A     
ATOM   2849  CA  ILE A 186      -1.823  11.416   2.608  0.00  0.00      A     
ATOM   2850  HA  ILE A 186      -2.009  12.085   3.450  0.00  0.00      A     
ATOM   2851  CB  ILE A 186      -2.787  11.848   1.479  0.00  0.00      A     
ATOM   2852  HB  ILE A 186      -2.456  12.828   1.129  0.00  0.00      A     
ATOM   2853  CG2 ILE A 186      -2.777  10.889   0.274  0.00  0.00      A     
ATOM   2854 HG21 ILE A 186      -3.331   9.978   0.504  0.00  0.00      A     
ATOM   2855 HG22 ILE A 186      -1.757  10.633   0.001  0.00  0.00      A     
ATOM   2856 HG23 ILE A 186      -3.243  11.376  -0.582  0.00  0.00      A     
ATOM   2857  CG1 ILE A 186      -4.214  12.010   2.050  0.00  0.00      A     
ATOM   2858 HG11 ILE A 186      -4.171  12.649   2.932  0.00  0.00      A     
ATOM   2859 HG12 ILE A 186      -4.603  11.038   2.357  0.00  0.00      A     
ATOM   2860  CD  ILE A 186      -5.209  12.639   1.069  0.00  0.00      A     
ATOM   2861  HD1 ILE A 186      -5.381  11.974   0.224  0.00  0.00      A     
ATOM   2862  HD2 ILE A 186      -4.822  13.594   0.717  0.00  0.00      A     
ATOM   2863  HD3 ILE A 186      -6.160  12.807   1.576  0.00  0.00      A     
ATOM   2864  C   ILE A 186      -2.147  10.007   3.126  0.00  0.00      A     
ATOM   2865  O   ILE A 186      -2.775   9.871   4.176  0.00  0.00      A     
ATOM   2866  N   TYR A 187      -1.631   8.955   2.480  0.00  0.00      A     
ATOM   2867  HN  TYR A 187      -1.103   9.115   1.633  0.00  0.00      A     
ATOM   2868  CA  TYR A 187      -1.799   7.580   2.972  0.00  0.00      A     
ATOM   2869  HA  TYR A 187      -2.859   7.422   3.158  0.00  0.00      A     
ATOM   2870  CB  TYR A 187      -1.331   6.572   1.907  0.00  0.00      A     
ATOM   2871  HB1 TYR A 187      -0.280   6.762   1.695  0.00  0.00      A     
ATOM   2872  HB2 TYR A 187      -1.893   6.745   0.989  0.00  0.00      A     
ATOM   2873  CG  TYR A 187      -1.484   5.105   2.286  0.00  0.00      A     
ATOM   2874  CD1 TYR A 187      -2.648   4.658   2.945  0.00  0.00      A     
ATOM   2875  HD1 TYR A 187      -3.450   5.346   3.169  0.00  0.00      A     
ATOM   2876  CE1 TYR A 187      -2.765   3.314   3.341  0.00  0.00      A     
ATOM   2877  HE1 TYR A 187      -3.639   2.965   3.865  0.00  0.00      A     
ATOM   2878  CZ  TYR A 187      -1.738   2.402   3.050  0.00  0.00      A     
ATOM   2879  OH  TYR A 187      -1.893   1.111   3.426  0.00  0.00      A     
ATOM   2880  HH  TYR A 187      -1.152   0.550   3.134  0.00  0.00      A     
ATOM   2881  CE2 TYR A 187      -0.587   2.828   2.355  0.00  0.00      A     
ATOM   2882  HE2 TYR A 187       0.182   2.107   2.114  0.00  0.00      A     
ATOM   2883  CD2 TYR A 187      -0.458   4.183   1.981  0.00  0.00      A     
ATOM   2884  HD2 TYR A 187       0.424   4.518   1.453  0.00  0.00      A     
ATOM   2885  C   TYR A 187      -1.087   7.346   4.312  0.00  0.00      A     
ATOM   2886  O   TYR A 187      -1.572   6.597   5.157  0.00  0.00      A     
ATOM   2887  N   ARG A 188       0.036   8.036   4.556  0.00  0.00      A     
ATOM   2888  HN  ARG A 188       0.329   8.701   3.850  0.00  0.00      A     
ATOM   2889  CA  ARG A 188       0.775   7.984   5.833  0.00  0.00      A     
ATOM   2890  HA  ARG A 188       0.763   6.960   6.199  0.00  0.00      A     
ATOM   2891  CB  ARG A 188       2.247   8.381   5.619  0.00  0.00      A     
ATOM   2892  HB1 ARG A 188       2.790   8.229   6.554  0.00  0.00      A     
ATOM   2893  HB2 ARG A 188       2.309   9.440   5.363  0.00  0.00      A     
ATOM   2894  CG  ARG A 188       2.940   7.565   4.506  0.00  0.00      A     
ATOM   2895  HG1 ARG A 188       4.002   7.816   4.501  0.00  0.00      A     
ATOM   2896  HG2 ARG A 188       2.522   7.860   3.542  0.00  0.00      A     
ATOM   2897  CD  ARG A 188       2.786   6.041   4.655  0.00  0.00      A     
ATOM   2898  HD1 ARG A 188       1.725   5.789   4.693  0.00  0.00      A     
ATOM   2899  HD2 ARG A 188       3.254   5.727   5.591  0.00  0.00      A     
ATOM   2900  NE  ARG A 188       3.393   5.320   3.520  0.00  0.00      A     
ATOM   2901  HE  ARG A 188       3.976   5.844   2.895  0.00  0.00      A     
ATOM   2902  CZ  ARG A 188       3.228   4.053   3.219  0.00  0.00      A     
ATOM   2903  NH1 ARG A 188       2.521   3.229   3.900  0.00  0.00      A     
ATOM   2904 HH11 ARG A 188       2.489   2.270   3.572  0.00  0.00      A     
ATOM   2905 HH12 ARG A 188       2.022   3.533   4.709  0.00  0.00      A     
ATOM   2906  NH2 ARG A 188       3.780   3.530   2.188  0.00  0.00      A     
ATOM   2907 HH21 ARG A 188       3.600   2.539   2.046  0.00  0.00      A     
ATOM   2908 HH22 ARG A 188       4.346   4.062   1.566  0.00  0.00      A     
ATOM   2909  C   ARG A 188       0.088   8.768   6.956  0.00  0.00      A     
ATOM   2910  O   ARG A 188       0.049   8.271   8.075  0.00  0.00      A     
ATOM   2911  N   ALA A 189      -0.552   9.898   6.660  0.00  0.00      A     
ATOM   2912  HN  ALA A 189      -0.436  10.274   5.727  0.00  0.00      A     
ATOM   2913  CA  ALA A 189      -1.458  10.589   7.586  0.00  0.00      A     
ATOM   2914  HA  ALA A 189      -0.920  10.815   8.508  0.00  0.00      A     
ATOM   2915  CB  ALA A 189      -1.886  11.916   6.943  0.00  0.00      A     
ATOM   2916  HB1 ALA A 189      -2.458  11.733   6.033  0.00  0.00      A     
ATOM   2917  HB2 ALA A 189      -1.010  12.513   6.691  0.00  0.00      A     
ATOM   2918  HB3 ALA A 189      -2.504  12.480   7.643  0.00  0.00      A     
ATOM   2919  C   ALA A 189      -2.674   9.722   7.978  0.00  0.00      A     
ATOM   2920  O   ALA A 189      -2.920   9.506   9.165  0.00  0.00      A     
ATOM   2921  N   ALA A 190      -3.376   9.149   6.992  0.00  0.00      A     
ATOM   2922  HN  ALA A 190      -3.144   9.389   6.033  0.00  0.00      A     
ATOM   2923  CA  ALA A 190      -4.487   8.218   7.213  0.00  0.00      A     
ATOM   2924  HA  ALA A 190      -5.249   8.723   7.809  0.00  0.00      A     
ATOM   2925  CB  ALA A 190      -5.096   7.890   5.842  0.00  0.00      A     
ATOM   2926  HB1 ALA A 190      -5.403   8.811   5.344  0.00  0.00      A     
ATOM   2927  HB2 ALA A 190      -5.974   7.257   5.973  0.00  0.00      A     
ATOM   2928  HB3 ALA A 190      -4.365   7.376   5.215  0.00  0.00      A     
ATOM   2929  C   ALA A 190      -4.074   6.952   8.004  0.00  0.00      A     
ATOM   2930  O   ALA A 190      -4.763   6.557   8.940  0.00  0.00      A     
ATOM   2931  N   TYR A 191      -2.913   6.363   7.696  0.00  0.00      A     
ATOM   2932  HN  TYR A 191      -2.433   6.683   6.862  0.00  0.00      A     
ATOM   2933  CA  TYR A 191      -2.280   5.288   8.476  0.00  0.00      A     
ATOM   2934  HA  TYR A 191      -2.954   4.432   8.516  0.00  0.00      A     
ATOM   2935  CB  TYR A 191      -1.008   4.866   7.719  0.00  0.00      A     
ATOM   2936  HB1 TYR A 191      -0.422   5.758   7.518  0.00  0.00      A     
ATOM   2937  HB2 TYR A 191      -1.308   4.457   6.753  0.00  0.00      A     
ATOM   2938  CG  TYR A 191      -0.082   3.871   8.391  0.00  0.00      A     
ATOM   2939  CD1 TYR A 191      -0.151   2.505   8.058  0.00  0.00      A     
ATOM   2940  HD1 TYR A 191      -0.908   2.149   7.369  0.00  0.00      A     
ATOM   2941  CE1 TYR A 191       0.770   1.596   8.617  0.00  0.00      A     
ATOM   2942  HE1 TYR A 191       0.729   0.549   8.361  0.00  0.00      A     
ATOM   2943  CZ  TYR A 191       1.739   2.042   9.536  0.00  0.00      A     
ATOM   2944  OH  TYR A 191       2.602   1.157  10.100  0.00  0.00      A     
ATOM   2945  HH  TYR A 191       3.137   1.597  10.785  0.00  0.00      A     
ATOM   2946  CE2 TYR A 191       1.814   3.411   9.865  0.00  0.00      A     
ATOM   2947  HE2 TYR A 191       2.569   3.755  10.553  0.00  0.00      A     
ATOM   2948  CD2 TYR A 191       0.917   4.325   9.276  0.00  0.00      A     
ATOM   2949  HD2 TYR A 191       1.002   5.380   9.500  0.00  0.00      A     
ATOM   2950  C   TYR A 191      -1.992   5.698   9.936  0.00  0.00      A     
ATOM   2951  O   TYR A 191      -2.508   5.077  10.865  0.00  0.00      A     
ATOM   2952  N   PHE A 192      -1.223   6.770  10.173  0.00  0.00      A     
ATOM   2953  HN  PHE A 192      -0.850   7.283   9.380  0.00  0.00      A     
ATOM   2954  CA  PHE A 192      -0.857   7.218  11.528  0.00  0.00      A     
ATOM   2955  HA  PHE A 192      -0.413   6.375  12.055  0.00  0.00      A     
ATOM   2956  CB  PHE A 192       0.182   8.351  11.460  0.00  0.00      A     
ATOM   2957  HB1 PHE A 192       0.299   8.768  12.462  0.00  0.00      A     
ATOM   2958  HB2 PHE A 192      -0.214   9.147  10.826  0.00  0.00      A     
ATOM   2959  CG  PHE A 192       1.574   7.965  10.981  0.00  0.00      A     
ATOM   2960  CD1 PHE A 192       2.246   6.854  11.534  0.00  0.00      A     
ATOM   2961  HD1 PHE A 192       1.763   6.242  12.282  0.00  0.00      A     
ATOM   2962  CE1 PHE A 192       3.555   6.541  11.125  0.00  0.00      A     
ATOM   2963  HE1 PHE A 192       4.067   5.687  11.552  0.00  0.00      A     
ATOM   2964  CZ  PHE A 192       4.206   7.343  10.171  0.00  0.00      A     
ATOM   2965  HZ  PHE A 192       5.219   7.113   9.869  0.00  0.00      A     
ATOM   2966  CE2 PHE A 192       3.549   8.460   9.630  0.00  0.00      A     
ATOM   2967  HE2 PHE A 192       4.058   9.093   8.917  0.00  0.00      A     
ATOM   2968  CD2 PHE A 192       2.240   8.773  10.039  0.00  0.00      A     
ATOM   2969  HD2 PHE A 192       1.744   9.642   9.629  0.00  0.00      A     
ATOM   2970  C   PHE A 192      -2.052   7.648  12.396  0.00  0.00      A     
ATOM   2971  O   PHE A 192      -2.020   7.431  13.607  0.00  0.00      A     
ATOM   2972  N   GLY A 193      -3.119   8.189  11.798  0.00  0.00      A     
ATOM   2973  HN  GLY A 193      -3.056   8.383  10.802  0.00  0.00      A     
ATOM   2974  CA  GLY A 193      -4.364   8.559  12.491  0.00  0.00      A     
ATOM   2975  HA1 GLY A 193      -5.066   8.950  11.755  0.00  0.00      A     
ATOM   2976  HA2 GLY A 193      -4.154   9.348  13.213  0.00  0.00      A     
ATOM   2977  C   GLY A 193      -5.073   7.415  13.237  0.00  0.00      A     
ATOM   2978  O   GLY A 193      -5.750   7.672  14.231  0.00  0.00      A     
ATOM   2979  N   ILE A 194      -4.884   6.161  12.801  0.00  0.00      A     
ATOM   2980  HN  ILE A 194      -4.333   6.056  11.958  0.00  0.00      A     
ATOM   2981  CA  ILE A 194      -5.549   4.956  13.359  0.00  0.00      A     
ATOM   2982  HA  ILE A 194      -5.955   5.216  14.329  0.00  0.00      A     
ATOM   2983  CB  ILE A 194      -6.756   4.513  12.498  0.00  0.00      A     
ATOM   2984  HB  ILE A 194      -7.043   3.505  12.802  0.00  0.00      A     
ATOM   2985  CG2 ILE A 194      -7.958   5.429  12.786  0.00  0.00      A     
ATOM   2986 HG21 ILE A 194      -8.852   5.047  12.293  0.00  0.00      A     
ATOM   2987 HG22 ILE A 194      -7.759   6.440  12.429  0.00  0.00      A     
ATOM   2988 HG23 ILE A 194      -8.152   5.466  13.858  0.00  0.00      A     
ATOM   2989  CG1 ILE A 194      -6.415   4.488  10.994  0.00  0.00      A     
ATOM   2990 HG11 ILE A 194      -5.490   3.929  10.850  0.00  0.00      A     
ATOM   2991 HG12 ILE A 194      -6.253   5.507  10.649  0.00  0.00      A     
ATOM   2992  CD  ILE A 194      -7.504   3.869  10.112  0.00  0.00      A     
ATOM   2993  HD1 ILE A 194      -7.804   2.896  10.499  0.00  0.00      A     
ATOM   2994  HD2 ILE A 194      -7.116   3.750   9.101  0.00  0.00      A     
ATOM   2995  HD3 ILE A 194      -8.375   4.524  10.074  0.00  0.00      A     
ATOM   2996  C   ILE A 194      -4.628   3.766  13.682  0.00  0.00      A     
ATOM   2997  O   ILE A 194      -5.045   2.880  14.425  0.00  0.00      A     
ATOM   2998  N   TYR A 195      -3.363   3.776  13.242  0.00  0.00      A     
ATOM   2999  HN  TYR A 195      -3.109   4.484  12.562  0.00  0.00      A     
ATOM   3000  CA  TYR A 195      -2.320   2.793  13.610  0.00  0.00      A     
ATOM   3001  HA  TYR A 195      -2.546   1.851  13.116  0.00  0.00      A     
ATOM   3002  CB  TYR A 195      -0.959   3.290  13.084  0.00  0.00      A     
ATOM   3003  HB1 TYR A 195      -0.837   4.339  13.356  0.00  0.00      A     
ATOM   3004  HB2 TYR A 195      -0.958   3.227  11.995  0.00  0.00      A     
ATOM   3005  CG  TYR A 195       0.236   2.511  13.611  0.00  0.00      A     
ATOM   3006  CD1 TYR A 195       0.427   1.180  13.203  0.00  0.00      A     
ATOM   3007  HD1 TYR A 195      -0.251   0.736  12.490  0.00  0.00      A     
ATOM   3008  CE1 TYR A 195       1.467   0.408  13.752  0.00  0.00      A     
ATOM   3009  HE1 TYR A 195       1.595  -0.623  13.457  0.00  0.00      A     
ATOM   3010  CZ  TYR A 195       2.330   0.970  14.710  0.00  0.00      A     
ATOM   3011  OH  TYR A 195       3.349   0.228  15.206  0.00  0.00      A     
ATOM   3012  HH  TYR A 195       3.937   0.752  15.780  0.00  0.00      A     
ATOM   3013  CE2 TYR A 195       2.166   2.316  15.101  0.00  0.00      A     
ATOM   3014  HE2 TYR A 195       2.834   2.739  15.837  0.00  0.00      A     
ATOM   3015  CD2 TYR A 195       1.113   3.084  14.556  0.00  0.00      A     
ATOM   3016  HD2 TYR A 195       0.958   4.102  14.888  0.00  0.00      A     
ATOM   3017  C   TYR A 195      -2.230   2.494  15.122  0.00  0.00      A     
ATOM   3018  O   TYR A 195      -2.089   1.345  15.535  0.00  0.00      A     
ATOM   3019  N   ASP A 196      -2.355   3.530  15.950  0.00  0.00      A     
ATOM   3020  HN  ASP A 196      -2.449   4.434  15.516  0.00  0.00      A     
ATOM   3021  CA  ASP A 196      -2.187   3.466  17.409  0.00  0.00      A     
ATOM   3022  HA  ASP A 196      -1.976   2.442  17.721  0.00  0.00      A     
ATOM   3023  CB  ASP A 196      -0.950   4.313  17.753  0.00  0.00      A     
ATOM   3024  HB1 ASP A 196      -0.908   5.176  17.084  0.00  0.00      A     
ATOM   3025  HB2 ASP A 196      -0.051   3.719  17.579  0.00  0.00      A     
ATOM   3026  CG  ASP A 196      -0.950   4.833  19.186  0.00  0.00      A     
ATOM   3027  OD1 ASP A 196      -1.262   6.024  19.380  0.00  0.00      A     
ATOM   3028  OD2 ASP A 196      -0.634   4.088  20.138  0.00  0.00      A     
ATOM   3029  C   ASP A 196      -3.451   3.891  18.188  0.00  0.00      A     
ATOM   3030  O   ASP A 196      -3.767   3.280  19.209  0.00  0.00      A     
ATOM   3031  N   THR A 197      -4.210   4.880  17.704  0.00  0.00      A     
ATOM   3032  HN  THR A 197      -3.920   5.336  16.853  0.00  0.00      A     
ATOM   3033  CA  THR A 197      -5.442   5.366  18.373  0.00  0.00      A     
ATOM   3034  HA  THR A 197      -5.193   5.644  19.397  0.00  0.00      A     
ATOM   3035  CB  THR A 197      -6.036   6.608  17.691  0.00  0.00      A     
ATOM   3036  HB  THR A 197      -6.879   6.970  18.281  0.00  0.00      A     
ATOM   3037  CG2 THR A 197      -5.034   7.745  17.518  0.00  0.00      A     
ATOM   3038 HG21 THR A 197      -5.548   8.623  17.125  0.00  0.00      A     
ATOM   3039 HG22 THR A 197      -4.243   7.460  16.824  0.00  0.00      A     
ATOM   3040 HG23 THR A 197      -4.595   7.996  18.484  0.00  0.00      A     
ATOM   3041  OG1 THR A 197      -6.489   6.258  16.414  0.00  0.00      A     
ATOM   3042  HG1 THR A 197      -6.302   6.992  15.797  0.00  0.00      A     
ATOM   3043  C   THR A 197      -6.536   4.299  18.463  0.00  0.00      A     
ATOM   3044  O   THR A 197      -7.098   4.091  19.536  0.00  0.00      A     
ATOM   3045  N   ALA A 198      -6.789   3.549  17.383  0.00  0.00      A     
ATOM   3046  HN  ALA A 198      -6.343   3.815  16.516  0.00  0.00      A     
ATOM   3047  CA  ALA A 198      -7.734   2.431  17.374  0.00  0.00      A     
ATOM   3048  HA  ALA A 198      -8.671   2.763  17.826  0.00  0.00      A     
ATOM   3049  CB  ALA A 198      -8.019   2.053  15.915  0.00  0.00      A     
ATOM   3050  HB1 ALA A 198      -8.347   2.933  15.361  0.00  0.00      A     
ATOM   3051  HB2 ALA A 198      -8.811   1.304  15.881  0.00  0.00      A     
ATOM   3052  HB3 ALA A 198      -7.123   1.648  15.444  0.00  0.00      A     
ATOM   3053  C   ALA A 198      -7.226   1.238  18.209  0.00  0.00      A     
ATOM   3054  O   ALA A 198      -7.942   0.750  19.083  0.00  0.00      A     
ATOM   3055  N   LYS A 199      -5.950   0.846  18.044  0.00  0.00      A     
ATOM   3056  HN  LYS A 199      -5.423   1.304  17.312  0.00  0.00      A     
ATOM   3057  CA  LYS A 199      -5.254  -0.155  18.894  0.00  0.00      A     
ATOM   3058  HA  LYS A 199      -5.847  -1.071  18.884  0.00  0.00      A     
ATOM   3059  CB  LYS A 199      -3.880  -0.483  18.271  0.00  0.00      A     
ATOM   3060  HB1 LYS A 199      -3.222   0.384  18.348  0.00  0.00      A     
ATOM   3061  HB2 LYS A 199      -4.027  -0.703  17.212  0.00  0.00      A     
ATOM   3062  CG  LYS A 199      -3.204  -1.701  18.930  0.00  0.00      A     
ATOM   3063  HG1 LYS A 199      -3.939  -2.499  19.045  0.00  0.00      A     
ATOM   3064  HG2 LYS A 199      -2.835  -1.415  19.915  0.00  0.00      A     
ATOM   3065  CD  LYS A 199      -2.032  -2.236  18.096  0.00  0.00      A     
ATOM   3066  HD1 LYS A 199      -1.308  -1.439  17.920  0.00  0.00      A     
ATOM   3067  HD2 LYS A 199      -2.427  -2.572  17.137  0.00  0.00      A     
ATOM   3068  CE  LYS A 199      -1.339  -3.430  18.764  0.00  0.00      A     
ATOM   3069  HE1 LYS A 199      -0.681  -3.916  18.035  0.00  0.00      A     
ATOM   3070  HE2 LYS A 199      -2.101  -4.160  19.047  0.00  0.00      A     
ATOM   3071  NZ  LYS A 199      -0.551  -3.011  19.948  0.00  0.00      A     
ATOM   3072  HZ1 LYS A 199       0.321  -2.562  19.665  0.00  0.00      A     
ATOM   3073  HZ2 LYS A 199      -0.246  -3.808  20.504  0.00  0.00      A     
ATOM   3074  HZ3 LYS A 199      -1.072  -2.392  20.548  0.00  0.00      A     
ATOM   3075  C   LYS A 199      -5.163   0.230  20.388  0.00  0.00      A     
ATOM   3076  O   LYS A 199      -4.898  -0.625  21.223  0.00  0.00      A     
ATOM   3077  N   GLY A 200      -5.466   1.484  20.726  0.00  0.00      A     
ATOM   3078  HN  GLY A 200      -5.585   2.134  19.962  0.00  0.00      A     
ATOM   3079  CA  GLY A 200      -5.537   2.030  22.088  0.00  0.00      A     
ATOM   3080  HA1 GLY A 200      -4.912   2.921  22.138  0.00  0.00      A     
ATOM   3081  HA2 GLY A 200      -5.143   1.303  22.799  0.00  0.00      A     
ATOM   3082  C   GLY A 200      -6.939   2.434  22.570  0.00  0.00      A     
ATOM   3083  O   GLY A 200      -7.030   3.175  23.550  0.00  0.00      A     
ATOM   3084  N   MET A 201      -8.007   1.975  21.904  0.00  0.00      A     
ATOM   3085  HN  MET A 201      -7.818   1.449  21.061  0.00  0.00      A     
ATOM   3086  CA  MET A 201      -9.419   2.147  22.323  0.00  0.00      A     
ATOM   3087  HA  MET A 201      -9.461   2.277  23.406  0.00  0.00      A     
ATOM   3088  CB  MET A 201     -10.022   3.400  21.666  0.00  0.00      A     
ATOM   3089  HB1 MET A 201     -11.097   3.411  21.851  0.00  0.00      A     
ATOM   3090  HB2 MET A 201      -9.858   3.366  20.588  0.00  0.00      A     
ATOM   3091  CG  MET A 201      -9.436   4.692  22.241  0.00  0.00      A     
ATOM   3092  HG1 MET A 201      -8.388   4.770  21.949  0.00  0.00      A     
ATOM   3093  HG2 MET A 201      -9.482   4.621  23.327  0.00  0.00      A     
ATOM   3094  SD  MET A 201     -10.282   6.219  21.745  0.00  0.00      A     
ATOM   3095  CE  MET A 201      -9.814   6.283  19.994  0.00  0.00      A     
ATOM   3096  HE1 MET A 201     -10.214   7.191  19.543  0.00  0.00      A     
ATOM   3097  HE2 MET A 201     -10.218   5.417  19.469  0.00  0.00      A     
ATOM   3098  HE3 MET A 201      -8.728   6.284  19.904  0.00  0.00      A     
ATOM   3099  C   MET A 201     -10.324   0.939  22.001  0.00  0.00      A     
ATOM   3100  O   MET A 201     -11.184   0.576  22.800  0.00  0.00      A     
ATOM   3101  N   LEU A 202     -10.103   0.259  20.875  0.00  0.00      A     
ATOM   3102  HN  LEU A 202      -9.382   0.594  20.249  0.00  0.00      A     
ATOM   3103  CA  LEU A 202     -10.785  -0.984  20.486  0.00  0.00      A     
ATOM   3104  HA  LEU A 202     -11.855  -0.792  20.566  0.00  0.00      A     
ATOM   3105  CB  LEU A 202     -10.443  -1.216  18.998  0.00  0.00      A     
ATOM   3106  HB1 LEU A 202      -9.430  -1.619  18.938  0.00  0.00      A     
ATOM   3107  HB2 LEU A 202     -10.450  -0.258  18.476  0.00  0.00      A     
ATOM   3108  CG  LEU A 202     -11.389  -2.156  18.233  0.00  0.00      A     
ATOM   3109  HG  LEU A 202     -11.446  -3.106  18.749  0.00  0.00      A     
ATOM   3110  CD1 LEU A 202     -12.799  -1.586  18.090  0.00  0.00      A     
ATOM   3111 HD11 LEU A 202     -12.768  -0.612  17.604  0.00  0.00      A     
ATOM   3112 HD12 LEU A 202     -13.270  -1.496  19.068  0.00  0.00      A     
ATOM   3113 HD13 LEU A 202     -13.407  -2.268  17.494  0.00  0.00      A     
ATOM   3114  CD2 LEU A 202     -10.844  -2.393  16.827  0.00  0.00      A     
ATOM   3115 HD21 LEU A 202      -9.866  -2.867  16.897  0.00  0.00      A     
ATOM   3116 HD22 LEU A 202     -10.763  -1.450  16.287  0.00  0.00      A     
ATOM   3117 HD23 LEU A 202     -11.511  -3.065  16.288  0.00  0.00      A     
ATOM   3118  C   LEU A 202     -10.518  -2.255  21.357  0.00  0.00      A     
ATOM   3119  O   LEU A 202     -11.404  -3.116  21.371  0.00  0.00      A     
ATOM   3120  N   PRO A 203      -9.379  -2.424  22.078  0.00  0.00      A     
ATOM   3121  CD  PRO A 203      -8.189  -1.574  22.065  0.00  0.00      A     
ATOM   3122  HD1 PRO A 203      -8.357  -0.712  22.708  0.00  0.00      A     
ATOM   3123  HD2 PRO A 203      -7.930  -1.259  21.054  0.00  0.00      A     
ATOM   3124  CG  PRO A 203      -7.046  -2.392  22.655  0.00  0.00      A     
ATOM   3125  HG1 PRO A 203      -6.555  -2.966  21.869  0.00  0.00      A     
ATOM   3126  HG2 PRO A 203      -6.329  -1.762  23.182  0.00  0.00      A     
ATOM   3127  CB  PRO A 203      -7.771  -3.325  23.608  0.00  0.00      A     
ATOM   3128  HB1 PRO A 203      -7.192  -4.228  23.804  0.00  0.00      A     
ATOM   3129  HB2 PRO A 203      -7.981  -2.794  24.538  0.00  0.00      A     
ATOM   3130  CA  PRO A 203      -9.078  -3.628  22.870  0.00  0.00      A     
ATOM   3131  HA  PRO A 203      -8.886  -4.428  22.160  0.00  0.00      A     
ATOM   3132  C   PRO A 203     -10.134  -4.132  23.873  0.00  0.00      A     
ATOM   3133  O   PRO A 203     -10.989  -3.398  24.364  0.00  0.00      A     
ATOM   3134  N   ASP A 204      -9.992  -5.401  24.262  0.00  0.00      A     
ATOM   3135  HN  ASP A 204      -9.283  -5.944  23.794  0.00  0.00      A     
ATOM   3136  CA  ASP A 204     -10.818  -6.078  25.279  0.00  0.00      A     
ATOM   3137  HA  ASP A 204     -11.333  -5.320  25.871  0.00  0.00      A     
ATOM   3138  CB  ASP A 204     -11.890  -6.906  24.550  0.00  0.00      A     
ATOM   3139  HB1 ASP A 204     -11.446  -7.825  24.172  0.00  0.00      A     
ATOM   3140  HB2 ASP A 204     -12.237  -6.350  23.682  0.00  0.00      A     
ATOM   3141  CG  ASP A 204     -13.116  -7.237  25.404  0.00  0.00      A     
ATOM   3142  OD1 ASP A 204     -14.077  -7.822  24.850  0.00  0.00      A     
ATOM   3143  OD2 ASP A 204     -13.170  -6.935  26.616  0.00  0.00      A     
ATOM   3144  C   ASP A 204      -9.964  -6.905  26.281  0.00  0.00      A     
ATOM   3145  O   ASP A 204     -10.080  -8.139  26.349  0.00  0.00      A     
ATOM   3146  N   PRO A 205      -9.005  -6.267  26.990  0.00  0.00      A     
ATOM   3147  CD  PRO A 205      -8.707  -4.841  26.971  0.00  0.00      A     
ATOM   3148  HD1 PRO A 205      -9.610  -4.236  26.988  0.00  0.00      A     
ATOM   3149  HD2 PRO A 205      -8.119  -4.611  26.084  0.00  0.00      A     
ATOM   3150  CG  PRO A 205      -7.861  -4.570  28.209  0.00  0.00      A     
ATOM   3151  HG1 PRO A 205      -7.182  -3.734  28.055  0.00  0.00      A     
ATOM   3152  HG2 PRO A 205      -8.512  -4.386  29.063  0.00  0.00      A     
ATOM   3153  CB  PRO A 205      -7.112  -5.885  28.399  0.00  0.00      A     
ATOM   3154  HB1 PRO A 205      -6.247  -5.903  27.734  0.00  0.00      A     
ATOM   3155  HB2 PRO A 205      -6.797  -6.025  29.433  0.00  0.00      A     
ATOM   3156  CA  PRO A 205      -8.126  -6.943  27.944  0.00  0.00      A     
ATOM   3157  HA  PRO A 205      -7.601  -7.746  27.429  0.00  0.00      A     
ATOM   3158  C   PRO A 205      -8.903  -7.550  29.121  0.00  0.00      A     
ATOM   3159  O   PRO A 205     -10.009  -7.128  29.452  0.00  0.00      A     
ATOM   3160  N   LYS A 206      -8.329  -8.578  29.760  0.00  0.00      A     
ATOM   3161  HN  LYS A 206      -7.391  -8.818  29.461  0.00  0.00      A     
ATOM   3162  CA  LYS A 206      -8.992  -9.418  30.792  0.00  0.00      A     
ATOM   3163  HA  LYS A 206      -8.399 -10.324  30.914  0.00  0.00      A     
ATOM   3164  CB  LYS A 206      -8.985  -8.688  32.151  0.00  0.00      A     
ATOM   3165  HB1 LYS A 206      -9.537  -9.286  32.876  0.00  0.00      A     
ATOM   3166  HB2 LYS A 206      -9.483  -7.722  32.056  0.00  0.00      A     
ATOM   3167  CG  LYS A 206      -7.563  -8.478  32.688  0.00  0.00      A     
ATOM   3168  HG1 LYS A 206      -7.025  -7.806  32.020  0.00  0.00      A     
ATOM   3169  HG2 LYS A 206      -7.050  -9.438  32.701  0.00  0.00      A     
ATOM   3170  CD  LYS A 206      -7.569  -7.875  34.102  0.00  0.00      A     
ATOM   3171  HD1 LYS A 206      -8.277  -7.047  34.126  0.00  0.00      A     
ATOM   3172  HD2 LYS A 206      -6.583  -7.473  34.339  0.00  0.00      A     
ATOM   3173  CE  LYS A 206      -7.970  -8.908  35.161  0.00  0.00      A     
ATOM   3174  HE1 LYS A 206      -8.708  -9.587  34.728  0.00  0.00      A     
ATOM   3175  HE2 LYS A 206      -8.457  -8.392  35.992  0.00  0.00      A     
ATOM   3176  NZ  LYS A 206      -6.795  -9.666  35.657  0.00  0.00      A     
ATOM   3177  HZ1 LYS A 206      -6.224  -9.103  36.279  0.00  0.00      A     
ATOM   3178  HZ2 LYS A 206      -6.199  -9.972  34.892  0.00  0.00      A     
ATOM   3179  HZ3 LYS A 206      -7.079 -10.492  36.181  0.00  0.00      A     
ATOM   3180  C   LYS A 206     -10.391  -9.953  30.403  0.00  0.00      A     
ATOM   3181  O   LYS A 206     -11.249 -10.180  31.259  0.00  0.00      A     
ATOM   3182  N   ASN A 207     -10.620 -10.165  29.108  0.00  0.00      A     
ATOM   3183  HN  ASN A 207      -9.894  -9.889  28.467  0.00  0.00      A     
ATOM   3184  CA  ASN A 207     -11.796 -10.854  28.571  0.00  0.00      A     
ATOM   3185  HA  ASN A 207     -12.189 -11.533  29.327  0.00  0.00      A     
ATOM   3186  CB  ASN A 207     -12.864  -9.803  28.249  0.00  0.00      A     
ATOM   3187  HB1 ASN A 207     -12.463  -9.111  27.514  0.00  0.00      A     
ATOM   3188  HB2 ASN A 207     -13.137  -9.245  29.144  0.00  0.00      A     
ATOM   3189  CG  ASN A 207     -14.109 -10.457  27.695  0.00  0.00      A     
ATOM   3190  OD1 ASN A 207     -14.671 -11.366  28.282  0.00  0.00      A     
ATOM   3191  ND2 ASN A 207     -14.597 -10.053  26.561  0.00  0.00      A     
ATOM   3192 HD21 ASN A 207     -15.325 -10.618  26.141  0.00  0.00      A     
ATOM   3193 HD22 ASN A 207     -14.216  -9.241  26.088  0.00  0.00      A     
ATOM   3194  C   ASN A 207     -11.502 -11.729  27.335  0.00  0.00      A     
ATOM   3195  O   ASN A 207     -11.997 -12.854  27.267  0.00  0.00      A     
ATOM   3196  N   THR A 208     -10.697 -11.247  26.383  0.00  0.00      A     
ATOM   3197  HN  THR A 208     -10.404 -10.277  26.439  0.00  0.00      A     
ATOM   3198  CA  THR A 208     -10.272 -12.030  25.201  0.00  0.00      A     
ATOM   3199  HA  THR A 208     -10.411 -13.088  25.415  0.00  0.00      A     
ATOM   3200  CB  THR A 208     -11.104 -11.722  23.945  0.00  0.00      A     
ATOM   3201  HB  THR A 208     -10.696 -12.304  23.122  0.00  0.00      A     
ATOM   3202  CG2 THR A 208     -12.571 -12.084  24.100  0.00  0.00      A     
ATOM   3203 HG21 THR A 208     -12.649 -13.124  24.399  0.00  0.00      A     
ATOM   3204 HG22 THR A 208     -13.093 -11.956  23.152  0.00  0.00      A     
ATOM   3205 HG23 THR A 208     -13.037 -11.456  24.855  0.00  0.00      A     
ATOM   3206  OG1 THR A 208     -11.075 -10.363  23.595  0.00  0.00      A     
ATOM   3207  HG1 THR A 208     -11.853 -10.228  23.018  0.00  0.00      A     
ATOM   3208  C   THR A 208      -8.797 -11.860  24.846  0.00  0.00      A     
ATOM   3209  O   THR A 208      -8.129 -10.908  25.263  0.00  0.00      A     
ATOM   3210  N   HIE A 209      -8.253 -12.805  24.075  0.00  0.00      A     
ATOM   3211  HN  HIE A 209      -8.815 -13.621  23.858  0.00  0.00      A     
ATOM   3212  CA  HIE A 209      -6.904 -12.709  23.491  0.00  0.00      A     
ATOM   3213  HA  HIE A 209      -6.229 -12.376  24.278  0.00  0.00      A     
ATOM   3214  NE2 HIE A 209      -8.170 -14.999  19.953  0.00  0.00      A     
ATOM   3215  HE2 HIE A 209      -8.977 -15.113  19.344  0.00  0.00      A     
ATOM   3216  CD2 HIE A 209      -8.187 -14.447  21.212  0.00  0.00      A     
ATOM   3217  HD2 HIE A 209      -9.044 -14.040  21.730  0.00  0.00      A     
ATOM   3218  ND1 HIE A 209      -6.107 -15.136  20.718  0.00  0.00      A     
ATOM   3219  CG  HIE A 209      -6.915 -14.544  21.690  0.00  0.00      A     
ATOM   3220  CE1 HIE A 209      -6.924 -15.424  19.691  0.00  0.00      A     
ATOM   3221  HE1 HIE A 209      -6.619 -15.924  18.779  0.00  0.00      A     
ATOM   3222  CB  HIE A 209      -6.433 -14.100  23.047  0.00  0.00      A     
ATOM   3223  HB1 HIE A 209      -6.739 -14.838  23.787  0.00  0.00      A     
ATOM   3224  HB2 HIE A 209      -5.345 -14.100  23.028  0.00  0.00      A     
ATOM   3225  C   HIE A 209      -6.787 -11.656  22.370  0.00  0.00      A     
ATOM   3226  O   HIE A 209      -7.766 -11.000  22.009  0.00  0.00      A     
ATOM   3227  N   ILE A 210      -5.585 -11.478  21.814  0.00  0.00      A     
ATOM   3228  HN  ILE A 210      -4.841 -12.084  22.128  0.00  0.00      A     
ATOM   3229  CA  ILE A 210      -5.198 -10.231  21.111  0.00  0.00      A     
ATOM   3230  HA  ILE A 210      -6.084  -9.602  21.019  0.00  0.00      A     
ATOM   3231  CB  ILE A 210      -4.197  -9.421  21.971  0.00  0.00      A     
ATOM   3232  HB  ILE A 210      -3.975  -8.492  21.450  0.00  0.00      A     
ATOM   3233  CG2 ILE A 210      -4.841  -9.027  23.310  0.00  0.00      A     
ATOM   3234 HG21 ILE A 210      -5.812  -8.570  23.129  0.00  0.00      A     
ATOM   3235 HG22 ILE A 210      -4.214  -8.297  23.818  0.00  0.00      A     
ATOM   3236 HG23 ILE A 210      -4.972  -9.899  23.948  0.00  0.00      A     
ATOM   3237  CG1 ILE A 210      -2.868 -10.172  22.178  0.00  0.00      A     
ATOM   3238 HG11 ILE A 210      -2.516 -10.541  21.216  0.00  0.00      A     
ATOM   3239 HG12 ILE A 210      -3.025 -11.027  22.834  0.00  0.00      A     
ATOM   3240  CD  ILE A 210      -1.765  -9.289  22.768  0.00  0.00      A     
ATOM   3241  HD1 ILE A 210      -1.621  -8.405  22.146  0.00  0.00      A     
ATOM   3242  HD2 ILE A 210      -0.838  -9.857  22.796  0.00  0.00      A     
ATOM   3243  HD3 ILE A 210      -2.019  -8.984  23.783  0.00  0.00      A     
ATOM   3244  C   ILE A 210      -4.720 -10.383  19.652  0.00  0.00      A     
ATOM   3245  O   ILE A 210      -4.102  -9.461  19.127  0.00  0.00      A     
ATOM   3246  N   VAL A 211      -5.030 -11.484  18.951  0.00  0.00      A     
ATOM   3247  HN  VAL A 211      -5.622 -12.173  19.395  0.00  0.00      A     
ATOM   3248  CA  VAL A 211      -4.780 -11.589  17.485  0.00  0.00      A     
ATOM   3249  HA  VAL A 211      -3.712 -11.477  17.333  0.00  0.00      A     
ATOM   3250  CB  VAL A 211      -5.154 -12.944  16.856  0.00  0.00      A     
ATOM   3251  HB  VAL A 211      -4.907 -12.903  15.794  0.00  0.00      A     
ATOM   3252  CG1 VAL A 211      -4.320 -14.073  17.466  0.00  0.00      A     
ATOM   3253 HG11 VAL A 211      -4.546 -15.010  16.957  0.00  0.00      A     
ATOM   3254 HG12 VAL A 211      -4.537 -14.175  18.528  0.00  0.00      A     
ATOM   3255 HG13 VAL A 211      -3.262 -13.853  17.332  0.00  0.00      A     
ATOM   3256  CG2 VAL A 211      -6.641 -13.287  16.972  0.00  0.00      A     
ATOM   3257 HG21 VAL A 211      -6.826 -14.268  16.534  0.00  0.00      A     
ATOM   3258 HG22 VAL A 211      -7.238 -12.555  16.430  0.00  0.00      A     
ATOM   3259 HG23 VAL A 211      -6.945 -13.293  18.015  0.00  0.00      A     
ATOM   3260  C   VAL A 211      -5.401 -10.461  16.655  0.00  0.00      A     
ATOM   3261  O   VAL A 211      -4.786 -10.032  15.685  0.00  0.00      A     
ATOM   3262  N   ILE A 212      -6.541  -9.887  17.063  0.00  0.00      A     
ATOM   3263  HN  ILE A 212      -7.027 -10.300  17.856  0.00  0.00      A     
ATOM   3264  CA  ILE A 212      -7.085  -8.663  16.437  0.00  0.00      A     
ATOM   3265  HA  ILE A 212      -7.144  -8.870  15.373  0.00  0.00      A     
ATOM   3266  CB  ILE A 212      -8.518  -8.351  16.919  0.00  0.00      A     
ATOM   3267  HB  ILE A 212      -9.102  -9.271  16.848  0.00  0.00      A     
ATOM   3268  CG2 ILE A 212      -8.550  -7.878  18.382  0.00  0.00      A     
ATOM   3269 HG21 ILE A 212      -9.585  -7.747  18.696  0.00  0.00      A     
ATOM   3270 HG22 ILE A 212      -8.047  -6.919  18.486  0.00  0.00      A     
ATOM   3271 HG23 ILE A 212      -8.075  -8.606  19.036  0.00  0.00      A     
ATOM   3272  CG1 ILE A 212      -9.223  -7.282  16.055  0.00  0.00      A     
ATOM   3273 HG11 ILE A 212      -8.724  -6.319  16.170  0.00  0.00      A     
ATOM   3274 HG12 ILE A 212     -10.239  -7.172  16.426  0.00  0.00      A     
ATOM   3275  CD  ILE A 212      -9.322  -7.609  14.560  0.00  0.00      A     
ATOM   3276  HD1 ILE A 212      -9.720  -8.616  14.423  0.00  0.00      A     
ATOM   3277  HD2 ILE A 212      -8.345  -7.527  14.087  0.00  0.00      A     
ATOM   3278  HD3 ILE A 212      -9.994  -6.896  14.082  0.00  0.00      A     
ATOM   3279  C   ILE A 212      -6.162  -7.443  16.590  0.00  0.00      A     
ATOM   3280  O   ILE A 212      -5.997  -6.677  15.647  0.00  0.00      A     
ATOM   3281  N   SER A 213      -5.446  -7.322  17.711  0.00  0.00      A     
ATOM   3282  HN  SER A 213      -5.559  -8.048  18.405  0.00  0.00      A     
ATOM   3283  CA  SER A 213      -4.380  -6.317  17.932  0.00  0.00      A     
ATOM   3284  HA  SER A 213      -4.810  -5.326  17.779  0.00  0.00      A     
ATOM   3285  CB  SER A 213      -3.876  -6.407  19.378  0.00  0.00      A     
ATOM   3286  HB1 SER A 213      -2.869  -6.828  19.414  0.00  0.00      A     
ATOM   3287  HB2 SER A 213      -4.544  -7.060  19.938  0.00  0.00      A     
ATOM   3288  OG  SER A 213      -3.906  -5.141  20.008  0.00  0.00      A     
ATOM   3289  HG1 SER A 213      -4.086  -5.302  20.963  0.00  0.00      A     
ATOM   3290  C   SER A 213      -3.200  -6.450  16.954  0.00  0.00      A     
ATOM   3291  O   SER A 213      -2.478  -5.480  16.716  0.00  0.00      A     
ATOM   3292  N   TRP A 214      -3.073  -7.622  16.320  0.00  0.00      A     
ATOM   3293  HN  TRP A 214      -3.687  -8.367  16.626  0.00  0.00      A     
ATOM   3294  CA  TRP A 214      -2.103  -7.980  15.271  0.00  0.00      A     
ATOM   3295  HA  TRP A 214      -1.365  -7.184  15.175  0.00  0.00      A     
ATOM   3296  CB  TRP A 214      -1.365  -9.257  15.694  0.00  0.00      A     
ATOM   3297  HB1 TRP A 214      -0.457  -9.311  15.095  0.00  0.00      A     
ATOM   3298  HB2 TRP A 214      -2.000 -10.108  15.446  0.00  0.00      A     
ATOM   3299  CG  TRP A 214      -0.940  -9.403  17.124  0.00  0.00      A     
ATOM   3300  CD1 TRP A 214      -1.146 -10.491  17.904  0.00  0.00      A     
ATOM   3301  HD1 TRP A 214      -1.660 -11.389  17.594  0.00  0.00      A     
ATOM   3302  NE1 TRP A 214      -0.579 -10.294  19.146  0.00  0.00      A     
ATOM   3303  HE1 TRP A 214      -0.601 -10.981  19.897  0.00  0.00      A     
ATOM   3304  CE2 TRP A 214       0.042  -9.071  19.221  0.00  0.00      A     
ATOM   3305  CZ2 TRP A 214       0.771  -8.442  20.232  0.00  0.00      A     
ATOM   3306  HZ2 TRP A 214       0.925  -8.933  21.181  0.00  0.00      A     
ATOM   3307  CH2 TRP A 214       1.288  -7.163  19.987  0.00  0.00      A     
ATOM   3308  HH2 TRP A 214       1.849  -6.667  20.752  0.00  0.00      A     
ATOM   3309  CZ3 TRP A 214       1.078  -6.527  18.754  0.00  0.00      A     
ATOM   3310  HZ3 TRP A 214       1.494  -5.544  18.576  0.00  0.00      A     
ATOM   3311  CE3 TRP A 214       0.345  -7.175  17.744  0.00  0.00      A     
ATOM   3312  HE3 TRP A 214       0.196  -6.695  16.790  0.00  0.00      A     
ATOM   3313  CD2 TRP A 214      -0.185  -8.466  17.949  0.00  0.00      A     
ATOM   3314  C   TRP A 214      -2.729  -8.169  13.864  0.00  0.00      A     
ATOM   3315  O   TRP A 214      -2.033  -8.515  12.908  0.00  0.00      A     
ATOM   3316  N   MET A 215      -4.032  -7.907  13.709  0.00  0.00      A     
ATOM   3317  HN  MET A 215      -4.551  -7.729  14.558  0.00  0.00      A     
ATOM   3318  CA  MET A 215      -4.789  -7.926  12.435  0.00  0.00      A     
ATOM   3319  HA  MET A 215      -4.113  -8.167  11.617  0.00  0.00      A     
ATOM   3320  CB  MET A 215      -5.833  -9.054  12.493  0.00  0.00      A     
ATOM   3321  HB1 MET A 215      -6.539  -8.845  13.292  0.00  0.00      A     
ATOM   3322  HB2 MET A 215      -5.325  -9.992  12.724  0.00  0.00      A     
ATOM   3323  CG  MET A 215      -6.621  -9.244  11.191  0.00  0.00      A     
ATOM   3324  HG1 MET A 215      -7.194  -8.339  10.986  0.00  0.00      A     
ATOM   3325  HG2 MET A 215      -7.333 -10.056  11.340  0.00  0.00      A     
ATOM   3326  SD  MET A 215      -5.612  -9.635   9.736  0.00  0.00      A     
ATOM   3327  CE  MET A 215      -6.902  -9.661   8.465  0.00  0.00      A     
ATOM   3328  HE1 MET A 215      -7.407  -8.695   8.437  0.00  0.00      A     
ATOM   3329  HE2 MET A 215      -7.626 -10.443   8.692  0.00  0.00      A     
ATOM   3330  HE3 MET A 215      -6.449  -9.857   7.492  0.00  0.00      A     
ATOM   3331  C   MET A 215      -5.410  -6.551  12.094  0.00  0.00      A     
ATOM   3332  O   MET A 215      -5.691  -6.241  10.938  0.00  0.00      A     
ATOM   3333  N   ILE A 216      -5.541  -5.665  13.084  0.00  0.00      A     
ATOM   3334  HN  ILE A 216      -5.393  -6.007  14.026  0.00  0.00      A     
ATOM   3335  CA  ILE A 216      -5.977  -4.266  12.939  0.00  0.00      A     
ATOM   3336  HA  ILE A 216      -6.992  -4.293  12.541  0.00  0.00      A     
ATOM   3337  CB  ILE A 216      -6.043  -3.594  14.330  0.00  0.00      A     
ATOM   3338  HB  ILE A 216      -6.595  -4.270  14.985  0.00  0.00      A     
ATOM   3339  CG2 ILE A 216      -4.641  -3.396  14.938  0.00  0.00      A     
ATOM   3340 HG21 ILE A 216      -4.727  -3.123  15.989  0.00  0.00      A     
ATOM   3341 HG22 ILE A 216      -4.098  -2.614  14.408  0.00  0.00      A     
ATOM   3342 HG23 ILE A 216      -4.076  -4.326  14.881  0.00  0.00      A     
ATOM   3343  CG1 ILE A 216      -6.843  -2.276  14.290  0.00  0.00      A     
ATOM   3344 HG11 ILE A 216      -7.800  -2.464  13.800  0.00  0.00      A     
ATOM   3345 HG12 ILE A 216      -6.304  -1.525  13.711  0.00  0.00      A     
ATOM   3346  CD  ILE A 216      -7.131  -1.703  15.683  0.00  0.00      A     
ATOM   3347  HD1 ILE A 216      -7.557  -2.474  16.325  0.00  0.00      A     
ATOM   3348  HD2 ILE A 216      -7.844  -0.885  15.595  0.00  0.00      A     
ATOM   3349  HD3 ILE A 216      -6.213  -1.324  16.130  0.00  0.00      A     
ATOM   3350  C   ILE A 216      -5.153  -3.437  11.938  0.00  0.00      A     
ATOM   3351  O   ILE A 216      -5.702  -2.519  11.338  0.00  0.00      A     
ATOM   3352  N   ALA A 217      -3.880  -3.760  11.675  0.00  0.00      A     
ATOM   3353  HN  ALA A 217      -3.489  -4.590  12.098  0.00  0.00      A     
ATOM   3354  CA  ALA A 217      -3.109  -3.085  10.623  0.00  0.00      A     
ATOM   3355  HA  ALA A 217      -3.330  -2.021  10.687  0.00  0.00      A     
ATOM   3356  CB  ALA A 217      -1.603  -3.220  10.888  0.00  0.00      A     
ATOM   3357  HB1 ALA A 217      -1.277  -4.250  10.868  0.00  0.00      A     
ATOM   3358  HB2 ALA A 217      -1.352  -2.796  11.860  0.00  0.00      A     
ATOM   3359  HB3 ALA A 217      -1.056  -2.688  10.113  0.00  0.00      A     
ATOM   3360  C   ALA A 217      -3.518  -3.498   9.190  0.00  0.00      A     
ATOM   3361  O   ALA A 217      -3.403  -2.677   8.274  0.00  0.00      A     
ATOM   3362  N   GLN A 218      -4.105  -4.684   8.978  0.00  0.00      A     
ATOM   3363  HN  GLN A 218      -4.168  -5.336   9.755  0.00  0.00      A     
ATOM   3364  CA  GLN A 218      -4.865  -4.993   7.750  0.00  0.00      A     
ATOM   3365  HA  GLN A 218      -4.273  -4.690   6.889  0.00  0.00      A     
ATOM   3366  CB  GLN A 218      -5.139  -6.506   7.633  0.00  0.00      A     
ATOM   3367  HB1 GLN A 218      -5.837  -6.675   6.811  0.00  0.00      A     
ATOM   3368  HB2 GLN A 218      -5.628  -6.851   8.541  0.00  0.00      A     
ATOM   3369  CG  GLN A 218      -3.885  -7.368   7.385  0.00  0.00      A     
ATOM   3370  HG1 GLN A 218      -4.154  -8.413   7.528  0.00  0.00      A     
ATOM   3371  HG2 GLN A 218      -3.106  -7.125   8.104  0.00  0.00      A     
ATOM   3372  CD  GLN A 218      -3.325  -7.240   5.973  0.00  0.00      A     
ATOM   3373  OE1 GLN A 218      -3.583  -6.305   5.233  0.00  0.00      A     
ATOM   3374  NE2 GLN A 218      -2.523  -8.154   5.503  0.00  0.00      A     
ATOM   3375 HE21 GLN A 218      -2.145  -7.926   4.599  0.00  0.00      A     
ATOM   3376 HE22 GLN A 218      -2.008  -8.758   6.145  0.00  0.00      A     
ATOM   3377  C   GLN A 218      -6.180  -4.190   7.668  0.00  0.00      A     
ATOM   3378  O   GLN A 218      -6.480  -3.611   6.625  0.00  0.00      A     
ATOM   3379  N   THR A 219      -6.913  -4.030   8.778  0.00  0.00      A     
ATOM   3380  HN  THR A 219      -6.678  -4.590   9.591  0.00  0.00      A     
ATOM   3381  CA  THR A 219      -8.100  -3.134   8.855  0.00  0.00      A     
ATOM   3382  HA  THR A 219      -8.826  -3.469   8.115  0.00  0.00      A     
ATOM   3383  CB  THR A 219      -8.787  -3.191  10.230  0.00  0.00      A     
ATOM   3384  HB  THR A 219      -8.173  -2.692  10.978  0.00  0.00      A     
ATOM   3385  CG2 THR A 219     -10.176  -2.560  10.229  0.00  0.00      A     
ATOM   3386 HG21 THR A 219     -10.107  -1.502   9.980  0.00  0.00      A     
ATOM   3387 HG22 THR A 219     -10.623  -2.652  11.219  0.00  0.00      A     
ATOM   3388 HG23 THR A 219     -10.811  -3.060   9.496  0.00  0.00      A     
ATOM   3389  OG1 THR A 219      -8.982  -4.526  10.617  0.00  0.00      A     
ATOM   3390  HG1 THR A 219      -9.693  -4.541  11.263  0.00  0.00      A     
ATOM   3391  C   THR A 219      -7.773  -1.670   8.532  0.00  0.00      A     
ATOM   3392  O   THR A 219      -8.474  -1.040   7.740  0.00  0.00      A     
ATOM   3393  N   VAL A 220      -6.664  -1.139   9.069  0.00  0.00      A     
ATOM   3394  HN  VAL A 220      -6.184  -1.692   9.773  0.00  0.00      A     
ATOM   3395  CA  VAL A 220      -6.075   0.163   8.668  0.00  0.00      A     
ATOM   3396  HA  VAL A 220      -6.822   0.942   8.807  0.00  0.00      A     
ATOM   3397  CB  VAL A 220      -4.846   0.545   9.522  0.00  0.00      A     
ATOM   3398  HB  VAL A 220      -4.135  -0.277   9.507  0.00  0.00      A     
ATOM   3399  CG1 VAL A 220      -4.135   1.807   9.012  0.00  0.00      A     
ATOM   3400 HG11 VAL A 220      -3.666   1.616   8.047  0.00  0.00      A     
ATOM   3401 HG12 VAL A 220      -3.346   2.096   9.708  0.00  0.00      A     
ATOM   3402 HG13 VAL A 220      -4.844   2.628   8.913  0.00  0.00      A     
ATOM   3403  CG2 VAL A 220      -5.250   0.825  10.974  0.00  0.00      A     
ATOM   3404 HG21 VAL A 220      -4.373   1.108  11.554  0.00  0.00      A     
ATOM   3405 HG22 VAL A 220      -5.695  -0.057  11.425  0.00  0.00      A     
ATOM   3406 HG23 VAL A 220      -5.975   1.631  11.014  0.00  0.00      A     
ATOM   3407  C   VAL A 220      -5.697   0.178   7.186  0.00  0.00      A     
ATOM   3408  O   VAL A 220      -6.062   1.118   6.487  0.00  0.00      A     
ATOM   3409  N   THR A 221      -5.035  -0.870   6.679  0.00  0.00      A     
ATOM   3410  HN  THR A 221      -4.785  -1.615   7.316  0.00  0.00      A     
ATOM   3411  CA  THR A 221      -4.669  -0.997   5.244  0.00  0.00      A     
ATOM   3412  HA  THR A 221      -3.985  -0.187   4.993  0.00  0.00      A     
ATOM   3413  CB  THR A 221      -3.951  -2.318   4.907  0.00  0.00      A     
ATOM   3414  HB  THR A 221      -4.616  -3.164   5.069  0.00  0.00      A     
ATOM   3415  CG2 THR A 221      -3.434  -2.362   3.477  0.00  0.00      A     
ATOM   3416 HG21 THR A 221      -2.906  -3.300   3.316  0.00  0.00      A     
ATOM   3417 HG22 THR A 221      -2.759  -1.530   3.296  0.00  0.00      A     
ATOM   3418 HG23 THR A 221      -4.265  -2.318   2.775  0.00  0.00      A     
ATOM   3419  OG1 THR A 221      -2.800  -2.471   5.699  0.00  0.00      A     
ATOM   3420  HG1 THR A 221      -3.120  -2.664   6.599  0.00  0.00      A     
ATOM   3421  C   THR A 221      -5.881  -0.856   4.325  0.00  0.00      A     
ATOM   3422  O   THR A 221      -5.815  -0.110   3.350  0.00  0.00      A     
ATOM   3423  N   ALA A 222      -7.011  -1.487   4.656  0.00  0.00      A     
ATOM   3424  HN  ALA A 222      -6.994  -2.121   5.448  0.00  0.00      A     
ATOM   3425  CA  ALA A 222      -8.272  -1.306   3.934  0.00  0.00      A     
ATOM   3426  HA  ALA A 222      -8.101  -1.520   2.877  0.00  0.00      A     
ATOM   3427  CB  ALA A 222      -9.280  -2.333   4.465  0.00  0.00      A     
ATOM   3428  HB1 ALA A 222      -8.913  -3.342   4.285  0.00  0.00      A     
ATOM   3429  HB2 ALA A 222     -10.230  -2.206   3.945  0.00  0.00      A     
ATOM   3430  HB3 ALA A 222      -9.439  -2.198   5.535  0.00  0.00      A     
ATOM   3431  C   ALA A 222      -8.827   0.136   4.009  0.00  0.00      A     
ATOM   3432  O   ALA A 222      -8.976   0.790   2.976  0.00  0.00      A     
ATOM   3433  N   VAL A 223      -9.121   0.664   5.207  0.00  0.00      A     
ATOM   3434  HN  VAL A 223      -8.948   0.099   6.034  0.00  0.00      A     
ATOM   3435  CA  VAL A 223      -9.823   1.967   5.342  0.00  0.00      A     
ATOM   3436  HA  VAL A 223     -10.618   1.976   4.596  0.00  0.00      A     
ATOM   3437  CB  VAL A 223     -10.524   2.110   6.707  0.00  0.00      A     
ATOM   3438  HB  VAL A 223     -11.077   1.189   6.893  0.00  0.00      A     
ATOM   3439  CG1 VAL A 223      -9.568   2.328   7.879  0.00  0.00      A     
ATOM   3440 HG11 VAL A 223      -9.106   3.312   7.810  0.00  0.00      A     
ATOM   3441 HG12 VAL A 223      -8.799   1.559   7.878  0.00  0.00      A     
ATOM   3442 HG13 VAL A 223     -10.123   2.266   8.815  0.00  0.00      A     
ATOM   3443  CG2 VAL A 223     -11.536   3.259   6.694  0.00  0.00      A     
ATOM   3444 HG21 VAL A 223     -12.249   3.115   5.882  0.00  0.00      A     
ATOM   3445 HG22 VAL A 223     -11.033   4.217   6.564  0.00  0.00      A     
ATOM   3446 HG23 VAL A 223     -12.083   3.273   7.638  0.00  0.00      A     
ATOM   3447  C   VAL A 223      -8.954   3.190   5.020  0.00  0.00      A     
ATOM   3448  O   VAL A 223      -9.404   4.083   4.301  0.00  0.00      A     
ATOM   3449  N   ALA A 224      -7.688   3.224   5.450  0.00  0.00      A     
ATOM   3450  HN  ALA A 224      -7.340   2.444   5.998  0.00  0.00      A     
ATOM   3451  CA  ALA A 224      -6.732   4.264   5.049  0.00  0.00      A     
ATOM   3452  HA  ALA A 224      -7.203   5.239   5.182  0.00  0.00      A     
ATOM   3453  CB  ALA A 224      -5.506   4.206   5.971  0.00  0.00      A     
ATOM   3454  HB1 ALA A 224      -4.980   3.261   5.851  0.00  0.00      A     
ATOM   3455  HB2 ALA A 224      -5.815   4.320   7.011  0.00  0.00      A     
ATOM   3456  HB3 ALA A 224      -4.816   5.010   5.716  0.00  0.00      A     
ATOM   3457  C   ALA A 224      -6.333   4.154   3.561  0.00  0.00      A     
ATOM   3458  O   ALA A 224      -6.108   5.174   2.906  0.00  0.00      A     
ATOM   3459  N   GLY A 225      -6.313   2.932   3.010  0.00  0.00      A     
ATOM   3460  HN  GLY A 225      -6.493   2.136   3.610  0.00  0.00      A     
ATOM   3461  CA  GLY A 225      -6.131   2.669   1.577  0.00  0.00      A     
ATOM   3462  HA1 GLY A 225      -6.111   1.594   1.412  0.00  0.00      A     
ATOM   3463  HA2 GLY A 225      -5.188   3.095   1.235  0.00  0.00      A     
ATOM   3464  C   GLY A 225      -7.262   3.222   0.715  0.00  0.00      A     
ATOM   3465  O   GLY A 225      -7.006   4.020  -0.181  0.00  0.00      A     
ATOM   3466  N   LEU A 226      -8.516   2.892   1.038  0.00  0.00      A     
ATOM   3467  HN  LEU A 226      -8.651   2.197   1.768  0.00  0.00      A     
ATOM   3468  CA  LEU A 226      -9.712   3.441   0.382  0.00  0.00      A     
ATOM   3469  HA  LEU A 226      -9.624   3.241  -0.686  0.00  0.00      A     
ATOM   3470  CB  LEU A 226     -10.934   2.679   0.928  0.00  0.00      A     
ATOM   3471  HB1 LEU A 226     -11.051   2.918   1.986  0.00  0.00      A     
ATOM   3472  HB2 LEU A 226     -10.733   1.609   0.852  0.00  0.00      A     
ATOM   3473  CG  LEU A 226     -12.264   2.964   0.207  0.00  0.00      A     
ATOM   3474  HG  LEU A 226     -12.521   4.018   0.311  0.00  0.00      A     
ATOM   3475  CD1 LEU A 226     -12.222   2.600  -1.277  0.00  0.00      A     
ATOM   3476 HD11 LEU A 226     -11.850   1.584  -1.403  0.00  0.00      A     
ATOM   3477 HD12 LEU A 226     -11.576   3.299  -1.810  0.00  0.00      A     
ATOM   3478 HD13 LEU A 226     -13.224   2.674  -1.695  0.00  0.00      A     
ATOM   3479  CD2 LEU A 226     -13.365   2.127   0.853  0.00  0.00      A     
ATOM   3480 HD21 LEU A 226     -13.135   1.065   0.756  0.00  0.00      A     
ATOM   3481 HD22 LEU A 226     -14.318   2.332   0.367  0.00  0.00      A     
ATOM   3482 HD23 LEU A 226     -13.449   2.383   1.908  0.00  0.00      A     
ATOM   3483  C   LEU A 226      -9.839   4.973   0.542  0.00  0.00      A     
ATOM   3484  O   LEU A 226     -10.109   5.671  -0.431  0.00  0.00      A     
ATOM   3485  N   THR A 227      -9.512   5.513   1.723  0.00  0.00      A     
ATOM   3486  HN  THR A 227      -9.342   4.871   2.489  0.00  0.00      A     
ATOM   3487  CA  THR A 227      -9.344   6.976   1.969  0.00  0.00      A     
ATOM   3488  HA  THR A 227     -10.292   7.476   1.769  0.00  0.00      A     
ATOM   3489  CB  THR A 227      -8.968   7.260   3.435  0.00  0.00      A     
ATOM   3490  HB  THR A 227      -8.010   6.793   3.662  0.00  0.00      A     
ATOM   3491  CG2 THR A 227      -8.889   8.739   3.807  0.00  0.00      A     
ATOM   3492 HG21 THR A 227      -8.019   9.200   3.343  0.00  0.00      A     
ATOM   3493 HG22 THR A 227      -8.794   8.838   4.888  0.00  0.00      A     
ATOM   3494 HG23 THR A 227      -9.794   9.250   3.480  0.00  0.00      A     
ATOM   3495  OG1 THR A 227      -9.943   6.727   4.294  0.00  0.00      A     
ATOM   3496  HG1 THR A 227      -9.843   5.760   4.299  0.00  0.00      A     
ATOM   3497  C   THR A 227      -8.294   7.632   1.058  0.00  0.00      A     
ATOM   3498  O   THR A 227      -8.344   8.834   0.801  0.00  0.00      A     
ATOM   3499  N   SER A 228      -7.368   6.836   0.516  0.00  0.00      A     
ATOM   3500  HN  SER A 228      -7.417   5.852   0.747  0.00  0.00      A     
ATOM   3501  CA  SER A 228      -6.241   7.261  -0.335  0.00  0.00      A     
ATOM   3502  HA  SER A 228      -6.225   8.349  -0.397  0.00  0.00      A     
ATOM   3503  CB  SER A 228      -4.907   6.812   0.277  0.00  0.00      A     
ATOM   3504  HB1 SER A 228      -4.084   7.260  -0.282  0.00  0.00      A     
ATOM   3505  HB2 SER A 228      -4.822   5.726   0.218  0.00  0.00      A     
ATOM   3506  OG  SER A 228      -4.812   7.209   1.628  0.00  0.00      A     
ATOM   3507  HG1 SER A 228      -5.353   6.580   2.142  0.00  0.00      A     
ATOM   3508  C   SER A 228      -6.315   6.726  -1.773  0.00  0.00      A     
ATOM   3509  O   SER A 228      -5.364   6.889  -2.536  0.00  0.00      A     
ATOM   3510  N   TYR A 229      -7.410   6.080  -2.185  0.00  0.00      A     
ATOM   3511  HN  TYR A 229      -8.163   5.944  -1.519  0.00  0.00      A     
ATOM   3512  CA  TYR A 229      -7.523   5.432  -3.503  0.00  0.00      A     
ATOM   3513  HA  TYR A 229      -6.675   4.753  -3.572  0.00  0.00      A     
ATOM   3514  CB  TYR A 229      -8.800   4.577  -3.575  0.00  0.00      A     
ATOM   3515  HB1 TYR A 229      -9.453   5.008  -4.330  0.00  0.00      A     
ATOM   3516  HB2 TYR A 229      -9.335   4.614  -2.629  0.00  0.00      A     
ATOM   3517  CG  TYR A 229      -8.559   3.114  -3.908  0.00  0.00      A     
ATOM   3518  CD1 TYR A 229      -7.560   2.389  -3.226  0.00  0.00      A     
ATOM   3519  HD1 TYR A 229      -6.994   2.855  -2.432  0.00  0.00      A     
ATOM   3520  CE1 TYR A 229      -7.265   1.066  -3.600  0.00  0.00      A     
ATOM   3521  HE1 TYR A 229      -6.477   0.524  -3.101  0.00  0.00      A     
ATOM   3522  CZ  TYR A 229      -7.993   0.449  -4.636  0.00  0.00      A     
ATOM   3523  OH  TYR A 229      -7.685  -0.812  -5.028  0.00  0.00      A     
ATOM   3524  HH  TYR A 229      -6.769  -1.013  -4.750  0.00  0.00      A     
ATOM   3525  CE2 TYR A 229      -9.040   1.144  -5.272  0.00  0.00      A     
ATOM   3526  HE2 TYR A 229      -9.576   0.661  -6.070  0.00  0.00      A     
ATOM   3527  CD2 TYR A 229      -9.317   2.478  -4.912  0.00  0.00      A     
ATOM   3528  HD2 TYR A 229     -10.083   3.024  -5.433  0.00  0.00      A     
ATOM   3529  C   TYR A 229      -7.359   6.356  -4.735  0.00  0.00      A     
ATOM   3530  O   TYR A 229      -6.748   5.899  -5.709  0.00  0.00      A     
ATOM   3531  N   PRO A 230      -7.755   7.652  -4.704  0.00  0.00      A     
ATOM   3532  CD  PRO A 230      -8.715   8.235  -3.771  0.00  0.00      A     
ATOM   3533  HD1 PRO A 230      -8.210   8.516  -2.846  0.00  0.00      A     
ATOM   3534  HD2 PRO A 230      -9.540   7.552  -3.557  0.00  0.00      A     
ATOM   3535  CG  PRO A 230      -9.239   9.499  -4.445  0.00  0.00      A     
ATOM   3536  HG1 PRO A 230     -10.051   9.245  -5.127  0.00  0.00      A     
ATOM   3537  HG2 PRO A 230      -9.567  10.241  -3.717  0.00  0.00      A     
ATOM   3538  CB  PRO A 230      -8.029   9.978  -5.240  0.00  0.00      A     
ATOM   3539  HB1 PRO A 230      -8.327  10.584  -6.097  0.00  0.00      A     
ATOM   3540  HB2 PRO A 230      -7.373  10.551  -4.582  0.00  0.00      A     
ATOM   3541  CA  PRO A 230      -7.336   8.681  -5.678  0.00  0.00      A     
ATOM   3542  HA  PRO A 230      -7.726   8.399  -6.655  0.00  0.00      A     
ATOM   3543  C   PRO A 230      -5.814   8.904  -5.829  0.00  0.00      A     
ATOM   3544  O   PRO A 230      -5.395   9.692  -6.681  0.00  0.00      A     
ATOM   3545  N   PHE A 231      -4.994   8.206  -5.030  0.00  0.00      A     
ATOM   3546  HN  PHE A 231      -5.436   7.651  -4.311  0.00  0.00      A     
ATOM   3547  CA  PHE A 231      -3.524   8.246  -5.004  0.00  0.00      A     
ATOM   3548  HA  PHE A 231      -3.168   8.800  -5.870  0.00  0.00      A     
ATOM   3549  CB  PHE A 231      -3.066   9.032  -3.763  0.00  0.00      A     
ATOM   3550  HB1 PHE A 231      -1.986   9.178  -3.819  0.00  0.00      A     
ATOM   3551  HB2 PHE A 231      -3.270   8.449  -2.865  0.00  0.00      A     
ATOM   3552  CG  PHE A 231      -3.733  10.391  -3.636  0.00  0.00      A     
ATOM   3553  CD1 PHE A 231      -4.822  10.573  -2.760  0.00  0.00      A     
ATOM   3554  HD1 PHE A 231      -5.154   9.759  -2.133  0.00  0.00      A     
ATOM   3555  CE1 PHE A 231      -5.501  11.806  -2.722  0.00  0.00      A     
ATOM   3556  HE1 PHE A 231      -6.350  11.936  -2.062  0.00  0.00      A     
ATOM   3557  CZ  PHE A 231      -5.094  12.857  -3.562  0.00  0.00      A     
ATOM   3558  HZ  PHE A 231      -5.630  13.797  -3.557  0.00  0.00      A     
ATOM   3559  CE2 PHE A 231      -4.000  12.682  -4.427  0.00  0.00      A     
ATOM   3560  HE2 PHE A 231      -3.695  13.488  -5.081  0.00  0.00      A     
ATOM   3561  CD2 PHE A 231      -3.324  11.450  -4.465  0.00  0.00      A     
ATOM   3562  HD2 PHE A 231      -2.504  11.308  -5.156  0.00  0.00      A     
ATOM   3563  C   PHE A 231      -2.877   6.839  -5.072  0.00  0.00      A     
ATOM   3564  O   PHE A 231      -1.911   6.656  -5.813  0.00  0.00      A     
ATOM   3565  N   ASP A 232      -3.421   5.810  -4.405  0.00  0.00      A     
ATOM   3566  HN  ASP A 232      -4.175   6.010  -3.755  0.00  0.00      A     
ATOM   3567  CA  ASP A 232      -2.933   4.415  -4.523  0.00  0.00      A     
ATOM   3568  HA  ASP A 232      -1.856   4.411  -4.347  0.00  0.00      A     
ATOM   3569  CB  ASP A 232      -3.581   3.527  -3.452  0.00  0.00      A     
ATOM   3570  HB1 ASP A 232      -4.649   3.424  -3.648  0.00  0.00      A     
ATOM   3571  HB2 ASP A 232      -3.454   3.992  -2.472  0.00  0.00      A     
ATOM   3572  CG  ASP A 232      -2.913   2.148  -3.445  0.00  0.00      A     
ATOM   3573  OD1 ASP A 232      -1.823   2.033  -2.838  0.00  0.00      A     
ATOM   3574  OD2 ASP A 232      -3.425   1.202  -4.082  0.00  0.00      A     
ATOM   3575  C   ASP A 232      -3.166   3.793  -5.916  0.00  0.00      A     
ATOM   3576  O   ASP A 232      -2.228   3.327  -6.566  0.00  0.00      A     
ATOM   3577  N   THR A 233      -4.392   3.879  -6.444  0.00  0.00      A     
ATOM   3578  HN  THR A 233      -5.136   4.229  -5.854  0.00  0.00      A     
ATOM   3579  CA  THR A 233      -4.746   3.357  -7.789  0.00  0.00      A     
ATOM   3580  HA  THR A 233      -4.556   2.285  -7.787  0.00  0.00      A     
ATOM   3581  CB  THR A 233      -6.232   3.573  -8.143  0.00  0.00      A     
ATOM   3582  HB  THR A 233      -6.354   4.532  -8.646  0.00  0.00      A     
ATOM   3583  CG2 THR A 233      -6.786   2.456  -9.026  0.00  0.00      A     
ATOM   3584 HG21 THR A 233      -6.783   1.517  -8.470  0.00  0.00      A     
ATOM   3585 HG22 THR A 233      -6.189   2.340  -9.928  0.00  0.00      A     
ATOM   3586 HG23 THR A 233      -7.811   2.701  -9.302  0.00  0.00      A     
ATOM   3587  OG1 THR A 233      -7.059   3.564  -7.012  0.00  0.00      A     
ATOM   3588  HG1 THR A 233      -6.981   4.423  -6.566  0.00  0.00      A     
ATOM   3589  C   THR A 233      -3.901   3.975  -8.914  0.00  0.00      A     
ATOM   3590  O   THR A 233      -3.792   3.420 -10.008  0.00  0.00      A     
ATOM   3591  N   VAL A 234      -3.282   5.132  -8.655  0.00  0.00      A     
ATOM   3592  HN  VAL A 234      -3.408   5.494  -7.720  0.00  0.00      A     
ATOM   3593  CA  VAL A 234      -2.496   5.954  -9.606  0.00  0.00      A     
ATOM   3594  HA  VAL A 234      -2.547   5.495 -10.593  0.00  0.00      A     
ATOM   3595  CB  VAL A 234      -3.085   7.365  -9.756  0.00  0.00      A     
ATOM   3596  HB  VAL A 234      -2.431   7.960 -10.391  0.00  0.00      A     
ATOM   3597  CG1 VAL A 234      -4.464   7.292 -10.403  0.00  0.00      A     
ATOM   3598 HG11 VAL A 234      -4.869   8.297 -10.532  0.00  0.00      A     
ATOM   3599 HG12 VAL A 234      -5.144   6.723  -9.775  0.00  0.00      A     
ATOM   3600 HG13 VAL A 234      -4.357   6.830 -11.379  0.00  0.00      A     
ATOM   3601  CG2 VAL A 234      -3.266   8.081  -8.426  0.00  0.00      A     
ATOM   3602 HG21 VAL A 234      -3.614   9.092  -8.617  0.00  0.00      A     
ATOM   3603 HG22 VAL A 234      -2.319   8.138  -7.902  0.00  0.00      A     
ATOM   3604 HG23 VAL A 234      -4.002   7.568  -7.811  0.00  0.00      A     
ATOM   3605  C   VAL A 234      -0.996   6.031  -9.296  0.00  0.00      A     
ATOM   3606  O   VAL A 234      -0.216   6.400 -10.177  0.00  0.00      A     
ATOM   3607  N   ARG A 235      -0.558   5.554  -8.120  0.00  0.00      A     
ATOM   3608  HN  ARG A 235      -1.244   5.453  -7.379  0.00  0.00      A     
ATOM   3609  CA  ARG A 235       0.705   4.793  -7.978  0.00  0.00      A     
ATOM   3610  HA  ARG A 235       1.549   5.405  -8.305  0.00  0.00      A     
ATOM   3611  CB  ARG A 235       0.913   4.405  -6.486  0.00  0.00      A     
ATOM   3612  HB1 ARG A 235      -0.058   4.245  -6.027  0.00  0.00      A     
ATOM   3613  HB2 ARG A 235       1.356   5.257  -5.968  0.00  0.00      A     
ATOM   3614  CG  ARG A 235       1.772   3.149  -6.202  0.00  0.00      A     
ATOM   3615  HG1 ARG A 235       2.824   3.382  -6.373  0.00  0.00      A     
ATOM   3616  HG2 ARG A 235       1.488   2.338  -6.869  0.00  0.00      A     
ATOM   3617  CD  ARG A 235       1.583   2.623  -4.767  0.00  0.00      A     
ATOM   3618  HD1 ARG A 235       0.513   2.527  -4.559  0.00  0.00      A     
ATOM   3619  HD2 ARG A 235       2.007   3.343  -4.064  0.00  0.00      A     
ATOM   3620  NE  ARG A 235       2.218   1.298  -4.592  0.00  0.00      A     
ATOM   3621  HE  ARG A 235       2.442   0.753  -5.406  0.00  0.00      A     
ATOM   3622  CZ  ARG A 235       2.522   0.693  -3.471  0.00  0.00      A     
ATOM   3623  NH1 ARG A 235       2.269   1.151  -2.300  0.00  0.00      A     
ATOM   3624 HH11 ARG A 235       2.529   0.583  -1.512  0.00  0.00      A     
ATOM   3625 HH12 ARG A 235       1.615   1.915  -2.199  0.00  0.00      A     
ATOM   3626  NH2 ARG A 235       3.114  -0.439  -3.501  0.00  0.00      A     
ATOM   3627 HH21 ARG A 235       3.203  -0.979  -2.654  0.00  0.00      A     
ATOM   3628 HH22 ARG A 235       3.218  -0.924  -4.383  0.00  0.00      A     
ATOM   3629  C   ARG A 235       0.662   3.589  -8.925  0.00  0.00      A     
ATOM   3630  O   ARG A 235       1.496   3.469  -9.818  0.00  0.00      A     
ATOM   3631  N   ARG A 236      -0.349   2.724  -8.772  0.00  0.00      A     
ATOM   3632  HN  ARG A 236      -0.999   2.923  -8.015  0.00  0.00      A     
ATOM   3633  CA  ARG A 236      -0.450   1.421  -9.472  0.00  0.00      A     
ATOM   3634  HA  ARG A 236       0.469   0.860  -9.288  0.00  0.00      A     
ATOM   3635  CB  ARG A 236      -1.611   0.599  -8.890  0.00  0.00      A     
ATOM   3636  HB1 ARG A 236      -1.777  -0.293  -9.497  0.00  0.00      A     
ATOM   3637  HB2 ARG A 236      -2.526   1.190  -8.849  0.00  0.00      A     
ATOM   3638  CG  ARG A 236      -1.182   0.171  -7.484  0.00  0.00      A     
ATOM   3639  HG1 ARG A 236      -0.960   1.052  -6.882  0.00  0.00      A     
ATOM   3640  HG2 ARG A 236      -0.262  -0.409  -7.572  0.00  0.00      A     
ATOM   3641  CD  ARG A 236      -2.199  -0.662  -6.710  0.00  0.00      A     
ATOM   3642  HD1 ARG A 236      -2.416  -1.590  -7.243  0.00  0.00      A     
ATOM   3643  HD2 ARG A 236      -3.125  -0.094  -6.591  0.00  0.00      A     
ATOM   3644  NE  ARG A 236      -1.617  -0.939  -5.392  0.00  0.00      A     
ATOM   3645  HE  ARG A 236      -1.902  -0.345  -4.623  0.00  0.00      A     
ATOM   3646  CZ  ARG A 236      -0.631  -1.768  -5.144  0.00  0.00      A     
ATOM   3647  NH1 ARG A 236      -0.241  -2.679  -5.956  0.00  0.00      A     
ATOM   3648 HH11 ARG A 236       0.321  -3.429  -5.553  0.00  0.00      A     
ATOM   3649 HH12 ARG A 236      -0.822  -2.921  -6.741  0.00  0.00      A     
ATOM   3650  NH2 ARG A 236       0.028  -1.685  -4.056  0.00  0.00      A     
ATOM   3651 HH21 ARG A 236       0.742  -2.397  -3.900  0.00  0.00      A     
ATOM   3652 HH22 ARG A 236      -0.403  -1.210  -3.279  0.00  0.00      A     
ATOM   3653  C   ARG A 236      -0.478   1.542 -10.991  0.00  0.00      A     
ATOM   3654  O   ARG A 236       0.490   1.129 -11.623  0.00  0.00      A     
ATOM   3655  N   ARG A 237      -1.446   2.260 -11.572  0.00  0.00      A     
ATOM   3656  HN  ARG A 237      -2.198   2.582 -10.972  0.00  0.00      A     
ATOM   3657  CA  ARG A 237      -1.499   2.575 -13.024  0.00  0.00      A     
ATOM   3658  HA  ARG A 237      -1.221   1.663 -13.557  0.00  0.00      A     
ATOM   3659  CB  ARG A 237      -2.943   2.899 -13.455  0.00  0.00      A     
ATOM   3660  HB1 ARG A 237      -2.939   3.307 -14.466  0.00  0.00      A     
ATOM   3661  HB2 ARG A 237      -3.385   3.637 -12.786  0.00  0.00      A     
ATOM   3662  CG  ARG A 237      -3.793   1.618 -13.490  0.00  0.00      A     
ATOM   3663  HG1 ARG A 237      -3.996   1.275 -12.474  0.00  0.00      A     
ATOM   3664  HG2 ARG A 237      -3.240   0.838 -14.012  0.00  0.00      A     
ATOM   3665  CD  ARG A 237      -5.109   1.828 -14.240  0.00  0.00      A     
ATOM   3666  HD1 ARG A 237      -5.560   0.848 -14.411  0.00  0.00      A     
ATOM   3667  HD2 ARG A 237      -4.911   2.292 -15.209  0.00  0.00      A     
ATOM   3668  NE  ARG A 237      -6.031   2.661 -13.466  0.00  0.00      A     
ATOM   3669  HE  ARG A 237      -5.663   3.241 -12.730  0.00  0.00      A     
ATOM   3670  CZ  ARG A 237      -7.329   2.646 -13.508  0.00  0.00      A     
ATOM   3671  NH1 ARG A 237      -8.034   2.054 -14.394  0.00  0.00      A     
ATOM   3672 HH11 ARG A 237      -9.035   2.156 -14.300  0.00  0.00      A     
ATOM   3673 HH12 ARG A 237      -7.605   1.711 -15.243  0.00  0.00      A     
ATOM   3674  NH2 ARG A 237      -7.993   3.243 -12.596  0.00  0.00      A     
ATOM   3675 HH21 ARG A 237      -9.005   3.213 -12.676  0.00  0.00      A     
ATOM   3676 HH22 ARG A 237      -7.487   3.799 -11.923  0.00  0.00      A     
ATOM   3677  C   ARG A 237      -0.450   3.581 -13.543  0.00  0.00      A     
ATOM   3678  O   ARG A 237      -0.700   4.281 -14.523  0.00  0.00      A     
ATOM   3679  N   MET A 238       0.744   3.618 -12.945  0.00  0.00      A     
ATOM   3680  HN  MET A 238       0.823   3.072 -12.099  0.00  0.00      A     
ATOM   3681  CA  MET A 238       1.981   3.841 -13.718  0.00  0.00      A     
ATOM   3682  HA  MET A 238       1.796   3.402 -14.698  0.00  0.00      A     
ATOM   3683  CB  MET A 238       2.257   5.335 -13.949  0.00  0.00      A     
ATOM   3684  HB1 MET A 238       2.813   5.740 -13.105  0.00  0.00      A     
ATOM   3685  HB2 MET A 238       1.318   5.873 -14.054  0.00  0.00      A     
ATOM   3686  CG  MET A 238       3.053   5.501 -15.250  0.00  0.00      A     
ATOM   3687  HG1 MET A 238       2.528   4.973 -16.047  0.00  0.00      A     
ATOM   3688  HG2 MET A 238       4.024   5.027 -15.125  0.00  0.00      A     
ATOM   3689  SD  MET A 238       3.345   7.188 -15.834  0.00  0.00      A     
ATOM   3690  CE  MET A 238       4.488   6.729 -17.170  0.00  0.00      A     
ATOM   3691  HE1 MET A 238       5.390   6.282 -16.751  0.00  0.00      A     
ATOM   3692  HE2 MET A 238       4.759   7.605 -17.757  0.00  0.00      A     
ATOM   3693  HE3 MET A 238       4.005   6.000 -17.819  0.00  0.00      A     
ATOM   3694  C   MET A 238       3.240   3.117 -13.192  0.00  0.00      A     
ATOM   3695  O   MET A 238       4.112   2.801 -13.998  0.00  0.00      A     
ATOM   3696  N   MET A 239       3.325   2.723 -11.916  0.00  0.00      A     
ATOM   3697  HN  MET A 239       2.643   3.053 -11.241  0.00  0.00      A     
ATOM   3698  CA  MET A 239       4.354   1.756 -11.464  0.00  0.00      A     
ATOM   3699  HA  MET A 239       5.336   2.129 -11.760  0.00  0.00      A     
ATOM   3700  CB  MET A 239       4.352   1.613  -9.934  0.00  0.00      A     
ATOM   3701  HB1 MET A 239       5.102   0.867  -9.672  0.00  0.00      A     
ATOM   3702  HB2 MET A 239       3.384   1.234  -9.603  0.00  0.00      A     
ATOM   3703  CG  MET A 239       4.677   2.896  -9.147  0.00  0.00      A     
ATOM   3704  HG1 MET A 239       5.057   2.590  -8.172  0.00  0.00      A     
ATOM   3705  HG2 MET A 239       3.757   3.447  -8.969  0.00  0.00      A     
ATOM   3706  SD  MET A 239       5.862   4.062  -9.879  0.00  0.00      A     
ATOM   3707  CE  MET A 239       6.440   4.887  -8.373  0.00  0.00      A     
ATOM   3708  HE1 MET A 239       7.094   5.714  -8.640  0.00  0.00      A     
ATOM   3709  HE2 MET A 239       6.997   4.177  -7.760  0.00  0.00      A     
ATOM   3710  HE3 MET A 239       5.589   5.268  -7.808  0.00  0.00      A     
ATOM   3711  C   MET A 239       4.217   0.371 -12.139  0.00  0.00      A     
ATOM   3712  O   MET A 239       5.207  -0.287 -12.443  0.00  0.00      A     
ATOM   3713  N   MET A 240       2.992  -0.014 -12.519  0.00  0.00      A     
ATOM   3714  HN  MET A 240       2.210   0.536 -12.178  0.00  0.00      A     
ATOM   3715  CA  MET A 240       2.676  -1.124 -13.444  0.00  0.00      A     
ATOM   3716  HA  MET A 240       3.068  -2.047 -13.015  0.00  0.00      A     
ATOM   3717  CB  MET A 240       1.139  -1.223 -13.536  0.00  0.00      A     
ATOM   3718  HB1 MET A 240       0.758  -0.382 -14.117  0.00  0.00      A     
ATOM   3719  HB2 MET A 240       0.725  -1.154 -12.532  0.00  0.00      A     
ATOM   3720  CG  MET A 240       0.605  -2.524 -14.137  0.00  0.00      A     
ATOM   3721  HG1 MET A 240       0.996  -2.655 -15.144  0.00  0.00      A     
ATOM   3722  HG2 MET A 240      -0.478  -2.447 -14.218  0.00  0.00      A     
ATOM   3723  SD  MET A 240       0.995  -3.995 -13.162  0.00  0.00      A     
ATOM   3724  CE  MET A 240      -0.145  -3.773 -11.765  0.00  0.00      A     
ATOM   3725  HE1 MET A 240      -0.061  -4.618 -11.082  0.00  0.00      A     
ATOM   3726  HE2 MET A 240      -1.167  -3.714 -12.137  0.00  0.00      A     
ATOM   3727  HE3 MET A 240       0.099  -2.861 -11.221  0.00  0.00      A     
ATOM   3728  C   MET A 240       3.286  -0.978 -14.860  0.00  0.00      A     
ATOM   3729  O   MET A 240       3.228  -1.904 -15.666  0.00  0.00      A     
ATOM   3730  N   GLN A 241       3.840   0.188 -15.193  0.00  0.00      A     
ATOM   3731  HN  GLN A 241       3.886   0.891 -14.468  0.00  0.00      A     
ATOM   3732  CA  GLN A 241       4.195   0.621 -16.556  0.00  0.00      A     
ATOM   3733  HA  GLN A 241       4.174  -0.231 -17.236  0.00  0.00      A     
ATOM   3734  CB  GLN A 241       3.132   1.631 -17.007  0.00  0.00      A     
ATOM   3735  HB1 GLN A 241       3.488   2.170 -17.885  0.00  0.00      A     
ATOM   3736  HB2 GLN A 241       2.977   2.370 -16.226  0.00  0.00      A     
ATOM   3737  CG  GLN A 241       1.790   0.955 -17.332  0.00  0.00      A     
ATOM   3738  HG1 GLN A 241       0.991   1.679 -17.211  0.00  0.00      A     
ATOM   3739  HG2 GLN A 241       1.581   0.122 -16.665  0.00  0.00      A     
ATOM   3740  CD  GLN A 241       1.787   0.473 -18.765  0.00  0.00      A     
ATOM   3741  OE1 GLN A 241       1.914  -0.695 -19.076  0.00  0.00      A     
ATOM   3742  NE2 GLN A 241       1.667   1.370 -19.706  0.00  0.00      A     
ATOM   3743 HE21 GLN A 241       1.948   1.110 -20.650  0.00  0.00      A     
ATOM   3744 HE22 GLN A 241       1.627   2.347 -19.414  0.00  0.00      A     
ATOM   3745  C   GLN A 241       5.610   1.219 -16.687  0.00  0.00      A     
ATOM   3746  O   GLN A 241       6.105   1.356 -17.804  0.00  0.00      A     
ATOM   3747  N   SER A 242       6.278   1.491 -15.559  0.00  0.00      A     
ATOM   3748  HN  SER A 242       5.756   1.436 -14.697  0.00  0.00      A     
ATOM   3749  CA  SER A 242       7.736   1.680 -15.433  0.00  0.00      A     
ATOM   3750  HA  SER A 242       7.987   2.715 -15.664  0.00  0.00      A     
ATOM   3751  CB  SER A 242       8.145   1.379 -13.978  0.00  0.00      A     
ATOM   3752  HB1 SER A 242       9.154   0.975 -13.940  0.00  0.00      A     
ATOM   3753  HB2 SER A 242       7.477   0.622 -13.565  0.00  0.00      A     
ATOM   3754  OG  SER A 242       8.095   2.536 -13.160  0.00  0.00      A     
ATOM   3755  HG1 SER A 242       8.957   3.000 -13.259  0.00  0.00      A     
ATOM   3756  C   SER A 242       8.530   0.767 -16.384  0.00  0.00      A     
ATOM   3757  O   SER A 242       8.463  -0.455 -16.268  0.00  0.00      A     
ATOM   3758  N   GLY A 243       9.269   1.339 -17.340  0.00  0.00      A     
ATOM   3759  HN  GLY A 243       9.207   2.349 -17.483  0.00  0.00      A     
ATOM   3760  CA  GLY A 243      10.162   0.601 -18.250  0.00  0.00      A     
ATOM   3761  HA1 GLY A 243      10.395  -0.379 -17.835  0.00  0.00      A     
ATOM   3762  HA2 GLY A 243      11.092   1.153 -18.348  0.00  0.00      A     
ATOM   3763  C   GLY A 243       9.646   0.394 -19.675  0.00  0.00      A     
ATOM   3764  O   GLY A 243      10.410  -0.063 -20.526  0.00  0.00      A     
ATOM   3765  N   ARG A 244       8.379   0.720 -19.973  0.00  0.00      A     
ATOM   3766  HN  ARG A 244       7.824   1.135 -19.229  0.00  0.00      A     
ATOM   3767  CA  ARG A 244       7.743   0.497 -21.295  0.00  0.00      A     
ATOM   3768  HA  ARG A 244       8.186  -0.404 -21.723  0.00  0.00      A     
ATOM   3769  CB  ARG A 244       6.243   0.200 -21.138  0.00  0.00      A     
ATOM   3770  HB1 ARG A 244       5.821   0.088 -22.131  0.00  0.00      A     
ATOM   3771  HB2 ARG A 244       5.738   1.024 -20.631  0.00  0.00      A     
ATOM   3772  CG  ARG A 244       6.012  -1.113 -20.374  0.00  0.00      A     
ATOM   3773  HG1 ARG A 244       6.170  -0.942 -19.308  0.00  0.00      A     
ATOM   3774  HG2 ARG A 244       6.726  -1.864 -20.715  0.00  0.00      A     
ATOM   3775  CD  ARG A 244       4.596  -1.654 -20.605  0.00  0.00      A     
ATOM   3776  HD1 ARG A 244       4.474  -1.920 -21.656  0.00  0.00      A     
ATOM   3777  HD2 ARG A 244       3.889  -0.856 -20.386  0.00  0.00      A     
ATOM   3778  NE  ARG A 244       4.328  -2.821 -19.741  0.00  0.00      A     
ATOM   3779  HE  ARG A 244       3.860  -2.656 -18.867  0.00  0.00      A     
ATOM   3780  CZ  ARG A 244       4.785  -4.037 -19.911  0.00  0.00      A     
ATOM   3781  NH1 ARG A 244       5.287  -4.490 -21.001  0.00  0.00      A     
ATOM   3782 HH11 ARG A 244       5.638  -5.442 -20.972  0.00  0.00      A     
ATOM   3783 HH12 ARG A 244       5.139  -3.982 -21.863  0.00  0.00      A     
ATOM   3784  NH2 ARG A 244       4.778  -4.895 -18.963  0.00  0.00      A     
ATOM   3785 HH21 ARG A 244       5.242  -5.777 -19.157  0.00  0.00      A     
ATOM   3786 HH22 ARG A 244       4.408  -4.662 -18.053  0.00  0.00      A     
ATOM   3787  C   ARG A 244       8.067   1.565 -22.359  0.00  0.00      A     
ATOM   3788  O   ARG A 244       7.169   2.122 -22.996  0.00  0.00      A     
ATOM   3789  N   LYS A 245       9.377   1.766 -22.571  0.00  0.00      A     
ATOM   3790  HN  LYS A 245       9.974   1.271 -21.919  0.00  0.00      A     
ATOM   3791  CA  LYS A 245      10.046   2.448 -23.709  0.00  0.00      A     
ATOM   3792  HA  LYS A 245      10.952   2.924 -23.329  0.00  0.00      A     
ATOM   3793  CB  LYS A 245      10.473   1.357 -24.723  0.00  0.00      A     
ATOM   3794  HB1 LYS A 245       9.582   0.784 -24.982  0.00  0.00      A     
ATOM   3795  HB2 LYS A 245      11.146   0.662 -24.217  0.00  0.00      A     
ATOM   3796  CG  LYS A 245      11.177   1.837 -26.019  0.00  0.00      A     
ATOM   3797  HG1 LYS A 245      12.230   1.560 -25.976  0.00  0.00      A     
ATOM   3798  HG2 LYS A 245      11.132   2.922 -26.100  0.00  0.00      A     
ATOM   3799  CD  LYS A 245      10.533   1.203 -27.269  0.00  0.00      A     
ATOM   3800  HD1 LYS A 245       9.454   1.226 -27.156  0.00  0.00      A     
ATOM   3801  HD2 LYS A 245      10.846   0.162 -27.346  0.00  0.00      A     
ATOM   3802  CE  LYS A 245      10.873   1.930 -28.573  0.00  0.00      A     
ATOM   3803  HE1 LYS A 245      11.951   1.873 -28.742  0.00  0.00      A     
ATOM   3804  HE2 LYS A 245      10.613   2.987 -28.461  0.00  0.00      A     
ATOM   3805  NZ  LYS A 245      10.136   1.345 -29.725  0.00  0.00      A     
ATOM   3806  HZ1 LYS A 245       9.130   1.453 -29.604  0.00  0.00      A     
ATOM   3807  HZ2 LYS A 245      10.333   0.355 -29.851  0.00  0.00      A     
ATOM   3808  HZ3 LYS A 245      10.392   1.784 -30.605  0.00  0.00      A     
ATOM   3809  C   LYS A 245       9.227   3.600 -24.318  0.00  0.00      A     
ATOM   3810  O   LYS A 245       8.778   3.507 -25.460  0.00  0.00      A     
ATOM   3811  N   GLY A 246       8.959   4.642 -23.533  0.00  0.00      A     
ATOM   3812  HN  GLY A 246       9.290   4.569 -22.567  0.00  0.00      A     
ATOM   3813  CA  GLY A 246       8.423   5.947 -23.975  0.00  0.00      A     
ATOM   3814  HA1 GLY A 246       9.143   6.384 -24.666  0.00  0.00      A     
ATOM   3815  HA2 GLY A 246       8.376   6.600 -23.104  0.00  0.00      A     
ATOM   3816  C   GLY A 246       7.045   6.029 -24.673  0.00  0.00      A     
ATOM   3817  O   GLY A 246       6.523   7.136 -24.807  0.00  0.00      A     
ATOM   3818  N   THR A 247       6.421   4.919 -25.095  0.00  0.00      A     
ATOM   3819  HN  THR A 247       6.948   4.059 -25.023  0.00  0.00      A     
ATOM   3820  CA  THR A 247       5.135   4.915 -25.847  0.00  0.00      A     
ATOM   3821  HA  THR A 247       4.634   5.867 -25.673  0.00  0.00      A     
ATOM   3822  CB  THR A 247       5.309   4.797 -27.372  0.00  0.00      A     
ATOM   3823  HB  THR A 247       4.339   4.979 -27.833  0.00  0.00      A     
ATOM   3824  CG2 THR A 247       6.295   5.794 -27.964  0.00  0.00      A     
ATOM   3825 HG21 THR A 247       6.001   6.801 -27.674  0.00  0.00      A     
ATOM   3826 HG22 THR A 247       6.280   5.714 -29.051  0.00  0.00      A     
ATOM   3827 HG23 THR A 247       7.303   5.586 -27.607  0.00  0.00      A     
ATOM   3828  OG1 THR A 247       5.744   3.517 -27.763  0.00  0.00      A     
ATOM   3829  HG1 THR A 247       4.953   2.945 -27.785  0.00  0.00      A     
ATOM   3830  C   THR A 247       4.121   3.850 -25.430  0.00  0.00      A     
ATOM   3831  O   THR A 247       2.925   4.134 -25.446  0.00  0.00      A     
ATOM   3832  N   ASP A 248       4.529   2.651 -24.998  0.00  0.00      A     
ATOM   3833  HN  ASP A 248       5.512   2.403 -25.065  0.00  0.00      A     
ATOM   3834  CA  ASP A 248       3.609   1.701 -24.341  0.00  0.00      A     
ATOM   3835  HA  ASP A 248       2.688   1.668 -24.924  0.00  0.00      A     
ATOM   3836  CB  ASP A 248       4.206   0.283 -24.328  0.00  0.00      A     
ATOM   3837  HB1 ASP A 248       3.978  -0.186 -23.371  0.00  0.00      A     
ATOM   3838  HB2 ASP A 248       5.290   0.320 -24.431  0.00  0.00      A     
ATOM   3839  CG  ASP A 248       3.607  -0.596 -25.423  0.00  0.00      A     
ATOM   3840  OD1 ASP A 248       3.513  -0.177 -26.603  0.00  0.00      A     
ATOM   3841  OD2 ASP A 248       3.090  -1.688 -25.104  0.00  0.00      A     
ATOM   3842  C   ASP A 248       3.153   2.148 -22.934  0.00  0.00      A     
ATOM   3843  O   ASP A 248       2.177   1.611 -22.408  0.00  0.00      A     
ATOM   3844  N   ILE A 249       3.793   3.173 -22.358  0.00  0.00      A     
ATOM   3845  HN  ILE A 249       4.637   3.476 -22.824  0.00  0.00      A     
ATOM   3846  CA  ILE A 249       3.315   4.013 -21.235  0.00  0.00      A     
ATOM   3847  HA  ILE A 249       3.073   3.343 -20.416  0.00  0.00      A     
ATOM   3848  CB  ILE A 249       4.438   4.935 -20.697  0.00  0.00      A     
ATOM   3849  HB  ILE A 249       3.987   5.610 -19.971  0.00  0.00      A     
ATOM   3850  CG2 ILE A 249       5.486   4.091 -19.949  0.00  0.00      A     
ATOM   3851 HG21 ILE A 249       5.006   3.473 -19.193  0.00  0.00      A     
ATOM   3852 HG22 ILE A 249       6.211   4.732 -19.448  0.00  0.00      A     
ATOM   3853 HG23 ILE A 249       6.026   3.448 -20.644  0.00  0.00      A     
ATOM   3854  CG1 ILE A 249       5.115   5.786 -21.793  0.00  0.00      A     
ATOM   3855 HG11 ILE A 249       4.354   6.222 -22.440  0.00  0.00      A     
ATOM   3856 HG12 ILE A 249       5.748   5.143 -22.402  0.00  0.00      A     
ATOM   3857  CD  ILE A 249       5.970   6.928 -21.226  0.00  0.00      A     
ATOM   3858  HD1 ILE A 249       5.383   7.525 -20.529  0.00  0.00      A     
ATOM   3859  HD2 ILE A 249       6.304   7.568 -22.042  0.00  0.00      A     
ATOM   3860  HD3 ILE A 249       6.847   6.529 -20.716  0.00  0.00      A     
ATOM   3861  C   ILE A 249       1.998   4.783 -21.525  0.00  0.00      A     
ATOM   3862  O   ILE A 249       1.950   6.008 -21.491  0.00  0.00      A     
ATOM   3863  N   MET A 250       0.912   4.058 -21.824  0.00  0.00      A     
ATOM   3864  HN  MET A 250       1.069   3.061 -21.905  0.00  0.00      A     
ATOM   3865  CA  MET A 250      -0.415   4.570 -22.240  0.00  0.00      A     
ATOM   3866  HA  MET A 250      -0.291   4.991 -23.237  0.00  0.00      A     
ATOM   3867  CB  MET A 250      -1.378   3.376 -22.339  0.00  0.00      A     
ATOM   3868  HB1 MET A 250      -1.660   3.077 -21.331  0.00  0.00      A     
ATOM   3869  HB2 MET A 250      -0.865   2.536 -22.812  0.00  0.00      A     
ATOM   3870  CG  MET A 250      -2.660   3.641 -23.136  0.00  0.00      A     
ATOM   3871  HG1 MET A 250      -3.194   4.493 -22.716  0.00  0.00      A     
ATOM   3872  HG2 MET A 250      -3.302   2.767 -23.014  0.00  0.00      A     
ATOM   3873  SD  MET A 250      -2.417   3.885 -24.918  0.00  0.00      A     
ATOM   3874  CE  MET A 250      -2.494   5.694 -25.048  0.00  0.00      A     
ATOM   3875  HE1 MET A 250      -2.456   5.984 -26.098  0.00  0.00      A     
ATOM   3876  HE2 MET A 250      -1.651   6.145 -24.527  0.00  0.00      A     
ATOM   3877  HE3 MET A 250      -3.428   6.052 -24.614  0.00  0.00      A     
ATOM   3878  C   MET A 250      -1.027   5.688 -21.360  0.00  0.00      A     
ATOM   3879  O   MET A 250      -1.761   6.538 -21.869  0.00  0.00      A     
ATOM   3880  N   TYR A 251      -0.692   5.730 -20.065  0.00  0.00      A     
ATOM   3881  HN  TYR A 251      -0.113   4.973 -19.730  0.00  0.00      A     
ATOM   3882  CA  TYR A 251      -0.747   6.945 -19.230  0.00  0.00      A     
ATOM   3883  HA  TYR A 251      -1.255   7.748 -19.763  0.00  0.00      A     
ATOM   3884  CB  TYR A 251      -1.474   6.712 -17.887  0.00  0.00      A     
ATOM   3885  HB1 TYR A 251      -1.565   7.688 -17.408  0.00  0.00      A     
ATOM   3886  HB2 TYR A 251      -0.803   6.127 -17.257  0.00  0.00      A     
ATOM   3887  CG  TYR A 251      -2.841   6.041 -17.772  0.00  0.00      A     
ATOM   3888  CD1 TYR A 251      -3.667   5.684 -18.861  0.00  0.00      A     
ATOM   3889  HD1 TYR A 251      -3.359   5.900 -19.871  0.00  0.00      A     
ATOM   3890  CE1 TYR A 251      -4.897   5.018 -18.632  0.00  0.00      A     
ATOM   3891  HE1 TYR A 251      -5.528   4.725 -19.458  0.00  0.00      A     
ATOM   3892  CZ  TYR A 251      -5.304   4.712 -17.314  0.00  0.00      A     
ATOM   3893  OH  TYR A 251      -6.472   4.071 -17.045  0.00  0.00      A     
ATOM   3894  HH  TYR A 251      -6.984   3.810 -17.835  0.00  0.00      A     
ATOM   3895  CE2 TYR A 251      -4.485   5.084 -16.234  0.00  0.00      A     
ATOM   3896  HE2 TYR A 251      -4.801   4.845 -15.233  0.00  0.00      A     
ATOM   3897  CD2 TYR A 251      -3.270   5.752 -16.464  0.00  0.00      A     
ATOM   3898  HD2 TYR A 251      -2.646   6.036 -15.631  0.00  0.00      A     
ATOM   3899  C   TYR A 251       0.698   7.397 -18.908  0.00  0.00      A     
ATOM   3900  O   TYR A 251       1.495   6.603 -18.403  0.00  0.00      A     
ATOM   3901  N   THR A 252       1.047   8.657 -19.178  0.00  0.00      A     
ATOM   3902  HN  THR A 252       0.342   9.217 -19.645  0.00  0.00      A     
ATOM   3903  CA  THR A 252       2.448   9.163 -19.194  0.00  0.00      A     
ATOM   3904  HA  THR A 252       3.134   8.317 -19.194  0.00  0.00      A     
ATOM   3905  CB  THR A 252       2.741   9.974 -20.469  0.00  0.00      A     
ATOM   3906  HB  THR A 252       3.755  10.373 -20.413  0.00  0.00      A     
ATOM   3907  CG2 THR A 252       2.613   9.168 -21.754  0.00  0.00      A     
ATOM   3908 HG21 THR A 252       3.313   8.335 -21.732  0.00  0.00      A     
ATOM   3909 HG22 THR A 252       2.851   9.801 -22.609  0.00  0.00      A     
ATOM   3910 HG23 THR A 252       1.602   8.777 -21.867  0.00  0.00      A     
ATOM   3911  OG1 THR A 252       1.835  11.045 -20.595  0.00  0.00      A     
ATOM   3912  HG1 THR A 252       0.994  10.640 -20.888  0.00  0.00      A     
ATOM   3913  C   THR A 252       2.851  10.064 -18.018  0.00  0.00      A     
ATOM   3914  O   THR A 252       4.028  10.104 -17.644  0.00  0.00      A     
ATOM   3915  N   GLY A 253       1.898  10.772 -17.406  0.00  0.00      A     
ATOM   3916  HN  GLY A 253       0.945  10.612 -17.697  0.00  0.00      A     
ATOM   3917  CA  GLY A 253       2.139  11.868 -16.450  0.00  0.00      A     
ATOM   3918  HA1 GLY A 253       2.417  12.764 -17.005  0.00  0.00      A     
ATOM   3919  HA2 GLY A 253       2.977  11.608 -15.809  0.00  0.00      A     
ATOM   3920  C   GLY A 253       0.933  12.221 -15.564  0.00  0.00      A     
ATOM   3921  O   GLY A 253      -0.138  11.634 -15.708  0.00  0.00      A     
ATOM   3922  N   THR A 254       1.095  13.178 -14.640  0.00  0.00      A     
ATOM   3923  HN  THR A 254       1.967  13.687 -14.631  0.00  0.00      A     
ATOM   3924  CA  THR A 254       0.049  13.608 -13.669  0.00  0.00      A     
ATOM   3925  HA  THR A 254      -0.136  12.808 -12.952  0.00  0.00      A     
ATOM   3926  CB  THR A 254       0.433  14.877 -12.885  0.00  0.00      A     
ATOM   3927  HB  THR A 254      -0.462  15.323 -12.450  0.00  0.00      A     
ATOM   3928  CG2 THR A 254       1.422  14.624 -11.762  0.00  0.00      A     
ATOM   3929 HG21 THR A 254       1.673  15.563 -11.269  0.00  0.00      A     
ATOM   3930 HG22 THR A 254       2.323  14.171 -12.164  0.00  0.00      A     
ATOM   3931 HG23 THR A 254       0.967  13.956 -11.030  0.00  0.00      A     
ATOM   3932  OG1 THR A 254       1.045  15.808 -13.745  0.00  0.00      A     
ATOM   3933  HG1 THR A 254       1.198  16.613 -13.240  0.00  0.00      A     
ATOM   3934  C   THR A 254      -1.290  13.935 -14.313  0.00  0.00      A     
ATOM   3935  O   THR A 254      -2.323  13.440 -13.874  0.00  0.00      A     
ATOM   3936  N   LEU A 255      -1.283  14.748 -15.367  0.00  0.00      A     
ATOM   3937  HN  LEU A 255      -0.388  15.107 -15.673  0.00  0.00      A     
ATOM   3938  CA  LEU A 255      -2.493  15.196 -16.060  0.00  0.00      A     
ATOM   3939  HA  LEU A 255      -3.284  15.292 -15.323  0.00  0.00      A     
ATOM   3940  CB  LEU A 255      -2.210  16.568 -16.697  0.00  0.00      A     
ATOM   3941  HB1 LEU A 255      -2.364  16.516 -17.774  0.00  0.00      A     
ATOM   3942  HB2 LEU A 255      -1.170  16.857 -16.540  0.00  0.00      A     
ATOM   3943  CG  LEU A 255      -3.099  17.680 -16.134  0.00  0.00      A     
ATOM   3944  HG  LEU A 255      -2.798  18.596 -16.631  0.00  0.00      A     
ATOM   3945  CD1 LEU A 255      -4.574  17.416 -16.446  0.00  0.00      A     
ATOM   3946 HD11 LEU A 255      -4.699  17.212 -17.508  0.00  0.00      A     
ATOM   3947 HD12 LEU A 255      -5.164  18.294 -16.195  0.00  0.00      A     
ATOM   3948 HD13 LEU A 255      -4.955  16.574 -15.871  0.00  0.00      A     
ATOM   3949  CD2 LEU A 255      -2.890  17.859 -14.628  0.00  0.00      A     
ATOM   3950 HD21 LEU A 255      -3.386  18.767 -14.301  0.00  0.00      A     
ATOM   3951 HD22 LEU A 255      -1.826  17.959 -14.417  0.00  0.00      A     
ATOM   3952 HD23 LEU A 255      -3.304  17.023 -14.068  0.00  0.00      A     
ATOM   3953  C   LEU A 255      -3.032  14.197 -17.085  0.00  0.00      A     
ATOM   3954  O   LEU A 255      -4.243  14.076 -17.272  0.00  0.00      A     
ATOM   3955  N   ASP A 256      -2.140  13.427 -17.700  0.00  0.00      A     
ATOM   3956  HN  ASP A 256      -1.160  13.632 -17.540  0.00  0.00      A     
ATOM   3957  CA  ASP A 256      -2.494  12.237 -18.474  0.00  0.00      A     
ATOM   3958  HA  ASP A 256      -3.115  12.547 -19.313  0.00  0.00      A     
ATOM   3959  CB  ASP A 256      -1.187  11.606 -18.983  0.00  0.00      A     
ATOM   3960  HB1 ASP A 256      -0.923  10.750 -18.360  0.00  0.00      A     
ATOM   3961  HB2 ASP A 256      -0.368  12.320 -18.904  0.00  0.00      A     
ATOM   3962  CG  ASP A 256      -1.266  11.171 -20.437  0.00  0.00      A     
ATOM   3963  OD1 ASP A 256      -1.847  11.892 -21.273  0.00  0.00      A     
ATOM   3964  OD2 ASP A 256      -0.716  10.098 -20.757  0.00  0.00      A     
ATOM   3965  C   ASP A 256      -3.328  11.249 -17.635  0.00  0.00      A     
ATOM   3966  O   ASP A 256      -4.419  10.846 -18.030  0.00  0.00      A     
ATOM   3967  N   CYS A 257      -2.854  10.951 -16.426  0.00  0.00      A     
ATOM   3968  HN  CYS A 257      -1.940  11.323 -16.185  0.00  0.00      A     
ATOM   3969  CA  CYS A 257      -3.551  10.186 -15.397  0.00  0.00      A     
ATOM   3970  HA  CYS A 257      -3.816   9.203 -15.790  0.00  0.00      A     
ATOM   3971  CB  CYS A 257      -2.530  10.013 -14.270  0.00  0.00      A     
ATOM   3972  HB1 CYS A 257      -2.178  10.991 -13.938  0.00  0.00      A     
ATOM   3973  HB2 CYS A 257      -1.669   9.453 -14.640  0.00  0.00      A     
ATOM   3974  SG  CYS A 257      -3.279   9.151 -12.877  0.00  0.00      A     
ATOM   3975  HG1 CYS A 257      -3.263   7.910 -13.398  0.00  0.00      A     
ATOM   3976  C   CYS A 257      -4.865  10.849 -14.921  0.00  0.00      A     
ATOM   3977  O   CYS A 257      -5.934  10.244 -15.049  0.00  0.00      A     
ATOM   3978  N   TRP A 258      -4.817  12.104 -14.442  0.00  0.00      A     
ATOM   3979  HN  TRP A 258      -3.907  12.543 -14.345  0.00  0.00      A     
ATOM   3980  CA  TRP A 258      -5.993  12.857 -13.957  0.00  0.00      A     
ATOM   3981  HA  TRP A 258      -6.449  12.272 -13.159  0.00  0.00      A     
ATOM   3982  CB  TRP A 258      -5.593  14.204 -13.328  0.00  0.00      A     
ATOM   3983  HB1 TRP A 258      -6.429  14.896 -13.433  0.00  0.00      A     
ATOM   3984  HB2 TRP A 258      -4.764  14.636 -13.884  0.00  0.00      A     
ATOM   3985  CG  TRP A 258      -5.261  14.177 -11.861  0.00  0.00      A     
ATOM   3986  CD1 TRP A 258      -4.059  14.477 -11.319  0.00  0.00      A     
ATOM   3987  HD1 TRP A 258      -3.174  14.738 -11.890  0.00  0.00      A     
ATOM   3988  NE1 TRP A 258      -4.130  14.387  -9.940  0.00  0.00      A     
ATOM   3989  HE1 TRP A 258      -3.326  14.498  -9.321  0.00  0.00      A     
ATOM   3990  CE2 TRP A 258      -5.391  14.031  -9.519  0.00  0.00      A     
ATOM   3991  CZ2 TRP A 258      -5.951  13.826  -8.248  0.00  0.00      A     
ATOM   3992  HZ2 TRP A 258      -5.341  13.949  -7.364  0.00  0.00      A     
ATOM   3993  CH2 TRP A 258      -7.305  13.462  -8.144  0.00  0.00      A     
ATOM   3994  HH2 TRP A 258      -7.762  13.307  -7.173  0.00  0.00      A     
ATOM   3995  CZ3 TRP A 258      -8.070  13.303  -9.313  0.00  0.00      A     
ATOM   3996  HZ3 TRP A 258      -9.115  13.024  -9.236  0.00  0.00      A     
ATOM   3997  CE3 TRP A 258      -7.498  13.515 -10.584  0.00  0.00      A     
ATOM   3998  HE3 TRP A 258      -8.105  13.402 -11.472  0.00  0.00      A     
ATOM   3999  CD2 TRP A 258      -6.141  13.881 -10.726  0.00  0.00      A     
ATOM   4000  C   TRP A 258      -7.122  13.043 -14.986  0.00  0.00      A     
ATOM   4001  O   TRP A 258      -8.272  13.163 -14.566  0.00  0.00      A     
ATOM   4002  N   ARG A 259      -6.875  12.901 -16.299  0.00  0.00      A     
ATOM   4003  HN  ARG A 259      -5.902  12.884 -16.586  0.00  0.00      A     
ATOM   4004  CA  ARG A 259      -7.936  12.873 -17.338  0.00  0.00      A     
ATOM   4005  HA  ARG A 259      -8.863  13.278 -16.922  0.00  0.00      A     
ATOM   4006  CB  ARG A 259      -7.512  13.794 -18.485  0.00  0.00      A     
ATOM   4007  HB1 ARG A 259      -6.694  13.315 -19.021  0.00  0.00      A     
ATOM   4008  HB2 ARG A 259      -7.158  14.741 -18.071  0.00  0.00      A     
ATOM   4009  CG  ARG A 259      -8.665  14.087 -19.460  0.00  0.00      A     
ATOM   4010  HG1 ARG A 259      -9.482  14.557 -18.910  0.00  0.00      A     
ATOM   4011  HG2 ARG A 259      -9.032  13.163 -19.906  0.00  0.00      A     
ATOM   4012  CD  ARG A 259      -8.212  15.031 -20.577  0.00  0.00      A     
ATOM   4013  HD1 ARG A 259      -7.779  15.924 -20.122  0.00  0.00      A     
ATOM   4014  HD2 ARG A 259      -9.085  15.340 -21.154  0.00  0.00      A     
ATOM   4015  NE  ARG A 259      -7.211  14.407 -21.460  0.00  0.00      A     
ATOM   4016  HE  ARG A 259      -6.241  14.467 -21.176  0.00  0.00      A     
ATOM   4017  CZ  ARG A 259      -7.425  13.799 -22.597  0.00  0.00      A     
ATOM   4018  NH1 ARG A 259      -8.574  13.630 -23.141  0.00  0.00      A     
ATOM   4019 HH11 ARG A 259      -8.598  13.188 -24.045  0.00  0.00      A     
ATOM   4020 HH12 ARG A 259      -9.406  13.980 -22.690  0.00  0.00      A     
ATOM   4021  NH2 ARG A 259      -6.467  13.287 -23.265  0.00  0.00      A     
ATOM   4022 HH21 ARG A 259      -6.691  12.826 -24.126  0.00  0.00      A     
ATOM   4023 HH22 ARG A 259      -5.542  13.249 -22.851  0.00  0.00      A     
ATOM   4024  C   ARG A 259      -8.310  11.484 -17.880  0.00  0.00      A     
ATOM   4025  O   ARG A 259      -9.496  11.207 -18.044  0.00  0.00      A     
ATOM   4026  N   LYS A 260      -7.347  10.600 -18.184  0.00  0.00      A     
ATOM   4027  HN  LYS A 260      -6.381  10.874 -18.026  0.00  0.00      A     
ATOM   4028  CA  LYS A 260      -7.629   9.311 -18.871  0.00  0.00      A     
ATOM   4029  HA  LYS A 260      -8.202   9.524 -19.775  0.00  0.00      A     
ATOM   4030  CB  LYS A 260      -6.319   8.624 -19.308  0.00  0.00      A     
ATOM   4031  HB1 LYS A 260      -6.528   7.586 -19.574  0.00  0.00      A     
ATOM   4032  HB2 LYS A 260      -5.604   8.623 -18.484  0.00  0.00      A     
ATOM   4033  CG  LYS A 260      -5.729   9.327 -20.545  0.00  0.00      A     
ATOM   4034  HG1 LYS A 260      -5.655  10.399 -20.362  0.00  0.00      A     
ATOM   4035  HG2 LYS A 260      -6.411   9.174 -21.384  0.00  0.00      A     
ATOM   4036  CD  LYS A 260      -4.339   8.802 -20.929  0.00  0.00      A     
ATOM   4037  HD1 LYS A 260      -4.368   7.716 -21.023  0.00  0.00      A     
ATOM   4038  HD2 LYS A 260      -3.625   9.078 -20.151  0.00  0.00      A     
ATOM   4039  CE  LYS A 260      -3.919   9.413 -22.272  0.00  0.00      A     
ATOM   4040  HE1 LYS A 260      -4.064  10.496 -22.228  0.00  0.00      A     
ATOM   4041  HE2 LYS A 260      -4.573   9.022 -23.056  0.00  0.00      A     
ATOM   4042  NZ  LYS A 260      -2.504   9.122 -22.596  0.00  0.00      A     
ATOM   4043  HZ1 LYS A 260      -2.282   8.134 -22.510  0.00  0.00      A     
ATOM   4044  HZ2 LYS A 260      -1.874   9.617 -21.964  0.00  0.00      A     
ATOM   4045  HZ3 LYS A 260      -2.262   9.445 -23.530  0.00  0.00      A     
ATOM   4046  C   LYS A 260      -8.540   8.364 -18.080  0.00  0.00      A     
ATOM   4047  O   LYS A 260      -9.477   7.820 -18.652  0.00  0.00      A     
ATOM   4048  N   ILE A 261      -8.348   8.227 -16.769  0.00  0.00      A     
ATOM   4049  HN  ILE A 261      -7.597   8.762 -16.356  0.00  0.00      A     
ATOM   4050  CA  ILE A 261      -9.159   7.340 -15.894  0.00  0.00      A     
ATOM   4051  HA  ILE A 261      -9.205   6.359 -16.362  0.00  0.00      A     
ATOM   4052  CB  ILE A 261      -8.476   7.150 -14.520  0.00  0.00      A     
ATOM   4053  HB  ILE A 261      -8.507   8.093 -13.977  0.00  0.00      A     
ATOM   4054  CG2 ILE A 261      -9.221   6.089 -13.692  0.00  0.00      A     
ATOM   4055 HG21 ILE A 261      -8.702   5.904 -12.754  0.00  0.00      A     
ATOM   4056 HG22 ILE A 261      -9.302   5.158 -14.255  0.00  0.00      A     
ATOM   4057 HG23 ILE A 261     -10.217   6.431 -13.438  0.00  0.00      A     
ATOM   4058  CG1 ILE A 261      -7.004   6.697 -14.652  0.00  0.00      A     
ATOM   4059 HG11 ILE A 261      -6.519   7.147 -15.516  0.00  0.00      A     
ATOM   4060 HG12 ILE A 261      -6.969   5.615 -14.780  0.00  0.00      A     
ATOM   4061  CD  ILE A 261      -6.169   7.092 -13.436  0.00  0.00      A     
ATOM   4062  HD1 ILE A 261      -6.613   6.703 -12.524  0.00  0.00      A     
ATOM   4063  HD2 ILE A 261      -6.120   8.178 -13.361  0.00  0.00      A     
ATOM   4064  HD3 ILE A 261      -5.160   6.697 -13.553  0.00  0.00      A     
ATOM   4065  C   ILE A 261     -10.619   7.820 -15.733  0.00  0.00      A     
ATOM   4066  O   ILE A 261     -11.539   7.011 -15.584  0.00  0.00      A     
ATOM   4067  N   ALA A 262     -10.877   9.126 -15.829  0.00  0.00      A     
ATOM   4068  HN  ALA A 262     -10.086   9.761 -15.857  0.00  0.00      A     
ATOM   4069  CA  ALA A 262     -12.226   9.701 -15.904  0.00  0.00      A     
ATOM   4070  HA  ALA A 262     -12.805   9.353 -15.050  0.00  0.00      A     
ATOM   4071  CB  ALA A 262     -12.111  11.225 -15.789  0.00  0.00      A     
ATOM   4072  HB1 ALA A 262     -13.110  11.659 -15.727  0.00  0.00      A     
ATOM   4073  HB2 ALA A 262     -11.601  11.636 -16.659  0.00  0.00      A     
ATOM   4074  HB3 ALA A 262     -11.558  11.494 -14.888  0.00  0.00      A     
ATOM   4075  C   ALA A 262     -13.002   9.274 -17.171  0.00  0.00      A     
ATOM   4076  O   ALA A 262     -14.226   9.157 -17.126  0.00  0.00      A     
ATOM   4077  N   ARG A 263     -12.298   8.960 -18.271  0.00  0.00      A     
ATOM   4078  HN  ARG A 263     -11.297   9.112 -18.226  0.00  0.00      A     
ATOM   4079  CA  ARG A 263     -12.866   8.403 -19.522  0.00  0.00      A     
ATOM   4080  HA  ARG A 263     -13.918   8.682 -19.600  0.00  0.00      A     
ATOM   4081  CB  ARG A 263     -12.105   8.987 -20.730  0.00  0.00      A     
ATOM   4082  HB1 ARG A 263     -12.548   8.590 -21.645  0.00  0.00      A     
ATOM   4083  HB2 ARG A 263     -11.068   8.650 -20.695  0.00  0.00      A     
ATOM   4084  CG  ARG A 263     -12.105  10.524 -20.820  0.00  0.00      A     
ATOM   4085  HG1 ARG A 263     -11.562  10.811 -21.721  0.00  0.00      A     
ATOM   4086  HG2 ARG A 263     -11.584  10.950 -19.961  0.00  0.00      A     
ATOM   4087  CD  ARG A 263     -13.522  11.105 -20.891  0.00  0.00      A     
ATOM   4088  HD1 ARG A 263     -14.028  10.945 -19.935  0.00  0.00      A     
ATOM   4089  HD2 ARG A 263     -14.075  10.574 -21.670  0.00  0.00      A     
ATOM   4090  NE  ARG A 263     -13.502  12.547 -21.197  0.00  0.00      A     
ATOM   4091  HE  ARG A 263     -12.625  13.041 -21.172  0.00  0.00      A     
ATOM   4092  CZ  ARG A 263     -14.519  13.271 -21.580  0.00  0.00      A     
ATOM   4093  NH1 ARG A 263     -15.699  12.810 -21.764  0.00  0.00      A     
ATOM   4094 HH11 ARG A 263     -16.442  13.429 -22.043  0.00  0.00      A     
ATOM   4095 HH12 ARG A 263     -15.901  11.862 -21.477  0.00  0.00      A     
ATOM   4096  NH2 ARG A 263     -14.373  14.522 -21.792  0.00  0.00      A     
ATOM   4097 HH21 ARG A 263     -15.168  15.084 -22.050  0.00  0.00      A     
ATOM   4098 HH22 ARG A 263     -13.499  14.961 -21.537  0.00  0.00      A     
ATOM   4099  C   ARG A 263     -12.855   6.867 -19.590  0.00  0.00      A     
ATOM   4100  O   ARG A 263     -13.792   6.281 -20.122  0.00  0.00      A     
ATOM   4101  N   ASP A 264     -11.821   6.238 -19.034  0.00  0.00      A     
ATOM   4102  HN  ASP A 264     -11.069   6.837 -18.719  0.00  0.00      A     
ATOM   4103  CA  ASP A 264     -11.561   4.783 -19.020  0.00  0.00      A     
ATOM   4104  HA  ASP A 264     -11.868   4.359 -19.979  0.00  0.00      A     
ATOM   4105  CB  ASP A 264     -10.029   4.637 -18.890  0.00  0.00      A     
ATOM   4106  HB1 ASP A 264      -9.743   4.938 -17.883  0.00  0.00      A     
ATOM   4107  HB2 ASP A 264      -9.556   5.328 -19.590  0.00  0.00      A     
ATOM   4108  CG  ASP A 264      -9.422   3.259 -19.171  0.00  0.00      A     
ATOM   4109  OD1 ASP A 264     -10.020   2.427 -19.889  0.00  0.00      A     
ATOM   4110  OD2 ASP A 264      -8.303   3.006 -18.664  0.00  0.00      A     
ATOM   4111  C   ASP A 264     -12.328   4.003 -17.913  0.00  0.00      A     
ATOM   4112  O   ASP A 264     -12.481   2.786 -18.001  0.00  0.00      A     
ATOM   4113  N   GLU A 265     -12.846   4.682 -16.880  0.00  0.00      A     
ATOM   4114  HN  GLU A 265     -12.605   5.662 -16.819  0.00  0.00      A     
ATOM   4115  CA  GLU A 265     -13.717   4.096 -15.827  0.00  0.00      A     
ATOM   4116  HA  GLU A 265     -14.287   3.262 -16.239  0.00  0.00      A     
ATOM   4117  CB  GLU A 265     -12.858   3.575 -14.662  0.00  0.00      A     
ATOM   4118  HB1 GLU A 265     -13.504   3.390 -13.802  0.00  0.00      A     
ATOM   4119  HB2 GLU A 265     -12.133   4.345 -14.397  0.00  0.00      A     
ATOM   4120  CG  GLU A 265     -12.108   2.278 -14.954  0.00  0.00      A     
ATOM   4121  HG1 GLU A 265     -12.800   1.540 -15.367  0.00  0.00      A     
ATOM   4122  HG2 GLU A 265     -11.326   2.484 -15.686  0.00  0.00      A     
ATOM   4123  CD  GLU A 265     -11.453   1.736 -13.686  0.00  0.00      A     
ATOM   4124  OE1 GLU A 265     -11.827   0.652 -13.193  0.00  0.00      A     
ATOM   4125  OE2 GLU A 265     -10.465   2.341 -13.209  0.00  0.00      A     
ATOM   4126  C   GLU A 265     -14.756   5.051 -15.199  0.00  0.00      A     
ATOM   4127  O   GLU A 265     -15.804   4.595 -14.746  0.00  0.00      A     
ATOM   4128  N   GLY A 266     -14.478   6.357 -15.121  0.00  0.00      A     
ATOM   4129  HN  GLY A 266     -13.601   6.675 -15.507  0.00  0.00      A     
ATOM   4130  CA  GLY A 266     -15.288   7.312 -14.339  0.00  0.00      A     
ATOM   4131  HA1 GLY A 266     -16.344   7.171 -14.569  0.00  0.00      A     
ATOM   4132  HA2 GLY A 266     -15.017   8.321 -14.642  0.00  0.00      A     
ATOM   4133  C   GLY A 266     -15.107   7.211 -12.810  0.00  0.00      A     
ATOM   4134  O   GLY A 266     -14.366   6.361 -12.314  0.00  0.00      A     
ATOM   4135  N   GLY A 267     -15.723   8.115 -12.039  0.00  0.00      A     
ATOM   4136  HN  GLY A 267     -16.212   8.854 -12.532  0.00  0.00      A     
ATOM   4137  CA  GLY A 267     -15.453   8.349 -10.598  0.00  0.00      A     
ATOM   4138  HA1 GLY A 267     -16.280   8.928 -10.185  0.00  0.00      A     
ATOM   4139  HA2 GLY A 267     -14.557   8.964 -10.509  0.00  0.00      A     
ATOM   4140  C   GLY A 267     -15.257   7.122  -9.682  0.00  0.00      A     
ATOM   4141  O   GLY A 267     -14.332   7.096  -8.868  0.00  0.00      A     
ATOM   4142  N   LYS A 268     -16.057   6.051  -9.843  0.00  0.00      A     
ATOM   4143  HN  LYS A 268     -16.767   6.112 -10.559  0.00  0.00      A     
ATOM   4144  CA  LYS A 268     -15.926   4.798  -9.049  0.00  0.00      A     
ATOM   4145  HA  LYS A 268     -15.908   5.111  -8.003  0.00  0.00      A     
ATOM   4146  CB  LYS A 268     -17.146   3.871  -9.240  0.00  0.00      A     
ATOM   4147  HB1 LYS A 268     -16.900   3.079  -9.950  0.00  0.00      A     
ATOM   4148  HB2 LYS A 268     -17.988   4.440  -9.640  0.00  0.00      A     
ATOM   4149  CG  LYS A 268     -17.580   3.262  -7.889  0.00  0.00      A     
ATOM   4150  HG1 LYS A 268     -18.008   4.064  -7.285  0.00  0.00      A     
ATOM   4151  HG2 LYS A 268     -16.709   2.879  -7.358  0.00  0.00      A     
ATOM   4152  CD  LYS A 268     -18.627   2.141  -8.019  0.00  0.00      A     
ATOM   4153  HD1 LYS A 268     -19.223   2.310  -8.918  0.00  0.00      A     
ATOM   4154  HD2 LYS A 268     -19.307   2.185  -7.165  0.00  0.00      A     
ATOM   4155  CE  LYS A 268     -17.994   0.741  -8.085  0.00  0.00      A     
ATOM   4156  HE1 LYS A 268     -17.133   0.777  -8.761  0.00  0.00      A     
ATOM   4157  HE2 LYS A 268     -18.726   0.049  -8.516  0.00  0.00      A     
ATOM   4158  NZ  LYS A 268     -17.581   0.253  -6.740  0.00  0.00      A     
ATOM   4159  HZ1 LYS A 268     -18.370   0.110  -6.125  0.00  0.00      A     
ATOM   4160  HZ2 LYS A 268     -16.942   0.903  -6.282  0.00  0.00      A     
ATOM   4161  HZ3 LYS A 268     -17.059  -0.622  -6.796  0.00  0.00      A     
ATOM   4162  C   LYS A 268     -14.598   4.036  -9.237  0.00  0.00      A     
ATOM   4163  O   LYS A 268     -14.313   3.127  -8.457  0.00  0.00      A     
ATOM   4164  N   ALA A 269     -13.751   4.449 -10.184  0.00  0.00      A     
ATOM   4165  HN  ALA A 269     -14.079   5.174 -10.812  0.00  0.00      A     
ATOM   4166  CA  ALA A 269     -12.335   4.068 -10.295  0.00  0.00      A     
ATOM   4167  HA  ALA A 269     -12.280   3.025 -10.603  0.00  0.00      A     
ATOM   4168  CB  ALA A 269     -11.697   4.928 -11.384  0.00  0.00      A     
ATOM   4169  HB1 ALA A 269     -11.667   5.970 -11.063  0.00  0.00      A     
ATOM   4170  HB2 ALA A 269     -12.274   4.851 -12.298  0.00  0.00      A     
ATOM   4171  HB3 ALA A 269     -10.680   4.586 -11.572  0.00  0.00      A     
ATOM   4172  C   ALA A 269     -11.517   4.220  -8.996  0.00  0.00      A     
ATOM   4173  O   ALA A 269     -10.525   3.520  -8.811  0.00  0.00      A     
ATOM   4174  N   PHE A 270     -11.965   5.079  -8.077  0.00  0.00      A     
ATOM   4175  HN  PHE A 270     -12.719   5.701  -8.351  0.00  0.00      A     
ATOM   4176  CA  PHE A 270     -11.318   5.337  -6.782  0.00  0.00      A     
ATOM   4177  HA  PHE A 270     -10.401   4.752  -6.728  0.00  0.00      A     
ATOM   4178  CB  PHE A 270     -10.894   6.807  -6.744  0.00  0.00      A     
ATOM   4179  HB1 PHE A 270     -10.256   6.968  -5.879  0.00  0.00      A     
ATOM   4180  HB2 PHE A 270     -11.780   7.435  -6.635  0.00  0.00      A     
ATOM   4181  CG  PHE A 270     -10.137   7.203  -8.000  0.00  0.00      A     
ATOM   4182  CD1 PHE A 270     -10.736   8.063  -8.935  0.00  0.00      A     
ATOM   4183  HD1 PHE A 270     -11.707   8.489  -8.727  0.00  0.00      A     
ATOM   4184  CE1 PHE A 270     -10.088   8.348 -10.148  0.00  0.00      A     
ATOM   4185  HE1 PHE A 270     -10.552   9.011 -10.861  0.00  0.00      A     
ATOM   4186  CZ  PHE A 270      -8.848   7.759 -10.440  0.00  0.00      A     
ATOM   4187  HZ  PHE A 270      -8.355   7.983 -11.375  0.00  0.00      A     
ATOM   4188  CE2 PHE A 270      -8.262   6.873  -9.523  0.00  0.00      A     
ATOM   4189  HE2 PHE A 270      -7.328   6.394  -9.761  0.00  0.00      A     
ATOM   4190  CD2 PHE A 270      -8.905   6.595  -8.305  0.00  0.00      A     
ATOM   4191  HD2 PHE A 270      -8.470   5.888  -7.617  0.00  0.00      A     
ATOM   4192  C   PHE A 270     -12.172   4.879  -5.583  0.00  0.00      A     
ATOM   4193  O   PHE A 270     -11.930   5.245  -4.440  0.00  0.00      A     
ATOM   4194  N   PHE A 271     -13.149   4.008  -5.852  0.00  0.00      A     
ATOM   4195  HN  PHE A 271     -13.308   3.796  -6.830  0.00  0.00      A     
ATOM   4196  CA  PHE A 271     -14.004   3.335  -4.866  0.00  0.00      A     
ATOM   4197  HA  PHE A 271     -13.432   3.215  -3.945  0.00  0.00      A     
ATOM   4198  CB  PHE A 271     -15.213   4.243  -4.564  0.00  0.00      A     
ATOM   4199  HB1 PHE A 271     -15.986   4.104  -5.320  0.00  0.00      A     
ATOM   4200  HB2 PHE A 271     -14.898   5.286  -4.629  0.00  0.00      A     
ATOM   4201  CG  PHE A 271     -15.797   4.046  -3.178  0.00  0.00      A     
ATOM   4202  CD1 PHE A 271     -15.204   4.697  -2.079  0.00  0.00      A     
ATOM   4203  HD1 PHE A 271     -14.335   5.326  -2.227  0.00  0.00      A     
ATOM   4204  CE1 PHE A 271     -15.737   4.535  -0.788  0.00  0.00      A     
ATOM   4205  HE1 PHE A 271     -15.279   5.040   0.052  0.00  0.00      A     
ATOM   4206  CZ  PHE A 271     -16.864   3.718  -0.591  0.00  0.00      A     
ATOM   4207  HZ  PHE A 271     -17.275   3.594   0.402  0.00  0.00      A     
ATOM   4208  CE2 PHE A 271     -17.459   3.066  -1.685  0.00  0.00      A     
ATOM   4209  HE2 PHE A 271     -18.330   2.443  -1.530  0.00  0.00      A     
ATOM   4210  CD2 PHE A 271     -16.928   3.232  -2.977  0.00  0.00      A     
ATOM   4211  HD2 PHE A 271     -17.393   2.736  -3.814  0.00  0.00      A     
ATOM   4212  C   PHE A 271     -14.384   1.915  -5.353  0.00  0.00      A     
ATOM   4213  O   PHE A 271     -15.550   1.509  -5.328  0.00  0.00      A     
ATOM   4214  N   LYS A 272     -13.411   1.192  -5.942  0.00  0.00      A     
ATOM   4215  HN  LYS A 272     -12.483   1.594  -5.930  0.00  0.00      A     
ATOM   4216  CA  LYS A 272     -13.635  -0.018  -6.772  0.00  0.00      A     
ATOM   4217  HA  LYS A 272     -14.300   0.260  -7.591  0.00  0.00      A     
ATOM   4218  CB  LYS A 272     -12.321  -0.518  -7.407  0.00  0.00      A     
ATOM   4219  HB1 LYS A 272     -12.528  -1.454  -7.929  0.00  0.00      A     
ATOM   4220  HB2 LYS A 272     -11.576  -0.714  -6.635  0.00  0.00      A     
ATOM   4221  CG  LYS A 272     -11.757   0.486  -8.418  0.00  0.00      A     
ATOM   4222  HG1 LYS A 272     -11.351   1.336  -7.872  0.00  0.00      A     
ATOM   4223  HG2 LYS A 272     -12.569   0.834  -9.059  0.00  0.00      A     
ATOM   4224  CD  LYS A 272     -10.662  -0.126  -9.307  0.00  0.00      A     
ATOM   4225  HD1 LYS A 272     -11.054  -1.019  -9.798  0.00  0.00      A     
ATOM   4226  HD2 LYS A 272      -9.788  -0.387  -8.709  0.00  0.00      A     
ATOM   4227  CE  LYS A 272     -10.284   0.906 -10.371  0.00  0.00      A     
ATOM   4228  HE1 LYS A 272      -9.744   1.734  -9.902  0.00  0.00      A     
ATOM   4229  HE2 LYS A 272     -11.211   1.309 -10.793  0.00  0.00      A     
ATOM   4230  NZ  LYS A 272      -9.497   0.335 -11.483  0.00  0.00      A     
ATOM   4231  HZ1 LYS A 272      -8.529   0.127 -11.251  0.00  0.00      A     
ATOM   4232  HZ2 LYS A 272      -9.535   0.993 -12.258  0.00  0.00      A     
ATOM   4233  HZ3 LYS A 272      -9.937  -0.500 -11.864  0.00  0.00      A     
ATOM   4234  C   LYS A 272     -14.354  -1.166  -6.058  0.00  0.00      A     
ATOM   4235  O   LYS A 272     -15.462  -1.509  -6.470  0.00  0.00      A     
ATOM   4236  N   GLY A 273     -13.748  -1.733  -5.013  0.00  0.00      A     
ATOM   4237  HN  GLY A 273     -12.848  -1.356  -4.735  0.00  0.00      A     
ATOM   4238  CA  GLY A 273     -14.272  -2.903  -4.276  0.00  0.00      A     
ATOM   4239  HA1 GLY A 273     -15.285  -3.140  -4.603  0.00  0.00      A     
ATOM   4240  HA2 GLY A 273     -14.315  -2.651  -3.217  0.00  0.00      A     
ATOM   4241  C   GLY A 273     -13.437  -4.189  -4.398  0.00  0.00      A     
ATOM   4242  O   GLY A 273     -13.926  -5.263  -4.068  0.00  0.00      A     
ATOM   4243  N   ALA A 274     -12.199  -4.099  -4.890  0.00  0.00      A     
ATOM   4244  HN  ALA A 274     -11.843  -3.175  -5.090  0.00  0.00      A     
ATOM   4245  CA  ALA A 274     -11.205  -5.171  -4.794  0.00  0.00      A     
ATOM   4246  HA  ALA A 274     -11.690  -6.131  -4.978  0.00  0.00      A     
ATOM   4247  CB  ALA A 274     -10.158  -4.933  -5.891  0.00  0.00      A     
ATOM   4248  HB1 ALA A 274     -10.640  -4.932  -6.869  0.00  0.00      A     
ATOM   4249  HB2 ALA A 274      -9.411  -5.728  -5.870  0.00  0.00      A     
ATOM   4250  HB3 ALA A 274      -9.658  -3.976  -5.735  0.00  0.00      A     
ATOM   4251  C   ALA A 274     -10.557  -5.219  -3.389  0.00  0.00      A     
ATOM   4252  O   ALA A 274     -10.331  -4.177  -2.771  0.00  0.00      A     
ATOM   4253  N   TRP A 275     -10.215  -6.427  -2.926  0.00  0.00      A     
ATOM   4254  HN  TRP A 275     -10.395  -7.210  -3.545  0.00  0.00      A     
ATOM   4255  CA  TRP A 275      -9.754  -6.722  -1.551  0.00  0.00      A     
ATOM   4256  HA  TRP A 275      -9.473  -5.792  -1.052  0.00  0.00      A     
ATOM   4257  CB  TRP A 275     -10.907  -7.348  -0.753  0.00  0.00      A     
ATOM   4258  HB1 TRP A 275     -10.530  -7.662   0.222  0.00  0.00      A     
ATOM   4259  HB2 TRP A 275     -11.251  -8.246  -1.269  0.00  0.00      A     
ATOM   4260  CG  TRP A 275     -12.083  -6.457  -0.500  0.00  0.00      A     
ATOM   4261  CD1 TRP A 275     -13.170  -6.347  -1.294  0.00  0.00      A     
ATOM   4262  HD1 TRP A 275     -13.320  -6.888  -2.222  0.00  0.00      A     
ATOM   4263  NE1 TRP A 275     -14.054  -5.436  -0.750  0.00  0.00      A     
ATOM   4264  HE1 TRP A 275     -14.940  -5.206  -1.175  0.00  0.00      A     
ATOM   4265  CE2 TRP A 275     -13.587  -4.926   0.442  0.00  0.00      A     
ATOM   4266  CZ2 TRP A 275     -14.119  -4.013   1.363  0.00  0.00      A     
ATOM   4267  HZ2 TRP A 275     -15.083  -3.561   1.187  0.00  0.00      A     
ATOM   4268  CH2 TRP A 275     -13.388  -3.715   2.526  0.00  0.00      A     
ATOM   4269  HH2 TRP A 275     -13.789  -3.027   3.258  0.00  0.00      A     
ATOM   4270  CZ3 TRP A 275     -12.141  -4.328   2.747  0.00  0.00      A     
ATOM   4271  HZ3 TRP A 275     -11.593  -4.112   3.653  0.00  0.00      A     
ATOM   4272  CE3 TRP A 275     -11.610  -5.234   1.806  0.00  0.00      A     
ATOM   4273  HE3 TRP A 275     -10.655  -5.702   1.986  0.00  0.00      A     
ATOM   4274  CD2 TRP A 275     -12.323  -5.561   0.631  0.00  0.00      A     
ATOM   4275  C   TRP A 275      -8.520  -7.641  -1.472  0.00  0.00      A     
ATOM   4276  O   TRP A 275      -7.982  -7.863  -0.388  0.00  0.00      A     
ATOM   4277  N   SER A 276      -8.032  -8.162  -2.606  0.00  0.00      A     
ATOM   4278  HN  SER A 276      -8.538  -7.982  -3.464  0.00  0.00      A     
ATOM   4279  CA  SER A 276      -6.871  -9.081  -2.653  0.00  0.00      A     
ATOM   4280  HA  SER A 276      -7.136  -9.968  -2.084  0.00  0.00      A     
ATOM   4281  CB  SER A 276      -6.573  -9.562  -4.076  0.00  0.00      A     
ATOM   4282  HB1 SER A 276      -5.833 -10.362  -4.033  0.00  0.00      A     
ATOM   4283  HB2 SER A 276      -6.171  -8.737  -4.667  0.00  0.00      A     
ATOM   4284  OG  SER A 276      -7.750 -10.051  -4.697  0.00  0.00      A     
ATOM   4285  HG1 SER A 276      -8.190 -10.698  -4.098  0.00  0.00      A     
ATOM   4286  C   SER A 276      -5.589  -8.523  -2.010  0.00  0.00      A     
ATOM   4287  O   SER A 276      -4.765  -9.298  -1.535  0.00  0.00      A     
ATOM   4288  N   ASN A 277      -5.469  -7.194  -1.903  0.00  0.00      A     
ATOM   4289  HN  ASN A 277      -6.158  -6.636  -2.378  0.00  0.00      A     
ATOM   4290  CA  ASN A 277      -4.525  -6.474  -1.039  0.00  0.00      A     
ATOM   4291  HA  ASN A 277      -3.525  -6.550  -1.466  0.00  0.00      A     
ATOM   4292  CB  ASN A 277      -4.953  -4.988  -1.093  0.00  0.00      A     
ATOM   4293  HB1 ASN A 277      -6.014  -4.895  -0.865  0.00  0.00      A     
ATOM   4294  HB2 ASN A 277      -4.794  -4.617  -2.106  0.00  0.00      A     
ATOM   4295  CG  ASN A 277      -4.220  -4.078  -0.127  0.00  0.00      A     
ATOM   4296  OD1 ASN A 277      -4.250  -4.254   1.072  0.00  0.00      A     
ATOM   4297  ND2 ASN A 277      -3.548  -3.074  -0.598  0.00  0.00      A     
ATOM   4298 HD21 ASN A 277      -3.046  -2.488   0.046  0.00  0.00      A     
ATOM   4299 HD22 ASN A 277      -3.475  -2.957  -1.600  0.00  0.00      A     
ATOM   4300  C   ASN A 277      -4.452  -7.074   0.392  0.00  0.00      A     
ATOM   4301  O   ASN A 277      -3.456  -7.702   0.761  0.00  0.00      A     
ATOM   4302  N   VAL A 278      -5.522  -6.944   1.187  0.00  0.00      A     
ATOM   4303  HN  VAL A 278      -6.320  -6.449   0.818  0.00  0.00      A     
ATOM   4304  CA  VAL A 278      -5.589  -7.443   2.583  0.00  0.00      A     
ATOM   4305  HA  VAL A 278      -4.650  -7.196   3.076  0.00  0.00      A     
ATOM   4306  CB  VAL A 278      -6.693  -6.770   3.418  0.00  0.00      A     
ATOM   4307  HB  VAL A 278      -6.652  -7.181   4.427  0.00  0.00      A     
ATOM   4308  CG1 VAL A 278      -6.454  -5.262   3.523  0.00  0.00      A     
ATOM   4309 HG11 VAL A 278      -6.600  -4.777   2.559  0.00  0.00      A     
ATOM   4310 HG12 VAL A 278      -5.435  -5.074   3.859  0.00  0.00      A     
ATOM   4311 HG13 VAL A 278      -7.140  -4.836   4.252  0.00  0.00      A     
ATOM   4312  CG2 VAL A 278      -8.106  -6.996   2.872  0.00  0.00      A     
ATOM   4313 HG21 VAL A 278      -8.830  -6.549   3.554  0.00  0.00      A     
ATOM   4314 HG22 VAL A 278      -8.318  -8.062   2.795  0.00  0.00      A     
ATOM   4315 HG23 VAL A 278      -8.213  -6.534   1.892  0.00  0.00      A     
ATOM   4316  C   VAL A 278      -5.716  -8.965   2.680  0.00  0.00      A     
ATOM   4317  O   VAL A 278      -5.388  -9.552   3.710  0.00  0.00      A     
ATOM   4318  N   LEU A 279      -6.087  -9.637   1.583  0.00  0.00      A     
ATOM   4319  HN  LEU A 279      -6.385  -9.097   0.781  0.00  0.00      A     
ATOM   4320  CA  LEU A 279      -6.020 -11.101   1.468  0.00  0.00      A     
ATOM   4321  HA  LEU A 279      -6.658 -11.512   2.252  0.00  0.00      A     
ATOM   4322  CB  LEU A 279      -6.572 -11.555   0.106  0.00  0.00      A     
ATOM   4323  HB1 LEU A 279      -5.802 -11.385  -0.644  0.00  0.00      A     
ATOM   4324  HB2 LEU A 279      -7.445 -10.954  -0.150  0.00  0.00      A     
ATOM   4325  CG  LEU A 279      -6.974 -13.042   0.063  0.00  0.00      A     
ATOM   4326  HG  LEU A 279      -6.258 -13.657   0.599  0.00  0.00      A     
ATOM   4327  CD1 LEU A 279      -8.352 -13.245   0.688  0.00  0.00      A     
ATOM   4328 HD11 LEU A 279      -9.101 -12.681   0.132  0.00  0.00      A     
ATOM   4329 HD12 LEU A 279      -8.345 -12.918   1.726  0.00  0.00      A     
ATOM   4330 HD13 LEU A 279      -8.607 -14.301   0.658  0.00  0.00      A     
ATOM   4331  CD2 LEU A 279      -6.998 -13.533  -1.377  0.00  0.00      A     
ATOM   4332 HD21 LEU A 279      -7.315 -14.575  -1.402  0.00  0.00      A     
ATOM   4333 HD22 LEU A 279      -5.998 -13.461  -1.806  0.00  0.00      A     
ATOM   4334 HD23 LEU A 279      -7.685 -12.929  -1.961  0.00  0.00      A     
ATOM   4335  C   LEU A 279      -4.611 -11.678   1.710  0.00  0.00      A     
ATOM   4336  O   LEU A 279      -4.513 -12.834   2.108  0.00  0.00      A     
ATOM   4337  N   ARG A 280      -3.522 -10.896   1.588  0.00  0.00      A     
ATOM   4338  HN  ARG A 280      -3.657  -9.959   1.222  0.00  0.00      A     
ATOM   4339  CA  ARG A 280      -2.173 -11.319   2.046  0.00  0.00      A     
ATOM   4340  HA  ARG A 280      -1.916 -12.218   1.485  0.00  0.00      A     
ATOM   4341  CB  ARG A 280      -1.123 -10.242   1.737  0.00  0.00      A     
ATOM   4342  HB1 ARG A 280      -1.102  -9.537   2.566  0.00  0.00      A     
ATOM   4343  HB2 ARG A 280      -1.413  -9.691   0.846  0.00  0.00      A     
ATOM   4344  CG  ARG A 280       0.286 -10.830   1.505  0.00  0.00      A     
ATOM   4345  HG1 ARG A 280       0.563 -10.687   0.462  0.00  0.00      A     
ATOM   4346  HG2 ARG A 280       0.298 -11.904   1.696  0.00  0.00      A     
ATOM   4347  CD  ARG A 280       1.340 -10.163   2.394  0.00  0.00      A     
ATOM   4348  HD1 ARG A 280       1.273  -9.076   2.293  0.00  0.00      A     
ATOM   4349  HD2 ARG A 280       2.330 -10.485   2.059  0.00  0.00      A     
ATOM   4350  NE  ARG A 280       1.151 -10.567   3.796  0.00  0.00      A     
ATOM   4351  HE  ARG A 280       0.497 -11.312   3.996  0.00  0.00      A     
ATOM   4352  CZ  ARG A 280       1.835 -10.187   4.838  0.00  0.00      A     
ATOM   4353  NH1 ARG A 280       2.719  -9.255   4.853  0.00  0.00      A     
ATOM   4354 HH11 ARG A 280       3.024  -8.972   5.773  0.00  0.00      A     
ATOM   4355 HH12 ARG A 280       2.817  -8.637   4.065  0.00  0.00      A     
ATOM   4356  NH2 ARG A 280       1.627 -10.745   5.962  0.00  0.00      A     
ATOM   4357 HH21 ARG A 280       2.151 -10.335   6.719  0.00  0.00      A     
ATOM   4358 HH22 ARG A 280       0.642 -10.893   6.174  0.00  0.00      A     
ATOM   4359  C   ARG A 280      -2.109 -11.733   3.530  0.00  0.00      A     
ATOM   4360  O   ARG A 280      -1.202 -12.471   3.910  0.00  0.00      A     
ATOM   4361  N   GLY A 281      -3.089 -11.323   4.340  0.00  0.00      A     
ATOM   4362  HN  GLY A 281      -3.744 -10.641   3.974  0.00  0.00      A     
ATOM   4363  CA  GLY A 281      -3.332 -11.832   5.696  0.00  0.00      A     
ATOM   4364  HA1 GLY A 281      -4.084 -11.202   6.172  0.00  0.00      A     
ATOM   4365  HA2 GLY A 281      -2.416 -11.761   6.283  0.00  0.00      A     
ATOM   4366  C   GLY A 281      -3.828 -13.287   5.760  0.00  0.00      A     
ATOM   4367  O   GLY A 281      -3.503 -13.993   6.707  0.00  0.00      A     
ATOM   4368  N   MET A 282      -4.523 -13.809   4.741  0.00  0.00      A     
ATOM   4369  HN  MET A 282      -4.703 -13.215   3.938  0.00  0.00      A     
ATOM   4370  CA  MET A 282      -4.971 -15.220   4.660  0.00  0.00      A     
ATOM   4371  HA  MET A 282      -5.578 -15.422   5.544  0.00  0.00      A     
ATOM   4372  CB  MET A 282      -5.883 -15.393   3.428  0.00  0.00      A     
ATOM   4373  HB1 MET A 282      -5.297 -15.267   2.519  0.00  0.00      A     
ATOM   4374  HB2 MET A 282      -6.647 -14.614   3.453  0.00  0.00      A     
ATOM   4375  CG  MET A 282      -6.588 -16.757   3.368  0.00  0.00      A     
ATOM   4376  HG1 MET A 282      -7.018 -16.983   4.344  0.00  0.00      A     
ATOM   4377  HG2 MET A 282      -5.841 -17.519   3.144  0.00  0.00      A     
ATOM   4378  SD  MET A 282      -7.897 -16.896   2.118  0.00  0.00      A     
ATOM   4379  CE  MET A 282      -9.272 -16.115   3.008  0.00  0.00      A     
ATOM   4380  HE1 MET A 282      -9.462 -16.657   3.935  0.00  0.00      A     
ATOM   4381  HE2 MET A 282     -10.172 -16.145   2.392  0.00  0.00      A     
ATOM   4382  HE3 MET A 282      -9.027 -15.079   3.238  0.00  0.00      A     
ATOM   4383  C   MET A 282      -3.825 -16.261   4.689  0.00  0.00      A     
ATOM   4384  O   MET A 282      -4.067 -17.442   4.930  0.00  0.00      A     
ATOM   4385  N   GLY A 283      -2.568 -15.832   4.528  0.00  0.00      A     
ATOM   4386  HN  GLY A 283      -2.437 -14.856   4.304  0.00  0.00      A     
ATOM   4387  CA  GLY A 283      -1.366 -16.661   4.721  0.00  0.00      A     
ATOM   4388  HA1 GLY A 283      -0.595 -16.330   4.027  0.00  0.00      A     
ATOM   4389  HA2 GLY A 283      -1.599 -17.701   4.491  0.00  0.00      A     
ATOM   4390  C   GLY A 283      -0.749 -16.621   6.130  0.00  0.00      A     
ATOM   4391  O   GLY A 283       0.258 -17.293   6.361  0.00  0.00      A     
ATOM   4392  N   GLY A 284      -1.321 -15.860   7.074  0.00  0.00      A     
ATOM   4393  HN  GLY A 284      -2.147 -15.328   6.822  0.00  0.00      A     
ATOM   4394  CA  GLY A 284      -0.757 -15.718   8.428  0.00  0.00      A     
ATOM   4395  HA1 GLY A 284       0.069 -15.008   8.364  0.00  0.00      A     
ATOM   4396  HA2 GLY A 284      -0.350 -16.679   8.739  0.00  0.00      A     
ATOM   4397  C   GLY A 284      -1.658 -15.232   9.575  0.00  0.00      A     
ATOM   4398  O   GLY A 284      -1.440 -15.665  10.703  0.00  0.00      A     
ATOM   4399  N   ALA A 285      -2.673 -14.401   9.317  0.00  0.00      A     
ATOM   4400  HN  ALA A 285      -2.820 -14.146   8.350  0.00  0.00      A     
ATOM   4401  CA  ALA A 285      -3.504 -13.671  10.296  0.00  0.00      A     
ATOM   4402  HA  ALA A 285      -2.907 -12.863  10.708  0.00  0.00      A     
ATOM   4403  CB  ALA A 285      -4.658 -13.024   9.523  0.00  0.00      A     
ATOM   4404  HB1 ALA A 285      -5.252 -13.788   9.020  0.00  0.00      A     
ATOM   4405  HB2 ALA A 285      -4.265 -12.323   8.787  0.00  0.00      A     
ATOM   4406  HB3 ALA A 285      -5.298 -12.480  10.219  0.00  0.00      A     
ATOM   4407  C   ALA A 285      -4.037 -14.471  11.507  0.00  0.00      A     
ATOM   4408  O   ALA A 285      -4.231 -13.926  12.590  0.00  0.00      A     
ATOM   4409  N   PHE A 286      -4.242 -15.773  11.330  0.00  0.00      A     
ATOM   4410  HN  PHE A 286      -4.042 -16.141  10.413  0.00  0.00      A     
ATOM   4411  CA  PHE A 286      -4.604 -16.733  12.373  0.00  0.00      A     
ATOM   4412  HA  PHE A 286      -5.540 -16.402  12.826  0.00  0.00      A     
ATOM   4413  CB  PHE A 286      -4.865 -18.088  11.691  0.00  0.00      A     
ATOM   4414  HB1 PHE A 286      -5.848 -18.047  11.221  0.00  0.00      A     
ATOM   4415  HB2 PHE A 286      -4.911 -18.868  12.450  0.00  0.00      A     
ATOM   4416  CG  PHE A 286      -3.845 -18.470  10.629  0.00  0.00      A     
ATOM   4417  CD1 PHE A 286      -4.032 -18.076   9.289  0.00  0.00      A     
ATOM   4418  HD1 PHE A 286      -4.928 -17.542   9.000  0.00  0.00      A     
ATOM   4419  CE1 PHE A 286      -3.071 -18.393   8.315  0.00  0.00      A     
ATOM   4420  HE1 PHE A 286      -3.235 -18.113   7.284  0.00  0.00      A     
ATOM   4421  CZ  PHE A 286      -1.901 -19.079   8.679  0.00  0.00      A     
ATOM   4422  HZ  PHE A 286      -1.162 -19.321   7.927  0.00  0.00      A     
ATOM   4423  CE2 PHE A 286      -1.709 -19.469  10.016  0.00  0.00      A     
ATOM   4424  HE2 PHE A 286      -0.816 -20.007  10.299  0.00  0.00      A     
ATOM   4425  CD2 PHE A 286      -2.689 -19.183  10.983  0.00  0.00      A     
ATOM   4426  HD2 PHE A 286      -2.563 -19.520  12.001  0.00  0.00      A     
ATOM   4427  C   PHE A 286      -3.587 -16.850  13.534  0.00  0.00      A     
ATOM   4428  O   PHE A 286      -4.026 -16.896  14.683  0.00  0.00      A     
ATOM   4429  N   VAL A 287      -2.266 -16.882  13.266  0.00  0.00      A     
ATOM   4430  HN  VAL A 287      -2.013 -16.752  12.293  0.00  0.00      A     
ATOM   4431  CA  VAL A 287      -1.181 -16.927  14.299  0.00  0.00      A     
ATOM   4432  HA  VAL A 287      -1.527 -16.346  15.154  0.00  0.00      A     
ATOM   4433  CB  VAL A 287      -0.858 -18.349  14.837  0.00  0.00      A     
ATOM   4434  HB  VAL A 287      -0.223 -18.220  15.714  0.00  0.00      A     
ATOM   4435  CG1 VAL A 287      -2.072 -19.152  15.311  0.00  0.00      A     
ATOM   4436 HG11 VAL A 287      -2.721 -19.401  14.471  0.00  0.00      A     
ATOM   4437 HG12 VAL A 287      -2.631 -18.572  16.044  0.00  0.00      A     
ATOM   4438 HG13 VAL A 287      -1.745 -20.074  15.790  0.00  0.00      A     
ATOM   4439  CG2 VAL A 287      -0.072 -19.228  13.856  0.00  0.00      A     
ATOM   4440 HG21 VAL A 287      -0.573 -19.267  12.893  0.00  0.00      A     
ATOM   4441 HG22 VAL A 287       0.027 -20.238  14.250  0.00  0.00      A     
ATOM   4442 HG23 VAL A 287       0.933 -18.830  13.719  0.00  0.00      A     
ATOM   4443  C   VAL A 287       0.172 -16.308  13.900  0.00  0.00      A     
ATOM   4444  O   VAL A 287       0.922 -15.890  14.779  0.00  0.00      A     
ATOM   4445  N   LEU A 288       0.519 -16.231  12.609  0.00  0.00      A     
ATOM   4446  HN  LEU A 288      -0.181 -16.490  11.926  0.00  0.00      A     
ATOM   4447  CA  LEU A 288       1.779 -15.666  12.079  0.00  0.00      A     
ATOM   4448  HA  LEU A 288       2.583 -15.985  12.728  0.00  0.00      A     
ATOM   4449  CB  LEU A 288       2.058 -16.263  10.685  0.00  0.00      A     
ATOM   4450  HB1 LEU A 288       1.332 -15.843  10.000  0.00  0.00      A     
ATOM   4451  HB2 LEU A 288       1.908 -17.340  10.721  0.00  0.00      A     
ATOM   4452  CG  LEU A 288       3.464 -15.982  10.119  0.00  0.00      A     
ATOM   4453  HG  LEU A 288       3.681 -14.917  10.158  0.00  0.00      A     
ATOM   4454  CD1 LEU A 288       4.556 -16.732  10.881  0.00  0.00      A     
ATOM   4455 HD11 LEU A 288       5.514 -16.511  10.418  0.00  0.00      A     
ATOM   4456 HD12 LEU A 288       4.357 -17.804  10.855  0.00  0.00      A     
ATOM   4457 HD13 LEU A 288       4.592 -16.386  11.913  0.00  0.00      A     
ATOM   4458  CD2 LEU A 288       3.545 -16.419   8.658  0.00  0.00      A     
ATOM   4459 HD21 LEU A 288       4.483 -16.070   8.232  0.00  0.00      A     
ATOM   4460 HD22 LEU A 288       2.729 -15.970   8.092  0.00  0.00      A     
ATOM   4461 HD23 LEU A 288       3.494 -17.504   8.579  0.00  0.00      A     
ATOM   4462  C   LEU A 288       1.787 -14.121  12.108  0.00  0.00      A     
ATOM   4463  O   LEU A 288       1.848 -13.463  11.074  0.00  0.00      A     
ATOM   4464  N   VAL A 289       1.641 -13.555  13.310  0.00  0.00      A     
ATOM   4465  HN  VAL A 289       1.532 -14.203  14.082  0.00  0.00      A     
ATOM   4466  CA  VAL A 289       1.271 -12.134  13.511  0.00  0.00      A     
ATOM   4467  HA  VAL A 289       1.521 -11.569  12.611  0.00  0.00      A     
ATOM   4468  CB  VAL A 289      -0.256 -11.994  13.700  0.00  0.00      A     
ATOM   4469  HB  VAL A 289      -0.485 -10.935  13.722  0.00  0.00      A     
ATOM   4470  CG1 VAL A 289      -1.046 -12.584  12.536  0.00  0.00      A     
ATOM   4471 HG11 VAL A 289      -0.608 -12.260  11.594  0.00  0.00      A     
ATOM   4472 HG12 VAL A 289      -2.072 -12.222  12.601  0.00  0.00      A     
ATOM   4473 HG13 VAL A 289      -1.046 -13.672  12.575  0.00  0.00      A     
ATOM   4474  CG2 VAL A 289      -0.828 -12.656  14.964  0.00  0.00      A     
ATOM   4475 HG21 VAL A 289      -1.914 -12.546  14.972  0.00  0.00      A     
ATOM   4476 HG22 VAL A 289      -0.437 -12.175  15.854  0.00  0.00      A     
ATOM   4477 HG23 VAL A 289      -0.589 -13.716  14.984  0.00  0.00      A     
ATOM   4478  C   VAL A 289       2.016 -11.437  14.658  0.00  0.00      A     
ATOM   4479  O   VAL A 289       2.581 -10.362  14.473  0.00  0.00      A     
ATOM   4480  N   LEU A 290       2.124 -12.083  15.825  0.00  0.00      A     
ATOM   4481  HN  LEU A 290       1.660 -12.975  15.895  0.00  0.00      A     
ATOM   4482  CA  LEU A 290       2.679 -11.517  17.071  0.00  0.00      A     
ATOM   4483  HA  LEU A 290       2.294 -10.497  17.157  0.00  0.00      A     
ATOM   4484  CB  LEU A 290       2.123 -12.313  18.277  0.00  0.00      A     
ATOM   4485  HB1 LEU A 290       1.045 -12.425  18.165  0.00  0.00      A     
ATOM   4486  HB2 LEU A 290       2.285 -11.697  19.163  0.00  0.00      A     
ATOM   4487  CG  LEU A 290       2.740 -13.703  18.554  0.00  0.00      A     
ATOM   4488  HG  LEU A 290       3.827 -13.639  18.566  0.00  0.00      A     
ATOM   4489  CD1 LEU A 290       2.285 -14.203  19.922  0.00  0.00      A     
ATOM   4490 HD11 LEU A 290       2.753 -15.163  20.139  0.00  0.00      A     
ATOM   4491 HD12 LEU A 290       1.203 -14.322  19.936  0.00  0.00      A     
ATOM   4492 HD13 LEU A 290       2.580 -13.490  20.692  0.00  0.00      A     
ATOM   4493  CD2 LEU A 290       2.320 -14.758  17.535  0.00  0.00      A     
ATOM   4494 HD21 LEU A 290       2.742 -14.526  16.562  0.00  0.00      A     
ATOM   4495 HD22 LEU A 290       1.233 -14.808  17.465  0.00  0.00      A     
ATOM   4496 HD23 LEU A 290       2.702 -15.734  17.834  0.00  0.00      A     
ATOM   4497  C   LEU A 290       4.221 -11.385  17.130  0.00  0.00      A     
ATOM   4498  O   LEU A 290       4.779 -11.168  18.207  0.00  0.00      A     
ATOM   4499  N   TYR A 291       4.928 -11.567  16.013  0.00  0.00      A     
ATOM   4500  HN  TYR A 291       4.407 -11.670  15.157  0.00  0.00      A     
ATOM   4501  CA  TYR A 291       6.367 -11.879  16.015  0.00  0.00      A     
ATOM   4502  HA  TYR A 291       6.674 -12.200  17.012  0.00  0.00      A     
ATOM   4503  CB  TYR A 291       6.615 -13.059  15.062  0.00  0.00      A     
ATOM   4504  HB1 TYR A 291       7.691 -13.210  15.013  0.00  0.00      A     
ATOM   4505  HB2 TYR A 291       6.295 -12.771  14.060  0.00  0.00      A     
ATOM   4506  CG  TYR A 291       5.990 -14.406  15.405  0.00  0.00      A     
ATOM   4507  CD1 TYR A 291       4.844 -14.853  14.718  0.00  0.00      A     
ATOM   4508  HD1 TYR A 291       4.360 -14.205  14.000  0.00  0.00      A     
ATOM   4509  CE1 TYR A 291       4.361 -16.161  14.935  0.00  0.00      A     
ATOM   4510  HE1 TYR A 291       3.479 -16.527  14.443  0.00  0.00      A     
ATOM   4511  CZ  TYR A 291       5.038 -17.044  15.792  0.00  0.00      A     
ATOM   4512  OH  TYR A 291       4.607 -18.331  15.887  0.00  0.00      A     
ATOM   4513  HH  TYR A 291       5.174 -18.867  16.455  0.00  0.00      A     
ATOM   4514  CE2 TYR A 291       6.172 -16.595  16.500  0.00  0.00      A     
ATOM   4515  HE2 TYR A 291       6.698 -17.271  17.156  0.00  0.00      A     
ATOM   4516  CD2 TYR A 291       6.630 -15.271  16.317  0.00  0.00      A     
ATOM   4517  HD2 TYR A 291       7.508 -14.929  16.843  0.00  0.00      A     
ATOM   4518  C   TYR A 291       7.310 -10.718  15.623  0.00  0.00      A     
ATOM   4519  O   TYR A 291       8.282 -10.465  16.329  0.00  0.00      A     
ATOM   4520  N   ASP A 292       7.080 -10.049  14.488  0.00  0.00      A     
ATOM   4521  HN  ASP A 292       6.227 -10.254  13.988  0.00  0.00      A     
ATOM   4522  CA  ASP A 292       8.161  -9.441  13.675  0.00  0.00      A     
ATOM   4523  HA  ASP A 292       8.929  -9.016  14.323  0.00  0.00      A     
ATOM   4524  CB  ASP A 292       8.761 -10.609  12.863  0.00  0.00      A     
ATOM   4525  HB1 ASP A 292       8.168 -10.758  11.959  0.00  0.00      A     
ATOM   4526  HB2 ASP A 292       8.678 -11.531  13.438  0.00  0.00      A     
ATOM   4527  CG  ASP A 292      10.231 -10.451  12.483  0.00  0.00      A     
ATOM   4528  OD1 ASP A 292      11.063 -11.207  13.044  0.00  0.00      A     
ATOM   4529  OD2 ASP A 292      10.507  -9.697  11.535  0.00  0.00      A     
ATOM   4530  C   ASP A 292       7.632  -8.339  12.710  0.00  0.00      A     
ATOM   4531  O   ASP A 292       6.424  -8.234  12.506  0.00  0.00      A     
ATOM   4532  N   GLU A 293       8.438  -7.446  12.121  0.00  0.00      A     
ATOM   4533  HN  GLU A 293       8.079  -6.981  11.293  0.00  0.00      A     
ATOM   4534  CA  GLU A 293       9.695  -6.889  12.666  0.00  0.00      A     
ATOM   4535  HA  GLU A 293      10.385  -7.703  12.889  0.00  0.00      A     
ATOM   4536  CB  GLU A 293      10.401  -6.006  11.607  0.00  0.00      A     
ATOM   4537  HB1 GLU A 293      10.368  -6.511  10.640  0.00  0.00      A     
ATOM   4538  HB2 GLU A 293      11.449  -5.961  11.897  0.00  0.00      A     
ATOM   4539  CG  GLU A 293       9.969  -4.533  11.419  0.00  0.00      A     
ATOM   4540  HG1 GLU A 293      10.701  -4.058  10.762  0.00  0.00      A     
ATOM   4541  HG2 GLU A 293      10.037  -4.021  12.381  0.00  0.00      A     
ATOM   4542  CD  GLU A 293       8.578  -4.289  10.813  0.00  0.00      A     
ATOM   4543  OE1 GLU A 293       8.105  -3.125  10.836  0.00  0.00      A     
ATOM   4544  OE2 GLU A 293       7.892  -5.239  10.383  0.00  0.00      A     
ATOM   4545  C   GLU A 293       9.466  -6.137  13.992  0.00  0.00      A     
ATOM   4546  O   GLU A 293      10.293  -6.189  14.899  0.00  0.00      A     
ATOM   4547  N   ILE A 294       8.274  -5.541  14.145  0.00  0.00      A     
ATOM   4548  HN  ILE A 294       7.675  -5.549  13.328  0.00  0.00      A     
ATOM   4549  CA  ILE A 294       7.718  -4.959  15.388  0.00  0.00      A     
ATOM   4550  HA  ILE A 294       8.205  -5.446  16.230  0.00  0.00      A     
ATOM   4551  CB  ILE A 294       8.016  -3.442  15.534  0.00  0.00      A     
ATOM   4552  HB  ILE A 294       7.488  -3.085  16.421  0.00  0.00      A     
ATOM   4553  CG2 ILE A 294       9.514  -3.214  15.800  0.00  0.00      A     
ATOM   4554 HG21 ILE A 294       9.849  -3.868  16.607  0.00  0.00      A     
ATOM   4555 HG22 ILE A 294       9.693  -2.185  16.108  0.00  0.00      A     
ATOM   4556 HG23 ILE A 294      10.100  -3.434  14.907  0.00  0.00      A     
ATOM   4557  CG1 ILE A 294       7.532  -2.616  14.324  0.00  0.00      A     
ATOM   4558 HG11 ILE A 294       6.491  -2.857  14.135  0.00  0.00      A     
ATOM   4559 HG12 ILE A 294       8.108  -2.894  13.444  0.00  0.00      A     
ATOM   4560  CD  ILE A 294       7.628  -1.097  14.514  0.00  0.00      A     
ATOM   4561  HD1 ILE A 294       7.090  -0.802  15.415  0.00  0.00      A     
ATOM   4562  HD2 ILE A 294       8.669  -0.785  14.593  0.00  0.00      A     
ATOM   4563  HD3 ILE A 294       7.178  -0.597  13.656  0.00  0.00      A     
ATOM   4564  C   ILE A 294       6.226  -5.312  15.566  0.00  0.00      A     
ATOM   4565  O   ILE A 294       5.399  -4.469  15.910  0.00  0.00      A     
ATOM   4566  N   LYS A 295       5.874  -6.585  15.312  0.00  0.00      A     
ATOM   4567  HN  LYS A 295       6.624  -7.198  15.023  0.00  0.00      A     
ATOM   4568  CA  LYS A 295       4.538  -7.201  15.548  0.00  0.00      A     
ATOM   4569  HA  LYS A 295       4.581  -8.232  15.193  0.00  0.00      A     
ATOM   4570  CB  LYS A 295       4.238  -7.260  17.063  0.00  0.00      A     
ATOM   4571  HB1 LYS A 295       3.346  -7.870  17.216  0.00  0.00      A     
ATOM   4572  HB2 LYS A 295       4.021  -6.253  17.424  0.00  0.00      A     
ATOM   4573  CG  LYS A 295       5.378  -7.849  17.908  0.00  0.00      A     
ATOM   4574  HG1 LYS A 295       6.274  -7.235  17.807  0.00  0.00      A     
ATOM   4575  HG2 LYS A 295       5.608  -8.854  17.561  0.00  0.00      A     
ATOM   4576  CD  LYS A 295       4.984  -7.869  19.389  0.00  0.00      A     
ATOM   4577  HD1 LYS A 295       4.065  -8.442  19.535  0.00  0.00      A     
ATOM   4578  HD2 LYS A 295       4.806  -6.842  19.706  0.00  0.00      A     
ATOM   4579  CE  LYS A 295       6.115  -8.444  20.244  0.00  0.00      A     
ATOM   4580  HE1 LYS A 295       7.074  -8.142  19.810  0.00  0.00      A     
ATOM   4581  HE2 LYS A 295       6.056  -8.008  21.245  0.00  0.00      A     
ATOM   4582  NZ  LYS A 295       6.036  -9.919  20.346  0.00  0.00      A     
ATOM   4583  HZ1 LYS A 295       5.798 -10.344  19.454  0.00  0.00      A     
ATOM   4584  HZ2 LYS A 295       6.935 -10.294  20.643  0.00  0.00      A     
ATOM   4585  HZ3 LYS A 295       5.315 -10.188  21.009  0.00  0.00      A     
ATOM   4586  C   LYS A 295       3.373  -6.580  14.747  0.00  0.00      A     
ATOM   4587  O   LYS A 295       2.265  -6.433  15.258  0.00  0.00      A     
ATOM   4588  N   LYS A 296       3.645  -6.164  13.506  0.00  0.00      A     
ATOM   4589  HN  LYS A 296       4.616  -6.235  13.231  0.00  0.00      A     
ATOM   4590  CA  LYS A 296       2.713  -5.519  12.543  0.00  0.00      A     
ATOM   4591  HA  LYS A 296       1.722  -5.916  12.749  0.00  0.00      A     
ATOM   4592  CB  LYS A 296       2.640  -3.986  12.789  0.00  0.00      A     
ATOM   4593  HB1 LYS A 296       2.046  -3.839  13.689  0.00  0.00      A     
ATOM   4594  HB2 LYS A 296       2.070  -3.505  11.994  0.00  0.00      A     
ATOM   4595  CG  LYS A 296       3.977  -3.243  13.015  0.00  0.00      A     
ATOM   4596  HG1 LYS A 296       4.809  -3.935  12.982  0.00  0.00      A     
ATOM   4597  HG2 LYS A 296       3.960  -2.837  14.027  0.00  0.00      A     
ATOM   4598  CD  LYS A 296       4.288  -2.076  12.062  0.00  0.00      A     
ATOM   4599  HD1 LYS A 296       3.523  -1.311  12.198  0.00  0.00      A     
ATOM   4600  HD2 LYS A 296       5.245  -1.639  12.347  0.00  0.00      A     
ATOM   4601  CE  LYS A 296       4.338  -2.442  10.574  0.00  0.00      A     
ATOM   4602  HE1 LYS A 296       4.495  -1.529   9.993  0.00  0.00      A     
ATOM   4603  HE2 LYS A 296       3.359  -2.838  10.292  0.00  0.00      A     
ATOM   4604  NZ  LYS A 296       5.389  -3.436  10.233  0.00  0.00      A     
ATOM   4605  HZ1 LYS A 296       5.273  -4.294  10.763  0.00  0.00      A     
ATOM   4606  HZ2 LYS A 296       5.326  -3.672   9.246  0.00  0.00      A     
ATOM   4607  HZ3 LYS A 296       6.343  -3.118  10.423  0.00  0.00      A     
ATOM   4608  C   LYS A 296       2.938  -5.913  11.067  0.00  0.00      A     
ATOM   4609  O   LYS A 296       2.749  -5.099  10.166  0.00  0.00      A     
ATOM   4610  N   TYR A 297       3.383  -7.148  10.814  0.00  0.00      A     
ATOM   4611  HN  TYR A 297       3.566  -7.735  11.611  0.00  0.00      A     
ATOM   4612  CA  TYR A 297       3.733  -7.664   9.468  0.00  0.00      A     
ATOM   4613  HA  TYR A 297       3.855  -6.805   8.807  0.00  0.00      A     
ATOM   4614  CB  TYR A 297       5.101  -8.371   9.494  0.00  0.00      A     
ATOM   4615  HB1 TYR A 297       5.810  -7.753  10.040  0.00  0.00      A     
ATOM   4616  HB2 TYR A 297       5.458  -8.383   8.464  0.00  0.00      A     
ATOM   4617  CG  TYR A 297       5.197  -9.803  10.022  0.00  0.00      A     
ATOM   4618  CD1 TYR A 297       4.423 -10.277  11.108  0.00  0.00      A     
ATOM   4619  HD1 TYR A 297       3.683  -9.652  11.581  0.00  0.00      A     
ATOM   4620  CE1 TYR A 297       4.623 -11.583  11.604  0.00  0.00      A     
ATOM   4621  HE1 TYR A 297       4.041 -11.950  12.431  0.00  0.00      A     
ATOM   4622  CZ  TYR A 297       5.584 -12.426  11.016  0.00  0.00      A     
ATOM   4623  OH  TYR A 297       5.833 -13.658  11.528  0.00  0.00      A     
ATOM   4624  HH  TYR A 297       6.602 -14.046  11.085  0.00  0.00      A     
ATOM   4625  CE2 TYR A 297       6.324 -11.974   9.908  0.00  0.00      A     
ATOM   4626  HE2 TYR A 297       7.038 -12.631   9.441  0.00  0.00      A     
ATOM   4627  CD2 TYR A 297       6.140 -10.664   9.425  0.00  0.00      A     
ATOM   4628  HD2 TYR A 297       6.742 -10.311   8.599  0.00  0.00      A     
ATOM   4629  C   TYR A 297       2.669  -8.539   8.772  0.00  0.00      A     
ATOM   4630  O   TYR A 297       2.899  -8.985   7.645  0.00  0.00      A     
ATOM   4631  N   THR A 298       1.526  -8.766   9.431  0.00  0.00      A     
ATOM   4632  HN  THR A 298       1.466  -8.385  10.363  0.00  0.00      A     
ATOM   4633  CA  THR A 298       0.316  -9.521   8.996  0.00  0.00      A     
ATOM   4634  HA  THR A 298       0.560 -10.577   8.913  0.00  0.00      A     
ATOM   4635  CB  THR A 298      -0.777  -9.372  10.049  0.00  0.00      A     
ATOM   4636  HB  THR A 298      -1.142  -8.347  10.047  0.00  0.00      A     
ATOM   4637  CG2 THR A 298      -1.956 -10.317   9.843  0.00  0.00      A     
ATOM   4638 HG21 THR A 298      -2.545  -9.991   8.987  0.00  0.00      A     
ATOM   4639 HG22 THR A 298      -1.587 -11.324   9.657  0.00  0.00      A     
ATOM   4640 HG23 THR A 298      -2.594 -10.313  10.727  0.00  0.00      A     
ATOM   4641  OG1 THR A 298      -0.219  -9.635  11.310  0.00  0.00      A     
ATOM   4642  HG1 THR A 298      -0.861  -9.312  11.968  0.00  0.00      A     
ATOM   4643  C   THR A 298      -0.295  -9.092   7.671  0.00  0.00      A     
ATOM   4644  OT1 THR A 298      -0.324  -7.879   7.397  0.00  0.00      A     
ATOM   4645  OT2 THR A 298      -0.763  -9.979   6.921  0.00  0.00      A     
ATOM   4646  O1B ADP C   1       2.665  -5.942  -4.131  0.00  0.00      C     
ATOM   4647  PB  ADP C   1       1.563  -4.983  -4.137  0.00  0.00      C     
ATOM   4648  O2B ADP C   1       0.528  -5.187  -5.135  0.00  0.00      C     
ATOM   4649  O3B ADP C   1       1.996  -3.589  -4.046  0.00  0.00      C     
ATOM   4650  O3A ADP C   1       0.897  -5.411  -2.929  0.00  0.00      C     
ATOM   4651  PA  ADP C   1       0.141  -4.435  -2.173  0.00  0.00      C     
ATOM   4652  O1A ADP C   1       0.903  -3.315  -1.591  0.00  0.00      C     
ATOM   4653  O2A ADP C   1      -1.208  -4.231  -2.728  0.00  0.00      C     
ATOM   4654  O5' ADP C   1       0.019  -5.491  -0.995  0.00  0.00      C     
ATOM   4655  C5' ADP C   1      -0.721  -5.170   0.168  0.00  0.00      C     
ATOM   4656  H5' ADP C   1      -0.494  -4.156   0.497  0.00  0.00      C     
ATOM   4657 H5'' ADP C   1      -1.776  -5.136  -0.105  0.00  0.00      C     
ATOM   4658  C4' ADP C   1      -0.499  -6.178   1.300  0.00  0.00      C     
ATOM   4659  H4' ADP C   1      -0.651  -7.176   0.894  0.00  0.00      C     
ATOM   4660  O4' ADP C   1       0.800  -6.087   1.898  0.00  0.00      C     
ATOM   4661  C1' ADP C   1       0.649  -5.942   3.309  0.00  0.00      C     
ATOM   4662  H1' ADP C   1       0.518  -6.915   3.792  0.00  0.00      C     
ATOM   4663  N9  ADP C   1       1.820  -5.248   3.902  0.00  0.00      C     
ATOM   4664  C8  ADP C   1       1.856  -4.066   4.607  0.00  0.00      C     
ATOM   4665  H8  ADP C   1       0.961  -3.510   4.854  0.00  0.00      C     
ATOM   4666  N7  ADP C   1       3.060  -3.644   4.909  0.00  0.00      C     
ATOM   4667  C5  ADP C   1       3.877  -4.677   4.401  0.00  0.00      C     
ATOM   4668  C6  ADP C   1       5.269  -4.940   4.342  0.00  0.00      C     
ATOM   4669  N6  ADP C   1       6.237  -4.169   4.767  0.00  0.00      C     
ATOM   4670  H61 ADP C   1       7.158  -4.544   4.632  0.00  0.00      C     
ATOM   4671  H62 ADP C   1       6.029  -3.283   5.185  0.00  0.00      C     
ATOM   4672  N1  ADP C   1       5.770  -6.052   3.827  0.00  0.00      C     
ATOM   4673  C2  ADP C   1       4.914  -6.943   3.371  0.00  0.00      C     
ATOM   4674  H2  ADP C   1       5.347  -7.853   2.978  0.00  0.00      C     
ATOM   4675  N3  ADP C   1       3.588  -6.864   3.330  0.00  0.00      C     
ATOM   4676  C4  ADP C   1       3.126  -5.682   3.847  0.00  0.00      C     
ATOM   4677  C3' ADP C   1      -1.513  -5.932   2.422  0.00  0.00      C     
ATOM   4678  H3' ADP C   1      -2.352  -5.318   2.100  0.00  0.00      C     
ATOM   4679  O3' ADP C   1      -1.961  -7.202   2.863  0.00  0.00      C     
ATOM   4680 H3'' ADP C   1      -2.620  -7.489   2.196  0.00  0.00      C     
ATOM   4681  C2' ADP C   1      -0.663  -5.182   3.450  0.00  0.00      C     
ATOM   4682 H2'' ADP C   1      -0.528  -4.155   3.106  0.00  0.00      C     
ATOM   4683  O2' ADP C   1      -1.161  -5.188   4.781  0.00  0.00      C     
ATOM   4684  H2' ADP C   1      -2.047  -5.615   4.787  0.00  0.00      C     
END
