# Supplementary material for: Dataset of the AAC2 conformations in the c-, intermediate- and m-states obtained from free-energy simulations
Source: Data Brief. 2016 Apr 13;7:1355–7. doi: 10.1016/j.dib.2016.04.022 (PMC4845157; doi:10.1016/j.dib.2016.04.022)
Supplement: Supplementary file 2 — Supplementary material [file mmc2.zip › AAC_ADP_mstate_min.pdb]

HEADER The m-state conformation of AAC2 in the presence of ADP
CRYST1    1.000    1.000    1.000  90.00  90.00  90.00 P 1           1
ATOM      1  N   ASP A   3      27.616   2.972  23.576  0.00  0.00      A     
ATOM      2  HT1 ASP A   3      28.259   3.218  22.830  0.00  0.00      A     
ATOM      3  HT2 ASP A   3      28.146   2.887  24.431  0.00  0.00      A     
ATOM      4  HT3 ASP A   3      26.940   3.719  23.678  0.00  0.00      A     
ATOM      5  CA  ASP A   3      26.918   1.708  23.252  0.00  0.00      A     
ATOM      6  HA  ASP A   3      26.182   1.536  24.034  0.00  0.00      A     
ATOM      7  CB  ASP A   3      26.149   1.887  21.936  0.00  0.00      A     
ATOM      8  HB1 ASP A   3      26.849   1.964  21.107  0.00  0.00      A     
ATOM      9  HB2 ASP A   3      25.591   2.818  22.000  0.00  0.00      A     
ATOM     10  CG  ASP A   3      25.150   0.782  21.634  0.00  0.00      A     
ATOM     11  OD1 ASP A   3      24.812   0.613  20.443  0.00  0.00      A     
ATOM     12  OD2 ASP A   3      24.758   0.044  22.568  0.00  0.00      A     
ATOM     13  C   ASP A   3      27.884   0.511  23.292  0.00  0.00      A     
ATOM     14  O   ASP A   3      29.071   0.705  23.529  0.00  0.00      A     
ATOM     15  N   ALA A   4      27.403  -0.723  23.116  0.00  0.00      A     
ATOM     16  HN  ALA A   4      26.414  -0.812  22.910  0.00  0.00      A     
ATOM     17  CA  ALA A   4      28.158  -1.975  23.301  0.00  0.00      A     
ATOM     18  HA  ALA A   4      29.198  -1.738  23.517  0.00  0.00      A     
ATOM     19  CB  ALA A   4      27.581  -2.674  24.535  0.00  0.00      A     
ATOM     20  HB1 ALA A   4      28.188  -3.542  24.794  0.00  0.00      A     
ATOM     21  HB2 ALA A   4      26.561  -2.999  24.339  0.00  0.00      A     
ATOM     22  HB3 ALA A   4      27.578  -1.985  25.376  0.00  0.00      A     
ATOM     23  C   ALA A   4      28.161  -2.890  22.051  0.00  0.00      A     
ATOM     24  O   ALA A   4      27.382  -2.680  21.123  0.00  0.00      A     
ATOM     25  N   ALA A   5      29.048  -3.890  21.997  0.00  0.00      A     
ATOM     26  HN  ALA A   5      29.596  -4.080  22.827  0.00  0.00      A     
ATOM     27  CA  ALA A   5      29.448  -4.583  20.758  0.00  0.00      A     
ATOM     28  HA  ALA A   5      29.770  -3.829  20.042  0.00  0.00      A     
ATOM     29  CB  ALA A   5      30.661  -5.457  21.082  0.00  0.00      A     
ATOM     30  HB1 ALA A   5      30.375  -6.262  21.759  0.00  0.00      A     
ATOM     31  HB2 ALA A   5      31.440  -4.854  21.544  0.00  0.00      A     
ATOM     32  HB3 ALA A   5      31.057  -5.888  20.162  0.00  0.00      A     
ATOM     33  C   ALA A   5      28.362  -5.417  20.042  0.00  0.00      A     
ATOM     34  O   ALA A   5      28.416  -5.578  18.822  0.00  0.00      A     
ATOM     35  N   VAL A   6      27.367  -5.925  20.773  0.00  0.00      A     
ATOM     36  HN  VAL A   6      27.402  -5.768  21.776  0.00  0.00      A     
ATOM     37  CA  VAL A   6      26.254  -6.752  20.238  0.00  0.00      A     
ATOM     38  HA  VAL A   6      26.169  -6.545  19.174  0.00  0.00      A     
ATOM     39  CB  VAL A   6      26.525  -8.265  20.389  0.00  0.00      A     
ATOM     40  HB  VAL A   6      25.641  -8.815  20.070  0.00  0.00      A     
ATOM     41  CG1 VAL A   6      27.686  -8.746  19.516  0.00  0.00      A     
ATOM     42 HG11 VAL A   6      28.616  -8.279  19.836  0.00  0.00      A     
ATOM     43 HG12 VAL A   6      27.499  -8.489  18.477  0.00  0.00      A     
ATOM     44 HG13 VAL A   6      27.785  -9.828  19.600  0.00  0.00      A     
ATOM     45  CG2 VAL A   6      26.851  -8.663  21.829  0.00  0.00      A     
ATOM     46 HG21 VAL A   6      26.093  -8.273  22.504  0.00  0.00      A     
ATOM     47 HG22 VAL A   6      27.822  -8.266  22.124  0.00  0.00      A     
ATOM     48 HG23 VAL A   6      26.873  -9.750  21.908  0.00  0.00      A     
ATOM     49  C   VAL A   6      24.879  -6.372  20.812  0.00  0.00      A     
ATOM     50  O   VAL A   6      23.886  -7.085  20.648  0.00  0.00      A     
ATOM     51  N   SER A   7      24.784  -5.218  21.472  0.00  0.00      A     
ATOM     52  HN  SER A   7      25.636  -4.685  21.578  0.00  0.00      A     
ATOM     53  CA  SER A   7      23.535  -4.613  21.969  0.00  0.00      A     
ATOM     54  HA  SER A   7      23.067  -5.314  22.660  0.00  0.00      A     
ATOM     55  CB  SER A   7      23.826  -3.325  22.741  0.00  0.00      A     
ATOM     56  HB1 SER A   7      24.587  -3.512  23.497  0.00  0.00      A     
ATOM     57  HB2 SER A   7      22.915  -2.968  23.223  0.00  0.00      A     
ATOM     58  OG  SER A   7      24.279  -2.368  21.813  0.00  0.00      A     
ATOM     59  HG1 SER A   7      24.387  -1.486  22.246  0.00  0.00      A     
ATOM     60  C   SER A   7      22.493  -4.281  20.892  0.00  0.00      A     
ATOM     61  O   SER A   7      21.347  -4.031  21.246  0.00  0.00      A     
ATOM     62  N   PHE A   8      22.817  -4.295  19.590  0.00  0.00      A     
ATOM     63  HN  PHE A   8      23.792  -4.416  19.340  0.00  0.00      A     
ATOM     64  CA  PHE A   8      21.812  -4.144  18.515  0.00  0.00      A     
ATOM     65  HA  PHE A   8      21.111  -3.371  18.825  0.00  0.00      A     
ATOM     66  CB  PHE A   8      22.465  -3.616  17.222  0.00  0.00      A     
ATOM     67  HB1 PHE A   8      23.005  -2.704  17.452  0.00  0.00      A     
ATOM     68  HB2 PHE A   8      21.675  -3.285  16.559  0.00  0.00      A     
ATOM     69  CG  PHE A   8      23.389  -4.531  16.435  0.00  0.00      A     
ATOM     70  CD1 PHE A   8      22.883  -5.640  15.729  0.00  0.00      A     
ATOM     71  HD1 PHE A   8      21.833  -5.888  15.774  0.00  0.00      A     
ATOM     72  CE1 PHE A   8      23.737  -6.417  14.928  0.00  0.00      A     
ATOM     73  HE1 PHE A   8      23.338  -7.268  14.394  0.00  0.00      A     
ATOM     74  CZ  PHE A   8      25.097  -6.084  14.810  0.00  0.00      A     
ATOM     75  HZ  PHE A   8      25.753  -6.667  14.178  0.00  0.00      A     
ATOM     76  CE2 PHE A   8      25.610  -4.986  15.515  0.00  0.00      A     
ATOM     77  HE2 PHE A   8      26.655  -4.719  15.420  0.00  0.00      A     
ATOM     78  CD2 PHE A   8      24.754  -4.205  16.309  0.00  0.00      A     
ATOM     79  HD2 PHE A   8      25.146  -3.323  16.792  0.00  0.00      A     
ATOM     80  C   PHE A   8      20.943  -5.401  18.275  0.00  0.00      A     
ATOM     81  O   PHE A   8      19.926  -5.334  17.582  0.00  0.00      A     
ATOM     82  N   ALA A   9      21.314  -6.539  18.870  0.00  0.00      A     
ATOM     83  HN  ALA A   9      22.157  -6.504  19.431  0.00  0.00      A     
ATOM     84  CA  ALA A   9      20.859  -7.877  18.481  0.00  0.00      A     
ATOM     85  HA  ALA A   9      20.210  -7.797  17.608  0.00  0.00      A     
ATOM     86  CB  ALA A   9      22.114  -8.638  18.049  0.00  0.00      A     
ATOM     87  HB1 ALA A   9      22.594  -8.108  17.229  0.00  0.00      A     
ATOM     88  HB2 ALA A   9      21.846  -9.632  17.699  0.00  0.00      A     
ATOM     89  HB3 ALA A   9      22.808  -8.731  18.885  0.00  0.00      A     
ATOM     90  C   ALA A   9      20.036  -8.631  19.554  0.00  0.00      A     
ATOM     91  O   ALA A   9      20.049  -9.864  19.591  0.00  0.00      A     
ATOM     92  N   LYS A  10      19.317  -7.907  20.427  0.00  0.00      A     
ATOM     93  HN  LYS A  10      19.395  -6.897  20.358  0.00  0.00      A     
ATOM     94  CA  LYS A  10      18.443  -8.478  21.485  0.00  0.00      A     
ATOM     95  HA  LYS A  10      18.320  -9.545  21.307  0.00  0.00      A     
ATOM     96  CB  LYS A  10      19.132  -8.357  22.854  0.00  0.00      A     
ATOM     97  HB1 LYS A  10      18.400  -8.553  23.635  0.00  0.00      A     
ATOM     98  HB2 LYS A  10      19.533  -7.351  22.990  0.00  0.00      A     
ATOM     99  CG  LYS A  10      20.249  -9.404  22.983  0.00  0.00      A     
ATOM    100  HG1 LYS A  10      21.014  -9.217  22.232  0.00  0.00      A     
ATOM    101  HG2 LYS A  10      19.826 -10.393  22.806  0.00  0.00      A     
ATOM    102  CD  LYS A  10      20.896  -9.386  24.370  0.00  0.00      A     
ATOM    103  HD1 LYS A  10      20.122  -9.383  25.138  0.00  0.00      A     
ATOM    104  HD2 LYS A  10      21.512  -8.491  24.469  0.00  0.00      A     
ATOM    105  CE  LYS A  10      21.750 -10.642  24.551  0.00  0.00      A     
ATOM    106  HE1 LYS A  10      22.407 -10.766  23.683  0.00  0.00      A     
ATOM    107  HE2 LYS A  10      21.085 -11.512  24.591  0.00  0.00      A     
ATOM    108  NZ  LYS A  10      22.555 -10.560  25.789  0.00  0.00      A     
ATOM    109  HZ1 LYS A  10      22.868 -11.491  26.050  0.00  0.00      A     
ATOM    110  HZ2 LYS A  10      21.995 -10.220  26.568  0.00  0.00      A     
ATOM    111  HZ3 LYS A  10      23.355  -9.947  25.654  0.00  0.00      A     
ATOM    112  C   LYS A  10      16.999  -7.955  21.497  0.00  0.00      A     
ATOM    113  O   LYS A  10      16.103  -8.721  21.837  0.00  0.00      A     
ATOM    114  N   ASP A  11      16.786  -6.737  21.001  0.00  0.00      A     
ATOM    115  HN  ASP A  11      17.616  -6.178  20.858  0.00  0.00      A     
ATOM    116  CA  ASP A  11      15.522  -6.148  20.511  0.00  0.00      A     
ATOM    117  HA  ASP A  11      14.823  -6.032  21.341  0.00  0.00      A     
ATOM    118  CB  ASP A  11      15.904  -4.741  19.997  0.00  0.00      A     
ATOM    119  HB1 ASP A  11      16.788  -4.841  19.363  0.00  0.00      A     
ATOM    120  HB2 ASP A  11      16.193  -4.140  20.860  0.00  0.00      A     
ATOM    121  CG  ASP A  11      14.864  -3.960  19.189  0.00  0.00      A     
ATOM    122  OD1 ASP A  11      15.030  -3.955  17.950  0.00  0.00      A     
ATOM    123  OD2 ASP A  11      14.013  -3.264  19.793  0.00  0.00      A     
ATOM    124  C   ASP A  11      14.832  -7.074  19.480  0.00  0.00      A     
ATOM    125  O   ASP A  11      14.086  -7.963  19.872  0.00  0.00      A     
ATOM    126  N   PHE A  12      15.189  -7.001  18.195  0.00  0.00      A     
ATOM    127  HN  PHE A  12      15.669  -6.159  17.903  0.00  0.00      A     
ATOM    128  CA  PHE A  12      14.639  -7.864  17.129  0.00  0.00      A     
ATOM    129  HA  PHE A  12      13.557  -7.721  17.134  0.00  0.00      A     
ATOM    130  CB  PHE A  12      15.173  -7.323  15.796  0.00  0.00      A     
ATOM    131  HB1 PHE A  12      16.194  -7.674  15.645  0.00  0.00      A     
ATOM    132  HB2 PHE A  12      15.210  -6.236  15.866  0.00  0.00      A     
ATOM    133  CG  PHE A  12      14.332  -7.636  14.576  0.00  0.00      A     
ATOM    134  CD1 PHE A  12      14.697  -8.672  13.695  0.00  0.00      A     
ATOM    135  HD1 PHE A  12      15.548  -9.297  13.919  0.00  0.00      A     
ATOM    136  CE1 PHE A  12      13.955  -8.890  12.519  0.00  0.00      A     
ATOM    137  HE1 PHE A  12      14.235  -9.683  11.839  0.00  0.00      A     
ATOM    138  CZ  PHE A  12      12.836  -8.087  12.235  0.00  0.00      A     
ATOM    139  HZ  PHE A  12      12.255  -8.269  11.341  0.00  0.00      A     
ATOM    140  CE2 PHE A  12      12.458  -7.066  13.124  0.00  0.00      A     
ATOM    141  HE2 PHE A  12      11.584  -6.460  12.920  0.00  0.00      A     
ATOM    142  CD2 PHE A  12      13.208  -6.837  14.291  0.00  0.00      A     
ATOM    143  HD2 PHE A  12      12.915  -6.052  14.980  0.00  0.00      A     
ATOM    144  C   PHE A  12      14.882  -9.394  17.276  0.00  0.00      A     
ATOM    145  O   PHE A  12      14.351 -10.190  16.502  0.00  0.00      A     
ATOM    146  N   LEU A  13      15.674  -9.846  18.261  0.00  0.00      A     
ATOM    147  HN  LEU A  13      16.048  -9.143  18.881  0.00  0.00      A     
ATOM    148  CA  LEU A  13      15.798 -11.267  18.657  0.00  0.00      A     
ATOM    149  HA  LEU A  13      15.587 -11.892  17.791  0.00  0.00      A     
ATOM    150  CB  LEU A  13      17.253 -11.544  19.089  0.00  0.00      A     
ATOM    151  HB1 LEU A  13      17.489 -10.874  19.910  0.00  0.00      A     
ATOM    152  HB2 LEU A  13      17.915 -11.299  18.258  0.00  0.00      A     
ATOM    153  CG  LEU A  13      17.566 -12.982  19.561  0.00  0.00      A     
ATOM    154  HG  LEU A  13      16.990 -13.203  20.454  0.00  0.00      A     
ATOM    155  CD1 LEU A  13      17.271 -14.047  18.509  0.00  0.00      A     
ATOM    156 HD11 LEU A  13      17.546 -15.027  18.899  0.00  0.00      A     
ATOM    157 HD12 LEU A  13      17.848 -13.851  17.611  0.00  0.00      A     
ATOM    158 HD13 LEU A  13      16.209 -14.065  18.276  0.00  0.00      A     
ATOM    159  CD2 LEU A  13      19.038 -13.110  19.921  0.00  0.00      A     
ATOM    160 HD21 LEU A  13      19.234 -14.105  20.320  0.00  0.00      A     
ATOM    161 HD22 LEU A  13      19.298 -12.371  20.679  0.00  0.00      A     
ATOM    162 HD23 LEU A  13      19.643 -12.956  19.032  0.00  0.00      A     
ATOM    163  C   LEU A  13      14.784 -11.688  19.746  0.00  0.00      A     
ATOM    164  O   LEU A  13      14.472 -12.874  19.880  0.00  0.00      A     
ATOM    165  N   ALA A  14      14.214 -10.754  20.509  0.00  0.00      A     
ATOM    166  HN  ALA A  14      14.465  -9.776  20.382  0.00  0.00      A     
ATOM    167  CA  ALA A  14      13.077 -11.041  21.384  0.00  0.00      A     
ATOM    168  HA  ALA A  14      13.337 -11.893  22.007  0.00  0.00      A     
ATOM    169  CB  ALA A  14      12.871  -9.852  22.325  0.00  0.00      A     
ATOM    170  HB1 ALA A  14      12.763  -8.928  21.764  0.00  0.00      A     
ATOM    171  HB2 ALA A  14      13.735  -9.744  22.976  0.00  0.00      A     
ATOM    172  HB3 ALA A  14      11.984 -10.020  22.931  0.00  0.00      A     
ATOM    173  C   ALA A  14      11.812 -11.491  20.613  0.00  0.00      A     
ATOM    174  O   ALA A  14      11.016 -12.260  21.162  0.00  0.00      A     
ATOM    175  N   GLY A  15      11.691 -11.168  19.320  0.00  0.00      A     
ATOM    176  HN  GLY A  15      12.241 -10.389  18.975  0.00  0.00      A     
ATOM    177  CA  GLY A  15      10.844 -11.936  18.394  0.00  0.00      A     
ATOM    178  HA1 GLY A  15       9.836 -11.946  18.786  0.00  0.00      A     
ATOM    179  HA2 GLY A  15      11.198 -12.967  18.393  0.00  0.00      A     
ATOM    180  C   GLY A  15      10.757 -11.496  16.925  0.00  0.00      A     
ATOM    181  O   GLY A  15      10.157 -12.216  16.129  0.00  0.00      A     
ATOM    182  N   GLY A  16      11.368 -10.385  16.516  0.00  0.00      A     
ATOM    183  HN  GLY A  16      11.738  -9.762  17.231  0.00  0.00      A     
ATOM    184  CA  GLY A  16      11.399  -9.899  15.121  0.00  0.00      A     
ATOM    185  HA1 GLY A  16      12.040  -9.024  15.082  0.00  0.00      A     
ATOM    186  HA2 GLY A  16      10.396  -9.607  14.810  0.00  0.00      A     
ATOM    187  C   GLY A  16      11.937 -10.924  14.118  0.00  0.00      A     
ATOM    188  O   GLY A  16      11.447 -11.034  12.997  0.00  0.00      A     
ATOM    189  N   VAL A  17      12.834 -11.791  14.591  0.00  0.00      A     
ATOM    190  HN  VAL A  17      13.237 -11.520  15.484  0.00  0.00      A     
ATOM    191  CA  VAL A  17      13.231 -13.107  14.036  0.00  0.00      A     
ATOM    192  HA  VAL A  17      13.857 -12.912  13.167  0.00  0.00      A     
ATOM    193  CB  VAL A  17      14.089 -13.889  15.050  0.00  0.00      A     
ATOM    194  HB  VAL A  17      14.144 -14.931  14.745  0.00  0.00      A     
ATOM    195  CG1 VAL A  17      15.514 -13.337  15.071  0.00  0.00      A     
ATOM    196 HG11 VAL A  17      15.963 -13.442  14.083  0.00  0.00      A     
ATOM    197 HG12 VAL A  17      16.104 -13.907  15.786  0.00  0.00      A     
ATOM    198 HG13 VAL A  17      15.509 -12.285  15.355  0.00  0.00      A     
ATOM    199  CG2 VAL A  17      13.538 -13.847  16.480  0.00  0.00      A     
ATOM    200 HG21 VAL A  17      14.080 -14.566  17.094  0.00  0.00      A     
ATOM    201 HG22 VAL A  17      12.484 -14.116  16.482  0.00  0.00      A     
ATOM    202 HG23 VAL A  17      13.650 -12.856  16.916  0.00  0.00      A     
ATOM    203  C   VAL A  17      12.108 -14.022  13.510  0.00  0.00      A     
ATOM    204  O   VAL A  17      12.394 -14.905  12.700  0.00  0.00      A     
ATOM    205  N   ALA A  18      10.832 -13.782  13.831  0.00  0.00      A     
ATOM    206  HN  ALA A  18      10.649 -13.062  14.521  0.00  0.00      A     
ATOM    207  CA  ALA A  18       9.680 -14.332  13.097  0.00  0.00      A     
ATOM    208  HA  ALA A  18       9.693 -15.420  13.181  0.00  0.00      A     
ATOM    209  CB  ALA A  18       8.391 -13.814  13.747  0.00  0.00      A     
ATOM    210  HB1 ALA A  18       8.404 -12.724  13.802  0.00  0.00      A     
ATOM    211  HB2 ALA A  18       8.290 -14.226  14.748  0.00  0.00      A     
ATOM    212  HB3 ALA A  18       7.525 -14.133  13.166  0.00  0.00      A     
ATOM    213  C   ALA A  18       9.705 -13.977  11.593  0.00  0.00      A     
ATOM    214  O   ALA A  18       9.496 -14.841  10.742  0.00  0.00      A     
ATOM    215  N   ALA A  19      10.073 -12.742  11.242  0.00  0.00      A     
ATOM    216  HN  ALA A  19      10.294 -12.088  11.988  0.00  0.00      A     
ATOM    217  CA  ALA A  19      10.351 -12.290   9.872  0.00  0.00      A     
ATOM    218  HA  ALA A  19       9.512 -12.581   9.243  0.00  0.00      A     
ATOM    219  CB  ALA A  19      10.413 -10.757   9.896  0.00  0.00      A     
ATOM    220  HB1 ALA A  19       9.535 -10.351  10.399  0.00  0.00      A     
ATOM    221  HB2 ALA A  19      10.443 -10.371   8.877  0.00  0.00      A     
ATOM    222  HB3 ALA A  19      11.307 -10.428  10.427  0.00  0.00      A     
ATOM    223  C   ALA A  19      11.612 -12.926   9.228  0.00  0.00      A     
ATOM    224  O   ALA A  19      11.956 -12.599   8.090  0.00  0.00      A     
ATOM    225  N   ALA A  20      12.278 -13.842   9.939  0.00  0.00      A     
ATOM    226  HN  ALA A  20      11.978 -13.984  10.894  0.00  0.00      A     
ATOM    227  CA  ALA A  20      13.443 -14.615   9.509  0.00  0.00      A     
ATOM    228  HA  ALA A  20      13.615 -14.435   8.449  0.00  0.00      A     
ATOM    229  CB  ALA A  20      14.659 -14.084  10.283  0.00  0.00      A     
ATOM    230  HB1 ALA A  20      15.574 -14.532   9.895  0.00  0.00      A     
ATOM    231  HB2 ALA A  20      14.574 -14.331  11.340  0.00  0.00      A     
ATOM    232  HB3 ALA A  20      14.724 -13.001  10.177  0.00  0.00      A     
ATOM    233  C   ALA A  20      13.274 -16.149   9.652  0.00  0.00      A     
ATOM    234  O   ALA A  20      14.189 -16.887   9.281  0.00  0.00      A     
ATOM    235  N   ILE A  21      12.129 -16.650  10.149  0.00  0.00      A     
ATOM    236  HN  ILE A  21      11.435 -15.993  10.478  0.00  0.00      A     
ATOM    237  CA  ILE A  21      11.788 -18.092  10.119  0.00  0.00      A     
ATOM    238  HA  ILE A  21      12.179 -18.482   9.180  0.00  0.00      A     
ATOM    239  CB  ILE A  21      12.496 -18.853  11.267  0.00  0.00      A     
ATOM    240  HB  ILE A  21      13.511 -18.482  11.338  0.00  0.00      A     
ATOM    241  CG2 ILE A  21      11.851 -18.611  12.636  0.00  0.00      A     
ATOM    242 HG21 ILE A  21      11.718 -17.546  12.820  0.00  0.00      A     
ATOM    243 HG22 ILE A  21      12.497 -19.013  13.414  0.00  0.00      A     
ATOM    244 HG23 ILE A  21      10.895 -19.130  12.704  0.00  0.00      A     
ATOM    245  CG1 ILE A  21      12.594 -20.369  11.017  0.00  0.00      A     
ATOM    246 HG11 ILE A  21      11.603 -20.755  10.798  0.00  0.00      A     
ATOM    247 HG12 ILE A  21      12.954 -20.857  11.924  0.00  0.00      A     
ATOM    248  CD  ILE A  21      13.545 -20.757   9.877  0.00  0.00      A     
ATOM    249  HD1 ILE A  21      13.191 -20.364   8.924  0.00  0.00      A     
ATOM    250  HD2 ILE A  21      13.594 -21.844   9.806  0.00  0.00      A     
ATOM    251  HD3 ILE A  21      14.545 -20.374  10.079  0.00  0.00      A     
ATOM    252  C   ILE A  21      10.279 -18.393  10.076  0.00  0.00      A     
ATOM    253  O   ILE A  21       9.842 -19.098   9.171  0.00  0.00      A     
ATOM    254  N   SER A  22       9.446 -17.793  10.936  0.00  0.00      A     
ATOM    255  HN  SER A  22       9.841 -17.265  11.700  0.00  0.00      A     
ATOM    256  CA  SER A  22       7.974 -17.962  10.881  0.00  0.00      A     
ATOM    257  HA  SER A  22       7.745 -19.022  10.979  0.00  0.00      A     
ATOM    258  CB  SER A  22       7.252 -17.223  12.009  0.00  0.00      A     
ATOM    259  HB1 SER A  22       6.171 -17.310  11.876  0.00  0.00      A     
ATOM    260  HB2 SER A  22       7.525 -16.168  12.004  0.00  0.00      A     
ATOM    261  OG  SER A  22       7.613 -17.810  13.237  0.00  0.00      A     
ATOM    262  HG1 SER A  22       7.264 -18.730  13.221  0.00  0.00      A     
ATOM    263  C   SER A  22       7.388 -17.513   9.548  0.00  0.00      A     
ATOM    264  O   SER A  22       6.648 -18.260   8.923  0.00  0.00      A     
ATOM    265  N   LYS A  23       7.825 -16.362   9.023  0.00  0.00      A     
ATOM    266  HN  LYS A  23       8.437 -15.805   9.612  0.00  0.00      A     
ATOM    267  CA  LYS A  23       7.550 -15.887   7.652  0.00  0.00      A     
ATOM    268  HA  LYS A  23       6.476 -15.719   7.549  0.00  0.00      A     
ATOM    269  CB  LYS A  23       8.265 -14.536   7.478  0.00  0.00      A     
ATOM    270  HB1 LYS A  23       9.332 -14.652   7.682  0.00  0.00      A     
ATOM    271  HB2 LYS A  23       7.844 -13.826   8.191  0.00  0.00      A     
ATOM    272  CG  LYS A  23       8.086 -13.987   6.064  0.00  0.00      A     
ATOM    273  HG1 LYS A  23       7.030 -14.048   5.808  0.00  0.00      A     
ATOM    274  HG2 LYS A  23       8.650 -14.615   5.380  0.00  0.00      A     
ATOM    275  CD  LYS A  23       8.557 -12.534   5.911  0.00  0.00      A     
ATOM    276  HD1 LYS A  23       9.537 -12.421   6.375  0.00  0.00      A     
ATOM    277  HD2 LYS A  23       7.849 -11.879   6.423  0.00  0.00      A     
ATOM    278  CE  LYS A  23       8.661 -12.115   4.436  0.00  0.00      A     
ATOM    279  HE1 LYS A  23       9.544 -12.592   4.000  0.00  0.00      A     
ATOM    280  HE2 LYS A  23       8.803 -11.031   4.394  0.00  0.00      A     
ATOM    281  NZ  LYS A  23       7.453 -12.512   3.675  0.00  0.00      A     
ATOM    282  HZ1 LYS A  23       6.599 -12.223   4.163  0.00  0.00      A     
ATOM    283  HZ2 LYS A  23       7.376 -13.523   3.622  0.00  0.00      A     
ATOM    284  HZ3 LYS A  23       7.402 -12.149   2.735  0.00  0.00      A     
ATOM    285  C   LYS A  23       7.910 -16.901   6.545  0.00  0.00      A     
ATOM    286  O   LYS A  23       7.211 -16.983   5.536  0.00  0.00      A     
ATOM    287  N   THR A  24       8.955 -17.701   6.754  0.00  0.00      A     
ATOM    288  HN  THR A  24       9.474 -17.567   7.610  0.00  0.00      A     
ATOM    289  CA  THR A  24       9.379 -18.824   5.881  0.00  0.00      A     
ATOM    290  HA  THR A  24       9.223 -18.533   4.844  0.00  0.00      A     
ATOM    291  CB  THR A  24      10.879 -19.142   6.051  0.00  0.00      A     
ATOM    292  HB  THR A  24      11.042 -19.693   6.977  0.00  0.00      A     
ATOM    293  CG2 THR A  24      11.456 -19.930   4.877  0.00  0.00      A     
ATOM    294 HG21 THR A  24      11.304 -19.392   3.943  0.00  0.00      A     
ATOM    295 HG22 THR A  24      10.991 -20.910   4.811  0.00  0.00      A     
ATOM    296 HG23 THR A  24      12.520 -20.092   5.028  0.00  0.00      A     
ATOM    297  OG1 THR A  24      11.624 -17.946   6.095  0.00  0.00      A     
ATOM    298  HG1 THR A  24      12.561 -18.215   6.192  0.00  0.00      A     
ATOM    299  C   THR A  24       8.581 -20.115   6.120  0.00  0.00      A     
ATOM    300  O   THR A  24       8.546 -20.983   5.247  0.00  0.00      A     
ATOM    301  N   ALA A  25       7.867 -20.235   7.243  0.00  0.00      A     
ATOM    302  HN  ALA A  25       7.986 -19.503   7.933  0.00  0.00      A     
ATOM    303  CA  ALA A  25       7.094 -21.411   7.683  0.00  0.00      A     
ATOM    304  HA  ALA A  25       7.292 -22.247   7.016  0.00  0.00      A     
ATOM    305  CB  ALA A  25       7.618 -21.782   9.071  0.00  0.00      A     
ATOM    306  HB1 ALA A  25       8.695 -21.928   9.022  0.00  0.00      A     
ATOM    307  HB2 ALA A  25       7.150 -22.704   9.417  0.00  0.00      A     
ATOM    308  HB3 ALA A  25       7.393 -20.985   9.780  0.00  0.00      A     
ATOM    309  C   ALA A  25       5.554 -21.240   7.686  0.00  0.00      A     
ATOM    310  O   ALA A  25       4.823 -22.206   7.926  0.00  0.00      A     
ATOM    311  N   VAL A  26       5.061 -20.040   7.368  0.00  0.00      A     
ATOM    312  HN  VAL A  26       5.738 -19.288   7.346  0.00  0.00      A     
ATOM    313  CA  VAL A  26       3.627 -19.670   7.269  0.00  0.00      A     
ATOM    314  HA  VAL A  26       3.033 -20.583   7.265  0.00  0.00      A     
ATOM    315  CB  VAL A  26       3.157 -18.838   8.482  0.00  0.00      A     
ATOM    316  HB  VAL A  26       2.068 -18.777   8.453  0.00  0.00      A     
ATOM    317  CG1 VAL A  26       3.516 -19.524   9.806  0.00  0.00      A     
ATOM    318 HG11 VAL A  26       3.038 -19.006  10.635  0.00  0.00      A     
ATOM    319 HG12 VAL A  26       4.592 -19.520   9.967  0.00  0.00      A     
ATOM    320 HG13 VAL A  26       3.153 -20.549   9.793  0.00  0.00      A     
ATOM    321  CG2 VAL A  26       3.702 -17.402   8.449  0.00  0.00      A     
ATOM    322 HG21 VAL A  26       3.909 -17.041   9.454  0.00  0.00      A     
ATOM    323 HG22 VAL A  26       2.958 -16.758   7.991  0.00  0.00      A     
ATOM    324 HG23 VAL A  26       4.614 -17.342   7.862  0.00  0.00      A     
ATOM    325  C   VAL A  26       3.279 -18.945   5.961  0.00  0.00      A     
ATOM    326  O   VAL A  26       2.190 -18.391   5.823  0.00  0.00      A     
ATOM    327  N   ALA A  27       4.169 -18.964   4.962  0.00  0.00      A     
ATOM    328  HN  ALA A  27       5.004 -19.526   5.084  0.00  0.00      A     
ATOM    329  CA  ALA A  27       3.892 -18.468   3.609  0.00  0.00      A     
ATOM    330  HA  ALA A  27       3.750 -17.389   3.689  0.00  0.00      A     
ATOM    331  CB  ALA A  27       5.129 -18.686   2.725  0.00  0.00      A     
ATOM    332  HB1 ALA A  27       5.262 -19.746   2.507  0.00  0.00      A     
ATOM    333  HB2 ALA A  27       6.020 -18.311   3.231  0.00  0.00      A     
ATOM    334  HB3 ALA A  27       5.013 -18.150   1.784  0.00  0.00      A     
ATOM    335  C   ALA A  27       2.589 -19.023   2.966  0.00  0.00      A     
ATOM    336  O   ALA A  27       1.919 -18.236   2.291  0.00  0.00      A     
ATOM    337  N   PRO A  28       2.148 -20.282   3.223  0.00  0.00      A     
ATOM    338  CD  PRO A  28       2.950 -21.396   3.722  0.00  0.00      A     
ATOM    339  HD1 PRO A  28       3.122 -21.299   4.792  0.00  0.00      A     
ATOM    340  HD2 PRO A  28       3.894 -21.470   3.185  0.00  0.00      A     
ATOM    341  CG  PRO A  28       2.137 -22.661   3.488  0.00  0.00      A     
ATOM    342  HG1 PRO A  28       2.332 -23.030   2.488  0.00  0.00      A     
ATOM    343  HG2 PRO A  28       2.352 -23.427   4.231  0.00  0.00      A     
ATOM    344  CB  PRO A  28       0.703 -22.164   3.571  0.00  0.00      A     
ATOM    345  HB1 PRO A  28       0.016 -22.823   3.039  0.00  0.00      A     
ATOM    346  HB2 PRO A  28       0.413 -22.065   4.618  0.00  0.00      A     
ATOM    347  CA  PRO A  28       0.799 -20.785   2.914  0.00  0.00      A     
ATOM    348  HA  PRO A  28       0.741 -20.917   1.835  0.00  0.00      A     
ATOM    349  C   PRO A  28      -0.393 -19.915   3.340  0.00  0.00      A     
ATOM    350  O   PRO A  28      -1.490 -20.124   2.819  0.00  0.00      A     
ATOM    351  N   ILE A  29      -0.197 -18.934   4.227  0.00  0.00      A     
ATOM    352  HN  ILE A  29       0.715 -18.877   4.664  0.00  0.00      A     
ATOM    353  CA  ILE A  29      -1.157 -17.844   4.489  0.00  0.00      A     
ATOM    354  HA  ILE A  29      -1.939 -17.887   3.732  0.00  0.00      A     
ATOM    355  CB  ILE A  29      -1.858 -18.004   5.859  0.00  0.00      A     
ATOM    356  HB  ILE A  29      -2.555 -17.174   5.961  0.00  0.00      A     
ATOM    357  CG2 ILE A  29      -2.688 -19.300   5.872  0.00  0.00      A     
ATOM    358 HG21 ILE A  29      -3.364 -19.309   6.727  0.00  0.00      A     
ATOM    359 HG22 ILE A  29      -2.035 -20.171   5.921  0.00  0.00      A     
ATOM    360 HG23 ILE A  29      -3.295 -19.364   4.968  0.00  0.00      A     
ATOM    361  CG1 ILE A  29      -0.885 -17.940   7.059  0.00  0.00      A     
ATOM    362 HG11 ILE A  29      -0.311 -17.016   7.012  0.00  0.00      A     
ATOM    363 HG12 ILE A  29      -0.189 -18.776   7.014  0.00  0.00      A     
ATOM    364  CD  ILE A  29      -1.586 -17.953   8.421  0.00  0.00      A     
ATOM    365  HD1 ILE A  29      -0.848 -17.801   9.206  0.00  0.00      A     
ATOM    366  HD2 ILE A  29      -2.082 -18.908   8.591  0.00  0.00      A     
ATOM    367  HD3 ILE A  29      -2.315 -17.143   8.462  0.00  0.00      A     
ATOM    368  C   ILE A  29      -0.549 -16.442   4.334  0.00  0.00      A     
ATOM    369  O   ILE A  29      -1.198 -15.562   3.787  0.00  0.00      A     
ATOM    370  N   GLU A  30       0.705 -16.213   4.731  0.00  0.00      A     
ATOM    371  HN  GLU A  30       1.201 -16.968   5.191  0.00  0.00      A     
ATOM    372  CA  GLU A  30       1.307 -14.866   4.751  0.00  0.00      A     
ATOM    373  HA  GLU A  30       0.587 -14.195   5.212  0.00  0.00      A     
ATOM    374  CB  GLU A  30       2.551 -14.894   5.653  0.00  0.00      A     
ATOM    375  HB1 GLU A  30       3.258 -15.649   5.307  0.00  0.00      A     
ATOM    376  HB2 GLU A  30       2.203 -15.199   6.639  0.00  0.00      A     
ATOM    377  CG  GLU A  30       3.260 -13.541   5.834  0.00  0.00      A     
ATOM    378  HG1 GLU A  30       3.680 -13.538   6.842  0.00  0.00      A     
ATOM    379  HG2 GLU A  30       2.524 -12.736   5.795  0.00  0.00      A     
ATOM    380  CD  GLU A  30       4.409 -13.263   4.845  0.00  0.00      A     
ATOM    381  OE1 GLU A  30       4.640 -14.021   3.869  0.00  0.00      A     
ATOM    382  OE2 GLU A  30       5.178 -12.308   5.083  0.00  0.00      A     
ATOM    383  C   GLU A  30       1.619 -14.276   3.365  0.00  0.00      A     
ATOM    384  O   GLU A  30       1.483 -13.066   3.164  0.00  0.00      A     
ATOM    385  N   ARG A  31       1.976 -15.122   2.386  0.00  0.00      A     
ATOM    386  HN  ARG A  31       1.983 -16.111   2.619  0.00  0.00      A     
ATOM    387  CA  ARG A  31       2.416 -14.715   1.032  0.00  0.00      A     
ATOM    388  HA  ARG A  31       3.307 -14.099   1.141  0.00  0.00      A     
ATOM    389  CB  ARG A  31       2.767 -15.994   0.249  0.00  0.00      A     
ATOM    390  HB1 ARG A  31       1.873 -16.616   0.178  0.00  0.00      A     
ATOM    391  HB2 ARG A  31       3.514 -16.549   0.818  0.00  0.00      A     
ATOM    392  CG  ARG A  31       3.313 -15.800  -1.173  0.00  0.00      A     
ATOM    393  HG1 ARG A  31       2.537 -15.369  -1.798  0.00  0.00      A     
ATOM    394  HG2 ARG A  31       3.550 -16.785  -1.570  0.00  0.00      A     
ATOM    395  CD  ARG A  31       4.567 -14.918  -1.218  0.00  0.00      A     
ATOM    396  HD1 ARG A  31       5.218 -15.231  -0.407  0.00  0.00      A     
ATOM    397  HD2 ARG A  31       4.283 -13.877  -1.045  0.00  0.00      A     
ATOM    398  NE  ARG A  31       5.288 -15.033  -2.504  0.00  0.00      A     
ATOM    399  HE  ARG A  31       4.860 -15.544  -3.254  0.00  0.00      A     
ATOM    400  CZ  ARG A  31       6.434 -14.483  -2.820  0.00  0.00      A     
ATOM    401  NH1 ARG A  31       7.190 -13.848  -2.001  0.00  0.00      A     
ATOM    402 HH11 ARG A  31       8.101 -13.586  -2.349  0.00  0.00      A     
ATOM    403 HH12 ARG A  31       7.004 -13.925  -1.015  0.00  0.00      A     
ATOM    404  NH2 ARG A  31       6.883 -14.583  -4.013  0.00  0.00      A     
ATOM    405 HH21 ARG A  31       7.673 -14.025  -4.305  0.00  0.00      A     
ATOM    406 HH22 ARG A  31       6.494 -15.282  -4.627  0.00  0.00      A     
ATOM    407  C   ARG A  31       1.407 -13.837   0.283  0.00  0.00      A     
ATOM    408  O   ARG A  31       1.798 -13.017  -0.545  0.00  0.00      A     
ATOM    409  N   VAL A  32       0.120 -14.000   0.587  0.00  0.00      A     
ATOM    410  HN  VAL A  32      -0.068 -14.650   1.340  0.00  0.00      A     
ATOM    411  CA  VAL A  32      -1.041 -13.386  -0.095  0.00  0.00      A     
ATOM    412  HA  VAL A  32      -1.098 -13.804  -1.100  0.00  0.00      A     
ATOM    413  CB  VAL A  32      -2.361 -13.751   0.612  0.00  0.00      A     
ATOM    414  HB  VAL A  32      -3.178 -13.297   0.056  0.00  0.00      A     
ATOM    415  CG1 VAL A  32      -2.578 -15.266   0.596  0.00  0.00      A     
ATOM    416 HG11 VAL A  32      -1.817 -15.777   1.185  0.00  0.00      A     
ATOM    417 HG12 VAL A  32      -2.559 -15.639  -0.427  0.00  0.00      A     
ATOM    418 HG13 VAL A  32      -3.553 -15.500   1.027  0.00  0.00      A     
ATOM    419  CG2 VAL A  32      -2.434 -13.243   2.059  0.00  0.00      A     
ATOM    420 HG21 VAL A  32      -1.511 -13.449   2.594  0.00  0.00      A     
ATOM    421 HG22 VAL A  32      -3.254 -13.736   2.583  0.00  0.00      A     
ATOM    422 HG23 VAL A  32      -2.612 -12.172   2.075  0.00  0.00      A     
ATOM    423  C   VAL A  32      -0.967 -11.868  -0.281  0.00  0.00      A     
ATOM    424  O   VAL A  32      -1.200 -11.391  -1.389  0.00  0.00      A     
ATOM    425  N   LYS A  33      -0.600 -11.104   0.760  0.00  0.00      A     
ATOM    426  HN  LYS A  33      -0.370 -11.586   1.622  0.00  0.00      A     
ATOM    427  CA  LYS A  33      -0.615  -9.620   0.749  0.00  0.00      A     
ATOM    428  HA  LYS A  33      -1.575  -9.289   0.352  0.00  0.00      A     
ATOM    429  CB  LYS A  33      -0.490  -9.100   2.194  0.00  0.00      A     
ATOM    430  HB1 LYS A  33       0.479  -9.382   2.609  0.00  0.00      A     
ATOM    431  HB2 LYS A  33      -1.269  -9.575   2.793  0.00  0.00      A     
ATOM    432  CG  LYS A  33      -0.658  -7.571   2.287  0.00  0.00      A     
ATOM    433  HG1 LYS A  33      -1.498  -7.265   1.661  0.00  0.00      A     
ATOM    434  HG2 LYS A  33       0.247  -7.080   1.927  0.00  0.00      A     
ATOM    435  CD  LYS A  33      -0.943  -7.129   3.727  0.00  0.00      A     
ATOM    436  HD1 LYS A  33      -0.128  -7.430   4.388  0.00  0.00      A     
ATOM    437  HD2 LYS A  33      -1.858  -7.621   4.053  0.00  0.00      A     
ATOM    438  CE  LYS A  33      -1.170  -5.616   3.809  0.00  0.00      A     
ATOM    439  HE1 LYS A  33      -1.910  -5.413   4.587  0.00  0.00      A     
ATOM    440  HE2 LYS A  33      -1.607  -5.263   2.869  0.00  0.00      A     
ATOM    441  NZ  LYS A  33       0.070  -4.866   4.108  0.00  0.00      A     
ATOM    442  HZ1 LYS A  33      -0.131  -3.867   4.161  0.00  0.00      A     
ATOM    443  HZ2 LYS A  33       0.772  -4.877   3.358  0.00  0.00      A     
ATOM    444  HZ3 LYS A  33       0.541  -5.130   4.965  0.00  0.00      A     
ATOM    445  C   LYS A  33       0.426  -8.992  -0.186  0.00  0.00      A     
ATOM    446  O   LYS A  33       0.177  -7.938  -0.765  0.00  0.00      A     
ATOM    447  N   LEU A  34       1.555  -9.676  -0.372  0.00  0.00      A     
ATOM    448  HN  LEU A  34       1.652 -10.534   0.147  0.00  0.00      A     
ATOM    449  CA  LEU A  34       2.635  -9.284  -1.284  0.00  0.00      A     
ATOM    450  HA  LEU A  34       2.621  -8.198  -1.397  0.00  0.00      A     
ATOM    451  CB  LEU A  34       3.953  -9.691  -0.585  0.00  0.00      A     
ATOM    452  HB1 LEU A  34       3.980 -10.776  -0.467  0.00  0.00      A     
ATOM    453  HB2 LEU A  34       3.925  -9.268   0.420  0.00  0.00      A     
ATOM    454  CG  LEU A  34       5.286  -9.228  -1.201  0.00  0.00      A     
ATOM    455  HG  LEU A  34       6.045  -9.311  -0.424  0.00  0.00      A     
ATOM    456  CD1 LEU A  34       5.742 -10.114  -2.353  0.00  0.00      A     
ATOM    457 HD11 LEU A  34       5.065 -10.025  -3.196  0.00  0.00      A     
ATOM    458 HD12 LEU A  34       5.790 -11.152  -2.027  0.00  0.00      A     
ATOM    459 HD13 LEU A  34       6.735  -9.794  -2.663  0.00  0.00      A     
ATOM    460  CD2 LEU A  34       5.251  -7.776  -1.670  0.00  0.00      A     
ATOM    461 HD21 LEU A  34       4.939  -7.135  -0.846  0.00  0.00      A     
ATOM    462 HD22 LEU A  34       4.551  -7.655  -2.494  0.00  0.00      A     
ATOM    463 HD23 LEU A  34       6.241  -7.476  -2.010  0.00  0.00      A     
ATOM    464  C   LEU A  34       2.446  -9.887  -2.693  0.00  0.00      A     
ATOM    465  O   LEU A  34       2.589  -9.189  -3.696  0.00  0.00      A     
ATOM    466  N   LEU A  35       2.036 -11.156  -2.781  0.00  0.00      A     
ATOM    467  HN  LEU A  35       1.931 -11.674  -1.915  0.00  0.00      A     
ATOM    468  CA  LEU A  35       1.701 -11.855  -4.032  0.00  0.00      A     
ATOM    469  HA  LEU A  35       2.591 -11.890  -4.660  0.00  0.00      A     
ATOM    470  CB  LEU A  35       1.325 -13.292  -3.649  0.00  0.00      A     
ATOM    471  HB1 LEU A  35       0.548 -13.257  -2.885  0.00  0.00      A     
ATOM    472  HB2 LEU A  35       2.214 -13.748  -3.219  0.00  0.00      A     
ATOM    473  CG  LEU A  35       0.816 -14.191  -4.783  0.00  0.00      A     
ATOM    474  HG  LEU A  35      -0.135 -13.811  -5.153  0.00  0.00      A     
ATOM    475  CD1 LEU A  35       1.799 -14.285  -5.944  0.00  0.00      A     
ATOM    476 HD11 LEU A  35       1.376 -14.941  -6.702  0.00  0.00      A     
ATOM    477 HD12 LEU A  35       2.759 -14.670  -5.606  0.00  0.00      A     
ATOM    478 HD13 LEU A  35       1.942 -13.309  -6.404  0.00  0.00      A     
ATOM    479  CD2 LEU A  35       0.603 -15.593  -4.215  0.00  0.00      A     
ATOM    480 HD21 LEU A  35      -0.130 -15.559  -3.409  0.00  0.00      A     
ATOM    481 HD22 LEU A  35       1.538 -15.981  -3.820  0.00  0.00      A     
ATOM    482 HD23 LEU A  35       0.244 -16.257  -5.001  0.00  0.00      A     
ATOM    483  C   LEU A  35       0.604 -11.165  -4.864  0.00  0.00      A     
ATOM    484  O   LEU A  35       0.754 -11.024  -6.076  0.00  0.00      A     
ATOM    485  N   LEU A  36      -0.453 -10.670  -4.212  0.00  0.00      A     
ATOM    486  HN  LEU A  36      -0.536 -10.863  -3.219  0.00  0.00      A     
ATOM    487  CA  LEU A  36      -1.510  -9.864  -4.840  0.00  0.00      A     
ATOM    488  HA  LEU A  36      -1.976 -10.478  -5.612  0.00  0.00      A     
ATOM    489  CB  LEU A  36      -2.557  -9.561  -3.746  0.00  0.00      A     
ATOM    490  HB1 LEU A  36      -2.101  -8.895  -3.011  0.00  0.00      A     
ATOM    491  HB2 LEU A  36      -2.802 -10.495  -3.239  0.00  0.00      A     
ATOM    492  CG  LEU A  36      -3.884  -8.939  -4.217  0.00  0.00      A     
ATOM    493  HG  LEU A  36      -3.695  -8.002  -4.739  0.00  0.00      A     
ATOM    494  CD1 LEU A  36      -4.675  -9.880  -5.128  0.00  0.00      A     
ATOM    495 HD11 LEU A  36      -4.845 -10.832  -4.625  0.00  0.00      A     
ATOM    496 HD12 LEU A  36      -4.125 -10.054  -6.051  0.00  0.00      A     
ATOM    497 HD13 LEU A  36      -5.632  -9.427  -5.384  0.00  0.00      A     
ATOM    498  CD2 LEU A  36      -4.760  -8.643  -3.000  0.00  0.00      A     
ATOM    499 HD21 LEU A  36      -5.695  -8.185  -3.319  0.00  0.00      A     
ATOM    500 HD22 LEU A  36      -4.244  -7.947  -2.338  0.00  0.00      A     
ATOM    501 HD23 LEU A  36      -4.972  -9.563  -2.458  0.00  0.00      A     
ATOM    502  C   LEU A  36      -0.985  -8.588  -5.546  0.00  0.00      A     
ATOM    503  O   LEU A  36      -1.660  -8.060  -6.429  0.00  0.00      A     
ATOM    504  N   GLN A  37       0.229  -8.133  -5.213  0.00  0.00      A     
ATOM    505  HN  GLN A  37       0.737  -8.646  -4.504  0.00  0.00      A     
ATOM    506  CA  GLN A  37       0.898  -6.971  -5.817  0.00  0.00      A     
ATOM    507  HA  GLN A  37       0.158  -6.338  -6.310  0.00  0.00      A     
ATOM    508  CB  GLN A  37       1.591  -6.135  -4.724  0.00  0.00      A     
ATOM    509  HB1 GLN A  37       1.998  -5.235  -5.188  0.00  0.00      A     
ATOM    510  HB2 GLN A  37       2.426  -6.697  -4.305  0.00  0.00      A     
ATOM    511  CG  GLN A  37       0.665  -5.721  -3.573  0.00  0.00      A     
ATOM    512  HG1 GLN A  37       0.217  -6.606  -3.123  0.00  0.00      A     
ATOM    513  HG2 GLN A  37      -0.136  -5.089  -3.954  0.00  0.00      A     
ATOM    514  CD  GLN A  37       1.413  -4.958  -2.490  0.00  0.00      A     
ATOM    515  OE1 GLN A  37       2.177  -4.038  -2.748  0.00  0.00      A     
ATOM    516  NE2 GLN A  37       1.230  -5.305  -1.245  0.00  0.00      A     
ATOM    517 HE21 GLN A  37       1.537  -4.640  -0.528  0.00  0.00      A     
ATOM    518 HE22 GLN A  37       0.660  -6.104  -1.009  0.00  0.00      A     
ATOM    519  C   GLN A  37       1.941  -7.364  -6.878  0.00  0.00      A     
ATOM    520  O   GLN A  37       1.853  -6.909  -8.014  0.00  0.00      A     
ATOM    521  N   VAL A  38       2.918  -8.219  -6.537  0.00  0.00      A     
ATOM    522  HN  VAL A  38       2.902  -8.586  -5.591  0.00  0.00      A     
ATOM    523  CA  VAL A  38       4.114  -8.499  -7.387  0.00  0.00      A     
ATOM    524  HA  VAL A  38       4.464  -7.539  -7.769  0.00  0.00      A     
ATOM    525  CB  VAL A  38       5.292  -9.103  -6.603  0.00  0.00      A     
ATOM    526  HB  VAL A  38       6.156  -9.175  -7.264  0.00  0.00      A     
ATOM    527  CG1 VAL A  38       5.677  -8.163  -5.459  0.00  0.00      A     
ATOM    528 HG11 VAL A  38       5.868  -7.169  -5.859  0.00  0.00      A     
ATOM    529 HG12 VAL A  38       6.575  -8.524  -4.966  0.00  0.00      A     
ATOM    530 HG13 VAL A  38       4.873  -8.104  -4.729  0.00  0.00      A     
ATOM    531  CG2 VAL A  38       5.002 -10.503  -6.054  0.00  0.00      A     
ATOM    532 HG21 VAL A  38       4.142 -10.471  -5.391  0.00  0.00      A     
ATOM    533 HG22 VAL A  38       5.870 -10.869  -5.506  0.00  0.00      A     
ATOM    534 HG23 VAL A  38       4.799 -11.190  -6.876  0.00  0.00      A     
ATOM    535  C   VAL A  38       3.859  -9.330  -8.648  0.00  0.00      A     
ATOM    536  O   VAL A  38       4.760  -9.508  -9.459  0.00  0.00      A     
ATOM    537  N   GLN A  39       2.620  -9.776  -8.860  0.00  0.00      A     
ATOM    538  HN  GLN A  39       1.959  -9.664  -8.106  0.00  0.00      A     
ATOM    539  CA  GLN A  39       2.097 -10.149 -10.184  0.00  0.00      A     
ATOM    540  HA  GLN A  39       2.721 -10.950 -10.585  0.00  0.00      A     
ATOM    541  CB  GLN A  39       0.667 -10.701 -10.011  0.00  0.00      A     
ATOM    542  HB1 GLN A  39       0.709 -11.579  -9.368  0.00  0.00      A     
ATOM    543  HB2 GLN A  39       0.304 -11.021 -10.988  0.00  0.00      A     
ATOM    544  CG  GLN A  39      -0.330  -9.695  -9.393  0.00  0.00      A     
ATOM    545  HG1 GLN A  39      -0.279  -8.745  -9.918  0.00  0.00      A     
ATOM    546  HG2 GLN A  39      -0.059  -9.517  -8.353  0.00  0.00      A     
ATOM    547  CD  GLN A  39      -1.783 -10.157  -9.441  0.00  0.00      A     
ATOM    548  OE1 GLN A  39      -2.211 -10.936 -10.272  0.00  0.00      A     
ATOM    549  NE2 GLN A  39      -2.637  -9.678  -8.574  0.00  0.00      A     
ATOM    550 HE21 GLN A  39      -3.590  -9.973  -8.676  0.00  0.00      A     
ATOM    551 HE22 GLN A  39      -2.343  -8.988  -7.890  0.00  0.00      A     
ATOM    552  C   GLN A  39       2.115  -9.004 -11.233  0.00  0.00      A     
ATOM    553  O   GLN A  39       1.974  -9.259 -12.428  0.00  0.00      A     
ATOM    554  N   HIE A  40       2.248  -7.748 -10.787  0.00  0.00      A     
ATOM    555  HN  HIE A  40       2.413  -7.639  -9.792  0.00  0.00      A     
ATOM    556  CA  HIE A  40       1.958  -6.496 -11.508  0.00  0.00      A     
ATOM    557  HA  HIE A  40       2.121  -6.629 -12.578  0.00  0.00      A     
ATOM    558  NE2 HIE A  40      -1.753  -3.556 -12.374  0.00  0.00      A     
ATOM    559  HE2 HIE A  40      -2.627  -3.029 -12.378  0.00  0.00      A     
ATOM    560  CD2 HIE A  40      -1.374  -4.505 -11.461  0.00  0.00      A     
ATOM    561  HD2 HIE A  40      -1.932  -4.826 -10.590  0.00  0.00      A     
ATOM    562  ND1 HIE A  40       0.149  -4.417 -13.116  0.00  0.00      A     
ATOM    563  CG  HIE A  40      -0.206  -5.043 -11.911  0.00  0.00      A     
ATOM    564  CE1 HIE A  40      -0.840  -3.536 -13.353  0.00  0.00      A     
ATOM    565  HE1 HIE A  40      -0.929  -2.922 -14.235  0.00  0.00      A     
ATOM    566  CB  HIE A  40       0.463  -6.220 -11.246  0.00  0.00      A     
ATOM    567  HB1 HIE A  40       0.322  -6.110 -10.169  0.00  0.00      A     
ATOM    568  HB2 HIE A  40      -0.101  -7.099 -11.555  0.00  0.00      A     
ATOM    569  C   HIE A  40       2.870  -5.340 -11.022  0.00  0.00      A     
ATOM    570  O   HIE A  40       3.728  -5.524 -10.160  0.00  0.00      A     
ATOM    571  N   ALA A  41       2.697  -4.131 -11.566  0.00  0.00      A     
ATOM    572  HN  ALA A  41       1.940  -4.037 -12.229  0.00  0.00      A     
ATOM    573  CA  ALA A  41       3.436  -2.938 -11.115  0.00  0.00      A     
ATOM    574  HA  ALA A  41       3.647  -3.048 -10.050  0.00  0.00      A     
ATOM    575  CB  ALA A  41       4.783  -2.905 -11.854  0.00  0.00      A     
ATOM    576  HB1 ALA A  41       5.396  -2.091 -11.470  0.00  0.00      A     
ATOM    577  HB2 ALA A  41       4.628  -2.769 -12.924  0.00  0.00      A     
ATOM    578  HB3 ALA A  41       5.318  -3.842 -11.691  0.00  0.00      A     
ATOM    579  C   ALA A  41       2.671  -1.599 -11.251  0.00  0.00      A     
ATOM    580  O   ALA A  41       2.747  -0.768 -10.350  0.00  0.00      A     
ATOM    581  N   SER A  42       1.935  -1.375 -12.349  0.00  0.00      A     
ATOM    582  HN  SER A  42       2.006  -2.063 -13.084  0.00  0.00      A     
ATOM    583  CA  SER A  42       0.908  -0.302 -12.479  0.00  0.00      A     
ATOM    584  HA  SER A  42       0.244  -0.353 -11.616  0.00  0.00      A     
ATOM    585  CB  SER A  42       1.512   1.109 -12.520  0.00  0.00      A     
ATOM    586  HB1 SER A  42       2.048   1.316 -11.593  0.00  0.00      A     
ATOM    587  HB2 SER A  42       0.707   1.840 -12.621  0.00  0.00      A     
ATOM    588  OG  SER A  42       2.394   1.221 -13.621  0.00  0.00      A     
ATOM    589  HG1 SER A  42       2.355   2.128 -13.964  0.00  0.00      A     
ATOM    590  C   SER A  42       0.025  -0.413 -13.728  0.00  0.00      A     
ATOM    591  O   SER A  42      -1.177  -0.170 -13.636  0.00  0.00      A     
ATOM    592  N   LYS A  43       0.594  -0.827 -14.871  0.00  0.00      A     
ATOM    593  HN  LYS A  43       1.608  -0.910 -14.855  0.00  0.00      A     
ATOM    594  CA  LYS A  43      -0.092  -1.033 -16.172  0.00  0.00      A     
ATOM    595  HA  LYS A  43      -1.149  -1.214 -15.980  0.00  0.00      A     
ATOM    596  CB  LYS A  43      -0.027   0.252 -17.017  0.00  0.00      A     
ATOM    597  HB1 LYS A  43      -0.456   1.074 -16.441  0.00  0.00      A     
ATOM    598  HB2 LYS A  43      -0.658   0.111 -17.898  0.00  0.00      A     
ATOM    599  CG  LYS A  43       1.388   0.648 -17.474  0.00  0.00      A     
ATOM    600  HG1 LYS A  43       1.880  -0.193 -17.961  0.00  0.00      A     
ATOM    601  HG2 LYS A  43       1.977   0.944 -16.606  0.00  0.00      A     
ATOM    602  CD  LYS A  43       1.294   1.809 -18.476  0.00  0.00      A     
ATOM    603  HD1 LYS A  43       0.776   2.650 -18.016  0.00  0.00      A     
ATOM    604  HD2 LYS A  43       0.702   1.483 -19.334  0.00  0.00      A     
ATOM    605  CE  LYS A  43       2.658   2.275 -18.991  0.00  0.00      A     
ATOM    606  HE1 LYS A  43       2.492   3.072 -19.723  0.00  0.00      A     
ATOM    607  HE2 LYS A  43       3.159   1.448 -19.505  0.00  0.00      A     
ATOM    608  NZ  LYS A  43       3.519   2.783 -17.900  0.00  0.00      A     
ATOM    609  HZ1 LYS A  43       4.051   3.593 -18.214  0.00  0.00      A     
ATOM    610  HZ2 LYS A  43       4.213   2.084 -17.618  0.00  0.00      A     
ATOM    611  HZ3 LYS A  43       2.998   3.066 -17.086  0.00  0.00      A     
ATOM    612  C   LYS A  43       0.390  -2.278 -16.941  0.00  0.00      A     
ATOM    613  O   LYS A  43       0.362  -2.330 -18.166  0.00  0.00      A     
ATOM    614  N   GLN A  44       0.911  -3.262 -16.210  0.00  0.00      A     
ATOM    615  HN  GLN A  44       0.911  -3.131 -15.212  0.00  0.00      A     
ATOM    616  CA  GLN A  44       1.601  -4.445 -16.745  0.00  0.00      A     
ATOM    617  HA  GLN A  44       2.030  -4.208 -17.720  0.00  0.00      A     
ATOM    618  CB  GLN A  44       2.760  -4.785 -15.788  0.00  0.00      A     
ATOM    619  HB1 GLN A  44       3.022  -5.836 -15.920  0.00  0.00      A     
ATOM    620  HB2 GLN A  44       2.441  -4.658 -14.752  0.00  0.00      A     
ATOM    621  CG  GLN A  44       4.042  -3.963 -16.040  0.00  0.00      A     
ATOM    622  HG1 GLN A  44       4.423  -4.235 -17.024  0.00  0.00      A     
ATOM    623  HG2 GLN A  44       4.796  -4.264 -15.313  0.00  0.00      A     
ATOM    624  CD  GLN A  44       3.917  -2.435 -15.972  0.00  0.00      A     
ATOM    625  OE1 GLN A  44       3.344  -1.843 -15.061  0.00  0.00      A     
ATOM    626  NE2 GLN A  44       4.481  -1.742 -16.931  0.00  0.00      A     
ATOM    627 HE21 GLN A  44       4.587  -0.732 -16.864  0.00  0.00      A     
ATOM    628 HE22 GLN A  44       5.024  -2.206 -17.634  0.00  0.00      A     
ATOM    629  C   GLN A  44       0.672  -5.660 -16.986  0.00  0.00      A     
ATOM    630  O   GLN A  44       0.861  -6.367 -17.978  0.00  0.00      A     
ATOM    631  N   ILE A  45      -0.351  -5.864 -16.143  0.00  0.00      A     
ATOM    632  HN  ILE A  45      -0.406  -5.269 -15.327  0.00  0.00      A     
ATOM    633  CA  ILE A  45      -1.483  -6.807 -16.347  0.00  0.00      A     
ATOM    634  HA  ILE A  45      -1.644  -6.925 -17.417  0.00  0.00      A     
ATOM    635  CB  ILE A  45      -1.194  -8.206 -15.743  0.00  0.00      A     
ATOM    636  HB  ILE A  45      -2.089  -8.813 -15.896  0.00  0.00      A     
ATOM    637  CG2 ILE A  45      -0.047  -8.914 -16.478  0.00  0.00      A     
ATOM    638 HG21 ILE A  45      -0.196  -8.843 -17.553  0.00  0.00      A     
ATOM    639 HG22 ILE A  45      -0.018  -9.969 -16.211  0.00  0.00      A     
ATOM    640 HG23 ILE A  45       0.910  -8.463 -16.216  0.00  0.00      A     
ATOM    641  CG1 ILE A  45      -0.900  -8.166 -14.228  0.00  0.00      A     
ATOM    642 HG11 ILE A  45      -1.656  -7.567 -13.725  0.00  0.00      A     
ATOM    643 HG12 ILE A  45       0.069  -7.697 -14.051  0.00  0.00      A     
ATOM    644  CD  ILE A  45      -0.901  -9.564 -13.593  0.00  0.00      A     
ATOM    645  HD1 ILE A  45      -0.056 -10.150 -13.953  0.00  0.00      A     
ATOM    646  HD2 ILE A  45      -1.825 -10.085 -13.837  0.00  0.00      A     
ATOM    647  HD3 ILE A  45      -0.817  -9.468 -12.512  0.00  0.00      A     
ATOM    648  C   ILE A  45      -2.803  -6.254 -15.769  0.00  0.00      A     
ATOM    649  O   ILE A  45      -2.769  -5.343 -14.944  0.00  0.00      A     
ATOM    650  N   THR A  46      -3.972  -6.803 -16.125  0.00  0.00      A     
ATOM    651  HN  THR A  46      -3.958  -7.528 -16.829  0.00  0.00      A     
ATOM    652  CA  THR A  46      -5.306  -6.336 -15.629  0.00  0.00      A     
ATOM    653  HA  THR A  46      -5.159  -5.607 -14.834  0.00  0.00      A     
ATOM    654  CB  THR A  46      -6.135  -5.621 -16.707  0.00  0.00      A     
ATOM    655  HB  THR A  46      -7.096  -5.328 -16.284  0.00  0.00      A     
ATOM    656  CG2 THR A  46      -5.472  -4.371 -17.268  0.00  0.00      A     
ATOM    657 HG21 THR A  46      -6.130  -3.904 -18.000  0.00  0.00      A     
ATOM    658 HG22 THR A  46      -4.528  -4.626 -17.746  0.00  0.00      A     
ATOM    659 HG23 THR A  46      -5.303  -3.662 -16.461  0.00  0.00      A     
ATOM    660  OG1 THR A  46      -6.378  -6.476 -17.788  0.00  0.00      A     
ATOM    661  HG1 THR A  46      -6.969  -5.969 -18.383  0.00  0.00      A     
ATOM    662  C   THR A  46      -6.187  -7.436 -15.023  0.00  0.00      A     
ATOM    663  O   THR A  46      -5.958  -8.628 -15.245  0.00  0.00      A     
ATOM    664  N   ALA A  47      -7.188  -7.031 -14.232  0.00  0.00      A     
ATOM    665  HN  ALA A  47      -7.305  -6.031 -14.123  0.00  0.00      A     
ATOM    666  CA  ALA A  47      -7.985  -7.866 -13.313  0.00  0.00      A     
ATOM    667  HA  ALA A  47      -7.367  -8.092 -12.445  0.00  0.00      A     
ATOM    668  CB  ALA A  47      -9.140  -6.999 -12.802  0.00  0.00      A     
ATOM    669  HB1 ALA A  47      -9.808  -6.747 -13.626  0.00  0.00      A     
ATOM    670  HB2 ALA A  47      -8.750  -6.081 -12.358  0.00  0.00      A     
ATOM    671  HB3 ALA A  47      -9.700  -7.545 -12.042  0.00  0.00      A     
ATOM    672  C   ALA A  47      -8.498  -9.226 -13.852  0.00  0.00      A     
ATOM    673  O   ALA A  47      -8.434 -10.234 -13.156  0.00  0.00      A     
ATOM    674  N   ASP A  48      -8.955  -9.289 -15.104  0.00  0.00      A     
ATOM    675  HN  ASP A  48      -9.032  -8.412 -15.613  0.00  0.00      A     
ATOM    676  CA  ASP A  48      -9.443 -10.512 -15.774  0.00  0.00      A     
ATOM    677  HA  ASP A  48     -10.113 -11.035 -15.089  0.00  0.00      A     
ATOM    678  CB  ASP A  48     -10.278 -10.011 -16.961  0.00  0.00      A     
ATOM    679  HB1 ASP A  48      -9.627  -9.492 -17.657  0.00  0.00      A     
ATOM    680  HB2 ASP A  48     -10.993  -9.279 -16.583  0.00  0.00      A     
ATOM    681  CG  ASP A  48     -11.077 -11.054 -17.728  0.00  0.00      A     
ATOM    682  OD1 ASP A  48     -10.602 -11.503 -18.796  0.00  0.00      A     
ATOM    683  OD2 ASP A  48     -12.250 -11.293 -17.373  0.00  0.00      A     
ATOM    684  C   ASP A  48      -8.330 -11.535 -16.161  0.00  0.00      A     
ATOM    685  O   ASP A  48      -8.620 -12.613 -16.678  0.00  0.00      A     
ATOM    686  N   LYS A  49      -7.055 -11.222 -15.879  0.00  0.00      A     
ATOM    687  HN  LYS A  49      -6.930 -10.317 -15.438  0.00  0.00      A     
ATOM    688  CA  LYS A  49      -5.851 -12.077 -16.076  0.00  0.00      A     
ATOM    689  HA  LYS A  49      -6.153 -13.101 -16.306  0.00  0.00      A     
ATOM    690  CB  LYS A  49      -4.998 -11.538 -17.234  0.00  0.00      A     
ATOM    691  HB1 LYS A  49      -4.027 -12.037 -17.232  0.00  0.00      A     
ATOM    692  HB2 LYS A  49      -4.826 -10.473 -17.069  0.00  0.00      A     
ATOM    693  CG  LYS A  49      -5.634 -11.764 -18.610  0.00  0.00      A     
ATOM    694  HG1 LYS A  49      -6.700 -11.543 -18.568  0.00  0.00      A     
ATOM    695  HG2 LYS A  49      -5.511 -12.807 -18.902  0.00  0.00      A     
ATOM    696  CD  LYS A  49      -4.972 -10.842 -19.639  0.00  0.00      A     
ATOM    697  HD1 LYS A  49      -3.945 -11.151 -19.824  0.00  0.00      A     
ATOM    698  HD2 LYS A  49      -4.969  -9.828 -19.245  0.00  0.00      A     
ATOM    699  CE  LYS A  49      -5.761 -10.850 -20.941  0.00  0.00      A     
ATOM    700  HE1 LYS A  49      -6.824 -10.843 -20.699  0.00  0.00      A     
ATOM    701  HE2 LYS A  49      -5.546 -11.774 -21.485  0.00  0.00      A     
ATOM    702  NZ  LYS A  49      -5.443  -9.672 -21.773  0.00  0.00      A     
ATOM    703  HZ1 LYS A  49      -6.197  -9.475 -22.426  0.00  0.00      A     
ATOM    704  HZ2 LYS A  49      -4.593  -9.830 -22.309  0.00  0.00      A     
ATOM    705  HZ3 LYS A  49      -5.308  -8.836 -21.210  0.00  0.00      A     
ATOM    706  C   LYS A  49      -4.966 -12.177 -14.829  0.00  0.00      A     
ATOM    707  O   LYS A  49      -4.370 -13.229 -14.584  0.00  0.00      A     
ATOM    708  N   GLN A  50      -4.931 -11.112 -14.026  0.00  0.00      A     
ATOM    709  HN  GLN A  50      -5.420 -10.288 -14.347  0.00  0.00      A     
ATOM    710  CA  GLN A  50      -4.474 -11.125 -12.628  0.00  0.00      A     
ATOM    711  HA  GLN A  50      -3.391 -11.247 -12.595  0.00  0.00      A     
ATOM    712  CB  GLN A  50      -4.852  -9.793 -11.957  0.00  0.00      A     
ATOM    713  HB1 GLN A  50      -4.754  -9.889 -10.874  0.00  0.00      A     
ATOM    714  HB2 GLN A  50      -5.899  -9.594 -12.170  0.00  0.00      A     
ATOM    715  CG  GLN A  50      -3.995  -8.595 -12.390  0.00  0.00      A     
ATOM    716  HG1 GLN A  50      -3.944  -8.551 -13.476  0.00  0.00      A     
ATOM    717  HG2 GLN A  50      -2.991  -8.722 -11.995  0.00  0.00      A     
ATOM    718  CD  GLN A  50      -4.529  -7.264 -11.871  0.00  0.00      A     
ATOM    719  OE1 GLN A  50      -5.366  -7.183 -10.994  0.00  0.00      A     
ATOM    720  NE2 GLN A  50      -4.093  -6.152 -12.405  0.00  0.00      A     
ATOM    721 HE21 GLN A  50      -4.500  -5.298 -12.033  0.00  0.00      A     
ATOM    722 HE22 GLN A  50      -3.403  -6.118 -13.136  0.00  0.00      A     
ATOM    723  C   GLN A  50      -5.090 -12.274 -11.812  0.00  0.00      A     
ATOM    724  O   GLN A  50      -6.098 -12.878 -12.185  0.00  0.00      A     
ATOM    725  N   TYR A  51      -4.501 -12.564 -10.661  0.00  0.00      A     
ATOM    726  HN  TYR A  51      -3.637 -12.080 -10.432  0.00  0.00      A     
ATOM    727  CA  TYR A  51      -5.108 -13.414  -9.643  0.00  0.00      A     
ATOM    728  HA  TYR A  51      -5.403 -14.349 -10.108  0.00  0.00      A     
ATOM    729  CB  TYR A  51      -4.041 -13.729  -8.587  0.00  0.00      A     
ATOM    730  HB1 TYR A  51      -4.471 -14.438  -7.884  0.00  0.00      A     
ATOM    731  HB2 TYR A  51      -3.805 -12.807  -8.054  0.00  0.00      A     
ATOM    732  CG  TYR A  51      -2.751 -14.314  -9.150  0.00  0.00      A     
ATOM    733  CD1 TYR A  51      -2.819 -15.328 -10.123  0.00  0.00      A     
ATOM    734  HD1 TYR A  51      -3.775 -15.736 -10.397  0.00  0.00      A     
ATOM    735  CE1 TYR A  51      -1.659 -15.763 -10.787  0.00  0.00      A     
ATOM    736  HE1 TYR A  51      -1.722 -16.485 -11.584  0.00  0.00      A     
ATOM    737  CZ  TYR A  51      -0.409 -15.223 -10.440  0.00  0.00      A     
ATOM    738  OH  TYR A  51       0.691 -15.614 -11.133  0.00  0.00      A     
ATOM    739  HH  TYR A  51       0.437 -16.220 -11.836  0.00  0.00      A     
ATOM    740  CE2 TYR A  51      -0.319 -14.273  -9.402  0.00  0.00      A     
ATOM    741  HE2 TYR A  51       0.650 -13.880  -9.138  0.00  0.00      A     
ATOM    742  CD2 TYR A  51      -1.491 -13.807  -8.766  0.00  0.00      A     
ATOM    743  HD2 TYR A  51      -1.428 -13.031  -8.015  0.00  0.00      A     
ATOM    744  C   TYR A  51      -6.382 -12.769  -9.057  0.00  0.00      A     
ATOM    745  O   TYR A  51      -6.300 -11.736  -8.390  0.00  0.00      A     
ATOM    746  N   LYS A  52      -7.559 -13.370  -9.313  0.00  0.00      A     
ATOM    747  HN  LYS A  52      -7.490 -14.220  -9.869  0.00  0.00      A     
ATOM    748  CA  LYS A  52      -8.921 -12.950  -8.871  0.00  0.00      A     
ATOM    749  HA  LYS A  52      -9.027 -11.889  -9.104  0.00  0.00      A     
ATOM    750  CB  LYS A  52     -10.013 -13.704  -9.661  0.00  0.00      A     
ATOM    751  HB1 LYS A  52     -10.978 -13.404  -9.249  0.00  0.00      A     
ATOM    752  HB2 LYS A  52      -9.917 -14.777  -9.493  0.00  0.00      A     
ATOM    753  CG  LYS A  52     -10.078 -13.379 -11.168  0.00  0.00      A     
ATOM    754  HG1 LYS A  52      -9.701 -12.369 -11.336  0.00  0.00      A     
ATOM    755  HG2 LYS A  52     -11.128 -13.372 -11.462  0.00  0.00      A     
ATOM    756  CD  LYS A  52      -9.339 -14.347 -12.109  0.00  0.00      A     
ATOM    757  HD1 LYS A  52      -8.268 -14.249 -11.941  0.00  0.00      A     
ATOM    758  HD2 LYS A  52      -9.536 -14.043 -13.138  0.00  0.00      A     
ATOM    759  CE  LYS A  52      -9.716 -15.828 -11.943  0.00  0.00      A     
ATOM    760  HE1 LYS A  52      -9.333 -16.172 -10.978  0.00  0.00      A     
ATOM    761  HE2 LYS A  52      -9.199 -16.412 -12.710  0.00  0.00      A     
ATOM    762  NZ  LYS A  52     -11.180 -16.070 -12.009  0.00  0.00      A     
ATOM    763  HZ1 LYS A  52     -11.391 -17.028 -11.737  0.00  0.00      A     
ATOM    764  HZ2 LYS A  52     -11.585 -15.914 -12.931  0.00  0.00      A     
ATOM    765  HZ3 LYS A  52     -11.698 -15.489 -11.353  0.00  0.00      A     
ATOM    766  C   LYS A  52      -9.161 -13.044  -7.346  0.00  0.00      A     
ATOM    767  O   LYS A  52     -10.114 -13.665  -6.866  0.00  0.00      A     
ATOM    768  N   GLY A  53      -8.249 -12.459  -6.579  0.00  0.00      A     
ATOM    769  HN  GLY A  53      -7.497 -11.993  -7.074  0.00  0.00      A     
ATOM    770  CA  GLY A  53      -8.165 -12.531  -5.119  0.00  0.00      A     
ATOM    771  HA1 GLY A  53      -9.147 -12.737  -4.695  0.00  0.00      A     
ATOM    772  HA2 GLY A  53      -7.844 -11.561  -4.741  0.00  0.00      A     
ATOM    773  C   GLY A  53      -7.172 -13.583  -4.605  0.00  0.00      A     
ATOM    774  O   GLY A  53      -6.549 -14.334  -5.358  0.00  0.00      A     
ATOM    775  N   ILE A  54      -7.005 -13.623  -3.288  0.00  0.00      A     
ATOM    776  HN  ILE A  54      -7.596 -13.024  -2.731  0.00  0.00      A     
ATOM    777  CA  ILE A  54      -6.010 -14.453  -2.576  0.00  0.00      A     
ATOM    778  HA  ILE A  54      -5.026 -14.230  -2.985  0.00  0.00      A     
ATOM    779  CB  ILE A  54      -5.984 -14.059  -1.087  0.00  0.00      A     
ATOM    780  HB  ILE A  54      -5.161 -14.596  -0.615  0.00  0.00      A     
ATOM    781  CG2 ILE A  54      -5.675 -12.555  -1.002  0.00  0.00      A     
ATOM    782 HG21 ILE A  54      -5.425 -12.307   0.019  0.00  0.00      A     
ATOM    783 HG22 ILE A  54      -6.535 -11.954  -1.298  0.00  0.00      A     
ATOM    784 HG23 ILE A  54      -4.819 -12.304  -1.630  0.00  0.00      A     
ATOM    785  CG1 ILE A  54      -7.286 -14.448  -0.348  0.00  0.00      A     
ATOM    786 HG11 ILE A  54      -7.329 -15.534  -0.289  0.00  0.00      A     
ATOM    787 HG12 ILE A  54      -8.156 -14.100  -0.906  0.00  0.00      A     
ATOM    788  CD  ILE A  54      -7.401 -13.921   1.083  0.00  0.00      A     
ATOM    789  HD1 ILE A  54      -8.224 -14.425   1.590  0.00  0.00      A     
ATOM    790  HD2 ILE A  54      -7.607 -12.852   1.066  0.00  0.00      A     
ATOM    791  HD3 ILE A  54      -6.476 -14.114   1.623  0.00  0.00      A     
ATOM    792  C   ILE A  54      -6.203 -15.968  -2.738  0.00  0.00      A     
ATOM    793  O   ILE A  54      -5.230 -16.721  -2.776  0.00  0.00      A     
ATOM    794  N   ILE A  55      -7.449 -16.413  -2.904  0.00  0.00      A     
ATOM    795  HN  ILE A  55      -8.196 -15.724  -2.888  0.00  0.00      A     
ATOM    796  CA  ILE A  55      -7.830 -17.816  -3.144  0.00  0.00      A     
ATOM    797  HA  ILE A  55      -7.164 -18.456  -2.565  0.00  0.00      A     
ATOM    798  CB  ILE A  55      -9.274 -18.068  -2.634  0.00  0.00      A     
ATOM    799  HB  ILE A  55      -9.966 -17.604  -3.334  0.00  0.00      A     
ATOM    800  CG2 ILE A  55      -9.590 -19.569  -2.578  0.00  0.00      A     
ATOM    801 HG21 ILE A  55      -9.712 -19.979  -3.577  0.00  0.00      A     
ATOM    802 HG22 ILE A  55     -10.515 -19.730  -2.029  0.00  0.00      A     
ATOM    803 HG23 ILE A  55      -8.793 -20.102  -2.065  0.00  0.00      A     
ATOM    804  CG1 ILE A  55      -9.578 -17.466  -1.237  0.00  0.00      A     
ATOM    805 HG11 ILE A  55     -10.631 -17.629  -1.009  0.00  0.00      A     
ATOM    806 HG12 ILE A  55      -9.443 -16.386  -1.264  0.00  0.00      A     
ATOM    807  CD  ILE A  55      -8.752 -18.034  -0.073  0.00  0.00      A     
ATOM    808  HD1 ILE A  55      -7.690 -17.935  -0.283  0.00  0.00      A     
ATOM    809  HD2 ILE A  55      -8.992 -19.085   0.089  0.00  0.00      A     
ATOM    810  HD3 ILE A  55      -8.985 -17.481   0.837  0.00  0.00      A     
ATOM    811  C   ILE A  55      -7.641 -18.216  -4.626  0.00  0.00      A     
ATOM    812  O   ILE A  55      -7.599 -19.399  -4.952  0.00  0.00      A     
ATOM    813  N   ASP A  56      -7.443 -17.254  -5.536  0.00  0.00      A     
ATOM    814  HN  ASP A  56      -7.548 -16.297  -5.228  0.00  0.00      A     
ATOM    815  CA  ASP A  56      -6.915 -17.480  -6.897  0.00  0.00      A     
ATOM    816  HA  ASP A  56      -7.257 -18.449  -7.264  0.00  0.00      A     
ATOM    817  CB  ASP A  56      -7.448 -16.371  -7.826  0.00  0.00      A     
ATOM    818  HB1 ASP A  56      -6.811 -15.492  -7.738  0.00  0.00      A     
ATOM    819  HB2 ASP A  56      -8.447 -16.075  -7.509  0.00  0.00      A     
ATOM    820  CG  ASP A  56      -7.544 -16.794  -9.293  0.00  0.00      A     
ATOM    821  OD1 ASP A  56      -8.177 -17.835  -9.573  0.00  0.00      A     
ATOM    822  OD2 ASP A  56      -7.081 -16.035 -10.172  0.00  0.00      A     
ATOM    823  C   ASP A  56      -5.371 -17.481  -6.924  0.00  0.00      A     
ATOM    824  O   ASP A  56      -4.758 -18.334  -7.562  0.00  0.00      A     
ATOM    825  N   CYS A  57      -4.740 -16.557  -6.184  0.00  0.00      A     
ATOM    826  HN  CYS A  57      -5.322 -15.878  -5.707  0.00  0.00      A     
ATOM    827  CA  CYS A  57      -3.280 -16.394  -6.101  0.00  0.00      A     
ATOM    828  HA  CYS A  57      -2.890 -16.029  -7.053  0.00  0.00      A     
ATOM    829  CB  CYS A  57      -2.951 -15.375  -4.990  0.00  0.00      A     
ATOM    830  HB1 CYS A  57      -1.876 -15.371  -4.847  0.00  0.00      A     
ATOM    831  HB2 CYS A  57      -3.407 -15.692  -4.052  0.00  0.00      A     
ATOM    832  SG  CYS A  57      -3.444 -13.667  -5.341  0.00  0.00      A     
ATOM    833  HG1 CYS A  57      -4.747 -13.897  -5.569  0.00  0.00      A     
ATOM    834  C   CYS A  57      -2.547 -17.714  -5.800  0.00  0.00      A     
ATOM    835  O   CYS A  57      -1.650 -18.135  -6.533  0.00  0.00      A     
ATOM    836  N   VAL A  58      -2.945 -18.369  -4.703  0.00  0.00      A     
ATOM    837  HN  VAL A  58      -3.714 -17.964  -4.181  0.00  0.00      A     
ATOM    838  CA  VAL A  58      -2.242 -19.530  -4.118  0.00  0.00      A     
ATOM    839  HA  VAL A  58      -1.190 -19.265  -4.012  0.00  0.00      A     
ATOM    840  CB  VAL A  58      -2.771 -19.868  -2.714  0.00  0.00      A     
ATOM    841  HB  VAL A  58      -2.253 -20.756  -2.357  0.00  0.00      A     
ATOM    842  CG1 VAL A  58      -2.463 -18.728  -1.737  0.00  0.00      A     
ATOM    843 HG11 VAL A  58      -3.012 -17.829  -2.010  0.00  0.00      A     
ATOM    844 HG12 VAL A  58      -1.398 -18.503  -1.737  0.00  0.00      A     
ATOM    845 HG13 VAL A  58      -2.756 -19.023  -0.729  0.00  0.00      A     
ATOM    846  CG2 VAL A  58      -4.270 -20.166  -2.692  0.00  0.00      A     
ATOM    847 HG21 VAL A  58      -4.851 -19.305  -3.015  0.00  0.00      A     
ATOM    848 HG22 VAL A  58      -4.558 -20.430  -1.679  0.00  0.00      A     
ATOM    849 HG23 VAL A  58      -4.500 -21.019  -3.327  0.00  0.00      A     
ATOM    850  C   VAL A  58      -2.255 -20.804  -4.963  0.00  0.00      A     
ATOM    851  O   VAL A  58      -1.308 -21.580  -4.876  0.00  0.00      A     
ATOM    852  N   VAL A  59      -3.274 -21.006  -5.805  0.00  0.00      A     
ATOM    853  HN  VAL A  59      -4.006 -20.309  -5.815  0.00  0.00      A     
ATOM    854  CA  VAL A  59      -3.423 -22.179  -6.709  0.00  0.00      A     
ATOM    855  HA  VAL A  59      -2.821 -23.003  -6.326  0.00  0.00      A     
ATOM    856  CB  VAL A  59      -4.876 -22.684  -6.796  0.00  0.00      A     
ATOM    857  HB  VAL A  59      -4.955 -23.398  -7.615  0.00  0.00      A     
ATOM    858  CG1 VAL A  59      -5.242 -23.442  -5.524  0.00  0.00      A     
ATOM    859 HG11 VAL A  59      -4.552 -24.273  -5.386  0.00  0.00      A     
ATOM    860 HG12 VAL A  59      -6.247 -23.850  -5.614  0.00  0.00      A     
ATOM    861 HG13 VAL A  59      -5.198 -22.786  -4.657  0.00  0.00      A     
ATOM    862  CG2 VAL A  59      -5.877 -21.556  -7.064  0.00  0.00      A     
ATOM    863 HG21 VAL A  59      -5.898 -20.857  -6.231  0.00  0.00      A     
ATOM    864 HG22 VAL A  59      -6.874 -21.976  -7.188  0.00  0.00      A     
ATOM    865 HG23 VAL A  59      -5.615 -21.027  -7.978  0.00  0.00      A     
ATOM    866  C   VAL A  59      -2.927 -21.935  -8.133  0.00  0.00      A     
ATOM    867  O   VAL A  59      -2.808 -22.884  -8.910  0.00  0.00      A     
ATOM    868  N   ARG A  60      -2.585 -20.688  -8.476  0.00  0.00      A     
ATOM    869  HN  ARG A  60      -2.771 -19.954  -7.801  0.00  0.00      A     
ATOM    870  CA  ARG A  60      -2.076 -20.306  -9.804  0.00  0.00      A     
ATOM    871  HA  ARG A  60      -2.305 -21.089 -10.528  0.00  0.00      A     
ATOM    872  CB  ARG A  60      -2.812 -19.044 -10.264  0.00  0.00      A     
ATOM    873  HB1 ARG A  60      -2.271 -18.617 -11.103  0.00  0.00      A     
ATOM    874  HB2 ARG A  60      -2.840 -18.306  -9.461  0.00  0.00      A     
ATOM    875  CG  ARG A  60      -4.241 -19.411 -10.710  0.00  0.00      A     
ATOM    876  HG1 ARG A  60      -4.786 -19.847  -9.873  0.00  0.00      A     
ATOM    877  HG2 ARG A  60      -4.195 -20.151 -11.506  0.00  0.00      A     
ATOM    878  CD  ARG A  60      -5.032 -18.208 -11.216  0.00  0.00      A     
ATOM    879  HD1 ARG A  60      -5.104 -17.495 -10.396  0.00  0.00      A     
ATOM    880  HD2 ARG A  60      -6.040 -18.533 -11.482  0.00  0.00      A     
ATOM    881  NE  ARG A  60      -4.385 -17.580 -12.382  0.00  0.00      A     
ATOM    882  HE  ARG A  60      -3.564 -18.029 -12.786  0.00  0.00      A     
ATOM    883  CZ  ARG A  60      -4.639 -16.404 -12.890  0.00  0.00      A     
ATOM    884  NH1 ARG A  60      -5.609 -15.656 -12.503  0.00  0.00      A     
ATOM    885 HH11 ARG A  60      -5.669 -14.706 -12.832  0.00  0.00      A     
ATOM    886 HH12 ARG A  60      -6.174 -15.962 -11.714  0.00  0.00      A     
ATOM    887  NH2 ARG A  60      -3.853 -15.936 -13.783  0.00  0.00      A     
ATOM    888 HH21 ARG A  60      -3.994 -15.000 -14.133  0.00  0.00      A     
ATOM    889 HH22 ARG A  60      -3.031 -16.502 -13.989  0.00  0.00      A     
ATOM    890  C   ARG A  60      -0.554 -20.184  -9.883  0.00  0.00      A     
ATOM    891  O   ARG A  60       0.041 -20.800 -10.765  0.00  0.00      A     
ATOM    892  N   ILE A  61       0.121 -19.540  -8.924  0.00  0.00      A     
ATOM    893  HN  ILE A  61      -0.400 -19.052  -8.206  0.00  0.00      A     
ATOM    894  CA  ILE A  61       1.604 -19.583  -8.878  0.00  0.00      A     
ATOM    895  HA  ILE A  61       1.923 -19.204  -9.851  0.00  0.00      A     
ATOM    896  CB  ILE A  61       2.247 -18.616  -7.866  0.00  0.00      A     
ATOM    897  HB  ILE A  61       3.324 -18.739  -7.955  0.00  0.00      A     
ATOM    898  CG2 ILE A  61       1.939 -17.175  -8.300  0.00  0.00      A     
ATOM    899 HG21 ILE A  61       2.611 -16.485  -7.794  0.00  0.00      A     
ATOM    900 HG22 ILE A  61       0.902 -16.921  -8.079  0.00  0.00      A     
ATOM    901 HG23 ILE A  61       2.117 -17.057  -9.369  0.00  0.00      A     
ATOM    902  CG1 ILE A  61       1.872 -18.899  -6.399  0.00  0.00      A     
ATOM    903 HG11 ILE A  61       2.073 -19.945  -6.177  0.00  0.00      A     
ATOM    904 HG12 ILE A  61       0.810 -18.713  -6.250  0.00  0.00      A     
ATOM    905  CD  ILE A  61       2.669 -18.058  -5.394  0.00  0.00      A     
ATOM    906  HD1 ILE A  61       2.272 -18.215  -4.392  0.00  0.00      A     
ATOM    907  HD2 ILE A  61       2.595 -17.003  -5.632  0.00  0.00      A     
ATOM    908  HD3 ILE A  61       3.717 -18.344  -5.407  0.00  0.00      A     
ATOM    909  C   ILE A  61       2.267 -20.981  -8.833  0.00  0.00      A     
ATOM    910  O   ILE A  61       3.295 -21.104  -9.494  0.00  0.00      A     
ATOM    911  N   PRO A  62       1.702 -22.074  -8.262  0.00  0.00      A     
ATOM    912  CD  PRO A  62       0.601 -22.140  -7.307  0.00  0.00      A     
ATOM    913  HD1 PRO A  62      -0.237 -21.500  -7.554  0.00  0.00      A     
ATOM    914  HD2 PRO A  62       0.971 -21.888  -6.313  0.00  0.00      A     
ATOM    915  CG  PRO A  62       0.141 -23.593  -7.309  0.00  0.00      A     
ATOM    916  HG1 PRO A  62      -0.369 -23.865  -6.386  0.00  0.00      A     
ATOM    917  HG2 PRO A  62      -0.494 -23.783  -8.174  0.00  0.00      A     
ATOM    918  CB  PRO A  62       1.454 -24.339  -7.477  0.00  0.00      A     
ATOM    919  HB1 PRO A  62       1.957 -24.396  -6.514  0.00  0.00      A     
ATOM    920  HB2 PRO A  62       1.291 -25.342  -7.873  0.00  0.00      A     
ATOM    921  CA  PRO A  62       2.253 -23.435  -8.428  0.00  0.00      A     
ATOM    922  HA  PRO A  62       3.292 -23.431  -8.096  0.00  0.00      A     
ATOM    923  C   PRO A  62       2.256 -24.000  -9.867  0.00  0.00      A     
ATOM    924  O   PRO A  62       2.693 -25.132 -10.057  0.00  0.00      A     
ATOM    925  N   LYS A  63       1.799 -23.246 -10.878  0.00  0.00      A     
ATOM    926  HN  LYS A  63       1.374 -22.364 -10.622  0.00  0.00      A     
ATOM    927  CA  LYS A  63       1.860 -23.603 -12.319  0.00  0.00      A     
ATOM    928  HA  LYS A  63       2.667 -24.323 -12.466  0.00  0.00      A     
ATOM    929  CB  LYS A  63       0.555 -24.307 -12.729  0.00  0.00      A     
ATOM    930  HB1 LYS A  63       0.491 -25.251 -12.185  0.00  0.00      A     
ATOM    931  HB2 LYS A  63       0.596 -24.540 -13.794  0.00  0.00      A     
ATOM    932  CG  LYS A  63      -0.714 -23.485 -12.441  0.00  0.00      A     
ATOM    933  HG1 LYS A  63      -0.677 -22.539 -12.980  0.00  0.00      A     
ATOM    934  HG2 LYS A  63      -0.783 -23.288 -11.370  0.00  0.00      A     
ATOM    935  CD  LYS A  63      -1.960 -24.264 -12.865  0.00  0.00      A     
ATOM    936  HD1 LYS A  63      -1.917 -25.262 -12.427  0.00  0.00      A     
ATOM    937  HD2 LYS A  63      -1.986 -24.366 -13.950  0.00  0.00      A     
ATOM    938  CE  LYS A  63      -3.237 -23.590 -12.362  0.00  0.00      A     
ATOM    939  HE1 LYS A  63      -3.122 -23.346 -11.301  0.00  0.00      A     
ATOM    940  HE2 LYS A  63      -4.052 -24.319 -12.438  0.00  0.00      A     
ATOM    941  NZ  LYS A  63      -3.596 -22.377 -13.138  0.00  0.00      A     
ATOM    942  HZ1 LYS A  63      -3.700 -22.586 -14.117  0.00  0.00      A     
ATOM    943  HZ2 LYS A  63      -2.913 -21.617 -13.052  0.00  0.00      A     
ATOM    944  HZ3 LYS A  63      -4.486 -22.021 -12.789  0.00  0.00      A     
ATOM    945  C   LYS A  63       2.202 -22.444 -13.266  0.00  0.00      A     
ATOM    946  O   LYS A  63       2.844 -22.647 -14.294  0.00  0.00      A     
ATOM    947  N   GLU A  64       1.855 -21.215 -12.898  0.00  0.00      A     
ATOM    948  HN  GLU A  64       1.226 -21.137 -12.109  0.00  0.00      A     
ATOM    949  CA  GLU A  64       2.229 -19.966 -13.598  0.00  0.00      A     
ATOM    950  HA  GLU A  64       2.376 -20.168 -14.660  0.00  0.00      A     
ATOM    951  CB  GLU A  64       1.051 -18.975 -13.484  0.00  0.00      A     
ATOM    952  HB1 GLU A  64       1.365 -17.986 -13.821  0.00  0.00      A     
ATOM    953  HB2 GLU A  64       0.753 -18.890 -12.439  0.00  0.00      A     
ATOM    954  CG  GLU A  64      -0.145 -19.429 -14.349  0.00  0.00      A     
ATOM    955  HG1 GLU A  64      -0.099 -20.508 -14.512  0.00  0.00      A     
ATOM    956  HG2 GLU A  64      -0.064 -18.959 -15.332  0.00  0.00      A     
ATOM    957  CD  GLU A  64      -1.506 -19.092 -13.721  0.00  0.00      A     
ATOM    958  OE1 GLU A  64      -2.220 -20.034 -13.300  0.00  0.00      A     
ATOM    959  OE2 GLU A  64      -1.869 -17.894 -13.632  0.00  0.00      A     
ATOM    960  C   GLU A  64       3.574 -19.365 -13.115  0.00  0.00      A     
ATOM    961  O   GLU A  64       4.084 -18.420 -13.715  0.00  0.00      A     
ATOM    962  N   GLN A  65       4.200 -19.955 -12.086  0.00  0.00      A     
ATOM    963  HN  GLN A  65       3.705 -20.695 -11.611  0.00  0.00      A     
ATOM    964  CA  GLN A  65       5.579 -19.665 -11.643  0.00  0.00      A     
ATOM    965  HA  GLN A  65       6.131 -19.196 -12.457  0.00  0.00      A     
ATOM    966  CB  GLN A  65       5.542 -18.684 -10.453  0.00  0.00      A     
ATOM    967  HB1 GLN A  65       6.524 -18.690  -9.990  0.00  0.00      A     
ATOM    968  HB2 GLN A  65       4.834 -19.041  -9.709  0.00  0.00      A     
ATOM    969  CG  GLN A  65       5.192 -17.229 -10.814  0.00  0.00      A     
ATOM    970  HG1 GLN A  65       4.143 -17.172 -11.103  0.00  0.00      A     
ATOM    971  HG2 GLN A  65       5.796 -16.907 -11.662  0.00  0.00      A     
ATOM    972  CD  GLN A  65       5.440 -16.253  -9.661  0.00  0.00      A     
ATOM    973  OE1 GLN A  65       6.159 -16.506  -8.707  0.00  0.00      A     
ATOM    974  NE2 GLN A  65       4.873 -15.077  -9.673  0.00  0.00      A     
ATOM    975 HE21 GLN A  65       5.094 -14.474  -8.908  0.00  0.00      A     
ATOM    976 HE22 GLN A  65       4.262 -14.775 -10.431  0.00  0.00      A     
ATOM    977  C   GLN A  65       6.394 -20.925 -11.253  0.00  0.00      A     
ATOM    978  O   GLN A  65       7.551 -21.045 -11.652  0.00  0.00      A     
ATOM    979  N   GLY A  66       5.814 -21.844 -10.473  0.00  0.00      A     
ATOM    980  HN  GLY A  66       4.892 -21.620 -10.122  0.00  0.00      A     
ATOM    981  CA  GLY A  66       6.399 -23.123 -10.023  0.00  0.00      A     
ATOM    982  HA1 GLY A  66       7.456 -23.172 -10.282  0.00  0.00      A     
ATOM    983  HA2 GLY A  66       5.893 -23.929 -10.549  0.00  0.00      A     
ATOM    984  C   GLY A  66       6.270 -23.386  -8.510  0.00  0.00      A     
ATOM    985  O   GLY A  66       5.835 -22.512  -7.757  0.00  0.00      A     
ATOM    986  N   VAL A  67       6.691 -24.565  -8.027  0.00  0.00      A     
ATOM    987  HN  VAL A  67       6.989 -25.259  -8.703  0.00  0.00      A     
ATOM    988  CA  VAL A  67       6.857 -24.864  -6.572  0.00  0.00      A     
ATOM    989  HA  VAL A  67       5.897 -24.684  -6.091  0.00  0.00      A     
ATOM    990  CB  VAL A  67       7.243 -26.323  -6.257  0.00  0.00      A     
ATOM    991  HB  VAL A  67       7.462 -26.408  -5.193  0.00  0.00      A     
ATOM    992  CG1 VAL A  67       6.098 -27.280  -6.550  0.00  0.00      A     
ATOM    993 HG11 VAL A  67       5.871 -27.251  -7.612  0.00  0.00      A     
ATOM    994 HG12 VAL A  67       5.226 -26.988  -5.975  0.00  0.00      A     
ATOM    995 HG13 VAL A  67       6.385 -28.292  -6.263  0.00  0.00      A     
ATOM    996  CG2 VAL A  67       8.464 -26.802  -7.027  0.00  0.00      A     
ATOM    997 HG21 VAL A  67       8.747 -27.796  -6.680  0.00  0.00      A     
ATOM    998 HG22 VAL A  67       9.294 -26.123  -6.844  0.00  0.00      A     
ATOM    999 HG23 VAL A  67       8.251 -26.842  -8.095  0.00  0.00      A     
ATOM   1000  C   VAL A  67       7.850 -23.956  -5.839  0.00  0.00      A     
ATOM   1001  O   VAL A  67       7.809 -23.888  -4.610  0.00  0.00      A     
ATOM   1002  N   LEU A  68       8.657 -23.184  -6.569  0.00  0.00      A     
ATOM   1003  HN  LEU A  68       8.703 -23.395  -7.562  0.00  0.00      A     
ATOM   1004  CA  LEU A  68       9.565 -22.144  -6.076  0.00  0.00      A     
ATOM   1005  HA  LEU A  68       9.664 -22.253  -4.996  0.00  0.00      A     
ATOM   1006  CB  LEU A  68      10.940 -22.402  -6.717  0.00  0.00      A     
ATOM   1007  HB1 LEU A  68      10.907 -22.068  -7.753  0.00  0.00      A     
ATOM   1008  HB2 LEU A  68      11.150 -23.472  -6.728  0.00  0.00      A     
ATOM   1009  CG  LEU A  68      12.079 -21.685  -5.984  0.00  0.00      A     
ATOM   1010  HG  LEU A  68      11.756 -20.698  -5.671  0.00  0.00      A     
ATOM   1011  CD1 LEU A  68      12.522 -22.478  -4.764  0.00  0.00      A     
ATOM   1012 HD11 LEU A  68      13.382 -21.998  -4.300  0.00  0.00      A     
ATOM   1013 HD12 LEU A  68      12.795 -23.488  -5.066  0.00  0.00      A     
ATOM   1014 HD13 LEU A  68      11.707 -22.536  -4.045  0.00  0.00      A     
ATOM   1015  CD2 LEU A  68      13.272 -21.510  -6.906  0.00  0.00      A     
ATOM   1016 HD21 LEU A  68      13.578 -22.483  -7.287  0.00  0.00      A     
ATOM   1017 HD22 LEU A  68      14.100 -21.055  -6.367  0.00  0.00      A     
ATOM   1018 HD23 LEU A  68      12.978 -20.863  -7.729  0.00  0.00      A     
ATOM   1019  C   LEU A  68       9.019 -20.716  -6.336  0.00  0.00      A     
ATOM   1020  O   LEU A  68       9.617 -19.914  -7.056  0.00  0.00      A     
ATOM   1021  N   SER A  69       7.845 -20.403  -5.777  0.00  0.00      A     
ATOM   1022  HN  SER A  69       7.384 -21.133  -5.252  0.00  0.00      A     
ATOM   1023  CA  SER A  69       7.100 -19.141  -6.005  0.00  0.00      A     
ATOM   1024  HA  SER A  69       7.760 -18.409  -6.465  0.00  0.00      A     
ATOM   1025  CB  SER A  69       5.967 -19.381  -6.999  0.00  0.00      A     
ATOM   1026  HB1 SER A  69       6.382 -19.767  -7.930  0.00  0.00      A     
ATOM   1027  HB2 SER A  69       5.463 -18.435  -7.200  0.00  0.00      A     
ATOM   1028  OG  SER A  69       5.033 -20.307  -6.482  0.00  0.00      A     
ATOM   1029  HG1 SER A  69       5.224 -21.178  -6.894  0.00  0.00      A     
ATOM   1030  C   SER A  69       6.534 -18.467  -4.743  0.00  0.00      A     
ATOM   1031  O   SER A  69       6.391 -17.242  -4.706  0.00  0.00      A     
ATOM   1032  N   PHE A  70       6.292 -19.213  -3.661  0.00  0.00      A     
ATOM   1033  HN  PHE A  70       6.343 -20.221  -3.771  0.00  0.00      A     
ATOM   1034  CA  PHE A  70       5.886 -18.685  -2.346  0.00  0.00      A     
ATOM   1035  HA  PHE A  70       5.133 -17.919  -2.508  0.00  0.00      A     
ATOM   1036  CB  PHE A  70       5.243 -19.798  -1.507  0.00  0.00      A     
ATOM   1037  HB1 PHE A  70       5.415 -19.590  -0.450  0.00  0.00      A     
ATOM   1038  HB2 PHE A  70       5.735 -20.747  -1.712  0.00  0.00      A     
ATOM   1039  CG  PHE A  70       3.746 -19.941  -1.712  0.00  0.00      A     
ATOM   1040  CD1 PHE A  70       2.866 -19.588  -0.672  0.00  0.00      A     
ATOM   1041  HD1 PHE A  70       3.261 -19.218   0.260  0.00  0.00      A     
ATOM   1042  CE1 PHE A  70       1.478 -19.726  -0.835  0.00  0.00      A     
ATOM   1043  HE1 PHE A  70       0.807 -19.448  -0.033  0.00  0.00      A     
ATOM   1044  CZ  PHE A  70       0.968 -20.238  -2.039  0.00  0.00      A     
ATOM   1045  HZ  PHE A  70      -0.092 -20.380  -2.157  0.00  0.00      A     
ATOM   1046  CE2 PHE A  70       1.836 -20.578  -3.087  0.00  0.00      A     
ATOM   1047  HE2 PHE A  70       1.436 -20.963  -4.015  0.00  0.00      A     
ATOM   1048  CD2 PHE A  70       3.225 -20.420  -2.929  0.00  0.00      A     
ATOM   1049  HD2 PHE A  70       3.887 -20.668  -3.745  0.00  0.00      A     
ATOM   1050  C   PHE A  70       7.007 -18.003  -1.540  0.00  0.00      A     
ATOM   1051  O   PHE A  70       6.710 -17.241  -0.619  0.00  0.00      A     
ATOM   1052  N   TRP A  71       8.278 -18.200  -1.901  0.00  0.00      A     
ATOM   1053  HN  TRP A  71       8.470 -18.888  -2.621  0.00  0.00      A     
ATOM   1054  CA  TRP A  71       9.434 -17.608  -1.203  0.00  0.00      A     
ATOM   1055  HA  TRP A  71       9.077 -16.855  -0.502  0.00  0.00      A     
ATOM   1056  CB  TRP A  71      10.162 -18.671  -0.366  0.00  0.00      A     
ATOM   1057  HB1 TRP A  71      10.930 -18.186   0.235  0.00  0.00      A     
ATOM   1058  HB2 TRP A  71      10.676 -19.340  -1.045  0.00  0.00      A     
ATOM   1059  CG  TRP A  71       9.336 -19.525   0.544  0.00  0.00      A     
ATOM   1060  CD1 TRP A  71       9.110 -19.300   1.859  0.00  0.00      A     
ATOM   1061  HD1 TRP A  71       9.486 -18.446   2.412  0.00  0.00      A     
ATOM   1062  NE1 TRP A  71       8.377 -20.348   2.385  0.00  0.00      A     
ATOM   1063  HE1 TRP A  71       8.119 -20.427   3.365  0.00  0.00      A     
ATOM   1064  CE2 TRP A  71       8.097 -21.304   1.434  0.00  0.00      A     
ATOM   1065  CZ2 TRP A  71       7.431 -22.538   1.484  0.00  0.00      A     
ATOM   1066  HZ2 TRP A  71       7.013 -22.892   2.418  0.00  0.00      A     
ATOM   1067  CH2 TRP A  71       7.311 -23.293   0.305  0.00  0.00      A     
ATOM   1068  HH2 TRP A  71       6.794 -24.246   0.312  0.00  0.00      A     
ATOM   1069  CZ3 TRP A  71       7.841 -22.797  -0.900  0.00  0.00      A     
ATOM   1070  HZ3 TRP A  71       7.727 -23.370  -1.812  0.00  0.00      A     
ATOM   1071  CE3 TRP A  71       8.530 -21.571  -0.933  0.00  0.00      A     
ATOM   1072  HE3 TRP A  71       8.953 -21.215  -1.862  0.00  0.00      A     
ATOM   1073  CD2 TRP A  71       8.678 -20.792   0.236  0.00  0.00      A     
ATOM   1074  C   TRP A  71      10.402 -16.853  -2.132  0.00  0.00      A     
ATOM   1075  O   TRP A  71      11.449 -16.400  -1.672  0.00  0.00      A     
ATOM   1076  N   ARG A  72      10.050 -16.620  -3.409  0.00  0.00      A     
ATOM   1077  HN  ARG A  72       9.214 -17.071  -3.751  0.00  0.00      A     
ATOM   1078  CA  ARG A  72      10.739 -15.629  -4.270  0.00  0.00      A     
ATOM   1079  HA  ARG A  72      11.772 -15.946  -4.424  0.00  0.00      A     
ATOM   1080  CB  ARG A  72      10.063 -15.493  -5.645  0.00  0.00      A     
ATOM   1081  HB1 ARG A  72      10.486 -14.625  -6.153  0.00  0.00      A     
ATOM   1082  HB2 ARG A  72       8.997 -15.329  -5.504  0.00  0.00      A     
ATOM   1083  CG  ARG A  72      10.249 -16.705  -6.560  0.00  0.00      A     
ATOM   1084  HG1 ARG A  72       9.807 -17.576  -6.080  0.00  0.00      A     
ATOM   1085  HG2 ARG A  72      11.310 -16.884  -6.729  0.00  0.00      A     
ATOM   1086  CD  ARG A  72       9.568 -16.437  -7.908  0.00  0.00      A     
ATOM   1087  HD1 ARG A  72      10.124 -15.654  -8.426  0.00  0.00      A     
ATOM   1088  HD2 ARG A  72       8.546 -16.093  -7.731  0.00  0.00      A     
ATOM   1089  NE  ARG A  72       9.525 -17.644  -8.745  0.00  0.00      A     
ATOM   1090  HE  ARG A  72       9.730 -18.534  -8.304  0.00  0.00      A     
ATOM   1091  CZ  ARG A  72       9.113 -17.729  -9.982  0.00  0.00      A     
ATOM   1092  NH1 ARG A  72       8.757 -16.734 -10.712  0.00  0.00      A     
ATOM   1093 HH11 ARG A  72       8.567 -16.903 -11.674  0.00  0.00      A     
ATOM   1094 HH12 ARG A  72       8.971 -15.799 -10.399  0.00  0.00      A     
ATOM   1095  NH2 ARG A  72       9.068 -18.861 -10.568  0.00  0.00      A     
ATOM   1096 HH21 ARG A  72       8.704 -18.967 -11.490  0.00  0.00      A     
ATOM   1097 HH22 ARG A  72       9.420 -19.691 -10.097  0.00  0.00      A     
ATOM   1098  C   ARG A  72      10.782 -14.272  -3.566  0.00  0.00      A     
ATOM   1099  O   ARG A  72       9.735 -13.705  -3.250  0.00  0.00      A     
ATOM   1100  N   GLY A  73      11.980 -13.789  -3.257  0.00  0.00      A     
ATOM   1101  HN  GLY A  73      12.795 -14.352  -3.490  0.00  0.00      A     
ATOM   1102  CA  GLY A  73      12.199 -12.557  -2.492  0.00  0.00      A     
ATOM   1103  HA1 GLY A  73      11.521 -11.778  -2.840  0.00  0.00      A     
ATOM   1104  HA2 GLY A  73      13.218 -12.230  -2.689  0.00  0.00      A     
ATOM   1105  C   GLY A  73      12.040 -12.662  -0.966  0.00  0.00      A     
ATOM   1106  O   GLY A  73      12.146 -11.646  -0.292  0.00  0.00      A     
ATOM   1107  N   ASN A  74      11.833 -13.845  -0.377  0.00  0.00      A     
ATOM   1108  HN  ASN A  74      11.760 -14.674  -0.956  0.00  0.00      A     
ATOM   1109  CA  ASN A  74      11.878 -14.015   1.086  0.00  0.00      A     
ATOM   1110  HA  ASN A  74      11.315 -13.201   1.550  0.00  0.00      A     
ATOM   1111  CB  ASN A  74      11.177 -15.336   1.432  0.00  0.00      A     
ATOM   1112  HB1 ASN A  74      11.761 -16.171   1.058  0.00  0.00      A     
ATOM   1113  HB2 ASN A  74      10.197 -15.361   0.962  0.00  0.00      A     
ATOM   1114  CG  ASN A  74      10.960 -15.499   2.918  0.00  0.00      A     
ATOM   1115  OD1 ASN A  74      10.344 -14.673   3.565  0.00  0.00      A     
ATOM   1116  ND2 ASN A  74      11.449 -16.560   3.493  0.00  0.00      A     
ATOM   1117 HD21 ASN A  74      11.358 -16.643   4.496  0.00  0.00      A     
ATOM   1118 HD22 ASN A  74      12.077 -17.168   2.978  0.00  0.00      A     
ATOM   1119  C   ASN A  74      13.323 -13.914   1.638  0.00  0.00      A     
ATOM   1120  O   ASN A  74      13.583 -13.153   2.570  0.00  0.00      A     
ATOM   1121  N   LEU A  75      14.293 -14.526   0.946  0.00  0.00      A     
ATOM   1122  HN  LEU A  75      14.020 -15.225   0.263  0.00  0.00      A     
ATOM   1123  CA  LEU A  75      15.729 -14.218   1.057  0.00  0.00      A     
ATOM   1124  HA  LEU A  75      15.944 -14.149   2.123  0.00  0.00      A     
ATOM   1125  CB  LEU A  75      16.535 -15.399   0.475  0.00  0.00      A     
ATOM   1126  HB1 LEU A  75      16.589 -15.287  -0.607  0.00  0.00      A     
ATOM   1127  HB2 LEU A  75      16.005 -16.327   0.687  0.00  0.00      A     
ATOM   1128  CG  LEU A  75      17.956 -15.570   1.047  0.00  0.00      A     
ATOM   1129  HG  LEU A  75      18.516 -14.641   0.966  0.00  0.00      A     
ATOM   1130  CD1 LEU A  75      17.927 -16.022   2.506  0.00  0.00      A     
ATOM   1131 HD11 LEU A  75      17.478 -15.257   3.134  0.00  0.00      A     
ATOM   1132 HD12 LEU A  75      18.941 -16.209   2.855  0.00  0.00      A     
ATOM   1133 HD13 LEU A  75      17.347 -16.941   2.595  0.00  0.00      A     
ATOM   1134  CD2 LEU A  75      18.700 -16.655   0.277  0.00  0.00      A     
ATOM   1135 HD21 LEU A  75      19.716 -16.747   0.658  0.00  0.00      A     
ATOM   1136 HD22 LEU A  75      18.742 -16.382  -0.773  0.00  0.00      A     
ATOM   1137 HD23 LEU A  75      18.190 -17.612   0.385  0.00  0.00      A     
ATOM   1138  C   LEU A  75      16.118 -12.840   0.449  0.00  0.00      A     
ATOM   1139  O   LEU A  75      17.289 -12.467   0.431  0.00  0.00      A     
ATOM   1140  N   ALA A  76      15.130 -12.031   0.055  0.00  0.00      A     
ATOM   1141  HN  ALA A  76      14.199 -12.416   0.073  0.00  0.00      A     
ATOM   1142  CA  ALA A  76      15.216 -10.578  -0.156  0.00  0.00      A     
ATOM   1143  HA  ALA A  76      16.218 -10.248   0.121  0.00  0.00      A     
ATOM   1144  CB  ALA A  76      15.042 -10.276  -1.650  0.00  0.00      A     
ATOM   1145  HB1 ALA A  76      15.403  -9.269  -1.856  0.00  0.00      A     
ATOM   1146  HB2 ALA A  76      13.990 -10.327  -1.924  0.00  0.00      A     
ATOM   1147  HB3 ALA A  76      15.623 -10.979  -2.248  0.00  0.00      A     
ATOM   1148  C   ALA A  76      14.247  -9.802   0.785  0.00  0.00      A     
ATOM   1149  O   ALA A  76      13.714  -8.742   0.456  0.00  0.00      A     
ATOM   1150  N   ASN A  77      14.028 -10.356   1.984  0.00  0.00      A     
ATOM   1151  HN  ASN A  77      14.376 -11.296   2.118  0.00  0.00      A     
ATOM   1152  CA  ASN A  77      13.421  -9.691   3.137  0.00  0.00      A     
ATOM   1153  HA  ASN A  77      13.326  -8.622   2.928  0.00  0.00      A     
ATOM   1154  CB  ASN A  77      11.998 -10.235   3.358  0.00  0.00      A     
ATOM   1155  HB1 ASN A  77      12.014 -11.321   3.416  0.00  0.00      A     
ATOM   1156  HB2 ASN A  77      11.367  -9.942   2.520  0.00  0.00      A     
ATOM   1157  CG  ASN A  77      11.397  -9.683   4.634  0.00  0.00      A     
ATOM   1158  OD1 ASN A  77      10.936  -8.560   4.717  0.00  0.00      A     
ATOM   1159  ND2 ASN A  77      11.428 -10.437   5.700  0.00  0.00      A     
ATOM   1160 HD21 ASN A  77      11.267  -9.962   6.571  0.00  0.00      A     
ATOM   1161 HD22 ASN A  77      11.895 -11.326   5.689  0.00  0.00      A     
ATOM   1162  C   ASN A  77      14.314  -9.816   4.394  0.00  0.00      A     
ATOM   1163  O   ASN A  77      14.558  -8.803   5.047  0.00  0.00      A     
ATOM   1164  N   VAL A  78      14.864 -10.997   4.707  0.00  0.00      A     
ATOM   1165  HN  VAL A  78      14.684 -11.786   4.095  0.00  0.00      A     
ATOM   1166  CA  VAL A  78      15.681 -11.234   5.930  0.00  0.00      A     
ATOM   1167  HA  VAL A  78      15.035 -11.026   6.780  0.00  0.00      A     
ATOM   1168  CB  VAL A  78      16.114 -12.713   6.075  0.00  0.00      A     
ATOM   1169  HB  VAL A  78      16.818 -12.982   5.299  0.00  0.00      A     
ATOM   1170  CG1 VAL A  78      16.796 -13.002   7.413  0.00  0.00      A     
ATOM   1171 HG11 VAL A  78      17.068 -14.055   7.466  0.00  0.00      A     
ATOM   1172 HG12 VAL A  78      16.123 -12.768   8.232  0.00  0.00      A     
ATOM   1173 HG13 VAL A  78      17.710 -12.420   7.507  0.00  0.00      A     
ATOM   1174  CG2 VAL A  78      14.904 -13.648   5.969  0.00  0.00      A     
ATOM   1175 HG21 VAL A  78      15.188 -14.667   6.234  0.00  0.00      A     
ATOM   1176 HG22 VAL A  78      14.537 -13.669   4.944  0.00  0.00      A     
ATOM   1177 HG23 VAL A  78      14.109 -13.307   6.628  0.00  0.00      A     
ATOM   1178  C   VAL A  78      16.881 -10.278   6.092  0.00  0.00      A     
ATOM   1179  O   VAL A  78      17.170  -9.868   7.221  0.00  0.00      A     
ATOM   1180  N   ILE A  79      17.496  -9.811   4.991  0.00  0.00      A     
ATOM   1181  HN  ILE A  79      17.246 -10.265   4.117  0.00  0.00      A     
ATOM   1182  CA  ILE A  79      18.580  -8.788   4.977  0.00  0.00      A     
ATOM   1183  HA  ILE A  79      19.455  -9.244   5.440  0.00  0.00      A     
ATOM   1184  CB  ILE A  79      18.985  -8.322   3.548  0.00  0.00      A     
ATOM   1185  HB  ILE A  79      18.308  -7.517   3.258  0.00  0.00      A     
ATOM   1186  CG2 ILE A  79      20.413  -7.740   3.564  0.00  0.00      A     
ATOM   1187 HG21 ILE A  79      20.479  -6.880   4.226  0.00  0.00      A     
ATOM   1188 HG22 ILE A  79      20.692  -7.414   2.561  0.00  0.00      A     
ATOM   1189 HG23 ILE A  79      21.131  -8.486   3.905  0.00  0.00      A     
ATOM   1190  CG1 ILE A  79      18.899  -9.366   2.419  0.00  0.00      A     
ATOM   1191 HG11 ILE A  79      19.127  -8.880   1.472  0.00  0.00      A     
ATOM   1192 HG12 ILE A  79      17.874  -9.723   2.342  0.00  0.00      A     
ATOM   1193  CD  ILE A  79      19.857 -10.549   2.575  0.00  0.00      A     
ATOM   1194  HD1 ILE A  79      19.608 -11.317   1.844  0.00  0.00      A     
ATOM   1195  HD2 ILE A  79      19.775 -10.964   3.577  0.00  0.00      A     
ATOM   1196  HD3 ILE A  79      20.881 -10.221   2.401  0.00  0.00      A     
ATOM   1197  C   ILE A  79      18.254  -7.522   5.792  0.00  0.00      A     
ATOM   1198  O   ILE A  79      19.162  -6.902   6.347  0.00  0.00      A     
ATOM   1199  N   ARG A  80      16.968  -7.144   5.904  0.00  0.00      A     
ATOM   1200  HN  ARG A  80      16.285  -7.746   5.458  0.00  0.00      A     
ATOM   1201  CA  ARG A  80      16.467  -5.930   6.597  0.00  0.00      A     
ATOM   1202  HA  ARG A  80      16.837  -5.060   6.054  0.00  0.00      A     
ATOM   1203  CB  ARG A  80      14.928  -5.881   6.538  0.00  0.00      A     
ATOM   1204  HB1 ARG A  80      14.610  -6.087   5.515  0.00  0.00      A     
ATOM   1205  HB2 ARG A  80      14.605  -4.867   6.780  0.00  0.00      A     
ATOM   1206  CG  ARG A  80      14.227  -6.863   7.502  0.00  0.00      A     
ATOM   1207  HG1 ARG A  80      14.332  -6.508   8.528  0.00  0.00      A     
ATOM   1208  HG2 ARG A  80      14.697  -7.844   7.434  0.00  0.00      A     
ATOM   1209  CD  ARG A  80      12.736  -7.016   7.174  0.00  0.00      A     
ATOM   1210  HD1 ARG A  80      12.302  -7.755   7.849  0.00  0.00      A     
ATOM   1211  HD2 ARG A  80      12.651  -7.394   6.155  0.00  0.00      A     
ATOM   1212  NE  ARG A  80      12.011  -5.742   7.325  0.00  0.00      A     
ATOM   1213  HE  ARG A  80      12.229  -5.179   8.124  0.00  0.00      A     
ATOM   1214  CZ  ARG A  80      11.184  -5.189   6.473  0.00  0.00      A     
ATOM   1215  NH1 ARG A  80      10.739  -5.748   5.405  0.00  0.00      A     
ATOM   1216 HH11 ARG A  80      10.138  -5.209   4.786  0.00  0.00      A     
ATOM   1217 HH12 ARG A  80      10.986  -6.702   5.188  0.00  0.00      A     
ATOM   1218  NH2 ARG A  80      10.777  -3.994   6.684  0.00  0.00      A     
ATOM   1219 HH21 ARG A  80      10.364  -3.529   5.877  0.00  0.00      A     
ATOM   1220 HH22 ARG A  80      11.179  -3.448   7.412  0.00  0.00      A     
ATOM   1221  C   ARG A  80      16.979  -5.749   8.027  0.00  0.00      A     
ATOM   1222  O   ARG A  80      17.103  -4.620   8.489  0.00  0.00      A     
ATOM   1223  N   TYR A  81      17.347  -6.840   8.690  0.00  0.00      A     
ATOM   1224  HN  TYR A  81      17.210  -7.722   8.215  0.00  0.00      A     
ATOM   1225  CA  TYR A  81      18.001  -6.855  10.001  0.00  0.00      A     
ATOM   1226  HA  TYR A  81      17.329  -6.416  10.737  0.00  0.00      A     
ATOM   1227  CB  TYR A  81      18.212  -8.327  10.360  0.00  0.00      A     
ATOM   1228  HB1 TYR A  81      18.757  -8.818   9.550  0.00  0.00      A     
ATOM   1229  HB2 TYR A  81      17.230  -8.791  10.426  0.00  0.00      A     
ATOM   1230  CG  TYR A  81      18.929  -8.587  11.664  0.00  0.00      A     
ATOM   1231  CD1 TYR A  81      20.225  -9.137  11.659  0.00  0.00      A     
ATOM   1232  HD1 TYR A  81      20.723  -9.355  10.723  0.00  0.00      A     
ATOM   1233  CE1 TYR A  81      20.884  -9.399  12.877  0.00  0.00      A     
ATOM   1234  HE1 TYR A  81      21.881  -9.815  12.881  0.00  0.00      A     
ATOM   1235  CZ  TYR A  81      20.234  -9.129  14.098  0.00  0.00      A     
ATOM   1236  OH  TYR A  81      20.866  -9.344  15.272  0.00  0.00      A     
ATOM   1237  HH  TYR A  81      21.778  -9.661  15.147  0.00  0.00      A     
ATOM   1238  CE2 TYR A  81      18.930  -8.600  14.099  0.00  0.00      A     
ATOM   1239  HE2 TYR A  81      18.451  -8.403  15.046  0.00  0.00      A     
ATOM   1240  CD2 TYR A  81      18.279  -8.319  12.882  0.00  0.00      A     
ATOM   1241  HD2 TYR A  81      17.283  -7.891  12.880  0.00  0.00      A     
ATOM   1242  C   TYR A  81      19.320  -6.058  10.073  0.00  0.00      A     
ATOM   1243  O   TYR A  81      19.531  -5.309  11.030  0.00  0.00      A     
ATOM   1244  N   PHE A  82      20.189  -6.155   9.058  0.00  0.00      A     
ATOM   1245  HN  PHE A  82      19.932  -6.722   8.258  0.00  0.00      A     
ATOM   1246  CA  PHE A  82      21.455  -5.402   8.995  0.00  0.00      A     
ATOM   1247  HA  PHE A  82      22.071  -5.686   9.848  0.00  0.00      A     
ATOM   1248  CB  PHE A  82      22.237  -5.776   7.728  0.00  0.00      A     
ATOM   1249  HB1 PHE A  82      22.954  -4.977   7.527  0.00  0.00      A     
ATOM   1250  HB2 PHE A  82      21.557  -5.811   6.879  0.00  0.00      A     
ATOM   1251  CG  PHE A  82      23.036  -7.065   7.766  0.00  0.00      A     
ATOM   1252  CD1 PHE A  82      22.702  -8.136   6.914  0.00  0.00      A     
ATOM   1253  HD1 PHE A  82      21.814  -8.079   6.299  0.00  0.00      A     
ATOM   1254  CE1 PHE A  82      23.559  -9.247   6.809  0.00  0.00      A     
ATOM   1255  HE1 PHE A  82      23.334 -10.045   6.116  0.00  0.00      A     
ATOM   1256  CZ  PHE A  82      24.745  -9.296   7.561  0.00  0.00      A     
ATOM   1257  HZ  PHE A  82      25.423 -10.130   7.451  0.00  0.00      A     
ATOM   1258  CE2 PHE A  82      25.060  -8.249   8.443  0.00  0.00      A     
ATOM   1259  HE2 PHE A  82      25.967  -8.291   9.034  0.00  0.00      A     
ATOM   1260  CD2 PHE A  82      24.207  -7.138   8.542  0.00  0.00      A     
ATOM   1261  HD2 PHE A  82      24.472  -6.319   9.192  0.00  0.00      A     
ATOM   1262  C   PHE A  82      21.278  -3.867   9.100  0.00  0.00      A     
ATOM   1263  O   PHE A  82      21.865  -3.283  10.014  0.00  0.00      A     
ATOM   1264  N   PRO A  83      20.462  -3.196   8.253  0.00  0.00      A     
ATOM   1265  CD  PRO A  83      19.810  -3.708   7.053  0.00  0.00      A     
ATOM   1266  HD1 PRO A  83      19.233  -4.602   7.251  0.00  0.00      A     
ATOM   1267  HD2 PRO A  83      20.560  -3.917   6.293  0.00  0.00      A     
ATOM   1268  CG  PRO A  83      18.897  -2.593   6.550  0.00  0.00      A     
ATOM   1269  HG1 PRO A  83      18.757  -2.645   5.474  0.00  0.00      A     
ATOM   1270  HG2 PRO A  83      17.932  -2.624   7.054  0.00  0.00      A     
ATOM   1271  CB  PRO A  83      19.669  -1.351   6.981  0.00  0.00      A     
ATOM   1272  HB1 PRO A  83      20.491  -1.186   6.289  0.00  0.00      A     
ATOM   1273  HB2 PRO A  83      19.035  -0.468   7.028  0.00  0.00      A     
ATOM   1274  CA  PRO A  83      20.231  -1.751   8.350  0.00  0.00      A     
ATOM   1275  HA  PRO A  83      21.172  -1.224   8.517  0.00  0.00      A     
ATOM   1276  C   PRO A  83      19.251  -1.356   9.465  0.00  0.00      A     
ATOM   1277  O   PRO A  83      19.377  -0.266  10.023  0.00  0.00      A     
ATOM   1278  N   THR A  84      18.255  -2.191   9.793  0.00  0.00      A     
ATOM   1279  HN  THR A  84      18.163  -3.060   9.280  0.00  0.00      A     
ATOM   1280  CA  THR A  84      17.229  -1.857  10.814  0.00  0.00      A     
ATOM   1281  HA  THR A  84      16.821  -0.872  10.593  0.00  0.00      A     
ATOM   1282  CB  THR A  84      16.045  -2.838  10.817  0.00  0.00      A     
ATOM   1283  HB  THR A  84      16.407  -3.834  11.064  0.00  0.00      A     
ATOM   1284  CG2 THR A  84      14.906  -2.457  11.757  0.00  0.00      A     
ATOM   1285 HG21 THR A  84      15.262  -2.372  12.783  0.00  0.00      A     
ATOM   1286 HG22 THR A  84      14.146  -3.237  11.724  0.00  0.00      A     
ATOM   1287 HG23 THR A  84      14.457  -1.518  11.435  0.00  0.00      A     
ATOM   1288  OG1 THR A  84      15.463  -2.855   9.539  0.00  0.00      A     
ATOM   1289  HG1 THR A  84      16.002  -3.483   9.027  0.00  0.00      A     
ATOM   1290  C   THR A  84      17.829  -1.793  12.215  0.00  0.00      A     
ATOM   1291  O   THR A  84      17.583  -0.831  12.935  0.00  0.00      A     
ATOM   1292  N   GLN A  85      18.698  -2.736  12.592  0.00  0.00      A     
ATOM   1293  HN  GLN A  85      18.869  -3.527  11.981  0.00  0.00      A     
ATOM   1294  CA  GLN A  85      19.378  -2.682  13.897  0.00  0.00      A     
ATOM   1295  HA  GLN A  85      18.665  -2.318  14.636  0.00  0.00      A     
ATOM   1296  CB  GLN A  85      19.788  -4.092  14.338  0.00  0.00      A     
ATOM   1297  HB1 GLN A  85      20.175  -4.019  15.344  0.00  0.00      A     
ATOM   1298  HB2 GLN A  85      20.584  -4.458  13.691  0.00  0.00      A     
ATOM   1299  CG  GLN A  85      18.649  -5.122  14.379  0.00  0.00      A     
ATOM   1300  HG1 GLN A  85      18.998  -5.994  14.930  0.00  0.00      A     
ATOM   1301  HG2 GLN A  85      18.405  -5.435  13.366  0.00  0.00      A     
ATOM   1302  CD  GLN A  85      17.374  -4.610  15.037  0.00  0.00      A     
ATOM   1303  OE1 GLN A  85      16.399  -4.320  14.367  0.00  0.00      A     
ATOM   1304  NE2 GLN A  85      17.330  -4.486  16.340  0.00  0.00      A     
ATOM   1305 HE21 GLN A  85      16.445  -4.165  16.749  0.00  0.00      A     
ATOM   1306 HE22 GLN A  85      18.142  -4.705  16.900  0.00  0.00      A     
ATOM   1307  C   GLN A  85      20.572  -1.699  13.945  0.00  0.00      A     
ATOM   1308  O   GLN A  85      20.859  -1.131  15.003  0.00  0.00      A     
ATOM   1309  N   ALA A  86      21.225  -1.436  12.804  0.00  0.00      A     
ATOM   1310  HN  ALA A  86      21.004  -1.981  11.984  0.00  0.00      A     
ATOM   1311  CA  ALA A  86      22.265  -0.407  12.675  0.00  0.00      A     
ATOM   1312  HA  ALA A  86      22.999  -0.549  13.471  0.00  0.00      A     
ATOM   1313  CB  ALA A  86      22.984  -0.606  11.336  0.00  0.00      A     
ATOM   1314  HB1 ALA A  86      22.286  -0.493  10.507  0.00  0.00      A     
ATOM   1315  HB2 ALA A  86      23.435  -1.596  11.301  0.00  0.00      A     
ATOM   1316  HB3 ALA A  86      23.780   0.133  11.234  0.00  0.00      A     
ATOM   1317  C   ALA A  86      21.744   1.044  12.790  0.00  0.00      A     
ATOM   1318  O   ALA A  86      22.413   1.870  13.415  0.00  0.00      A     
ATOM   1319  N   LEU A  87      20.553   1.351  12.248  0.00  0.00      A     
ATOM   1320  HN  LEU A  87      20.092   0.633  11.703  0.00  0.00      A     
ATOM   1321  CA  LEU A  87      20.009   2.721  12.207  0.00  0.00      A     
ATOM   1322  HA  LEU A  87      20.651   3.362  12.812  0.00  0.00      A     
ATOM   1323  CB  LEU A  87      20.058   3.246  10.758  0.00  0.00      A     
ATOM   1324  HB1 LEU A  87      19.237   2.797  10.202  0.00  0.00      A     
ATOM   1325  HB2 LEU A  87      20.992   2.940  10.285  0.00  0.00      A     
ATOM   1326  CG  LEU A  87      19.940   4.782  10.677  0.00  0.00      A     
ATOM   1327  HG  LEU A  87      19.148   5.130  11.338  0.00  0.00      A     
ATOM   1328  CD1 LEU A  87      21.258   5.450  11.062  0.00  0.00      A     
ATOM   1329 HD11 LEU A  87      22.074   5.035  10.471  0.00  0.00      A     
ATOM   1330 HD12 LEU A  87      21.459   5.301  12.121  0.00  0.00      A     
ATOM   1331 HD13 LEU A  87      21.194   6.517  10.864  0.00  0.00      A     
ATOM   1332  CD2 LEU A  87      19.600   5.238   9.266  0.00  0.00      A     
ATOM   1333 HD21 LEU A  87      18.658   4.791   8.953  0.00  0.00      A     
ATOM   1334 HD22 LEU A  87      20.397   4.956   8.583  0.00  0.00      A     
ATOM   1335 HD23 LEU A  87      19.485   6.322   9.248  0.00  0.00      A     
ATOM   1336  C   LEU A  87      18.599   2.877  12.806  0.00  0.00      A     
ATOM   1337  O   LEU A  87      18.435   3.692  13.707  0.00  0.00      A     
ATOM   1338  N   ASN A  88      17.590   2.113  12.372  0.00  0.00      A     
ATOM   1339  HN  ASN A  88      17.761   1.452  11.630  0.00  0.00      A     
ATOM   1340  CA  ASN A  88      16.216   2.273  12.879  0.00  0.00      A     
ATOM   1341  HA  ASN A  88      15.909   3.304  12.690  0.00  0.00      A     
ATOM   1342  CB  ASN A  88      15.265   1.348  12.099  0.00  0.00      A     
ATOM   1343  HB1 ASN A  88      15.416   0.320  12.409  0.00  0.00      A     
ATOM   1344  HB2 ASN A  88      15.462   1.415  11.032  0.00  0.00      A     
ATOM   1345  CG  ASN A  88      13.812   1.719  12.312  0.00  0.00      A     
ATOM   1346  OD1 ASN A  88      13.307   2.711  11.819  0.00  0.00      A     
ATOM   1347  ND2 ASN A  88      13.073   0.939  13.053  0.00  0.00      A     
ATOM   1348 HD21 ASN A  88      12.121   1.229  13.177  0.00  0.00      A     
ATOM   1349 HD22 ASN A  88      13.447   0.109  13.470  0.00  0.00      A     
ATOM   1350  C   ASN A  88      16.114   2.058  14.407  0.00  0.00      A     
ATOM   1351  O   ASN A  88      15.535   2.886  15.100  0.00  0.00      A     
ATOM   1352  N   PHE A  89      16.736   1.003  14.949  0.00  0.00      A     
ATOM   1353  HN  PHE A  89      17.161   0.339  14.310  0.00  0.00      A     
ATOM   1354  CA  PHE A  89      16.873   0.765  16.398  0.00  0.00      A     
ATOM   1355  HA  PHE A  89      15.881   0.753  16.848  0.00  0.00      A     
ATOM   1356  CB  PHE A  89      17.510  -0.619  16.610  0.00  0.00      A     
ATOM   1357  HB1 PHE A  89      18.460  -0.638  16.077  0.00  0.00      A     
ATOM   1358  HB2 PHE A  89      16.864  -1.376  16.162  0.00  0.00      A     
ATOM   1359  CG  PHE A  89      17.762  -1.005  18.059  0.00  0.00      A     
ATOM   1360  CD1 PHE A  89      19.074  -1.225  18.520  0.00  0.00      A     
ATOM   1361  HD1 PHE A  89      19.905  -1.133  17.839  0.00  0.00      A     
ATOM   1362  CE1 PHE A  89      19.309  -1.564  19.865  0.00  0.00      A     
ATOM   1363  HE1 PHE A  89      20.321  -1.726  20.210  0.00  0.00      A     
ATOM   1364  CZ  PHE A  89      18.231  -1.678  20.761  0.00  0.00      A     
ATOM   1365  HZ  PHE A  89      18.406  -1.932  21.798  0.00  0.00      A     
ATOM   1366  CE2 PHE A  89      16.919  -1.472  20.302  0.00  0.00      A     
ATOM   1367  HE2 PHE A  89      16.082  -1.577  20.981  0.00  0.00      A     
ATOM   1368  CD2 PHE A  89      16.687  -1.152  18.953  0.00  0.00      A     
ATOM   1369  HD2 PHE A  89      15.675  -1.037  18.600  0.00  0.00      A     
ATOM   1370  C   PHE A  89      17.676   1.869  17.119  0.00  0.00      A     
ATOM   1371  O   PHE A  89      17.241   2.376  18.153  0.00  0.00      A     
ATOM   1372  N   ALA A  90      18.800   2.309  16.541  0.00  0.00      A     
ATOM   1373  HN  ALA A  90      19.094   1.875  15.681  0.00  0.00      A     
ATOM   1374  CA  ALA A  90      19.617   3.408  17.072  0.00  0.00      A     
ATOM   1375  HA  ALA A  90      19.919   3.154  18.090  0.00  0.00      A     
ATOM   1376  CB  ALA A  90      20.879   3.519  16.208  0.00  0.00      A     
ATOM   1377  HB1 ALA A  90      21.574   4.229  16.658  0.00  0.00      A     
ATOM   1378  HB2 ALA A  90      20.629   3.861  15.204  0.00  0.00      A     
ATOM   1379  HB3 ALA A  90      21.365   2.549  16.139  0.00  0.00      A     
ATOM   1380  C   ALA A  90      18.869   4.758  17.142  0.00  0.00      A     
ATOM   1381  O   ALA A  90      19.005   5.497  18.119  0.00  0.00      A     
ATOM   1382  N   PHE A  91      18.045   5.074  16.138  0.00  0.00      A     
ATOM   1383  HN  PHE A  91      18.041   4.466  15.325  0.00  0.00      A     
ATOM   1384  CA  PHE A  91      17.170   6.251  16.127  0.00  0.00      A     
ATOM   1385  HA  PHE A  91      17.710   7.084  16.574  0.00  0.00      A     
ATOM   1386  CB  PHE A  91      16.845   6.654  14.685  0.00  0.00      A     
ATOM   1387  HB1 PHE A  91      15.844   7.082  14.652  0.00  0.00      A     
ATOM   1388  HB2 PHE A  91      16.831   5.772  14.044  0.00  0.00      A     
ATOM   1389  CG  PHE A  91      17.809   7.688  14.130  0.00  0.00      A     
ATOM   1390  CD1 PHE A  91      17.514   9.058  14.261  0.00  0.00      A     
ATOM   1391  HD1 PHE A  91      16.617   9.367  14.774  0.00  0.00      A     
ATOM   1392  CE1 PHE A  91      18.384  10.029  13.736  0.00  0.00      A     
ATOM   1393  HE1 PHE A  91      18.142  11.080  13.826  0.00  0.00      A     
ATOM   1394  CZ  PHE A  91      19.570   9.634  13.095  0.00  0.00      A     
ATOM   1395  HZ  PHE A  91      20.239  10.378  12.684  0.00  0.00      A     
ATOM   1396  CE2 PHE A  91      19.888   8.268  12.996  0.00  0.00      A     
ATOM   1397  HE2 PHE A  91      20.813   7.966  12.528  0.00  0.00      A     
ATOM   1398  CD2 PHE A  91      19.009   7.296  13.510  0.00  0.00      A     
ATOM   1399  HD2 PHE A  91      19.263   6.248  13.437  0.00  0.00      A     
ATOM   1400  C   PHE A  91      15.896   6.081  16.969  0.00  0.00      A     
ATOM   1401  O   PHE A  91      15.499   7.041  17.624  0.00  0.00      A     
ATOM   1402  N   LYS A  92      15.303   4.879  17.050  0.00  0.00      A     
ATOM   1403  HN  LYS A  92      15.639   4.148  16.429  0.00  0.00      A     
ATOM   1404  CA  LYS A  92      14.235   4.531  18.016  0.00  0.00      A     
ATOM   1405  HA  LYS A  92      13.366   5.160  17.821  0.00  0.00      A     
ATOM   1406  CB  LYS A  92      13.818   3.058  17.817  0.00  0.00      A     
ATOM   1407  HB1 LYS A  92      14.663   2.405  18.026  0.00  0.00      A     
ATOM   1408  HB2 LYS A  92      13.523   2.919  16.776  0.00  0.00      A     
ATOM   1409  CG  LYS A  92      12.635   2.646  18.706  0.00  0.00      A     
ATOM   1410  HG1 LYS A  92      11.816   3.343  18.522  0.00  0.00      A     
ATOM   1411  HG2 LYS A  92      12.923   2.717  19.755  0.00  0.00      A     
ATOM   1412  CD  LYS A  92      12.118   1.225  18.428  0.00  0.00      A     
ATOM   1413  HD1 LYS A  92      11.870   1.133  17.369  0.00  0.00      A     
ATOM   1414  HD2 LYS A  92      11.197   1.083  18.993  0.00  0.00      A     
ATOM   1415  CE  LYS A  92      13.103   0.112  18.819  0.00  0.00      A     
ATOM   1416  HE1 LYS A  92      13.421   0.263  19.856  0.00  0.00      A     
ATOM   1417  HE2 LYS A  92      13.982   0.173  18.174  0.00  0.00      A     
ATOM   1418  NZ  LYS A  92      12.463  -1.219  18.688  0.00  0.00      A     
ATOM   1419  HZ1 LYS A  92      13.074  -2.007  18.917  0.00  0.00      A     
ATOM   1420  HZ2 LYS A  92      12.042  -1.341  17.766  0.00  0.00      A     
ATOM   1421  HZ3 LYS A  92      11.634  -1.273  19.278  0.00  0.00      A     
ATOM   1422  C   LYS A  92      14.663   4.844  19.453  0.00  0.00      A     
ATOM   1423  O   LYS A  92      14.000   5.628  20.126  0.00  0.00      A     
ATOM   1424  N   ASP A  93      15.822   4.342  19.877  0.00  0.00      A     
ATOM   1425  HN  ASP A  93      16.302   3.690  19.263  0.00  0.00      A     
ATOM   1426  CA  ASP A  93      16.480   4.725  21.138  0.00  0.00      A     
ATOM   1427  HA  ASP A  93      15.807   4.507  21.968  0.00  0.00      A     
ATOM   1428  CB  ASP A  93      17.732   3.849  21.308  0.00  0.00      A     
ATOM   1429  HB1 ASP A  93      18.340   3.911  20.402  0.00  0.00      A     
ATOM   1430  HB2 ASP A  93      17.429   2.809  21.440  0.00  0.00      A     
ATOM   1431  CG  ASP A  93      18.583   4.288  22.498  0.00  0.00      A     
ATOM   1432  OD1 ASP A  93      19.476   5.141  22.300  0.00  0.00      A     
ATOM   1433  OD2 ASP A  93      18.350   3.849  23.643  0.00  0.00      A     
ATOM   1434  C   ASP A  93      16.821   6.233  21.231  0.00  0.00      A     
ATOM   1435  O   ASP A  93      16.680   6.834  22.302  0.00  0.00      A     
ATOM   1436  N   LYS A  94      17.241   6.878  20.129  0.00  0.00      A     
ATOM   1437  HN  LYS A  94      17.422   6.326  19.298  0.00  0.00      A     
ATOM   1438  CA  LYS A  94      17.517   8.329  20.110  0.00  0.00      A     
ATOM   1439  HA  LYS A  94      18.186   8.516  20.943  0.00  0.00      A     
ATOM   1440  CB  LYS A  94      18.222   8.760  18.809  0.00  0.00      A     
ATOM   1441  HB1 LYS A  94      17.499   8.791  17.994  0.00  0.00      A     
ATOM   1442  HB2 LYS A  94      18.978   8.023  18.546  0.00  0.00      A     
ATOM   1443  CG  LYS A  94      18.905  10.141  18.902  0.00  0.00      A     
ATOM   1444  HG1 LYS A  94      18.133  10.908  18.974  0.00  0.00      A     
ATOM   1445  HG2 LYS A  94      19.455  10.312  17.976  0.00  0.00      A     
ATOM   1446  CD  LYS A  94      19.871  10.315  20.089  0.00  0.00      A     
ATOM   1447  HD1 LYS A  94      19.302  10.306  21.016  0.00  0.00      A     
ATOM   1448  HD2 LYS A  94      20.356  11.290  20.015  0.00  0.00      A     
ATOM   1449  CE  LYS A  94      20.949   9.226  20.138  0.00  0.00      A     
ATOM   1450  HE1 LYS A  94      21.755   9.497  19.449  0.00  0.00      A     
ATOM   1451  HE2 LYS A  94      20.532   8.276  19.797  0.00  0.00      A     
ATOM   1452  NZ  LYS A  94      21.476   9.049  21.511  0.00  0.00      A     
ATOM   1453  HZ1 LYS A  94      21.719   9.941  21.939  0.00  0.00      A     
ATOM   1454  HZ2 LYS A  94      22.312   8.472  21.493  0.00  0.00      A     
ATOM   1455  HZ3 LYS A  94      20.788   8.602  22.115  0.00  0.00      A     
ATOM   1456  C   LYS A  94      16.279   9.176  20.400  0.00  0.00      A     
ATOM   1457  O   LYS A  94      16.288   9.917  21.379  0.00  0.00      A     
ATOM   1458  N   TYR A  95      15.203   9.032  19.625  0.00  0.00      A     
ATOM   1459  HN  TYR A  95      15.271   8.369  18.859  0.00  0.00      A     
ATOM   1460  CA  TYR A  95      13.931   9.746  19.828  0.00  0.00      A     
ATOM   1461  HA  TYR A  95      14.113  10.819  19.768  0.00  0.00      A     
ATOM   1462  CB  TYR A  95      12.939   9.356  18.722  0.00  0.00      A     
ATOM   1463  HB1 TYR A  95      11.999   9.878  18.907  0.00  0.00      A     
ATOM   1464  HB2 TYR A  95      12.752   8.286  18.817  0.00  0.00      A     
ATOM   1465  CG  TYR A  95      13.353   9.653  17.289  0.00  0.00      A     
ATOM   1466  CD1 TYR A  95      13.761  10.949  16.913  0.00  0.00      A     
ATOM   1467  HD1 TYR A  95      13.809  11.734  17.651  0.00  0.00      A     
ATOM   1468  CE1 TYR A  95      14.124  11.218  15.577  0.00  0.00      A     
ATOM   1469  HE1 TYR A  95      14.448  12.202  15.275  0.00  0.00      A     
ATOM   1470  CZ  TYR A  95      14.099  10.188  14.616  0.00  0.00      A     
ATOM   1471  OH  TYR A  95      14.497  10.437  13.344  0.00  0.00      A     
ATOM   1472  HH  TYR A  95      14.544   9.633  12.814  0.00  0.00      A     
ATOM   1473  CE2 TYR A  95      13.699   8.891  14.991  0.00  0.00      A     
ATOM   1474  HE2 TYR A  95      13.705   8.101  14.259  0.00  0.00      A     
ATOM   1475  CD2 TYR A  95      13.308   8.631  16.320  0.00  0.00      A     
ATOM   1476  HD2 TYR A  95      13.006   7.632  16.606  0.00  0.00      A     
ATOM   1477  C   TYR A  95      13.310   9.477  21.212  0.00  0.00      A     
ATOM   1478  O   TYR A  95      12.959  10.428  21.916  0.00  0.00      A     
ATOM   1479  N   LYS A  96      13.298   8.204  21.650  0.00  0.00      A     
ATOM   1480  HN  LYS A  96      13.600   7.487  20.994  0.00  0.00      A     
ATOM   1481  CA  LYS A  96      12.873   7.750  22.996  0.00  0.00      A     
ATOM   1482  HA  LYS A  96      11.877   8.150  23.178  0.00  0.00      A     
ATOM   1483  CB  LYS A  96      12.753   6.214  23.019  0.00  0.00      A     
ATOM   1484  HB1 LYS A  96      12.572   5.874  24.036  0.00  0.00      A     
ATOM   1485  HB2 LYS A  96      13.684   5.764  22.674  0.00  0.00      A     
ATOM   1486  CG  LYS A  96      11.574   5.751  22.149  0.00  0.00      A     
ATOM   1487  HG1 LYS A  96      11.730   6.078  21.122  0.00  0.00      A     
ATOM   1488  HG2 LYS A  96      10.657   6.214  22.516  0.00  0.00      A     
ATOM   1489  CD  LYS A  96      11.390   4.231  22.162  0.00  0.00      A     
ATOM   1490  HD1 LYS A  96      11.079   3.911  23.158  0.00  0.00      A     
ATOM   1491  HD2 LYS A  96      12.329   3.738  21.903  0.00  0.00      A     
ATOM   1492  CE  LYS A  96      10.318   3.872  21.129  0.00  0.00      A     
ATOM   1493  HE1 LYS A  96      10.714   4.062  20.128  0.00  0.00      A     
ATOM   1494  HE2 LYS A  96       9.454   4.528  21.273  0.00  0.00      A     
ATOM   1495  NZ  LYS A  96       9.881   2.463  21.249  0.00  0.00      A     
ATOM   1496  HZ1 LYS A  96       9.298   2.215  20.449  0.00  0.00      A     
ATOM   1497  HZ2 LYS A  96       9.325   2.352  22.091  0.00  0.00      A     
ATOM   1498  HZ3 LYS A  96      10.672   1.821  21.296  0.00  0.00      A     
ATOM   1499  C   LYS A  96      13.722   8.276  24.167  0.00  0.00      A     
ATOM   1500  O   LYS A  96      13.357   8.060  25.323  0.00  0.00      A     
ATOM   1501  N   GLN A  97      14.781   9.032  23.881  0.00  0.00      A     
ATOM   1502  HN  GLN A  97      15.047   9.087  22.908  0.00  0.00      A     
ATOM   1503  CA  GLN A  97      15.557   9.809  24.852  0.00  0.00      A     
ATOM   1504  HA  GLN A  97      15.133   9.667  25.847  0.00  0.00      A     
ATOM   1505  CB  GLN A  97      16.989   9.248  24.885  0.00  0.00      A     
ATOM   1506  HB1 GLN A  97      17.389   9.244  23.871  0.00  0.00      A     
ATOM   1507  HB2 GLN A  97      16.950   8.214  25.234  0.00  0.00      A     
ATOM   1508  CG  GLN A  97      17.964  10.032  25.774  0.00  0.00      A     
ATOM   1509  HG1 GLN A  97      18.154  10.997  25.306  0.00  0.00      A     
ATOM   1510  HG2 GLN A  97      18.912   9.497  25.814  0.00  0.00      A     
ATOM   1511  CD  GLN A  97      17.484  10.257  27.206  0.00  0.00      A     
ATOM   1512  OE1 GLN A  97      16.908   9.400  27.863  0.00  0.00      A     
ATOM   1513  NE2 GLN A  97      17.722  11.417  27.759  0.00  0.00      A     
ATOM   1514 HE21 GLN A  97      17.403  11.585  28.708  0.00  0.00      A     
ATOM   1515 HE22 GLN A  97      18.215  12.136  27.241  0.00  0.00      A     
ATOM   1516  C   GLN A  97      15.492  11.325  24.574  0.00  0.00      A     
ATOM   1517  O   GLN A  97      14.949  12.051  25.404  0.00  0.00      A     
ATOM   1518  N   ILE A  98      15.942  11.829  23.415  0.00  0.00      A     
ATOM   1519  HN  ILE A  98      16.304  11.187  22.717  0.00  0.00      A     
ATOM   1520  CA  ILE A  98      16.007  13.290  23.151  0.00  0.00      A     
ATOM   1521  HA  ILE A  98      16.504  13.733  24.015  0.00  0.00      A     
ATOM   1522  CB  ILE A  98      16.876  13.670  21.927  0.00  0.00      A     
ATOM   1523  HB  ILE A  98      16.958  14.759  21.928  0.00  0.00      A     
ATOM   1524  CG2 ILE A  98      18.298  13.117  22.120  0.00  0.00      A     
ATOM   1525 HG21 ILE A  98      18.684  13.418  23.095  0.00  0.00      A     
ATOM   1526 HG22 ILE A  98      18.968  13.515  21.358  0.00  0.00      A     
ATOM   1527 HG23 ILE A  98      18.291  12.031  22.065  0.00  0.00      A     
ATOM   1528  CG1 ILE A  98      16.258  13.268  20.568  0.00  0.00      A     
ATOM   1529 HG11 ILE A  98      15.233  13.629  20.519  0.00  0.00      A     
ATOM   1530 HG12 ILE A  98      16.236  12.188  20.474  0.00  0.00      A     
ATOM   1531  CD  ILE A  98      17.000  13.846  19.356  0.00  0.00      A     
ATOM   1532  HD1 ILE A  98      17.055  14.932  19.437  0.00  0.00      A     
ATOM   1533  HD2 ILE A  98      16.457  13.587  18.446  0.00  0.00      A     
ATOM   1534  HD3 ILE A  98      18.006  13.434  19.288  0.00  0.00      A     
ATOM   1535  C   ILE A  98      14.646  14.003  23.084  0.00  0.00      A     
ATOM   1536  O   ILE A  98      14.594  15.207  23.326  0.00  0.00      A     
ATOM   1537  N   PHE A  99      13.546  13.282  22.842  0.00  0.00      A     
ATOM   1538  HN  PHE A  99      13.663  12.307  22.593  0.00  0.00      A     
ATOM   1539  CA  PHE A  99      12.176  13.829  22.844  0.00  0.00      A     
ATOM   1540  HA  PHE A  99      12.200  14.867  23.176  0.00  0.00      A     
ATOM   1541  CB  PHE A  99      11.612  13.813  21.411  0.00  0.00      A     
ATOM   1542  HB1 PHE A  99      10.639  14.306  21.420  0.00  0.00      A     
ATOM   1543  HB2 PHE A  99      11.450  12.774  21.121  0.00  0.00      A     
ATOM   1544  CG  PHE A  99      12.450  14.500  20.342  0.00  0.00      A     
ATOM   1545  CD1 PHE A  99      13.028  15.765  20.574  0.00  0.00      A     
ATOM   1546  HD1 PHE A  99      12.888  16.264  21.522  0.00  0.00      A     
ATOM   1547  CE1 PHE A  99      13.799  16.387  19.576  0.00  0.00      A     
ATOM   1548  HE1 PHE A  99      14.248  17.354  19.763  0.00  0.00      A     
ATOM   1549  CZ  PHE A  99      13.976  15.762  18.331  0.00  0.00      A     
ATOM   1550  HZ  PHE A  99      14.560  16.250  17.563  0.00  0.00      A     
ATOM   1551  CE2 PHE A  99      13.381  14.513  18.083  0.00  0.00      A     
ATOM   1552  HE2 PHE A  99      13.502  14.047  17.116  0.00  0.00      A     
ATOM   1553  CD2 PHE A  99      12.624  13.882  19.089  0.00  0.00      A     
ATOM   1554  HD2 PHE A  99      12.164  12.925  18.896  0.00  0.00      A     
ATOM   1555  C   PHE A  99      11.225  13.122  23.832  0.00  0.00      A     
ATOM   1556  O   PHE A  99      10.030  13.402  23.838  0.00  0.00      A     
ATOM   1557  N   LEU A 100      11.743  12.218  24.677  0.00  0.00      A     
ATOM   1558  HN  LEU A 100      12.737  12.055  24.606  0.00  0.00      A     
ATOM   1559  CA  LEU A 100      10.938  11.366  25.573  0.00  0.00      A     
ATOM   1560  HA  LEU A 100      10.001  11.884  25.778  0.00  0.00      A     
ATOM   1561  CB  LEU A 100      10.624  10.052  24.822  0.00  0.00      A     
ATOM   1562  HB1 LEU A 100      11.159   9.241  25.308  0.00  0.00      A     
ATOM   1563  HB2 LEU A 100      10.982  10.117  23.793  0.00  0.00      A     
ATOM   1564  CG  LEU A 100       9.140   9.669  24.778  0.00  0.00      A     
ATOM   1565  HG  LEU A 100       8.759   9.620  25.794  0.00  0.00      A     
ATOM   1566  CD1 LEU A 100       8.317  10.655  23.959  0.00  0.00      A     
ATOM   1567 HD11 LEU A 100       8.231  11.605  24.484  0.00  0.00      A     
ATOM   1568 HD12 LEU A 100       7.312  10.267  23.790  0.00  0.00      A     
ATOM   1569 HD13 LEU A 100       8.813  10.816  23.007  0.00  0.00      A     
ATOM   1570  CD2 LEU A 100       8.989   8.305  24.106  0.00  0.00      A     
ATOM   1571 HD21 LEU A 100       7.940   8.013  24.088  0.00  0.00      A     
ATOM   1572 HD22 LEU A 100       9.550   7.559  24.662  0.00  0.00      A     
ATOM   1573 HD23 LEU A 100       9.361   8.351  23.084  0.00  0.00      A     
ATOM   1574  C   LEU A 100      11.552  11.088  26.966  0.00  0.00      A     
ATOM   1575  O   LEU A 100      10.832  10.701  27.888  0.00  0.00      A     
ATOM   1576  N   GLY A 101      12.848  11.351  27.164  0.00  0.00      A     
ATOM   1577  HN  GLY A 101      13.384  11.697  26.378  0.00  0.00      A     
ATOM   1578  CA  GLY A 101      13.595  11.174  28.424  0.00  0.00      A     
ATOM   1579  HA1 GLY A 101      14.664  11.175  28.206  0.00  0.00      A     
ATOM   1580  HA2 GLY A 101      13.342  10.204  28.850  0.00  0.00      A     
ATOM   1581  C   GLY A 101      13.336  12.243  29.499  0.00  0.00      A     
ATOM   1582  O   GLY A 101      14.254  12.621  30.226  0.00  0.00      A     
ATOM   1583  N   GLY A 102      12.099  12.749  29.569  0.00  0.00      A     
ATOM   1584  HN  GLY A 102      11.420  12.329  28.949  0.00  0.00      A     
ATOM   1585  CA  GLY A 102      11.685  13.893  30.400  0.00  0.00      A     
ATOM   1586  HA1 GLY A 102      12.119  14.804  29.988  0.00  0.00      A     
ATOM   1587  HA2 GLY A 102      12.089  13.760  31.400  0.00  0.00      A     
ATOM   1588  C   GLY A 102      10.164  14.109  30.529  0.00  0.00      A     
ATOM   1589  O   GLY A 102       9.721  15.250  30.657  0.00  0.00      A     
ATOM   1590  N   VAL A 103       9.360  13.042  30.420  0.00  0.00      A     
ATOM   1591  HN  VAL A 103       9.810  12.139  30.391  0.00  0.00      A     
ATOM   1592  CA  VAL A 103       7.870  13.060  30.341  0.00  0.00      A     
ATOM   1593  HA  VAL A 103       7.486  13.845  30.988  0.00  0.00      A     
ATOM   1594  CB  VAL A 103       7.369  13.346  28.901  0.00  0.00      A     
ATOM   1595  HB  VAL A 103       6.388  12.892  28.783  0.00  0.00      A     
ATOM   1596  CG1 VAL A 103       7.217  14.845  28.623  0.00  0.00      A     
ATOM   1597 HG11 VAL A 103       8.191  15.332  28.589  0.00  0.00      A     
ATOM   1598 HG12 VAL A 103       6.613  15.313  29.399  0.00  0.00      A     
ATOM   1599 HG13 VAL A 103       6.719  14.990  27.664  0.00  0.00      A     
ATOM   1600  CG2 VAL A 103       8.262  12.787  27.789  0.00  0.00      A     
ATOM   1601 HG21 VAL A 103       9.226  13.295  27.778  0.00  0.00      A     
ATOM   1602 HG22 VAL A 103       7.784  12.946  26.822  0.00  0.00      A     
ATOM   1603 HG23 VAL A 103       8.413  11.724  27.944  0.00  0.00      A     
ATOM   1604  C   VAL A 103       7.224  11.757  30.853  0.00  0.00      A     
ATOM   1605  O   VAL A 103       7.862  10.703  30.819  0.00  0.00      A     
ATOM   1606  N   ASP A 104       5.968  11.819  31.319  0.00  0.00      A     
ATOM   1607  HN  ASP A 104       5.500  12.717  31.256  0.00  0.00      A     
ATOM   1608  CA  ASP A 104       5.197  10.706  31.929  0.00  0.00      A     
ATOM   1609  HA  ASP A 104       5.525   9.770  31.474  0.00  0.00      A     
ATOM   1610  CB  ASP A 104       5.545  10.649  33.430  0.00  0.00      A     
ATOM   1611  HB1 ASP A 104       5.152  11.531  33.935  0.00  0.00      A     
ATOM   1612  HB2 ASP A 104       6.629  10.669  33.519  0.00  0.00      A     
ATOM   1613  CG  ASP A 104       5.066   9.388  34.153  0.00  0.00      A     
ATOM   1614  OD1 ASP A 104       4.202   8.653  33.629  0.00  0.00      A     
ATOM   1615  OD2 ASP A 104       5.629   9.037  35.212  0.00  0.00      A     
ATOM   1616  C   ASP A 104       3.660  10.830  31.695  0.00  0.00      A     
ATOM   1617  O   ASP A 104       3.069  11.902  31.839  0.00  0.00      A     
ATOM   1618  N   LYS A 105       2.994   9.733  31.312  0.00  0.00      A     
ATOM   1619  HN  LYS A 105       3.532   8.876  31.354  0.00  0.00      A     
ATOM   1620  CA  LYS A 105       1.747   9.681  30.509  0.00  0.00      A     
ATOM   1621  HA  LYS A 105       1.768  10.532  29.836  0.00  0.00      A     
ATOM   1622  CB  LYS A 105       1.836   8.424  29.615  0.00  0.00      A     
ATOM   1623  HB1 LYS A 105       1.314   7.599  30.096  0.00  0.00      A     
ATOM   1624  HB2 LYS A 105       2.876   8.121  29.499  0.00  0.00      A     
ATOM   1625  CG  LYS A 105       1.278   8.656  28.202  0.00  0.00      A     
ATOM   1626  HG1 LYS A 105       1.891   9.392  27.680  0.00  0.00      A     
ATOM   1627  HG2 LYS A 105       0.267   9.043  28.278  0.00  0.00      A     
ATOM   1628  CD  LYS A 105       1.258   7.348  27.402  0.00  0.00      A     
ATOM   1629  HD1 LYS A 105       0.830   6.563  28.025  0.00  0.00      A     
ATOM   1630  HD2 LYS A 105       2.276   7.065  27.131  0.00  0.00      A     
ATOM   1631  CE  LYS A 105       0.398   7.498  26.143  0.00  0.00      A     
ATOM   1632  HE1 LYS A 105       0.884   8.181  25.439  0.00  0.00      A     
ATOM   1633  HE2 LYS A 105      -0.559   7.944  26.433  0.00  0.00      A     
ATOM   1634  NZ  LYS A 105       0.147   6.179  25.518  0.00  0.00      A     
ATOM   1635  HZ1 LYS A 105       0.970   5.786  25.075  0.00  0.00      A     
ATOM   1636  HZ2 LYS A 105      -0.621   6.233  24.848  0.00  0.00      A     
ATOM   1637  HZ3 LYS A 105      -0.151   5.506  26.217  0.00  0.00      A     
ATOM   1638  C   LYS A 105       0.382   9.850  31.227  0.00  0.00      A     
ATOM   1639  O   LYS A 105      -0.606   9.253  30.792  0.00  0.00      A     
ATOM   1640  N   ARG A 106       0.286  10.661  32.293  0.00  0.00      A     
ATOM   1641  HN  ARG A 106       1.157  11.063  32.614  0.00  0.00      A     
ATOM   1642  CA  ARG A 106      -0.998  11.078  32.937  0.00  0.00      A     
ATOM   1643  HA  ARG A 106      -1.718  11.238  32.133  0.00  0.00      A     
ATOM   1644  CB  ARG A 106      -1.533   9.923  33.824  0.00  0.00      A     
ATOM   1645  HB1 ARG A 106      -0.988   9.915  34.766  0.00  0.00      A     
ATOM   1646  HB2 ARG A 106      -1.326   8.966  33.343  0.00  0.00      A     
ATOM   1647  CG  ARG A 106      -3.045   9.979  34.132  0.00  0.00      A     
ATOM   1648  HG1 ARG A 106      -3.317  10.951  34.531  0.00  0.00      A     
ATOM   1649  HG2 ARG A 106      -3.269   9.252  34.909  0.00  0.00      A     
ATOM   1650  CD  ARG A 106      -3.946   9.687  32.927  0.00  0.00      A     
ATOM   1651  HD1 ARG A 106      -3.671  10.346  32.102  0.00  0.00      A     
ATOM   1652  HD2 ARG A 106      -4.979   9.904  33.205  0.00  0.00      A     
ATOM   1653  NE  ARG A 106      -3.846   8.277  32.518  0.00  0.00      A     
ATOM   1654  HE  ARG A 106      -3.574   7.601  33.215  0.00  0.00      A     
ATOM   1655  CZ  ARG A 106      -4.132   7.778  31.346  0.00  0.00      A     
ATOM   1656  NH1 ARG A 106      -4.594   8.442  30.351  0.00  0.00      A     
ATOM   1657 HH11 ARG A 106      -4.736   7.955  29.483  0.00  0.00      A     
ATOM   1658 HH12 ARG A 106      -4.718   9.443  30.429  0.00  0.00      A     
ATOM   1659  NH2 ARG A 106      -3.944   6.537  31.118  0.00  0.00      A     
ATOM   1660 HH21 ARG A 106      -4.151   6.191  30.198  0.00  0.00      A     
ATOM   1661 HH22 ARG A 106      -3.509   5.970  31.833  0.00  0.00      A     
ATOM   1662  C   ARG A 106      -0.968  12.443  33.671  0.00  0.00      A     
ATOM   1663  O   ARG A 106      -1.525  12.580  34.764  0.00  0.00      A     
ATOM   1664  N   THR A 107      -0.312  13.454  33.089  0.00  0.00      A     
ATOM   1665  HN  THR A 107       0.112  13.253  32.191  0.00  0.00      A     
ATOM   1666  CA  THR A 107      -0.320  14.864  33.596  0.00  0.00      A     
ATOM   1667  HA  THR A 107      -1.271  15.043  34.097  0.00  0.00      A     
ATOM   1668  CB  THR A 107       0.794  15.135  34.634  0.00  0.00      A     
ATOM   1669  HB  THR A 107       1.749  15.202  34.125  0.00  0.00      A     
ATOM   1670  CG2 THR A 107       0.605  16.389  35.479  0.00  0.00      A     
ATOM   1671 HG21 THR A 107       0.774  17.276  34.877  0.00  0.00      A     
ATOM   1672 HG22 THR A 107       1.330  16.398  36.294  0.00  0.00      A     
ATOM   1673 HG23 THR A 107      -0.400  16.407  35.896  0.00  0.00      A     
ATOM   1674  OG1 THR A 107       0.904  14.108  35.580  0.00  0.00      A     
ATOM   1675  HG1 THR A 107       1.621  13.541  35.230  0.00  0.00      A     
ATOM   1676  C   THR A 107      -0.197  15.950  32.510  0.00  0.00      A     
ATOM   1677  O   THR A 107      -0.618  17.085  32.735  0.00  0.00      A     
ATOM   1678  N   GLN A 108       0.346  15.641  31.329  0.00  0.00      A     
ATOM   1679  HN  GLN A 108       0.640  14.681  31.193  0.00  0.00      A     
ATOM   1680  CA  GLN A 108       0.646  16.578  30.228  0.00  0.00      A     
ATOM   1681  HA  GLN A 108       0.065  17.487  30.371  0.00  0.00      A     
ATOM   1682  CB  GLN A 108       2.140  16.970  30.239  0.00  0.00      A     
ATOM   1683  HB1 GLN A 108       2.281  17.757  29.503  0.00  0.00      A     
ATOM   1684  HB2 GLN A 108       2.725  16.120  29.909  0.00  0.00      A     
ATOM   1685  CG  GLN A 108       2.753  17.450  31.566  0.00  0.00      A     
ATOM   1686  HG1 GLN A 108       2.016  18.001  32.142  0.00  0.00      A     
ATOM   1687  HG2 GLN A 108       3.575  18.127  31.337  0.00  0.00      A     
ATOM   1688  CD  GLN A 108       3.337  16.327  32.416  0.00  0.00      A     
ATOM   1689  OE1 GLN A 108       3.237  15.146  32.126  0.00  0.00      A     
ATOM   1690  NE2 GLN A 108       3.991  16.633  33.501  0.00  0.00      A     
ATOM   1691 HE21 GLN A 108       4.349  15.856  34.043  0.00  0.00      A     
ATOM   1692 HE22 GLN A 108       4.145  17.601  33.756  0.00  0.00      A     
ATOM   1693  C   GLN A 108       0.250  15.982  28.850  0.00  0.00      A     
ATOM   1694  O   GLN A 108       1.064  15.335  28.180  0.00  0.00      A     
ATOM   1695  N   PHE A 109      -1.015  16.132  28.445  0.00  0.00      A     
ATOM   1696  HN  PHE A 109      -1.619  16.707  29.020  0.00  0.00      A     
ATOM   1697  CA  PHE A 109      -1.685  15.295  27.424  0.00  0.00      A     
ATOM   1698  HA  PHE A 109      -1.563  14.259  27.742  0.00  0.00      A     
ATOM   1699  CB  PHE A 109      -3.192  15.622  27.478  0.00  0.00      A     
ATOM   1700  HB1 PHE A 109      -3.330  16.627  27.076  0.00  0.00      A     
ATOM   1701  HB2 PHE A 109      -3.488  15.653  28.525  0.00  0.00      A     
ATOM   1702  CG  PHE A 109      -4.198  14.697  26.802  0.00  0.00      A     
ATOM   1703  CD1 PHE A 109      -3.890  13.373  26.425  0.00  0.00      A     
ATOM   1704  HD1 PHE A 109      -2.909  12.960  26.603  0.00  0.00      A     
ATOM   1705  CE1 PHE A 109      -4.862  12.564  25.810  0.00  0.00      A     
ATOM   1706  HE1 PHE A 109      -4.606  11.558  25.506  0.00  0.00      A     
ATOM   1707  CZ  PHE A 109      -6.159  13.059  25.591  0.00  0.00      A     
ATOM   1708  HZ  PHE A 109      -6.902  12.436  25.112  0.00  0.00      A     
ATOM   1709  CE2 PHE A 109      -6.487  14.362  26.002  0.00  0.00      A     
ATOM   1710  HE2 PHE A 109      -7.490  14.738  25.854  0.00  0.00      A     
ATOM   1711  CD2 PHE A 109      -5.512  15.173  26.610  0.00  0.00      A     
ATOM   1712  HD2 PHE A 109      -5.771  16.171  26.933  0.00  0.00      A     
ATOM   1713  C   PHE A 109      -1.133  15.364  25.977  0.00  0.00      A     
ATOM   1714  O   PHE A 109      -1.215  14.364  25.260  0.00  0.00      A     
ATOM   1715  N   TRP A 110      -0.492  16.459  25.539  0.00  0.00      A     
ATOM   1716  HN  TRP A 110      -0.516  17.275  26.140  0.00  0.00      A     
ATOM   1717  CA  TRP A 110      -0.078  16.662  24.125  0.00  0.00      A     
ATOM   1718  HA  TRP A 110      -0.076  15.694  23.624  0.00  0.00      A     
ATOM   1719  CB  TRP A 110      -1.143  17.502  23.399  0.00  0.00      A     
ATOM   1720  HB1 TRP A 110      -0.835  17.652  22.364  0.00  0.00      A     
ATOM   1721  HB2 TRP A 110      -1.214  18.484  23.866  0.00  0.00      A     
ATOM   1722  CG  TRP A 110      -2.497  16.864  23.359  0.00  0.00      A     
ATOM   1723  CD1 TRP A 110      -3.563  17.227  24.106  0.00  0.00      A     
ATOM   1724  HD1 TRP A 110      -3.570  18.040  24.824  0.00  0.00      A     
ATOM   1725  NE1 TRP A 110      -4.616  16.372  23.848  0.00  0.00      A     
ATOM   1726  HE1 TRP A 110      -5.501  16.409  24.335  0.00  0.00      A     
ATOM   1727  CE2 TRP A 110      -4.270  15.392  22.945  0.00  0.00      A     
ATOM   1728  CZ2 TRP A 110      -4.962  14.296  22.414  0.00  0.00      A     
ATOM   1729  HZ2 TRP A 110      -5.977  14.095  22.722  0.00  0.00      A     
ATOM   1730  CH2 TRP A 110      -4.321  13.476  21.470  0.00  0.00      A     
ATOM   1731  HH2 TRP A 110      -4.844  12.634  21.036  0.00  0.00      A     
ATOM   1732  CZ3 TRP A 110      -3.003  13.766  21.076  0.00  0.00      A     
ATOM   1733  HZ3 TRP A 110      -2.523  13.150  20.328  0.00  0.00      A     
ATOM   1734  CE3 TRP A 110      -2.308  14.858  21.633  0.00  0.00      A     
ATOM   1735  HE3 TRP A 110      -1.295  15.069  21.317  0.00  0.00      A     
ATOM   1736  CD2 TRP A 110      -2.924  15.698  22.587  0.00  0.00      A     
ATOM   1737  C   TRP A 110       1.359  17.187  23.890  0.00  0.00      A     
ATOM   1738  O   TRP A 110       1.584  18.021  23.011  0.00  0.00      A     
ATOM   1739  N   LEU A 111       2.361  16.644  24.592  0.00  0.00      A     
ATOM   1740  HN  LEU A 111       2.114  15.903  25.237  0.00  0.00      A     
ATOM   1741  CA  LEU A 111       3.794  16.932  24.341  0.00  0.00      A     
ATOM   1742  HA  LEU A 111       3.883  17.391  23.356  0.00  0.00      A     
ATOM   1743  CB  LEU A 111       4.305  17.955  25.384  0.00  0.00      A     
ATOM   1744  HB1 LEU A 111       5.279  17.646  25.767  0.00  0.00      A     
ATOM   1745  HB2 LEU A 111       3.615  17.989  26.228  0.00  0.00      A     
ATOM   1746  CG  LEU A 111       4.435  19.378  24.803  0.00  0.00      A     
ATOM   1747  HG  LEU A 111       3.536  19.622  24.240  0.00  0.00      A     
ATOM   1748  CD1 LEU A 111       4.609  20.418  25.905  0.00  0.00      A     
ATOM   1749 HD11 LEU A 111       4.637  21.414  25.463  0.00  0.00      A     
ATOM   1750 HD12 LEU A 111       5.534  20.238  26.446  0.00  0.00      A     
ATOM   1751 HD13 LEU A 111       3.768  20.371  26.595  0.00  0.00      A     
ATOM   1752  CD2 LEU A 111       5.656  19.489  23.889  0.00  0.00      A     
ATOM   1753 HD21 LEU A 111       6.560  19.241  24.445  0.00  0.00      A     
ATOM   1754 HD22 LEU A 111       5.737  20.507  23.508  0.00  0.00      A     
ATOM   1755 HD23 LEU A 111       5.564  18.809  23.045  0.00  0.00      A     
ATOM   1756  C   LEU A 111       4.675  15.669  24.216  0.00  0.00      A     
ATOM   1757  O   LEU A 111       5.378  15.516  23.217  0.00  0.00      A     
ATOM   1758  N   TYR A 112       4.530  14.687  25.111  0.00  0.00      A     
ATOM   1759  HN  TYR A 112       4.005  14.880  25.955  0.00  0.00      A     
ATOM   1760  CA  TYR A 112       4.981  13.304  24.874  0.00  0.00      A     
ATOM   1761  HA  TYR A 112       6.070  13.283  24.821  0.00  0.00      A     
ATOM   1762  CB  TYR A 112       4.530  12.415  26.034  0.00  0.00      A     
ATOM   1763  HB1 TYR A 112       3.472  12.586  26.212  0.00  0.00      A     
ATOM   1764  HB2 TYR A 112       5.068  12.733  26.925  0.00  0.00      A     
ATOM   1765  CG  TYR A 112       4.728  10.920  25.832  0.00  0.00      A     
ATOM   1766  CD1 TYR A 112       5.898  10.304  26.305  0.00  0.00      A     
ATOM   1767  HD1 TYR A 112       6.646  10.888  26.815  0.00  0.00      A     
ATOM   1768  CE1 TYR A 112       6.098   8.925  26.119  0.00  0.00      A     
ATOM   1769  HE1 TYR A 112       6.991   8.446  26.493  0.00  0.00      A     
ATOM   1770  CZ  TYR A 112       5.158   8.164  25.404  0.00  0.00      A     
ATOM   1771  OH  TYR A 112       5.426   6.858  25.164  0.00  0.00      A     
ATOM   1772  HH  TYR A 112       4.783   6.427  24.578  0.00  0.00      A     
ATOM   1773  CE2 TYR A 112       3.972   8.768  24.942  0.00  0.00      A     
ATOM   1774  HE2 TYR A 112       3.248   8.179  24.402  0.00  0.00      A     
ATOM   1775  CD2 TYR A 112       3.750  10.142  25.175  0.00  0.00      A     
ATOM   1776  HD2 TYR A 112       2.839  10.607  24.818  0.00  0.00      A     
ATOM   1777  C   TYR A 112       4.454  12.729  23.557  0.00  0.00      A     
ATOM   1778  O   TYR A 112       5.191  12.047  22.859  0.00  0.00      A     
ATOM   1779  N   PHE A 113       3.210  13.029  23.177  0.00  0.00      A     
ATOM   1780  HN  PHE A 113       2.628  13.536  23.836  0.00  0.00      A     
ATOM   1781  CA  PHE A 113       2.618  12.615  21.902  0.00  0.00      A     
ATOM   1782  HA  PHE A 113       2.600  11.525  21.869  0.00  0.00      A     
ATOM   1783  CB  PHE A 113       1.167  13.100  21.849  0.00  0.00      A     
ATOM   1784  HB1 PHE A 113       1.147  14.189  21.864  0.00  0.00      A     
ATOM   1785  HB2 PHE A 113       0.652  12.755  22.745  0.00  0.00      A     
ATOM   1786  CG  PHE A 113       0.404  12.600  20.639  0.00  0.00      A     
ATOM   1787  CD1 PHE A 113      -0.306  11.387  20.712  0.00  0.00      A     
ATOM   1788  HD1 PHE A 113      -0.311  10.818  21.630  0.00  0.00      A     
ATOM   1789  CE1 PHE A 113      -1.032  10.928  19.600  0.00  0.00      A     
ATOM   1790  HE1 PHE A 113      -1.599  10.013  19.668  0.00  0.00      A     
ATOM   1791  CZ  PHE A 113      -1.040  11.674  18.409  0.00  0.00      A     
ATOM   1792  HZ  PHE A 113      -1.616  11.333  17.563  0.00  0.00      A     
ATOM   1793  CE2 PHE A 113      -0.318  12.878  18.327  0.00  0.00      A     
ATOM   1794  HE2 PHE A 113      -0.329  13.455  17.413  0.00  0.00      A     
ATOM   1795  CD2 PHE A 113       0.400  13.342  19.443  0.00  0.00      A     
ATOM   1796  HD2 PHE A 113       0.942  14.276  19.383  0.00  0.00      A     
ATOM   1797  C   PHE A 113       3.432  13.082  20.681  0.00  0.00      A     
ATOM   1798  O   PHE A 113       3.696  12.276  19.795  0.00  0.00      A     
ATOM   1799  N   ALA A 114       3.936  14.321  20.662  0.00  0.00      A     
ATOM   1800  HN  ALA A 114       3.678  14.957  21.403  0.00  0.00      A     
ATOM   1801  CA  ALA A 114       4.881  14.795  19.642  0.00  0.00      A     
ATOM   1802  HA  ALA A 114       4.436  14.632  18.659  0.00  0.00      A     
ATOM   1803  CB  ALA A 114       5.072  16.305  19.830  0.00  0.00      A     
ATOM   1804  HB1 ALA A 114       5.531  16.516  20.796  0.00  0.00      A     
ATOM   1805  HB2 ALA A 114       4.107  16.807  19.778  0.00  0.00      A     
ATOM   1806  HB3 ALA A 114       5.714  16.699  19.041  0.00  0.00      A     
ATOM   1807  C   ALA A 114       6.235  14.045  19.657  0.00  0.00      A     
ATOM   1808  O   ALA A 114       6.776  13.716  18.598  0.00  0.00      A     
ATOM   1809  N   GLY A 115       6.757  13.704  20.841  0.00  0.00      A     
ATOM   1810  HN  GLY A 115       6.282  14.033  21.675  0.00  0.00      A     
ATOM   1811  CA  GLY A 115       7.959  12.867  21.006  0.00  0.00      A     
ATOM   1812  HA1 GLY A 115       8.272  12.922  22.047  0.00  0.00      A     
ATOM   1813  HA2 GLY A 115       8.764  13.262  20.386  0.00  0.00      A     
ATOM   1814  C   GLY A 115       7.765  11.382  20.652  0.00  0.00      A     
ATOM   1815  O   GLY A 115       8.681  10.731  20.151  0.00  0.00      A     
ATOM   1816  N   ASN A 116       6.566  10.840  20.854  0.00  0.00      A     
ATOM   1817  HN  ASN A 116       5.895  11.405  21.362  0.00  0.00      A     
ATOM   1818  CA  ASN A 116       6.135   9.505  20.438  0.00  0.00      A     
ATOM   1819  HA  ASN A 116       6.915   8.784  20.682  0.00  0.00      A     
ATOM   1820  CB  ASN A 116       4.878   9.163  21.263  0.00  0.00      A     
ATOM   1821  HB1 ASN A 116       4.064   9.833  20.994  0.00  0.00      A     
ATOM   1822  HB2 ASN A 116       5.092   9.298  22.322  0.00  0.00      A     
ATOM   1823  CG  ASN A 116       4.401   7.739  21.079  0.00  0.00      A     
ATOM   1824  OD1 ASN A 116       5.059   6.891  20.503  0.00  0.00      A     
ATOM   1825  ND2 ASN A 116       3.229   7.422  21.548  0.00  0.00      A     
ATOM   1826 HD21 ASN A 116       2.926   6.478  21.364  0.00  0.00      A     
ATOM   1827 HD22 ASN A 116       2.633   8.102  22.010  0.00  0.00      A     
ATOM   1828  C   ASN A 116       5.896   9.442  18.912  0.00  0.00      A     
ATOM   1829  O   ASN A 116       6.386   8.541  18.234  0.00  0.00      A     
ATOM   1830  N   LEU A 117       5.246  10.460  18.344  0.00  0.00      A     
ATOM   1831  HN  LEU A 117       4.818  11.148  18.956  0.00  0.00      A     
ATOM   1832  CA  LEU A 117       5.145  10.689  16.901  0.00  0.00      A     
ATOM   1833  HA  LEU A 117       4.678   9.807  16.464  0.00  0.00      A     
ATOM   1834  CB  LEU A 117       4.217  11.897  16.675  0.00  0.00      A     
ATOM   1835  HB1 LEU A 117       4.687  12.786  17.094  0.00  0.00      A     
ATOM   1836  HB2 LEU A 117       3.289  11.723  17.222  0.00  0.00      A     
ATOM   1837  CG  LEU A 117       3.853  12.185  15.210  0.00  0.00      A     
ATOM   1838  HG  LEU A 117       4.749  12.439  14.645  0.00  0.00      A     
ATOM   1839  CD1 LEU A 117       3.170  10.988  14.553  0.00  0.00      A     
ATOM   1840 HD11 LEU A 117       2.767  11.285  13.588  0.00  0.00      A     
ATOM   1841 HD12 LEU A 117       2.357  10.631  15.185  0.00  0.00      A     
ATOM   1842 HD13 LEU A 117       3.896  10.194  14.393  0.00  0.00      A     
ATOM   1843  CD2 LEU A 117       2.882  13.361  15.150  0.00  0.00      A     
ATOM   1844 HD21 LEU A 117       3.346  14.237  15.602  0.00  0.00      A     
ATOM   1845 HD22 LEU A 117       1.965  13.119  15.688  0.00  0.00      A     
ATOM   1846 HD23 LEU A 117       2.644  13.590  14.111  0.00  0.00      A     
ATOM   1847  C   LEU A 117       6.523  10.841  16.226  0.00  0.00      A     
ATOM   1848  O   LEU A 117       6.715  10.333  15.125  0.00  0.00      A     
ATOM   1849  N   ALA A 118       7.532  11.391  16.909  0.00  0.00      A     
ATOM   1850  HN  ALA A 118       7.321  11.902  17.757  0.00  0.00      A     
ATOM   1851  CA  ALA A 118       8.927  11.238  16.489  0.00  0.00      A     
ATOM   1852  HA  ALA A 118       8.985  11.488  15.431  0.00  0.00      A     
ATOM   1853  CB  ALA A 118       9.795  12.253  17.243  0.00  0.00      A     
ATOM   1854  HB1 ALA A 118      10.822  12.192  16.882  0.00  0.00      A     
ATOM   1855  HB2 ALA A 118       9.783  12.058  18.313  0.00  0.00      A     
ATOM   1856  HB3 ALA A 118       9.420  13.262  17.063  0.00  0.00      A     
ATOM   1857  C   ALA A 118       9.425   9.778  16.646  0.00  0.00      A     
ATOM   1858  O   ALA A 118       9.837   9.155  15.671  0.00  0.00      A     
ATOM   1859  N   SER A 119       9.291   9.188  17.836  0.00  0.00      A     
ATOM   1860  HN  SER A 119       8.913   9.758  18.583  0.00  0.00      A     
ATOM   1861  CA  SER A 119       9.742   7.817  18.180  0.00  0.00      A     
ATOM   1862  HA  SER A 119      10.817   7.771  18.034  0.00  0.00      A     
ATOM   1863  CB  SER A 119       9.468   7.503  19.652  0.00  0.00      A     
ATOM   1864  HB1 SER A 119       9.846   6.506  19.876  0.00  0.00      A     
ATOM   1865  HB2 SER A 119       8.395   7.513  19.839  0.00  0.00      A     
ATOM   1866  OG  SER A 119      10.120   8.441  20.488  0.00  0.00      A     
ATOM   1867  HG1 SER A 119       9.653   9.295  20.427  0.00  0.00      A     
ATOM   1868  C   SER A 119       9.176   6.667  17.337  0.00  0.00      A     
ATOM   1869  O   SER A 119       9.811   5.620  17.262  0.00  0.00      A     
ATOM   1870  N   GLY A 120       8.038   6.871  16.667  0.00  0.00      A     
ATOM   1871  HN  GLY A 120       7.507   7.688  16.946  0.00  0.00      A     
ATOM   1872  CA  GLY A 120       7.424   5.927  15.716  0.00  0.00      A     
ATOM   1873  HA1 GLY A 120       6.437   5.667  16.095  0.00  0.00      A     
ATOM   1874  HA2 GLY A 120       8.007   5.007  15.659  0.00  0.00      A     
ATOM   1875  C   GLY A 120       7.232   6.463  14.287  0.00  0.00      A     
ATOM   1876  O   GLY A 120       7.132   5.682  13.344  0.00  0.00      A     
ATOM   1877  N   GLY A 121       7.218   7.784  14.086  0.00  0.00      A     
ATOM   1878  HN  GLY A 121       7.297   8.383  14.899  0.00  0.00      A     
ATOM   1879  CA  GLY A 121       6.928   8.451  12.800  0.00  0.00      A     
ATOM   1880  HA1 GLY A 121       6.105   9.150  12.948  0.00  0.00      A     
ATOM   1881  HA2 GLY A 121       6.608   7.723  12.055  0.00  0.00      A     
ATOM   1882  C   GLY A 121       8.097   9.244  12.201  0.00  0.00      A     
ATOM   1883  O   GLY A 121       8.312   9.151  10.997  0.00  0.00      A     
ATOM   1884  N   ALA A 122       8.942   9.902  13.003  0.00  0.00      A     
ATOM   1885  HN  ALA A 122       8.708   9.975  13.984  0.00  0.00      A     
ATOM   1886  CA  ALA A 122      10.313  10.241  12.577  0.00  0.00      A     
ATOM   1887  HA  ALA A 122      10.266  10.641  11.563  0.00  0.00      A     
ATOM   1888  CB  ALA A 122      10.892  11.351  13.464  0.00  0.00      A     
ATOM   1889  HB1 ALA A 122      11.827  11.708  13.028  0.00  0.00      A     
ATOM   1890  HB2 ALA A 122      11.106  10.978  14.464  0.00  0.00      A     
ATOM   1891  HB3 ALA A 122      10.194  12.187  13.520  0.00  0.00      A     
ATOM   1892  C   ALA A 122      11.227   8.992  12.520  0.00  0.00      A     
ATOM   1893  O   ALA A 122      12.077   8.884  11.635  0.00  0.00      A     
ATOM   1894  N   ALA A 123      10.982   7.978  13.358  0.00  0.00      A     
ATOM   1895  HN  ALA A 123      10.395   8.165  14.165  0.00  0.00      A     
ATOM   1896  CA  ALA A 123      11.429   6.601  13.121  0.00  0.00      A     
ATOM   1897  HA  ALA A 123      12.512   6.595  12.996  0.00  0.00      A     
ATOM   1898  CB  ALA A 123      11.101   5.753  14.351  0.00  0.00      A     
ATOM   1899  HB1 ALA A 123      10.025   5.695  14.495  0.00  0.00      A     
ATOM   1900  HB2 ALA A 123      11.562   6.190  15.237  0.00  0.00      A     
ATOM   1901  HB3 ALA A 123      11.494   4.744  14.216  0.00  0.00      A     
ATOM   1902  C   ALA A 123      10.827   6.016  11.825  0.00  0.00      A     
ATOM   1903  O   ALA A 123      11.563   5.504  10.992  0.00  0.00      A     
ATOM   1904  N   GLY A 124       9.529   6.219  11.563  0.00  0.00      A     
ATOM   1905  HN  GLY A 124       8.938   6.543  12.315  0.00  0.00      A     
ATOM   1906  CA  GLY A 124       8.898   5.969  10.254  0.00  0.00      A     
ATOM   1907  HA1 GLY A 124       7.879   6.352  10.279  0.00  0.00      A     
ATOM   1908  HA2 GLY A 124       8.854   4.894  10.077  0.00  0.00      A     
ATOM   1909  C   GLY A 124       9.615   6.622   9.058  0.00  0.00      A     
ATOM   1910  O   GLY A 124       9.863   5.958   8.058  0.00  0.00      A     
ATOM   1911  N   ALA A 125      10.026   7.888   9.171  0.00  0.00      A     
ATOM   1912  HN  ALA A 125       9.693   8.414   9.970  0.00  0.00      A     
ATOM   1913  CA  ALA A 125      10.855   8.592   8.183  0.00  0.00      A     
ATOM   1914  HA  ALA A 125      10.416   8.441   7.197  0.00  0.00      A     
ATOM   1915  CB  ALA A 125      10.789  10.091   8.499  0.00  0.00      A     
ATOM   1916  HB1 ALA A 125      11.312  10.652   7.722  0.00  0.00      A     
ATOM   1917  HB2 ALA A 125      11.264  10.297   9.458  0.00  0.00      A     
ATOM   1918  HB3 ALA A 125       9.749  10.420   8.533  0.00  0.00      A     
ATOM   1919  C   ALA A 125      12.321   8.092   8.110  0.00  0.00      A     
ATOM   1920  O   ALA A 125      12.899   8.024   7.029  0.00  0.00      A     
ATOM   1921  N   THR A 126      12.908   7.669   9.232  0.00  0.00      A     
ATOM   1922  HN  THR A 126      12.376   7.775  10.087  0.00  0.00      A     
ATOM   1923  CA  THR A 126      14.237   7.005   9.303  0.00  0.00      A     
ATOM   1924  HA  THR A 126      14.980   7.625   8.799  0.00  0.00      A     
ATOM   1925  CB  THR A 126      14.681   6.834  10.769  0.00  0.00      A     
ATOM   1926  HB  THR A 126      13.966   6.199  11.290  0.00  0.00      A     
ATOM   1927  CG2 THR A 126      16.065   6.220  10.942  0.00  0.00      A     
ATOM   1928 HG21 THR A 126      15.964   5.146  11.062  0.00  0.00      A     
ATOM   1929 HG22 THR A 126      16.544   6.607  11.838  0.00  0.00      A     
ATOM   1930 HG23 THR A 126      16.695   6.435  10.079  0.00  0.00      A     
ATOM   1931  OG1 THR A 126      14.692   8.093  11.420  0.00  0.00      A     
ATOM   1932  HG1 THR A 126      13.793   8.451  11.316  0.00  0.00      A     
ATOM   1933  C   THR A 126      14.219   5.647   8.587  0.00  0.00      A     
ATOM   1934  O   THR A 126      15.069   5.350   7.744  0.00  0.00      A     
ATOM   1935  N   SER A 127      13.160   4.863   8.807  0.00  0.00      A     
ATOM   1936  HN  SER A 127      12.541   5.122   9.566  0.00  0.00      A     
ATOM   1937  CA  SER A 127      12.792   3.691   7.997  0.00  0.00      A     
ATOM   1938  HA  SER A 127      13.621   2.984   8.007  0.00  0.00      A     
ATOM   1939  CB  SER A 127      11.565   2.985   8.581  0.00  0.00      A     
ATOM   1940  HB1 SER A 127      11.047   2.443   7.787  0.00  0.00      A     
ATOM   1941  HB2 SER A 127      10.876   3.713   9.011  0.00  0.00      A     
ATOM   1942  OG  SER A 127      11.954   2.045   9.558  0.00  0.00      A     
ATOM   1943  HG1 SER A 127      12.419   2.499  10.290  0.00  0.00      A     
ATOM   1944  C   SER A 127      12.516   4.037   6.531  0.00  0.00      A     
ATOM   1945  O   SER A 127      13.003   3.335   5.650  0.00  0.00      A     
ATOM   1946  N   LEU A 128      11.813   5.131   6.216  0.00  0.00      A     
ATOM   1947  HN  LEU A 128      11.348   5.637   6.961  0.00  0.00      A     
ATOM   1948  CA  LEU A 128      11.636   5.590   4.829  0.00  0.00      A     
ATOM   1949  HA  LEU A 128      11.124   4.799   4.297  0.00  0.00      A     
ATOM   1950  CB  LEU A 128      10.730   6.832   4.778  0.00  0.00      A     
ATOM   1951  HB1 LEU A 128      11.259   7.658   5.244  0.00  0.00      A     
ATOM   1952  HB2 LEU A 128       9.815   6.648   5.343  0.00  0.00      A     
ATOM   1953  CG  LEU A 128      10.363   7.249   3.341  0.00  0.00      A     
ATOM   1954  HG  LEU A 128      11.243   7.222   2.703  0.00  0.00      A     
ATOM   1955  CD1 LEU A 128       9.279   6.357   2.738  0.00  0.00      A     
ATOM   1956 HD11 LEU A 128       9.092   6.659   1.709  0.00  0.00      A     
ATOM   1957 HD12 LEU A 128       8.362   6.442   3.321  0.00  0.00      A     
ATOM   1958 HD13 LEU A 128       9.613   5.323   2.739  0.00  0.00      A     
ATOM   1959  CD2 LEU A 128       9.855   8.681   3.335  0.00  0.00      A     
ATOM   1960 HD21 LEU A 128       8.886   8.731   3.826  0.00  0.00      A     
ATOM   1961 HD22 LEU A 128       9.784   9.032   2.310  0.00  0.00      A     
ATOM   1962 HD23 LEU A 128      10.560   9.319   3.862  0.00  0.00      A     
ATOM   1963  C   LEU A 128      12.979   5.837   4.109  0.00  0.00      A     
ATOM   1964  O   LEU A 128      13.134   5.445   2.957  0.00  0.00      A     
ATOM   1965  N   CYS A 129      13.957   6.438   4.791  0.00  0.00      A     
ATOM   1966  HN  CYS A 129      13.744   6.781   5.721  0.00  0.00      A     
ATOM   1967  CA  CYS A 129      15.288   6.715   4.240  0.00  0.00      A     
ATOM   1968  HA  CYS A 129      15.177   7.169   3.255  0.00  0.00      A     
ATOM   1969  CB  CYS A 129      15.992   7.735   5.145  0.00  0.00      A     
ATOM   1970  HB1 CYS A 129      16.999   7.922   4.767  0.00  0.00      A     
ATOM   1971  HB2 CYS A 129      16.073   7.350   6.165  0.00  0.00      A     
ATOM   1972  SG  CYS A 129      15.082   9.302   5.142  0.00  0.00      A     
ATOM   1973  HG1 CYS A 129      14.111   8.916   5.985  0.00  0.00      A     
ATOM   1974  C   CYS A 129      16.180   5.468   4.057  0.00  0.00      A     
ATOM   1975  O   CYS A 129      17.030   5.463   3.162  0.00  0.00      A     
ATOM   1976  N   PHE A 130      16.011   4.430   4.890  0.00  0.00      A     
ATOM   1977  HN  PHE A 130      15.330   4.559   5.629  0.00  0.00      A     
ATOM   1978  CA  PHE A 130      17.031   3.374   5.070  0.00  0.00      A     
ATOM   1979  HA  PHE A 130      17.595   3.288   4.141  0.00  0.00      A     
ATOM   1980  CB  PHE A 130      17.988   3.861   6.172  0.00  0.00      A     
ATOM   1981  HB1 PHE A 130      17.616   3.524   7.138  0.00  0.00      A     
ATOM   1982  HB2 PHE A 130      17.976   4.949   6.207  0.00  0.00      A     
ATOM   1983  CG  PHE A 130      19.441   3.459   6.005  0.00  0.00      A     
ATOM   1984  CD1 PHE A 130      20.167   3.869   4.871  0.00  0.00      A     
ATOM   1985  HD1 PHE A 130      19.675   4.430   4.090  0.00  0.00      A     
ATOM   1986  CE1 PHE A 130      21.540   3.586   4.766  0.00  0.00      A     
ATOM   1987  HE1 PHE A 130      22.097   3.922   3.903  0.00  0.00      A     
ATOM   1988  CZ  PHE A 130      22.194   2.889   5.795  0.00  0.00      A     
ATOM   1989  HZ  PHE A 130      23.249   2.667   5.717  0.00  0.00      A     
ATOM   1990  CE2 PHE A 130      21.473   2.488   6.930  0.00  0.00      A     
ATOM   1991  HE2 PHE A 130      21.968   1.990   7.748  0.00  0.00      A     
ATOM   1992  CD2 PHE A 130      20.104   2.767   7.029  0.00  0.00      A     
ATOM   1993  HD2 PHE A 130      19.580   2.497   7.928  0.00  0.00      A     
ATOM   1994  C   PHE A 130      16.502   1.943   5.351  0.00  0.00      A     
ATOM   1995  O   PHE A 130      17.269   1.050   5.721  0.00  0.00      A     
ATOM   1996  N   VAL A 131      15.200   1.703   5.152  0.00  0.00      A     
ATOM   1997  HN  VAL A 131      14.629   2.516   4.952  0.00  0.00      A     
ATOM   1998  CA  VAL A 131      14.511   0.382   5.208  0.00  0.00      A     
ATOM   1999  HA  VAL A 131      15.241  -0.417   5.084  0.00  0.00      A     
ATOM   2000  CB  VAL A 131      13.781   0.148   6.555  0.00  0.00      A     
ATOM   2001  HB  VAL A 131      12.996   0.893   6.672  0.00  0.00      A     
ATOM   2002  CG1 VAL A 131      13.131  -1.238   6.641  0.00  0.00      A     
ATOM   2003 HG11 VAL A 131      12.696  -1.375   7.631  0.00  0.00      A     
ATOM   2004 HG12 VAL A 131      13.878  -2.013   6.469  0.00  0.00      A     
ATOM   2005 HG13 VAL A 131      12.329  -1.327   5.910  0.00  0.00      A     
ATOM   2006  CG2 VAL A 131      14.719   0.251   7.756  0.00  0.00      A     
ATOM   2007 HG21 VAL A 131      14.171   0.059   8.679  0.00  0.00      A     
ATOM   2008 HG22 VAL A 131      15.122   1.257   7.817  0.00  0.00      A     
ATOM   2009 HG23 VAL A 131      15.531  -0.470   7.665  0.00  0.00      A     
ATOM   2010  C   VAL A 131      13.480   0.224   4.083  0.00  0.00      A     
ATOM   2011  O   VAL A 131      13.427  -0.821   3.437  0.00  0.00      A     
ATOM   2012  N   TYR A 132      12.671   1.249   3.807  0.00  0.00      A     
ATOM   2013  HN  TYR A 132      12.752   2.077   4.386  0.00  0.00      A     
ATOM   2014  CA  TYR A 132      11.584   1.200   2.819  0.00  0.00      A     
ATOM   2015  HA  TYR A 132      10.920   0.385   3.107  0.00  0.00      A     
ATOM   2016  CB  TYR A 132      10.753   2.487   2.878  0.00  0.00      A     
ATOM   2017  HB1 TYR A 132      11.435   3.329   2.913  0.00  0.00      A     
ATOM   2018  HB2 TYR A 132      10.156   2.493   3.791  0.00  0.00      A     
ATOM   2019  CG  TYR A 132       9.849   2.664   1.674  0.00  0.00      A     
ATOM   2020  CD1 TYR A 132      10.250   3.528   0.636  0.00  0.00      A     
ATOM   2021  HD1 TYR A 132      11.145   4.130   0.738  0.00  0.00      A     
ATOM   2022  CE1 TYR A 132       9.524   3.565  -0.567  0.00  0.00      A     
ATOM   2023  HE1 TYR A 132       9.864   4.187  -1.381  0.00  0.00      A     
ATOM   2024  CZ  TYR A 132       8.382   2.753  -0.725  0.00  0.00      A     
ATOM   2025  OH  TYR A 132       7.695   2.775  -1.891  0.00  0.00      A     
ATOM   2026  HH  TYR A 132       8.115   3.376  -2.514  0.00  0.00      A     
ATOM   2027  CE2 TYR A 132       7.965   1.911   0.324  0.00  0.00      A     
ATOM   2028  HE2 TYR A 132       7.101   1.279   0.177  0.00  0.00      A     
ATOM   2029  CD2 TYR A 132       8.703   1.860   1.524  0.00  0.00      A     
ATOM   2030  HD2 TYR A 132       8.420   1.162   2.303  0.00  0.00      A     
ATOM   2031  C   TYR A 132      12.019   0.887   1.371  0.00  0.00      A     
ATOM   2032  O   TYR A 132      11.371   0.049   0.754  0.00  0.00      A     
ATOM   2033  N   PRO A 133      13.094   1.451   0.786  0.00  0.00      A     
ATOM   2034  CD  PRO A 133      13.815   2.638   1.212  0.00  0.00      A     
ATOM   2035  HD1 PRO A 133      14.637   2.364   1.873  0.00  0.00      A     
ATOM   2036  HD2 PRO A 133      13.165   3.355   1.701  0.00  0.00      A     
ATOM   2037  CG  PRO A 133      14.351   3.238  -0.082  0.00  0.00      A     
ATOM   2038  HG1 PRO A 133      13.558   3.805  -0.573  0.00  0.00      A     
ATOM   2039  HG2 PRO A 133      15.217   3.872   0.084  0.00  0.00      A     
ATOM   2040  CB  PRO A 133      14.684   1.995  -0.906  0.00  0.00      A     
ATOM   2041  HB1 PRO A 133      14.683   2.200  -1.971  0.00  0.00      A     
ATOM   2042  HB2 PRO A 133      15.645   1.586  -0.595  0.00  0.00      A     
ATOM   2043  CA  PRO A 133      13.554   1.038  -0.548  0.00  0.00      A     
ATOM   2044  HA  PRO A 133      12.736   1.200  -1.250  0.00  0.00      A     
ATOM   2045  C   PRO A 133      13.990  -0.435  -0.664  0.00  0.00      A     
ATOM   2046  O   PRO A 133      14.045  -0.982  -1.767  0.00  0.00      A     
ATOM   2047  N   LEU A 134      14.254  -1.100   0.465  0.00  0.00      A     
ATOM   2048  HN  LEU A 134      14.256  -0.569   1.328  0.00  0.00      A     
ATOM   2049  CA  LEU A 134      14.421  -2.554   0.577  0.00  0.00      A     
ATOM   2050  HA  LEU A 134      14.894  -2.920  -0.332  0.00  0.00      A     
ATOM   2051  CB  LEU A 134      15.378  -2.796   1.758  0.00  0.00      A     
ATOM   2052  HB1 LEU A 134      14.816  -2.705   2.680  0.00  0.00      A     
ATOM   2053  HB2 LEU A 134      16.138  -2.015   1.775  0.00  0.00      A     
ATOM   2054  CG  LEU A 134      16.101  -4.147   1.768  0.00  0.00      A     
ATOM   2055  HG  LEU A 134      15.413  -4.948   1.510  0.00  0.00      A     
ATOM   2056  CD1 LEU A 134      17.274  -4.159   0.792  0.00  0.00      A     
ATOM   2057 HD11 LEU A 134      17.740  -5.141   0.811  0.00  0.00      A     
ATOM   2058 HD12 LEU A 134      18.011  -3.417   1.092  0.00  0.00      A     
ATOM   2059 HD13 LEU A 134      16.922  -3.960  -0.218  0.00  0.00      A     
ATOM   2060  CD2 LEU A 134      16.654  -4.380   3.172  0.00  0.00      A     
ATOM   2061 HD21 LEU A 134      17.241  -5.296   3.189  0.00  0.00      A     
ATOM   2062 HD22 LEU A 134      15.824  -4.478   3.871  0.00  0.00      A     
ATOM   2063 HD23 LEU A 134      17.278  -3.540   3.470  0.00  0.00      A     
ATOM   2064  C   LEU A 134      13.073  -3.315   0.726  0.00  0.00      A     
ATOM   2065  O   LEU A 134      12.964  -4.465   0.310  0.00  0.00      A     
ATOM   2066  N   ASP A 135      12.011  -2.683   1.238  0.00  0.00      A     
ATOM   2067  HN  ASP A 135      12.152  -1.747   1.596  0.00  0.00      A     
ATOM   2068  CA  ASP A 135      10.617  -3.142   1.064  0.00  0.00      A     
ATOM   2069  HA  ASP A 135      10.577  -4.207   1.268  0.00  0.00      A     
ATOM   2070  CB  ASP A 135       9.692  -2.466   2.083  0.00  0.00      A     
ATOM   2071  HB1 ASP A 135       8.666  -2.505   1.718  0.00  0.00      A     
ATOM   2072  HB2 ASP A 135       9.951  -1.419   2.211  0.00  0.00      A     
ATOM   2073  CG  ASP A 135       9.762  -3.193   3.420  0.00  0.00      A     
ATOM   2074  OD1 ASP A 135       9.204  -4.309   3.534  0.00  0.00      A     
ATOM   2075  OD2 ASP A 135      10.426  -2.696   4.351  0.00  0.00      A     
ATOM   2076  C   ASP A 135      10.078  -2.933  -0.370  0.00  0.00      A     
ATOM   2077  O   ASP A 135       9.330  -3.760  -0.896  0.00  0.00      A     
ATOM   2078  N   PHE A 136      10.504  -1.868  -1.049  0.00  0.00      A     
ATOM   2079  HN  PHE A 136      11.017  -1.160  -0.537  0.00  0.00      A     
ATOM   2080  CA  PHE A 136      10.265  -1.677  -2.479  0.00  0.00      A     
ATOM   2081  HA  PHE A 136       9.203  -1.842  -2.664  0.00  0.00      A     
ATOM   2082  CB  PHE A 136      10.579  -0.231  -2.877  0.00  0.00      A     
ATOM   2083  HB1 PHE A 136      11.659  -0.090  -2.924  0.00  0.00      A     
ATOM   2084  HB2 PHE A 136      10.188   0.443  -2.113  0.00  0.00      A     
ATOM   2085  CG  PHE A 136       9.950   0.149  -4.201  0.00  0.00      A     
ATOM   2086  CD1 PHE A 136       8.564   0.389  -4.275  0.00  0.00      A     
ATOM   2087  HD1 PHE A 136       7.958   0.332  -3.381  0.00  0.00      A     
ATOM   2088  CE1 PHE A 136       7.969   0.714  -5.506  0.00  0.00      A     
ATOM   2089  HE1 PHE A 136       6.909   0.917  -5.557  0.00  0.00      A     
ATOM   2090  CZ  PHE A 136       8.759   0.806  -6.665  0.00  0.00      A     
ATOM   2091  HZ  PHE A 136       8.308   1.092  -7.604  0.00  0.00      A     
ATOM   2092  CE2 PHE A 136      10.141   0.565  -6.594  0.00  0.00      A     
ATOM   2093  HE2 PHE A 136      10.754   0.634  -7.480  0.00  0.00      A     
ATOM   2094  CD2 PHE A 136      10.734   0.236  -5.364  0.00  0.00      A     
ATOM   2095  HD2 PHE A 136      11.796   0.053  -5.315  0.00  0.00      A     
ATOM   2096  C   PHE A 136      11.026  -2.709  -3.330  0.00  0.00      A     
ATOM   2097  O   PHE A 136      10.419  -3.323  -4.202  0.00  0.00      A     
ATOM   2098  N   ALA A 137      12.284  -3.036  -3.006  0.00  0.00      A     
ATOM   2099  HN  ALA A 137      12.772  -2.457  -2.334  0.00  0.00      A     
ATOM   2100  CA  ALA A 137      13.004  -4.172  -3.602  0.00  0.00      A     
ATOM   2101  HA  ALA A 137      13.052  -4.012  -4.680  0.00  0.00      A     
ATOM   2102  CB  ALA A 137      14.442  -4.177  -3.072  0.00  0.00      A     
ATOM   2103  HB1 ALA A 137      14.441  -4.317  -1.993  0.00  0.00      A     
ATOM   2104  HB2 ALA A 137      14.935  -3.235  -3.313  0.00  0.00      A     
ATOM   2105  HB3 ALA A 137      14.998  -4.997  -3.528  0.00  0.00      A     
ATOM   2106  C   ALA A 137      12.274  -5.522  -3.386  0.00  0.00      A     
ATOM   2107  O   ALA A 137      11.949  -6.199  -4.365  0.00  0.00      A     
ATOM   2108  N   ARG A 138      11.835  -5.826  -2.151  0.00  0.00      A     
ATOM   2109  HN  ARG A 138      12.231  -5.278  -1.391  0.00  0.00      A     
ATOM   2110  CA  ARG A 138      10.849  -6.886  -1.785  0.00  0.00      A     
ATOM   2111  HA  ARG A 138      11.297  -7.859  -1.990  0.00  0.00      A     
ATOM   2112  CB  ARG A 138      10.630  -6.796  -0.255  0.00  0.00      A     
ATOM   2113  HB1 ARG A 138      10.494  -5.759   0.005  0.00  0.00      A     
ATOM   2114  HB2 ARG A 138      11.557  -7.116   0.223  0.00  0.00      A     
ATOM   2115  CG  ARG A 138       9.478  -7.583   0.400  0.00  0.00      A     
ATOM   2116  HG1 ARG A 138       9.725  -7.749   1.450  0.00  0.00      A     
ATOM   2117  HG2 ARG A 138       9.413  -8.562  -0.077  0.00  0.00      A     
ATOM   2118  CD  ARG A 138       8.096  -6.898   0.338  0.00  0.00      A     
ATOM   2119  HD1 ARG A 138       7.343  -7.658   0.547  0.00  0.00      A     
ATOM   2120  HD2 ARG A 138       7.918  -6.533  -0.671  0.00  0.00      A     
ATOM   2121  NE  ARG A 138       7.904  -5.790   1.305  0.00  0.00      A     
ATOM   2122  HE  ARG A 138       8.552  -5.661   2.070  0.00  0.00      A     
ATOM   2123  CZ  ARG A 138       6.865  -4.987   1.352  0.00  0.00      A     
ATOM   2124  NH1 ARG A 138       5.973  -4.911   0.435  0.00  0.00      A     
ATOM   2125 HH11 ARG A 138       5.226  -4.241   0.525  0.00  0.00      A     
ATOM   2126 HH12 ARG A 138       6.223  -5.215  -0.491  0.00  0.00      A     
ATOM   2127  NH2 ARG A 138       6.699  -4.197   2.343  0.00  0.00      A     
ATOM   2128 HH21 ARG A 138       5.976  -3.493   2.281  0.00  0.00      A     
ATOM   2129 HH22 ARG A 138       7.426  -4.173   3.046  0.00  0.00      A     
ATOM   2130  C   ARG A 138       9.542  -6.877  -2.605  0.00  0.00      A     
ATOM   2131  O   ARG A 138       8.855  -7.890  -2.668  0.00  0.00      A     
ATOM   2132  N   THR A 139       9.231  -5.776  -3.292  0.00  0.00      A     
ATOM   2133  HN  THR A 139       9.853  -4.990  -3.156  0.00  0.00      A     
ATOM   2134  CA  THR A 139       8.009  -5.545  -4.111  0.00  0.00      A     
ATOM   2135  HA  THR A 139       7.396  -6.443  -4.072  0.00  0.00      A     
ATOM   2136  CB  THR A 139       7.156  -4.406  -3.517  0.00  0.00      A     
ATOM   2137  HB  THR A 139       7.609  -3.441  -3.744  0.00  0.00      A     
ATOM   2138  CG2 THR A 139       5.690  -4.404  -3.953  0.00  0.00      A     
ATOM   2139 HG21 THR A 139       5.596  -4.125  -4.998  0.00  0.00      A     
ATOM   2140 HG22 THR A 139       5.140  -3.673  -3.360  0.00  0.00      A     
ATOM   2141 HG23 THR A 139       5.250  -5.388  -3.792  0.00  0.00      A     
ATOM   2142  OG1 THR A 139       7.088  -4.563  -2.123  0.00  0.00      A     
ATOM   2143  HG1 THR A 139       7.919  -4.209  -1.745  0.00  0.00      A     
ATOM   2144  C   THR A 139       8.307  -5.291  -5.604  0.00  0.00      A     
ATOM   2145  O   THR A 139       7.398  -5.063  -6.405  0.00  0.00      A     
ATOM   2146  N   ARG A 140       9.581  -5.389  -6.018  0.00  0.00      A     
ATOM   2147  HN  ARG A 140      10.272  -5.441  -5.276  0.00  0.00      A     
ATOM   2148  CA  ARG A 140      10.083  -5.371  -7.418  0.00  0.00      A     
ATOM   2149  HA  ARG A 140       9.254  -5.335  -8.125  0.00  0.00      A     
ATOM   2150  CB  ARG A 140      10.994  -4.143  -7.648  0.00  0.00      A     
ATOM   2151  HB1 ARG A 140      11.432  -4.222  -8.645  0.00  0.00      A     
ATOM   2152  HB2 ARG A 140      11.818  -4.195  -6.934  0.00  0.00      A     
ATOM   2153  CG  ARG A 140      10.369  -2.738  -7.535  0.00  0.00      A     
ATOM   2154  HG1 ARG A 140      11.180  -2.019  -7.657  0.00  0.00      A     
ATOM   2155  HG2 ARG A 140       9.952  -2.589  -6.541  0.00  0.00      A     
ATOM   2156  CD  ARG A 140       9.294  -2.403  -8.580  0.00  0.00      A     
ATOM   2157  HD1 ARG A 140       9.595  -2.800  -9.552  0.00  0.00      A     
ATOM   2158  HD2 ARG A 140       9.237  -1.315  -8.662  0.00  0.00      A     
ATOM   2159  NE  ARG A 140       7.982  -2.948  -8.188  0.00  0.00      A     
ATOM   2160  HE  ARG A 140       7.974  -3.845  -7.723  0.00  0.00      A     
ATOM   2161  CZ  ARG A 140       6.807  -2.380  -8.205  0.00  0.00      A     
ATOM   2162  NH1 ARG A 140       6.570  -1.207  -8.674  0.00  0.00      A     
ATOM   2163 HH11 ARG A 140       5.643  -0.836  -8.588  0.00  0.00      A     
ATOM   2164 HH12 ARG A 140       7.338  -0.671  -9.027  0.00  0.00      A     
ATOM   2165  NH2 ARG A 140       5.807  -3.009  -7.712  0.00  0.00      A     
ATOM   2166 HH21 ARG A 140       4.910  -2.567  -7.672  0.00  0.00      A     
ATOM   2167 HH22 ARG A 140       5.976  -3.923  -7.317  0.00  0.00      A     
ATOM   2168  C   ARG A 140      10.851  -6.644  -7.815  0.00  0.00      A     
ATOM   2169  O   ARG A 140      10.941  -6.936  -8.999  0.00  0.00      A     
ATOM   2170  N   LEU A 141      11.358  -7.411  -6.846  0.00  0.00      A     
ATOM   2171  HN  LEU A 141      11.335  -7.018  -5.914  0.00  0.00      A     
ATOM   2172  CA  LEU A 141      12.205  -8.600  -7.050  0.00  0.00      A     
ATOM   2173  HA  LEU A 141      12.511  -8.637  -8.097  0.00  0.00      A     
ATOM   2174  CB  LEU A 141      13.466  -8.410  -6.175  0.00  0.00      A     
ATOM   2175  HB1 LEU A 141      13.160  -8.359  -5.129  0.00  0.00      A     
ATOM   2176  HB2 LEU A 141      13.925  -7.455  -6.434  0.00  0.00      A     
ATOM   2177  CG  LEU A 141      14.535  -9.511  -6.288  0.00  0.00      A     
ATOM   2178  HG  LEU A 141      14.124 -10.458  -5.940  0.00  0.00      A     
ATOM   2179  CD1 LEU A 141      15.019  -9.674  -7.723  0.00  0.00      A     
ATOM   2180 HD11 LEU A 141      15.351  -8.719  -8.123  0.00  0.00      A     
ATOM   2181 HD12 LEU A 141      14.204 -10.039  -8.340  0.00  0.00      A     
ATOM   2182 HD13 LEU A 141      15.809 -10.422  -7.760  0.00  0.00      A     
ATOM   2183  CD2 LEU A 141      15.741  -9.177  -5.414  0.00  0.00      A     
ATOM   2184 HD21 LEU A 141      16.477  -9.977  -5.483  0.00  0.00      A     
ATOM   2185 HD22 LEU A 141      15.421  -9.079  -4.377  0.00  0.00      A     
ATOM   2186 HD23 LEU A 141      16.193  -8.239  -5.730  0.00  0.00      A     
ATOM   2187  C   LEU A 141      11.511  -9.945  -6.746  0.00  0.00      A     
ATOM   2188  O   LEU A 141      11.896 -10.971  -7.298  0.00  0.00      A     
ATOM   2189  N   ALA A 142      10.475  -9.960  -5.903  0.00  0.00      A     
ATOM   2190  HN  ALA A 142      10.198  -9.075  -5.509  0.00  0.00      A     
ATOM   2191  CA  ALA A 142       9.804 -11.161  -5.370  0.00  0.00      A     
ATOM   2192  HA  ALA A 142      10.582 -11.792  -4.943  0.00  0.00      A     
ATOM   2193  CB  ALA A 142       8.914 -10.688  -4.217  0.00  0.00      A     
ATOM   2194  HB1 ALA A 142       8.375 -11.525  -3.776  0.00  0.00      A     
ATOM   2195  HB2 ALA A 142       8.195  -9.961  -4.584  0.00  0.00      A     
ATOM   2196  HB3 ALA A 142       9.532 -10.233  -3.442  0.00  0.00      A     
ATOM   2197  C   ALA A 142       9.053 -12.086  -6.374  0.00  0.00      A     
ATOM   2198  O   ALA A 142       8.236 -12.912  -5.963  0.00  0.00      A     
ATOM   2199  N   ALA A 143       9.362 -11.986  -7.669  0.00  0.00      A     
ATOM   2200  HN  ALA A 143      10.060 -11.296  -7.900  0.00  0.00      A     
ATOM   2201  CA  ALA A 143       8.901 -12.864  -8.751  0.00  0.00      A     
ATOM   2202  HA  ALA A 143       8.567 -13.807  -8.320  0.00  0.00      A     
ATOM   2203  CB  ALA A 143       7.679 -12.194  -9.394  0.00  0.00      A     
ATOM   2204  HB1 ALA A 143       6.912 -12.008  -8.640  0.00  0.00      A     
ATOM   2205  HB2 ALA A 143       7.260 -12.844 -10.164  0.00  0.00      A     
ATOM   2206  HB3 ALA A 143       7.965 -11.245  -9.851  0.00  0.00      A     
ATOM   2207  C   ALA A 143       9.989 -13.225  -9.809  0.00  0.00      A     
ATOM   2208  O   ALA A 143       9.736 -14.094 -10.641  0.00  0.00      A     
ATOM   2209  N   ASP A 144      11.185 -12.617  -9.769  0.00  0.00      A     
ATOM   2210  HN  ASP A 144      11.385 -12.014  -8.982  0.00  0.00      A     
ATOM   2211  CA  ASP A 144      12.270 -12.741 -10.772  0.00  0.00      A     
ATOM   2212  HA  ASP A 144      11.898 -12.367 -11.728  0.00  0.00      A     
ATOM   2213  CB  ASP A 144      13.416 -11.805 -10.327  0.00  0.00      A     
ATOM   2214  HB1 ASP A 144      13.713 -12.086  -9.314  0.00  0.00      A     
ATOM   2215  HB2 ASP A 144      13.042 -10.780 -10.301  0.00  0.00      A     
ATOM   2216  CG  ASP A 144      14.659 -11.849 -11.226  0.00  0.00      A     
ATOM   2217  OD1 ASP A 144      15.803 -11.884 -10.710  0.00  0.00      A     
ATOM   2218  OD2 ASP A 144      14.523 -11.975 -12.457  0.00  0.00      A     
ATOM   2219  C   ASP A 144      12.790 -14.182 -11.018  0.00  0.00      A     
ATOM   2220  O   ASP A 144      13.368 -14.801 -10.125  0.00  0.00      A     
ATOM   2221  N   VAL A 145      12.655 -14.679 -12.258  0.00  0.00      A     
ATOM   2222  HN  VAL A 145      12.206 -14.084 -12.941  0.00  0.00      A     
ATOM   2223  CA  VAL A 145      13.240 -15.950 -12.765  0.00  0.00      A     
ATOM   2224  HA  VAL A 145      14.167 -16.138 -12.229  0.00  0.00      A     
ATOM   2225  CB  VAL A 145      12.340 -17.184 -12.551  0.00  0.00      A     
ATOM   2226  HB  VAL A 145      12.813 -18.031 -13.046  0.00  0.00      A     
ATOM   2227  CG1 VAL A 145      12.244 -17.561 -11.075  0.00  0.00      A     
ATOM   2228 HG11 VAL A 145      11.754 -18.529 -10.978  0.00  0.00      A     
ATOM   2229 HG12 VAL A 145      11.691 -16.800 -10.529  0.00  0.00      A     
ATOM   2230 HG13 VAL A 145      13.245 -17.642 -10.653  0.00  0.00      A     
ATOM   2231  CG2 VAL A 145      10.943 -17.032 -13.162  0.00  0.00      A     
ATOM   2232 HG21 VAL A 145      11.022 -16.892 -14.240  0.00  0.00      A     
ATOM   2233 HG22 VAL A 145      10.439 -16.170 -12.731  0.00  0.00      A     
ATOM   2234 HG23 VAL A 145      10.369 -17.940 -12.982  0.00  0.00      A     
ATOM   2235  C   VAL A 145      13.582 -15.908 -14.259  0.00  0.00      A     
ATOM   2236  O   VAL A 145      12.999 -15.154 -15.035  0.00  0.00      A     
ATOM   2237  N   GLY A 146      14.510 -16.775 -14.668  0.00  0.00      A     
ATOM   2238  HN  GLY A 146      14.940 -17.358 -13.967  0.00  0.00      A     
ATOM   2239  CA  GLY A 146      14.926 -16.981 -16.062  0.00  0.00      A     
ATOM   2240  HA1 GLY A 146      15.081 -16.018 -16.542  0.00  0.00      A     
ATOM   2241  HA2 GLY A 146      14.122 -17.475 -16.604  0.00  0.00      A     
ATOM   2242  C   GLY A 146      16.203 -17.827 -16.210  0.00  0.00      A     
ATOM   2243  O   GLY A 146      16.804 -18.241 -15.212  0.00  0.00      A     
ATOM   2244  N   LYS A 147      16.610 -18.125 -17.448  0.00  0.00      A     
ATOM   2245  HN  LYS A 147      16.068 -17.703 -18.198  0.00  0.00      A     
ATOM   2246  CA  LYS A 147      17.743 -19.013 -17.802  0.00  0.00      A     
ATOM   2247  HA  LYS A 147      17.775 -19.852 -17.106  0.00  0.00      A     
ATOM   2248  CB  LYS A 147      17.538 -19.584 -19.214  0.00  0.00      A     
ATOM   2249  HB1 LYS A 147      18.372 -20.250 -19.439  0.00  0.00      A     
ATOM   2250  HB2 LYS A 147      17.549 -18.763 -19.931  0.00  0.00      A     
ATOM   2251  CG  LYS A 147      16.235 -20.384 -19.362  0.00  0.00      A     
ATOM   2252  HG1 LYS A 147      15.379 -19.733 -19.201  0.00  0.00      A     
ATOM   2253  HG2 LYS A 147      16.221 -21.168 -18.607  0.00  0.00      A     
ATOM   2254  CD  LYS A 147      16.100 -21.047 -20.738  0.00  0.00      A     
ATOM   2255  HD1 LYS A 147      15.144 -21.570 -20.788  0.00  0.00      A     
ATOM   2256  HD2 LYS A 147      16.891 -21.789 -20.834  0.00  0.00      A     
ATOM   2257  CE  LYS A 147      16.213 -20.088 -21.928  0.00  0.00      A     
ATOM   2258  HE1 LYS A 147      16.154 -20.685 -22.841  0.00  0.00      A     
ATOM   2259  HE2 LYS A 147      17.199 -19.617 -21.925  0.00  0.00      A     
ATOM   2260  NZ  LYS A 147      15.154 -19.051 -21.932  0.00  0.00      A     
ATOM   2261  HZ1 LYS A 147      14.365 -19.304 -21.341  0.00  0.00      A     
ATOM   2262  HZ2 LYS A 147      14.793 -18.902 -22.873  0.00  0.00      A     
ATOM   2263  HZ3 LYS A 147      15.525 -18.159 -21.608  0.00  0.00      A     
ATOM   2264  C   LYS A 147      19.134 -18.364 -17.753  0.00  0.00      A     
ATOM   2265  O   LYS A 147      20.088 -19.049 -17.394  0.00  0.00      A     
ATOM   2266  N   ALA A 148      19.249 -17.082 -18.091  0.00  0.00      A     
ATOM   2267  HN  ALA A 148      18.392 -16.592 -18.306  0.00  0.00      A     
ATOM   2268  CA  ALA A 148      20.526 -16.360 -18.225  0.00  0.00      A     
ATOM   2269  HA  ALA A 148      21.244 -16.756 -17.505  0.00  0.00      A     
ATOM   2270  CB  ALA A 148      21.054 -16.630 -19.641  0.00  0.00      A     
ATOM   2271  HB1 ALA A 148      22.013 -16.132 -19.782  0.00  0.00      A     
ATOM   2272  HB2 ALA A 148      20.348 -16.255 -20.383  0.00  0.00      A     
ATOM   2273  HB3 ALA A 148      21.195 -17.701 -19.791  0.00  0.00      A     
ATOM   2274  C   ALA A 148      20.405 -14.836 -17.987  0.00  0.00      A     
ATOM   2275  O   ALA A 148      19.393 -14.228 -18.341  0.00  0.00      A     
ATOM   2276  N   GLY A 149      21.446 -14.194 -17.442  0.00  0.00      A     
ATOM   2277  HN  GLY A 149      22.256 -14.752 -17.192  0.00  0.00      A     
ATOM   2278  CA  GLY A 149      21.508 -12.739 -17.178  0.00  0.00      A     
ATOM   2279  HA1 GLY A 149      22.514 -12.497 -16.841  0.00  0.00      A     
ATOM   2280  HA2 GLY A 149      20.808 -12.483 -16.382  0.00  0.00      A     
ATOM   2281  C   GLY A 149      21.212 -11.835 -18.384  0.00  0.00      A     
ATOM   2282  O   GLY A 149      20.567 -10.795 -18.242  0.00  0.00      A     
ATOM   2283  N   ALA A 150      21.588 -12.286 -19.582  0.00  0.00      A     
ATOM   2284  HN  ALA A 150      22.205 -13.093 -19.585  0.00  0.00      A     
ATOM   2285  CA  ALA A 150      21.204 -11.741 -20.891  0.00  0.00      A     
ATOM   2286  HA  ALA A 150      21.642 -10.747 -20.986  0.00  0.00      A     
ATOM   2287  CB  ALA A 150      21.857 -12.651 -21.935  0.00  0.00      A     
ATOM   2288  HB1 ALA A 150      21.654 -12.285 -22.938  0.00  0.00      A     
ATOM   2289  HB2 ALA A 150      21.477 -13.669 -21.841  0.00  0.00      A     
ATOM   2290  HB3 ALA A 150      22.936 -12.655 -21.787  0.00  0.00      A     
ATOM   2291  C   ALA A 150      19.677 -11.586 -21.135  0.00  0.00      A     
ATOM   2292  O   ALA A 150      19.253 -10.908 -22.077  0.00  0.00      A     
ATOM   2293  N   GLU A 151      18.840 -12.161 -20.272  0.00  0.00      A     
ATOM   2294  HN  GLU A 151      19.264 -12.753 -19.566  0.00  0.00      A     
ATOM   2295  CA  GLU A 151      17.375 -12.030 -20.239  0.00  0.00      A     
ATOM   2296  HA  GLU A 151      17.123 -11.048 -20.637  0.00  0.00      A     
ATOM   2297  CB  GLU A 151      16.702 -13.059 -21.179  0.00  0.00      A     
ATOM   2298  HB1 GLU A 151      16.727 -12.660 -22.191  0.00  0.00      A     
ATOM   2299  HB2 GLU A 151      15.649 -13.162 -20.918  0.00  0.00      A     
ATOM   2300  CG  GLU A 151      17.369 -14.442 -21.213  0.00  0.00      A     
ATOM   2301  HG1 GLU A 151      17.715 -14.708 -20.222  0.00  0.00      A     
ATOM   2302  HG2 GLU A 151      18.251 -14.385 -21.850  0.00  0.00      A     
ATOM   2303  CD  GLU A 151      16.440 -15.543 -21.731  0.00  0.00      A     
ATOM   2304  OE1 GLU A 151      15.589 -15.282 -22.611  0.00  0.00      A     
ATOM   2305  OE2 GLU A 151      16.573 -16.712 -21.297  0.00  0.00      A     
ATOM   2306  C   GLU A 151      16.798 -12.026 -18.796  0.00  0.00      A     
ATOM   2307  O   GLU A 151      15.826 -12.730 -18.502  0.00  0.00      A     
ATOM   2308  N   ARG A 152      17.371 -11.218 -17.885  0.00  0.00      A     
ATOM   2309  HN  ARG A 152      18.220 -10.738 -18.171  0.00  0.00      A     
ATOM   2310  CA  ARG A 152      16.818 -10.909 -16.534  0.00  0.00      A     
ATOM   2311  HA  ARG A 152      15.801 -11.297 -16.452  0.00  0.00      A     
ATOM   2312  CB  ARG A 152      17.682 -11.550 -15.430  0.00  0.00      A     
ATOM   2313  HB1 ARG A 152      17.281 -11.257 -14.459  0.00  0.00      A     
ATOM   2314  HB2 ARG A 152      18.688 -11.143 -15.510  0.00  0.00      A     
ATOM   2315  CG  ARG A 152      17.803 -13.076 -15.462  0.00  0.00      A     
ATOM   2316  HG1 ARG A 152      18.563 -13.380 -14.742  0.00  0.00      A     
ATOM   2317  HG2 ARG A 152      18.153 -13.369 -16.442  0.00  0.00      A     
ATOM   2318  CD  ARG A 152      16.505 -13.831 -15.161  0.00  0.00      A     
ATOM   2319  HD1 ARG A 152      16.641 -14.864 -15.478  0.00  0.00      A     
ATOM   2320  HD2 ARG A 152      15.682 -13.411 -15.742  0.00  0.00      A     
ATOM   2321  NE  ARG A 152      16.173 -13.809 -13.728  0.00  0.00      A     
ATOM   2322  HE  ARG A 152      15.592 -13.049 -13.377  0.00  0.00      A     
ATOM   2323  CZ  ARG A 152      16.515 -14.689 -12.826  0.00  0.00      A     
ATOM   2324  NH1 ARG A 152      17.180 -15.757 -13.062  0.00  0.00      A     
ATOM   2325 HH11 ARG A 152      17.470 -16.288 -12.257  0.00  0.00      A     
ATOM   2326 HH12 ARG A 152      17.652 -15.846 -13.953  0.00  0.00      A     
ATOM   2327  NH2 ARG A 152      16.201 -14.545 -11.599  0.00  0.00      A     
ATOM   2328 HH21 ARG A 152      16.522 -15.213 -10.928  0.00  0.00      A     
ATOM   2329 HH22 ARG A 152      15.820 -13.653 -11.312  0.00  0.00      A     
ATOM   2330  C   ARG A 152      16.731  -9.406 -16.239  0.00  0.00      A     
ATOM   2331  O   ARG A 152      17.702  -8.669 -16.433  0.00  0.00      A     
ATOM   2332  N   GLU A 153      15.594  -8.948 -15.722  0.00  0.00      A     
ATOM   2333  HN  GLU A 153      14.801  -9.584 -15.729  0.00  0.00      A     
ATOM   2334  CA  GLU A 153      15.343  -7.546 -15.323  0.00  0.00      A     
ATOM   2335  HA  GLU A 153      15.395  -6.927 -16.216  0.00  0.00      A     
ATOM   2336  CB  GLU A 153      13.907  -7.431 -14.773  0.00  0.00      A     
ATOM   2337  HB1 GLU A 153      13.747  -8.248 -14.067  0.00  0.00      A     
ATOM   2338  HB2 GLU A 153      13.211  -7.574 -15.599  0.00  0.00      A     
ATOM   2339  CG  GLU A 153      13.538  -6.128 -14.041  0.00  0.00      A     
ATOM   2340  HG1 GLU A 153      14.117  -6.088 -13.120  0.00  0.00      A     
ATOM   2341  HG2 GLU A 153      12.485  -6.183 -13.757  0.00  0.00      A     
ATOM   2342  CD  GLU A 153      13.772  -4.829 -14.825  0.00  0.00      A     
ATOM   2343  OE1 GLU A 153      13.999  -3.777 -14.184  0.00  0.00      A     
ATOM   2344  OE2 GLU A 153      13.760  -4.824 -16.081  0.00  0.00      A     
ATOM   2345  C   GLU A 153      16.390  -6.965 -14.351  0.00  0.00      A     
ATOM   2346  O   GLU A 153      16.789  -5.811 -14.510  0.00  0.00      A     
ATOM   2347  N   PHE A 154      16.916  -7.768 -13.423  0.00  0.00      A     
ATOM   2348  HN  PHE A 154      16.564  -8.713 -13.368  0.00  0.00      A     
ATOM   2349  CA  PHE A 154      17.974  -7.367 -12.481  0.00  0.00      A     
ATOM   2350  HA  PHE A 154      18.371  -6.402 -12.781  0.00  0.00      A     
ATOM   2351  CB  PHE A 154      17.374  -7.234 -11.072  0.00  0.00      A     
ATOM   2352  HB1 PHE A 154      18.179  -6.996 -10.376  0.00  0.00      A     
ATOM   2353  HB2 PHE A 154      16.973  -8.205 -10.779  0.00  0.00      A     
ATOM   2354  CG  PHE A 154      16.293  -6.183 -10.888  0.00  0.00      A     
ATOM   2355  CD1 PHE A 154      16.620  -4.814 -10.929  0.00  0.00      A     
ATOM   2356  HD1 PHE A 154      17.632  -4.510 -11.137  0.00  0.00      A     
ATOM   2357  CE1 PHE A 154      15.636  -3.838 -10.693  0.00  0.00      A     
ATOM   2358  HE1 PHE A 154      15.894  -2.789 -10.720  0.00  0.00      A     
ATOM   2359  CZ  PHE A 154      14.313  -4.230 -10.424  0.00  0.00      A     
ATOM   2360  HZ  PHE A 154      13.548  -3.482 -10.269  0.00  0.00      A     
ATOM   2361  CE2 PHE A 154      13.982  -5.595 -10.378  0.00  0.00      A     
ATOM   2362  HE2 PHE A 154      12.960  -5.899 -10.193  0.00  0.00      A     
ATOM   2363  CD2 PHE A 154      14.970  -6.570 -10.604  0.00  0.00      A     
ATOM   2364  HD2 PHE A 154      14.704  -7.618 -10.572  0.00  0.00      A     
ATOM   2365  C   PHE A 154      19.151  -8.361 -12.442  0.00  0.00      A     
ATOM   2366  O   PHE A 154      18.975  -9.551 -12.716  0.00  0.00      A     
ATOM   2367  N   ARG A 155      20.351  -7.904 -12.051  0.00  0.00      A     
ATOM   2368  HN  ARG A 155      20.448  -6.888 -11.993  0.00  0.00      A     
ATOM   2369  CA  ARG A 155      21.514  -8.770 -11.706  0.00  0.00      A     
ATOM   2370  HA  ARG A 155      21.538  -9.651 -12.347  0.00  0.00      A     
ATOM   2371  CB  ARG A 155      22.829  -7.999 -11.881  0.00  0.00      A     
ATOM   2372  HB1 ARG A 155      23.647  -8.621 -11.513  0.00  0.00      A     
ATOM   2373  HB2 ARG A 155      22.799  -7.086 -11.284  0.00  0.00      A     
ATOM   2374  CG  ARG A 155      23.132  -7.638 -13.333  0.00  0.00      A     
ATOM   2375  HG1 ARG A 155      22.402  -6.915 -13.685  0.00  0.00      A     
ATOM   2376  HG2 ARG A 155      23.087  -8.526 -13.958  0.00  0.00      A     
ATOM   2377  CD  ARG A 155      24.534  -7.042 -13.407  0.00  0.00      A     
ATOM   2378  HD1 ARG A 155      25.266  -7.813 -13.165  0.00  0.00      A     
ATOM   2379  HD2 ARG A 155      24.613  -6.235 -12.679  0.00  0.00      A     
ATOM   2380  NE  ARG A 155      24.797  -6.493 -14.734  0.00  0.00      A     
ATOM   2381  HE  ARG A 155      24.023  -6.394 -15.379  0.00  0.00      A     
ATOM   2382  CZ  ARG A 155      25.908  -5.975 -15.166  0.00  0.00      A     
ATOM   2383  NH1 ARG A 155      27.034  -6.052 -14.560  0.00  0.00      A     
ATOM   2384 HH11 ARG A 155      27.838  -5.670 -15.029  0.00  0.00      A     
ATOM   2385 HH12 ARG A 155      27.119  -6.632 -13.739  0.00  0.00      A     
ATOM   2386  NH2 ARG A 155      25.910  -5.345 -16.275  0.00  0.00      A     
ATOM   2387 HH21 ARG A 155      26.755  -4.896 -16.579  0.00  0.00      A     
ATOM   2388 HH22 ARG A 155      25.049  -5.316 -16.806  0.00  0.00      A     
ATOM   2389  C   ARG A 155      21.500  -9.304 -10.275  0.00  0.00      A     
ATOM   2390  O   ARG A 155      21.905 -10.440 -10.030  0.00  0.00      A     
ATOM   2391  N   GLY A 156      21.060  -8.471  -9.340  0.00  0.00      A     
ATOM   2392  HN  GLY A 156      20.740  -7.569  -9.655  0.00  0.00      A     
ATOM   2393  CA  GLY A 156      21.161  -8.686  -7.893  0.00  0.00      A     
ATOM   2394  HA1 GLY A 156      22.206  -8.627  -7.596  0.00  0.00      A     
ATOM   2395  HA2 GLY A 156      20.787  -9.673  -7.630  0.00  0.00      A     
ATOM   2396  C   GLY A 156      20.381  -7.660  -7.072  0.00  0.00      A     
ATOM   2397  O   GLY A 156      19.695  -6.796  -7.622  0.00  0.00      A     
ATOM   2398  N   LEU A 157      20.448  -7.771  -5.748  0.00  0.00      A     
ATOM   2399  HN  LEU A 157      21.044  -8.501  -5.367  0.00  0.00      A     
ATOM   2400  CA  LEU A 157      19.784  -6.842  -4.821  0.00  0.00      A     
ATOM   2401  HA  LEU A 157      18.744  -6.731  -5.134  0.00  0.00      A     
ATOM   2402  CB  LEU A 157      19.805  -7.510  -3.437  0.00  0.00      A     
ATOM   2403  HB1 LEU A 157      20.839  -7.707  -3.175  0.00  0.00      A     
ATOM   2404  HB2 LEU A 157      19.295  -8.473  -3.508  0.00  0.00      A     
ATOM   2405  CG  LEU A 157      19.167  -6.710  -2.294  0.00  0.00      A     
ATOM   2406  HG  LEU A 157      19.674  -5.753  -2.183  0.00  0.00      A     
ATOM   2407  CD1 LEU A 157      17.681  -6.454  -2.525  0.00  0.00      A     
ATOM   2408 HD11 LEU A 157      17.152  -7.398  -2.657  0.00  0.00      A     
ATOM   2409 HD12 LEU A 157      17.539  -5.828  -3.402  0.00  0.00      A     
ATOM   2410 HD13 LEU A 157      17.265  -5.935  -1.664  0.00  0.00      A     
ATOM   2411  CD2 LEU A 157      19.332  -7.497  -1.001  0.00  0.00      A     
ATOM   2412 HD21 LEU A 157      20.380  -7.756  -0.850  0.00  0.00      A     
ATOM   2413 HD22 LEU A 157      18.740  -8.412  -1.045  0.00  0.00      A     
ATOM   2414 HD23 LEU A 157      19.007  -6.882  -0.168  0.00  0.00      A     
ATOM   2415  C   LEU A 157      20.405  -5.424  -4.839  0.00  0.00      A     
ATOM   2416  O   LEU A 157      19.723  -4.436  -4.558  0.00  0.00      A     
ATOM   2417  N   GLY A 158      21.678  -5.303  -5.229  0.00  0.00      A     
ATOM   2418  HN  GLY A 158      22.221  -6.154  -5.322  0.00  0.00      A     
ATOM   2419  CA  GLY A 158      22.330  -4.042  -5.617  0.00  0.00      A     
ATOM   2420  HA1 GLY A 158      23.319  -4.268  -6.012  0.00  0.00      A     
ATOM   2421  HA2 GLY A 158      22.460  -3.394  -4.758  0.00  0.00      A     
ATOM   2422  C   GLY A 158      21.564  -3.273  -6.693  0.00  0.00      A     
ATOM   2423  O   GLY A 158      21.138  -2.144  -6.471  0.00  0.00      A     
ATOM   2424  N   ASP A 159      21.297  -3.931  -7.820  0.00  0.00      A     
ATOM   2425  HN  ASP A 159      21.651  -4.877  -7.891  0.00  0.00      A     
ATOM   2426  CA  ASP A 159      20.532  -3.412  -8.962  0.00  0.00      A     
ATOM   2427  HA  ASP A 159      21.078  -2.577  -9.402  0.00  0.00      A     
ATOM   2428  CB  ASP A 159      20.450  -4.555  -9.990  0.00  0.00      A     
ATOM   2429  HB1 ASP A 159      19.674  -5.255  -9.687  0.00  0.00      A     
ATOM   2430  HB2 ASP A 159      21.390  -5.103  -9.993  0.00  0.00      A     
ATOM   2431  CG  ASP A 159      20.188  -4.143 -11.433  0.00  0.00      A     
ATOM   2432  OD1 ASP A 159      20.220  -5.069 -12.272  0.00  0.00      A     
ATOM   2433  OD2 ASP A 159      19.913  -2.958 -11.717  0.00  0.00      A     
ATOM   2434  C   ASP A 159      19.133  -2.907  -8.550  0.00  0.00      A     
ATOM   2435  O   ASP A 159      18.761  -1.770  -8.843  0.00  0.00      A     
ATOM   2436  N   CYS A 160      18.395  -3.710  -7.774  0.00  0.00      A     
ATOM   2437  HN  CYS A 160      18.755  -4.637  -7.578  0.00  0.00      A     
ATOM   2438  CA  CYS A 160      17.077  -3.352  -7.235  0.00  0.00      A     
ATOM   2439  HA  CYS A 160      16.404  -3.162  -8.071  0.00  0.00      A     
ATOM   2440  CB  CYS A 160      16.524  -4.540  -6.435  0.00  0.00      A     
ATOM   2441  HB1 CYS A 160      15.532  -4.289  -6.054  0.00  0.00      A     
ATOM   2442  HB2 CYS A 160      17.182  -4.753  -5.590  0.00  0.00      A     
ATOM   2443  SG  CYS A 160      16.398  -6.012  -7.490  0.00  0.00      A     
ATOM   2444  HG1 CYS A 160      15.730  -5.458  -8.517  0.00  0.00      A     
ATOM   2445  C   CYS A 160      17.070  -2.064  -6.383  0.00  0.00      A     
ATOM   2446  O   CYS A 160      16.091  -1.315  -6.423  0.00  0.00      A     
ATOM   2447  N   LEU A 161      18.148  -1.766  -5.645  0.00  0.00      A     
ATOM   2448  HN  LEU A 161      18.923  -2.419  -5.650  0.00  0.00      A     
ATOM   2449  CA  LEU A 161      18.339  -0.456  -5.008  0.00  0.00      A     
ATOM   2450  HA  LEU A 161      17.388  -0.131  -4.584  0.00  0.00      A     
ATOM   2451  CB  LEU A 161      19.357  -0.589  -3.852  0.00  0.00      A     
ATOM   2452  HB1 LEU A 161      20.274  -1.036  -4.235  0.00  0.00      A     
ATOM   2453  HB2 LEU A 161      18.947  -1.263  -3.099  0.00  0.00      A     
ATOM   2454  CG  LEU A 161      19.725   0.752  -3.180  0.00  0.00      A     
ATOM   2455  HG  LEU A 161      20.169   1.417  -3.918  0.00  0.00      A     
ATOM   2456  CD1 LEU A 161      18.512   1.437  -2.557  0.00  0.00      A     
ATOM   2457 HD11 LEU A 161      18.837   2.339  -2.038  0.00  0.00      A     
ATOM   2458 HD12 LEU A 161      18.022   0.771  -1.849  0.00  0.00      A     
ATOM   2459 HD13 LEU A 161      17.812   1.727  -3.338  0.00  0.00      A     
ATOM   2460  CD2 LEU A 161      20.751   0.541  -2.077  0.00  0.00      A     
ATOM   2461 HD21 LEU A 161      21.054   1.505  -1.668  0.00  0.00      A     
ATOM   2462 HD22 LEU A 161      21.628   0.044  -2.487  0.00  0.00      A     
ATOM   2463 HD23 LEU A 161      20.319  -0.064  -1.286  0.00  0.00      A     
ATOM   2464  C   LEU A 161      18.764   0.626  -6.021  0.00  0.00      A     
ATOM   2465  O   LEU A 161      18.045   1.609  -6.208  0.00  0.00      A     
ATOM   2466  N   VAL A 162      19.921   0.463  -6.670  0.00  0.00      A     
ATOM   2467  HN  VAL A 162      20.417  -0.414  -6.525  0.00  0.00      A     
ATOM   2468  CA  VAL A 162      20.633   1.572  -7.349  0.00  0.00      A     
ATOM   2469  HA  VAL A 162      20.497   2.469  -6.743  0.00  0.00      A     
ATOM   2470  CB  VAL A 162      22.158   1.347  -7.439  0.00  0.00      A     
ATOM   2471  HB  VAL A 162      22.615   2.286  -7.755  0.00  0.00      A     
ATOM   2472  CG1 VAL A 162      22.763   0.986  -6.080  0.00  0.00      A     
ATOM   2473 HG11 VAL A 162      22.462   1.722  -5.335  0.00  0.00      A     
ATOM   2474 HG12 VAL A 162      23.851   0.986  -6.153  0.00  0.00      A     
ATOM   2475 HG13 VAL A 162      22.437  -0.001  -5.758  0.00  0.00      A     
ATOM   2476  CG2 VAL A 162      22.564   0.277  -8.456  0.00  0.00      A     
ATOM   2477 HG21 VAL A 162      23.645   0.146  -8.428  0.00  0.00      A     
ATOM   2478 HG22 VAL A 162      22.284   0.580  -9.461  0.00  0.00      A     
ATOM   2479 HG23 VAL A 162      22.090  -0.672  -8.225  0.00  0.00      A     
ATOM   2480  C   VAL A 162      20.112   1.933  -8.740  0.00  0.00      A     
ATOM   2481  O   VAL A 162      20.437   3.015  -9.230  0.00  0.00      A     
ATOM   2482  N   LYS A 163      19.311   1.076  -9.399  0.00  0.00      A     
ATOM   2483  HN  LYS A 163      19.077   0.194  -8.946  0.00  0.00      A     
ATOM   2484  CA  LYS A 163      18.832   1.307 -10.782  0.00  0.00      A     
ATOM   2485  HA  LYS A 163      19.698   1.292 -11.445  0.00  0.00      A     
ATOM   2486  CB  LYS A 163      17.894   0.171 -11.236  0.00  0.00      A     
ATOM   2487  HB1 LYS A 163      17.009   0.138 -10.599  0.00  0.00      A     
ATOM   2488  HB2 LYS A 163      18.425  -0.775 -11.143  0.00  0.00      A     
ATOM   2489  CG  LYS A 163      17.466   0.347 -12.704  0.00  0.00      A     
ATOM   2490  HG1 LYS A 163      18.359   0.439 -13.324  0.00  0.00      A     
ATOM   2491  HG2 LYS A 163      16.886   1.265 -12.800  0.00  0.00      A     
ATOM   2492  CD  LYS A 163      16.609  -0.798 -13.254  0.00  0.00      A     
ATOM   2493  HD1 LYS A 163      16.271  -0.510 -14.252  0.00  0.00      A     
ATOM   2494  HD2 LYS A 163      15.730  -0.940 -12.623  0.00  0.00      A     
ATOM   2495  CE  LYS A 163      17.391  -2.110 -13.361  0.00  0.00      A     
ATOM   2496  HE1 LYS A 163      17.614  -2.487 -12.357  0.00  0.00      A     
ATOM   2497  HE2 LYS A 163      18.352  -1.916 -13.850  0.00  0.00      A     
ATOM   2498  NZ  LYS A 163      16.619  -3.105 -14.139  0.00  0.00      A     
ATOM   2499  HZ1 LYS A 163      16.471  -2.808 -15.098  0.00  0.00      A     
ATOM   2500  HZ2 LYS A 163      15.678  -3.262 -13.773  0.00  0.00      A     
ATOM   2501  HZ3 LYS A 163      17.063  -4.018 -14.160  0.00  0.00      A     
ATOM   2502  C   LYS A 163      18.213   2.691 -10.988  0.00  0.00      A     
ATOM   2503  O   LYS A 163      18.633   3.396 -11.903  0.00  0.00      A     
ATOM   2504  N   ILE A 164      17.284   3.138 -10.140  0.00  0.00      A     
ATOM   2505  HN  ILE A 164      16.947   2.508  -9.418  0.00  0.00      A     
ATOM   2506  CA  ILE A 164      16.695   4.483 -10.311  0.00  0.00      A     
ATOM   2507  HA  ILE A 164      16.614   4.629 -11.389  0.00  0.00      A     
ATOM   2508  CB  ILE A 164      15.250   4.556  -9.795  0.00  0.00      A     
ATOM   2509  HB  ILE A 164      14.743   3.648 -10.128  0.00  0.00      A     
ATOM   2510  CG2 ILE A 164      15.199   4.599  -8.261  0.00  0.00      A     
ATOM   2511 HG21 ILE A 164      15.587   5.546  -7.885  0.00  0.00      A     
ATOM   2512 HG22 ILE A 164      15.792   3.787  -7.841  0.00  0.00      A     
ATOM   2513 HG23 ILE A 164      14.173   4.474  -7.917  0.00  0.00      A     
ATOM   2514  CG1 ILE A 164      14.538   5.761 -10.453  0.00  0.00      A     
ATOM   2515 HG11 ILE A 164      14.846   5.849 -11.495  0.00  0.00      A     
ATOM   2516 HG12 ILE A 164      14.833   6.676  -9.945  0.00  0.00      A     
ATOM   2517  CD  ILE A 164      13.014   5.659 -10.454  0.00  0.00      A     
ATOM   2518  HD1 ILE A 164      12.652   5.487  -9.446  0.00  0.00      A     
ATOM   2519  HD2 ILE A 164      12.702   4.840 -11.103  0.00  0.00      A     
ATOM   2520  HD3 ILE A 164      12.588   6.588 -10.832  0.00  0.00      A     
ATOM   2521  C   ILE A 164      17.582   5.656  -9.846  0.00  0.00      A     
ATOM   2522  O   ILE A 164      17.493   6.727 -10.443  0.00  0.00      A     
ATOM   2523  N   TYR A 165      18.541   5.476  -8.926  0.00  0.00      A     
ATOM   2524  HN  TYR A 165      18.567   4.620  -8.386  0.00  0.00      A     
ATOM   2525  CA  TYR A 165      19.645   6.448  -8.776  0.00  0.00      A     
ATOM   2526  HA  TYR A 165      19.217   7.412  -8.511  0.00  0.00      A     
ATOM   2527  CB  TYR A 165      20.623   6.049  -7.662  0.00  0.00      A     
ATOM   2528  HB1 TYR A 165      21.102   5.101  -7.903  0.00  0.00      A     
ATOM   2529  HB2 TYR A 165      20.091   5.920  -6.725  0.00  0.00      A     
ATOM   2530  CG  TYR A 165      21.687   7.107  -7.466  0.00  0.00      A     
ATOM   2531  CD1 TYR A 165      21.429   8.212  -6.633  0.00  0.00      A     
ATOM   2532  HD1 TYR A 165      20.495   8.273  -6.086  0.00  0.00      A     
ATOM   2533  CE1 TYR A 165      22.376   9.249  -6.532  0.00  0.00      A     
ATOM   2534  HE1 TYR A 165      22.185  10.114  -5.912  0.00  0.00      A     
ATOM   2535  CZ  TYR A 165      23.580   9.176  -7.261  0.00  0.00      A     
ATOM   2536  OH  TYR A 165      24.481  10.177  -7.146  0.00  0.00      A     
ATOM   2537  HH  TYR A 165      25.280  10.048  -7.690  0.00  0.00      A     
ATOM   2538  CE2 TYR A 165      23.856   8.055  -8.065  0.00  0.00      A     
ATOM   2539  HE2 TYR A 165      24.790   7.999  -8.605  0.00  0.00      A     
ATOM   2540  CD2 TYR A 165      22.904   7.024  -8.172  0.00  0.00      A     
ATOM   2541  HD2 TYR A 165      23.109   6.172  -8.808  0.00  0.00      A     
ATOM   2542  C   TYR A 165      20.433   6.637 -10.085  0.00  0.00      A     
ATOM   2543  O   TYR A 165      20.762   7.758 -10.480  0.00  0.00      A     
ATOM   2544  N   LYS A 166      20.679   5.534 -10.800  0.00  0.00      A     
ATOM   2545  HN  LYS A 166      20.412   4.652 -10.368  0.00  0.00      A     
ATOM   2546  CA  LYS A 166      21.345   5.471 -12.115  0.00  0.00      A     
ATOM   2547  HA  LYS A 166      22.176   6.175 -12.114  0.00  0.00      A     
ATOM   2548  CB  LYS A 166      21.979   4.072 -12.269  0.00  0.00      A     
ATOM   2549  HB1 LYS A 166      22.399   3.971 -13.267  0.00  0.00      A     
ATOM   2550  HB2 LYS A 166      21.228   3.294 -12.132  0.00  0.00      A     
ATOM   2551  CG  LYS A 166      23.112   3.896 -11.234  0.00  0.00      A     
ATOM   2552  HG1 LYS A 166      22.703   3.948 -10.225  0.00  0.00      A     
ATOM   2553  HG2 LYS A 166      23.822   4.713 -11.347  0.00  0.00      A     
ATOM   2554  CD  LYS A 166      23.855   2.563 -11.376  0.00  0.00      A     
ATOM   2555  HD1 LYS A 166      24.276   2.480 -12.376  0.00  0.00      A     
ATOM   2556  HD2 LYS A 166      23.141   1.751 -11.242  0.00  0.00      A     
ATOM   2557  CE  LYS A 166      24.970   2.421 -10.328  0.00  0.00      A     
ATOM   2558  HE1 LYS A 166      25.204   1.357 -10.215  0.00  0.00      A     
ATOM   2559  HE2 LYS A 166      24.602   2.784  -9.363  0.00  0.00      A     
ATOM   2560  NZ  LYS A 166      26.205   3.149 -10.717  0.00  0.00      A     
ATOM   2561  HZ1 LYS A 166      26.028   4.123 -10.949  0.00  0.00      A     
ATOM   2562  HZ2 LYS A 166      26.619   2.736 -11.552  0.00  0.00      A     
ATOM   2563  HZ3 LYS A 166      26.902   3.115  -9.978  0.00  0.00      A     
ATOM   2564  C   LYS A 166      20.475   5.938 -13.308  0.00  0.00      A     
ATOM   2565  O   LYS A 166      20.928   5.881 -14.452  0.00  0.00      A     
ATOM   2566  N   SER A 167      19.287   6.509 -13.055  0.00  0.00      A     
ATOM   2567  HN  SER A 167      18.995   6.509 -12.090  0.00  0.00      A     
ATOM   2568  CA  SER A 167      18.449   7.239 -14.049  0.00  0.00      A     
ATOM   2569  HA  SER A 167      19.031   7.416 -14.953  0.00  0.00      A     
ATOM   2570  CB  SER A 167      17.204   6.441 -14.456  0.00  0.00      A     
ATOM   2571  HB1 SER A 167      16.581   7.060 -15.104  0.00  0.00      A     
ATOM   2572  HB2 SER A 167      16.627   6.180 -13.567  0.00  0.00      A     
ATOM   2573  OG  SER A 167      17.543   5.265 -15.161  0.00  0.00      A     
ATOM   2574  HG1 SER A 167      18.295   5.460 -15.762  0.00  0.00      A     
ATOM   2575  C   SER A 167      17.947   8.623 -13.606  0.00  0.00      A     
ATOM   2576  O   SER A 167      17.907   9.524 -14.436  0.00  0.00      A     
ATOM   2577  N   ASP A 168      17.610   8.818 -12.329  0.00  0.00      A     
ATOM   2578  HN  ASP A 168      17.651   8.022 -11.706  0.00  0.00      A     
ATOM   2579  CA  ASP A 168      17.088  10.077 -11.759  0.00  0.00      A     
ATOM   2580  HA  ASP A 168      17.123  10.875 -12.504  0.00  0.00      A     
ATOM   2581  CB  ASP A 168      15.610   9.857 -11.360  0.00  0.00      A     
ATOM   2582  HB1 ASP A 168      15.541   8.960 -10.741  0.00  0.00      A     
ATOM   2583  HB2 ASP A 168      15.026   9.677 -12.264  0.00  0.00      A     
ATOM   2584  CG  ASP A 168      14.989  11.025 -10.576  0.00  0.00      A     
ATOM   2585  OD1 ASP A 168      14.144  11.765 -11.131  0.00  0.00      A     
ATOM   2586  OD2 ASP A 168      15.331  11.204  -9.387  0.00  0.00      A     
ATOM   2587  C   ASP A 168      17.924  10.558 -10.557  0.00  0.00      A     
ATOM   2588  O   ASP A 168      18.436  11.675 -10.578  0.00  0.00      A     
ATOM   2589  N   GLY A 169      18.070   9.726  -9.519  0.00  0.00      A     
ATOM   2590  HN  GLY A 169      17.607   8.829  -9.573  0.00  0.00      A     
ATOM   2591  CA  GLY A 169      18.709  10.107  -8.250  0.00  0.00      A     
ATOM   2592  HA1 GLY A 169      18.932  11.170  -8.253  0.00  0.00      A     
ATOM   2593  HA2 GLY A 169      19.655   9.583  -8.151  0.00  0.00      A     
ATOM   2594  C   GLY A 169      17.880   9.794  -7.002  0.00  0.00      A     
ATOM   2595  O   GLY A 169      17.073   8.860  -6.992  0.00  0.00      A     
ATOM   2596  N   ILE A 170      18.113  10.545  -5.918  0.00  0.00      A     
ATOM   2597  HN  ILE A 170      18.784  11.300  -6.001  0.00  0.00      A     
ATOM   2598  CA  ILE A 170      17.399  10.376  -4.631  0.00  0.00      A     
ATOM   2599  HA  ILE A 170      17.507   9.334  -4.327  0.00  0.00      A     
ATOM   2600  CB  ILE A 170      18.004  11.238  -3.497  0.00  0.00      A     
ATOM   2601  HB  ILE A 170      17.319  11.198  -2.650  0.00  0.00      A     
ATOM   2602  CG2 ILE A 170      19.323  10.602  -3.033  0.00  0.00      A     
ATOM   2603 HG21 ILE A 170      20.058  10.616  -3.838  0.00  0.00      A     
ATOM   2604 HG22 ILE A 170      19.147   9.573  -2.724  0.00  0.00      A     
ATOM   2605 HG23 ILE A 170      19.725  11.139  -2.175  0.00  0.00      A     
ATOM   2606  CG1 ILE A 170      18.189  12.720  -3.890  0.00  0.00      A     
ATOM   2607 HG11 ILE A 170      17.288  13.088  -4.379  0.00  0.00      A     
ATOM   2608 HG12 ILE A 170      19.017  12.805  -4.590  0.00  0.00      A     
ATOM   2609  CD  ILE A 170      18.474  13.638  -2.696  0.00  0.00      A     
ATOM   2610  HD1 ILE A 170      17.673  13.566  -1.966  0.00  0.00      A     
ATOM   2611  HD2 ILE A 170      18.552  14.670  -3.036  0.00  0.00      A     
ATOM   2612  HD3 ILE A 170      19.407  13.353  -2.220  0.00  0.00      A     
ATOM   2613  C   ILE A 170      15.882  10.606  -4.715  0.00  0.00      A     
ATOM   2614  O   ILE A 170      15.129   9.863  -4.084  0.00  0.00      A     
ATOM   2615  N   LYS A 171      15.391  11.554  -5.528  0.00  0.00      A     
ATOM   2616  HN  LYS A 171      16.040  12.099  -6.091  0.00  0.00      A     
ATOM   2617  CA  LYS A 171      13.939  11.718  -5.752  0.00  0.00      A     
ATOM   2618  HA  LYS A 171      13.451  11.844  -4.784  0.00  0.00      A     
ATOM   2619  CB  LYS A 171      13.651  12.973  -6.585  0.00  0.00      A     
ATOM   2620  HB1 LYS A 171      14.089  12.866  -7.577  0.00  0.00      A     
ATOM   2621  HB2 LYS A 171      14.091  13.839  -6.092  0.00  0.00      A     
ATOM   2622  CG  LYS A 171      12.137  13.180  -6.720  0.00  0.00      A     
ATOM   2623  HG1 LYS A 171      11.692  13.313  -5.734  0.00  0.00      A     
ATOM   2624  HG2 LYS A 171      11.710  12.290  -7.175  0.00  0.00      A     
ATOM   2625  CD  LYS A 171      11.793  14.387  -7.596  0.00  0.00      A     
ATOM   2626  HD1 LYS A 171      12.387  14.361  -8.509  0.00  0.00      A     
ATOM   2627  HD2 LYS A 171      12.029  15.303  -7.053  0.00  0.00      A     
ATOM   2628  CE  LYS A 171      10.310  14.386  -7.974  0.00  0.00      A     
ATOM   2629  HE1 LYS A 171      10.096  15.318  -8.509  0.00  0.00      A     
ATOM   2630  HE2 LYS A 171       9.703  14.386  -7.064  0.00  0.00      A     
ATOM   2631  NZ  LYS A 171       9.975  13.223  -8.836  0.00  0.00      A     
ATOM   2632  HZ1 LYS A 171      10.632  13.156  -9.614  0.00  0.00      A     
ATOM   2633  HZ2 LYS A 171       9.052  13.349  -9.242  0.00  0.00      A     
ATOM   2634  HZ3 LYS A 171      10.001  12.341  -8.328  0.00  0.00      A     
ATOM   2635  C   LYS A 171      13.327  10.459  -6.370  0.00  0.00      A     
ATOM   2636  O   LYS A 171      12.310   9.985  -5.880  0.00  0.00      A     
ATOM   2637  N   GLY A 172      14.009   9.839  -7.328  0.00  0.00      A     
ATOM   2638  HN  GLY A 172      14.764  10.362  -7.763  0.00  0.00      A     
ATOM   2639  CA  GLY A 172      13.736   8.493  -7.847  0.00  0.00      A     
ATOM   2640  HA1 GLY A 172      14.625   8.171  -8.385  0.00  0.00      A     
ATOM   2641  HA2 GLY A 172      12.907   8.543  -8.552  0.00  0.00      A     
ATOM   2642  C   GLY A 172      13.417   7.401  -6.810  0.00  0.00      A     
ATOM   2643  O   GLY A 172      12.715   6.451  -7.145  0.00  0.00      A     
ATOM   2644  N   LEU A 173      13.861   7.534  -5.555  0.00  0.00      A     
ATOM   2645  HN  LEU A 173      14.434   8.342  -5.345  0.00  0.00      A     
ATOM   2646  CA  LEU A 173      13.675   6.534  -4.490  0.00  0.00      A     
ATOM   2647  HA  LEU A 173      13.137   5.679  -4.897  0.00  0.00      A     
ATOM   2648  CB  LEU A 173      15.082   6.076  -4.073  0.00  0.00      A     
ATOM   2649  HB1 LEU A 173      15.480   6.797  -3.356  0.00  0.00      A     
ATOM   2650  HB2 LEU A 173      15.736   6.083  -4.944  0.00  0.00      A     
ATOM   2651  CG  LEU A 173      15.137   4.666  -3.470  0.00  0.00      A     
ATOM   2652  HG  LEU A 173      14.369   4.551  -2.709  0.00  0.00      A     
ATOM   2653  CD1 LEU A 173      14.958   3.591  -4.545  0.00  0.00      A     
ATOM   2654 HD11 LEU A 173      15.114   2.600  -4.123  0.00  0.00      A     
ATOM   2655 HD12 LEU A 173      15.680   3.742  -5.345  0.00  0.00      A     
ATOM   2656 HD13 LEU A 173      13.951   3.635  -4.955  0.00  0.00      A     
ATOM   2657  CD2 LEU A 173      16.499   4.467  -2.821  0.00  0.00      A     
ATOM   2658 HD21 LEU A 173      17.285   4.594  -3.562  0.00  0.00      A     
ATOM   2659 HD22 LEU A 173      16.566   3.475  -2.388  0.00  0.00      A     
ATOM   2660 HD23 LEU A 173      16.629   5.204  -2.031  0.00  0.00      A     
ATOM   2661  C   LEU A 173      12.837   7.011  -3.278  0.00  0.00      A     
ATOM   2662  O   LEU A 173      12.308   6.184  -2.538  0.00  0.00      A     
ATOM   2663  N   TYR A 174      12.662   8.327  -3.111  0.00  0.00      A     
ATOM   2664  HN  TYR A 174      13.212   8.930  -3.709  0.00  0.00      A     
ATOM   2665  CA  TYR A 174      11.949   8.942  -1.971  0.00  0.00      A     
ATOM   2666  HA  TYR A 174      11.471   8.157  -1.389  0.00  0.00      A     
ATOM   2667  CB  TYR A 174      12.981   9.594  -1.042  0.00  0.00      A     
ATOM   2668  HB1 TYR A 174      12.461   9.916  -0.141  0.00  0.00      A     
ATOM   2669  HB2 TYR A 174      13.372  10.486  -1.534  0.00  0.00      A     
ATOM   2670  CG  TYR A 174      14.149   8.700  -0.628  0.00  0.00      A     
ATOM   2671  CD1 TYR A 174      15.455   9.000  -1.064  0.00  0.00      A     
ATOM   2672  HD1 TYR A 174      15.624   9.867  -1.680  0.00  0.00      A     
ATOM   2673  CE1 TYR A 174      16.542   8.178  -0.703  0.00  0.00      A     
ATOM   2674  HE1 TYR A 174      17.542   8.402  -1.039  0.00  0.00      A     
ATOM   2675  CZ  TYR A 174      16.330   7.062   0.129  0.00  0.00      A     
ATOM   2676  OH  TYR A 174      17.386   6.294   0.506  0.00  0.00      A     
ATOM   2677  HH  TYR A 174      17.147   5.710   1.244  0.00  0.00      A     
ATOM   2678  CE2 TYR A 174      15.029   6.766   0.582  0.00  0.00      A     
ATOM   2679  HE2 TYR A 174      14.870   5.908   1.213  0.00  0.00      A     
ATOM   2680  CD2 TYR A 174      13.940   7.578   0.199  0.00  0.00      A     
ATOM   2681  HD2 TYR A 174      12.943   7.335   0.541  0.00  0.00      A     
ATOM   2682  C   TYR A 174      10.812   9.923  -2.367  0.00  0.00      A     
ATOM   2683  O   TYR A 174      10.026  10.351  -1.519  0.00  0.00      A     
ATOM   2684  N   GLN A 175      10.686  10.216  -3.665  0.00  0.00      A     
ATOM   2685  HN  GLN A 175      11.394   9.816  -4.269  0.00  0.00      A     
ATOM   2686  CA  GLN A 175       9.617  10.939  -4.383  0.00  0.00      A     
ATOM   2687  HA  GLN A 175      10.096  11.396  -5.247  0.00  0.00      A     
ATOM   2688  CB  GLN A 175       8.582   9.942  -4.941  0.00  0.00      A     
ATOM   2689  HB1 GLN A 175       7.812  10.499  -5.476  0.00  0.00      A     
ATOM   2690  HB2 GLN A 175       8.103   9.432  -4.103  0.00  0.00      A     
ATOM   2691  CG  GLN A 175       9.159   8.877  -5.895  0.00  0.00      A     
ATOM   2692  HG1 GLN A 175       8.373   8.150  -6.098  0.00  0.00      A     
ATOM   2693  HG2 GLN A 175       9.969   8.335  -5.407  0.00  0.00      A     
ATOM   2694  CD  GLN A 175       9.662   9.398  -7.244  0.00  0.00      A     
ATOM   2695  OE1 GLN A 175       9.743  10.584  -7.549  0.00  0.00      A     
ATOM   2696  NE2 GLN A 175       9.984   8.512  -8.153  0.00  0.00      A     
ATOM   2697 HE21 GLN A 175      10.304   8.869  -9.031  0.00  0.00      A     
ATOM   2698 HE22 GLN A 175       9.906   7.524  -7.944  0.00  0.00      A     
ATOM   2699  C   GLN A 175       8.967  12.129  -3.650  0.00  0.00      A     
ATOM   2700  O   GLN A 175       7.799  12.094  -3.274  0.00  0.00      A     
ATOM   2701  N   GLY A 176       9.743  13.194  -3.432  0.00  0.00      A     
ATOM   2702  HN  GLY A 176      10.727  13.132  -3.677  0.00  0.00      A     
ATOM   2703  CA  GLY A 176       9.301  14.441  -2.783  0.00  0.00      A     
ATOM   2704  HA1 GLY A 176       8.241  14.604  -2.982  0.00  0.00      A     
ATOM   2705  HA2 GLY A 176       9.858  15.279  -3.202  0.00  0.00      A     
ATOM   2706  C   GLY A 176       9.493  14.466  -1.262  0.00  0.00      A     
ATOM   2707  O   GLY A 176       9.463  15.538  -0.659  0.00  0.00      A     
ATOM   2708  N   PHE A 177       9.723  13.301  -0.646  0.00  0.00      A     
ATOM   2709  HN  PHE A 177       9.783  12.494  -1.253  0.00  0.00      A     
ATOM   2710  CA  PHE A 177       9.722  13.016   0.800  0.00  0.00      A     
ATOM   2711  HA  PHE A 177       9.796  11.933   0.892  0.00  0.00      A     
ATOM   2712  CB  PHE A 177      10.980  13.588   1.478  0.00  0.00      A     
ATOM   2713  HB1 PHE A 177      10.726  13.892   2.494  0.00  0.00      A     
ATOM   2714  HB2 PHE A 177      11.318  14.485   0.959  0.00  0.00      A     
ATOM   2715  CG  PHE A 177      12.117  12.593   1.584  0.00  0.00      A     
ATOM   2716  CD1 PHE A 177      13.271  12.722   0.790  0.00  0.00      A     
ATOM   2717  HD1 PHE A 177      13.340  13.520   0.066  0.00  0.00      A     
ATOM   2718  CE1 PHE A 177      14.342  11.824   0.956  0.00  0.00      A     
ATOM   2719  HE1 PHE A 177      15.236  11.928   0.359  0.00  0.00      A     
ATOM   2720  CZ  PHE A 177      14.242  10.769   1.881  0.00  0.00      A     
ATOM   2721  HZ  PHE A 177      15.055  10.064   1.987  0.00  0.00      A     
ATOM   2722  CE2 PHE A 177      13.069  10.611   2.639  0.00  0.00      A     
ATOM   2723  HE2 PHE A 177      12.978   9.783   3.327  0.00  0.00      A     
ATOM   2724  CD2 PHE A 177      12.020  11.536   2.507  0.00  0.00      A     
ATOM   2725  HD2 PHE A 177      11.134  11.443   3.117  0.00  0.00      A     
ATOM   2726  C   PHE A 177       8.435  13.362   1.577  0.00  0.00      A     
ATOM   2727  O   PHE A 177       7.965  12.512   2.324  0.00  0.00      A     
ATOM   2728  N   ASN A 178       7.825  14.531   1.375  0.00  0.00      A     
ATOM   2729  HN  ASN A 178       8.262  15.153   0.705  0.00  0.00      A     
ATOM   2730  CA  ASN A 178       6.582  14.988   2.014  0.00  0.00      A     
ATOM   2731  HA  ASN A 178       6.789  15.146   3.075  0.00  0.00      A     
ATOM   2732  CB  ASN A 178       6.208  16.361   1.409  0.00  0.00      A     
ATOM   2733  HB1 ASN A 178       7.011  17.058   1.627  0.00  0.00      A     
ATOM   2734  HB2 ASN A 178       5.310  16.730   1.902  0.00  0.00      A     
ATOM   2735  CG  ASN A 178       5.977  16.386  -0.096  0.00  0.00      A     
ATOM   2736  OD1 ASN A 178       6.312  15.488  -0.842  0.00  0.00      A     
ATOM   2737  ND2 ASN A 178       5.380  17.423  -0.615  0.00  0.00      A     
ATOM   2738 HD21 ASN A 178       5.190  17.331  -1.614  0.00  0.00      A     
ATOM   2739 HD22 ASN A 178       4.922  18.099  -0.030  0.00  0.00      A     
ATOM   2740  C   ASN A 178       5.427  13.961   1.975  0.00  0.00      A     
ATOM   2741  O   ASN A 178       5.037  13.432   3.014  0.00  0.00      A     
ATOM   2742  N   VAL A 179       4.927  13.603   0.787  0.00  0.00      A     
ATOM   2743  HN  VAL A 179       5.313  14.057  -0.036  0.00  0.00      A     
ATOM   2744  CA  VAL A 179       3.885  12.564   0.609  0.00  0.00      A     
ATOM   2745  HA  VAL A 179       3.000  12.859   1.173  0.00  0.00      A     
ATOM   2746  CB  VAL A 179       3.459  12.413  -0.869  0.00  0.00      A     
ATOM   2747  HB  VAL A 179       2.733  11.607  -0.927  0.00  0.00      A     
ATOM   2748  CG1 VAL A 179       2.785  13.701  -1.356  0.00  0.00      A     
ATOM   2749 HG11 VAL A 179       2.370  13.541  -2.352  0.00  0.00      A     
ATOM   2750 HG12 VAL A 179       3.510  14.513  -1.404  0.00  0.00      A     
ATOM   2751 HG13 VAL A 179       1.979  13.979  -0.678  0.00  0.00      A     
ATOM   2752  CG2 VAL A 179       4.592  12.085  -1.850  0.00  0.00      A     
ATOM   2753 HG21 VAL A 179       4.192  12.044  -2.864  0.00  0.00      A     
ATOM   2754 HG22 VAL A 179       5.024  11.110  -1.633  0.00  0.00      A     
ATOM   2755 HG23 VAL A 179       5.372  12.847  -1.817  0.00  0.00      A     
ATOM   2756  C   VAL A 179       4.320  11.212   1.181  0.00  0.00      A     
ATOM   2757  O   VAL A 179       3.581  10.559   1.919  0.00  0.00      A     
ATOM   2758  N   SER A 180       5.577  10.849   0.924  0.00  0.00      A     
ATOM   2759  HN  SER A 180       6.100  11.444   0.298  0.00  0.00      A     
ATOM   2760  CA  SER A 180       6.224   9.600   1.346  0.00  0.00      A     
ATOM   2761  HA  SER A 180       5.633   8.772   0.970  0.00  0.00      A     
ATOM   2762  CB  SER A 180       7.611   9.499   0.712  0.00  0.00      A     
ATOM   2763  HB1 SER A 180       8.044   8.527   0.943  0.00  0.00      A     
ATOM   2764  HB2 SER A 180       8.252  10.285   1.109  0.00  0.00      A     
ATOM   2765  OG  SER A 180       7.515   9.637  -0.690  0.00  0.00      A     
ATOM   2766  HG1 SER A 180       8.372   9.950  -1.037  0.00  0.00      A     
ATOM   2767  C   SER A 180       6.346   9.411   2.862  0.00  0.00      A     
ATOM   2768  O   SER A 180       6.277   8.271   3.322  0.00  0.00      A     
ATOM   2769  N   VAL A 181       6.487  10.494   3.644  0.00  0.00      A     
ATOM   2770  HN  VAL A 181       6.628  11.389   3.181  0.00  0.00      A     
ATOM   2771  CA  VAL A 181       6.414  10.465   5.126  0.00  0.00      A     
ATOM   2772  HA  VAL A 181       6.683   9.463   5.458  0.00  0.00      A     
ATOM   2773  CB  VAL A 181       7.381  11.429   5.848  0.00  0.00      A     
ATOM   2774  HB  VAL A 181       7.281  11.235   6.915  0.00  0.00      A     
ATOM   2775  CG1 VAL A 181       8.842  11.146   5.501  0.00  0.00      A     
ATOM   2776 HG11 VAL A 181       9.493  11.806   6.074  0.00  0.00      A     
ATOM   2777 HG12 VAL A 181       9.012  11.320   4.440  0.00  0.00      A     
ATOM   2778 HG13 VAL A 181       9.081  10.114   5.752  0.00  0.00      A     
ATOM   2779  CG2 VAL A 181       7.107  12.921   5.637  0.00  0.00      A     
ATOM   2780 HG21 VAL A 181       7.174  13.176   4.584  0.00  0.00      A     
ATOM   2781 HG22 VAL A 181       7.842  13.512   6.183  0.00  0.00      A     
ATOM   2782 HG23 VAL A 181       6.120  13.192   6.007  0.00  0.00      A     
ATOM   2783  C   VAL A 181       5.008  10.713   5.664  0.00  0.00      A     
ATOM   2784  O   VAL A 181       4.644  10.085   6.654  0.00  0.00      A     
ATOM   2785  N   GLN A 182       4.184  11.554   5.026  0.00  0.00      A     
ATOM   2786  HN  GLN A 182       4.540  12.061   4.220  0.00  0.00      A     
ATOM   2787  CA  GLN A 182       2.791  11.803   5.445  0.00  0.00      A     
ATOM   2788  HA  GLN A 182       2.798  12.224   6.451  0.00  0.00      A     
ATOM   2789  CB  GLN A 182       2.112  12.818   4.511  0.00  0.00      A     
ATOM   2790  HB1 GLN A 182       1.032  12.757   4.646  0.00  0.00      A     
ATOM   2791  HB2 GLN A 182       2.342  12.571   3.474  0.00  0.00      A     
ATOM   2792  CG  GLN A 182       2.531  14.262   4.817  0.00  0.00      A     
ATOM   2793  HG1 GLN A 182       3.615  14.323   4.882  0.00  0.00      A     
ATOM   2794  HG2 GLN A 182       2.124  14.565   5.781  0.00  0.00      A     
ATOM   2795  CD  GLN A 182       2.036  15.238   3.756  0.00  0.00      A     
ATOM   2796  OE1 GLN A 182       0.908  15.197   3.293  0.00  0.00      A     
ATOM   2797  NE2 GLN A 182       2.838  16.176   3.332  0.00  0.00      A     
ATOM   2798 HE21 GLN A 182       2.446  16.850   2.692  0.00  0.00      A     
ATOM   2799 HE22 GLN A 182       3.733  16.305   3.799  0.00  0.00      A     
ATOM   2800  C   GLN A 182       1.965  10.513   5.525  0.00  0.00      A     
ATOM   2801  O   GLN A 182       1.315  10.284   6.543  0.00  0.00      A     
ATOM   2802  N   GLY A 183       2.089   9.620   4.533  0.00  0.00      A     
ATOM   2803  HN  GLY A 183       2.620   9.905   3.714  0.00  0.00      A     
ATOM   2804  CA  GLY A 183       1.478   8.276   4.524  0.00  0.00      A     
ATOM   2805  HA1 GLY A 183       1.748   7.776   3.594  0.00  0.00      A     
ATOM   2806  HA2 GLY A 183       0.395   8.385   4.545  0.00  0.00      A     
ATOM   2807  C   GLY A 183       1.849   7.329   5.680  0.00  0.00      A     
ATOM   2808  O   GLY A 183       1.225   6.284   5.820  0.00  0.00      A     
ATOM   2809  N   ILE A 184       2.818   7.693   6.531  0.00  0.00      A     
ATOM   2810  HN  ILE A 184       3.281   8.571   6.340  0.00  0.00      A     
ATOM   2811  CA  ILE A 184       3.225   6.935   7.737  0.00  0.00      A     
ATOM   2812  HA  ILE A 184       2.570   6.071   7.863  0.00  0.00      A     
ATOM   2813  CB  ILE A 184       4.674   6.406   7.581  0.00  0.00      A     
ATOM   2814  HB  ILE A 184       5.332   7.258   7.399  0.00  0.00      A     
ATOM   2815  CG2 ILE A 184       5.137   5.712   8.880  0.00  0.00      A     
ATOM   2816 HG21 ILE A 184       6.132   5.289   8.759  0.00  0.00      A     
ATOM   2817 HG22 ILE A 184       4.440   4.920   9.151  0.00  0.00      A     
ATOM   2818 HG23 ILE A 184       5.191   6.428   9.700  0.00  0.00      A     
ATOM   2819  CG1 ILE A 184       4.786   5.445   6.370  0.00  0.00      A     
ATOM   2820 HG11 ILE A 184       4.394   5.938   5.481  0.00  0.00      A     
ATOM   2821 HG12 ILE A 184       4.177   4.558   6.552  0.00  0.00      A     
ATOM   2822  CD  ILE A 184       6.219   5.011   6.031  0.00  0.00      A     
ATOM   2823  HD1 ILE A 184       6.858   5.888   5.918  0.00  0.00      A     
ATOM   2824  HD2 ILE A 184       6.211   4.457   5.092  0.00  0.00      A     
ATOM   2825  HD3 ILE A 184       6.620   4.360   6.807  0.00  0.00      A     
ATOM   2826  C   ILE A 184       3.073   7.782   9.013  0.00  0.00      A     
ATOM   2827  O   ILE A 184       2.536   7.307  10.012  0.00  0.00      A     
ATOM   2828  N   ILE A 185       3.485   9.053   8.988  0.00  0.00      A     
ATOM   2829  HN  ILE A 185       3.915   9.385   8.132  0.00  0.00      A     
ATOM   2830  CA  ILE A 185       3.343  10.007  10.106  0.00  0.00      A     
ATOM   2831  HA  ILE A 185       3.779   9.555  10.998  0.00  0.00      A     
ATOM   2832  CB  ILE A 185       4.124  11.314   9.819  0.00  0.00      A     
ATOM   2833  HB  ILE A 185       3.823  11.696   8.842  0.00  0.00      A     
ATOM   2834  CG2 ILE A 185       3.834  12.404  10.871  0.00  0.00      A     
ATOM   2835 HG21 ILE A 185       4.168  12.075  11.855  0.00  0.00      A     
ATOM   2836 HG22 ILE A 185       2.771  12.642  10.910  0.00  0.00      A     
ATOM   2837 HG23 ILE A 185       4.349  13.329  10.612  0.00  0.00      A     
ATOM   2838  CG1 ILE A 185       5.641  11.002   9.794  0.00  0.00      A     
ATOM   2839 HG11 ILE A 185       5.842  10.240   9.042  0.00  0.00      A     
ATOM   2840 HG12 ILE A 185       5.934  10.596  10.762  0.00  0.00      A     
ATOM   2841  CD  ILE A 185       6.548  12.201   9.483  0.00  0.00      A     
ATOM   2842  HD1 ILE A 185       7.568  11.848   9.326  0.00  0.00      A     
ATOM   2843  HD2 ILE A 185       6.555  12.901  10.318  0.00  0.00      A     
ATOM   2844  HD3 ILE A 185       6.200  12.708   8.583  0.00  0.00      A     
ATOM   2845  C   ILE A 185       1.872  10.277  10.455  0.00  0.00      A     
ATOM   2846  O   ILE A 185       1.527  10.260  11.635  0.00  0.00      A     
ATOM   2847  N   ILE A 186       0.975  10.456   9.474  0.00  0.00      A     
ATOM   2848  HN  ILE A 186       1.273  10.432   8.504  0.00  0.00      A     
ATOM   2849  CA  ILE A 186      -0.461  10.610   9.784  0.00  0.00      A     
ATOM   2850  HA  ILE A 186      -0.524  11.334  10.597  0.00  0.00      A     
ATOM   2851  CB  ILE A 186      -1.259  11.200   8.602  0.00  0.00      A     
ATOM   2852  HB  ILE A 186      -0.612  11.903   8.072  0.00  0.00      A     
ATOM   2853  CG2 ILE A 186      -1.720  10.127   7.605  0.00  0.00      A     
ATOM   2854 HG21 ILE A 186      -2.550   9.565   8.028  0.00  0.00      A     
ATOM   2855 HG22 ILE A 186      -0.908   9.445   7.360  0.00  0.00      A     
ATOM   2856 HG23 ILE A 186      -2.048  10.606   6.688  0.00  0.00      A     
ATOM   2857  CG1 ILE A 186      -2.457  12.000   9.162  0.00  0.00      A     
ATOM   2858 HG11 ILE A 186      -2.076  12.777   9.826  0.00  0.00      A     
ATOM   2859 HG12 ILE A 186      -3.098  11.340   9.747  0.00  0.00      A     
ATOM   2860  CD  ILE A 186      -3.318  12.683   8.095  0.00  0.00      A     
ATOM   2861  HD1 ILE A 186      -2.690  13.267   7.422  0.00  0.00      A     
ATOM   2862  HD2 ILE A 186      -4.035  13.347   8.580  0.00  0.00      A     
ATOM   2863  HD3 ILE A 186      -3.871  11.933   7.531  0.00  0.00      A     
ATOM   2864  C   ILE A 186      -1.090   9.320  10.332  0.00  0.00      A     
ATOM   2865  O   ILE A 186      -1.907   9.392  11.245  0.00  0.00      A     
ATOM   2866  N   TYR A 187      -0.643   8.142   9.875  0.00  0.00      A     
ATOM   2867  HN  TYR A 187       0.027   8.148   9.123  0.00  0.00      A     
ATOM   2868  CA  TYR A 187      -1.072   6.851  10.432  0.00  0.00      A     
ATOM   2869  HA  TYR A 187      -2.157   6.855  10.494  0.00  0.00      A     
ATOM   2870  CB  TYR A 187      -0.645   5.701   9.506  0.00  0.00      A     
ATOM   2871  HB1 TYR A 187       0.441   5.699   9.414  0.00  0.00      A     
ATOM   2872  HB2 TYR A 187      -1.061   5.873   8.513  0.00  0.00      A     
ATOM   2873  CG  TYR A 187      -1.112   4.338   9.988  0.00  0.00      A     
ATOM   2874  CD1 TYR A 187      -2.481   4.120  10.243  0.00  0.00      A     
ATOM   2875  HD1 TYR A 187      -3.193   4.912  10.063  0.00  0.00      A     
ATOM   2876  CE1 TYR A 187      -2.916   2.880  10.747  0.00  0.00      A     
ATOM   2877  HE1 TYR A 187      -3.955   2.703  10.963  0.00  0.00      A     
ATOM   2878  CZ  TYR A 187      -1.987   1.852  10.983  0.00  0.00      A     
ATOM   2879  OH  TYR A 187      -2.439   0.663  11.455  0.00  0.00      A     
ATOM   2880  HH  TYR A 187      -1.715   0.041  11.643  0.00  0.00      A     
ATOM   2881  CE2 TYR A 187      -0.621   2.053  10.701  0.00  0.00      A     
ATOM   2882  HE2 TYR A 187       0.083   1.252  10.858  0.00  0.00      A     
ATOM   2883  CD2 TYR A 187      -0.183   3.302  10.213  0.00  0.00      A     
ATOM   2884  HD2 TYR A 187       0.866   3.462  10.000  0.00  0.00      A     
ATOM   2885  C   TYR A 187      -0.588   6.623  11.869  0.00  0.00      A     
ATOM   2886  O   TYR A 187      -1.362   6.170  12.713  0.00  0.00      A     
ATOM   2887  N   ARG A 188       0.651   7.022  12.185  0.00  0.00      A     
ATOM   2888  HN  ARG A 188       1.243   7.328  11.417  0.00  0.00      A     
ATOM   2889  CA  ARG A 188       1.172   7.122  13.563  0.00  0.00      A     
ATOM   2890  HA  ARG A 188       1.092   6.153  14.051  0.00  0.00      A     
ATOM   2891  CB  ARG A 188       2.650   7.549  13.529  0.00  0.00      A     
ATOM   2892  HB1 ARG A 188       2.959   7.879  14.523  0.00  0.00      A     
ATOM   2893  HB2 ARG A 188       2.768   8.390  12.849  0.00  0.00      A     
ATOM   2894  CG  ARG A 188       3.577   6.413  13.072  0.00  0.00      A     
ATOM   2895  HG1 ARG A 188       4.527   6.836  12.751  0.00  0.00      A     
ATOM   2896  HG2 ARG A 188       3.136   5.877  12.231  0.00  0.00      A     
ATOM   2897  CD  ARG A 188       3.833   5.442  14.226  0.00  0.00      A     
ATOM   2898  HD1 ARG A 188       2.877   5.101  14.622  0.00  0.00      A     
ATOM   2899  HD2 ARG A 188       4.345   5.981  15.023  0.00  0.00      A     
ATOM   2900  NE  ARG A 188       4.664   4.299  13.811  0.00  0.00      A     
ATOM   2901  HE  ARG A 188       5.564   4.489  13.394  0.00  0.00      A     
ATOM   2902  CZ  ARG A 188       4.452   3.041  14.098  0.00  0.00      A     
ATOM   2903  NH1 ARG A 188       3.390   2.599  14.659  0.00  0.00      A     
ATOM   2904 HH11 ARG A 188       3.315   1.599  14.746  0.00  0.00      A     
ATOM   2905 HH12 ARG A 188       2.575   3.193  14.663  0.00  0.00      A     
ATOM   2906  NH2 ARG A 188       5.291   2.131  13.781  0.00  0.00      A     
ATOM   2907 HH21 ARG A 188       5.044   1.184  14.027  0.00  0.00      A     
ATOM   2908 HH22 ARG A 188       6.040   2.330  13.132  0.00  0.00      A     
ATOM   2909  C   ARG A 188       0.325   8.045  14.439  0.00  0.00      A     
ATOM   2910  O   ARG A 188      -0.150   7.604  15.478  0.00  0.00      A     
ATOM   2911  N   ALA A 189       0.059   9.274  14.001  0.00  0.00      A     
ATOM   2912  HN  ALA A 189       0.481   9.572  13.129  0.00  0.00      A     
ATOM   2913  CA  ALA A 189      -0.797  10.215  14.733  0.00  0.00      A     
ATOM   2914  HA  ALA A 189      -0.370  10.366  15.727  0.00  0.00      A     
ATOM   2915  CB  ALA A 189      -0.760  11.558  13.992  0.00  0.00      A     
ATOM   2916  HB1 ALA A 189      -1.178  11.450  12.991  0.00  0.00      A     
ATOM   2917  HB2 ALA A 189       0.269  11.910  13.911  0.00  0.00      A     
ATOM   2918  HB3 ALA A 189      -1.342  12.298  14.544  0.00  0.00      A     
ATOM   2919  C   ALA A 189      -2.243   9.701  14.943  0.00  0.00      A     
ATOM   2920  O   ALA A 189      -2.728   9.653  16.075  0.00  0.00      A     
ATOM   2921  N   ALA A 190      -2.916   9.257  13.877  0.00  0.00      A     
ATOM   2922  HN  ALA A 190      -2.471   9.320  12.967  0.00  0.00      A     
ATOM   2923  CA  ALA A 190      -4.274   8.714  13.931  0.00  0.00      A     
ATOM   2924  HA  ALA A 190      -4.935   9.470  14.360  0.00  0.00      A     
ATOM   2925  CB  ALA A 190      -4.735   8.435  12.492  0.00  0.00      A     
ATOM   2926  HB1 ALA A 190      -5.759   8.062  12.499  0.00  0.00      A     
ATOM   2927  HB2 ALA A 190      -4.084   7.696  12.022  0.00  0.00      A     
ATOM   2928  HB3 ALA A 190      -4.700   9.356  11.908  0.00  0.00      A     
ATOM   2929  C   ALA A 190      -4.384   7.464  14.825  0.00  0.00      A     
ATOM   2930  O   ALA A 190      -5.216   7.432  15.734  0.00  0.00      A     
ATOM   2931  N   TYR A 191      -3.520   6.460  14.622  0.00  0.00      A     
ATOM   2932  HN  TYR A 191      -2.830   6.549  13.882  0.00  0.00      A     
ATOM   2933  CA  TYR A 191      -3.497   5.248  15.449  0.00  0.00      A     
ATOM   2934  HA  TYR A 191      -4.497   4.815  15.451  0.00  0.00      A     
ATOM   2935  CB  TYR A 191      -2.544   4.204  14.850  0.00  0.00      A     
ATOM   2936  HB1 TYR A 191      -1.545   4.637  14.795  0.00  0.00      A     
ATOM   2937  HB2 TYR A 191      -2.865   3.962  13.836  0.00  0.00      A     
ATOM   2938  CG  TYR A 191      -2.482   2.924  15.662  0.00  0.00      A     
ATOM   2939  CD1 TYR A 191      -3.614   2.090  15.754  0.00  0.00      A     
ATOM   2940  HD1 TYR A 191      -4.511   2.333  15.198  0.00  0.00      A     
ATOM   2941  CE1 TYR A 191      -3.590   0.964  16.601  0.00  0.00      A     
ATOM   2942  HE1 TYR A 191      -4.450   0.324  16.694  0.00  0.00      A     
ATOM   2943  CZ  TYR A 191      -2.444   0.681  17.370  0.00  0.00      A     
ATOM   2944  OH  TYR A 191      -2.408  -0.420  18.158  0.00  0.00      A     
ATOM   2945  HH  TYR A 191      -1.541  -0.506  18.568  0.00  0.00      A     
ATOM   2946  CE2 TYR A 191      -1.303   1.502  17.258  0.00  0.00      A     
ATOM   2947  HE2 TYR A 191      -0.425   1.285  17.851  0.00  0.00      A     
ATOM   2948  CD2 TYR A 191      -1.319   2.612  16.392  0.00  0.00      A     
ATOM   2949  HD2 TYR A 191      -0.445   3.243  16.307  0.00  0.00      A     
ATOM   2950  C   TYR A 191      -3.150   5.537  16.917  0.00  0.00      A     
ATOM   2951  O   TYR A 191      -3.877   5.096  17.800  0.00  0.00      A     
ATOM   2952  N   PHE A 192      -2.112   6.330  17.212  0.00  0.00      A     
ATOM   2953  HN  PHE A 192      -1.535   6.694  16.459  0.00  0.00      A     
ATOM   2954  CA  PHE A 192      -1.758   6.682  18.599  0.00  0.00      A     
ATOM   2955  HA  PHE A 192      -1.635   5.762  19.171  0.00  0.00      A     
ATOM   2956  CB  PHE A 192      -0.423   7.446  18.635  0.00  0.00      A     
ATOM   2957  HB1 PHE A 192      -0.255   7.782  19.658  0.00  0.00      A     
ATOM   2958  HB2 PHE A 192      -0.520   8.340  18.017  0.00  0.00      A     
ATOM   2959  CG  PHE A 192       0.836   6.700  18.206  0.00  0.00      A     
ATOM   2960  CD1 PHE A 192       0.834   5.322  17.896  0.00  0.00      A     
ATOM   2961  HD1 PHE A 192      -0.075   4.745  17.953  0.00  0.00      A     
ATOM   2962  CE1 PHE A 192       2.025   4.672  17.530  0.00  0.00      A     
ATOM   2963  HE1 PHE A 192       2.021   3.613  17.304  0.00  0.00      A     
ATOM   2964  CZ  PHE A 192       3.230   5.390  17.488  0.00  0.00      A     
ATOM   2965  HZ  PHE A 192       4.147   4.885  17.226  0.00  0.00      A     
ATOM   2966  CE2 PHE A 192       3.242   6.762  17.788  0.00  0.00      A     
ATOM   2967  HE2 PHE A 192       4.172   7.310  17.758  0.00  0.00      A     
ATOM   2968  CD2 PHE A 192       2.048   7.414  18.145  0.00  0.00      A     
ATOM   2969  HD2 PHE A 192       2.062   8.468  18.384  0.00  0.00      A     
ATOM   2970  C   PHE A 192      -2.857   7.472  19.334  0.00  0.00      A     
ATOM   2971  O   PHE A 192      -3.007   7.306  20.545  0.00  0.00      A     
ATOM   2972  N   GLY A 193      -3.653   8.283  18.627  0.00  0.00      A     
ATOM   2973  HN  GLY A 193      -3.438   8.430  17.645  0.00  0.00      A     
ATOM   2974  CA  GLY A 193      -4.823   8.968  19.197  0.00  0.00      A     
ATOM   2975  HA1 GLY A 193      -5.144   9.747  18.505  0.00  0.00      A     
ATOM   2976  HA2 GLY A 193      -4.551   9.439  20.142  0.00  0.00      A     
ATOM   2977  C   GLY A 193      -6.021   8.041  19.448  0.00  0.00      A     
ATOM   2978  O   GLY A 193      -6.546   7.979  20.566  0.00  0.00      A     
ATOM   2979  N   ILE A 194      -6.443   7.261  18.444  0.00  0.00      A     
ATOM   2980  HN  ILE A 194      -5.988   7.325  17.536  0.00  0.00      A     
ATOM   2981  CA  ILE A 194      -7.588   6.344  18.623  0.00  0.00      A     
ATOM   2982  HA  ILE A 194      -8.319   6.888  19.219  0.00  0.00      A     
ATOM   2983  CB  ILE A 194      -8.347   6.002  17.325  0.00  0.00      A     
ATOM   2984  HB  ILE A 194      -9.278   5.523  17.635  0.00  0.00      A     
ATOM   2985  CG2 ILE A 194      -8.744   7.301  16.599  0.00  0.00      A     
ATOM   2986 HG21 ILE A 194      -9.499   7.097  15.841  0.00  0.00      A     
ATOM   2987 HG22 ILE A 194      -7.873   7.751  16.121  0.00  0.00      A     
ATOM   2988 HG23 ILE A 194      -9.168   8.012  17.309  0.00  0.00      A     
ATOM   2989  CG1 ILE A 194      -7.618   4.997  16.411  0.00  0.00      A     
ATOM   2990 HG11 ILE A 194      -7.417   4.081  16.968  0.00  0.00      A     
ATOM   2991 HG12 ILE A 194      -6.668   5.410  16.084  0.00  0.00      A     
ATOM   2992  CD  ILE A 194      -8.456   4.624  15.183  0.00  0.00      A     
ATOM   2993  HD1 ILE A 194      -8.544   5.478  14.511  0.00  0.00      A     
ATOM   2994  HD2 ILE A 194      -9.447   4.292  15.493  0.00  0.00      A     
ATOM   2995  HD3 ILE A 194      -7.970   3.819  14.644  0.00  0.00      A     
ATOM   2996  C   ILE A 194      -7.265   5.097  19.456  0.00  0.00      A     
ATOM   2997  O   ILE A 194      -8.171   4.554  20.069  0.00  0.00      A     
ATOM   2998  N   TYR A 195      -6.004   4.679  19.588  0.00  0.00      A     
ATOM   2999  HN  TYR A 195      -5.293   5.098  18.997  0.00  0.00      A     
ATOM   3000  CA  TYR A 195      -5.593   3.603  20.508  0.00  0.00      A     
ATOM   3001  HA  TYR A 195      -6.251   2.746  20.353  0.00  0.00      A     
ATOM   3002  CB  TYR A 195      -4.164   3.168  20.164  0.00  0.00      A     
ATOM   3003  HB1 TYR A 195      -3.490   4.017  20.292  0.00  0.00      A     
ATOM   3004  HB2 TYR A 195      -4.133   2.874  19.114  0.00  0.00      A     
ATOM   3005  CG  TYR A 195      -3.658   1.995  20.976  0.00  0.00      A     
ATOM   3006  CD1 TYR A 195      -4.251   0.729  20.808  0.00  0.00      A     
ATOM   3007  HD1 TYR A 195      -5.070   0.604  20.111  0.00  0.00      A     
ATOM   3008  CE1 TYR A 195      -3.776  -0.374  21.542  0.00  0.00      A     
ATOM   3009  HE1 TYR A 195      -4.226  -1.348  21.425  0.00  0.00      A     
ATOM   3010  CZ  TYR A 195      -2.714  -0.205  22.449  0.00  0.00      A     
ATOM   3011  OH  TYR A 195      -2.268  -1.267  23.163  0.00  0.00      A     
ATOM   3012  HH  TYR A 195      -1.534  -0.996  23.753  0.00  0.00      A     
ATOM   3013  CE2 TYR A 195      -2.119   1.063  22.622  0.00  0.00      A     
ATOM   3014  HE2 TYR A 195      -1.296   1.182  23.309  0.00  0.00      A     
ATOM   3015  CD2 TYR A 195      -2.593   2.164  21.882  0.00  0.00      A     
ATOM   3016  HD2 TYR A 195      -2.130   3.136  21.998  0.00  0.00      A     
ATOM   3017  C   TYR A 195      -5.720   3.987  21.997  0.00  0.00      A     
ATOM   3018  O   TYR A 195      -6.319   3.249  22.777  0.00  0.00      A     
ATOM   3019  N   ASP A 196      -5.276   5.179  22.419  0.00  0.00      A     
ATOM   3020  HN  ASP A 196      -4.780   5.777  21.769  0.00  0.00      A     
ATOM   3021  CA  ASP A 196      -5.611   5.697  23.764  0.00  0.00      A     
ATOM   3022  HA  ASP A 196      -5.420   4.898  24.481  0.00  0.00      A     
ATOM   3023  CB  ASP A 196      -4.693   6.870  24.139  0.00  0.00      A     
ATOM   3024  HB1 ASP A 196      -5.225   7.547  24.809  0.00  0.00      A     
ATOM   3025  HB2 ASP A 196      -4.404   7.430  23.248  0.00  0.00      A     
ATOM   3026  CG  ASP A 196      -3.461   6.342  24.878  0.00  0.00      A     
ATOM   3027  OD1 ASP A 196      -3.640   5.793  25.992  0.00  0.00      A     
ATOM   3028  OD2 ASP A 196      -2.334   6.399  24.339  0.00  0.00      A     
ATOM   3029  C   ASP A 196      -7.113   6.020  23.955  0.00  0.00      A     
ATOM   3030  O   ASP A 196      -7.639   5.928  25.069  0.00  0.00      A     
ATOM   3031  N   THR A 197      -7.853   6.246  22.867  0.00  0.00      A     
ATOM   3032  HN  THR A 197      -7.366   6.354  21.986  0.00  0.00      A     
ATOM   3033  CA  THR A 197      -9.334   6.223  22.882  0.00  0.00      A     
ATOM   3034  HA  THR A 197      -9.678   6.814  23.730  0.00  0.00      A     
ATOM   3035  CB  THR A 197      -9.932   6.874  21.624  0.00  0.00      A     
ATOM   3036  HB  THR A 197      -9.756   6.247  20.755  0.00  0.00      A     
ATOM   3037  CG2 THR A 197     -11.433   7.124  21.744  0.00  0.00      A     
ATOM   3038 HG21 THR A 197     -11.972   6.180  21.801  0.00  0.00      A     
ATOM   3039 HG22 THR A 197     -11.776   7.668  20.865  0.00  0.00      A     
ATOM   3040 HG23 THR A 197     -11.640   7.721  22.633  0.00  0.00      A     
ATOM   3041  OG1 THR A 197      -9.355   8.141  21.405  0.00  0.00      A     
ATOM   3042  HG1 THR A 197      -8.407   8.043  21.235  0.00  0.00      A     
ATOM   3043  C   THR A 197      -9.921   4.808  23.045  0.00  0.00      A     
ATOM   3044  O   THR A 197     -10.909   4.639  23.761  0.00  0.00      A     
ATOM   3045  N   ALA A 198      -9.321   3.774  22.448  0.00  0.00      A     
ATOM   3046  HN  ALA A 198      -8.522   3.981  21.859  0.00  0.00      A     
ATOM   3047  CA  ALA A 198      -9.960   2.473  22.215  0.00  0.00      A     
ATOM   3048  HA  ALA A 198     -10.787   2.368  22.905  0.00  0.00      A     
ATOM   3049  CB  ALA A 198     -10.586   2.518  20.811  0.00  0.00      A     
ATOM   3050  HB1 ALA A 198      -9.807   2.592  20.052  0.00  0.00      A     
ATOM   3051  HB2 ALA A 198     -11.255   3.375  20.724  0.00  0.00      A     
ATOM   3052  HB3 ALA A 198     -11.154   1.608  20.632  0.00  0.00      A     
ATOM   3053  C   ALA A 198      -9.054   1.223  22.405  0.00  0.00      A     
ATOM   3054  O   ALA A 198      -8.290   0.857  21.509  0.00  0.00      A     
ATOM   3055  N   LYS A 199      -9.228   0.491  23.522  0.00  0.00      A     
ATOM   3056  HN  LYS A 199      -9.838   0.898  24.225  0.00  0.00      A     
ATOM   3057  CA  LYS A 199      -8.628  -0.853  23.786  0.00  0.00      A     
ATOM   3058  HA  LYS A 199      -8.245  -1.258  22.848  0.00  0.00      A     
ATOM   3059  CB  LYS A 199      -7.438  -0.722  24.760  0.00  0.00      A     
ATOM   3060  HB1 LYS A 199      -7.065  -1.717  25.006  0.00  0.00      A     
ATOM   3061  HB2 LYS A 199      -7.789  -0.250  25.679  0.00  0.00      A     
ATOM   3062  CG  LYS A 199      -6.258   0.072  24.183  0.00  0.00      A     
ATOM   3063  HG1 LYS A 199      -6.548   1.110  24.080  0.00  0.00      A     
ATOM   3064  HG2 LYS A 199      -6.027  -0.309  23.188  0.00  0.00      A     
ATOM   3065  CD  LYS A 199      -4.986  -0.016  25.045  0.00  0.00      A     
ATOM   3066  HD1 LYS A 199      -4.256   0.704  24.674  0.00  0.00      A     
ATOM   3067  HD2 LYS A 199      -4.566  -1.016  24.923  0.00  0.00      A     
ATOM   3068  CE  LYS A 199      -5.218   0.217  26.543  0.00  0.00      A     
ATOM   3069  HE1 LYS A 199      -4.302  -0.027  27.090  0.00  0.00      A     
ATOM   3070  HE2 LYS A 199      -5.990  -0.479  26.881  0.00  0.00      A     
ATOM   3071  NZ  LYS A 199      -5.626   1.609  26.846  0.00  0.00      A     
ATOM   3072  HZ1 LYS A 199      -6.362   1.937  26.224  0.00  0.00      A     
ATOM   3073  HZ2 LYS A 199      -4.845   2.254  26.752  0.00  0.00      A     
ATOM   3074  HZ3 LYS A 199      -6.024   1.688  27.780  0.00  0.00      A     
ATOM   3075  C   LYS A 199      -9.606  -1.937  24.292  0.00  0.00      A     
ATOM   3076  O   LYS A 199      -9.167  -3.011  24.704  0.00  0.00      A     
ATOM   3077  N   GLY A 200     -10.914  -1.673  24.286  0.00  0.00      A     
ATOM   3078  HN  GLY A 200     -11.197  -0.796  23.865  0.00  0.00      A     
ATOM   3079  CA  GLY A 200     -11.928  -2.475  25.004  0.00  0.00      A     
ATOM   3080  HA1 GLY A 200     -12.089  -2.021  25.981  0.00  0.00      A     
ATOM   3081  HA2 GLY A 200     -11.548  -3.483  25.170  0.00  0.00      A     
ATOM   3082  C   GLY A 200     -13.307  -2.628  24.342  0.00  0.00      A     
ATOM   3083  O   GLY A 200     -14.189  -3.244  24.938  0.00  0.00      A     
ATOM   3084  N   MET A 201     -13.506  -2.124  23.121  0.00  0.00      A     
ATOM   3085  HN  MET A 201     -12.749  -1.575  22.729  0.00  0.00      A     
ATOM   3086  CA  MET A 201     -14.741  -2.247  22.311  0.00  0.00      A     
ATOM   3087  HA  MET A 201     -15.583  -1.885  22.902  0.00  0.00      A     
ATOM   3088  CB  MET A 201     -14.600  -1.343  21.072  0.00  0.00      A     
ATOM   3089  HB1 MET A 201     -15.194  -1.725  20.242  0.00  0.00      A     
ATOM   3090  HB2 MET A 201     -13.558  -1.334  20.755  0.00  0.00      A     
ATOM   3091  CG  MET A 201     -15.057   0.091  21.378  0.00  0.00      A     
ATOM   3092  HG1 MET A 201     -14.822   0.325  22.414  0.00  0.00      A     
ATOM   3093  HG2 MET A 201     -16.141   0.143  21.269  0.00  0.00      A     
ATOM   3094  SD  MET A 201     -14.295   1.367  20.337  0.00  0.00      A     
ATOM   3095  CE  MET A 201     -15.067   2.840  21.058  0.00  0.00      A     
ATOM   3096  HE1 MET A 201     -16.151   2.769  20.963  0.00  0.00      A     
ATOM   3097  HE2 MET A 201     -14.719   3.730  20.533  0.00  0.00      A     
ATOM   3098  HE3 MET A 201     -14.799   2.917  22.112  0.00  0.00      A     
ATOM   3099  C   MET A 201     -15.124  -3.689  21.909  0.00  0.00      A     
ATOM   3100  O   MET A 201     -16.245  -3.927  21.451  0.00  0.00      A     
ATOM   3101  N   LEU A 202     -14.224  -4.652  22.119  0.00  0.00      A     
ATOM   3102  HN  LEU A 202     -13.303  -4.345  22.389  0.00  0.00      A     
ATOM   3103  CA  LEU A 202     -14.452  -6.092  21.944  0.00  0.00      A     
ATOM   3104  HA  LEU A 202     -15.505  -6.299  22.141  0.00  0.00      A     
ATOM   3105  CB  LEU A 202     -14.189  -6.405  20.455  0.00  0.00      A     
ATOM   3106  HB1 LEU A 202     -13.249  -5.944  20.153  0.00  0.00      A     
ATOM   3107  HB2 LEU A 202     -14.978  -5.933  19.869  0.00  0.00      A     
ATOM   3108  CG  LEU A 202     -14.131  -7.891  20.073  0.00  0.00      A     
ATOM   3109  HG  LEU A 202     -13.354  -8.383  20.654  0.00  0.00      A     
ATOM   3110  CD1 LEU A 202     -15.466  -8.590  20.306  0.00  0.00      A     
ATOM   3111 HD11 LEU A 202     -15.724  -8.571  21.362  0.00  0.00      A     
ATOM   3112 HD12 LEU A 202     -15.382  -9.628  19.993  0.00  0.00      A     
ATOM   3113 HD13 LEU A 202     -16.249  -8.100  19.728  0.00  0.00      A     
ATOM   3114  CD2 LEU A 202     -13.791  -8.027  18.593  0.00  0.00      A     
ATOM   3115 HD21 LEU A 202     -12.880  -7.473  18.370  0.00  0.00      A     
ATOM   3116 HD22 LEU A 202     -14.608  -7.637  17.991  0.00  0.00      A     
ATOM   3117 HD23 LEU A 202     -13.632  -9.077  18.352  0.00  0.00      A     
ATOM   3118  C   LEU A 202     -13.658  -7.008  22.921  0.00  0.00      A     
ATOM   3119  O   LEU A 202     -14.303  -7.849  23.552  0.00  0.00      A     
ATOM   3120  N   PRO A 203     -12.321  -6.892  23.079  0.00  0.00      A     
ATOM   3121  CD  PRO A 203     -11.445  -5.902  22.461  0.00  0.00      A     
ATOM   3122  HD1 PRO A 203     -11.711  -4.890  22.761  0.00  0.00      A     
ATOM   3123  HD2 PRO A 203     -11.473  -6.007  21.377  0.00  0.00      A     
ATOM   3124  CG  PRO A 203     -10.032  -6.208  22.942  0.00  0.00      A     
ATOM   3125  HG1 PRO A 203      -9.283  -5.941  22.196  0.00  0.00      A     
ATOM   3126  HG2 PRO A 203      -9.846  -5.692  23.884  0.00  0.00      A     
ATOM   3127  CB  PRO A 203     -10.100  -7.711  23.176  0.00  0.00      A     
ATOM   3128  HB1 PRO A 203     -10.036  -8.224  22.219  0.00  0.00      A     
ATOM   3129  HB2 PRO A 203      -9.305  -8.052  23.836  0.00  0.00      A     
ATOM   3130  CA  PRO A 203     -11.503  -7.907  23.762  0.00  0.00      A     
ATOM   3131  HA  PRO A 203     -11.857  -8.907  23.508  0.00  0.00      A     
ATOM   3132  C   PRO A 203     -11.469  -7.791  25.297  0.00  0.00      A     
ATOM   3133  O   PRO A 203     -12.017  -6.859  25.890  0.00  0.00      A     
ATOM   3134  N   ASP A 204     -10.751  -8.719  25.936  0.00  0.00      A     
ATOM   3135  HN  ASP A 204     -10.430  -9.509  25.386  0.00  0.00      A     
ATOM   3136  CA  ASP A 204     -10.453  -8.782  27.374  0.00  0.00      A     
ATOM   3137  HA  ASP A 204     -10.553  -7.792  27.798  0.00  0.00      A     
ATOM   3138  CB  ASP A 204     -11.528  -9.680  28.009  0.00  0.00      A     
ATOM   3139  HB1 ASP A 204     -11.559 -10.635  27.486  0.00  0.00      A     
ATOM   3140  HB2 ASP A 204     -12.502  -9.201  27.894  0.00  0.00      A     
ATOM   3141  CG  ASP A 204     -11.284  -9.937  29.490  0.00  0.00      A     
ATOM   3142  OD1 ASP A 204     -11.272 -11.123  29.900  0.00  0.00      A     
ATOM   3143  OD2 ASP A 204     -11.095  -8.952  30.236  0.00  0.00      A     
ATOM   3144  C   ASP A 204      -9.014  -9.321  27.647  0.00  0.00      A     
ATOM   3145  O   ASP A 204      -8.626 -10.316  27.028  0.00  0.00      A     
ATOM   3146  N   PRO A 205      -8.188  -8.729  28.539  0.00  0.00      A     
ATOM   3147  CD  PRO A 205      -8.374  -7.442  29.184  0.00  0.00      A     
ATOM   3148  HD1 PRO A 205      -8.773  -7.587  30.189  0.00  0.00      A     
ATOM   3149  HD2 PRO A 205      -9.012  -6.779  28.613  0.00  0.00      A     
ATOM   3150  CG  PRO A 205      -6.983  -6.832  29.257  0.00  0.00      A     
ATOM   3151  HG1 PRO A 205      -6.746  -6.351  28.307  0.00  0.00      A     
ATOM   3152  HG2 PRO A 205      -6.904  -6.125  30.080  0.00  0.00      A     
ATOM   3153  CB  PRO A 205      -6.075  -8.040  29.456  0.00  0.00      A     
ATOM   3154  HB1 PRO A 205      -5.114  -7.893  28.962  0.00  0.00      A     
ATOM   3155  HB2 PRO A 205      -5.926  -8.195  30.523  0.00  0.00      A     
ATOM   3156  CA  PRO A 205      -6.837  -9.229  28.852  0.00  0.00      A     
ATOM   3157  HA  PRO A 205      -6.346  -9.525  27.926  0.00  0.00      A     
ATOM   3158  C   PRO A 205      -6.787 -10.410  29.846  0.00  0.00      A     
ATOM   3159  O   PRO A 205      -7.724 -10.642  30.614  0.00  0.00      A     
ATOM   3160  N   LYS A 206      -5.627 -11.081  29.919  0.00  0.00      A     
ATOM   3161  HN  LYS A 206      -4.934 -10.800  29.227  0.00  0.00      A     
ATOM   3162  CA  LYS A 206      -5.228 -12.188  30.836  0.00  0.00      A     
ATOM   3163  HA  LYS A 206      -4.210 -12.474  30.568  0.00  0.00      A     
ATOM   3164  CB  LYS A 206      -5.190 -11.744  32.310  0.00  0.00      A     
ATOM   3165  HB1 LYS A 206      -4.906 -12.614  32.901  0.00  0.00      A     
ATOM   3166  HB2 LYS A 206      -6.184 -11.442  32.632  0.00  0.00      A     
ATOM   3167  CG  LYS A 206      -4.197 -10.625  32.632  0.00  0.00      A     
ATOM   3168  HG1 LYS A 206      -4.531  -9.697  32.170  0.00  0.00      A     
ATOM   3169  HG2 LYS A 206      -3.221 -10.895  32.236  0.00  0.00      A     
ATOM   3170  CD  LYS A 206      -4.078 -10.430  34.149  0.00  0.00      A     
ATOM   3171  HD1 LYS A 206      -3.827 -11.377  34.626  0.00  0.00      A     
ATOM   3172  HD2 LYS A 206      -5.029 -10.074  34.548  0.00  0.00      A     
ATOM   3173  CE  LYS A 206      -2.975  -9.418  34.447  0.00  0.00      A     
ATOM   3174  HE1 LYS A 206      -3.279  -8.459  34.020  0.00  0.00      A     
ATOM   3175  HE2 LYS A 206      -2.052  -9.737  33.950  0.00  0.00      A     
ATOM   3176  NZ  LYS A 206      -2.745  -9.279  35.903  0.00  0.00      A     
ATOM   3177  HZ1 LYS A 206      -3.613  -9.051  36.388  0.00  0.00      A     
ATOM   3178  HZ2 LYS A 206      -2.111  -8.513  36.113  0.00  0.00      A     
ATOM   3179  HZ3 LYS A 206      -2.357 -10.130  36.302  0.00  0.00      A     
ATOM   3180  C   LYS A 206      -6.017 -13.501  30.764  0.00  0.00      A     
ATOM   3181  O   LYS A 206      -5.393 -14.561  30.776  0.00  0.00      A     
ATOM   3182  N   ASN A 207      -7.343 -13.468  30.700  0.00  0.00      A     
ATOM   3183  HN  ASN A 207      -7.782 -12.556  30.690  0.00  0.00      A     
ATOM   3184  CA  ASN A 207      -8.194 -14.667  30.656  0.00  0.00      A     
ATOM   3185  HA  ASN A 207      -7.857 -15.356  31.432  0.00  0.00      A     
ATOM   3186  CB  ASN A 207      -9.623 -14.216  31.049  0.00  0.00      A     
ATOM   3187  HB1 ASN A 207      -9.707 -13.132  30.970  0.00  0.00      A     
ATOM   3188  HB2 ASN A 207      -9.794 -14.459  32.095  0.00  0.00      A     
ATOM   3189  CG  ASN A 207     -10.762 -14.820  30.258  0.00  0.00      A     
ATOM   3190  OD1 ASN A 207     -10.877 -16.015  30.057  0.00  0.00      A     
ATOM   3191  ND2 ASN A 207     -11.659 -14.007  29.777  0.00  0.00      A     
ATOM   3192 HD21 ASN A 207     -12.415 -14.409  29.255  0.00  0.00      A     
ATOM   3193 HD22 ASN A 207     -11.570 -13.005  29.918  0.00  0.00      A     
ATOM   3194  C   ASN A 207      -8.027 -15.462  29.332  0.00  0.00      A     
ATOM   3195  O   ASN A 207      -7.898 -16.686  29.354  0.00  0.00      A     
ATOM   3196  N   THR A 208      -7.883 -14.768  28.202  0.00  0.00      A     
ATOM   3197  HN  THR A 208      -8.068 -13.772  28.256  0.00  0.00      A     
ATOM   3198  CA  THR A 208      -7.519 -15.339  26.885  0.00  0.00      A     
ATOM   3199  HA  THR A 208      -7.754 -16.401  26.896  0.00  0.00      A     
ATOM   3200  CB  THR A 208      -8.372 -14.705  25.780  0.00  0.00      A     
ATOM   3201  HB  THR A 208      -9.353 -14.490  26.195  0.00  0.00      A     
ATOM   3202  CG2 THR A 208      -7.826 -13.421  25.168  0.00  0.00      A     
ATOM   3203 HG21 THR A 208      -6.950 -13.637  24.558  0.00  0.00      A     
ATOM   3204 HG22 THR A 208      -7.567 -12.715  25.957  0.00  0.00      A     
ATOM   3205 HG23 THR A 208      -8.591 -12.977  24.534  0.00  0.00      A     
ATOM   3206  OG1 THR A 208      -8.555 -15.654  24.767  0.00  0.00      A     
ATOM   3207  HG1 THR A 208      -9.204 -16.276  25.143  0.00  0.00      A     
ATOM   3208  C   THR A 208      -6.023 -15.219  26.560  0.00  0.00      A     
ATOM   3209  O   THR A 208      -5.326 -14.380  27.138  0.00  0.00      A     
ATOM   3210  N   HIE A 209      -5.495 -16.069  25.673  0.00  0.00      A     
ATOM   3211  HN  HIE A 209      -6.120 -16.740  25.241  0.00  0.00      A     
ATOM   3212  CA  HIE A 209      -4.060 -16.121  25.313  0.00  0.00      A     
ATOM   3213  HA  HIE A 209      -3.501 -16.110  26.241  0.00  0.00      A     
ATOM   3214  NE2 HIE A 209      -5.572 -18.538  21.655  0.00  0.00      A     
ATOM   3215  HE2 HIE A 209      -6.215 -19.120  21.117  0.00  0.00      A     
ATOM   3216  CD2 HIE A 209      -5.200 -18.722  22.967  0.00  0.00      A     
ATOM   3217  HD2 HIE A 209      -5.503 -19.517  23.632  0.00  0.00      A     
ATOM   3218  ND1 HIE A 209      -4.231 -16.864  22.173  0.00  0.00      A     
ATOM   3219  CG  HIE A 209      -4.386 -17.681  23.292  0.00  0.00      A     
ATOM   3220  CE1 HIE A 209      -4.988 -17.416  21.210  0.00  0.00      A     
ATOM   3221  HE1 HIE A 209      -5.106 -17.021  20.210  0.00  0.00      A     
ATOM   3222  CB  HIE A 209      -3.744 -17.468  24.638  0.00  0.00      A     
ATOM   3223  HB1 HIE A 209      -4.065 -18.270  25.305  0.00  0.00      A     
ATOM   3224  HB2 HIE A 209      -2.665 -17.569  24.517  0.00  0.00      A     
ATOM   3225  C   HIE A 209      -3.551 -14.903  24.503  0.00  0.00      A     
ATOM   3226  O   HIE A 209      -4.295 -13.954  24.264  0.00  0.00      A     
ATOM   3227  N   ILE A 210      -2.284 -14.910  24.068  0.00  0.00      A     
ATOM   3228  HN  ILE A 210      -1.709 -15.680  24.372  0.00  0.00      A     
ATOM   3229  CA  ILE A 210      -1.639 -13.831  23.270  0.00  0.00      A     
ATOM   3230  HA  ILE A 210      -2.125 -12.884  23.507  0.00  0.00      A     
ATOM   3231  CB  ILE A 210      -0.141 -13.690  23.642  0.00  0.00      A     
ATOM   3232  HB  ILE A 210       0.314 -13.021  22.914  0.00  0.00      A     
ATOM   3233  CG2 ILE A 210       0.022 -12.999  25.000  0.00  0.00      A     
ATOM   3234 HG21 ILE A 210      -0.203 -13.692  25.803  0.00  0.00      A     
ATOM   3235 HG22 ILE A 210      -0.647 -12.142  25.063  0.00  0.00      A     
ATOM   3236 HG23 ILE A 210       1.045 -12.647  25.120  0.00  0.00      A     
ATOM   3237  CG1 ILE A 210       0.623 -15.038  23.581  0.00  0.00      A     
ATOM   3238 HG11 ILE A 210       0.507 -15.464  22.585  0.00  0.00      A     
ATOM   3239 HG12 ILE A 210       0.197 -15.740  24.299  0.00  0.00      A     
ATOM   3240  CD  ILE A 210       2.124 -14.927  23.876  0.00  0.00      A     
ATOM   3241  HD1 ILE A 210       2.576 -14.149  23.260  0.00  0.00      A     
ATOM   3242  HD2 ILE A 210       2.606 -15.880  23.657  0.00  0.00      A     
ATOM   3243  HD3 ILE A 210       2.281 -14.695  24.929  0.00  0.00      A     
ATOM   3244  C   ILE A 210      -1.723 -13.957  21.732  0.00  0.00      A     
ATOM   3245  O   ILE A 210      -1.541 -12.960  21.036  0.00  0.00      A     
ATOM   3246  N   VAL A 211      -1.956 -15.156  21.184  0.00  0.00      A     
ATOM   3247  HN  VAL A 211      -2.299 -15.885  21.798  0.00  0.00      A     
ATOM   3248  CA  VAL A 211      -1.654 -15.518  19.770  0.00  0.00      A     
ATOM   3249  HA  VAL A 211      -0.612 -15.272  19.580  0.00  0.00      A     
ATOM   3250  CB  VAL A 211      -1.794 -17.037  19.522  0.00  0.00      A     
ATOM   3251  HB  VAL A 211      -2.847 -17.311  19.543  0.00  0.00      A     
ATOM   3252  CG1 VAL A 211      -1.216 -17.465  18.167  0.00  0.00      A     
ATOM   3253 HG11 VAL A 211      -1.784 -17.023  17.351  0.00  0.00      A     
ATOM   3254 HG12 VAL A 211      -1.276 -18.548  18.060  0.00  0.00      A     
ATOM   3255 HG13 VAL A 211      -0.175 -17.153  18.083  0.00  0.00      A     
ATOM   3256  CG2 VAL A 211      -1.053 -17.859  20.587  0.00  0.00      A     
ATOM   3257 HG21 VAL A 211      -1.119 -18.921  20.347  0.00  0.00      A     
ATOM   3258 HG22 VAL A 211      -1.511 -17.716  21.565  0.00  0.00      A     
ATOM   3259 HG23 VAL A 211      -0.005 -17.564  20.626  0.00  0.00      A     
ATOM   3260  C   VAL A 211      -2.467 -14.754  18.714  0.00  0.00      A     
ATOM   3261  O   VAL A 211      -1.958 -14.482  17.630  0.00  0.00      A     
ATOM   3262  N   ILE A 212      -3.704 -14.357  19.029  0.00  0.00      A     
ATOM   3263  HN  ILE A 212      -4.012 -14.534  19.981  0.00  0.00      A     
ATOM   3264  CA  ILE A 212      -4.674 -13.750  18.083  0.00  0.00      A     
ATOM   3265  HA  ILE A 212      -4.171 -13.633  17.124  0.00  0.00      A     
ATOM   3266  CB  ILE A 212      -5.841 -14.743  17.850  0.00  0.00      A     
ATOM   3267  HB  ILE A 212      -5.390 -15.726  17.693  0.00  0.00      A     
ATOM   3268  CG2 ILE A 212      -6.763 -14.853  19.076  0.00  0.00      A     
ATOM   3269 HG21 ILE A 212      -7.326 -13.933  19.212  0.00  0.00      A     
ATOM   3270 HG22 ILE A 212      -6.187 -15.044  19.977  0.00  0.00      A     
ATOM   3271 HG23 ILE A 212      -7.467 -15.676  18.949  0.00  0.00      A     
ATOM   3272  CG1 ILE A 212      -6.638 -14.414  16.569  0.00  0.00      A     
ATOM   3273 HG11 ILE A 212      -5.932 -14.231  15.758  0.00  0.00      A     
ATOM   3274 HG12 ILE A 212      -7.233 -13.515  16.724  0.00  0.00      A     
ATOM   3275  CD  ILE A 212      -7.579 -15.536  16.115  0.00  0.00      A     
ATOM   3276  HD1 ILE A 212      -8.027 -15.265  15.158  0.00  0.00      A     
ATOM   3277  HD2 ILE A 212      -8.378 -15.683  16.841  0.00  0.00      A     
ATOM   3278  HD3 ILE A 212      -7.020 -16.464  15.993  0.00  0.00      A     
ATOM   3279  C   ILE A 212      -5.117 -12.321  18.474  0.00  0.00      A     
ATOM   3280  O   ILE A 212      -5.814 -11.641  17.718  0.00  0.00      A     
ATOM   3281  N   SER A 213      -4.605 -11.808  19.600  0.00  0.00      A     
ATOM   3282  HN  SER A 213      -4.061 -12.462  20.153  0.00  0.00      A     
ATOM   3283  CA  SER A 213      -4.879 -10.480  20.204  0.00  0.00      A     
ATOM   3284  HA  SER A 213      -5.892 -10.470  20.605  0.00  0.00      A     
ATOM   3285  CB  SER A 213      -3.899 -10.203  21.354  0.00  0.00      A     
ATOM   3286  HB1 SER A 213      -4.034  -9.179  21.708  0.00  0.00      A     
ATOM   3287  HB2 SER A 213      -2.876 -10.309  20.988  0.00  0.00      A     
ATOM   3288  OG  SER A 213      -4.096 -11.083  22.446  0.00  0.00      A     
ATOM   3289  HG1 SER A 213      -4.240 -11.984  22.084  0.00  0.00      A     
ATOM   3290  C   SER A 213      -4.758  -9.299  19.239  0.00  0.00      A     
ATOM   3291  O   SER A 213      -5.395  -8.263  19.424  0.00  0.00      A     
ATOM   3292  N   TRP A 214      -3.957  -9.457  18.185  0.00  0.00      A     
ATOM   3293  HN  TRP A 214      -3.454 -10.330  18.127  0.00  0.00      A     
ATOM   3294  CA  TRP A 214      -3.609  -8.390  17.243  0.00  0.00      A     
ATOM   3295  HA  TRP A 214      -4.053  -7.463  17.599  0.00  0.00      A     
ATOM   3296  CB  TRP A 214      -2.092  -8.176  17.293  0.00  0.00      A     
ATOM   3297  HB1 TRP A 214      -1.844  -7.282  16.723  0.00  0.00      A     
ATOM   3298  HB2 TRP A 214      -1.597  -9.031  16.832  0.00  0.00      A     
ATOM   3299  CG  TRP A 214      -1.590  -8.011  18.702  0.00  0.00      A     
ATOM   3300  CD1 TRP A 214      -0.683  -8.803  19.320  0.00  0.00      A     
ATOM   3301  HD1 TRP A 214      -0.154  -9.623  18.848  0.00  0.00      A     
ATOM   3302  NE1 TRP A 214      -0.595  -8.453  20.657  0.00  0.00      A     
ATOM   3303  HE1 TRP A 214       0.058  -8.867  21.322  0.00  0.00      A     
ATOM   3304  CE2 TRP A 214      -1.496  -7.465  20.982  0.00  0.00      A     
ATOM   3305  CZ2 TRP A 214      -1.858  -6.861  22.193  0.00  0.00      A     
ATOM   3306  HZ2 TRP A 214      -1.426  -7.210  23.118  0.00  0.00      A     
ATOM   3307  CH2 TRP A 214      -2.821  -5.839  22.190  0.00  0.00      A     
ATOM   3308  HH2 TRP A 214      -3.144  -5.390  23.122  0.00  0.00      A     
ATOM   3309  CZ3 TRP A 214      -3.375  -5.407  20.973  0.00  0.00      A     
ATOM   3310  HZ3 TRP A 214      -4.116  -4.618  20.972  0.00  0.00      A     
ATOM   3311  CE3 TRP A 214      -3.002  -6.023  19.762  0.00  0.00      A     
ATOM   3312  HE3 TRP A 214      -3.441  -5.694  18.836  0.00  0.00      A     
ATOM   3313  CD2 TRP A 214      -2.086  -7.099  19.737  0.00  0.00      A     
ATOM   3314  C   TRP A 214      -4.210  -8.575  15.843  0.00  0.00      A     
ATOM   3315  O   TRP A 214      -4.347  -7.590  15.126  0.00  0.00      A     
ATOM   3316  N   MET A 215      -4.741  -9.760  15.515  0.00  0.00      A     
ATOM   3317  HN  MET A 215      -4.570 -10.532  16.145  0.00  0.00      A     
ATOM   3318  CA  MET A 215      -5.834  -9.931  14.532  0.00  0.00      A     
ATOM   3319  HA  MET A 215      -5.570  -9.466  13.586  0.00  0.00      A     
ATOM   3320  CB  MET A 215      -6.046 -11.435  14.284  0.00  0.00      A     
ATOM   3321  HB1 MET A 215      -6.222 -11.929  15.235  0.00  0.00      A     
ATOM   3322  HB2 MET A 215      -5.135 -11.854  13.856  0.00  0.00      A     
ATOM   3323  CG  MET A 215      -7.220 -11.777  13.360  0.00  0.00      A     
ATOM   3324  HG1 MET A 215      -8.155 -11.526  13.863  0.00  0.00      A     
ATOM   3325  HG2 MET A 215      -7.212 -12.855  13.195  0.00  0.00      A     
ATOM   3326  SD  MET A 215      -7.203 -10.955  11.747  0.00  0.00      A     
ATOM   3327  CE  MET A 215      -8.516 -11.887  10.917  0.00  0.00      A     
ATOM   3328  HE1 MET A 215      -8.661 -11.493   9.911  0.00  0.00      A     
ATOM   3329  HE2 MET A 215      -9.445 -11.794  11.479  0.00  0.00      A     
ATOM   3330  HE3 MET A 215      -8.234 -12.939  10.851  0.00  0.00      A     
ATOM   3331  C   MET A 215      -7.126  -9.244  14.999  0.00  0.00      A     
ATOM   3332  O   MET A 215      -7.756  -8.494  14.261  0.00  0.00      A     
ATOM   3333  N   ILE A 216      -7.471  -9.401  16.276  0.00  0.00      A     
ATOM   3334  HN  ILE A 216      -6.936 -10.062  16.830  0.00  0.00      A     
ATOM   3335  CA  ILE A 216      -8.624  -8.725  16.909  0.00  0.00      A     
ATOM   3336  HA  ILE A 216      -9.524  -8.966  16.342  0.00  0.00      A     
ATOM   3337  CB  ILE A 216      -8.789  -9.304  18.325  0.00  0.00      A     
ATOM   3338  HB  ILE A 216      -7.820  -9.292  18.824  0.00  0.00      A     
ATOM   3339  CG2 ILE A 216      -9.781  -8.500  19.179  0.00  0.00      A     
ATOM   3340 HG21 ILE A 216     -10.732  -8.399  18.657  0.00  0.00      A     
ATOM   3341 HG22 ILE A 216      -9.379  -7.513  19.408  0.00  0.00      A     
ATOM   3342 HG23 ILE A 216      -9.955  -9.013  20.121  0.00  0.00      A     
ATOM   3343  CG1 ILE A 216      -9.270 -10.766  18.178  0.00  0.00      A     
ATOM   3344 HG11 ILE A 216      -8.814 -11.251  17.315  0.00  0.00      A     
ATOM   3345 HG12 ILE A 216     -10.345 -10.764  18.022  0.00  0.00      A     
ATOM   3346  CD  ILE A 216      -8.934 -11.631  19.385  0.00  0.00      A     
ATOM   3347  HD1 ILE A 216      -7.854 -11.670  19.513  0.00  0.00      A     
ATOM   3348  HD2 ILE A 216      -9.322 -12.638  19.233  0.00  0.00      A     
ATOM   3349  HD3 ILE A 216      -9.378 -11.211  20.277  0.00  0.00      A     
ATOM   3350  C   ILE A 216      -8.522  -7.186  16.882  0.00  0.00      A     
ATOM   3351  O   ILE A 216      -9.532  -6.488  16.798  0.00  0.00      A     
ATOM   3352  N   ALA A 217      -7.305  -6.641  16.842  0.00  0.00      A     
ATOM   3353  HN  ALA A 217      -6.520  -7.263  16.948  0.00  0.00      A     
ATOM   3354  CA  ALA A 217      -7.032  -5.214  16.643  0.00  0.00      A     
ATOM   3355  HA  ALA A 217      -7.727  -4.651  17.269  0.00  0.00      A     
ATOM   3356  CB  ALA A 217      -5.621  -4.942  17.179  0.00  0.00      A     
ATOM   3357  HB1 ALA A 217      -4.878  -5.452  16.567  0.00  0.00      A     
ATOM   3358  HB2 ALA A 217      -5.559  -5.292  18.210  0.00  0.00      A     
ATOM   3359  HB3 ALA A 217      -5.418  -3.871  17.164  0.00  0.00      A     
ATOM   3360  C   ALA A 217      -7.232  -4.675  15.198  0.00  0.00      A     
ATOM   3361  O   ALA A 217      -6.890  -3.519  14.939  0.00  0.00      A     
ATOM   3362  N   GLN A 218      -7.776  -5.451  14.244  0.00  0.00      A     
ATOM   3363  HN  GLN A 218      -7.979  -6.422  14.461  0.00  0.00      A     
ATOM   3364  CA  GLN A 218      -8.113  -4.950  12.891  0.00  0.00      A     
ATOM   3365  HA  GLN A 218      -7.194  -4.656  12.389  0.00  0.00      A     
ATOM   3366  CB  GLN A 218      -8.778  -6.048  12.036  0.00  0.00      A     
ATOM   3367  HB1 GLN A 218      -9.365  -5.580  11.243  0.00  0.00      A     
ATOM   3368  HB2 GLN A 218      -9.468  -6.617  12.660  0.00  0.00      A     
ATOM   3369  CG  GLN A 218      -7.784  -7.017  11.370  0.00  0.00      A     
ATOM   3370  HG1 GLN A 218      -8.340  -7.827  10.898  0.00  0.00      A     
ATOM   3371  HG2 GLN A 218      -7.148  -7.454  12.132  0.00  0.00      A     
ATOM   3372  CD  GLN A 218      -6.884  -6.387  10.311  0.00  0.00      A     
ATOM   3373  OE1 GLN A 218      -7.166  -5.388   9.672  0.00  0.00      A     
ATOM   3374  NE2 GLN A 218      -5.708  -6.911  10.097  0.00  0.00      A     
ATOM   3375 HE21 GLN A 218      -5.091  -6.380   9.512  0.00  0.00      A     
ATOM   3376 HE22 GLN A 218      -5.356  -7.589  10.762  0.00  0.00      A     
ATOM   3377  C   GLN A 218      -8.986  -3.680  12.886  0.00  0.00      A     
ATOM   3378  O   GLN A 218      -8.787  -2.815  12.043  0.00  0.00      A     
ATOM   3379  N   THR A 219      -9.908  -3.502  13.840  0.00  0.00      A     
ATOM   3380  HN  THR A 219     -10.026  -4.223  14.537  0.00  0.00      A     
ATOM   3381  CA  THR A 219     -10.744  -2.277  13.938  0.00  0.00      A     
ATOM   3382  HA  THR A 219     -11.272  -2.139  12.995  0.00  0.00      A     
ATOM   3383  CB  THR A 219     -11.796  -2.375  15.050  0.00  0.00      A     
ATOM   3384  HB  THR A 219     -12.277  -1.403  15.176  0.00  0.00      A     
ATOM   3385  CG2 THR A 219     -12.865  -3.408  14.722  0.00  0.00      A     
ATOM   3386 HG21 THR A 219     -13.278  -3.213  13.733  0.00  0.00      A     
ATOM   3387 HG22 THR A 219     -13.672  -3.334  15.450  0.00  0.00      A     
ATOM   3388 HG23 THR A 219     -12.445  -4.413  14.748  0.00  0.00      A     
ATOM   3389  OG1 THR A 219     -11.197  -2.765  16.265  0.00  0.00      A     
ATOM   3390  HG1 THR A 219     -11.907  -2.706  16.939  0.00  0.00      A     
ATOM   3391  C   THR A 219      -9.946  -0.993  14.170  0.00  0.00      A     
ATOM   3392  O   THR A 219     -10.057  -0.048  13.387  0.00  0.00      A     
ATOM   3393  N   VAL A 220      -9.099  -0.952  15.205  0.00  0.00      A     
ATOM   3394  HN  VAL A 220      -9.093  -1.752  15.823  0.00  0.00      A     
ATOM   3395  CA  VAL A 220      -8.245   0.218  15.522  0.00  0.00      A     
ATOM   3396  HA  VAL A 220      -8.883   1.102  15.537  0.00  0.00      A     
ATOM   3397  CB  VAL A 220      -7.568   0.133  16.903  0.00  0.00      A     
ATOM   3398  HB  VAL A 220      -6.864   0.961  16.994  0.00  0.00      A     
ATOM   3399  CG1 VAL A 220      -8.603   0.290  18.013  0.00  0.00      A     
ATOM   3400 HG11 VAL A 220      -8.099   0.295  18.978  0.00  0.00      A     
ATOM   3401 HG12 VAL A 220      -9.316  -0.534  17.981  0.00  0.00      A     
ATOM   3402 HG13 VAL A 220      -9.138   1.233  17.894  0.00  0.00      A     
ATOM   3403  CG2 VAL A 220      -6.807  -1.173  17.148  0.00  0.00      A     
ATOM   3404 HG21 VAL A 220      -6.282  -1.114  18.102  0.00  0.00      A     
ATOM   3405 HG22 VAL A 220      -6.077  -1.342  16.359  0.00  0.00      A     
ATOM   3406 HG23 VAL A 220      -7.499  -2.014  17.183  0.00  0.00      A     
ATOM   3407  C   VAL A 220      -7.180   0.512  14.468  0.00  0.00      A     
ATOM   3408  O   VAL A 220      -6.835   1.673  14.266  0.00  0.00      A     
ATOM   3409  N   THR A 221      -6.686  -0.491  13.737  0.00  0.00      A     
ATOM   3410  HN  THR A 221      -6.980  -1.441  13.938  0.00  0.00      A     
ATOM   3411  CA  THR A 221      -5.813  -0.236  12.570  0.00  0.00      A     
ATOM   3412  HA  THR A 221      -5.142   0.589  12.809  0.00  0.00      A     
ATOM   3413  CB  THR A 221      -4.914  -1.420  12.203  0.00  0.00      A     
ATOM   3414  HB  THR A 221      -4.305  -1.153  11.339  0.00  0.00      A     
ATOM   3415  CG2 THR A 221      -3.983  -1.784  13.355  0.00  0.00      A     
ATOM   3416 HG21 THR A 221      -4.556  -2.161  14.202  0.00  0.00      A     
ATOM   3417 HG22 THR A 221      -3.422  -0.902  13.660  0.00  0.00      A     
ATOM   3418 HG23 THR A 221      -3.286  -2.549  13.018  0.00  0.00      A     
ATOM   3419  OG1 THR A 221      -5.667  -2.559  11.881  0.00  0.00      A     
ATOM   3420  HG1 THR A 221      -5.993  -2.415  10.966  0.00  0.00      A     
ATOM   3421  C   THR A 221      -6.585   0.198  11.326  0.00  0.00      A     
ATOM   3422  O   THR A 221      -6.114   1.092  10.626  0.00  0.00      A     
ATOM   3423  N   ALA A 222      -7.771  -0.351  11.051  0.00  0.00      A     
ATOM   3424  HN  ALA A 222      -8.091  -1.133  11.615  0.00  0.00      A     
ATOM   3425  CA  ALA A 222      -8.562  -0.011   9.863  0.00  0.00      A     
ATOM   3426  HA  ALA A 222      -7.911  -0.046   8.987  0.00  0.00      A     
ATOM   3427  CB  ALA A 222      -9.654  -1.070   9.670  0.00  0.00      A     
ATOM   3428  HB1 ALA A 222     -10.313  -1.096  10.538  0.00  0.00      A     
ATOM   3429  HB2 ALA A 222      -9.193  -2.050   9.536  0.00  0.00      A     
ATOM   3430  HB3 ALA A 222     -10.239  -0.837   8.780  0.00  0.00      A     
ATOM   3431  C   ALA A 222      -9.157   1.407   9.917  0.00  0.00      A     
ATOM   3432  O   ALA A 222      -9.067   2.138   8.933  0.00  0.00      A     
ATOM   3433  N   VAL A 223      -9.691   1.846  11.066  0.00  0.00      A     
ATOM   3434  HN  VAL A 223      -9.762   1.186  11.838  0.00  0.00      A     
ATOM   3435  CA  VAL A 223     -10.198   3.230  11.244  0.00  0.00      A     
ATOM   3436  HA  VAL A 223     -10.936   3.433  10.467  0.00  0.00      A     
ATOM   3437  CB  VAL A 223     -10.899   3.413  12.606  0.00  0.00      A     
ATOM   3438  HB  VAL A 223     -10.223   3.098  13.401  0.00  0.00      A     
ATOM   3439  CG1 VAL A 223     -11.323   4.865  12.861  0.00  0.00      A     
ATOM   3440 HG11 VAL A 223     -11.871   4.929  13.802  0.00  0.00      A     
ATOM   3441 HG12 VAL A 223     -11.965   5.217  12.053  0.00  0.00      A     
ATOM   3442 HG13 VAL A 223     -10.454   5.517  12.937  0.00  0.00      A     
ATOM   3443  CG2 VAL A 223     -12.175   2.567  12.676  0.00  0.00      A     
ATOM   3444 HG21 VAL A 223     -11.943   1.515  12.519  0.00  0.00      A     
ATOM   3445 HG22 VAL A 223     -12.883   2.890  11.912  0.00  0.00      A     
ATOM   3446 HG23 VAL A 223     -12.634   2.672  13.658  0.00  0.00      A     
ATOM   3447  C   VAL A 223      -9.088   4.272  11.062  0.00  0.00      A     
ATOM   3448  O   VAL A 223      -9.240   5.207  10.275  0.00  0.00      A     
ATOM   3449  N   ALA A 224      -7.936   4.088  11.715  0.00  0.00      A     
ATOM   3450  HN  ALA A 224      -7.859   3.308  12.354  0.00  0.00      A     
ATOM   3451  CA  ALA A 224      -6.759   4.940  11.508  0.00  0.00      A     
ATOM   3452  HA  ALA A 224      -7.044   5.981  11.672  0.00  0.00      A     
ATOM   3453  CB  ALA A 224      -5.708   4.562  12.559  0.00  0.00      A     
ATOM   3454  HB1 ALA A 224      -6.073   4.816  13.553  0.00  0.00      A     
ATOM   3455  HB2 ALA A 224      -4.787   5.116  12.375  0.00  0.00      A     
ATOM   3456  HB3 ALA A 224      -5.498   3.492  12.522  0.00  0.00      A     
ATOM   3457  C   ALA A 224      -6.190   4.856  10.072  0.00  0.00      A     
ATOM   3458  O   ALA A 224      -5.840   5.879   9.484  0.00  0.00      A     
ATOM   3459  N   GLY A 225      -6.134   3.660   9.480  0.00  0.00      A     
ATOM   3460  HN  GLY A 225      -6.432   2.854  10.019  0.00  0.00      A     
ATOM   3461  CA  GLY A 225      -5.562   3.403   8.149  0.00  0.00      A     
ATOM   3462  HA1 GLY A 225      -5.474   2.329   8.008  0.00  0.00      A     
ATOM   3463  HA2 GLY A 225      -4.564   3.838   8.085  0.00  0.00      A     
ATOM   3464  C   GLY A 225      -6.398   3.933   6.986  0.00  0.00      A     
ATOM   3465  O   GLY A 225      -5.861   4.602   6.109  0.00  0.00      A     
ATOM   3466  N   LEU A 226      -7.717   3.719   7.004  0.00  0.00      A     
ATOM   3467  HN  LEU A 226      -8.101   3.142   7.748  0.00  0.00      A     
ATOM   3468  CA  LEU A 226      -8.651   4.292   6.027  0.00  0.00      A     
ATOM   3469  HA  LEU A 226      -8.270   4.053   5.036  0.00  0.00      A     
ATOM   3470  CB  LEU A 226     -10.018   3.603   6.189  0.00  0.00      A     
ATOM   3471  HB1 LEU A 226     -10.411   3.835   7.180  0.00  0.00      A     
ATOM   3472  HB2 LEU A 226      -9.871   2.523   6.133  0.00  0.00      A     
ATOM   3473  CG  LEU A 226     -11.070   4.006   5.139  0.00  0.00      A     
ATOM   3474  HG  LEU A 226     -11.275   5.071   5.226  0.00  0.00      A     
ATOM   3475  CD1 LEU A 226     -10.642   3.701   3.701  0.00  0.00      A     
ATOM   3476 HD11 LEU A 226     -10.392   2.643   3.612  0.00  0.00      A     
ATOM   3477 HD12 LEU A 226      -9.781   4.311   3.434  0.00  0.00      A     
ATOM   3478 HD13 LEU A 226     -11.458   3.930   3.018  0.00  0.00      A     
ATOM   3479  CD2 LEU A 226     -12.367   3.244   5.398  0.00  0.00      A     
ATOM   3480 HD21 LEU A 226     -13.128   3.546   4.681  0.00  0.00      A     
ATOM   3481 HD22 LEU A 226     -12.724   3.461   6.405  0.00  0.00      A     
ATOM   3482 HD23 LEU A 226     -12.194   2.171   5.305  0.00  0.00      A     
ATOM   3483  C   LEU A 226      -8.742   5.830   6.120  0.00  0.00      A     
ATOM   3484  O   LEU A 226      -8.837   6.496   5.092  0.00  0.00      A     
ATOM   3485  N   THR A 227      -8.627   6.396   7.328  0.00  0.00      A     
ATOM   3486  HN  THR A 227      -8.625   5.779   8.131  0.00  0.00      A     
ATOM   3487  CA  THR A 227      -8.468   7.857   7.555  0.00  0.00      A     
ATOM   3488  HA  THR A 227      -9.259   8.389   7.027  0.00  0.00      A     
ATOM   3489  CB  THR A 227      -8.584   8.211   9.047  0.00  0.00      A     
ATOM   3490  HB  THR A 227      -7.776   7.735   9.605  0.00  0.00      A     
ATOM   3491  CG2 THR A 227      -8.565   9.711   9.326  0.00  0.00      A     
ATOM   3492 HG21 THR A 227      -9.330  10.207   8.728  0.00  0.00      A     
ATOM   3493 HG22 THR A 227      -7.588  10.129   9.088  0.00  0.00      A     
ATOM   3494 HG23 THR A 227      -8.770   9.885  10.383  0.00  0.00      A     
ATOM   3495  OG1 THR A 227      -9.814   7.751   9.547  0.00  0.00      A     
ATOM   3496  HG1 THR A 227      -9.687   6.830   9.836  0.00  0.00      A     
ATOM   3497  C   THR A 227      -7.132   8.397   7.032  0.00  0.00      A     
ATOM   3498  O   THR A 227      -7.071   9.486   6.471  0.00  0.00      A     
ATOM   3499  N   SER A 228      -6.057   7.614   7.160  0.00  0.00      A     
ATOM   3500  HN  SER A 228      -6.174   6.748   7.669  0.00  0.00      A     
ATOM   3501  CA  SER A 228      -4.710   7.924   6.623  0.00  0.00      A     
ATOM   3502  HA  SER A 228      -4.479   8.970   6.820  0.00  0.00      A     
ATOM   3503  CB  SER A 228      -3.651   7.059   7.309  0.00  0.00      A     
ATOM   3504  HB1 SER A 228      -2.659   7.336   6.947  0.00  0.00      A     
ATOM   3505  HB2 SER A 228      -3.825   6.005   7.087  0.00  0.00      A     
ATOM   3506  OG  SER A 228      -3.709   7.264   8.702  0.00  0.00      A     
ATOM   3507  HG1 SER A 228      -4.535   6.864   9.033  0.00  0.00      A     
ATOM   3508  C   SER A 228      -4.561   7.695   5.115  0.00  0.00      A     
ATOM   3509  O   SER A 228      -3.583   8.132   4.505  0.00  0.00      A     
ATOM   3510  N   TYR A 229      -5.523   7.005   4.500  0.00  0.00      A     
ATOM   3511  HN  TYR A 229      -6.275   6.652   5.074  0.00  0.00      A     
ATOM   3512  CA  TYR A 229      -5.458   6.536   3.116  0.00  0.00      A     
ATOM   3513  HA  TYR A 229      -4.598   5.867   3.063  0.00  0.00      A     
ATOM   3514  CB  TYR A 229      -6.695   5.684   2.808  0.00  0.00      A     
ATOM   3515  HB1 TYR A 229      -7.541   6.330   2.566  0.00  0.00      A     
ATOM   3516  HB2 TYR A 229      -6.955   5.109   3.692  0.00  0.00      A     
ATOM   3517  CG  TYR A 229      -6.451   4.699   1.688  0.00  0.00      A     
ATOM   3518  CD1 TYR A 229      -5.834   3.464   1.967  0.00  0.00      A     
ATOM   3519  HD1 TYR A 229      -5.587   3.198   2.988  0.00  0.00      A     
ATOM   3520  CE1 TYR A 229      -5.475   2.600   0.914  0.00  0.00      A     
ATOM   3521  HE1 TYR A 229      -4.961   1.674   1.125  0.00  0.00      A     
ATOM   3522  CZ  TYR A 229      -5.748   2.967  -0.420  0.00  0.00      A     
ATOM   3523  OH  TYR A 229      -5.363   2.182  -1.458  0.00  0.00      A     
ATOM   3524  HH  TYR A 229      -4.908   1.373  -1.147  0.00  0.00      A     
ATOM   3525  CE2 TYR A 229      -6.384   4.194  -0.690  0.00  0.00      A     
ATOM   3526  HE2 TYR A 229      -6.528   4.495  -1.715  0.00  0.00      A     
ATOM   3527  CD2 TYR A 229      -6.733   5.061   0.360  0.00  0.00      A     
ATOM   3528  HD2 TYR A 229      -7.132   6.039   0.142  0.00  0.00      A     
ATOM   3529  C   TYR A 229      -5.215   7.602   2.026  0.00  0.00      A     
ATOM   3530  O   TYR A 229      -4.551   7.253   1.045  0.00  0.00      A     
ATOM   3531  N   PRO A 230      -5.634   8.885   2.148  0.00  0.00      A     
ATOM   3532  CD  PRO A 230      -6.563   9.441   3.125  0.00  0.00      A     
ATOM   3533  HD1 PRO A 230      -6.034   9.656   4.053  0.00  0.00      A     
ATOM   3534  HD2 PRO A 230      -7.403   8.770   3.313  0.00  0.00      A     
ATOM   3535  CG  PRO A 230      -7.061  10.759   2.534  0.00  0.00      A     
ATOM   3536  HG1 PRO A 230      -7.929  10.577   1.900  0.00  0.00      A     
ATOM   3537  HG2 PRO A 230      -7.306  11.481   3.314  0.00  0.00      A     
ATOM   3538  CB  PRO A 230      -5.885  11.225   1.680  0.00  0.00      A     
ATOM   3539  HB1 PRO A 230      -6.213  11.857   0.854  0.00  0.00      A     
ATOM   3540  HB2 PRO A 230      -5.185  11.775   2.308  0.00  0.00      A     
ATOM   3541  CA  PRO A 230      -5.246   9.922   1.182  0.00  0.00      A     
ATOM   3542  HA  PRO A 230      -5.655   9.669   0.205  0.00  0.00      A     
ATOM   3543  C   PRO A 230      -3.728  10.071   1.047  0.00  0.00      A     
ATOM   3544  O   PRO A 230      -3.208  10.245  -0.052  0.00  0.00      A     
ATOM   3545  N   PHE A 231      -3.017   9.932   2.166  0.00  0.00      A     
ATOM   3546  HN  PHE A 231      -3.524   9.708   3.012  0.00  0.00      A     
ATOM   3547  CA  PHE A 231      -1.595  10.243   2.306  0.00  0.00      A     
ATOM   3548  HA  PHE A 231      -1.342  11.055   1.629  0.00  0.00      A     
ATOM   3549  CB  PHE A 231      -1.373  10.772   3.726  0.00  0.00      A     
ATOM   3550  HB1 PHE A 231      -0.340  11.100   3.820  0.00  0.00      A     
ATOM   3551  HB2 PHE A 231      -1.540   9.970   4.445  0.00  0.00      A     
ATOM   3552  CG  PHE A 231      -2.298  11.939   4.033  0.00  0.00      A     
ATOM   3553  CD1 PHE A 231      -3.525  11.720   4.692  0.00  0.00      A     
ATOM   3554  HD1 PHE A 231      -3.778  10.735   5.057  0.00  0.00      A     
ATOM   3555  CE1 PHE A 231      -4.442  12.773   4.857  0.00  0.00      A     
ATOM   3556  HE1 PHE A 231      -5.383  12.598   5.360  0.00  0.00      A     
ATOM   3557  CZ  PHE A 231      -4.138  14.051   4.357  0.00  0.00      A     
ATOM   3558  HZ  PHE A 231      -4.844  14.863   4.469  0.00  0.00      A     
ATOM   3559  CE2 PHE A 231      -2.917  14.274   3.698  0.00  0.00      A     
ATOM   3560  HE2 PHE A 231      -2.697  15.255   3.303  0.00  0.00      A     
ATOM   3561  CD2 PHE A 231      -1.997  13.222   3.537  0.00  0.00      A     
ATOM   3562  HD2 PHE A 231      -1.070  13.396   3.009  0.00  0.00      A     
ATOM   3563  C   PHE A 231      -0.681   9.067   1.936  0.00  0.00      A     
ATOM   3564  O   PHE A 231       0.316   9.271   1.247  0.00  0.00      A     
ATOM   3565  N   ASP A 232      -1.063   7.823   2.256  0.00  0.00      A     
ATOM   3566  HN  ASP A 232      -1.872   7.696   2.850  0.00  0.00      A     
ATOM   3567  CA  ASP A 232      -0.470   6.666   1.564  0.00  0.00      A     
ATOM   3568  HA  ASP A 232       0.612   6.789   1.593  0.00  0.00      A     
ATOM   3569  CB  ASP A 232      -0.771   5.343   2.284  0.00  0.00      A     
ATOM   3570  HB1 ASP A 232      -1.833   5.113   2.177  0.00  0.00      A     
ATOM   3571  HB2 ASP A 232      -0.556   5.465   3.347  0.00  0.00      A     
ATOM   3572  CG  ASP A 232       0.073   4.163   1.756  0.00  0.00      A     
ATOM   3573  OD1 ASP A 232       1.250   4.327   1.354  0.00  0.00      A     
ATOM   3574  OD2 ASP A 232      -0.419   3.013   1.773  0.00  0.00      A     
ATOM   3575  C   ASP A 232      -0.870   6.622   0.074  0.00  0.00      A     
ATOM   3576  O   ASP A 232      -0.045   6.270  -0.752  0.00  0.00      A     
ATOM   3577  N   THR A 233      -2.066   7.067  -0.336  0.00  0.00      A     
ATOM   3578  HN  THR A 233      -2.750   7.335   0.364  0.00  0.00      A     
ATOM   3579  CA  THR A 233      -2.427   7.138  -1.776  0.00  0.00      A     
ATOM   3580  HA  THR A 233      -2.315   6.140  -2.199  0.00  0.00      A     
ATOM   3581  CB  THR A 233      -3.876   7.575  -2.029  0.00  0.00      A     
ATOM   3582  HB  THR A 233      -4.096   8.502  -1.507  0.00  0.00      A     
ATOM   3583  CG2 THR A 233      -4.238   7.741  -3.505  0.00  0.00      A     
ATOM   3584 HG21 THR A 233      -3.776   8.643  -3.904  0.00  0.00      A     
ATOM   3585 HG22 THR A 233      -5.316   7.846  -3.608  0.00  0.00      A     
ATOM   3586 HG23 THR A 233      -3.907   6.874  -4.075  0.00  0.00      A     
ATOM   3587  OG1 THR A 233      -4.715   6.565  -1.548  0.00  0.00      A     
ATOM   3588  HG1 THR A 233      -4.725   6.671  -0.577  0.00  0.00      A     
ATOM   3589  C   THR A 233      -1.503   8.038  -2.584  0.00  0.00      A     
ATOM   3590  O   THR A 233      -1.033   7.603  -3.638  0.00  0.00      A     
ATOM   3591  N   VAL A 234      -1.211   9.259  -2.114  0.00  0.00      A     
ATOM   3592  HN  VAL A 234      -1.684   9.576  -1.271  0.00  0.00      A     
ATOM   3593  CA  VAL A 234      -0.272  10.185  -2.798  0.00  0.00      A     
ATOM   3594  HA  VAL A 234      -0.490  10.135  -3.862  0.00  0.00      A     
ATOM   3595  CB  VAL A 234      -0.453  11.657  -2.411  0.00  0.00      A     
ATOM   3596  HB  VAL A 234       0.303  12.241  -2.934  0.00  0.00      A     
ATOM   3597  CG1 VAL A 234      -1.819  12.124  -2.899  0.00  0.00      A     
ATOM   3598 HG11 VAL A 234      -2.014  11.740  -3.895  0.00  0.00      A     
ATOM   3599 HG12 VAL A 234      -1.818  13.206  -2.944  0.00  0.00      A     
ATOM   3600 HG13 VAL A 234      -2.611  11.785  -2.231  0.00  0.00      A     
ATOM   3601  CG2 VAL A 234      -0.324  11.963  -0.920  0.00  0.00      A     
ATOM   3602 HG21 VAL A 234       0.563  11.496  -0.501  0.00  0.00      A     
ATOM   3603 HG22 VAL A 234      -1.196  11.597  -0.397  0.00  0.00      A     
ATOM   3604 HG23 VAL A 234      -0.270  13.041  -0.779  0.00  0.00      A     
ATOM   3605  C   VAL A 234       1.205   9.808  -2.697  0.00  0.00      A     
ATOM   3606  O   VAL A 234       1.993  10.207  -3.553  0.00  0.00      A     
ATOM   3607  N   ARG A 235       1.574   8.963  -1.731  0.00  0.00      A     
ATOM   3608  HN  ARG A 235       0.888   8.772  -1.009  0.00  0.00      A     
ATOM   3609  CA  ARG A 235       2.834   8.193  -1.710  0.00  0.00      A     
ATOM   3610  HA  ARG A 235       3.674   8.843  -1.964  0.00  0.00      A     
ATOM   3611  CB  ARG A 235       2.998   7.695  -0.262  0.00  0.00      A     
ATOM   3612  HB1 ARG A 235       2.053   7.278   0.069  0.00  0.00      A     
ATOM   3613  HB2 ARG A 235       3.195   8.564   0.364  0.00  0.00      A     
ATOM   3614  CG  ARG A 235       4.072   6.637   0.014  0.00  0.00      A     
ATOM   3615  HG1 ARG A 235       5.051   7.010  -0.288  0.00  0.00      A     
ATOM   3616  HG2 ARG A 235       3.846   5.723  -0.535  0.00  0.00      A     
ATOM   3617  CD  ARG A 235       4.056   6.336   1.522  0.00  0.00      A     
ATOM   3618  HD1 ARG A 235       3.063   5.984   1.808  0.00  0.00      A     
ATOM   3619  HD2 ARG A 235       4.236   7.263   2.070  0.00  0.00      A     
ATOM   3620  NE  ARG A 235       5.081   5.348   1.900  0.00  0.00      A     
ATOM   3621  HE  ARG A 235       5.993   5.698   2.129  0.00  0.00      A     
ATOM   3622  CZ  ARG A 235       4.911   4.061   2.083  0.00  0.00      A     
ATOM   3623  NH1 ARG A 235       3.797   3.437   1.972  0.00  0.00      A     
ATOM   3624 HH11 ARG A 235       3.780   2.444   2.147  0.00  0.00      A     
ATOM   3625 HH12 ARG A 235       2.934   3.936   1.761  0.00  0.00      A     
ATOM   3626  NH2 ARG A 235       5.899   3.306   2.388  0.00  0.00      A     
ATOM   3627 HH21 ARG A 235       5.684   2.320   2.505  0.00  0.00      A     
ATOM   3628 HH22 ARG A 235       6.835   3.646   2.373  0.00  0.00      A     
ATOM   3629  C   ARG A 235       2.848   7.054  -2.743  0.00  0.00      A     
ATOM   3630  O   ARG A 235       3.798   6.929  -3.512  0.00  0.00      A     
ATOM   3631  N   ARG A 236       1.815   6.205  -2.768  0.00  0.00      A     
ATOM   3632  HN  ARG A 236       1.070   6.409  -2.108  0.00  0.00      A     
ATOM   3633  CA  ARG A 236       1.831   4.857  -3.379  0.00  0.00      A     
ATOM   3634  HA  ARG A 236       2.787   4.404  -3.126  0.00  0.00      A     
ATOM   3635  CB  ARG A 236       0.706   4.002  -2.758  0.00  0.00      A     
ATOM   3636  HB1 ARG A 236      -0.255   4.298  -3.184  0.00  0.00      A     
ATOM   3637  HB2 ARG A 236       0.662   4.184  -1.687  0.00  0.00      A     
ATOM   3638  CG  ARG A 236       0.902   2.490  -2.941  0.00  0.00      A     
ATOM   3639  HG1 ARG A 236       1.077   2.265  -3.993  0.00  0.00      A     
ATOM   3640  HG2 ARG A 236      -0.011   1.975  -2.634  0.00  0.00      A     
ATOM   3641  CD  ARG A 236       2.071   1.952  -2.104  0.00  0.00      A     
ATOM   3642  HD1 ARG A 236       2.981   2.512  -2.319  0.00  0.00      A     
ATOM   3643  HD2 ARG A 236       2.257   0.928  -2.419  0.00  0.00      A     
ATOM   3644  NE  ARG A 236       1.790   2.008  -0.654  0.00  0.00      A     
ATOM   3645  HE  ARG A 236       1.415   2.856  -0.247  0.00  0.00      A     
ATOM   3646  CZ  ARG A 236       1.981   1.056   0.221  0.00  0.00      A     
ATOM   3647  NH1 ARG A 236       2.439  -0.104  -0.057  0.00  0.00      A     
ATOM   3648 HH11 ARG A 236       2.484  -0.764   0.717  0.00  0.00      A     
ATOM   3649 HH12 ARG A 236       2.426  -0.428  -1.010  0.00  0.00      A     
ATOM   3650  NH2 ARG A 236       1.699   1.260   1.447  0.00  0.00      A     
ATOM   3651 HH21 ARG A 236       1.631   0.447   2.064  0.00  0.00      A     
ATOM   3652 HH22 ARG A 236       1.113   2.065   1.644  0.00  0.00      A     
ATOM   3653  C   ARG A 236       1.766   4.818  -4.904  0.00  0.00      A     
ATOM   3654  O   ARG A 236       2.564   4.097  -5.502  0.00  0.00      A     
ATOM   3655  N   ARG A 237       0.874   5.581  -5.555  0.00  0.00      A     
ATOM   3656  HN  ARG A 237       0.290   6.199  -4.998  0.00  0.00      A     
ATOM   3657  CA  ARG A 237       0.780   5.601  -7.043  0.00  0.00      A     
ATOM   3658  HA  ARG A 237       0.725   4.575  -7.407  0.00  0.00      A     
ATOM   3659  CB  ARG A 237      -0.471   6.349  -7.537  0.00  0.00      A     
ATOM   3660  HB1 ARG A 237      -0.516   6.263  -8.624  0.00  0.00      A     
ATOM   3661  HB2 ARG A 237      -0.366   7.405  -7.308  0.00  0.00      A     
ATOM   3662  CG  ARG A 237      -1.818   5.873  -6.971  0.00  0.00      A     
ATOM   3663  HG1 ARG A 237      -2.596   6.478  -7.436  0.00  0.00      A     
ATOM   3664  HG2 ARG A 237      -1.851   6.049  -5.896  0.00  0.00      A     
ATOM   3665  CD  ARG A 237      -2.123   4.395  -7.249  0.00  0.00      A     
ATOM   3666  HD1 ARG A 237      -1.467   3.773  -6.635  0.00  0.00      A     
ATOM   3667  HD2 ARG A 237      -1.912   4.178  -8.298  0.00  0.00      A     
ATOM   3668  NE  ARG A 237      -3.532   4.088  -6.929  0.00  0.00      A     
ATOM   3669  HE  ARG A 237      -3.813   4.085  -5.962  0.00  0.00      A     
ATOM   3670  CZ  ARG A 237      -4.528   3.979  -7.775  0.00  0.00      A     
ATOM   3671  NH1 ARG A 237      -4.409   3.965  -9.048  0.00  0.00      A     
ATOM   3672 HH11 ARG A 237      -5.270   4.067  -9.579  0.00  0.00      A     
ATOM   3673 HH12 ARG A 237      -3.518   4.044  -9.508  0.00  0.00      A     
ATOM   3674  NH2 ARG A 237      -5.736   3.920  -7.360  0.00  0.00      A     
ATOM   3675 HH21 ARG A 237      -6.469   4.036  -8.057  0.00  0.00      A     
ATOM   3676 HH22 ARG A 237      -5.916   4.154  -6.393  0.00  0.00      A     
ATOM   3677  C   ARG A 237       2.042   6.180  -7.699  0.00  0.00      A     
ATOM   3678  O   ARG A 237       2.497   5.651  -8.712  0.00  0.00      A     
ATOM   3679  N   MET A 238       2.650   7.182  -7.063  0.00  0.00      A     
ATOM   3680  HN  MET A 238       2.128   7.602  -6.302  0.00  0.00      A     
ATOM   3681  CA  MET A 238       3.966   7.753  -7.392  0.00  0.00      A     
ATOM   3682  HA  MET A 238       3.982   8.003  -8.453  0.00  0.00      A     
ATOM   3683  CB  MET A 238       4.155   9.049  -6.585  0.00  0.00      A     
ATOM   3684  HB1 MET A 238       4.214   8.820  -5.520  0.00  0.00      A     
ATOM   3685  HB2 MET A 238       3.292   9.689  -6.751  0.00  0.00      A     
ATOM   3686  CG  MET A 238       5.406   9.829  -6.999  0.00  0.00      A     
ATOM   3687  HG1 MET A 238       6.274   9.175  -6.926  0.00  0.00      A     
ATOM   3688  HG2 MET A 238       5.544  10.658  -6.305  0.00  0.00      A     
ATOM   3689  SD  MET A 238       5.308  10.504  -8.676  0.00  0.00      A     
ATOM   3690  CE  MET A 238       7.058  10.750  -9.032  0.00  0.00      A     
ATOM   3691  HE1 MET A 238       7.575   9.794  -8.961  0.00  0.00      A     
ATOM   3692  HE2 MET A 238       7.475  11.457  -8.316  0.00  0.00      A     
ATOM   3693  HE3 MET A 238       7.178  11.136 -10.042  0.00  0.00      A     
ATOM   3694  C   MET A 238       5.125   6.778  -7.128  0.00  0.00      A     
ATOM   3695  O   MET A 238       5.918   6.507  -8.027  0.00  0.00      A     
ATOM   3696  N   MET A 239       5.196   6.178  -5.936  0.00  0.00      A     
ATOM   3697  HN  MET A 239       4.556   6.476  -5.205  0.00  0.00      A     
ATOM   3698  CA  MET A 239       6.200   5.152  -5.602  0.00  0.00      A     
ATOM   3699  HA  MET A 239       7.195   5.585  -5.719  0.00  0.00      A     
ATOM   3700  CB  MET A 239       6.028   4.695  -4.149  0.00  0.00      A     
ATOM   3701  HB1 MET A 239       6.509   3.725  -4.020  0.00  0.00      A     
ATOM   3702  HB2 MET A 239       4.970   4.575  -3.918  0.00  0.00      A     
ATOM   3703  CG  MET A 239       6.669   5.683  -3.174  0.00  0.00      A     
ATOM   3704  HG1 MET A 239       6.379   5.404  -2.161  0.00  0.00      A     
ATOM   3705  HG2 MET A 239       6.299   6.689  -3.371  0.00  0.00      A     
ATOM   3706  SD  MET A 239       8.477   5.698  -3.270  0.00  0.00      A     
ATOM   3707  CE  MET A 239       8.821   6.871  -1.941  0.00  0.00      A     
ATOM   3708  HE1 MET A 239       8.262   6.596  -1.046  0.00  0.00      A     
ATOM   3709  HE2 MET A 239       8.534   7.872  -2.260  0.00  0.00      A     
ATOM   3710  HE3 MET A 239       9.885   6.846  -1.717  0.00  0.00      A     
ATOM   3711  C   MET A 239       6.171   3.933  -6.529  0.00  0.00      A     
ATOM   3712  O   MET A 239       7.221   3.458  -6.944  0.00  0.00      A     
ATOM   3713  N   MET A 240       4.994   3.462  -6.950  0.00  0.00      A     
ATOM   3714  HN  MET A 240       4.149   3.853  -6.544  0.00  0.00      A     
ATOM   3715  CA  MET A 240       4.876   2.398  -7.962  0.00  0.00      A     
ATOM   3716  HA  MET A 240       5.426   1.533  -7.591  0.00  0.00      A     
ATOM   3717  CB  MET A 240       3.402   1.993  -8.133  0.00  0.00      A     
ATOM   3718  HB1 MET A 240       3.274   1.460  -9.074  0.00  0.00      A     
ATOM   3719  HB2 MET A 240       2.776   2.886  -8.162  0.00  0.00      A     
ATOM   3720  CG  MET A 240       2.937   1.073  -6.997  0.00  0.00      A     
ATOM   3721  HG1 MET A 240       1.864   0.913  -7.103  0.00  0.00      A     
ATOM   3722  HG2 MET A 240       3.109   1.571  -6.042  0.00  0.00      A     
ATOM   3723  SD  MET A 240       3.754  -0.551  -6.966  0.00  0.00      A     
ATOM   3724  CE  MET A 240       3.016  -1.230  -5.453  0.00  0.00      A     
ATOM   3725  HE1 MET A 240       3.268  -0.595  -4.603  0.00  0.00      A     
ATOM   3726  HE2 MET A 240       3.397  -2.235  -5.270  0.00  0.00      A     
ATOM   3727  HE3 MET A 240       1.931  -1.273  -5.555  0.00  0.00      A     
ATOM   3728  C   MET A 240       5.529   2.721  -9.322  0.00  0.00      A     
ATOM   3729  O   MET A 240       5.789   1.796 -10.094  0.00  0.00      A     
ATOM   3730  N   GLN A 241       5.846   3.988  -9.616  0.00  0.00      A     
ATOM   3731  HN  GLN A 241       5.635   4.704  -8.929  0.00  0.00      A     
ATOM   3732  CA  GLN A 241       6.639   4.390 -10.792  0.00  0.00      A     
ATOM   3733  HA  GLN A 241       6.348   3.773 -11.642  0.00  0.00      A     
ATOM   3734  CB  GLN A 241       6.356   5.857 -11.163  0.00  0.00      A     
ATOM   3735  HB1 GLN A 241       6.774   6.043 -12.152  0.00  0.00      A     
ATOM   3736  HB2 GLN A 241       6.866   6.519 -10.462  0.00  0.00      A     
ATOM   3737  CG  GLN A 241       4.866   6.224 -11.188  0.00  0.00      A     
ATOM   3738  HG1 GLN A 241       4.749   7.189 -11.676  0.00  0.00      A     
ATOM   3739  HG2 GLN A 241       4.505   6.327 -10.169  0.00  0.00      A     
ATOM   3740  CD  GLN A 241       4.014   5.198 -11.918  0.00  0.00      A     
ATOM   3741  OE1 GLN A 241       4.290   4.815 -13.036  0.00  0.00      A     
ATOM   3742  NE2 GLN A 241       2.945   4.716 -11.342  0.00  0.00      A     
ATOM   3743 HE21 GLN A 241       2.378   4.106 -11.895  0.00  0.00      A     
ATOM   3744 HE22 GLN A 241       2.700   5.015 -10.401  0.00  0.00      A     
ATOM   3745  C   GLN A 241       8.156   4.205 -10.613  0.00  0.00      A     
ATOM   3746  O   GLN A 241       8.880   4.109 -11.600  0.00  0.00      A     
ATOM   3747  N   SER A 242       8.657   4.138  -9.378  0.00  0.00      A     
ATOM   3748  HN  SER A 242       8.028   4.198  -8.585  0.00  0.00      A     
ATOM   3749  CA  SER A 242      10.087   3.934  -9.105  0.00  0.00      A     
ATOM   3750  HA  SER A 242      10.627   4.686  -9.673  0.00  0.00      A     
ATOM   3751  CB  SER A 242      10.391   4.176  -7.623  0.00  0.00      A     
ATOM   3752  HB1 SER A 242      11.412   3.863  -7.399  0.00  0.00      A     
ATOM   3753  HB2 SER A 242       9.706   3.607  -6.995  0.00  0.00      A     
ATOM   3754  OG  SER A 242      10.270   5.563  -7.362  0.00  0.00      A     
ATOM   3755  HG1 SER A 242      11.175   5.890  -7.165  0.00  0.00      A     
ATOM   3756  C   SER A 242      10.608   2.564  -9.568  0.00  0.00      A     
ATOM   3757  O   SER A 242       9.862   1.593  -9.704  0.00  0.00      A     
ATOM   3758  N   GLY A 243      11.918   2.476  -9.828  0.00  0.00      A     
ATOM   3759  HN  GLY A 243      12.488   3.289  -9.650  0.00  0.00      A     
ATOM   3760  CA  GLY A 243      12.569   1.262 -10.356  0.00  0.00      A     
ATOM   3761  HA1 GLY A 243      12.237   0.396  -9.781  0.00  0.00      A     
ATOM   3762  HA2 GLY A 243      13.647   1.354 -10.220  0.00  0.00      A     
ATOM   3763  C   GLY A 243      12.318   0.954 -11.845  0.00  0.00      A     
ATOM   3764  O   GLY A 243      12.399  -0.209 -12.236  0.00  0.00      A     
ATOM   3765  N   ARG A 244      12.018   1.968 -12.676  0.00  0.00      A     
ATOM   3766  HN  ARG A 244      11.979   2.891 -12.269  0.00  0.00      A     
ATOM   3767  CA  ARG A 244      11.643   1.852 -14.111  0.00  0.00      A     
ATOM   3768  HA  ARG A 244      11.791   0.828 -14.458  0.00  0.00      A     
ATOM   3769  CB  ARG A 244      10.158   2.227 -14.284  0.00  0.00      A     
ATOM   3770  HB1 ARG A 244       9.892   2.143 -15.339  0.00  0.00      A     
ATOM   3771  HB2 ARG A 244      10.035   3.273 -13.996  0.00  0.00      A     
ATOM   3772  CG  ARG A 244       9.164   1.380 -13.481  0.00  0.00      A     
ATOM   3773  HG1 ARG A 244       9.384   1.455 -12.416  0.00  0.00      A     
ATOM   3774  HG2 ARG A 244       9.225   0.336 -13.792  0.00  0.00      A     
ATOM   3775  CD  ARG A 244       7.752   1.917 -13.738  0.00  0.00      A     
ATOM   3776  HD1 ARG A 244       7.492   1.761 -14.783  0.00  0.00      A     
ATOM   3777  HD2 ARG A 244       7.746   2.995 -13.572  0.00  0.00      A     
ATOM   3778  NE  ARG A 244       6.760   1.303 -12.842  0.00  0.00      A     
ATOM   3779  HE  ARG A 244       6.811   1.532 -11.862  0.00  0.00      A     
ATOM   3780  CZ  ARG A 244       5.672   0.667 -13.183  0.00  0.00      A     
ATOM   3781  NH1 ARG A 244       5.379   0.220 -14.344  0.00  0.00      A     
ATOM   3782 HH11 ARG A 244       4.546  -0.321 -14.479  0.00  0.00      A     
ATOM   3783 HH12 ARG A 244       6.085   0.269 -15.080  0.00  0.00      A     
ATOM   3784  NH2 ARG A 244       4.775   0.463 -12.304  0.00  0.00      A     
ATOM   3785 HH21 ARG A 244       3.851   0.319 -12.672  0.00  0.00      A     
ATOM   3786 HH22 ARG A 244       4.922   0.860 -11.390  0.00  0.00      A     
ATOM   3787  C   ARG A 244      12.460   2.770 -15.037  0.00  0.00      A     
ATOM   3788  O   ARG A 244      13.021   3.768 -14.591  0.00  0.00      A     
ATOM   3789  N   LYS A 245      12.436   2.481 -16.346  0.00  0.00      A     
ATOM   3790  HN  LYS A 245      11.968   1.625 -16.603  0.00  0.00      A     
ATOM   3791  CA  LYS A 245      12.811   3.426 -17.428  0.00  0.00      A     
ATOM   3792  HA  LYS A 245      13.764   3.894 -17.174  0.00  0.00      A     
ATOM   3793  CB  LYS A 245      12.960   2.676 -18.766  0.00  0.00      A     
ATOM   3794  HB1 LYS A 245      12.941   3.412 -19.569  0.00  0.00      A     
ATOM   3795  HB2 LYS A 245      12.111   2.005 -18.912  0.00  0.00      A     
ATOM   3796  CG  LYS A 245      14.274   1.882 -18.864  0.00  0.00      A     
ATOM   3797  HG1 LYS A 245      14.256   1.072 -18.134  0.00  0.00      A     
ATOM   3798  HG2 LYS A 245      15.114   2.538 -18.629  0.00  0.00      A     
ATOM   3799  CD  LYS A 245      14.494   1.283 -20.264  0.00  0.00      A     
ATOM   3800  HD1 LYS A 245      13.645   0.645 -20.520  0.00  0.00      A     
ATOM   3801  HD2 LYS A 245      15.392   0.663 -20.240  0.00  0.00      A     
ATOM   3802  CE  LYS A 245      14.665   2.369 -21.338  0.00  0.00      A     
ATOM   3803  HE1 LYS A 245      15.532   2.990 -21.086  0.00  0.00      A     
ATOM   3804  HE2 LYS A 245      13.779   3.008 -21.349  0.00  0.00      A     
ATOM   3805  NZ  LYS A 245      14.842   1.778 -22.681  0.00  0.00      A     
ATOM   3806  HZ1 LYS A 245      15.712   1.256 -22.748  0.00  0.00      A     
ATOM   3807  HZ2 LYS A 245      14.867   2.501 -23.398  0.00  0.00      A     
ATOM   3808  HZ3 LYS A 245      14.091   1.132 -22.916  0.00  0.00      A     
ATOM   3809  C   LYS A 245      11.793   4.568 -17.607  0.00  0.00      A     
ATOM   3810  O   LYS A 245      10.601   4.401 -17.359  0.00  0.00      A     
ATOM   3811  N   GLY A 246      12.263   5.698 -18.143  0.00  0.00      A     
ATOM   3812  HN  GLY A 246      13.255   5.743 -18.315  0.00  0.00      A     
ATOM   3813  CA  GLY A 246      11.468   6.916 -18.408  0.00  0.00      A     
ATOM   3814  HA1 GLY A 246      12.112   7.654 -18.885  0.00  0.00      A     
ATOM   3815  HA2 GLY A 246      11.140   7.334 -17.456  0.00  0.00      A     
ATOM   3816  C   GLY A 246      10.218   6.772 -19.297  0.00  0.00      A     
ATOM   3817  O   GLY A 246       9.335   7.616 -19.223  0.00  0.00      A     
ATOM   3818  N   THR A 247      10.096   5.709 -20.100  0.00  0.00      A     
ATOM   3819  HN  THR A 247      10.857   5.053 -20.166  0.00  0.00      A     
ATOM   3820  CA  THR A 247       8.879   5.415 -20.899  0.00  0.00      A     
ATOM   3821  HA  THR A 247       8.406   6.357 -21.174  0.00  0.00      A     
ATOM   3822  CB  THR A 247       9.208   4.689 -22.213  0.00  0.00      A     
ATOM   3823  HB  THR A 247       8.283   4.376 -22.701  0.00  0.00      A     
ATOM   3824  CG2 THR A 247       9.974   5.604 -23.166  0.00  0.00      A     
ATOM   3825 HG21 THR A 247      10.130   5.102 -24.119  0.00  0.00      A     
ATOM   3826 HG22 THR A 247      10.941   5.872 -22.741  0.00  0.00      A     
ATOM   3827 HG23 THR A 247       9.396   6.511 -23.347  0.00  0.00      A     
ATOM   3828  OG1 THR A 247      10.024   3.563 -21.988  0.00  0.00      A     
ATOM   3829  HG1 THR A 247      10.087   3.110 -22.849  0.00  0.00      A     
ATOM   3830  C   THR A 247       7.791   4.623 -20.161  0.00  0.00      A     
ATOM   3831  O   THR A 247       6.650   4.606 -20.616  0.00  0.00      A     
ATOM   3832  N   ASP A 248       8.073   4.045 -18.986  0.00  0.00      A     
ATOM   3833  HN  ASP A 248       9.025   4.107 -18.647  0.00  0.00      A     
ATOM   3834  CA  ASP A 248       7.103   3.259 -18.189  0.00  0.00      A     
ATOM   3835  HA  ASP A 248       6.192   3.143 -18.774  0.00  0.00      A     
ATOM   3836  CB  ASP A 248       7.657   1.837 -17.991  0.00  0.00      A     
ATOM   3837  HB1 ASP A 248       8.560   1.897 -17.381  0.00  0.00      A     
ATOM   3838  HB2 ASP A 248       7.938   1.431 -18.965  0.00  0.00      A     
ATOM   3839  CG  ASP A 248       6.663   0.862 -17.339  0.00  0.00      A     
ATOM   3840  OD1 ASP A 248       5.450   0.877 -17.659  0.00  0.00      A     
ATOM   3841  OD2 ASP A 248       7.090   0.100 -16.449  0.00  0.00      A     
ATOM   3842  C   ASP A 248       6.662   3.940 -16.866  0.00  0.00      A     
ATOM   3843  O   ASP A 248       5.715   3.485 -16.223  0.00  0.00      A     
ATOM   3844  N   ILE A 249       7.267   5.070 -16.482  0.00  0.00      A     
ATOM   3845  HN  ILE A 249       8.034   5.403 -17.047  0.00  0.00      A     
ATOM   3846  CA  ILE A 249       6.735   5.957 -15.422  0.00  0.00      A     
ATOM   3847  HA  ILE A 249       6.466   5.327 -14.572  0.00  0.00      A     
ATOM   3848  CB  ILE A 249       7.797   6.966 -14.925  0.00  0.00      A     
ATOM   3849  HB  ILE A 249       7.352   7.534 -14.106  0.00  0.00      A     
ATOM   3850  CG2 ILE A 249       9.005   6.204 -14.356  0.00  0.00      A     
ATOM   3851 HG21 ILE A 249       9.596   5.765 -15.161  0.00  0.00      A     
ATOM   3852 HG22 ILE A 249       8.660   5.407 -13.703  0.00  0.00      A     
ATOM   3853 HG23 ILE A 249       9.637   6.874 -13.773  0.00  0.00      A     
ATOM   3854  CG1 ILE A 249       8.236   7.969 -16.012  0.00  0.00      A     
ATOM   3855 HG11 ILE A 249       7.359   8.468 -16.423  0.00  0.00      A     
ATOM   3856 HG12 ILE A 249       8.723   7.422 -16.815  0.00  0.00      A     
ATOM   3857  CD  ILE A 249       9.191   9.060 -15.512  0.00  0.00      A     
ATOM   3858  HD1 ILE A 249      10.145   8.625 -15.213  0.00  0.00      A     
ATOM   3859  HD2 ILE A 249       8.746   9.585 -14.666  0.00  0.00      A     
ATOM   3860  HD3 ILE A 249       9.373   9.772 -16.317  0.00  0.00      A     
ATOM   3861  C   ILE A 249       5.446   6.691 -15.848  0.00  0.00      A     
ATOM   3862  O   ILE A 249       5.223   6.959 -17.028  0.00  0.00      A     
ATOM   3863  N   MET A 250       4.589   7.035 -14.878  0.00  0.00      A     
ATOM   3864  HN  MET A 250       4.769   6.611 -13.978  0.00  0.00      A     
ATOM   3865  CA  MET A 250       3.233   7.591 -15.112  0.00  0.00      A     
ATOM   3866  HA  MET A 250       3.163   7.930 -16.147  0.00  0.00      A     
ATOM   3867  CB  MET A 250       2.182   6.475 -14.913  0.00  0.00      A     
ATOM   3868  HB1 MET A 250       1.192   6.867 -15.146  0.00  0.00      A     
ATOM   3869  HB2 MET A 250       2.179   6.174 -13.866  0.00  0.00      A     
ATOM   3870  CG  MET A 250       2.428   5.233 -15.791  0.00  0.00      A     
ATOM   3871  HG1 MET A 250       3.479   4.959 -15.734  0.00  0.00      A     
ATOM   3872  HG2 MET A 250       2.208   5.487 -16.828  0.00  0.00      A     
ATOM   3873  SD  MET A 250       1.511   3.736 -15.333  0.00  0.00      A     
ATOM   3874  CE  MET A 250      -0.191   4.256 -15.670  0.00  0.00      A     
ATOM   3875  HE1 MET A 250      -0.456   5.075 -15.006  0.00  0.00      A     
ATOM   3876  HE2 MET A 250      -0.874   3.425 -15.495  0.00  0.00      A     
ATOM   3877  HE3 MET A 250      -0.288   4.587 -16.705  0.00  0.00      A     
ATOM   3878  C   MET A 250       2.875   8.825 -14.246  0.00  0.00      A     
ATOM   3879  O   MET A 250       1.784   9.383 -14.393  0.00  0.00      A     
ATOM   3880  N   TYR A 251       3.790   9.267 -13.373  0.00  0.00      A     
ATOM   3881  HN  TYR A 251       4.696   8.826 -13.396  0.00  0.00      A     
ATOM   3882  CA  TYR A 251       3.645  10.393 -12.426  0.00  0.00      A     
ATOM   3883  HA  TYR A 251       2.966  11.132 -12.838  0.00  0.00      A     
ATOM   3884  CB  TYR A 251       3.056   9.888 -11.103  0.00  0.00      A     
ATOM   3885  HB1 TYR A 251       3.039  10.716 -10.393  0.00  0.00      A     
ATOM   3886  HB2 TYR A 251       3.708   9.118 -10.693  0.00  0.00      A     
ATOM   3887  CG  TYR A 251       1.646   9.354 -11.183  0.00  0.00      A     
ATOM   3888  CD1 TYR A 251       0.564  10.252 -11.147  0.00  0.00      A     
ATOM   3889  HD1 TYR A 251       0.734  11.323 -11.099  0.00  0.00      A     
ATOM   3890  CE1 TYR A 251      -0.747   9.746 -11.096  0.00  0.00      A     
ATOM   3891  HE1 TYR A 251      -1.581  10.408 -10.966  0.00  0.00      A     
ATOM   3892  CZ  TYR A 251      -0.986   8.361 -11.140  0.00  0.00      A     
ATOM   3893  OH  TYR A 251      -2.260   7.901 -11.116  0.00  0.00      A     
ATOM   3894  HH  TYR A 251      -2.879   8.645 -11.037  0.00  0.00      A     
ATOM   3895  CE2 TYR A 251       0.099   7.466 -11.206  0.00  0.00      A     
ATOM   3896  HE2 TYR A 251      -0.097   6.405 -11.230  0.00  0.00      A     
ATOM   3897  CD2 TYR A 251       1.415   7.966 -11.208  0.00  0.00      A     
ATOM   3898  HD2 TYR A 251       2.248   7.285 -11.214  0.00  0.00      A     
ATOM   3899  C   TYR A 251       4.982  11.110 -12.144  0.00  0.00      A     
ATOM   3900  O   TYR A 251       6.046  10.563 -12.434  0.00  0.00      A     
ATOM   3901  N   THR A 252       4.930  12.327 -11.582  0.00  0.00      A     
ATOM   3902  HN  THR A 252       3.997  12.712 -11.454  0.00  0.00      A     
ATOM   3903  CA  THR A 252       6.078  13.273 -11.553  0.00  0.00      A     
ATOM   3904  HA  THR A 252       6.986  12.727 -11.808  0.00  0.00      A     
ATOM   3905  CB  THR A 252       5.925  14.366 -12.620  0.00  0.00      A     
ATOM   3906  HB  THR A 252       6.777  15.045 -12.557  0.00  0.00      A     
ATOM   3907  CG2 THR A 252       5.842  13.821 -14.043  0.00  0.00      A     
ATOM   3908 HG21 THR A 252       5.828  14.655 -14.744  0.00  0.00      A     
ATOM   3909 HG22 THR A 252       4.935  13.231 -14.177  0.00  0.00      A     
ATOM   3910 HG23 THR A 252       6.713  13.199 -14.249  0.00  0.00      A     
ATOM   3911  OG1 THR A 252       4.744  15.089 -12.400  0.00  0.00      A     
ATOM   3912  HG1 THR A 252       3.998  14.492 -12.593  0.00  0.00      A     
ATOM   3913  C   THR A 252       6.395  13.985 -10.227  0.00  0.00      A     
ATOM   3914  O   THR A 252       7.577  14.074  -9.896  0.00  0.00      A     
ATOM   3915  N   GLY A 253       5.428  14.462  -9.432  0.00  0.00      A     
ATOM   3916  HN  GLY A 253       4.472  14.353  -9.735  0.00  0.00      A     
ATOM   3917  CA  GLY A 253       5.686  15.292  -8.227  0.00  0.00      A     
ATOM   3918  HA1 GLY A 253       6.093  16.255  -8.540  0.00  0.00      A     
ATOM   3919  HA2 GLY A 253       6.438  14.803  -7.607  0.00  0.00      A     
ATOM   3920  C   GLY A 253       4.463  15.569  -7.333  0.00  0.00      A     
ATOM   3921  O   GLY A 253       3.376  15.073  -7.619  0.00  0.00      A     
ATOM   3922  N   THR A 254       4.620  16.344  -6.247  0.00  0.00      A     
ATOM   3923  HN  THR A 254       5.535  16.752  -6.088  0.00  0.00      A     
ATOM   3924  CA  THR A 254       3.590  16.524  -5.177  0.00  0.00      A     
ATOM   3925  HA  THR A 254       3.511  15.591  -4.621  0.00  0.00      A     
ATOM   3926  CB  THR A 254       3.958  17.625  -4.162  0.00  0.00      A     
ATOM   3927  HB  THR A 254       4.038  18.584  -4.672  0.00  0.00      A     
ATOM   3928  CG2 THR A 254       2.955  17.755  -3.015  0.00  0.00      A     
ATOM   3929 HG21 THR A 254       2.835  16.794  -2.515  0.00  0.00      A     
ATOM   3930 HG22 THR A 254       1.988  18.093  -3.387  0.00  0.00      A     
ATOM   3931 HG23 THR A 254       3.315  18.495  -2.300  0.00  0.00      A     
ATOM   3932  OG1 THR A 254       5.186  17.345  -3.538  0.00  0.00      A     
ATOM   3933  HG1 THR A 254       5.881  17.587  -4.183  0.00  0.00      A     
ATOM   3934  C   THR A 254       2.187  16.841  -5.696  0.00  0.00      A     
ATOM   3935  O   THR A 254       1.245  16.117  -5.387  0.00  0.00      A     
ATOM   3936  N   LEU A 255       2.030  17.888  -6.511  0.00  0.00      A     
ATOM   3937  HN  LEU A 255       2.829  18.483  -6.699  0.00  0.00      A     
ATOM   3938  CA  LEU A 255       0.735  18.244  -7.108  0.00  0.00      A     
ATOM   3939  HA  LEU A 255      -0.008  18.275  -6.309  0.00  0.00      A     
ATOM   3940  CB  LEU A 255       0.861  19.662  -7.696  0.00  0.00      A     
ATOM   3941  HB1 LEU A 255       1.647  19.665  -8.452  0.00  0.00      A     
ATOM   3942  HB2 LEU A 255       1.186  20.310  -6.885  0.00  0.00      A     
ATOM   3943  CG  LEU A 255      -0.390  20.335  -8.288  0.00  0.00      A     
ATOM   3944  HG  LEU A 255      -0.192  21.403  -8.284  0.00  0.00      A     
ATOM   3945  CD1 LEU A 255      -0.625  19.928  -9.741  0.00  0.00      A     
ATOM   3946 HD11 LEU A 255      -0.855  18.874  -9.807  0.00  0.00      A     
ATOM   3947 HD12 LEU A 255       0.265  20.140 -10.333  0.00  0.00      A     
ATOM   3948 HD13 LEU A 255      -1.456  20.495 -10.151  0.00  0.00      A     
ATOM   3949  CD2 LEU A 255      -1.655  20.107  -7.465  0.00  0.00      A     
ATOM   3950 HD21 LEU A 255      -2.446  20.761  -7.823  0.00  0.00      A     
ATOM   3951 HD22 LEU A 255      -1.455  20.344  -6.421  0.00  0.00      A     
ATOM   3952 HD23 LEU A 255      -1.993  19.076  -7.548  0.00  0.00      A     
ATOM   3953  C   LEU A 255       0.243  17.196  -8.121  0.00  0.00      A     
ATOM   3954  O   LEU A 255      -0.935  16.858  -8.122  0.00  0.00      A     
ATOM   3955  N   ASP A 256       1.125  16.607  -8.932  0.00  0.00      A     
ATOM   3956  HN  ASP A 256       2.097  16.858  -8.834  0.00  0.00      A     
ATOM   3957  CA  ASP A 256       0.772  15.512  -9.854  0.00  0.00      A     
ATOM   3958  HA  ASP A 256       0.014  15.891 -10.533  0.00  0.00      A     
ATOM   3959  CB  ASP A 256       2.004  15.151 -10.694  0.00  0.00      A     
ATOM   3960  HB1 ASP A 256       2.696  14.575 -10.081  0.00  0.00      A     
ATOM   3961  HB2 ASP A 256       2.505  16.073 -10.996  0.00  0.00      A     
ATOM   3962  CG  ASP A 256       1.684  14.358 -11.964  0.00  0.00      A     
ATOM   3963  OD1 ASP A 256       0.680  14.650 -12.644  0.00  0.00      A     
ATOM   3964  OD2 ASP A 256       2.502  13.484 -12.334  0.00  0.00      A     
ATOM   3965  C   ASP A 256       0.173  14.280  -9.135  0.00  0.00      A     
ATOM   3966  O   ASP A 256      -0.725  13.622  -9.661  0.00  0.00      A     
ATOM   3967  N   CYS A 257       0.590  14.030  -7.887  0.00  0.00      A     
ATOM   3968  HN  CYS A 257       1.340  14.606  -7.521  0.00  0.00      A     
ATOM   3969  CA  CYS A 257      -0.011  13.031  -6.994  0.00  0.00      A     
ATOM   3970  HA  CYS A 257      -0.067  12.086  -7.533  0.00  0.00      A     
ATOM   3971  CB  CYS A 257       0.885  12.820  -5.766  0.00  0.00      A     
ATOM   3972  HB1 CYS A 257       0.458  12.023  -5.158  0.00  0.00      A     
ATOM   3973  HB2 CYS A 257       0.923  13.728  -5.165  0.00  0.00      A     
ATOM   3974  SG  CYS A 257       2.565  12.333  -6.250  0.00  0.00      A     
ATOM   3975  HG1 CYS A 257       2.865  13.443  -6.941  0.00  0.00      A     
ATOM   3976  C   CYS A 257      -1.456  13.358  -6.560  0.00  0.00      A     
ATOM   3977  O   CYS A 257      -2.212  12.441  -6.242  0.00  0.00      A     
ATOM   3978  N   TRP A 258      -1.897  14.620  -6.623  0.00  0.00      A     
ATOM   3979  HN  TRP A 258      -1.222  15.338  -6.859  0.00  0.00      A     
ATOM   3980  CA  TRP A 258      -3.301  15.038  -6.420  0.00  0.00      A     
ATOM   3981  HA  TRP A 258      -3.839  14.244  -5.908  0.00  0.00      A     
ATOM   3982  CB  TRP A 258      -3.350  16.265  -5.497  0.00  0.00      A     
ATOM   3983  HB1 TRP A 258      -4.396  16.546  -5.363  0.00  0.00      A     
ATOM   3984  HB2 TRP A 258      -2.852  17.097  -5.996  0.00  0.00      A     
ATOM   3985  CG  TRP A 258      -2.753  16.105  -4.126  0.00  0.00      A     
ATOM   3986  CD1 TRP A 258      -1.578  16.641  -3.726  0.00  0.00      A     
ATOM   3987  HD1 TRP A 258      -0.928  17.244  -4.353  0.00  0.00      A     
ATOM   3988  NE1 TRP A 258      -1.339  16.320  -2.404  0.00  0.00      A     
ATOM   3989  HE1 TRP A 258      -0.522  16.631  -1.898  0.00  0.00      A     
ATOM   3990  CE2 TRP A 258      -2.348  15.546  -1.879  0.00  0.00      A     
ATOM   3991  CZ2 TRP A 258      -2.539  14.954  -0.621  0.00  0.00      A     
ATOM   3992  HZ2 TRP A 258      -1.813  15.101   0.165  0.00  0.00      A     
ATOM   3993  CH2 TRP A 258      -3.664  14.138  -0.412  0.00  0.00      A     
ATOM   3994  HH2 TRP A 258      -3.808  13.649   0.544  0.00  0.00      A     
ATOM   3995  CZ3 TRP A 258      -4.596  13.958  -1.451  0.00  0.00      A     
ATOM   3996  HZ3 TRP A 258      -5.458  13.321  -1.296  0.00  0.00      A     
ATOM   3997  CE3 TRP A 258      -4.417  14.600  -2.694  0.00  0.00      A     
ATOM   3998  HE3 TRP A 258      -5.148  14.471  -3.476  0.00  0.00      A     
ATOM   3999  CD2 TRP A 258      -3.273  15.387  -2.957  0.00  0.00      A     
ATOM   4000  C   TRP A 258      -4.068  15.324  -7.736  0.00  0.00      A     
ATOM   4001  O   TRP A 258      -5.301  15.295  -7.752  0.00  0.00      A     
ATOM   4002  N   ARG A 259      -3.351  15.573  -8.844  0.00  0.00      A     
ATOM   4003  HN  ARG A 259      -2.349  15.646  -8.693  0.00  0.00      A     
ATOM   4004  CA  ARG A 259      -3.853  15.945 -10.191  0.00  0.00      A     
ATOM   4005  HA  ARG A 259      -4.631  16.701 -10.095  0.00  0.00      A     
ATOM   4006  CB  ARG A 259      -2.668  16.532 -10.973  0.00  0.00      A     
ATOM   4007  HB1 ARG A 259      -1.972  15.721 -11.183  0.00  0.00      A     
ATOM   4008  HB2 ARG A 259      -2.174  17.263 -10.341  0.00  0.00      A     
ATOM   4009  CG  ARG A 259      -3.018  17.227 -12.299  0.00  0.00      A     
ATOM   4010  HG1 ARG A 259      -3.679  18.063 -12.102  0.00  0.00      A     
ATOM   4011  HG2 ARG A 259      -3.530  16.547 -12.975  0.00  0.00      A     
ATOM   4012  CD  ARG A 259      -1.752  17.730 -13.000  0.00  0.00      A     
ATOM   4013  HD1 ARG A 259      -1.116  18.250 -12.281  0.00  0.00      A     
ATOM   4014  HD2 ARG A 259      -2.030  18.448 -13.770  0.00  0.00      A     
ATOM   4015  NE  ARG A 259      -1.016  16.608 -13.608  0.00  0.00      A     
ATOM   4016  HE  ARG A 259      -0.379  16.062 -13.037  0.00  0.00      A     
ATOM   4017  CZ  ARG A 259      -1.134  16.129 -14.816  0.00  0.00      A     
ATOM   4018  NH1 ARG A 259      -1.908  16.613 -15.716  0.00  0.00      A     
ATOM   4019 HH11 ARG A 259      -1.857  16.258 -16.658  0.00  0.00      A     
ATOM   4020 HH12 ARG A 259      -2.557  17.343 -15.463  0.00  0.00      A     
ATOM   4021  NH2 ARG A 259      -0.452  15.096 -15.132  0.00  0.00      A     
ATOM   4022 HH21 ARG A 259      -0.641  14.634 -16.006  0.00  0.00      A     
ATOM   4023 HH22 ARG A 259       0.101  14.683 -14.385  0.00  0.00      A     
ATOM   4024  C   ARG A 259      -4.434  14.811 -11.032  0.00  0.00      A     
ATOM   4025  O   ARG A 259      -5.230  15.077 -11.937  0.00  0.00      A     
ATOM   4026  N   LYS A 260      -4.019  13.561 -10.807  0.00  0.00      A     
ATOM   4027  HN  LYS A 260      -3.401  13.431 -10.013  0.00  0.00      A     
ATOM   4028  CA  LYS A 260      -4.138  12.458 -11.792  0.00  0.00      A     
ATOM   4029  HA  LYS A 260      -4.931  12.713 -12.490  0.00  0.00      A     
ATOM   4030  CB  LYS A 260      -2.850  12.441 -12.636  0.00  0.00      A     
ATOM   4031  HB1 LYS A 260      -2.014  12.114 -12.027  0.00  0.00      A     
ATOM   4032  HB2 LYS A 260      -2.617  13.458 -12.957  0.00  0.00      A     
ATOM   4033  CG  LYS A 260      -2.990  11.582 -13.900  0.00  0.00      A     
ATOM   4034  HG1 LYS A 260      -3.618  12.098 -14.627  0.00  0.00      A     
ATOM   4035  HG2 LYS A 260      -3.470  10.635 -13.663  0.00  0.00      A     
ATOM   4036  CD  LYS A 260      -1.628  11.283 -14.521  0.00  0.00      A     
ATOM   4037  HD1 LYS A 260      -0.953  10.906 -13.751  0.00  0.00      A     
ATOM   4038  HD2 LYS A 260      -1.209  12.186 -14.968  0.00  0.00      A     
ATOM   4039  CE  LYS A 260      -1.844  10.204 -15.577  0.00  0.00      A     
ATOM   4040  HE1 LYS A 260      -2.376  10.626 -16.436  0.00  0.00      A     
ATOM   4041  HE2 LYS A 260      -2.491   9.437 -15.139  0.00  0.00      A     
ATOM   4042  NZ  LYS A 260      -0.570   9.579 -15.988  0.00  0.00      A     
ATOM   4043  HZ1 LYS A 260       0.028   9.413 -15.183  0.00  0.00      A     
ATOM   4044  HZ2 LYS A 260      -0.056  10.182 -16.626  0.00  0.00      A     
ATOM   4045  HZ3 LYS A 260      -0.773   8.675 -16.407  0.00  0.00      A     
ATOM   4046  C   LYS A 260      -4.605  11.110 -11.190  0.00  0.00      A     
ATOM   4047  O   LYS A 260      -4.021  10.041 -11.387  0.00  0.00      A     
ATOM   4048  N   ILE A 261      -5.719  11.170 -10.462  0.00  0.00      A     
ATOM   4049  HN  ILE A 261      -6.102  12.097 -10.351  0.00  0.00      A     
ATOM   4050  CA  ILE A 261      -6.494  10.004  -9.973  0.00  0.00      A     
ATOM   4051  HA  ILE A 261      -6.348   9.178 -10.665  0.00  0.00      A     
ATOM   4052  CB  ILE A 261      -5.946   9.573  -8.594  0.00  0.00      A     
ATOM   4053  HB  ILE A 261      -4.873   9.761  -8.597  0.00  0.00      A     
ATOM   4054  CG2 ILE A 261      -6.567  10.400  -7.452  0.00  0.00      A     
ATOM   4055 HG21 ILE A 261      -5.998  10.249  -6.537  0.00  0.00      A     
ATOM   4056 HG22 ILE A 261      -7.597  10.090  -7.271  0.00  0.00      A     
ATOM   4057 HG23 ILE A 261      -6.561  11.460  -7.699  0.00  0.00      A     
ATOM   4058  CG1 ILE A 261      -6.093   8.061  -8.357  0.00  0.00      A     
ATOM   4059 HG11 ILE A 261      -5.624   7.528  -9.185  0.00  0.00      A     
ATOM   4060 HG12 ILE A 261      -7.147   7.795  -8.332  0.00  0.00      A     
ATOM   4061  CD  ILE A 261      -5.418   7.609  -7.054  0.00  0.00      A     
ATOM   4062  HD1 ILE A 261      -5.953   7.997  -6.188  0.00  0.00      A     
ATOM   4063  HD2 ILE A 261      -4.386   7.957  -7.027  0.00  0.00      A     
ATOM   4064  HD3 ILE A 261      -5.428   6.525  -7.001  0.00  0.00      A     
ATOM   4065  C   ILE A 261      -8.017  10.237  -9.929  0.00  0.00      A     
ATOM   4066  O   ILE A 261      -8.799   9.297  -9.982  0.00  0.00      A     
ATOM   4067  N   ALA A 262      -8.462  11.491  -9.860  0.00  0.00      A     
ATOM   4068  HN  ALA A 262      -7.788  12.241  -9.906  0.00  0.00      A     
ATOM   4069  CA  ALA A 262      -9.855  11.879  -9.678  0.00  0.00      A     
ATOM   4070  HA  ALA A 262     -10.375  11.069  -9.184  0.00  0.00      A     
ATOM   4071  CB  ALA A 262      -9.839  13.083  -8.728  0.00  0.00      A     
ATOM   4072  HB1 ALA A 262     -10.849  13.300  -8.392  0.00  0.00      A     
ATOM   4073  HB2 ALA A 262      -9.425  13.960  -9.228  0.00  0.00      A     
ATOM   4074  HB3 ALA A 262      -9.234  12.856  -7.849  0.00  0.00      A     
ATOM   4075  C   ALA A 262     -10.604  12.153 -11.004  0.00  0.00      A     
ATOM   4076  O   ALA A 262     -11.726  11.674 -11.193  0.00  0.00      A     
ATOM   4077  N   ARG A 263      -9.955  12.850 -11.947  0.00  0.00      A     
ATOM   4078  HN  ARG A 263      -9.051  13.213 -11.665  0.00  0.00      A     
ATOM   4079  CA  ARG A 263     -10.392  13.132 -13.339  0.00  0.00      A     
ATOM   4080  HA  ARG A 263     -11.382  13.592 -13.318  0.00  0.00      A     
ATOM   4081  CB  ARG A 263      -9.411  14.128 -13.988  0.00  0.00      A     
ATOM   4082  HB1 ARG A 263      -9.761  14.360 -14.994  0.00  0.00      A     
ATOM   4083  HB2 ARG A 263      -8.451  13.629 -14.088  0.00  0.00      A     
ATOM   4084  CG  ARG A 263      -9.186  15.467 -13.261  0.00  0.00      A     
ATOM   4085  HG1 ARG A 263      -8.999  15.313 -12.200  0.00  0.00      A     
ATOM   4086  HG2 ARG A 263     -10.062  16.104 -13.375  0.00  0.00      A     
ATOM   4087  CD  ARG A 263      -7.967  16.148 -13.893  0.00  0.00      A     
ATOM   4088  HD1 ARG A 263      -8.156  16.276 -14.957  0.00  0.00      A     
ATOM   4089  HD2 ARG A 263      -7.104  15.490 -13.790  0.00  0.00      A     
ATOM   4090  NE  ARG A 263      -7.646  17.438 -13.260  0.00  0.00      A     
ATOM   4091  HE  ARG A 263      -7.422  17.454 -12.272  0.00  0.00      A     
ATOM   4092  CZ  ARG A 263      -7.548  18.611 -13.829  0.00  0.00      A     
ATOM   4093  NH1 ARG A 263      -7.822  18.851 -15.054  0.00  0.00      A     
ATOM   4094 HH11 ARG A 263      -7.646  19.776 -15.419  0.00  0.00      A     
ATOM   4095 HH12 ARG A 263      -8.137  18.105 -15.646  0.00  0.00      A     
ATOM   4096  NH2 ARG A 263      -7.164  19.616 -13.145  0.00  0.00      A     
ATOM   4097 HH21 ARG A 263      -7.322  20.536 -13.512  0.00  0.00      A     
ATOM   4098 HH22 ARG A 263      -7.035  19.454 -12.157  0.00  0.00      A     
ATOM   4099  C   ARG A 263     -10.532  11.890 -14.248  0.00  0.00      A     
ATOM   4100  O   ARG A 263     -11.016  12.014 -15.374  0.00  0.00      A     
ATOM   4101  N   ASP A 264     -10.130  10.711 -13.766  0.00  0.00      A     
ATOM   4102  HN  ASP A 264      -9.669  10.728 -12.871  0.00  0.00      A     
ATOM   4103  CA  ASP A 264     -10.364   9.396 -14.392  0.00  0.00      A     
ATOM   4104  HA  ASP A 264     -11.141   9.520 -15.149  0.00  0.00      A     
ATOM   4105  CB  ASP A 264      -9.121   8.908 -15.171  0.00  0.00      A     
ATOM   4106  HB1 ASP A 264      -9.114   9.429 -16.130  0.00  0.00      A     
ATOM   4107  HB2 ASP A 264      -9.231   7.844 -15.385  0.00  0.00      A     
ATOM   4108  CG  ASP A 264      -7.761   9.145 -14.502  0.00  0.00      A     
ATOM   4109  OD1 ASP A 264      -6.781   9.459 -15.218  0.00  0.00      A     
ATOM   4110  OD2 ASP A 264      -7.648   9.079 -13.254  0.00  0.00      A     
ATOM   4111  C   ASP A 264     -10.961   8.336 -13.429  0.00  0.00      A     
ATOM   4112  O   ASP A 264     -12.160   8.062 -13.538  0.00  0.00      A     
ATOM   4113  N   GLU A 265     -10.221   7.760 -12.469  0.00  0.00      A     
ATOM   4114  HN  GLU A 265      -9.244   8.033 -12.375  0.00  0.00      A     
ATOM   4115  CA  GLU A 265     -10.779   6.681 -11.607  0.00  0.00      A     
ATOM   4116  HA  GLU A 265     -11.448   6.091 -12.236  0.00  0.00      A     
ATOM   4117  CB  GLU A 265      -9.710   5.674 -11.143  0.00  0.00      A     
ATOM   4118  HB1 GLU A 265      -9.169   5.302 -12.014  0.00  0.00      A     
ATOM   4119  HB2 GLU A 265     -10.231   4.826 -10.694  0.00  0.00      A     
ATOM   4120  CG  GLU A 265      -8.701   6.204 -10.124  0.00  0.00      A     
ATOM   4121  HG1 GLU A 265      -8.025   6.900 -10.625  0.00  0.00      A     
ATOM   4122  HG2 GLU A 265      -9.230   6.732  -9.331  0.00  0.00      A     
ATOM   4123  CD  GLU A 265      -7.898   5.058  -9.505  0.00  0.00      A     
ATOM   4124  OE1 GLU A 265      -8.300   4.510  -8.449  0.00  0.00      A     
ATOM   4125  OE2 GLU A 265      -6.832   4.689 -10.042  0.00  0.00      A     
ATOM   4126  C   GLU A 265     -11.682   7.144 -10.439  0.00  0.00      A     
ATOM   4127  O   GLU A 265     -12.626   6.434 -10.088  0.00  0.00      A     
ATOM   4128  N   GLY A 266     -11.485   8.352  -9.900  0.00  0.00      A     
ATOM   4129  HN  GLY A 266     -10.618   8.816 -10.153  0.00  0.00      A     
ATOM   4130  CA  GLY A 266     -12.426   9.067  -9.010  0.00  0.00      A     
ATOM   4131  HA1 GLY A 266     -13.226   8.402  -8.688  0.00  0.00      A     
ATOM   4132  HA2 GLY A 266     -12.887   9.879  -9.571  0.00  0.00      A     
ATOM   4133  C   GLY A 266     -11.787   9.665  -7.748  0.00  0.00      A     
ATOM   4134  O   GLY A 266     -10.840   9.113  -7.204  0.00  0.00      A     
ATOM   4135  N   GLY A 267     -12.301  10.787  -7.238  0.00  0.00      A     
ATOM   4136  HN  GLY A 267     -13.111  11.187  -7.699  0.00  0.00      A     
ATOM   4137  CA  GLY A 267     -11.796  11.462  -6.023  0.00  0.00      A     
ATOM   4138  HA1 GLY A 267     -12.453  12.299  -5.787  0.00  0.00      A     
ATOM   4139  HA2 GLY A 267     -10.795  11.852  -6.212  0.00  0.00      A     
ATOM   4140  C   GLY A 267     -11.724  10.557  -4.784  0.00  0.00      A     
ATOM   4141  O   GLY A 267     -10.748  10.582  -4.032  0.00  0.00      A     
ATOM   4142  N   LYS A 268     -12.694   9.647  -4.622  0.00  0.00      A     
ATOM   4143  HN  LYS A 268     -13.502   9.739  -5.233  0.00  0.00      A     
ATOM   4144  CA  LYS A 268     -12.679   8.594  -3.588  0.00  0.00      A     
ATOM   4145  HA  LYS A 268     -12.471   9.106  -2.647  0.00  0.00      A     
ATOM   4146  CB  LYS A 268     -14.069   7.935  -3.456  0.00  0.00      A     
ATOM   4147  HB1 LYS A 268     -14.180   7.130  -4.184  0.00  0.00      A     
ATOM   4148  HB2 LYS A 268     -14.839   8.686  -3.643  0.00  0.00      A     
ATOM   4149  CG  LYS A 268     -14.263   7.402  -2.026  0.00  0.00      A     
ATOM   4150  HG1 LYS A 268     -14.079   8.224  -1.336  0.00  0.00      A     
ATOM   4151  HG2 LYS A 268     -13.539   6.617  -1.825  0.00  0.00      A     
ATOM   4152  CD  LYS A 268     -15.655   6.833  -1.732  0.00  0.00      A     
ATOM   4153  HD1 LYS A 268     -15.767   5.852  -2.196  0.00  0.00      A     
ATOM   4154  HD2 LYS A 268     -16.412   7.504  -2.144  0.00  0.00      A     
ATOM   4155  CE  LYS A 268     -15.873   6.745  -0.214  0.00  0.00      A     
ATOM   4156  HE1 LYS A 268     -16.903   6.427  -0.018  0.00  0.00      A     
ATOM   4157  HE2 LYS A 268     -15.781   7.761   0.185  0.00  0.00      A     
ATOM   4158  NZ  LYS A 268     -14.903   5.856   0.482  0.00  0.00      A     
ATOM   4159  HZ1 LYS A 268     -14.925   6.029   1.480  0.00  0.00      A     
ATOM   4160  HZ2 LYS A 268     -13.944   6.037   0.186  0.00  0.00      A     
ATOM   4161  HZ3 LYS A 268     -15.092   4.881   0.303  0.00  0.00      A     
ATOM   4162  C   LYS A 268     -11.534   7.576  -3.735  0.00  0.00      A     
ATOM   4163  O   LYS A 268     -11.323   6.785  -2.825  0.00  0.00      A     
ATOM   4164  N   ALA A 269     -10.719   7.620  -4.791  0.00  0.00      A     
ATOM   4165  HN  ALA A 269     -10.922   8.280  -5.534  0.00  0.00      A     
ATOM   4166  CA  ALA A 269      -9.431   6.920  -4.845  0.00  0.00      A     
ATOM   4167  HA  ALA A 269      -9.629   5.863  -4.695  0.00  0.00      A     
ATOM   4168  CB  ALA A 269      -8.842   7.055  -6.246  0.00  0.00      A     
ATOM   4169  HB1 ALA A 269      -9.573   6.738  -6.990  0.00  0.00      A     
ATOM   4170  HB2 ALA A 269      -7.959   6.423  -6.336  0.00  0.00      A     
ATOM   4171  HB3 ALA A 269      -8.565   8.092  -6.432  0.00  0.00      A     
ATOM   4172  C   ALA A 269      -8.426   7.349  -3.745  0.00  0.00      A     
ATOM   4173  O   ALA A 269      -7.600   6.535  -3.335  0.00  0.00      A     
ATOM   4174  N   PHE A 270      -8.552   8.562  -3.186  0.00  0.00      A     
ATOM   4175  HN  PHE A 270      -9.193   9.223  -3.613  0.00  0.00      A     
ATOM   4176  CA  PHE A 270      -7.882   8.973  -1.934  0.00  0.00      A     
ATOM   4177  HA  PHE A 270      -6.838   8.658  -1.968  0.00  0.00      A     
ATOM   4178  CB  PHE A 270      -7.922  10.507  -1.824  0.00  0.00      A     
ATOM   4179  HB1 PHE A 270      -7.404  10.806  -0.914  0.00  0.00      A     
ATOM   4180  HB2 PHE A 270      -8.963  10.816  -1.714  0.00  0.00      A     
ATOM   4181  CG  PHE A 270      -7.297  11.270  -2.982  0.00  0.00      A     
ATOM   4182  CD1 PHE A 270      -8.070  12.187  -3.719  0.00  0.00      A     
ATOM   4183  HD1 PHE A 270      -9.103  12.362  -3.458  0.00  0.00      A     
ATOM   4184  CE1 PHE A 270      -7.507  12.889  -4.798  0.00  0.00      A     
ATOM   4185  HE1 PHE A 270      -8.106  13.592  -5.360  0.00  0.00      A     
ATOM   4186  CZ  PHE A 270      -6.160  12.688  -5.135  0.00  0.00      A     
ATOM   4187  HZ  PHE A 270      -5.737  13.234  -5.963  0.00  0.00      A     
ATOM   4188  CE2 PHE A 270      -5.371  11.798  -4.384  0.00  0.00      A     
ATOM   4189  HE2 PHE A 270      -4.325  11.664  -4.627  0.00  0.00      A     
ATOM   4190  CD2 PHE A 270      -5.938  11.092  -3.307  0.00  0.00      A     
ATOM   4191  HD2 PHE A 270      -5.323  10.424  -2.722  0.00  0.00      A     
ATOM   4192  C   PHE A 270      -8.485   8.345  -0.653  0.00  0.00      A     
ATOM   4193  O   PHE A 270      -7.894   8.408   0.412  0.00  0.00      A     
ATOM   4194  N   PHE A 271      -9.647   7.697  -0.731  0.00  0.00      A     
ATOM   4195  HN  PHE A 271     -10.065   7.624  -1.649  0.00  0.00      A     
ATOM   4196  CA  PHE A 271     -10.451   7.190   0.398  0.00  0.00      A     
ATOM   4197  HA  PHE A 271      -9.818   7.100   1.283  0.00  0.00      A     
ATOM   4198  CB  PHE A 271     -11.531   8.252   0.694  0.00  0.00      A     
ATOM   4199  HB1 PHE A 271     -12.053   8.458  -0.240  0.00  0.00      A     
ATOM   4200  HB2 PHE A 271     -11.020   9.174   0.977  0.00  0.00      A     
ATOM   4201  CG  PHE A 271     -12.582   7.980   1.763  0.00  0.00      A     
ATOM   4202  CD1 PHE A 271     -12.377   7.067   2.819  0.00  0.00      A     
ATOM   4203  HD1 PHE A 271     -11.434   6.549   2.922  0.00  0.00      A     
ATOM   4204  CE1 PHE A 271     -13.397   6.839   3.763  0.00  0.00      A     
ATOM   4205  HE1 PHE A 271     -13.234   6.150   4.580  0.00  0.00      A     
ATOM   4206  CZ  PHE A 271     -14.616   7.533   3.674  0.00  0.00      A     
ATOM   4207  HZ  PHE A 271     -15.390   7.373   4.414  0.00  0.00      A     
ATOM   4208  CE2 PHE A 271     -14.812   8.469   2.646  0.00  0.00      A     
ATOM   4209  HE2 PHE A 271     -15.738   9.031   2.589  0.00  0.00      A     
ATOM   4210  CD2 PHE A 271     -13.793   8.695   1.703  0.00  0.00      A     
ATOM   4211  HD2 PHE A 271     -13.937   9.437   0.931  0.00  0.00      A     
ATOM   4212  C   PHE A 271     -10.964   5.767   0.068  0.00  0.00      A     
ATOM   4213  O   PHE A 271     -12.161   5.466   0.111  0.00  0.00      A     
ATOM   4214  N   LYS A 272     -10.007   4.914  -0.338  0.00  0.00      A     
ATOM   4215  HN  LYS A 272      -9.070   5.294  -0.305  0.00  0.00      A     
ATOM   4216  CA  LYS A 272     -10.169   3.687  -1.157  0.00  0.00      A     
ATOM   4217  HA  LYS A 272     -11.230   3.488  -1.311  0.00  0.00      A     
ATOM   4218  CB  LYS A 272      -9.499   3.962  -2.519  0.00  0.00      A     
ATOM   4219  HB1 LYS A 272      -8.438   3.755  -2.410  0.00  0.00      A     
ATOM   4220  HB2 LYS A 272      -9.588   5.018  -2.739  0.00  0.00      A     
ATOM   4221  CG  LYS A 272     -10.030   3.189  -3.741  0.00  0.00      A     
ATOM   4222  HG1 LYS A 272     -10.849   3.748  -4.195  0.00  0.00      A     
ATOM   4223  HG2 LYS A 272     -10.412   2.217  -3.434  0.00  0.00      A     
ATOM   4224  CD  LYS A 272      -8.892   2.988  -4.763  0.00  0.00      A     
ATOM   4225  HD1 LYS A 272      -8.070   2.474  -4.261  0.00  0.00      A     
ATOM   4226  HD2 LYS A 272      -8.514   3.950  -5.108  0.00  0.00      A     
ATOM   4227  CE  LYS A 272      -9.299   2.126  -5.962  0.00  0.00      A     
ATOM   4228  HE1 LYS A 272      -9.950   1.319  -5.608  0.00  0.00      A     
ATOM   4229  HE2 LYS A 272      -8.391   1.659  -6.358  0.00  0.00      A     
ATOM   4230  NZ  LYS A 272      -9.944   2.928  -7.033  0.00  0.00      A     
ATOM   4231  HZ1 LYS A 272      -9.281   3.613  -7.414  0.00  0.00      A     
ATOM   4232  HZ2 LYS A 272     -10.748   3.437  -6.702  0.00  0.00      A     
ATOM   4233  HZ3 LYS A 272     -10.201   2.354  -7.822  0.00  0.00      A     
ATOM   4234  C   LYS A 272      -9.565   2.412  -0.535  0.00  0.00      A     
ATOM   4235  O   LYS A 272      -9.481   1.390  -1.214  0.00  0.00      A     
ATOM   4236  N   GLY A 273      -9.115   2.480   0.721  0.00  0.00      A     
ATOM   4237  HN  GLY A 273      -9.187   3.365   1.191  0.00  0.00      A     
ATOM   4238  CA  GLY A 273      -8.614   1.322   1.480  0.00  0.00      A     
ATOM   4239  HA1 GLY A 273      -8.447   1.596   2.521  0.00  0.00      A     
ATOM   4240  HA2 GLY A 273      -7.662   1.008   1.055  0.00  0.00      A     
ATOM   4241  C   GLY A 273      -9.580   0.134   1.441  0.00  0.00      A     
ATOM   4242  O   GLY A 273     -10.784   0.307   1.627  0.00  0.00      A     
ATOM   4243  N   ALA A 274      -9.058  -1.054   1.147  0.00  0.00      A     
ATOM   4244  HN  ALA A 274      -8.048  -1.116   1.058  0.00  0.00      A     
ATOM   4245  CA  ALA A 274      -9.858  -2.202   0.705  0.00  0.00      A     
ATOM   4246  HA  ALA A 274     -10.886  -2.088   1.053  0.00  0.00      A     
ATOM   4247  CB  ALA A 274      -9.873  -2.171  -0.834  0.00  0.00      A     
ATOM   4248  HB1 ALA A 274      -8.865  -2.331  -1.222  0.00  0.00      A     
ATOM   4249  HB2 ALA A 274     -10.241  -1.204  -1.177  0.00  0.00      A     
ATOM   4250  HB3 ALA A 274     -10.538  -2.939  -1.228  0.00  0.00      A     
ATOM   4251  C   ALA A 274      -9.350  -3.538   1.287  0.00  0.00      A     
ATOM   4252  O   ALA A 274      -8.655  -3.558   2.306  0.00  0.00      A     
ATOM   4253  N   TRP A 275      -9.696  -4.664   0.649  0.00  0.00      A     
ATOM   4254  HN  TRP A 275     -10.269  -4.583  -0.176  0.00  0.00      A     
ATOM   4255  CA  TRP A 275      -9.281  -6.015   1.056  0.00  0.00      A     
ATOM   4256  HA  TRP A 275      -9.846  -6.292   1.947  0.00  0.00      A     
ATOM   4257  CB  TRP A 275      -9.629  -7.024  -0.045  0.00  0.00      A     
ATOM   4258  HB1 TRP A 275      -9.296  -8.012   0.276  0.00  0.00      A     
ATOM   4259  HB2 TRP A 275      -9.079  -6.772  -0.951  0.00  0.00      A     
ATOM   4260  CG  TRP A 275     -11.087  -7.121  -0.373  0.00  0.00      A     
ATOM   4261  CD1 TRP A 275     -11.671  -6.675  -1.508  0.00  0.00      A     
ATOM   4262  HD1 TRP A 275     -11.144  -6.196  -2.327  0.00  0.00      A     
ATOM   4263  NE1 TRP A 275     -13.029  -6.933  -1.460  0.00  0.00      A     
ATOM   4264  HE1 TRP A 275     -13.677  -6.694  -2.197  0.00  0.00      A     
ATOM   4265  CE2 TRP A 275     -13.385  -7.567  -0.289  0.00  0.00      A     
ATOM   4266  CZ2 TRP A 275     -14.610  -8.030   0.212  0.00  0.00      A     
ATOM   4267  HZ2 TRP A 275     -15.517  -7.908  -0.362  0.00  0.00      A     
ATOM   4268  CH2 TRP A 275     -14.640  -8.653   1.471  0.00  0.00      A     
ATOM   4269  HH2 TRP A 275     -15.576  -9.016   1.877  0.00  0.00      A     
ATOM   4270  CZ3 TRP A 275     -13.451  -8.804   2.208  0.00  0.00      A     
ATOM   4271  HZ3 TRP A 275     -13.483  -9.284   3.177  0.00  0.00      A     
ATOM   4272  CE3 TRP A 275     -12.225  -8.334   1.695  0.00  0.00      A     
ATOM   4273  HE3 TRP A 275     -11.319  -8.458   2.270  0.00  0.00      A     
ATOM   4274  CD2 TRP A 275     -12.161  -7.703   0.432  0.00  0.00      A     
ATOM   4275  C   TRP A 275      -7.800  -6.114   1.442  0.00  0.00      A     
ATOM   4276  O   TRP A 275      -7.504  -6.655   2.497  0.00  0.00      A     
ATOM   4277  N   SER A 276      -6.882  -5.519   0.674  0.00  0.00      A     
ATOM   4278  HN  SER A 276      -7.206  -5.107  -0.194  0.00  0.00      A     
ATOM   4279  CA  SER A 276      -5.430  -5.501   0.963  0.00  0.00      A     
ATOM   4280  HA  SER A 276      -5.054  -6.520   0.896  0.00  0.00      A     
ATOM   4281  CB  SER A 276      -4.668  -4.670  -0.068  0.00  0.00      A     
ATOM   4282  HB1 SER A 276      -3.607  -4.695   0.187  0.00  0.00      A     
ATOM   4283  HB2 SER A 276      -5.019  -3.637  -0.031  0.00  0.00      A     
ATOM   4284  OG  SER A 276      -4.827  -5.175  -1.382  0.00  0.00      A     
ATOM   4285  HG1 SER A 276      -4.164  -4.729  -1.924  0.00  0.00      A     
ATOM   4286  C   SER A 276      -5.036  -4.963   2.350  0.00  0.00      A     
ATOM   4287  O   SER A 276      -4.083  -5.468   2.945  0.00  0.00      A     
ATOM   4288  N   ASN A 277      -5.770  -3.986   2.896  0.00  0.00      A     
ATOM   4289  HN  ASN A 277      -6.570  -3.640   2.378  0.00  0.00      A     
ATOM   4290  CA  ASN A 277      -5.541  -3.443   4.240  0.00  0.00      A     
ATOM   4291  HA  ASN A 277      -4.485  -3.182   4.343  0.00  0.00      A     
ATOM   4292  CB  ASN A 277      -6.390  -2.162   4.375  0.00  0.00      A     
ATOM   4293  HB1 ASN A 277      -7.451  -2.406   4.392  0.00  0.00      A     
ATOM   4294  HB2 ASN A 277      -6.213  -1.513   3.524  0.00  0.00      A     
ATOM   4295  CG  ASN A 277      -6.070  -1.380   5.627  0.00  0.00      A     
ATOM   4296  OD1 ASN A 277      -6.624  -1.598   6.689  0.00  0.00      A     
ATOM   4297  ND2 ASN A 277      -5.164  -0.447   5.556  0.00  0.00      A     
ATOM   4298 HD21 ASN A 277      -4.894  -0.015   6.419  0.00  0.00      A     
ATOM   4299 HD22 ASN A 277      -4.653  -0.294   4.697  0.00  0.00      A     
ATOM   4300  C   ASN A 277      -5.872  -4.479   5.338  0.00  0.00      A     
ATOM   4301  O   ASN A 277      -5.016  -4.835   6.154  0.00  0.00      A     
ATOM   4302  N   VAL A 278      -7.097  -5.020   5.319  0.00  0.00      A     
ATOM   4303  HN  VAL A 278      -7.732  -4.702   4.598  0.00  0.00      A     
ATOM   4304  CA  VAL A 278      -7.559  -6.069   6.261  0.00  0.00      A     
ATOM   4305  HA  VAL A 278      -7.247  -5.780   7.262  0.00  0.00      A     
ATOM   4306  CB  VAL A 278      -9.091  -6.211   6.306  0.00  0.00      A     
ATOM   4307  HB  VAL A 278      -9.341  -7.031   6.980  0.00  0.00      A     
ATOM   4308  CG1 VAL A 278      -9.729  -4.939   6.870  0.00  0.00      A     
ATOM   4309 HG11 VAL A 278      -9.310  -4.724   7.854  0.00  0.00      A     
ATOM   4310 HG12 VAL A 278     -10.805  -5.082   6.973  0.00  0.00      A     
ATOM   4311 HG13 VAL A 278      -9.543  -4.091   6.211  0.00  0.00      A     
ATOM   4312  CG2 VAL A 278      -9.722  -6.508   4.941  0.00  0.00      A     
ATOM   4313 HG21 VAL A 278      -9.302  -7.422   4.523  0.00  0.00      A     
ATOM   4314 HG22 VAL A 278      -9.548  -5.679   4.255  0.00  0.00      A     
ATOM   4315 HG23 VAL A 278     -10.797  -6.644   5.060  0.00  0.00      A     
ATOM   4316  C   VAL A 278      -6.925  -7.440   6.019  0.00  0.00      A     
ATOM   4317  O   VAL A 278      -6.797  -8.233   6.947  0.00  0.00      A     
ATOM   4318  N   LEU A 279      -6.425  -7.702   4.808  0.00  0.00      A     
ATOM   4319  HN  LEU A 279      -6.645  -7.039   4.071  0.00  0.00      A     
ATOM   4320  CA  LEU A 279      -5.667  -8.901   4.428  0.00  0.00      A     
ATOM   4321  HA  LEU A 279      -6.302  -9.762   4.635  0.00  0.00      A     
ATOM   4322  CB  LEU A 279      -5.382  -8.839   2.916  0.00  0.00      A     
ATOM   4323  HB1 LEU A 279      -4.801  -7.943   2.710  0.00  0.00      A     
ATOM   4324  HB2 LEU A 279      -6.332  -8.769   2.389  0.00  0.00      A     
ATOM   4325  CG  LEU A 279      -4.634 -10.041   2.327  0.00  0.00      A     
ATOM   4326  HG  LEU A 279      -3.657 -10.141   2.793  0.00  0.00      A     
ATOM   4327  CD1 LEU A 279      -5.444 -11.316   2.542  0.00  0.00      A     
ATOM   4328 HD11 LEU A 279      -6.431 -11.203   2.097  0.00  0.00      A     
ATOM   4329 HD12 LEU A 279      -5.556 -11.524   3.602  0.00  0.00      A     
ATOM   4330 HD13 LEU A 279      -4.937 -12.166   2.101  0.00  0.00      A     
ATOM   4331  CD2 LEU A 279      -4.418  -9.815   0.833  0.00  0.00      A     
ATOM   4332 HD21 LEU A 279      -3.823 -10.628   0.419  0.00  0.00      A     
ATOM   4333 HD22 LEU A 279      -3.887  -8.878   0.676  0.00  0.00      A     
ATOM   4334 HD23 LEU A 279      -5.378  -9.767   0.319  0.00  0.00      A     
ATOM   4335  C   LEU A 279      -4.374  -9.101   5.233  0.00  0.00      A     
ATOM   4336  O   LEU A 279      -3.883 -10.223   5.331  0.00  0.00      A     
ATOM   4337  N   ARG A 280      -3.847  -8.057   5.884  0.00  0.00      A     
ATOM   4338  HN  ARG A 280      -4.294  -7.157   5.737  0.00  0.00      A     
ATOM   4339  CA  ARG A 280      -2.815  -8.172   6.939  0.00  0.00      A     
ATOM   4340  HA  ARG A 280      -1.918  -8.609   6.503  0.00  0.00      A     
ATOM   4341  CB  ARG A 280      -2.490  -6.743   7.400  0.00  0.00      A     
ATOM   4342  HB1 ARG A 280      -3.387  -6.321   7.847  0.00  0.00      A     
ATOM   4343  HB2 ARG A 280      -2.244  -6.139   6.527  0.00  0.00      A     
ATOM   4344  CG  ARG A 280      -1.349  -6.592   8.405  0.00  0.00      A     
ATOM   4345  HG1 ARG A 280      -1.662  -7.041   9.337  0.00  0.00      A     
ATOM   4346  HG2 ARG A 280      -1.191  -5.525   8.573  0.00  0.00      A     
ATOM   4347  CD  ARG A 280      -0.023  -7.238   8.006  0.00  0.00      A     
ATOM   4348  HD1 ARG A 280       0.213  -6.980   6.972  0.00  0.00      A     
ATOM   4349  HD2 ARG A 280      -0.123  -8.319   8.096  0.00  0.00      A     
ATOM   4350  NE  ARG A 280       1.046  -6.749   8.888  0.00  0.00      A     
ATOM   4351  HE  ARG A 280       0.904  -5.870   9.376  0.00  0.00      A     
ATOM   4352  CZ  ARG A 280       2.226  -7.251   9.109  0.00  0.00      A     
ATOM   4353  NH1 ARG A 280       2.656  -8.370   8.645  0.00  0.00      A     
ATOM   4354 HH11 ARG A 280       3.613  -8.596   8.799  0.00  0.00      A     
ATOM   4355 HH12 ARG A 280       2.059  -8.900   8.023  0.00  0.00      A     
ATOM   4356  NH2 ARG A 280       3.018  -6.598   9.869  0.00  0.00      A     
ATOM   4357 HH21 ARG A 280       3.826  -7.048  10.274  0.00  0.00      A     
ATOM   4358 HH22 ARG A 280       2.635  -5.742  10.259  0.00  0.00      A     
ATOM   4359  C   ARG A 280      -3.221  -9.135   8.079  0.00  0.00      A     
ATOM   4360  O   ARG A 280      -2.358  -9.811   8.631  0.00  0.00      A     
ATOM   4361  N   GLY A 281      -4.531  -9.312   8.290  0.00  0.00      A     
ATOM   4362  HN  GLY A 281      -5.151  -8.679   7.797  0.00  0.00      A     
ATOM   4363  CA  GLY A 281      -5.208 -10.407   9.015  0.00  0.00      A     
ATOM   4364  HA1 GLY A 281      -6.266 -10.366   8.758  0.00  0.00      A     
ATOM   4365  HA2 GLY A 281      -5.146 -10.232  10.082  0.00  0.00      A     
ATOM   4366  C   GLY A 281      -4.743 -11.842   8.706  0.00  0.00      A     
ATOM   4367  O   GLY A 281      -4.787 -12.716   9.564  0.00  0.00      A     
ATOM   4368  N   MET A 282      -4.240 -12.067   7.492  0.00  0.00      A     
ATOM   4369  HN  MET A 282      -4.272 -11.288   6.848  0.00  0.00      A     
ATOM   4370  CA  MET A 282      -3.707 -13.342   6.978  0.00  0.00      A     
ATOM   4371  HA  MET A 282      -3.768 -14.112   7.749  0.00  0.00      A     
ATOM   4372  CB  MET A 282      -4.609 -13.748   5.803  0.00  0.00      A     
ATOM   4373  HB1 MET A 282      -4.467 -13.042   4.986  0.00  0.00      A     
ATOM   4374  HB2 MET A 282      -5.650 -13.688   6.126  0.00  0.00      A     
ATOM   4375  CG  MET A 282      -4.376 -15.158   5.269  0.00  0.00      A     
ATOM   4376  HG1 MET A 282      -4.519 -15.876   6.078  0.00  0.00      A     
ATOM   4377  HG2 MET A 282      -3.357 -15.233   4.900  0.00  0.00      A     
ATOM   4378  SD  MET A 282      -5.521 -15.554   3.923  0.00  0.00      A     
ATOM   4379  CE  MET A 282      -4.951 -17.208   3.459  0.00  0.00      A     
ATOM   4380  HE1 MET A 282      -5.002 -17.870   4.323  0.00  0.00      A     
ATOM   4381  HE2 MET A 282      -3.928 -17.152   3.089  0.00  0.00      A     
ATOM   4382  HE3 MET A 282      -5.593 -17.601   2.670  0.00  0.00      A     
ATOM   4383  C   MET A 282      -2.224 -13.207   6.568  0.00  0.00      A     
ATOM   4384  O   MET A 282      -1.398 -14.055   6.894  0.00  0.00      A     
ATOM   4385  N   GLY A 283      -1.856 -12.044   6.017  0.00  0.00      A     
ATOM   4386  HN  GLY A 283      -2.616 -11.429   5.755  0.00  0.00      A     
ATOM   4387  CA  GLY A 283      -0.494 -11.502   5.858  0.00  0.00      A     
ATOM   4388  HA1 GLY A 283      -0.554 -10.582   5.279  0.00  0.00      A     
ATOM   4389  HA2 GLY A 283       0.106 -12.203   5.285  0.00  0.00      A     
ATOM   4390  C   GLY A 283       0.271 -11.178   7.157  0.00  0.00      A     
ATOM   4391  O   GLY A 283       1.105 -10.270   7.157  0.00  0.00      A     
ATOM   4392  N   GLY A 284      -0.026 -11.861   8.269  0.00  0.00      A     
ATOM   4393  HN  GLY A 284      -0.691 -12.618   8.161  0.00  0.00      A     
ATOM   4394  CA  GLY A 284       0.763 -11.793   9.510  0.00  0.00      A     
ATOM   4395  HA1 GLY A 284       1.346 -10.873   9.507  0.00  0.00      A     
ATOM   4396  HA2 GLY A 284       1.463 -12.628   9.507  0.00  0.00      A     
ATOM   4397  C   GLY A 284       0.028 -11.813  10.859  0.00  0.00      A     
ATOM   4398  O   GLY A 284       0.663 -12.148  11.858  0.00  0.00      A     
ATOM   4399  N   ALA A 285      -1.255 -11.455  10.938  0.00  0.00      A     
ATOM   4400  HN  ALA A 285      -1.704 -11.152  10.080  0.00  0.00      A     
ATOM   4401  CA  ALA A 285      -1.910 -11.031  12.195  0.00  0.00      A     
ATOM   4402  HA  ALA A 285      -1.389 -10.134  12.518  0.00  0.00      A     
ATOM   4403  CB  ALA A 285      -3.323 -10.594  11.862  0.00  0.00      A     
ATOM   4404  HB1 ALA A 285      -3.930 -11.458  11.596  0.00  0.00      A     
ATOM   4405  HB2 ALA A 285      -3.296  -9.869  11.053  0.00  0.00      A     
ATOM   4406  HB3 ALA A 285      -3.746 -10.111  12.735  0.00  0.00      A     
ATOM   4407  C   ALA A 285      -1.924 -11.983  13.424  0.00  0.00      A     
ATOM   4408  O   ALA A 285      -2.174 -11.535  14.544  0.00  0.00      A     
ATOM   4409  N   PHE A 286      -1.615 -13.267  13.237  0.00  0.00      A     
ATOM   4410  HN  PHE A 286      -1.541 -13.578  12.281  0.00  0.00      A     
ATOM   4411  CA  PHE A 286      -1.425 -14.274  14.302  0.00  0.00      A     
ATOM   4412  HA  PHE A 286      -1.261 -13.760  15.250  0.00  0.00      A     
ATOM   4413  CB  PHE A 286      -2.729 -15.081  14.448  0.00  0.00      A     
ATOM   4414  HB1 PHE A 286      -3.511 -14.405  14.795  0.00  0.00      A     
ATOM   4415  HB2 PHE A 286      -2.599 -15.834  15.226  0.00  0.00      A     
ATOM   4416  CG  PHE A 286      -3.207 -15.760  13.178  0.00  0.00      A     
ATOM   4417  CD1 PHE A 286      -4.117 -15.109  12.322  0.00  0.00      A     
ATOM   4418  HD1 PHE A 286      -4.499 -14.131  12.575  0.00  0.00      A     
ATOM   4419  CE1 PHE A 286      -4.530 -15.727  11.128  0.00  0.00      A     
ATOM   4420  HE1 PHE A 286      -5.228 -15.222  10.473  0.00  0.00      A     
ATOM   4421  CZ  PHE A 286      -4.023 -16.991  10.779  0.00  0.00      A     
ATOM   4422  HZ  PHE A 286      -4.338 -17.461   9.856  0.00  0.00      A     
ATOM   4423  CE2 PHE A 286      -3.105 -17.637  11.625  0.00  0.00      A     
ATOM   4424  HE2 PHE A 286      -2.691 -18.597  11.343  0.00  0.00      A     
ATOM   4425  CD2 PHE A 286      -2.718 -17.033  12.834  0.00  0.00      A     
ATOM   4426  HD2 PHE A 286      -2.017 -17.535  13.489  0.00  0.00      A     
ATOM   4427  C   PHE A 286      -0.164 -15.156  14.099  0.00  0.00      A     
ATOM   4428  O   PHE A 286      -0.004 -16.189  14.742  0.00  0.00      A     
ATOM   4429  N   VAL A 287       0.741 -14.739  13.195  0.00  0.00      A     
ATOM   4430  HN  VAL A 287       0.522 -13.874  12.719  0.00  0.00      A     
ATOM   4431  CA  VAL A 287       1.968 -15.478  12.776  0.00  0.00      A     
ATOM   4432  HA  VAL A 287       2.254 -16.154  13.582  0.00  0.00      A     
ATOM   4433  CB  VAL A 287       1.724 -16.352  11.528  0.00  0.00      A     
ATOM   4434  HB  VAL A 287       2.656 -16.852  11.283  0.00  0.00      A     
ATOM   4435  CG1 VAL A 287       0.699 -17.456  11.775  0.00  0.00      A     
ATOM   4436 HG11 VAL A 287      -0.292 -17.022  11.857  0.00  0.00      A     
ATOM   4437 HG12 VAL A 287       0.942 -17.989  12.695  0.00  0.00      A     
ATOM   4438 HG13 VAL A 287       0.712 -18.164  10.948  0.00  0.00      A     
ATOM   4439  CG2 VAL A 287       1.276 -15.539  10.305  0.00  0.00      A     
ATOM   4440 HG21 VAL A 287       1.110 -16.212   9.464  0.00  0.00      A     
ATOM   4441 HG22 VAL A 287       2.051 -14.827  10.027  0.00  0.00      A     
ATOM   4442 HG23 VAL A 287       0.344 -15.016  10.515  0.00  0.00      A     
ATOM   4443  C   VAL A 287       3.218 -14.618  12.503  0.00  0.00      A     
ATOM   4444  O   VAL A 287       4.284 -15.152  12.204  0.00  0.00      A     
ATOM   4445  N   LEU A 288       3.118 -13.284  12.580  0.00  0.00      A     
ATOM   4446  HN  LEU A 288       2.185 -12.913  12.693  0.00  0.00      A     
ATOM   4447  CA  LEU A 288       4.216 -12.346  12.254  0.00  0.00      A     
ATOM   4448  HA  LEU A 288       5.155 -12.823  12.538  0.00  0.00      A     
ATOM   4449  CB  LEU A 288       4.198 -12.162  10.717  0.00  0.00      A     
ATOM   4450  HB1 LEU A 288       3.311 -11.591  10.458  0.00  0.00      A     
ATOM   4451  HB2 LEU A 288       4.109 -13.147  10.256  0.00  0.00      A     
ATOM   4452  CG  LEU A 288       5.403 -11.463  10.063  0.00  0.00      A     
ATOM   4453  HG  LEU A 288       5.410 -10.408  10.330  0.00  0.00      A     
ATOM   4454  CD1 LEU A 288       6.737 -12.091  10.453  0.00  0.00      A     
ATOM   4455 HD11 LEU A 288       7.527 -11.639   9.859  0.00  0.00      A     
ATOM   4456 HD12 LEU A 288       6.710 -13.167  10.281  0.00  0.00      A     
ATOM   4457 HD13 LEU A 288       6.945 -11.892  11.504  0.00  0.00      A     
ATOM   4458  CD2 LEU A 288       5.282 -11.556   8.544  0.00  0.00      A     
ATOM   4459 HD21 LEU A 288       4.318 -11.167   8.217  0.00  0.00      A     
ATOM   4460 HD22 LEU A 288       5.372 -12.593   8.222  0.00  0.00      A     
ATOM   4461 HD23 LEU A 288       6.070 -10.970   8.072  0.00  0.00      A     
ATOM   4462  C   LEU A 288       4.186 -10.988  13.004  0.00  0.00      A     
ATOM   4463  O   LEU A 288       5.091 -10.172  12.824  0.00  0.00      A     
ATOM   4464  N   VAL A 289       3.181 -10.716  13.850  0.00  0.00      A     
ATOM   4465  HN  VAL A 289       2.468 -11.422  13.950  0.00  0.00      A     
ATOM   4466  CA  VAL A 289       2.906  -9.355  14.409  0.00  0.00      A     
ATOM   4467  HA  VAL A 289       3.670  -8.661  14.061  0.00  0.00      A     
ATOM   4468  CB  VAL A 289       1.556  -8.801  13.917  0.00  0.00      A     
ATOM   4469  HB  VAL A 289       1.439  -7.783  14.278  0.00  0.00      A     
ATOM   4470  CG1 VAL A 289       1.489  -8.741  12.392  0.00  0.00      A     
ATOM   4471 HG11 VAL A 289       0.533  -8.325  12.080  0.00  0.00      A     
ATOM   4472 HG12 VAL A 289       1.605  -9.728  11.955  0.00  0.00      A     
ATOM   4473 HG13 VAL A 289       2.281  -8.091  12.031  0.00  0.00      A     
ATOM   4474  CG2 VAL A 289       0.376  -9.602  14.468  0.00  0.00      A     
ATOM   4475 HG21 VAL A 289       0.388  -9.626  15.556  0.00  0.00      A     
ATOM   4476 HG22 VAL A 289       0.406 -10.622  14.090  0.00  0.00      A     
ATOM   4477 HG23 VAL A 289      -0.554  -9.122  14.169  0.00  0.00      A     
ATOM   4478  C   VAL A 289       2.923  -9.223  15.935  0.00  0.00      A     
ATOM   4479  O   VAL A 289       2.816  -8.116  16.458  0.00  0.00      A     
ATOM   4480  N   LEU A 290       2.994 -10.336  16.662  0.00  0.00      A     
ATOM   4481  HN  LEU A 290       3.107 -11.205  16.164  0.00  0.00      A     
ATOM   4482  CA  LEU A 290       2.922 -10.391  18.131  0.00  0.00      A     
ATOM   4483  HA  LEU A 290       2.263  -9.607  18.505  0.00  0.00      A     
ATOM   4484  CB  LEU A 290       2.313 -11.771  18.457  0.00  0.00      A     
ATOM   4485  HB1 LEU A 290       2.863 -12.530  17.898  0.00  0.00      A     
ATOM   4486  HB2 LEU A 290       1.281 -11.785  18.103  0.00  0.00      A     
ATOM   4487  CG  LEU A 290       2.332 -12.199  19.935  0.00  0.00      A     
ATOM   4488  HG  LEU A 290       3.360 -12.257  20.291  0.00  0.00      A     
ATOM   4489  CD1 LEU A 290       1.541 -11.250  20.828  0.00  0.00      A     
ATOM   4490 HD11 LEU A 290       0.483 -11.284  20.572  0.00  0.00      A     
ATOM   4491 HD12 LEU A 290       1.916 -10.236  20.717  0.00  0.00      A     
ATOM   4492 HD13 LEU A 290       1.671 -11.545  21.867  0.00  0.00      A     
ATOM   4493  CD2 LEU A 290       1.708 -13.583  20.049  0.00  0.00      A     
ATOM   4494 HD21 LEU A 290       0.678 -13.540  19.700  0.00  0.00      A     
ATOM   4495 HD22 LEU A 290       1.726 -13.907  21.086  0.00  0.00      A     
ATOM   4496 HD23 LEU A 290       2.266 -14.295  19.445  0.00  0.00      A     
ATOM   4497  C   LEU A 290       4.288 -10.205  18.824  0.00  0.00      A     
ATOM   4498  O   LEU A 290       4.378  -9.706  19.944  0.00  0.00      A     
ATOM   4499  N   TYR A 291       5.354 -10.647  18.170  0.00  0.00      A     
ATOM   4500  HN  TYR A 291       5.247 -10.906  17.197  0.00  0.00      A     
ATOM   4501  CA  TYR A 291       6.589 -11.068  18.831  0.00  0.00      A     
ATOM   4502  HA  TYR A 291       6.345 -11.451  19.823  0.00  0.00      A     
ATOM   4503  CB  TYR A 291       7.189 -12.220  18.015  0.00  0.00      A     
ATOM   4504  HB1 TYR A 291       7.897 -12.764  18.633  0.00  0.00      A     
ATOM   4505  HB2 TYR A 291       7.739 -11.794  17.175  0.00  0.00      A     
ATOM   4506  CG  TYR A 291       6.184 -13.219  17.476  0.00  0.00      A     
ATOM   4507  CD1 TYR A 291       5.917 -13.237  16.097  0.00  0.00      A     
ATOM   4508  HD1 TYR A 291       6.445 -12.562  15.438  0.00  0.00      A     
ATOM   4509  CE1 TYR A 291       4.987 -14.150  15.577  0.00  0.00      A     
ATOM   4510  HE1 TYR A 291       4.815 -14.212  14.521  0.00  0.00      A     
ATOM   4511  CZ  TYR A 291       4.298 -15.029  16.432  0.00  0.00      A     
ATOM   4512  OH  TYR A 291       3.375 -15.868  15.902  0.00  0.00      A     
ATOM   4513  HH  TYR A 291       2.965 -16.434  16.559  0.00  0.00      A     
ATOM   4514  CE2 TYR A 291       4.560 -15.012  17.818  0.00  0.00      A     
ATOM   4515  HE2 TYR A 291       4.048 -15.702  18.470  0.00  0.00      A     
ATOM   4516  CD2 TYR A 291       5.509 -14.105  18.340  0.00  0.00      A     
ATOM   4517  HD2 TYR A 291       5.729 -14.096  19.399  0.00  0.00      A     
ATOM   4518  C   TYR A 291       7.617  -9.945  19.029  0.00  0.00      A     
ATOM   4519  O   TYR A 291       8.593 -10.140  19.747  0.00  0.00      A     
ATOM   4520  N   ASP A 292       7.408  -8.768  18.431  0.00  0.00      A     
ATOM   4521  HN  ASP A 292       6.599  -8.688  17.833  0.00  0.00      A     
ATOM   4522  CA  ASP A 292       8.389  -7.669  18.423  0.00  0.00      A     
ATOM   4523  HA  ASP A 292       8.954  -7.721  19.345  0.00  0.00      A     
ATOM   4524  CB  ASP A 292       9.354  -7.891  17.257  0.00  0.00      A     
ATOM   4525  HB1 ASP A 292       9.042  -7.303  16.395  0.00  0.00      A     
ATOM   4526  HB2 ASP A 292       9.331  -8.937  16.960  0.00  0.00      A     
ATOM   4527  CG  ASP A 292      10.766  -7.513  17.691  0.00  0.00      A     
ATOM   4528  OD1 ASP A 292      11.415  -8.357  18.353  0.00  0.00      A     
ATOM   4529  OD2 ASP A 292      11.146  -6.359  17.427  0.00  0.00      A     
ATOM   4530  C   ASP A 292       7.820  -6.239  18.436  0.00  0.00      A     
ATOM   4531  O   ASP A 292       6.603  -6.052  18.410  0.00  0.00      A     
ATOM   4532  N   GLU A 293       8.705  -5.242  18.502  0.00  0.00      A     
ATOM   4533  HN  GLU A 293       9.673  -5.484  18.278  0.00  0.00      A     
ATOM   4534  CA  GLU A 293       8.522  -3.988  19.257  0.00  0.00      A     
ATOM   4535  HA  GLU A 293       9.512  -3.541  19.337  0.00  0.00      A     
ATOM   4536  CB  GLU A 293       7.624  -2.986  18.487  0.00  0.00      A     
ATOM   4537  HB1 GLU A 293       7.246  -2.215  19.158  0.00  0.00      A     
ATOM   4538  HB2 GLU A 293       6.750  -3.500  18.091  0.00  0.00      A     
ATOM   4539  CG  GLU A 293       8.354  -2.270  17.341  0.00  0.00      A     
ATOM   4540  HG1 GLU A 293       7.635  -1.631  16.822  0.00  0.00      A     
ATOM   4541  HG2 GLU A 293       8.714  -3.015  16.629  0.00  0.00      A     
ATOM   4542  CD  GLU A 293       9.537  -1.413  17.821  0.00  0.00      A     
ATOM   4543  OE1 GLU A 293      10.400  -1.063  16.985  0.00  0.00      A     
ATOM   4544  OE2 GLU A 293       9.671  -1.153  19.044  0.00  0.00      A     
ATOM   4545  C   GLU A 293       8.097  -4.160  20.737  0.00  0.00      A     
ATOM   4546  O   GLU A 293       7.912  -5.265  21.256  0.00  0.00      A     
ATOM   4547  N   ILE A 294       7.959  -3.034  21.444  0.00  0.00      A     
ATOM   4548  HN  ILE A 294       8.203  -2.185  20.945  0.00  0.00      A     
ATOM   4549  CA  ILE A 294       7.679  -2.884  22.897  0.00  0.00      A     
ATOM   4550  HA  ILE A 294       8.569  -3.217  23.433  0.00  0.00      A     
ATOM   4551  CB  ILE A 294       7.479  -1.388  23.232  0.00  0.00      A     
ATOM   4552  HB  ILE A 294       7.357  -1.301  24.312  0.00  0.00      A     
ATOM   4553  CG2 ILE A 294       8.737  -0.582  22.853  0.00  0.00      A     
ATOM   4554 HG21 ILE A 294       8.682   0.414  23.289  0.00  0.00      A     
ATOM   4555 HG22 ILE A 294       8.837  -0.498  21.770  0.00  0.00      A     
ATOM   4556 HG23 ILE A 294       9.625  -1.074  23.253  0.00  0.00      A     
ATOM   4557  CG1 ILE A 294       6.204  -0.829  22.553  0.00  0.00      A     
ATOM   4558 HG11 ILE A 294       5.351  -1.453  22.814  0.00  0.00      A     
ATOM   4559 HG12 ILE A 294       6.320  -0.854  21.468  0.00  0.00      A     
ATOM   4560  CD  ILE A 294       5.855   0.600  22.969  0.00  0.00      A     
ATOM   4561  HD1 ILE A 294       6.608   1.289  22.596  0.00  0.00      A     
ATOM   4562  HD2 ILE A 294       4.888   0.868  22.547  0.00  0.00      A     
ATOM   4563  HD3 ILE A 294       5.793   0.667  24.055  0.00  0.00      A     
ATOM   4564  C   ILE A 294       6.514  -3.708  23.496  0.00  0.00      A     
ATOM   4565  O   ILE A 294       6.407  -3.816  24.716  0.00  0.00      A     
ATOM   4566  N   LYS A 295       5.645  -4.272  22.646  0.00  0.00      A     
ATOM   4567  HN  LYS A 295       5.913  -4.144  21.681  0.00  0.00      A     
ATOM   4568  CA  LYS A 295       4.605  -5.289  22.950  0.00  0.00      A     
ATOM   4569  HA  LYS A 295       4.977  -5.987  23.698  0.00  0.00      A     
ATOM   4570  CB  LYS A 295       3.302  -4.633  23.452  0.00  0.00      A     
ATOM   4571  HB1 LYS A 295       2.490  -5.352  23.339  0.00  0.00      A     
ATOM   4572  HB2 LYS A 295       3.082  -3.784  22.812  0.00  0.00      A     
ATOM   4573  CG  LYS A 295       3.242  -4.149  24.902  0.00  0.00      A     
ATOM   4574  HG1 LYS A 295       2.230  -3.785  25.086  0.00  0.00      A     
ATOM   4575  HG2 LYS A 295       3.918  -3.312  25.021  0.00  0.00      A     
ATOM   4576  CD  LYS A 295       3.574  -5.231  25.935  0.00  0.00      A     
ATOM   4577  HD1 LYS A 295       4.638  -5.466  25.894  0.00  0.00      A     
ATOM   4578  HD2 LYS A 295       2.997  -6.131  25.724  0.00  0.00      A     
ATOM   4579  CE  LYS A 295       3.218  -4.714  27.328  0.00  0.00      A     
ATOM   4580  HE1 LYS A 295       3.755  -3.775  27.505  0.00  0.00      A     
ATOM   4581  HE2 LYS A 295       2.145  -4.504  27.368  0.00  0.00      A     
ATOM   4582  NZ  LYS A 295       3.586  -5.697  28.370  0.00  0.00      A     
ATOM   4583  HZ1 LYS A 295       3.131  -6.596  28.218  0.00  0.00      A     
ATOM   4584  HZ2 LYS A 295       4.593  -5.851  28.362  0.00  0.00      A     
ATOM   4585  HZ3 LYS A 295       3.355  -5.344  29.295  0.00  0.00      A     
ATOM   4586  C   LYS A 295       4.222  -6.136  21.730  0.00  0.00      A     
ATOM   4587  O   LYS A 295       3.951  -7.324  21.884  0.00  0.00      A     
ATOM   4588  N   LYS A 296       4.125  -5.493  20.559  0.00  0.00      A     
ATOM   4589  HN  LYS A 296       4.360  -4.513  20.590  0.00  0.00      A     
ATOM   4590  CA  LYS A 296       3.656  -6.016  19.251  0.00  0.00      A     
ATOM   4591  HA  LYS A 296       4.264  -6.881  18.980  0.00  0.00      A     
ATOM   4592  CB  LYS A 296       2.182  -6.479  19.369  0.00  0.00      A     
ATOM   4593  HB1 LYS A 296       2.062  -7.143  20.222  0.00  0.00      A     
ATOM   4594  HB2 LYS A 296       1.960  -7.097  18.508  0.00  0.00      A     
ATOM   4595  CG  LYS A 296       1.103  -5.380  19.434  0.00  0.00      A     
ATOM   4596  HG1 LYS A 296       0.149  -5.835  19.186  0.00  0.00      A     
ATOM   4597  HG2 LYS A 296       1.293  -4.615  18.685  0.00  0.00      A     
ATOM   4598  CD  LYS A 296       0.973  -4.716  20.805  0.00  0.00      A     
ATOM   4599  HD1 LYS A 296       0.851  -5.484  21.570  0.00  0.00      A     
ATOM   4600  HD2 LYS A 296       1.871  -4.138  20.997  0.00  0.00      A     
ATOM   4601  CE  LYS A 296      -0.230  -3.774  20.837  0.00  0.00      A     
ATOM   4602  HE1 LYS A 296      -1.135  -4.359  20.646  0.00  0.00      A     
ATOM   4603  HE2 LYS A 296      -0.124  -3.038  20.032  0.00  0.00      A     
ATOM   4604  NZ  LYS A 296      -0.324  -3.094  22.150  0.00  0.00      A     
ATOM   4605  HZ1 LYS A 296       0.502  -2.530  22.341  0.00  0.00      A     
ATOM   4606  HZ2 LYS A 296      -1.133  -2.484  22.202  0.00  0.00      A     
ATOM   4607  HZ3 LYS A 296      -0.427  -3.761  22.915  0.00  0.00      A     
ATOM   4608  C   LYS A 296       3.816  -4.972  18.123  0.00  0.00      A     
ATOM   4609  O   LYS A 296       3.823  -3.775  18.423  0.00  0.00      A     
ATOM   4610  N   TYR A 297       3.823  -5.388  16.851  0.00  0.00      A     
ATOM   4611  HN  TYR A 297       3.837  -6.388  16.686  0.00  0.00      A     
ATOM   4612  CA  TYR A 297       3.561  -4.497  15.699  0.00  0.00      A     
ATOM   4613  HA  TYR A 297       2.856  -3.744  16.056  0.00  0.00      A     
ATOM   4614  CB  TYR A 297       4.816  -3.703  15.271  0.00  0.00      A     
ATOM   4615  HB1 TYR A 297       5.287  -3.281  16.159  0.00  0.00      A     
ATOM   4616  HB2 TYR A 297       4.475  -2.852  14.682  0.00  0.00      A     
ATOM   4617  CG  TYR A 297       5.876  -4.415  14.444  0.00  0.00      A     
ATOM   4618  CD1 TYR A 297       7.070  -4.857  15.044  0.00  0.00      A     
ATOM   4619  HD1 TYR A 297       7.234  -4.696  16.101  0.00  0.00      A     
ATOM   4620  CE1 TYR A 297       8.066  -5.486  14.269  0.00  0.00      A     
ATOM   4621  HE1 TYR A 297       8.997  -5.806  14.715  0.00  0.00      A     
ATOM   4622  CZ  TYR A 297       7.868  -5.677  12.888  0.00  0.00      A     
ATOM   4623  OH  TYR A 297       8.807  -6.311  12.141  0.00  0.00      A     
ATOM   4624  HH  TYR A 297       8.514  -6.392  11.235  0.00  0.00      A     
ATOM   4625  CE2 TYR A 297       6.688  -5.208  12.277  0.00  0.00      A     
ATOM   4626  HE2 TYR A 297       6.541  -5.343  11.217  0.00  0.00      A     
ATOM   4627  CD2 TYR A 297       5.704  -4.562  13.052  0.00  0.00      A     
ATOM   4628  HD2 TYR A 297       4.804  -4.190  12.580  0.00  0.00      A     
ATOM   4629  C   TYR A 297       2.862  -5.186  14.499  0.00  0.00      A     
ATOM   4630  O   TYR A 297       3.367  -6.135  13.892  0.00  0.00      A     
ATOM   4631  N   THR A 298       1.674  -4.667  14.165  0.00  0.00      A     
ATOM   4632  HN  THR A 298       1.368  -3.896  14.747  0.00  0.00      A     
ATOM   4633  CA  THR A 298       0.863  -4.912  12.941  0.00  0.00      A     
ATOM   4634  HA  THR A 298       1.010  -5.931  12.591  0.00  0.00      A     
ATOM   4635  CB  THR A 298      -0.637  -4.693  13.177  0.00  0.00      A     
ATOM   4636  HB  THR A 298      -1.138  -4.662  12.211  0.00  0.00      A     
ATOM   4637  CG2 THR A 298      -1.295  -5.781  14.019  0.00  0.00      A     
ATOM   4638 HG21 THR A 298      -2.345  -5.855  13.741  0.00  0.00      A     
ATOM   4639 HG22 THR A 298      -0.818  -6.741  13.838  0.00  0.00      A     
ATOM   4640 HG23 THR A 298      -1.253  -5.544  15.076  0.00  0.00      A     
ATOM   4641  OG1 THR A 298      -0.857  -3.480  13.858  0.00  0.00      A     
ATOM   4642  HG1 THR A 298      -0.884  -2.789  13.171  0.00  0.00      A     
ATOM   4643  C   THR A 298       1.252  -4.014  11.777  0.00  0.00      A     
ATOM   4644  OT1 THR A 298       1.387  -2.787  11.995  0.00  0.00      A     
ATOM   4645  OT2 THR A 298       1.391  -4.537  10.653  0.00  0.00      A     
ATOM   4646  O1B ADP C   1       2.235  -4.015   2.787  0.00  0.00      C     
ATOM   4647  PB  ADP C   1       1.818  -2.928   1.915  0.00  0.00      C     
ATOM   4648  O2B ADP C   1       1.701  -3.231   0.496  0.00  0.00      C     
ATOM   4649  O3B ADP C   1       2.592  -1.711   2.122  0.00  0.00      C     
ATOM   4650  O3A ADP C   1       0.411  -2.822   2.301  0.00  0.00      C     
ATOM   4651  PA  ADP C   1      -0.183  -1.557   2.764  0.00  0.00      C     
ATOM   4652  O1A ADP C   1       0.679  -0.472   3.255  0.00  0.00      C     
ATOM   4653  O2A ADP C   1      -1.271  -1.198   1.829  0.00  0.00      C     
ATOM   4654  O5' ADP C   1      -0.812  -2.222   4.061  0.00  0.00      C     
ATOM   4655  C5' ADP C   1      -1.103  -1.447   5.213  0.00  0.00      C     
ATOM   4656  H5' ADP C   1      -0.264  -0.791   5.442  0.00  0.00      C     
ATOM   4657 H5'' ADP C   1      -1.931  -0.772   4.987  0.00  0.00      C     
ATOM   4658  C4' ADP C   1      -1.405  -2.310   6.442  0.00  0.00      C     
ATOM   4659  H4' ADP C   1      -2.101  -3.094   6.147  0.00  0.00      C     
ATOM   4660  O4' ADP C   1      -0.219  -2.891   6.994  0.00  0.00      C     
ATOM   4661  C1' ADP C   1       0.009  -2.428   8.323  0.00  0.00      C     
ATOM   4662  H1' ADP C   1       0.163  -3.289   8.982  0.00  0.00      C     
ATOM   4663  N9  ADP C   1       1.225  -1.571   8.410  0.00  0.00      C     
ATOM   4664  C8  ADP C   1       2.432  -1.919   8.971  0.00  0.00      C     
ATOM   4665  H8  ADP C   1       2.633  -2.919   9.338  0.00  0.00      C     
ATOM   4666  N7  ADP C   1       3.297  -0.938   9.067  0.00  0.00      C     
ATOM   4667  C5  ADP C   1       2.610   0.139   8.463  0.00  0.00      C     
ATOM   4668  C6  ADP C   1       2.886   1.505   8.183  0.00  0.00      C     
ATOM   4669  N6  ADP C   1       3.980   2.172   8.448  0.00  0.00      C     
ATOM   4670  H61 ADP C   1       3.960   3.118   8.121  0.00  0.00      C     
ATOM   4671  H62 ADP C   1       4.775   1.717   8.872  0.00  0.00      C     
ATOM   4672  N1  ADP C   1       2.014   2.317   7.616  0.00  0.00      C     
ATOM   4673  C2  ADP C   1       0.837   1.808   7.298  0.00  0.00      C     
ATOM   4674  H2  ADP C   1       0.132   2.485   6.834  0.00  0.00      C     
ATOM   4675  N3  ADP C   1       0.413   0.567   7.507  0.00  0.00      C     
ATOM   4676  C4  ADP C   1       1.353  -0.236   8.072  0.00  0.00      C     
ATOM   4677  C3' ADP C   1      -2.066  -1.454   7.521  0.00  0.00      C     
ATOM   4678  H3' ADP C   1      -1.987  -0.396   7.262  0.00  0.00      C     
ATOM   4679  O3' ADP C   1      -3.429  -1.808   7.697  0.00  0.00      C     
ATOM   4680 H3'' ADP C   1      -3.846  -1.045   8.159  0.00  0.00      C     
ATOM   4681  C2' ADP C   1      -1.264  -1.724   8.801  0.00  0.00      C     
ATOM   4682 H2'' ADP C   1      -1.033  -0.777   9.292  0.00  0.00      C     
ATOM   4683  O2' ADP C   1      -1.948  -2.594   9.694  0.00  0.00      C     
ATOM   4684  H2' ADP C   1      -2.766  -2.839   9.224  0.00  0.00      C     
END
