# Supplementary material for: Dataset of the AAC2 conformations in the c-, intermediate- and m-states obtained from free-energy simulations
Source: Data Brief. 2016 Apr 13;7:1355–7. doi: 10.1016/j.dib.2016.04.022 (PMC4845157; doi:10.1016/j.dib.2016.04.022)
Supplement: Supplementary file 2 — Supplementary material [file mmc2.zip › AAC_AMP_cbasin_min.pdb]

HEADER The conformation of AAC2 in the c-basin in the presence of AMP
CRYST1    1.000    1.000    1.000  90.00  90.00  90.00 P 1           1
ATOM      1  N   ASP A   3      18.943 -11.268  25.969  0.00  0.00      A     
ATOM      2  HT1 ASP A   3      19.471 -10.549  25.495  0.00  0.00      A     
ATOM      3  HT2 ASP A   3      18.189 -11.599  25.377  0.00  0.00      A     
ATOM      4  HT3 ASP A   3      19.555 -12.059  26.142  0.00  0.00      A     
ATOM      5  CA  ASP A   3      18.404 -10.757  27.251  0.00  0.00      A     
ATOM      6  HA  ASP A   3      17.834 -11.556  27.728  0.00  0.00      A     
ATOM      7  CB  ASP A   3      19.539 -10.341  28.200  0.00  0.00      A     
ATOM      8  HB1 ASP A   3      20.237 -11.170  28.325  0.00  0.00      A     
ATOM      9  HB2 ASP A   3      19.110 -10.108  29.174  0.00  0.00      A     
ATOM     10  CG  ASP A   3      20.280  -9.113  27.686  0.00  0.00      A     
ATOM     11  OD1 ASP A   3      20.954  -9.222  26.633  0.00  0.00      A     
ATOM     12  OD2 ASP A   3      20.105  -8.029  28.276  0.00  0.00      A     
ATOM     13  C   ASP A   3      17.441  -9.595  27.013  0.00  0.00      A     
ATOM     14  O   ASP A   3      17.487  -8.984  25.946  0.00  0.00      A     
ATOM     15  N   ALA A   4      16.646  -9.227  28.017  0.00  0.00      A     
ATOM     16  HN  ALA A   4      16.607  -9.820  28.841  0.00  0.00      A     
ATOM     17  CA  ALA A   4      15.703  -8.099  28.006  0.00  0.00      A     
ATOM     18  HA  ALA A   4      15.691  -7.657  27.014  0.00  0.00      A     
ATOM     19  CB  ALA A   4      14.296  -8.661  28.256  0.00  0.00      A     
ATOM     20  HB1 ALA A   4      14.083  -9.467  27.558  0.00  0.00      A     
ATOM     21  HB2 ALA A   4      13.554  -7.874  28.115  0.00  0.00      A     
ATOM     22  HB3 ALA A   4      14.217  -9.046  29.270  0.00  0.00      A     
ATOM     23  C   ALA A   4      16.087  -6.954  28.983  0.00  0.00      A     
ATOM     24  O   ALA A   4      15.221  -6.217  29.456  0.00  0.00      A     
ATOM     25  N   ALA A   5      17.383  -6.785  29.288  0.00  0.00      A     
ATOM     26  HN  ALA A   5      18.064  -7.387  28.844  0.00  0.00      A     
ATOM     27  CA  ALA A   5      17.864  -5.909  30.365  0.00  0.00      A     
ATOM     28  HA  ALA A   5      17.025  -5.344  30.777  0.00  0.00      A     
ATOM     29  CB  ALA A   5      18.375  -6.833  31.475  0.00  0.00      A     
ATOM     30  HB1 ALA A   5      19.207  -7.426  31.099  0.00  0.00      A     
ATOM     31  HB2 ALA A   5      17.577  -7.503  31.796  0.00  0.00      A     
ATOM     32  HB3 ALA A   5      18.705  -6.243  32.329  0.00  0.00      A     
ATOM     33  C   ALA A   5      18.914  -4.837  29.972  0.00  0.00      A     
ATOM     34  O   ALA A   5      19.277  -4.028  30.829  0.00  0.00      A     
ATOM     35  N   VAL A   6      19.406  -4.797  28.720  0.00  0.00      A     
ATOM     36  HN  VAL A   6      19.111  -5.532  28.090  0.00  0.00      A     
ATOM     37  CA  VAL A   6      20.328  -3.727  28.228  0.00  0.00      A     
ATOM     38  HA  VAL A   6      20.133  -2.837  28.824  0.00  0.00      A     
ATOM     39  CB  VAL A   6      21.828  -4.044  28.434  0.00  0.00      A     
ATOM     40  HB  VAL A   6      22.414  -3.211  28.048  0.00  0.00      A     
ATOM     41  CG1 VAL A   6      22.214  -4.164  29.906  0.00  0.00      A     
ATOM     42 HG11 VAL A   6      21.906  -3.263  30.434  0.00  0.00      A     
ATOM     43 HG12 VAL A   6      23.294  -4.260  29.977  0.00  0.00      A     
ATOM     44 HG13 VAL A   6      21.734  -5.034  30.350  0.00  0.00      A     
ATOM     45  CG2 VAL A   6      22.293  -5.304  27.707  0.00  0.00      A     
ATOM     46 HG21 VAL A   6      21.772  -6.174  28.095  0.00  0.00      A     
ATOM     47 HG22 VAL A   6      23.363  -5.438  27.858  0.00  0.00      A     
ATOM     48 HG23 VAL A   6      22.100  -5.212  26.641  0.00  0.00      A     
ATOM     49  C   VAL A   6      20.133  -3.250  26.778  0.00  0.00      A     
ATOM     50  O   VAL A   6      20.817  -2.316  26.360  0.00  0.00      A     
ATOM     51  N   SER A   7      19.224  -3.814  25.980  0.00  0.00      A     
ATOM     52  HN  SER A   7      18.642  -4.544  26.374  0.00  0.00      A     
ATOM     53  CA  SER A   7      18.875  -3.292  24.631  0.00  0.00      A     
ATOM     54  HA  SER A   7      19.726  -2.760  24.204  0.00  0.00      A     
ATOM     55  CB  SER A   7      18.512  -4.426  23.662  0.00  0.00      A     
ATOM     56  HB1 SER A   7      18.143  -3.998  22.729  0.00  0.00      A     
ATOM     57  HB2 SER A   7      17.724  -5.050  24.083  0.00  0.00      A     
ATOM     58  OG  SER A   7      19.650  -5.206  23.360  0.00  0.00      A     
ATOM     59  HG1 SER A   7      19.897  -5.692  24.172  0.00  0.00      A     
ATOM     60  C   SER A   7      17.689  -2.318  24.664  0.00  0.00      A     
ATOM     61  O   SER A   7      16.911  -2.315  25.614  0.00  0.00      A     
ATOM     62  N   PHE A   8      17.484  -1.548  23.590  0.00  0.00      A     
ATOM     63  HN  PHE A   8      18.197  -1.526  22.873  0.00  0.00      A     
ATOM     64  CA  PHE A   8      16.245  -0.762  23.401  0.00  0.00      A     
ATOM     65  HA  PHE A   8      15.482  -1.154  24.072  0.00  0.00      A     
ATOM     66  CB  PHE A   8      16.457   0.705  23.809  0.00  0.00      A     
ATOM     67  HB1 PHE A   8      16.989   0.737  24.760  0.00  0.00      A     
ATOM     68  HB2 PHE A   8      15.475   1.145  23.990  0.00  0.00      A     
ATOM     69  CG  PHE A   8      17.175   1.581  22.797  0.00  0.00      A     
ATOM     70  CD1 PHE A   8      18.547   1.860  22.940  0.00  0.00      A     
ATOM     71  HD1 PHE A   8      19.101   1.431  23.760  0.00  0.00      A     
ATOM     72  CE1 PHE A   8      19.192   2.727  22.042  0.00  0.00      A     
ATOM     73  HE1 PHE A   8      20.239   2.965  22.177  0.00  0.00      A     
ATOM     74  CZ  PHE A   8      18.468   3.309  20.986  0.00  0.00      A     
ATOM     75  HZ  PHE A   8      18.956   3.992  20.304  0.00  0.00      A     
ATOM     76  CE2 PHE A   8      17.101   3.022  20.829  0.00  0.00      A     
ATOM     77  HE2 PHE A   8      16.542   3.479  20.023  0.00  0.00      A     
ATOM     78  CD2 PHE A   8      16.454   2.168  21.738  0.00  0.00      A     
ATOM     79  HD2 PHE A   8      15.395   1.972  21.629  0.00  0.00      A     
ATOM     80  C   PHE A   8      15.603  -0.886  22.011  0.00  0.00      A     
ATOM     81  O   PHE A   8      14.399  -0.684  21.882  0.00  0.00      A     
ATOM     82  N   ALA A   9      16.357  -1.308  20.991  0.00  0.00      A     
ATOM     83  HN  ALA A   9      17.353  -1.407  21.137  0.00  0.00      A     
ATOM     84  CA  ALA A   9      15.848  -1.487  19.626  0.00  0.00      A     
ATOM     85  HA  ALA A   9      14.782  -1.258  19.597  0.00  0.00      A     
ATOM     86  CB  ALA A   9      16.552  -0.459  18.730  0.00  0.00      A     
ATOM     87  HB1 ALA A   9      16.379   0.547  19.115  0.00  0.00      A     
ATOM     88  HB2 ALA A   9      16.151  -0.519  17.718  0.00  0.00      A     
ATOM     89  HB3 ALA A   9      17.624  -0.654  18.700  0.00  0.00      A     
ATOM     90  C   ALA A   9      15.974  -2.927  19.081  0.00  0.00      A     
ATOM     91  O   ALA A   9      15.383  -3.224  18.048  0.00  0.00      A     
ATOM     92  N   LYS A  10      16.708  -3.829  19.753  0.00  0.00      A     
ATOM     93  HN  LYS A  10      17.190  -3.499  20.576  0.00  0.00      A     
ATOM     94  CA  LYS A  10      16.988  -5.207  19.281  0.00  0.00      A     
ATOM     95  HA  LYS A  10      17.535  -5.134  18.339  0.00  0.00      A     
ATOM     96  CB  LYS A  10      17.883  -5.931  20.299  0.00  0.00      A     
ATOM     97  HB1 LYS A  10      17.297  -6.166  21.190  0.00  0.00      A     
ATOM     98  HB2 LYS A  10      18.689  -5.263  20.598  0.00  0.00      A     
ATOM     99  CG  LYS A  10      18.504  -7.215  19.708  0.00  0.00      A     
ATOM    100  HG1 LYS A  10      19.553  -7.038  19.480  0.00  0.00      A     
ATOM    101  HG2 LYS A  10      18.018  -7.469  18.766  0.00  0.00      A     
ATOM    102  CD  LYS A  10      18.371  -8.435  20.629  0.00  0.00      A     
ATOM    103  HD1 LYS A  10      18.714  -9.316  20.089  0.00  0.00      A     
ATOM    104  HD2 LYS A  10      17.313  -8.588  20.847  0.00  0.00      A     
ATOM    105  CE  LYS A  10      19.126  -8.337  21.962  0.00  0.00      A     
ATOM    106  HE1 LYS A  10      18.854  -9.219  22.550  0.00  0.00      A     
ATOM    107  HE2 LYS A  10      18.775  -7.459  22.513  0.00  0.00      A     
ATOM    108  NZ  LYS A  10      20.596  -8.293  21.783  0.00  0.00      A     
ATOM    109  HZ1 LYS A  10      20.892  -9.001  21.115  0.00  0.00      A     
ATOM    110  HZ2 LYS A  10      21.078  -8.471  22.662  0.00  0.00      A     
ATOM    111  HZ3 LYS A  10      20.897  -7.385  21.440  0.00  0.00      A     
ATOM    112  C   LYS A  10      15.745  -6.051  18.958  0.00  0.00      A     
ATOM    113  O   LYS A  10      15.636  -6.572  17.853  0.00  0.00      A     
ATOM    114  N   ASP A  11      14.795  -6.171  19.885  0.00  0.00      A     
ATOM    115  HN  ASP A  11      14.918  -5.699  20.766  0.00  0.00      A     
ATOM    116  CA  ASP A  11      13.582  -6.976  19.658  0.00  0.00      A     
ATOM    117  HA  ASP A  11      13.830  -7.771  18.957  0.00  0.00      A     
ATOM    118  CB  ASP A  11      13.165  -7.680  20.948  0.00  0.00      A     
ATOM    119  HB1 ASP A  11      12.917  -6.925  21.694  0.00  0.00      A     
ATOM    120  HB2 ASP A  11      14.002  -8.270  21.323  0.00  0.00      A     
ATOM    121  CG  ASP A  11      11.965  -8.603  20.720  0.00  0.00      A     
ATOM    122  OD1 ASP A  11      10.896  -8.319  21.305  0.00  0.00      A     
ATOM    123  OD2 ASP A  11      12.074  -9.621  19.998  0.00  0.00      A     
ATOM    124  C   ASP A  11      12.424  -6.188  19.012  0.00  0.00      A     
ATOM    125  O   ASP A  11      11.626  -6.778  18.291  0.00  0.00      A     
ATOM    126  N   PHE A  12      12.389  -4.856  19.136  0.00  0.00      A     
ATOM    127  HN  PHE A  12      13.004  -4.408  19.807  0.00  0.00      A     
ATOM    128  CA  PHE A  12      11.614  -4.005  18.219  0.00  0.00      A     
ATOM    129  HA  PHE A  12      10.556  -4.257  18.306  0.00  0.00      A     
ATOM    130  CB  PHE A  12      11.797  -2.536  18.628  0.00  0.00      A     
ATOM    131  HB1 PHE A  12      12.848  -2.263  18.536  0.00  0.00      A     
ATOM    132  HB2 PHE A  12      11.524  -2.432  19.679  0.00  0.00      A     
ATOM    133  CG  PHE A  12      10.968  -1.554  17.824  0.00  0.00      A     
ATOM    134  CD1 PHE A  12       9.731  -1.105  18.324  0.00  0.00      A     
ATOM    135  HD1 PHE A  12       9.376  -1.453  19.284  0.00  0.00      A     
ATOM    136  CE1 PHE A  12       8.960  -0.193  17.583  0.00  0.00      A     
ATOM    137  HE1 PHE A  12       8.018   0.161  17.976  0.00  0.00      A     
ATOM    138  CZ  PHE A  12       9.422   0.269  16.340  0.00  0.00      A     
ATOM    139  HZ  PHE A  12       8.831   0.981  15.784  0.00  0.00      A     
ATOM    140  CE2 PHE A  12      10.651  -0.185  15.831  0.00  0.00      A     
ATOM    141  HE2 PHE A  12      11.001   0.159  14.870  0.00  0.00      A     
ATOM    142  CD2 PHE A  12      11.428  -1.088  16.577  0.00  0.00      A     
ATOM    143  HD2 PHE A  12      12.377  -1.427  16.189  0.00  0.00      A     
ATOM    144  C   PHE A  12      12.019  -4.247  16.750  0.00  0.00      A     
ATOM    145  O   PHE A  12      11.169  -4.461  15.887  0.00  0.00      A     
ATOM    146  N   LEU A  13      13.327  -4.318  16.469  0.00  0.00      A     
ATOM    147  HN  LEU A  13      13.984  -4.090  17.207  0.00  0.00      A     
ATOM    148  CA  LEU A  13      13.872  -4.731  15.173  0.00  0.00      A     
ATOM    149  HA  LEU A  13      13.370  -4.139  14.407  0.00  0.00      A     
ATOM    150  CB  LEU A  13      15.377  -4.393  15.127  0.00  0.00      A     
ATOM    151  HB1 LEU A  13      15.884  -4.943  15.918  0.00  0.00      A     
ATOM    152  HB2 LEU A  13      15.494  -3.329  15.337  0.00  0.00      A     
ATOM    153  CG  LEU A  13      16.092  -4.703  13.798  0.00  0.00      A     
ATOM    154  HG  LEU A  13      16.034  -5.771  13.588  0.00  0.00      A     
ATOM    155  CD1 LEU A  13      15.507  -3.930  12.618  0.00  0.00      A     
ATOM    156 HD11 LEU A  13      15.525  -2.860  12.825  0.00  0.00      A     
ATOM    157 HD12 LEU A  13      14.482  -4.251  12.441  0.00  0.00      A     
ATOM    158 HD13 LEU A  13      16.083  -4.138  11.717  0.00  0.00      A     
ATOM    159  CD2 LEU A  13      17.567  -4.319  13.910  0.00  0.00      A     
ATOM    160 HD21 LEU A  13      17.658  -3.255  14.129  0.00  0.00      A     
ATOM    161 HD22 LEU A  13      18.080  -4.536  12.975  0.00  0.00      A     
ATOM    162 HD23 LEU A  13      18.032  -4.890  14.714  0.00  0.00      A     
ATOM    163  C   LEU A  13      13.581  -6.206  14.835  0.00  0.00      A     
ATOM    164  O   LEU A  13      13.306  -6.480  13.677  0.00  0.00      A     
ATOM    165  N   ALA A  14      13.562  -7.145  15.787  0.00  0.00      A     
ATOM    166  HN  ALA A  14      13.888  -6.895  16.712  0.00  0.00      A     
ATOM    167  CA  ALA A  14      13.146  -8.536  15.531  0.00  0.00      A     
ATOM    168  HA  ALA A  14      13.708  -8.905  14.673  0.00  0.00      A     
ATOM    169  CB  ALA A  14      13.533  -9.402  16.732  0.00  0.00      A     
ATOM    170  HB1 ALA A  14      13.399 -10.455  16.481  0.00  0.00      A     
ATOM    171  HB2 ALA A  14      12.893  -9.167  17.580  0.00  0.00      A     
ATOM    172  HB3 ALA A  14      14.578  -9.234  16.999  0.00  0.00      A     
ATOM    173  C   ALA A  14      11.641  -8.688  15.183  0.00  0.00      A     
ATOM    174  O   ALA A  14      11.292  -9.351  14.206  0.00  0.00      A     
ATOM    175  N   GLY A  15      10.746  -7.997  15.899  0.00  0.00      A     
ATOM    176  HN  GLY A  15      11.082  -7.504  16.724  0.00  0.00      A     
ATOM    177  CA  GLY A  15       9.325  -7.848  15.533  0.00  0.00      A     
ATOM    178  HA1 GLY A  15       8.813  -7.298  16.323  0.00  0.00      A     
ATOM    179  HA2 GLY A  15       8.871  -8.835  15.442  0.00  0.00      A     
ATOM    180  C   GLY A  15       9.114  -7.091  14.211  0.00  0.00      A     
ATOM    181  O   GLY A  15       8.202  -7.402  13.440  0.00  0.00      A     
ATOM    182  N   GLY A  16      10.013  -6.151  13.908  0.00  0.00      A     
ATOM    183  HN  GLY A  16      10.637  -5.852  14.653  0.00  0.00      A     
ATOM    184  CA  GLY A  16      10.182  -5.526  12.594  0.00  0.00      A     
ATOM    185  HA1 GLY A  16      10.899  -4.711  12.690  0.00  0.00      A     
ATOM    186  HA2 GLY A  16       9.229  -5.109  12.269  0.00  0.00      A     
ATOM    187  C   GLY A  16      10.700  -6.475  11.503  0.00  0.00      A     
ATOM    188  O   GLY A  16      10.257  -6.371  10.366  0.00  0.00      A     
ATOM    189  N   VAL A  17      11.586  -7.427  11.819  0.00  0.00      A     
ATOM    190  HN  VAL A  17      11.978  -7.387  12.755  0.00  0.00      A     
ATOM    191  CA  VAL A  17      12.083  -8.491  10.914  0.00  0.00      A     
ATOM    192  HA  VAL A  17      12.350  -8.035   9.968  0.00  0.00      A     
ATOM    193  CB  VAL A  17      13.366  -9.170  11.442  0.00  0.00      A     
ATOM    194  HB  VAL A  17      13.277  -9.337  12.513  0.00  0.00      A     
ATOM    195  CG1 VAL A  17      13.685 -10.515  10.776  0.00  0.00      A     
ATOM    196 HG11 VAL A  17      12.937 -11.259  11.049  0.00  0.00      A     
ATOM    197 HG12 VAL A  17      14.653 -10.881  11.122  0.00  0.00      A     
ATOM    198 HG13 VAL A  17      13.710 -10.407   9.691  0.00  0.00      A     
ATOM    199  CG2 VAL A  17      14.577  -8.265  11.175  0.00  0.00      A     
ATOM    200 HG21 VAL A  17      14.757  -8.186  10.103  0.00  0.00      A     
ATOM    201 HG22 VAL A  17      15.459  -8.683  11.659  0.00  0.00      A     
ATOM    202 HG23 VAL A  17      14.402  -7.268  11.573  0.00  0.00      A     
ATOM    203  C   VAL A  17      11.002  -9.521  10.597  0.00  0.00      A     
ATOM    204  O   VAL A  17      10.819  -9.841   9.430  0.00  0.00      A     
ATOM    205  N   ALA A  18      10.199  -9.954  11.569  0.00  0.00      A     
ATOM    206  HN  ALA A  18      10.427  -9.706  12.526  0.00  0.00      A     
ATOM    207  CA  ALA A  18       8.992 -10.754  11.315  0.00  0.00      A     
ATOM    208  HA  ALA A  18       9.281 -11.696  10.845  0.00  0.00      A     
ATOM    209  CB  ALA A  18       8.365 -11.061  12.676  0.00  0.00      A     
ATOM    210  HB1 ALA A  18       9.068 -11.628  13.288  0.00  0.00      A     
ATOM    211  HB2 ALA A  18       7.459 -11.650  12.538  0.00  0.00      A     
ATOM    212  HB3 ALA A  18       8.118 -10.134  13.192  0.00  0.00      A     
ATOM    213  C   ALA A  18       7.995 -10.048  10.360  0.00  0.00      A     
ATOM    214  O   ALA A  18       7.514 -10.626   9.378  0.00  0.00      A     
ATOM    215  N   ALA A  19       7.753  -8.751  10.579  0.00  0.00      A     
ATOM    216  HN  ALA A  19       8.121  -8.336  11.428  0.00  0.00      A     
ATOM    217  CA  ALA A  19       7.011  -7.893   9.653  0.00  0.00      A     
ATOM    218  HA  ALA A  19       6.072  -8.384   9.406  0.00  0.00      A     
ATOM    219  CB  ALA A  19       6.665  -6.599  10.397  0.00  0.00      A     
ATOM    220  HB1 ALA A  19       6.150  -5.907   9.732  0.00  0.00      A     
ATOM    221  HB2 ALA A  19       7.570  -6.133  10.781  0.00  0.00      A     
ATOM    222  HB3 ALA A  19       6.012  -6.825  11.241  0.00  0.00      A     
ATOM    223  C   ALA A  19       7.724  -7.642   8.299  0.00  0.00      A     
ATOM    224  O   ALA A  19       7.051  -7.524   7.279  0.00  0.00      A     
ATOM    225  N   ALA A  20       9.057  -7.615   8.234  0.00  0.00      A     
ATOM    226  HN  ALA A  20       9.568  -7.626   9.109  0.00  0.00      A     
ATOM    227  CA  ALA A  20       9.842  -7.500   6.997  0.00  0.00      A     
ATOM    228  HA  ALA A  20       9.417  -6.709   6.381  0.00  0.00      A     
ATOM    229  CB  ALA A  20      11.268  -7.092   7.368  0.00  0.00      A     
ATOM    230  HB1 ALA A  20      11.718  -7.849   8.002  0.00  0.00      A     
ATOM    231  HB2 ALA A  20      11.258  -6.129   7.877  0.00  0.00      A     
ATOM    232  HB3 ALA A  20      11.879  -7.020   6.473  0.00  0.00      A     
ATOM    233  C   ALA A  20       9.845  -8.786   6.148  0.00  0.00      A     
ATOM    234  O   ALA A  20       9.623  -8.713   4.942  0.00  0.00      A     
ATOM    235  N   ILE A  21      10.002  -9.960   6.767  0.00  0.00      A     
ATOM    236  HN  ILE A  21      10.245  -9.935   7.753  0.00  0.00      A     
ATOM    237  CA  ILE A  21       9.774 -11.287   6.160  0.00  0.00      A     
ATOM    238  HA  ILE A  21      10.445 -11.416   5.309  0.00  0.00      A     
ATOM    239  CB  ILE A  21      10.077 -12.407   7.187  0.00  0.00      A     
ATOM    240  HB  ILE A  21       9.537 -12.184   8.109  0.00  0.00      A     
ATOM    241  CG2 ILE A  21       9.604 -13.782   6.674  0.00  0.00      A     
ATOM    242 HG21 ILE A  21      10.078 -14.012   5.719  0.00  0.00      A     
ATOM    243 HG22 ILE A  21       8.521 -13.804   6.552  0.00  0.00      A     
ATOM    244 HG23 ILE A  21       9.859 -14.564   7.388  0.00  0.00      A     
ATOM    245  CG1 ILE A  21      11.592 -12.454   7.496  0.00  0.00      A     
ATOM    246 HG11 ILE A  21      11.970 -11.444   7.648  0.00  0.00      A     
ATOM    247 HG12 ILE A  21      12.123 -12.876   6.641  0.00  0.00      A     
ATOM    248  CD  ILE A  21      11.945 -13.261   8.753  0.00  0.00      A     
ATOM    249  HD1 ILE A  21      13.012 -13.164   8.954  0.00  0.00      A     
ATOM    250  HD2 ILE A  21      11.714 -14.316   8.615  0.00  0.00      A     
ATOM    251  HD3 ILE A  21      11.389 -12.875   9.609  0.00  0.00      A     
ATOM    252  C   ILE A  21       8.341 -11.381   5.623  0.00  0.00      A     
ATOM    253  O   ILE A  21       8.132 -11.726   4.464  0.00  0.00      A     
ATOM    254  N   SER A  22       7.353 -10.938   6.405  0.00  0.00      A     
ATOM    255  HN  SER A  22       7.582 -10.716   7.367  0.00  0.00      A     
ATOM    256  CA  SER A  22       5.953 -10.822   5.951  0.00  0.00      A     
ATOM    257  HA  SER A  22       5.610 -11.809   5.643  0.00  0.00      A     
ATOM    258  CB  SER A  22       5.047 -10.349   7.089  0.00  0.00      A     
ATOM    259  HB1 SER A  22       4.020 -10.298   6.725  0.00  0.00      A     
ATOM    260  HB2 SER A  22       5.345  -9.357   7.423  0.00  0.00      A     
ATOM    261  OG  SER A  22       5.106 -11.250   8.175  0.00  0.00      A     
ATOM    262  HG1 SER A  22       5.971 -11.174   8.617  0.00  0.00      A     
ATOM    263  C   SER A  22       5.783  -9.888   4.741  0.00  0.00      A     
ATOM    264  O   SER A  22       5.166 -10.265   3.748  0.00  0.00      A     
ATOM    265  N   LYS A  23       6.391  -8.691   4.765  0.00  0.00      A     
ATOM    266  HN  LYS A  23       6.846  -8.426   5.634  0.00  0.00      A     
ATOM    267  CA  LYS A  23       6.465  -7.746   3.622  0.00  0.00      A     
ATOM    268  HA  LYS A  23       5.459  -7.579   3.243  0.00  0.00      A     
ATOM    269  CB  LYS A  23       7.026  -6.393   4.096  0.00  0.00      A     
ATOM    270  HB1 LYS A  23       7.254  -5.768   3.231  0.00  0.00      A     
ATOM    271  HB2 LYS A  23       7.958  -6.575   4.632  0.00  0.00      A     
ATOM    272  CG  LYS A  23       6.037  -5.627   4.995  0.00  0.00      A     
ATOM    273  HG1 LYS A  23       5.570  -6.309   5.704  0.00  0.00      A     
ATOM    274  HG2 LYS A  23       5.245  -5.202   4.377  0.00  0.00      A     
ATOM    275  CD  LYS A  23       6.748  -4.506   5.770  0.00  0.00      A     
ATOM    276  HD1 LYS A  23       6.974  -3.679   5.095  0.00  0.00      A     
ATOM    277  HD2 LYS A  23       7.691  -4.887   6.167  0.00  0.00      A     
ATOM    278  CE  LYS A  23       5.934  -3.998   6.966  0.00  0.00      A     
ATOM    279  HE1 LYS A  23       6.537  -3.252   7.490  0.00  0.00      A     
ATOM    280  HE2 LYS A  23       5.767  -4.829   7.659  0.00  0.00      A     
ATOM    281  NZ  LYS A  23       4.640  -3.401   6.561  0.00  0.00      A     
ATOM    282  HZ1 LYS A  23       4.199  -2.908   7.337  0.00  0.00      A     
ATOM    283  HZ2 LYS A  23       3.985  -4.118   6.252  0.00  0.00      A     
ATOM    284  HZ3 LYS A  23       4.747  -2.749   5.789  0.00  0.00      A     
ATOM    285  C   LYS A  23       7.267  -8.271   2.419  0.00  0.00      A     
ATOM    286  O   LYS A  23       7.025  -7.802   1.307  0.00  0.00      A     
ATOM    287  N   THR A  24       8.157  -9.245   2.635  0.00  0.00      A     
ATOM    288  HN  THR A  24       8.322  -9.483   3.604  0.00  0.00      A     
ATOM    289  CA  THR A  24       8.938  -9.980   1.610  0.00  0.00      A     
ATOM    290  HA  THR A  24       9.223  -9.288   0.825  0.00  0.00      A     
ATOM    291  CB  THR A  24      10.245 -10.575   2.165  0.00  0.00      A     
ATOM    292  HB  THR A  24      10.030 -11.326   2.923  0.00  0.00      A     
ATOM    293  CG2 THR A  24      11.123 -11.197   1.082  0.00  0.00      A     
ATOM    294 HG21 THR A  24      11.306 -10.471   0.290  0.00  0.00      A     
ATOM    295 HG22 THR A  24      10.643 -12.083   0.666  0.00  0.00      A     
ATOM    296 HG23 THR A  24      12.076 -11.495   1.519  0.00  0.00      A     
ATOM    297  OG1 THR A  24      11.029  -9.557   2.733  0.00  0.00      A     
ATOM    298  HG1 THR A  24      10.535  -9.186   3.480  0.00  0.00      A     
ATOM    299  C   THR A  24       8.130 -11.106   0.967  0.00  0.00      A     
ATOM    300  O   THR A  24       8.129 -11.222  -0.254  0.00  0.00      A     
ATOM    301  N   ALA A  25       7.331 -11.850   1.738  0.00  0.00      A     
ATOM    302  HN  ALA A  25       7.421 -11.771   2.746  0.00  0.00      A     
ATOM    303  CA  ALA A  25       6.315 -12.772   1.211  0.00  0.00      A     
ATOM    304  HA  ALA A  25       6.817 -13.515   0.595  0.00  0.00      A     
ATOM    305  CB  ALA A  25       5.667 -13.497   2.397  0.00  0.00      A     
ATOM    306  HB1 ALA A  25       4.961 -14.243   2.030  0.00  0.00      A     
ATOM    307  HB2 ALA A  25       5.134 -12.785   3.026  0.00  0.00      A     
ATOM    308  HB3 ALA A  25       6.433 -13.999   2.990  0.00  0.00      A     
ATOM    309  C   ALA A  25       5.269 -12.077   0.304  0.00  0.00      A     
ATOM    310  O   ALA A  25       4.788 -12.657  -0.667  0.00  0.00      A     
ATOM    311  N   VAL A  26       5.006 -10.783   0.543  0.00  0.00      A     
ATOM    312  HN  VAL A  26       5.345 -10.414   1.423  0.00  0.00      A     
ATOM    313  CA  VAL A  26       4.243  -9.895  -0.368  0.00  0.00      A     
ATOM    314  HA  VAL A  26       3.798 -10.523  -1.139  0.00  0.00      A     
ATOM    315  CB  VAL A  26       3.054  -9.200   0.316  0.00  0.00      A     
ATOM    316  HB  VAL A  26       2.566  -8.586  -0.435  0.00  0.00      A     
ATOM    317  CG1 VAL A  26       2.009 -10.199   0.796  0.00  0.00      A     
ATOM    318 HG11 VAL A  26       2.422 -10.831   1.584  0.00  0.00      A     
ATOM    319 HG12 VAL A  26       1.689 -10.832  -0.032  0.00  0.00      A     
ATOM    320 HG13 VAL A  26       1.152  -9.650   1.185  0.00  0.00      A     
ATOM    321  CG2 VAL A  26       3.433  -8.299   1.491  0.00  0.00      A     
ATOM    322 HG21 VAL A  26       3.703  -8.910   2.347  0.00  0.00      A     
ATOM    323 HG22 VAL A  26       2.580  -7.681   1.769  0.00  0.00      A     
ATOM    324 HG23 VAL A  26       4.272  -7.661   1.227  0.00  0.00      A     
ATOM    325  C   VAL A  26       5.104  -8.894  -1.158  0.00  0.00      A     
ATOM    326  O   VAL A  26       4.599  -7.873  -1.633  0.00  0.00      A     
ATOM    327  N   ALA A  27       6.394  -9.168  -1.353  0.00  0.00      A     
ATOM    328  HN  ALA A  27       6.783  -9.990  -0.902  0.00  0.00      A     
ATOM    329  CA  ALA A  27       7.209  -8.534  -2.397  0.00  0.00      A     
ATOM    330  HA  ALA A  27       7.173  -7.453  -2.254  0.00  0.00      A     
ATOM    331  CB  ALA A  27       8.665  -8.976  -2.240  0.00  0.00      A     
ATOM    332  HB1 ALA A  27       9.007  -8.776  -1.230  0.00  0.00      A     
ATOM    333  HB2 ALA A  27       9.281  -8.435  -2.952  0.00  0.00      A     
ATOM    334  HB3 ALA A  27       8.779 -10.037  -2.444  0.00  0.00      A     
ATOM    335  C   ALA A  27       6.748  -8.817  -3.848  0.00  0.00      A     
ATOM    336  O   ALA A  27       6.755  -7.873  -4.642  0.00  0.00      A     
ATOM    337  N   PRO A  28       6.328 -10.052  -4.214  0.00  0.00      A     
ATOM    338  CD  PRO A  28       6.280 -11.257  -3.384  0.00  0.00      A     
ATOM    339  HD1 PRO A  28       5.374 -11.246  -2.780  0.00  0.00      A     
ATOM    340  HD2 PRO A  28       7.154 -11.370  -2.746  0.00  0.00      A     
ATOM    341  CG  PRO A  28       6.210 -12.430  -4.342  0.00  0.00      A     
ATOM    342  HG1 PRO A  28       7.210 -12.677  -4.689  0.00  0.00      A     
ATOM    343  HG2 PRO A  28       5.716 -13.296  -3.900  0.00  0.00      A     
ATOM    344  CB  PRO A  28       5.429 -11.844  -5.501  0.00  0.00      A     
ATOM    345  HB1 PRO A  28       5.670 -12.396  -6.396  0.00  0.00      A     
ATOM    346  HB2 PRO A  28       4.361 -11.894  -5.284  0.00  0.00      A     
ATOM    347  CA  PRO A  28       5.926 -10.393  -5.584  0.00  0.00      A     
ATOM    348  HA  PRO A  28       6.806 -10.370  -6.218  0.00  0.00      A     
ATOM    349  C   PRO A  28       4.878  -9.440  -6.177  0.00  0.00      A     
ATOM    350  O   PRO A  28       5.096  -8.774  -7.189  0.00  0.00      A     
ATOM    351  N   ILE A  29       3.752  -9.301  -5.476  0.00  0.00      A     
ATOM    352  HN  ILE A  29       3.635  -9.897  -4.673  0.00  0.00      A     
ATOM    353  CA  ILE A  29       2.661  -8.376  -5.829  0.00  0.00      A     
ATOM    354  HA  ILE A  29       2.432  -8.520  -6.886  0.00  0.00      A     
ATOM    355  CB  ILE A  29       1.383  -8.732  -5.033  0.00  0.00      A     
ATOM    356  HB  ILE A  29       0.624  -7.988  -5.253  0.00  0.00      A     
ATOM    357  CG2 ILE A  29       0.848 -10.081  -5.552  0.00  0.00      A     
ATOM    358 HG21 ILE A  29       1.489 -10.902  -5.227  0.00  0.00      A     
ATOM    359 HG22 ILE A  29       0.808 -10.075  -6.641  0.00  0.00      A     
ATOM    360 HG23 ILE A  29      -0.165 -10.253  -5.188  0.00  0.00      A     
ATOM    361  CG1 ILE A  29       1.591  -8.741  -3.500  0.00  0.00      A     
ATOM    362 HG11 ILE A  29       1.917  -7.750  -3.184  0.00  0.00      A     
ATOM    363 HG12 ILE A  29       2.365  -9.459  -3.229  0.00  0.00      A     
ATOM    364  CD  ILE A  29       0.320  -9.097  -2.717  0.00  0.00      A     
ATOM    365  HD1 ILE A  29       0.033 -10.131  -2.904  0.00  0.00      A     
ATOM    366  HD2 ILE A  29      -0.496  -8.434  -3.007  0.00  0.00      A     
ATOM    367  HD3 ILE A  29       0.511  -8.992  -1.652  0.00  0.00      A     
ATOM    368  C   ILE A  29       3.050  -6.890  -5.712  0.00  0.00      A     
ATOM    369  O   ILE A  29       2.623  -6.079  -6.529  0.00  0.00      A     
ATOM    370  N   GLU A  30       3.947  -6.519  -4.792  0.00  0.00      A     
ATOM    371  HN  GLU A  30       4.336  -7.235  -4.196  0.00  0.00      A     
ATOM    372  CA  GLU A  30       4.494  -5.150  -4.704  0.00  0.00      A     
ATOM    373  HA  GLU A  30       3.667  -4.455  -4.550  0.00  0.00      A     
ATOM    374  CB  GLU A  30       5.438  -5.053  -3.500  0.00  0.00      A     
ATOM    375  HB1 GLU A  30       6.348  -5.607  -3.716  0.00  0.00      A     
ATOM    376  HB2 GLU A  30       4.950  -5.520  -2.653  0.00  0.00      A     
ATOM    377  CG  GLU A  30       5.827  -3.624  -3.102  0.00  0.00      A     
ATOM    378  HG1 GLU A  30       4.933  -3.081  -2.787  0.00  0.00      A     
ATOM    379  HG2 GLU A  30       6.264  -3.109  -3.959  0.00  0.00      A     
ATOM    380  CD  GLU A  30       6.859  -3.672  -1.971  0.00  0.00      A     
ATOM    381  OE1 GLU A  30       7.991  -4.152  -2.222  0.00  0.00      A     
ATOM    382  OE2 GLU A  30       6.541  -3.297  -0.820  0.00  0.00      A     
ATOM    383  C   GLU A  30       5.226  -4.697  -5.980  0.00  0.00      A     
ATOM    384  O   GLU A  30       5.038  -3.557  -6.413  0.00  0.00      A     
ATOM    385  N   ARG A  31       6.010  -5.579  -6.627  0.00  0.00      A     
ATOM    386  HN  ARG A  31       6.136  -6.506  -6.223  0.00  0.00      A     
ATOM    387  CA  ARG A  31       6.608  -5.269  -7.941  0.00  0.00      A     
ATOM    388  HA  ARG A  31       7.104  -4.307  -7.849  0.00  0.00      A     
ATOM    389  CB  ARG A  31       7.668  -6.309  -8.354  0.00  0.00      A     
ATOM    390  HB1 ARG A  31       7.222  -7.304  -8.392  0.00  0.00      A     
ATOM    391  HB2 ARG A  31       8.466  -6.311  -7.610  0.00  0.00      A     
ATOM    392  CG  ARG A  31       8.252  -5.958  -9.738  0.00  0.00      A     
ATOM    393  HG1 ARG A  31       8.376  -4.881  -9.806  0.00  0.00      A     
ATOM    394  HG2 ARG A  31       7.545  -6.262 -10.512  0.00  0.00      A     
ATOM    395  CD  ARG A  31       9.605  -6.612 -10.028  0.00  0.00      A     
ATOM    396  HD1 ARG A  31       9.466  -7.692  -9.982  0.00  0.00      A     
ATOM    397  HD2 ARG A  31      10.315  -6.324  -9.250  0.00  0.00      A     
ATOM    398  NE  ARG A  31      10.123  -6.187 -11.353  0.00  0.00      A     
ATOM    399  HE  ARG A  31      10.051  -5.207 -11.602  0.00  0.00      A     
ATOM    400  CZ  ARG A  31      10.517  -6.960 -12.336  0.00  0.00      A     
ATOM    401  NH1 ARG A  31      10.636  -8.231 -12.222  0.00  0.00      A     
ATOM    402 HH11 ARG A  31      10.788  -8.787 -13.056  0.00  0.00      A     
ATOM    403 HH12 ARG A  31      10.595  -8.639 -11.304  0.00  0.00      A     
ATOM    404  NH2 ARG A  31      10.813  -6.502 -13.496  0.00  0.00      A     
ATOM    405 HH21 ARG A  31      11.126  -7.157 -14.188  0.00  0.00      A     
ATOM    406 HH22 ARG A  31      10.905  -5.501 -13.659  0.00  0.00      A     
ATOM    407  C   ARG A  31       5.552  -5.055  -9.026  0.00  0.00      A     
ATOM    408  O   ARG A  31       5.600  -4.036  -9.708  0.00  0.00      A     
ATOM    409  N   VAL A  32       4.580  -5.961  -9.155  0.00  0.00      A     
ATOM    410  HN  VAL A  32       4.615  -6.768  -8.543  0.00  0.00      A     
ATOM    411  CA  VAL A  32       3.500  -5.858 -10.174  0.00  0.00      A     
ATOM    412  HA  VAL A  32       3.977  -5.686 -11.139  0.00  0.00      A     
ATOM    413  CB  VAL A  32       2.684  -7.164 -10.314  0.00  0.00      A     
ATOM    414  HB  VAL A  32       2.041  -7.290  -9.442  0.00  0.00      A     
ATOM    415  CG1 VAL A  32       1.828  -7.183 -11.590  0.00  0.00      A     
ATOM    416 HG11 VAL A  32       2.461  -7.045 -12.467  0.00  0.00      A     
ATOM    417 HG12 VAL A  32       1.080  -6.398 -11.574  0.00  0.00      A     
ATOM    418 HG13 VAL A  32       1.308  -8.137 -11.674  0.00  0.00      A     
ATOM    419  CG2 VAL A  32       3.597  -8.390 -10.442  0.00  0.00      A     
ATOM    420 HG21 VAL A  32       4.255  -8.283 -11.305  0.00  0.00      A     
ATOM    421 HG22 VAL A  32       2.994  -9.291 -10.567  0.00  0.00      A     
ATOM    422 HG23 VAL A  32       4.200  -8.513  -9.547  0.00  0.00      A     
ATOM    423  C   VAL A  32       2.572  -4.651  -9.945  0.00  0.00      A     
ATOM    424  O   VAL A  32       2.003  -4.125 -10.901  0.00  0.00      A     
ATOM    425  N   LYS A  33       2.440  -4.139  -8.710  0.00  0.00      A     
ATOM    426  HN  LYS A  33       2.834  -4.673  -7.940  0.00  0.00      A     
ATOM    427  CA  LYS A  33       1.759  -2.852  -8.422  0.00  0.00      A     
ATOM    428  HA  LYS A  33       0.868  -2.801  -9.048  0.00  0.00      A     
ATOM    429  CB  LYS A  33       1.251  -2.834  -6.955  0.00  0.00      A     
ATOM    430  HB1 LYS A  33       1.294  -3.849  -6.560  0.00  0.00      A     
ATOM    431  HB2 LYS A  33       0.192  -2.569  -6.969  0.00  0.00      A     
ATOM    432  CG  LYS A  33       1.946  -1.927  -5.925  0.00  0.00      A     
ATOM    433  HG1 LYS A  33       3.024  -1.975  -6.044  0.00  0.00      A     
ATOM    434  HG2 LYS A  33       1.726  -2.310  -4.930  0.00  0.00      A     
ATOM    435  CD  LYS A  33       1.460  -0.472  -6.004  0.00  0.00      A     
ATOM    436  HD1 LYS A  33       0.379  -0.445  -5.867  0.00  0.00      A     
ATOM    437  HD2 LYS A  33       1.691  -0.055  -6.982  0.00  0.00      A     
ATOM    438  CE  LYS A  33       2.125   0.383  -4.925  0.00  0.00      A     
ATOM    439  HE1 LYS A  33       3.209   0.248  -4.981  0.00  0.00      A     
ATOM    440  HE2 LYS A  33       1.793   0.045  -3.938  0.00  0.00      A     
ATOM    441  NZ  LYS A  33       1.793   1.812  -5.113  0.00  0.00      A     
ATOM    442  HZ1 LYS A  33       0.801   1.980  -5.138  0.00  0.00      A     
ATOM    443  HZ2 LYS A  33       2.180   2.176  -5.984  0.00  0.00      A     
ATOM    444  HZ3 LYS A  33       2.178   2.385  -4.360  0.00  0.00      A     
ATOM    445  C   LYS A  33       2.580  -1.625  -8.865  0.00  0.00      A     
ATOM    446  O   LYS A  33       2.067  -0.789  -9.604  0.00  0.00      A     
ATOM    447  N   LEU A  34       3.855  -1.540  -8.470  0.00  0.00      A     
ATOM    448  HN  LEU A  34       4.209  -2.292  -7.890  0.00  0.00      A     
ATOM    449  CA  LEU A  34       4.754  -0.408  -8.778  0.00  0.00      A     
ATOM    450  HA  LEU A  34       4.249   0.529  -8.537  0.00  0.00      A     
ATOM    451  CB  LEU A  34       6.020  -0.546  -7.911  0.00  0.00      A     
ATOM    452  HB1 LEU A  34       6.799   0.106  -8.310  0.00  0.00      A     
ATOM    453  HB2 LEU A  34       6.367  -1.574  -8.000  0.00  0.00      A     
ATOM    454  CG  LEU A  34       5.840  -0.223  -6.418  0.00  0.00      A     
ATOM    455  HG  LEU A  34       4.974  -0.748  -6.022  0.00  0.00      A     
ATOM    456  CD1 LEU A  34       7.077  -0.674  -5.643  0.00  0.00      A     
ATOM    457 HD11 LEU A  34       7.202  -1.750  -5.766  0.00  0.00      A     
ATOM    458 HD12 LEU A  34       6.946  -0.455  -4.585  0.00  0.00      A     
ATOM    459 HD13 LEU A  34       7.961  -0.164  -6.021  0.00  0.00      A     
ATOM    460  CD2 LEU A  34       5.672   1.275  -6.165  0.00  0.00      A     
ATOM    461 HD21 LEU A  34       5.560   1.462  -5.098  0.00  0.00      A     
ATOM    462 HD22 LEU A  34       4.786   1.643  -6.677  0.00  0.00      A     
ATOM    463 HD23 LEU A  34       6.542   1.816  -6.534  0.00  0.00      A     
ATOM    464  C   LEU A  34       5.144  -0.300 -10.268  0.00  0.00      A     
ATOM    465  O   LEU A  34       5.316   0.802 -10.782  0.00  0.00      A     
ATOM    466  N   LEU A  35       5.262  -1.434 -10.963  0.00  0.00      A     
ATOM    467  HN  LEU A  35       5.182  -2.305 -10.450  0.00  0.00      A     
ATOM    468  CA  LEU A  35       5.540  -1.517 -12.403  0.00  0.00      A     
ATOM    469  HA  LEU A  35       6.439  -0.944 -12.618  0.00  0.00      A     
ATOM    470  CB  LEU A  35       5.798  -3.008 -12.705  0.00  0.00      A     
ATOM    471  HB1 LEU A  35       4.944  -3.583 -12.345  0.00  0.00      A     
ATOM    472  HB2 LEU A  35       6.672  -3.319 -12.130  0.00  0.00      A     
ATOM    473  CG  LEU A  35       6.029  -3.401 -14.172  0.00  0.00      A     
ATOM    474  HG  LEU A  35       5.145  -3.158 -14.759  0.00  0.00      A     
ATOM    475  CD1 LEU A  35       7.241  -2.716 -14.789  0.00  0.00      A     
ATOM    476 HD11 LEU A  35       8.153  -3.021 -14.276  0.00  0.00      A     
ATOM    477 HD12 LEU A  35       7.137  -1.634 -14.739  0.00  0.00      A     
ATOM    478 HD13 LEU A  35       7.312  -2.999 -15.838  0.00  0.00      A     
ATOM    479  CD2 LEU A  35       6.268  -4.909 -14.230  0.00  0.00      A     
ATOM    480 HD21 LEU A  35       7.124  -5.175 -13.610  0.00  0.00      A     
ATOM    481 HD22 LEU A  35       6.474  -5.206 -15.255  0.00  0.00      A     
ATOM    482 HD23 LEU A  35       5.381  -5.437 -13.882  0.00  0.00      A     
ATOM    483  C   LEU A  35       4.419  -0.904 -13.264  0.00  0.00      A     
ATOM    484  O   LEU A  35       4.659   0.025 -14.036  0.00  0.00      A     
ATOM    485  N   LEU A  36       3.179  -1.371 -13.094  0.00  0.00      A     
ATOM    486  HN  LEU A  36       3.042  -2.114 -12.424  0.00  0.00      A     
ATOM    487  CA  LEU A  36       2.011  -0.902 -13.858  0.00  0.00      A     
ATOM    488  HA  LEU A  36       2.216  -1.035 -14.920  0.00  0.00      A     
ATOM    489  CB  LEU A  36       0.804  -1.795 -13.499  0.00  0.00      A     
ATOM    490  HB1 LEU A  36      -0.107  -1.223 -13.666  0.00  0.00      A     
ATOM    491  HB2 LEU A  36       0.844  -2.050 -12.439  0.00  0.00      A     
ATOM    492  CG  LEU A  36       0.678  -3.080 -14.345  0.00  0.00      A     
ATOM    493  HG  LEU A  36       0.411  -2.793 -15.360  0.00  0.00      A     
ATOM    494  CD1 LEU A  36       1.934  -3.948 -14.422  0.00  0.00      A     
ATOM    495 HD11 LEU A  36       1.714  -4.862 -14.971  0.00  0.00      A     
ATOM    496 HD12 LEU A  36       2.275  -4.208 -13.422  0.00  0.00      A     
ATOM    497 HD13 LEU A  36       2.720  -3.413 -14.951  0.00  0.00      A     
ATOM    498  CD2 LEU A  36      -0.434  -3.964 -13.784  0.00  0.00      A     
ATOM    499 HD21 LEU A  36      -1.358  -3.393 -13.714  0.00  0.00      A     
ATOM    500 HD22 LEU A  36      -0.156  -4.327 -12.795  0.00  0.00      A     
ATOM    501 HD23 LEU A  36      -0.600  -4.811 -14.447  0.00  0.00      A     
ATOM    502  C   LEU A  36       1.729   0.611 -13.691  0.00  0.00      A     
ATOM    503  O   LEU A  36       1.334   1.266 -14.658  0.00  0.00      A     
ATOM    504  N   GLN A  37       2.032   1.189 -12.520  0.00  0.00      A     
ATOM    505  HN  GLN A  37       2.327   0.582 -11.766  0.00  0.00      A     
ATOM    506  CA  GLN A  37       1.976   2.642 -12.261  0.00  0.00      A     
ATOM    507  HA  GLN A  37       0.951   2.980 -12.421  0.00  0.00      A     
ATOM    508  CB  GLN A  37       2.359   2.931 -10.793  0.00  0.00      A     
ATOM    509  HB1 GLN A  37       2.615   3.986 -10.691  0.00  0.00      A     
ATOM    510  HB2 GLN A  37       3.243   2.352 -10.526  0.00  0.00      A     
ATOM    511  CG  GLN A  37       1.230   2.631  -9.798  0.00  0.00      A     
ATOM    512  HG1 GLN A  37       0.964   1.580  -9.865  0.00  0.00      A     
ATOM    513  HG2 GLN A  37       0.359   3.227 -10.063  0.00  0.00      A     
ATOM    514  CD  GLN A  37       1.634   2.946  -8.359  0.00  0.00      A     
ATOM    515  OE1 GLN A  37       2.489   2.315  -7.759  0.00  0.00      A     
ATOM    516  NE2 GLN A  37       1.058   3.926  -7.708  0.00  0.00      A     
ATOM    517 HE21 GLN A  37       1.483   4.205  -6.825  0.00  0.00      A     
ATOM    518 HE22 GLN A  37       0.315   4.469  -8.137  0.00  0.00      A     
ATOM    519  C   GLN A  37       2.854   3.520 -13.181  0.00  0.00      A     
ATOM    520  O   GLN A  37       2.545   4.702 -13.336  0.00  0.00      A     
ATOM    521  N   VAL A  38       3.951   3.007 -13.765  0.00  0.00      A     
ATOM    522  HN  VAL A  38       4.160   2.029 -13.591  0.00  0.00      A     
ATOM    523  CA  VAL A  38       4.952   3.849 -14.485  0.00  0.00      A     
ATOM    524  HA  VAL A  38       4.437   4.728 -14.866  0.00  0.00      A     
ATOM    525  CB  VAL A  38       6.067   4.359 -13.552  0.00  0.00      A     
ATOM    526  HB  VAL A  38       6.607   5.140 -14.081  0.00  0.00      A     
ATOM    527  CG1 VAL A  38       5.561   4.984 -12.260  0.00  0.00      A     
ATOM    528 HG11 VAL A  38       5.083   4.229 -11.636  0.00  0.00      A     
ATOM    529 HG12 VAL A  38       4.854   5.779 -12.484  0.00  0.00      A     
ATOM    530 HG13 VAL A  38       6.413   5.391 -11.724  0.00  0.00      A     
ATOM    531  CG2 VAL A  38       7.057   3.267 -13.156  0.00  0.00      A     
ATOM    532 HG21 VAL A  38       7.581   2.907 -14.038  0.00  0.00      A     
ATOM    533 HG22 VAL A  38       6.528   2.440 -12.681  0.00  0.00      A     
ATOM    534 HG23 VAL A  38       7.797   3.664 -12.461  0.00  0.00      A     
ATOM    535  C   VAL A  38       5.630   3.237 -15.718  0.00  0.00      A     
ATOM    536  O   VAL A  38       6.404   3.926 -16.389  0.00  0.00      A     
ATOM    537  N   GLN A  39       5.374   1.973 -16.047  0.00  0.00      A     
ATOM    538  HN  GLN A  39       4.796   1.427 -15.418  0.00  0.00      A     
ATOM    539  CA  GLN A  39       5.920   1.288 -17.232  0.00  0.00      A     
ATOM    540  HA  GLN A  39       7.000   1.217 -17.098  0.00  0.00      A     
ATOM    541  CB  GLN A  39       5.394  -0.154 -17.278  0.00  0.00      A     
ATOM    542  HB1 GLN A  39       5.713  -0.672 -16.374  0.00  0.00      A     
ATOM    543  HB2 GLN A  39       5.850  -0.666 -18.124  0.00  0.00      A     
ATOM    544  CG  GLN A  39       3.863  -0.240 -17.384  0.00  0.00      A     
ATOM    545  HG1 GLN A  39       3.525   0.303 -18.262  0.00  0.00      A     
ATOM    546  HG2 GLN A  39       3.409   0.223 -16.511  0.00  0.00      A     
ATOM    547  CD  GLN A  39       3.341  -1.666 -17.470  0.00  0.00      A     
ATOM    548  OE1 GLN A  39       4.052  -2.654 -17.417  0.00  0.00      A     
ATOM    549  NE2 GLN A  39       2.059  -1.846 -17.634  0.00  0.00      A     
ATOM    550 HE21 GLN A  39       1.744  -2.802 -17.698  0.00  0.00      A     
ATOM    551 HE22 GLN A  39       1.454  -1.061 -17.834  0.00  0.00      A     
ATOM    552  C   GLN A  39       5.716   2.016 -18.583  0.00  0.00      A     
ATOM    553  O   GLN A  39       6.509   1.806 -19.496  0.00  0.00      A     
ATOM    554  N   HIE A  40       4.737   2.926 -18.703  0.00  0.00      A     
ATOM    555  HN  HIE A  40       4.054   2.975 -17.952  0.00  0.00      A     
ATOM    556  CA  HIE A  40       4.551   3.787 -19.894  0.00  0.00      A     
ATOM    557  HA  HIE A  40       4.986   3.288 -20.760  0.00  0.00      A     
ATOM    558  NE2 HIE A  40       2.120   5.497 -23.340  0.00  0.00      A     
ATOM    559  HE2 HIE A  40       1.774   6.220 -23.962  0.00  0.00      A     
ATOM    560  CD2 HIE A  40       2.177   5.547 -21.962  0.00  0.00      A     
ATOM    561  HD2 HIE A  40       1.845   6.350 -21.317  0.00  0.00      A     
ATOM    562  ND1 HIE A  40       3.041   3.604 -22.687  0.00  0.00      A     
ATOM    563  CG  HIE A  40       2.750   4.375 -21.565  0.00  0.00      A     
ATOM    564  CE1 HIE A  40       2.642   4.325 -23.742  0.00  0.00      A     
ATOM    565  HE1 HIE A  40       2.738   4.003 -24.771  0.00  0.00      A     
ATOM    566  CB  HIE A  40       3.051   3.951 -20.154  0.00  0.00      A     
ATOM    567  HB1 HIE A  40       2.627   4.669 -19.451  0.00  0.00      A     
ATOM    568  HB2 HIE A  40       2.570   2.985 -20.006  0.00  0.00      A     
ATOM    569  C   HIE A  40       5.255   5.156 -19.838  0.00  0.00      A     
ATOM    570  O   HIE A  40       5.650   5.695 -20.871  0.00  0.00      A     
ATOM    571  N   ALA A  41       5.500   5.684 -18.635  0.00  0.00      A     
ATOM    572  HN  ALA A  41       5.168   5.176 -17.830  0.00  0.00      A     
ATOM    573  CA  ALA A  41       6.470   6.767 -18.417  0.00  0.00      A     
ATOM    574  HA  ALA A  41       6.304   7.539 -19.166  0.00  0.00      A     
ATOM    575  CB  ALA A  41       6.218   7.370 -17.031  0.00  0.00      A     
ATOM    576  HB1 ALA A  41       5.216   7.797 -17.002  0.00  0.00      A     
ATOM    577  HB2 ALA A  41       6.944   8.160 -16.840  0.00  0.00      A     
ATOM    578  HB3 ALA A  41       6.316   6.605 -16.260  0.00  0.00      A     
ATOM    579  C   ALA A  41       7.938   6.305 -18.583  0.00  0.00      A     
ATOM    580  O   ALA A  41       8.834   7.115 -18.828  0.00  0.00      A     
ATOM    581  N   SER A  42       8.177   4.998 -18.510  0.00  0.00      A     
ATOM    582  HN  SER A  42       7.384   4.410 -18.298  0.00  0.00      A     
ATOM    583  CA  SER A  42       9.435   4.337 -18.894  0.00  0.00      A     
ATOM    584  HA  SER A  42      10.276   4.905 -18.497  0.00  0.00      A     
ATOM    585  CB  SER A  42       9.481   2.929 -18.282  0.00  0.00      A     
ATOM    586  HB1 SER A  42      10.482   2.512 -18.401  0.00  0.00      A     
ATOM    587  HB2 SER A  42       8.776   2.277 -18.793  0.00  0.00      A     
ATOM    588  OG  SER A  42       9.164   2.976 -16.904  0.00  0.00      A     
ATOM    589  HG1 SER A  42       8.276   3.344 -16.791  0.00  0.00      A     
ATOM    590  C   SER A  42       9.592   4.227 -20.425  0.00  0.00      A     
ATOM    591  O   SER A  42       8.631   4.398 -21.174  0.00  0.00      A     
ATOM    592  N   LYS A  43      10.799   3.894 -20.906  0.00  0.00      A     
ATOM    593  HN  LYS A  43      11.568   3.904 -20.251  0.00  0.00      A     
ATOM    594  CA  LYS A  43      11.080   3.547 -22.330  0.00  0.00      A     
ATOM    595  HA  LYS A  43      10.137   3.349 -22.846  0.00  0.00      A     
ATOM    596  CB  LYS A  43      11.765   4.721 -23.064  0.00  0.00      A     
ATOM    597  HB1 LYS A  43      11.842   4.456 -24.120  0.00  0.00      A     
ATOM    598  HB2 LYS A  43      12.778   4.850 -22.678  0.00  0.00      A     
ATOM    599  CG  LYS A  43      11.023   6.063 -22.961  0.00  0.00      A     
ATOM    600  HG1 LYS A  43      11.175   6.480 -21.964  0.00  0.00      A     
ATOM    601  HG2 LYS A  43       9.956   5.906 -23.120  0.00  0.00      A     
ATOM    602  CD  LYS A  43      11.533   7.053 -24.019  0.00  0.00      A     
ATOM    603  HD1 LYS A  43      11.193   6.719 -25.001  0.00  0.00      A     
ATOM    604  HD2 LYS A  43      12.624   7.083 -24.014  0.00  0.00      A     
ATOM    605  CE  LYS A  43      10.994   8.456 -23.731  0.00  0.00      A     
ATOM    606  HE1 LYS A  43      11.550   8.896 -22.895  0.00  0.00      A     
ATOM    607  HE2 LYS A  43       9.944   8.386 -23.430  0.00  0.00      A     
ATOM    608  NZ  LYS A  43      11.092   9.332 -24.916  0.00  0.00      A     
ATOM    609  HZ1 LYS A  43      10.400   9.069 -25.613  0.00  0.00      A     
ATOM    610  HZ2 LYS A  43      12.003   9.303 -25.367  0.00  0.00      A     
ATOM    611  HZ3 LYS A  43      10.892  10.293 -24.643  0.00  0.00      A     
ATOM    612  C   LYS A  43      11.897   2.256 -22.522  0.00  0.00      A     
ATOM    613  O   LYS A  43      12.250   1.890 -23.637  0.00  0.00      A     
ATOM    614  N   GLN A  44      12.209   1.575 -21.420  0.00  0.00      A     
ATOM    615  HN  GLN A  44      11.838   1.929 -20.557  0.00  0.00      A     
ATOM    616  CA  GLN A  44      13.124   0.426 -21.331  0.00  0.00      A     
ATOM    617  HA  GLN A  44      14.071   0.710 -21.795  0.00  0.00      A     
ATOM    618  CB  GLN A  44      13.380   0.213 -19.831  0.00  0.00      A     
ATOM    619  HB1 GLN A  44      12.459  -0.123 -19.361  0.00  0.00      A     
ATOM    620  HB2 GLN A  44      13.645   1.173 -19.382  0.00  0.00      A     
ATOM    621  CG  GLN A  44      14.521  -0.762 -19.525  0.00  0.00      A     
ATOM    622  HG1 GLN A  44      15.428  -0.362 -19.971  0.00  0.00      A     
ATOM    623  HG2 GLN A  44      14.308  -1.739 -19.951  0.00  0.00      A     
ATOM    624  CD  GLN A  44      14.751  -0.962 -18.034  0.00  0.00      A     
ATOM    625  OE1 GLN A  44      13.872  -0.809 -17.209  0.00  0.00      A     
ATOM    626  NE2 GLN A  44      15.916  -1.366 -17.611  0.00  0.00      A     
ATOM    627 HE21 GLN A  44      15.983  -1.515 -16.609  0.00  0.00      A     
ATOM    628 HE22 GLN A  44      16.686  -1.490 -18.247  0.00  0.00      A     
ATOM    629  C   GLN A  44      12.654  -0.858 -22.068  0.00  0.00      A     
ATOM    630  O   GLN A  44      13.484  -1.699 -22.405  0.00  0.00      A     
ATOM    631  N   ILE A  45      11.357  -0.964 -22.385  0.00  0.00      A     
ATOM    632  HN  ILE A  45      10.750  -0.233 -22.047  0.00  0.00      A     
ATOM    633  CA  ILE A  45      10.772  -1.795 -23.467  0.00  0.00      A     
ATOM    634  HA  ILE A  45      11.533  -1.954 -24.230  0.00  0.00      A     
ATOM    635  CB  ILE A  45      10.268  -3.184 -22.991  0.00  0.00      A     
ATOM    636  HB  ILE A  45       9.935  -3.724 -23.879  0.00  0.00      A     
ATOM    637  CG2 ILE A  45      11.410  -4.023 -22.394  0.00  0.00      A     
ATOM    638 HG21 ILE A  45      11.710  -3.624 -21.428  0.00  0.00      A     
ATOM    639 HG22 ILE A  45      12.266  -4.006 -23.068  0.00  0.00      A     
ATOM    640 HG23 ILE A  45      11.099  -5.060 -22.274  0.00  0.00      A     
ATOM    641  CG1 ILE A  45       9.038  -3.073 -22.058  0.00  0.00      A     
ATOM    642 HG11 ILE A  45       8.198  -2.675 -22.628  0.00  0.00      A     
ATOM    643 HG12 ILE A  45       9.247  -2.371 -21.256  0.00  0.00      A     
ATOM    644  CD  ILE A  45       8.576  -4.399 -21.446  0.00  0.00      A     
ATOM    645  HD1 ILE A  45       7.639  -4.237 -20.915  0.00  0.00      A     
ATOM    646  HD2 ILE A  45       9.317  -4.771 -20.740  0.00  0.00      A     
ATOM    647  HD3 ILE A  45       8.421  -5.137 -22.232  0.00  0.00      A     
ATOM    648  C   ILE A  45       9.612  -1.033 -24.133  0.00  0.00      A     
ATOM    649  O   ILE A  45       9.091  -0.086 -23.539  0.00  0.00      A     
ATOM    650  N   THR A  46       9.168  -1.448 -25.324  0.00  0.00      A     
ATOM    651  HN  THR A  46       9.646  -2.218 -25.779  0.00  0.00      A     
ATOM    652  CA  THR A  46       7.991  -0.826 -25.985  0.00  0.00      A     
ATOM    653  HA  THR A  46       8.072   0.249 -25.836  0.00  0.00      A     
ATOM    654  CB  THR A  46       7.946  -1.035 -27.508  0.00  0.00      A     
ATOM    655  HB  THR A  46       7.222  -0.327 -27.914  0.00  0.00      A     
ATOM    656  CG2 THR A  46       9.279  -0.785 -28.205  0.00  0.00      A     
ATOM    657 HG21 THR A  46       9.143  -0.830 -29.285  0.00  0.00      A     
ATOM    658 HG22 THR A  46      10.008  -1.538 -27.907  0.00  0.00      A     
ATOM    659 HG23 THR A  46       9.648   0.203 -27.937  0.00  0.00      A     
ATOM    660  OG1 THR A  46       7.535  -2.331 -27.872  0.00  0.00      A     
ATOM    661  HG1 THR A  46       6.737  -2.205 -28.424  0.00  0.00      A     
ATOM    662  C   THR A  46       6.638  -1.252 -25.390  0.00  0.00      A     
ATOM    663  O   THR A  46       6.485  -2.352 -24.851  0.00  0.00      A     
ATOM    664  N   ALA A  47       5.619  -0.392 -25.497  0.00  0.00      A     
ATOM    665  HN  ALA A  47       5.832   0.545 -25.825  0.00  0.00      A     
ATOM    666  CA  ALA A  47       4.290  -0.598 -24.898  0.00  0.00      A     
ATOM    667  HA  ALA A  47       4.430  -0.640 -23.826  0.00  0.00      A     
ATOM    668  CB  ALA A  47       3.439   0.640 -25.186  0.00  0.00      A     
ATOM    669  HB1 ALA A  47       3.950   1.536 -24.831  0.00  0.00      A     
ATOM    670  HB2 ALA A  47       2.478   0.557 -24.677  0.00  0.00      A     
ATOM    671  HB3 ALA A  47       3.275   0.726 -26.255  0.00  0.00      A     
ATOM    672  C   ALA A  47       3.563  -1.918 -25.250  0.00  0.00      A     
ATOM    673  O   ALA A  47       2.906  -2.499 -24.383  0.00  0.00      A     
ATOM    674  N   ASP A  48       3.754  -2.471 -26.452  0.00  0.00      A     
ATOM    675  HN  ASP A  48       4.197  -1.899 -27.158  0.00  0.00      A     
ATOM    676  CA  ASP A  48       3.274  -3.812 -26.835  0.00  0.00      A     
ATOM    677  HA  ASP A  48       2.188  -3.813 -26.728  0.00  0.00      A     
ATOM    678  CB  ASP A  48       3.603  -4.065 -28.313  0.00  0.00      A     
ATOM    679  HB1 ASP A  48       4.684  -4.167 -28.424  0.00  0.00      A     
ATOM    680  HB2 ASP A  48       3.272  -3.213 -28.906  0.00  0.00      A     
ATOM    681  CG  ASP A  48       2.907  -5.313 -28.858  0.00  0.00      A     
ATOM    682  OD1 ASP A  48       1.658  -5.393 -28.781  0.00  0.00      A     
ATOM    683  OD2 ASP A  48       3.596  -6.232 -29.355  0.00  0.00      A     
ATOM    684  C   ASP A  48       3.805  -4.965 -25.949  0.00  0.00      A     
ATOM    685  O   ASP A  48       3.197  -6.037 -25.915  0.00  0.00      A     
ATOM    686  N   LYS A  49       4.872  -4.746 -25.167  0.00  0.00      A     
ATOM    687  HN  LYS A  49       5.345  -3.851 -25.271  0.00  0.00      A     
ATOM    688  CA  LYS A  49       5.442  -5.727 -24.217  0.00  0.00      A     
ATOM    689  HA  LYS A  49       4.830  -6.630 -24.237  0.00  0.00      A     
ATOM    690  CB  LYS A  49       6.853  -6.137 -24.677  0.00  0.00      A     
ATOM    691  HB1 LYS A  49       7.267  -6.848 -23.963  0.00  0.00      A     
ATOM    692  HB2 LYS A  49       7.507  -5.264 -24.721  0.00  0.00      A     
ATOM    693  CG  LYS A  49       6.784  -6.806 -26.058  0.00  0.00      A     
ATOM    694  HG1 LYS A  49       6.699  -6.035 -26.826  0.00  0.00      A     
ATOM    695  HG2 LYS A  49       5.896  -7.439 -26.102  0.00  0.00      A     
ATOM    696  CD  LYS A  49       8.001  -7.687 -26.348  0.00  0.00      A     
ATOM    697  HD1 LYS A  49       8.040  -8.500 -25.620  0.00  0.00      A     
ATOM    698  HD2 LYS A  49       8.918  -7.097 -26.298  0.00  0.00      A     
ATOM    699  CE  LYS A  49       7.813  -8.255 -27.754  0.00  0.00      A     
ATOM    700  HE1 LYS A  49       7.940  -7.447 -28.482  0.00  0.00      A     
ATOM    701  HE2 LYS A  49       6.785  -8.618 -27.850  0.00  0.00      A     
ATOM    702  NZ  LYS A  49       8.743  -9.367 -28.047  0.00  0.00      A     
ATOM    703  HZ1 LYS A  49       8.697  -9.620 -29.036  0.00  0.00      A     
ATOM    704  HZ2 LYS A  49       8.471 -10.212 -27.546  0.00  0.00      A     
ATOM    705  HZ3 LYS A  49       9.701  -9.144 -27.840  0.00  0.00      A     
ATOM    706  C   LYS A  49       5.392  -5.307 -22.744  0.00  0.00      A     
ATOM    707  O   LYS A  49       5.809  -6.095 -21.892  0.00  0.00      A     
ATOM    708  N   GLN A  50       4.817  -4.140 -22.433  0.00  0.00      A     
ATOM    709  HN  GLN A  50       4.486  -3.580 -23.206  0.00  0.00      A     
ATOM    710  CA  GLN A  50       4.386  -3.771 -21.071  0.00  0.00      A     
ATOM    711  HA  GLN A  50       5.262  -3.739 -20.421  0.00  0.00      A     
ATOM    712  CB  GLN A  50       3.725  -2.383 -21.066  0.00  0.00      A     
ATOM    713  HB1 GLN A  50       3.148  -2.276 -20.150  0.00  0.00      A     
ATOM    714  HB2 GLN A  50       3.021  -2.316 -21.890  0.00  0.00      A     
ATOM    715  CG  GLN A  50       4.702  -1.201 -21.136  0.00  0.00      A     
ATOM    716  HG1 GLN A  50       5.358  -1.324 -21.997  0.00  0.00      A     
ATOM    717  HG2 GLN A  50       5.324  -1.181 -20.246  0.00  0.00      A     
ATOM    718  CD  GLN A  50       3.949   0.126 -21.247  0.00  0.00      A     
ATOM    719  OE1 GLN A  50       2.854   0.308 -20.733  0.00  0.00      A     
ATOM    720  NE2 GLN A  50       4.472   1.092 -21.954  0.00  0.00      A     
ATOM    721 HE21 GLN A  50       3.891   1.910 -22.108  0.00  0.00      A     
ATOM    722 HE22 GLN A  50       5.395   1.017 -22.341  0.00  0.00      A     
ATOM    723  C   GLN A  50       3.406  -4.794 -20.459  0.00  0.00      A     
ATOM    724  O   GLN A  50       2.662  -5.486 -21.156  0.00  0.00      A     
ATOM    725  N   TYR A  51       3.387  -4.856 -19.132  0.00  0.00      A     
ATOM    726  HN  TYR A  51       3.943  -4.178 -18.621  0.00  0.00      A     
ATOM    727  CA  TYR A  51       2.730  -5.892 -18.330  0.00  0.00      A     
ATOM    728  HA  TYR A  51       2.697  -6.818 -18.908  0.00  0.00      A     
ATOM    729  CB  TYR A  51       3.631  -6.152 -17.102  0.00  0.00      A     
ATOM    730  HB1 TYR A  51       3.192  -6.944 -16.495  0.00  0.00      A     
ATOM    731  HB2 TYR A  51       3.678  -5.250 -16.491  0.00  0.00      A     
ATOM    732  CG  TYR A  51       5.052  -6.552 -17.500  0.00  0.00      A     
ATOM    733  CD1 TYR A  51       5.395  -7.911 -17.634  0.00  0.00      A     
ATOM    734  HD1 TYR A  51       4.685  -8.668 -17.341  0.00  0.00      A     
ATOM    735  CE1 TYR A  51       6.637  -8.287 -18.190  0.00  0.00      A     
ATOM    736  HE1 TYR A  51       6.881  -9.327 -18.321  0.00  0.00      A     
ATOM    737  CZ  TYR A  51       7.543  -7.300 -18.622  0.00  0.00      A     
ATOM    738  OH  TYR A  51       8.701  -7.622 -19.258  0.00  0.00      A     
ATOM    739  HH  TYR A  51       8.749  -8.543 -19.567  0.00  0.00      A     
ATOM    740  CE2 TYR A  51       7.236  -5.944 -18.412  0.00  0.00      A     
ATOM    741  HE2 TYR A  51       7.943  -5.204 -18.739  0.00  0.00      A     
ATOM    742  CD2 TYR A  51       6.003  -5.568 -17.845  0.00  0.00      A     
ATOM    743  HD2 TYR A  51       5.771  -4.519 -17.715  0.00  0.00      A     
ATOM    744  C   TYR A  51       1.267  -5.516 -17.999  0.00  0.00      A     
ATOM    745  O   TYR A  51       0.852  -4.362 -18.171  0.00  0.00      A     
ATOM    746  N   LYS A  52       0.442  -6.490 -17.591  0.00  0.00      A     
ATOM    747  HN  LYS A  52       0.860  -7.408 -17.465  0.00  0.00      A     
ATOM    748  CA  LYS A  52      -1.041  -6.396 -17.592  0.00  0.00      A     
ATOM    749  HA  LYS A  52      -1.336  -5.353 -17.574  0.00  0.00      A     
ATOM    750  CB  LYS A  52      -1.596  -6.994 -18.899  0.00  0.00      A     
ATOM    751  HB1 LYS A  52      -2.686  -7.021 -18.837  0.00  0.00      A     
ATOM    752  HB2 LYS A  52      -1.235  -8.017 -19.023  0.00  0.00      A     
ATOM    753  CG  LYS A  52      -1.206  -6.152 -20.126  0.00  0.00      A     
ATOM    754  HG1 LYS A  52      -0.133  -6.235 -20.306  0.00  0.00      A     
ATOM    755  HG2 LYS A  52      -1.454  -5.106 -19.945  0.00  0.00      A     
ATOM    756  CD  LYS A  52      -1.953  -6.628 -21.371  0.00  0.00      A     
ATOM    757  HD1 LYS A  52      -3.026  -6.583 -21.199  0.00  0.00      A     
ATOM    758  HD2 LYS A  52      -1.667  -7.659 -21.566  0.00  0.00      A     
ATOM    759  CE  LYS A  52      -1.596  -5.765 -22.578  0.00  0.00      A     
ATOM    760  HE1 LYS A  52      -0.520  -5.850 -22.742  0.00  0.00      A     
ATOM    761  HE2 LYS A  52      -1.822  -4.718 -22.355  0.00  0.00      A     
ATOM    762  NZ  LYS A  52      -2.336  -6.194 -23.790  0.00  0.00      A     
ATOM    763  HZ1 LYS A  52      -2.238  -7.191 -23.971  0.00  0.00      A     
ATOM    764  HZ2 LYS A  52      -2.004  -5.694 -24.612  0.00  0.00      A     
ATOM    765  HZ3 LYS A  52      -3.326  -5.988 -23.692  0.00  0.00      A     
ATOM    766  C   LYS A  52      -1.783  -6.974 -16.381  0.00  0.00      A     
ATOM    767  O   LYS A  52      -2.932  -6.593 -16.158  0.00  0.00      A     
ATOM    768  N   GLY A  53      -1.166  -7.837 -15.576  0.00  0.00      A     
ATOM    769  HN  GLY A  53      -0.259  -8.191 -15.861  0.00  0.00      A     
ATOM    770  CA  GLY A  53      -1.751  -8.305 -14.305  0.00  0.00      A     
ATOM    771  HA1 GLY A  53      -2.810  -8.526 -14.447  0.00  0.00      A     
ATOM    772  HA2 GLY A  53      -1.676  -7.503 -13.570  0.00  0.00      A     
ATOM    773  C   GLY A  53      -1.102  -9.556 -13.708  0.00  0.00      A     
ATOM    774  O   GLY A  53      -0.312 -10.232 -14.357  0.00  0.00      A     
ATOM    775  N   ILE A  54      -1.437  -9.882 -12.456  0.00  0.00      A     
ATOM    776  HN  ILE A  54      -2.075  -9.276 -11.964  0.00  0.00      A     
ATOM    777  CA  ILE A  54      -0.736 -10.932 -11.683  0.00  0.00      A     
ATOM    778  HA  ILE A  54       0.317 -10.652 -11.679  0.00  0.00      A     
ATOM    779  CB  ILE A  54      -1.189 -10.962 -10.204  0.00  0.00      A     
ATOM    780  HB  ILE A  54      -0.721 -11.826  -9.728  0.00  0.00      A     
ATOM    781  CG2 ILE A  54      -0.643  -9.707  -9.506  0.00  0.00      A     
ATOM    782 HG21 ILE A  54      -1.092  -8.806  -9.922  0.00  0.00      A     
ATOM    783 HG22 ILE A  54       0.441  -9.657  -9.628  0.00  0.00      A     
ATOM    784 HG23 ILE A  54      -0.851  -9.742  -8.437  0.00  0.00      A     
ATOM    785  CG1 ILE A  54      -2.722 -11.097 -10.039  0.00  0.00      A     
ATOM    786 HG11 ILE A  54      -3.060 -11.977 -10.584  0.00  0.00      A     
ATOM    787 HG12 ILE A  54      -3.219 -10.224 -10.462  0.00  0.00      A     
ATOM    788  CD  ILE A  54      -3.185 -11.256  -8.584  0.00  0.00      A     
ATOM    789  HD1 ILE A  54      -4.255 -11.467  -8.568  0.00  0.00      A     
ATOM    790  HD2 ILE A  54      -3.006 -10.338  -8.023  0.00  0.00      A     
ATOM    791  HD3 ILE A  54      -2.654 -12.083  -8.112  0.00  0.00      A     
ATOM    792  C   ILE A  54      -0.755 -12.345 -12.302  0.00  0.00      A     
ATOM    793  O   ILE A  54       0.281 -13.011 -12.313  0.00  0.00      A     
ATOM    794  N   ILE A  55      -1.878 -12.792 -12.877  0.00  0.00      A     
ATOM    795  HN  ILE A  55      -2.700 -12.211 -12.837  0.00  0.00      A     
ATOM    796  CA  ILE A  55      -1.957 -14.091 -13.588  0.00  0.00      A     
ATOM    797  HA  ILE A  55      -1.471 -14.841 -12.966  0.00  0.00      A     
ATOM    798  CB  ILE A  55      -3.415 -14.570 -13.776  0.00  0.00      A     
ATOM    799  HB  ILE A  55      -3.379 -15.514 -14.324  0.00  0.00      A     
ATOM    800  CG2 ILE A  55      -4.023 -14.869 -12.393  0.00  0.00      A     
ATOM    801 HG21 ILE A  55      -4.965 -15.405 -12.505  0.00  0.00      A     
ATOM    802 HG22 ILE A  55      -4.201 -13.947 -11.842  0.00  0.00      A     
ATOM    803 HG23 ILE A  55      -3.349 -15.507 -11.819  0.00  0.00      A     
ATOM    804  CG1 ILE A  55      -4.289 -13.586 -14.587  0.00  0.00      A     
ATOM    805 HG11 ILE A  55      -3.834 -13.440 -15.565  0.00  0.00      A     
ATOM    806 HG12 ILE A  55      -4.332 -12.621 -14.082  0.00  0.00      A     
ATOM    807  CD  ILE A  55      -5.723 -14.073 -14.829  0.00  0.00      A     
ATOM    808  HD1 ILE A  55      -5.709 -15.065 -15.282  0.00  0.00      A     
ATOM    809  HD2 ILE A  55      -6.228 -13.383 -15.507  0.00  0.00      A     
ATOM    810  HD3 ILE A  55      -6.280 -14.105 -13.893  0.00  0.00      A     
ATOM    811  C   ILE A  55      -1.181 -14.097 -14.918  0.00  0.00      A     
ATOM    812  O   ILE A  55      -0.477 -15.053 -15.230  0.00  0.00      A     
ATOM    813  N   ASP A  56      -1.221 -12.986 -15.655  0.00  0.00      A     
ATOM    814  HN  ASP A  56      -1.809 -12.234 -15.334  0.00  0.00      A     
ATOM    815  CA  ASP A  56      -0.427 -12.751 -16.867  0.00  0.00      A     
ATOM    816  HA  ASP A  56      -0.551 -13.607 -17.534  0.00  0.00      A     
ATOM    817  CB  ASP A  56      -1.045 -11.519 -17.557  0.00  0.00      A     
ATOM    818  HB1 ASP A  56      -0.899 -10.640 -16.931  0.00  0.00      A     
ATOM    819  HB2 ASP A  56      -2.120 -11.676 -17.641  0.00  0.00      A     
ATOM    820  CG  ASP A  56      -0.502 -11.239 -18.957  0.00  0.00      A     
ATOM    821  OD1 ASP A  56      -1.140 -11.625 -19.963  0.00  0.00      A     
ATOM    822  OD2 ASP A  56       0.569 -10.602 -19.058  0.00  0.00      A     
ATOM    823  C   ASP A  56       1.094 -12.622 -16.573  0.00  0.00      A     
ATOM    824  O   ASP A  56       1.923 -12.962 -17.420  0.00  0.00      A     
ATOM    825  N   CYS A  57       1.488 -12.198 -15.366  0.00  0.00      A     
ATOM    826  HN  CYS A  57       0.769 -11.827 -14.756  0.00  0.00      A     
ATOM    827  CA  CYS A  57       2.880 -12.176 -14.887  0.00  0.00      A     
ATOM    828  HA  CYS A  57       3.538 -11.806 -15.668  0.00  0.00      A     
ATOM    829  CB  CYS A  57       2.987 -11.193 -13.711  0.00  0.00      A     
ATOM    830  HB1 CYS A  57       3.960 -11.302 -13.233  0.00  0.00      A     
ATOM    831  HB2 CYS A  57       2.207 -11.402 -12.982  0.00  0.00      A     
ATOM    832  SG  CYS A  57       2.835  -9.479 -14.284  0.00  0.00      A     
ATOM    833  HG1 CYS A  57       1.615  -9.611 -14.837  0.00  0.00      A     
ATOM    834  C   CYS A  57       3.447 -13.564 -14.521  0.00  0.00      A     
ATOM    835  O   CYS A  57       4.542 -13.907 -14.975  0.00  0.00      A     
ATOM    836  N   VAL A  58       2.731 -14.405 -13.757  0.00  0.00      A     
ATOM    837  HN  VAL A  58       1.829 -14.096 -13.411  0.00  0.00      A     
ATOM    838  CA  VAL A  58       3.257 -15.741 -13.349  0.00  0.00      A     
ATOM    839  HA  VAL A  58       4.231 -15.581 -12.889  0.00  0.00      A     
ATOM    840  CB  VAL A  58       2.408 -16.477 -12.295  0.00  0.00      A     
ATOM    841  HB  VAL A  58       2.855 -17.456 -12.122  0.00  0.00      A     
ATOM    842  CG1 VAL A  58       2.425 -15.731 -10.960  0.00  0.00      A     
ATOM    843 HG11 VAL A  58       3.453 -15.597 -10.626  0.00  0.00      A     
ATOM    844 HG12 VAL A  58       1.887 -16.311 -10.209  0.00  0.00      A     
ATOM    845 HG13 VAL A  58       1.948 -14.758 -11.063  0.00  0.00      A     
ATOM    846  CG2 VAL A  58       0.955 -16.691 -12.717  0.00  0.00      A     
ATOM    847 HG21 VAL A  58       0.473 -15.729 -12.856  0.00  0.00      A     
ATOM    848 HG22 VAL A  58       0.426 -17.247 -11.943  0.00  0.00      A     
ATOM    849 HG23 VAL A  58       0.905 -17.260 -13.645  0.00  0.00      A     
ATOM    850  C   VAL A  58       3.525 -16.689 -14.520  0.00  0.00      A     
ATOM    851  O   VAL A  58       4.462 -17.484 -14.462  0.00  0.00      A     
ATOM    852  N   VAL A  59       2.781 -16.560 -15.624  0.00  0.00      A     
ATOM    853  HN  VAL A  59       1.993 -15.924 -15.585  0.00  0.00      A     
ATOM    854  CA  VAL A  59       3.045 -17.285 -16.891  0.00  0.00      A     
ATOM    855  HA  VAL A  59       3.295 -18.316 -16.640  0.00  0.00      A     
ATOM    856  CB  VAL A  59       1.806 -17.366 -17.804  0.00  0.00      A     
ATOM    857  HB  VAL A  59       2.072 -17.941 -18.686  0.00  0.00      A     
ATOM    858  CG1 VAL A  59       0.660 -18.108 -17.112  0.00  0.00      A     
ATOM    859 HG11 VAL A  59      -0.164 -18.239 -17.813  0.00  0.00      A     
ATOM    860 HG12 VAL A  59       0.302 -17.544 -16.250  0.00  0.00      A     
ATOM    861 HG13 VAL A  59       1.000 -19.091 -16.787  0.00  0.00      A     
ATOM    862  CG2 VAL A  59       1.299 -16.001 -18.271  0.00  0.00      A     
ATOM    863 HG21 VAL A  59       0.965 -15.420 -17.416  0.00  0.00      A     
ATOM    864 HG22 VAL A  59       0.461 -16.139 -18.954  0.00  0.00      A     
ATOM    865 HG23 VAL A  59       2.086 -15.465 -18.800  0.00  0.00      A     
ATOM    866  C   VAL A  59       4.243 -16.759 -17.699  0.00  0.00      A     
ATOM    867  O   VAL A  59       4.678 -17.432 -18.631  0.00  0.00      A     
ATOM    868  N   ARG A  60       4.834 -15.605 -17.344  0.00  0.00      A     
ATOM    869  HN  ARG A  60       4.430 -15.111 -16.555  0.00  0.00      A     
ATOM    870  CA  ARG A  60       5.914 -14.930 -18.114  0.00  0.00      A     
ATOM    871  HA  ARG A  60       6.099 -15.492 -19.032  0.00  0.00      A     
ATOM    872  CB  ARG A  60       5.410 -13.530 -18.536  0.00  0.00      A     
ATOM    873  HB1 ARG A  60       5.424 -12.873 -17.663  0.00  0.00      A     
ATOM    874  HB2 ARG A  60       4.374 -13.628 -18.860  0.00  0.00      A     
ATOM    875  CG  ARG A  60       6.192 -12.861 -19.688  0.00  0.00      A     
ATOM    876  HG1 ARG A  60       6.150 -13.496 -20.574  0.00  0.00      A     
ATOM    877  HG2 ARG A  60       7.232 -12.733 -19.397  0.00  0.00      A     
ATOM    878  CD  ARG A  60       5.580 -11.489 -20.026  0.00  0.00      A     
ATOM    879  HD1 ARG A  60       5.475 -10.932 -19.096  0.00  0.00      A     
ATOM    880  HD2 ARG A  60       4.588 -11.639 -20.455  0.00  0.00      A     
ATOM    881  NE  ARG A  60       6.399 -10.682 -20.954  0.00  0.00      A     
ATOM    882  HE  ARG A  60       7.274 -11.053 -21.304  0.00  0.00      A     
ATOM    883  CZ  ARG A  60       6.218  -9.425 -21.277  0.00  0.00      A     
ATOM    884  NH1 ARG A  60       5.210  -8.714 -20.947  0.00  0.00      A     
ATOM    885 HH11 ARG A  60       5.198  -7.746 -21.220  0.00  0.00      A     
ATOM    886 HH12 ARG A  60       4.431  -9.138 -20.471  0.00  0.00      A     
ATOM    887  NH2 ARG A  60       7.102  -8.784 -21.937  0.00  0.00      A     
ATOM    888 HH21 ARG A  60       6.998  -7.788 -21.999  0.00  0.00      A     
ATOM    889 HH22 ARG A  60       7.962  -9.290 -22.124  0.00  0.00      A     
ATOM    890  C   ARG A  60       7.279 -14.881 -17.405  0.00  0.00      A     
ATOM    891  O   ARG A  60       8.297 -14.947 -18.096  0.00  0.00      A     
ATOM    892  N   ILE A  61       7.324 -14.823 -16.064  0.00  0.00      A     
ATOM    893  HN  ILE A  61       6.430 -14.729 -15.597  0.00  0.00      A     
ATOM    894  CA  ILE A  61       8.564 -14.697 -15.238  0.00  0.00      A     
ATOM    895  HA  ILE A  61       9.024 -13.761 -15.544  0.00  0.00      A     
ATOM    896  CB  ILE A  61       8.279 -14.484 -13.729  0.00  0.00      A     
ATOM    897  HB  ILE A  61       9.244 -14.451 -13.220  0.00  0.00      A     
ATOM    898  CG2 ILE A  61       7.640 -13.102 -13.504  0.00  0.00      A     
ATOM    899 HG21 ILE A  61       7.590 -12.874 -12.441  0.00  0.00      A     
ATOM    900 HG22 ILE A  61       6.643 -13.062 -13.934  0.00  0.00      A     
ATOM    901 HG23 ILE A  61       8.254 -12.333 -13.977  0.00  0.00      A     
ATOM    902  CG1 ILE A  61       7.472 -15.637 -13.096  0.00  0.00      A     
ATOM    903 HG11 ILE A  61       8.017 -16.567 -13.251  0.00  0.00      A     
ATOM    904 HG12 ILE A  61       6.502 -15.718 -13.585  0.00  0.00      A     
ATOM    905  CD  ILE A  61       7.253 -15.502 -11.585  0.00  0.00      A     
ATOM    906  HD1 ILE A  61       6.787 -16.413 -11.206  0.00  0.00      A     
ATOM    907  HD2 ILE A  61       6.595 -14.664 -11.372  0.00  0.00      A     
ATOM    908  HD3 ILE A  61       8.207 -15.353 -11.080  0.00  0.00      A     
ATOM    909  C   ILE A  61       9.706 -15.743 -15.408  0.00  0.00      A     
ATOM    910  O   ILE A  61      10.856 -15.361 -15.190  0.00  0.00      A     
ATOM    911  N   PRO A  62       9.499 -17.028 -15.779  0.00  0.00      A     
ATOM    912  CD  PRO A  62       8.222 -17.726 -15.880  0.00  0.00      A     
ATOM    913  HD1 PRO A  62       7.869 -17.682 -16.908  0.00  0.00      A     
ATOM    914  HD2 PRO A  62       7.459 -17.321 -15.219  0.00  0.00      A     
ATOM    915  CG  PRO A  62       8.521 -19.173 -15.492  0.00  0.00      A     
ATOM    916  HG1 PRO A  62       8.527 -19.272 -14.406  0.00  0.00      A     
ATOM    917  HG2 PRO A  62       7.826 -19.879 -15.940  0.00  0.00      A     
ATOM    918  CB  PRO A  62       9.921 -19.383 -16.040  0.00  0.00      A     
ATOM    919  HB1 PRO A  62      10.448 -20.174 -15.506  0.00  0.00      A     
ATOM    920  HB2 PRO A  62       9.855 -19.622 -17.103  0.00  0.00      A     
ATOM    921  CA  PRO A  62      10.592 -18.022 -15.847  0.00  0.00      A     
ATOM    922  HA  PRO A  62      11.093 -18.025 -14.880  0.00  0.00      A     
ATOM    923  C   PRO A  62      11.688 -17.850 -16.917  0.00  0.00      A     
ATOM    924  O   PRO A  62      12.642 -18.634 -16.909  0.00  0.00      A     
ATOM    925  N   LYS A  63      11.593 -16.879 -17.837  0.00  0.00      A     
ATOM    926  HN  LYS A  63      10.776 -16.287 -17.775  0.00  0.00      A     
ATOM    927  CA  LYS A  63      12.470 -16.768 -19.032  0.00  0.00      A     
ATOM    928  HA  LYS A  63      13.353 -17.393 -18.911  0.00  0.00      A     
ATOM    929  CB  LYS A  63      11.671 -17.298 -20.241  0.00  0.00      A     
ATOM    930  HB1 LYS A  63      10.793 -16.668 -20.387  0.00  0.00      A     
ATOM    931  HB2 LYS A  63      11.316 -18.299 -19.995  0.00  0.00      A     
ATOM    932  CG  LYS A  63      12.458 -17.372 -21.561  0.00  0.00      A     
ATOM    933  HG1 LYS A  63      13.209 -18.160 -21.495  0.00  0.00      A     
ATOM    934  HG2 LYS A  63      12.967 -16.425 -21.736  0.00  0.00      A     
ATOM    935  CD  LYS A  63      11.533 -17.637 -22.762  0.00  0.00      A     
ATOM    936  HD1 LYS A  63      12.124 -17.596 -23.678  0.00  0.00      A     
ATOM    937  HD2 LYS A  63      10.786 -16.846 -22.806  0.00  0.00      A     
ATOM    938  CE  LYS A  63      10.823 -18.993 -22.687  0.00  0.00      A     
ATOM    939  HE1 LYS A  63      10.442 -19.145 -21.673  0.00  0.00      A     
ATOM    940  HE2 LYS A  63      11.554 -19.784 -22.887  0.00  0.00      A     
ATOM    941  NZ  LYS A  63       9.696 -19.061 -23.649  0.00  0.00      A     
ATOM    942  HZ1 LYS A  63       8.945 -18.423 -23.381  0.00  0.00      A     
ATOM    943  HZ2 LYS A  63       9.294 -19.992 -23.684  0.00  0.00      A     
ATOM    944  HZ3 LYS A  63       9.985 -18.815 -24.590  0.00  0.00      A     
ATOM    945  C   LYS A  63      13.037 -15.366 -19.254  0.00  0.00      A     
ATOM    946  O   LYS A  63      14.215 -15.131 -19.004  0.00  0.00      A     
ATOM    947  N   GLU A  64      12.171 -14.439 -19.637  0.00  0.00      A     
ATOM    948  HN  GLU A  64      11.225 -14.753 -19.757  0.00  0.00      A     
ATOM    949  CA  GLU A  64      12.440 -13.017 -19.922  0.00  0.00      A     
ATOM    950  HA  GLU A  64      13.098 -12.944 -20.788  0.00  0.00      A     
ATOM    951  CB  GLU A  64      11.090 -12.359 -20.254  0.00  0.00      A     
ATOM    952  HB1 GLU A  64      10.776 -11.809 -19.374  0.00  0.00      A     
ATOM    953  HB2 GLU A  64      10.327 -13.117 -20.429  0.00  0.00      A     
ATOM    954  CG  GLU A  64      11.060 -11.382 -21.427  0.00  0.00      A     
ATOM    955  HG1 GLU A  64      11.210 -11.919 -22.364  0.00  0.00      A     
ATOM    956  HG2 GLU A  64      11.864 -10.652 -21.328  0.00  0.00      A     
ATOM    957  CD  GLU A  64       9.694 -10.686 -21.411  0.00  0.00      A     
ATOM    958  OE1 GLU A  64       8.895 -10.862 -22.357  0.00  0.00      A     
ATOM    959  OE2 GLU A  64       9.366  -9.991 -20.415  0.00  0.00      A     
ATOM    960  C   GLU A  64      13.096 -12.203 -18.781  0.00  0.00      A     
ATOM    961  O   GLU A  64      13.511 -11.075 -19.017  0.00  0.00      A     
ATOM    962  N   GLN A  65      13.108 -12.700 -17.540  0.00  0.00      A     
ATOM    963  HN  GLN A  65      12.590 -13.559 -17.416  0.00  0.00      A     
ATOM    964  CA  GLN A  65      13.612 -12.006 -16.338  0.00  0.00      A     
ATOM    965  HA  GLN A  65      14.399 -11.312 -16.631  0.00  0.00      A     
ATOM    966  CB  GLN A  65      12.467 -11.214 -15.663  0.00  0.00      A     
ATOM    967  HB1 GLN A  65      12.861 -10.729 -14.772  0.00  0.00      A     
ATOM    968  HB2 GLN A  65      11.667 -11.895 -15.365  0.00  0.00      A     
ATOM    969  CG  GLN A  65      11.891 -10.132 -16.581  0.00  0.00      A     
ATOM    970  HG1 GLN A  65      11.388 -10.621 -17.408  0.00  0.00      A     
ATOM    971  HG2 GLN A  65      12.719  -9.547 -16.970  0.00  0.00      A     
ATOM    972  CD  GLN A  65      10.881  -9.172 -15.969  0.00  0.00      A     
ATOM    973  OE1 GLN A  65      10.497  -9.210 -14.811  0.00  0.00      A     
ATOM    974  NE2 GLN A  65      10.371  -8.245 -16.736  0.00  0.00      A     
ATOM    975 HE21 GLN A  65       9.642  -7.662 -16.373  0.00  0.00      A     
ATOM    976 HE22 GLN A  65      10.639  -8.207 -17.713  0.00  0.00      A     
ATOM    977  C   GLN A  65      14.224 -12.964 -15.301  0.00  0.00      A     
ATOM    978  O   GLN A  65      15.304 -12.704 -14.764  0.00  0.00      A     
ATOM    979  N   GLY A  66      13.536 -14.078 -15.034  0.00  0.00      A     
ATOM    980  HN  GLY A  66      12.646 -14.194 -15.503  0.00  0.00      A     
ATOM    981  CA  GLY A  66      13.845 -15.066 -13.992  0.00  0.00      A     
ATOM    982  HA1 GLY A  66      14.837 -14.902 -13.572  0.00  0.00      A     
ATOM    983  HA2 GLY A  66      13.821 -16.059 -14.437  0.00  0.00      A     
ATOM    984  C   GLY A  66      12.816 -15.022 -12.857  0.00  0.00      A     
ATOM    985  O   GLY A  66      12.345 -13.944 -12.488  0.00  0.00      A     
ATOM    986  N   VAL A  67      12.465 -16.169 -12.268  0.00  0.00      A     
ATOM    987  HN  VAL A  67      12.967 -17.009 -12.540  0.00  0.00      A     
ATOM    988  CA  VAL A  67      11.377 -16.281 -11.265  0.00  0.00      A     
ATOM    989  HA  VAL A  67      10.454 -15.934 -11.725  0.00  0.00      A     
ATOM    990  CB  VAL A  67      11.152 -17.745 -10.834  0.00  0.00      A     
ATOM    991  HB  VAL A  67      12.081 -18.144 -10.434  0.00  0.00      A     
ATOM    992  CG1 VAL A  67      10.069 -17.890  -9.762  0.00  0.00      A     
ATOM    993 HG11 VAL A  67       9.886 -18.948  -9.565  0.00  0.00      A     
ATOM    994 HG12 VAL A  67       9.142 -17.422 -10.089  0.00  0.00      A     
ATOM    995 HG13 VAL A  67      10.406 -17.443  -8.829  0.00  0.00      A     
ATOM    996  CG2 VAL A  67      10.724 -18.593 -12.038  0.00  0.00      A     
ATOM    997 HG21 VAL A  67      11.539 -18.653 -12.757  0.00  0.00      A     
ATOM    998 HG22 VAL A  67       9.842 -18.162 -12.509  0.00  0.00      A     
ATOM    999 HG23 VAL A  67      10.494 -19.608 -11.713  0.00  0.00      A     
ATOM   1000  C   VAL A  67      11.610 -15.379 -10.050  0.00  0.00      A     
ATOM   1001  O   VAL A  67      10.726 -14.611  -9.678  0.00  0.00      A     
ATOM   1002  N   LEU A  68      12.832 -15.358  -9.504  0.00  0.00      A     
ATOM   1003  HN  LEU A  68      13.512 -16.018  -9.855  0.00  0.00      A     
ATOM   1004  CA  LEU A  68      13.226 -14.468  -8.399  0.00  0.00      A     
ATOM   1005  HA  LEU A  68      12.572 -14.695  -7.557  0.00  0.00      A     
ATOM   1006  CB  LEU A  68      14.669 -14.817  -7.986  0.00  0.00      A     
ATOM   1007  HB1 LEU A  68      15.333 -14.621  -8.831  0.00  0.00      A     
ATOM   1008  HB2 LEU A  68      14.720 -15.884  -7.762  0.00  0.00      A     
ATOM   1009  CG  LEU A  68      15.191 -14.038  -6.762  0.00  0.00      A     
ATOM   1010  HG  LEU A  68      15.200 -12.970  -6.978  0.00  0.00      A     
ATOM   1011  CD1 LEU A  68      14.367 -14.288  -5.502  0.00  0.00      A     
ATOM   1012 HD11 LEU A  68      14.322 -15.358  -5.294  0.00  0.00      A     
ATOM   1013 HD12 LEU A  68      13.358 -13.898  -5.623  0.00  0.00      A     
ATOM   1014 HD13 LEU A  68      14.827 -13.780  -4.655  0.00  0.00      A     
ATOM   1015  CD2 LEU A  68      16.622 -14.453  -6.467  0.00  0.00      A     
ATOM   1016 HD21 LEU A  68      17.008 -13.889  -5.618  0.00  0.00      A     
ATOM   1017 HD22 LEU A  68      17.247 -14.251  -7.335  0.00  0.00      A     
ATOM   1018 HD23 LEU A  68      16.655 -15.517  -6.235  0.00  0.00      A     
ATOM   1019  C   LEU A  68      13.060 -12.957  -8.690  0.00  0.00      A     
ATOM   1020  O   LEU A  68      12.862 -12.170  -7.763  0.00  0.00      A     
ATOM   1021  N   SER A  69      13.074 -12.527  -9.959  0.00  0.00      A     
ATOM   1022  HN  SER A  69      13.148 -13.220 -10.694  0.00  0.00      A     
ATOM   1023  CA  SER A  69      12.808 -11.121 -10.336  0.00  0.00      A     
ATOM   1024  HA  SER A  69      13.557 -10.498  -9.849  0.00  0.00      A     
ATOM   1025  CB  SER A  69      12.938 -10.901 -11.845  0.00  0.00      A     
ATOM   1026  HB1 SER A  69      13.821 -11.414 -12.231  0.00  0.00      A     
ATOM   1027  HB2 SER A  69      13.042  -9.833 -12.041  0.00  0.00      A     
ATOM   1028  OG  SER A  69      11.776 -11.369 -12.495  0.00  0.00      A     
ATOM   1029  HG1 SER A  69      11.866 -12.341 -12.592  0.00  0.00      A     
ATOM   1030  C   SER A  69      11.432 -10.604  -9.888  0.00  0.00      A     
ATOM   1031  O   SER A  69      11.248  -9.399  -9.726  0.00  0.00      A     
ATOM   1032  N   PHE A  70      10.466 -11.493  -9.651  0.00  0.00      A     
ATOM   1033  HN  PHE A  70      10.677 -12.470  -9.831  0.00  0.00      A     
ATOM   1034  CA  PHE A  70       9.132 -11.180  -9.124  0.00  0.00      A     
ATOM   1035  HA  PHE A  70       8.638 -10.492  -9.810  0.00  0.00      A     
ATOM   1036  CB  PHE A  70       8.374 -12.519  -9.136  0.00  0.00      A     
ATOM   1037  HB1 PHE A  70       8.851 -13.174  -8.414  0.00  0.00      A     
ATOM   1038  HB2 PHE A  70       8.525 -12.973 -10.117  0.00  0.00      A     
ATOM   1039  CG  PHE A  70       6.880 -12.581  -8.882  0.00  0.00      A     
ATOM   1040  CD1 PHE A  70       6.037 -11.455  -8.971  0.00  0.00      A     
ATOM   1041  HD1 PHE A  70       6.437 -10.474  -9.185  0.00  0.00      A     
ATOM   1042  CE1 PHE A  70       4.654 -11.601  -8.751  0.00  0.00      A     
ATOM   1043  HE1 PHE A  70       4.002 -10.740  -8.801  0.00  0.00      A     
ATOM   1044  CZ  PHE A  70       4.107 -12.863  -8.453  0.00  0.00      A     
ATOM   1045  HZ  PHE A  70       3.044 -12.965  -8.274  0.00  0.00      A     
ATOM   1046  CE2 PHE A  70       4.941 -13.990  -8.394  0.00  0.00      A     
ATOM   1047  HE2 PHE A  70       4.525 -14.963  -8.164  0.00  0.00      A     
ATOM   1048  CD2 PHE A  70       6.323 -13.845  -8.604  0.00  0.00      A     
ATOM   1049  HD2 PHE A  70       6.965 -14.713  -8.536  0.00  0.00      A     
ATOM   1050  C   PHE A  70       9.192 -10.486  -7.740  0.00  0.00      A     
ATOM   1051  O   PHE A  70       8.559  -9.454  -7.549  0.00  0.00      A     
ATOM   1052  N   TRP A  71      10.055 -10.952  -6.825  0.00  0.00      A     
ATOM   1053  HN  TRP A  71      10.595 -11.767  -7.078  0.00  0.00      A     
ATOM   1054  CA  TRP A  71      10.313 -10.367  -5.488  0.00  0.00      A     
ATOM   1055  HA  TRP A  71       9.362 -10.120  -5.016  0.00  0.00      A     
ATOM   1056  CB  TRP A  71      11.026 -11.425  -4.618  0.00  0.00      A     
ATOM   1057  HB1 TRP A  71      11.397 -10.941  -3.713  0.00  0.00      A     
ATOM   1058  HB2 TRP A  71      11.900 -11.796  -5.156  0.00  0.00      A     
ATOM   1059  CG  TRP A  71      10.206 -12.601  -4.175  0.00  0.00      A     
ATOM   1060  CD1 TRP A  71       9.706 -12.774  -2.928  0.00  0.00      A     
ATOM   1061  HD1 TRP A  71       9.843 -12.094  -2.093  0.00  0.00      A     
ATOM   1062  NE1 TRP A  71       8.975 -13.944  -2.876  0.00  0.00      A     
ATOM   1063  HE1 TRP A  71       8.478 -14.278  -2.045  0.00  0.00      A     
ATOM   1064  CE2 TRP A  71       8.962 -14.591  -4.088  0.00  0.00      A     
ATOM   1065  CZ2 TRP A  71       8.316 -15.750  -4.537  0.00  0.00      A     
ATOM   1066  HZ2 TRP A  71       7.688 -16.312  -3.859  0.00  0.00      A     
ATOM   1067  CH2 TRP A  71       8.477 -16.146  -5.875  0.00  0.00      A     
ATOM   1068  HH2 TRP A  71       7.960 -17.020  -6.252  0.00  0.00      A     
ATOM   1069  CZ3 TRP A  71       9.317 -15.402  -6.722  0.00  0.00      A     
ATOM   1070  HZ3 TRP A  71       9.445 -15.713  -7.747  0.00  0.00      A     
ATOM   1071  CE3 TRP A  71       9.971 -14.245  -6.254  0.00  0.00      A     
ATOM   1072  HE3 TRP A  71      10.610 -13.690  -6.921  0.00  0.00      A     
ATOM   1073  CD2 TRP A  71       9.779 -13.781  -4.934  0.00  0.00      A     
ATOM   1074  C   TRP A  71      11.160  -9.070  -5.483  0.00  0.00      A     
ATOM   1075  O   TRP A  71      11.353  -8.451  -4.430  0.00  0.00      A     
ATOM   1076  N   ARG A  72      11.733  -8.668  -6.628  0.00  0.00      A     
ATOM   1077  HN  ARG A  72      11.473  -9.169  -7.468  0.00  0.00      A     
ATOM   1078  CA  ARG A  72      12.839  -7.686  -6.708  0.00  0.00      A     
ATOM   1079  HA  ARG A  72      13.671  -8.119  -6.151  0.00  0.00      A     
ATOM   1080  CB  ARG A  72      13.291  -7.556  -8.171  0.00  0.00      A     
ATOM   1081  HB1 ARG A  72      12.522  -7.047  -8.754  0.00  0.00      A     
ATOM   1082  HB2 ARG A  72      13.416  -8.563  -8.568  0.00  0.00      A     
ATOM   1083  CG  ARG A  72      14.629  -6.815  -8.330  0.00  0.00      A     
ATOM   1084  HG1 ARG A  72      15.364  -7.222  -7.634  0.00  0.00      A     
ATOM   1085  HG2 ARG A  72      14.481  -5.759  -8.104  0.00  0.00      A     
ATOM   1086  CD  ARG A  72      15.177  -6.936  -9.757  0.00  0.00      A     
ATOM   1087  HD1 ARG A  72      16.024  -6.254  -9.852  0.00  0.00      A     
ATOM   1088  HD2 ARG A  72      14.401  -6.619 -10.458  0.00  0.00      A     
ATOM   1089  NE  ARG A  72      15.636  -8.303 -10.075  0.00  0.00      A     
ATOM   1090  HE  ARG A  72      15.870  -8.936  -9.322  0.00  0.00      A     
ATOM   1091  CZ  ARG A  72      15.860  -8.804 -11.262  0.00  0.00      A     
ATOM   1092  NH1 ARG A  72      15.650  -8.187 -12.362  0.00  0.00      A     
ATOM   1093 HH11 ARG A  72      15.714  -8.710 -13.227  0.00  0.00      A     
ATOM   1094 HH12 ARG A  72      15.230  -7.270 -12.370  0.00  0.00      A     
ATOM   1095  NH2 ARG A  72      16.305  -9.997 -11.372  0.00  0.00      A     
ATOM   1096 HH21 ARG A  72      16.614 -10.306 -12.286  0.00  0.00      A     
ATOM   1097 HH22 ARG A  72      16.510 -10.506 -10.526  0.00  0.00      A     
ATOM   1098  C   ARG A  72      12.548  -6.330  -6.039  0.00  0.00      A     
ATOM   1099  O   ARG A  72      11.449  -5.772  -6.107  0.00  0.00      A     
ATOM   1100  N   GLY A  73      13.565  -5.814  -5.349  0.00  0.00      A     
ATOM   1101  HN  GLY A  73      14.433  -6.341  -5.338  0.00  0.00      A     
ATOM   1102  CA  GLY A  73      13.587  -4.502  -4.693  0.00  0.00      A     
ATOM   1103  HA1 GLY A  73      13.058  -3.790  -5.317  0.00  0.00      A     
ATOM   1104  HA2 GLY A  73      14.623  -4.175  -4.619  0.00  0.00      A     
ATOM   1105  C   GLY A  73      12.985  -4.421  -3.288  0.00  0.00      A     
ATOM   1106  O   GLY A  73      13.251  -3.452  -2.578  0.00  0.00      A     
ATOM   1107  N   ASN A  74      12.213  -5.412  -2.830  0.00  0.00      A     
ATOM   1108  HN  ASN A  74      11.999  -6.198  -3.434  0.00  0.00      A     
ATOM   1109  CA  ASN A  74      11.668  -5.396  -1.464  0.00  0.00      A     
ATOM   1110  HA  ASN A  74      11.152  -4.446  -1.342  0.00  0.00      A     
ATOM   1111  CB  ASN A  74      10.619  -6.498  -1.355  0.00  0.00      A     
ATOM   1112  HB1 ASN A  74      11.104  -7.473  -1.391  0.00  0.00      A     
ATOM   1113  HB2 ASN A  74       9.936  -6.414  -2.198  0.00  0.00      A     
ATOM   1114  CG  ASN A  74       9.796  -6.430  -0.085  0.00  0.00      A     
ATOM   1115  OD1 ASN A  74      10.161  -6.911   0.960  0.00  0.00      A     
ATOM   1116  ND2 ASN A  74       8.634  -5.847  -0.113  0.00  0.00      A     
ATOM   1117 HD21 ASN A  74       8.003  -6.195   0.595  0.00  0.00      A     
ATOM   1118 HD22 ASN A  74       8.325  -5.342  -0.938  0.00  0.00      A     
ATOM   1119  C   ASN A  74      12.760  -5.448  -0.364  0.00  0.00      A     
ATOM   1120  O   ASN A  74      12.605  -4.834   0.686  0.00  0.00      A     
ATOM   1121  N   LEU A  75      13.933  -5.996  -0.691  0.00  0.00      A     
ATOM   1122  HN  LEU A  75      13.954  -6.542  -1.538  0.00  0.00      A     
ATOM   1123  CA  LEU A  75      15.209  -5.847   0.030  0.00  0.00      A     
ATOM   1124  HA  LEU A  75      15.141  -6.414   0.963  0.00  0.00      A     
ATOM   1125  CB  LEU A  75      16.252  -6.544  -0.870  0.00  0.00      A     
ATOM   1126  HB1 LEU A  75      16.298  -6.043  -1.838  0.00  0.00      A     
ATOM   1127  HB2 LEU A  75      15.881  -7.555  -1.048  0.00  0.00      A     
ATOM   1128  CG  LEU A  75      17.675  -6.670  -0.300  0.00  0.00      A     
ATOM   1129  HG  LEU A  75      17.636  -6.776   0.782  0.00  0.00      A     
ATOM   1130  CD1 LEU A  75      18.367  -7.883  -0.910  0.00  0.00      A     
ATOM   1131 HD11 LEU A  75      17.809  -8.787  -0.669  0.00  0.00      A     
ATOM   1132 HD12 LEU A  75      19.362  -7.972  -0.479  0.00  0.00      A     
ATOM   1133 HD13 LEU A  75      18.448  -7.785  -1.991  0.00  0.00      A     
ATOM   1134  CD2 LEU A  75      18.545  -5.475  -0.677  0.00  0.00      A     
ATOM   1135 HD21 LEU A  75      18.680  -5.428  -1.756  0.00  0.00      A     
ATOM   1136 HD22 LEU A  75      19.520  -5.583  -0.202  0.00  0.00      A     
ATOM   1137 HD23 LEU A  75      18.098  -4.551  -0.326  0.00  0.00      A     
ATOM   1138  C   LEU A  75      15.568  -4.387   0.428  0.00  0.00      A     
ATOM   1139  O   LEU A  75      16.209  -4.164   1.457  0.00  0.00      A     
ATOM   1140  N   ALA A  76      15.093  -3.385  -0.326  0.00  0.00      A     
ATOM   1141  HN  ALA A  76      14.597  -3.633  -1.171  0.00  0.00      A     
ATOM   1142  CA  ALA A  76      15.150  -1.956   0.026  0.00  0.00      A     
ATOM   1143  HA  ALA A  76      15.935  -1.800   0.766  0.00  0.00      A     
ATOM   1144  CB  ALA A  76      15.548  -1.182  -1.236  0.00  0.00      A     
ATOM   1145  HB1 ALA A  76      14.768  -1.275  -1.991  0.00  0.00      A     
ATOM   1146  HB2 ALA A  76      16.488  -1.570  -1.631  0.00  0.00      A     
ATOM   1147  HB3 ALA A  76      15.680  -0.127  -0.995  0.00  0.00      A     
ATOM   1148  C   ALA A  76      13.833  -1.402   0.634  0.00  0.00      A     
ATOM   1149  O   ALA A  76      13.858  -0.477   1.444  0.00  0.00      A     
ATOM   1150  N   ASN A  77      12.671  -1.994   0.331  0.00  0.00      A     
ATOM   1151  HN  ASN A  77      12.700  -2.778  -0.305  0.00  0.00      A     
ATOM   1152  CA  ASN A  77      11.413  -1.713   1.044  0.00  0.00      A     
ATOM   1153  HA  ASN A  77      11.180  -0.651   0.938  0.00  0.00      A     
ATOM   1154  CB  ASN A  77      10.284  -2.538   0.398  0.00  0.00      A     
ATOM   1155  HB1 ASN A  77      10.493  -3.595   0.515  0.00  0.00      A     
ATOM   1156  HB2 ASN A  77      10.197  -2.311  -0.660  0.00  0.00      A     
ATOM   1157  CG  ASN A  77       8.938  -2.281   1.029  0.00  0.00      A     
ATOM   1158  OD1 ASN A  77       8.346  -1.224   0.890  0.00  0.00      A     
ATOM   1159  ND2 ASN A  77       8.428  -3.224   1.771  0.00  0.00      A     
ATOM   1160 HD21 ASN A  77       7.476  -3.072   2.062  0.00  0.00      A     
ATOM   1161 HD22 ASN A  77       8.855  -4.136   1.770  0.00  0.00      A     
ATOM   1162  C   ASN A  77      11.525  -1.993   2.562  0.00  0.00      A     
ATOM   1163  O   ASN A  77      11.070  -1.185   3.373  0.00  0.00      A     
ATOM   1164  N   VAL A  78      12.167  -3.103   2.948  0.00  0.00      A     
ATOM   1165  HN  VAL A  78      12.457  -3.757   2.225  0.00  0.00      A     
ATOM   1166  CA  VAL A  78      12.408  -3.471   4.360  0.00  0.00      A     
ATOM   1167  HA  VAL A  78      11.474  -3.324   4.898  0.00  0.00      A     
ATOM   1168  CB  VAL A  78      12.763  -4.957   4.551  0.00  0.00      A     
ATOM   1169  HB  VAL A  78      12.845  -5.142   5.621  0.00  0.00      A     
ATOM   1170  CG1 VAL A  78      11.640  -5.843   3.998  0.00  0.00      A     
ATOM   1171 HG11 VAL A  78      11.530  -5.706   2.924  0.00  0.00      A     
ATOM   1172 HG12 VAL A  78      10.698  -5.607   4.490  0.00  0.00      A     
ATOM   1173 HG13 VAL A  78      11.875  -6.894   4.170  0.00  0.00      A     
ATOM   1174  CG2 VAL A  78      14.082  -5.377   3.905  0.00  0.00      A     
ATOM   1175 HG21 VAL A  78      14.230  -6.450   4.039  0.00  0.00      A     
ATOM   1176 HG22 VAL A  78      14.910  -4.866   4.391  0.00  0.00      A     
ATOM   1177 HG23 VAL A  78      14.073  -5.158   2.841  0.00  0.00      A     
ATOM   1178  C   VAL A  78      13.436  -2.574   5.056  0.00  0.00      A     
ATOM   1179  O   VAL A  78      13.181  -2.128   6.170  0.00  0.00      A     
ATOM   1180  N   ILE A  79      14.526  -2.181   4.378  0.00  0.00      A     
ATOM   1181  HN  ILE A  79      14.702  -2.596   3.475  0.00  0.00      A     
ATOM   1182  CA  ILE A  79      15.506  -1.212   4.925  0.00  0.00      A     
ATOM   1183  HA  ILE A  79      15.670  -1.505   5.961  0.00  0.00      A     
ATOM   1184  CB  ILE A  79      16.873  -1.312   4.208  0.00  0.00      A     
ATOM   1185  HB  ILE A  79      16.963  -2.312   3.784  0.00  0.00      A     
ATOM   1186  CG2 ILE A  79      17.007  -0.319   3.045  0.00  0.00      A     
ATOM   1187 HG21 ILE A  79      17.174   0.689   3.425  0.00  0.00      A     
ATOM   1188 HG22 ILE A  79      16.110  -0.331   2.439  0.00  0.00      A     
ATOM   1189 HG23 ILE A  79      17.852  -0.593   2.411  0.00  0.00      A     
ATOM   1190  CG1 ILE A  79      17.997  -1.167   5.256  0.00  0.00      A     
ATOM   1191 HG11 ILE A  79      18.055  -2.096   5.824  0.00  0.00      A     
ATOM   1192 HG12 ILE A  79      17.753  -0.369   5.957  0.00  0.00      A     
ATOM   1193  CD  ILE A  79      19.379  -0.861   4.675  0.00  0.00      A     
ATOM   1194  HD1 ILE A  79      19.401   0.171   4.328  0.00  0.00      A     
ATOM   1195  HD2 ILE A  79      19.602  -1.517   3.838  0.00  0.00      A     
ATOM   1196  HD3 ILE A  79      20.134  -0.995   5.446  0.00  0.00      A     
ATOM   1197  C   ILE A  79      14.989   0.241   4.998  0.00  0.00      A     
ATOM   1198  O   ILE A  79      15.549   1.060   5.727  0.00  0.00      A     
ATOM   1199  N   ARG A  80      13.884   0.553   4.298  0.00  0.00      A     
ATOM   1200  HN  ARG A  80      13.604  -0.107   3.582  0.00  0.00      A     
ATOM   1201  CA  ARG A  80      12.995   1.697   4.599  0.00  0.00      A     
ATOM   1202  HA  ARG A  80      13.604   2.553   4.901  0.00  0.00      A     
ATOM   1203  CB  ARG A  80      12.200   2.095   3.337  0.00  0.00      A     
ATOM   1204  HB1 ARG A  80      11.823   1.209   2.831  0.00  0.00      A     
ATOM   1205  HB2 ARG A  80      12.885   2.596   2.657  0.00  0.00      A     
ATOM   1206  CG  ARG A  80      11.028   3.044   3.654  0.00  0.00      A     
ATOM   1207  HG1 ARG A  80      11.380   3.767   4.381  0.00  0.00      A     
ATOM   1208  HG2 ARG A  80      10.213   2.511   4.140  0.00  0.00      A     
ATOM   1209  CD  ARG A  80      10.495   3.838   2.452  0.00  0.00      A     
ATOM   1210  HD1 ARG A  80      11.340   4.325   1.958  0.00  0.00      A     
ATOM   1211  HD2 ARG A  80       9.860   4.634   2.845  0.00  0.00      A     
ATOM   1212  NE  ARG A  80       9.707   3.102   1.436  0.00  0.00      A     
ATOM   1213  HE  ARG A  80       9.453   3.633   0.610  0.00  0.00      A     
ATOM   1214  CZ  ARG A  80       9.096   1.947   1.419  0.00  0.00      A     
ATOM   1215  NH1 ARG A  80       9.146   1.031   2.313  0.00  0.00      A     
ATOM   1216 HH11 ARG A  80       8.587   0.201   2.164  0.00  0.00      A     
ATOM   1217 HH12 ARG A  80       9.750   1.127   3.098  0.00  0.00      A     
ATOM   1218  NH2 ARG A  80       8.357   1.669   0.415  0.00  0.00      A     
ATOM   1219 HH21 ARG A  80       7.937   0.757   0.376  0.00  0.00      A     
ATOM   1220 HH22 ARG A  80       8.186   2.421  -0.251  0.00  0.00      A     
ATOM   1221  C   ARG A  80      12.073   1.425   5.789  0.00  0.00      A     
ATOM   1222  O   ARG A  80      11.932   2.286   6.651  0.00  0.00      A     
ATOM   1223  N   TYR A  81      11.424   0.264   5.844  0.00  0.00      A     
ATOM   1224  HN  TYR A  81      11.576  -0.402   5.097  0.00  0.00      A     
ATOM   1225  CA  TYR A  81      10.484  -0.079   6.921  0.00  0.00      A     
ATOM   1226  HA  TYR A  81       9.703   0.682   6.938  0.00  0.00      A     
ATOM   1227  CB  TYR A  81       9.800  -1.419   6.621  0.00  0.00      A     
ATOM   1228  HB1 TYR A  81      10.568  -2.170   6.457  0.00  0.00      A     
ATOM   1229  HB2 TYR A  81       9.215  -1.327   5.704  0.00  0.00      A     
ATOM   1230  CG  TYR A  81       8.893  -1.900   7.737  0.00  0.00      A     
ATOM   1231  CD1 TYR A  81       9.217  -3.079   8.436  0.00  0.00      A     
ATOM   1232  HD1 TYR A  81      10.089  -3.660   8.162  0.00  0.00      A     
ATOM   1233  CE1 TYR A  81       8.432  -3.481   9.532  0.00  0.00      A     
ATOM   1234  HE1 TYR A  81       8.691  -4.362  10.093  0.00  0.00      A     
ATOM   1235  CZ  TYR A  81       7.330  -2.708   9.944  0.00  0.00      A     
ATOM   1236  OH  TYR A  81       6.594  -3.104  11.012  0.00  0.00      A     
ATOM   1237  HH  TYR A  81       5.934  -2.453  11.273  0.00  0.00      A     
ATOM   1238  CE2 TYR A  81       6.996  -1.536   9.236  0.00  0.00      A     
ATOM   1239  HE2 TYR A  81       6.159  -0.938   9.561  0.00  0.00      A     
ATOM   1240  CD2 TYR A  81       7.776  -1.133   8.131  0.00  0.00      A     
ATOM   1241  HD2 TYR A  81       7.536  -0.212   7.617  0.00  0.00      A     
ATOM   1242  C   TYR A  81      11.111  -0.067   8.329  0.00  0.00      A     
ATOM   1243  O   TYR A  81      10.512   0.526   9.222  0.00  0.00      A     
ATOM   1244  N   PHE A  82      12.318  -0.615   8.525  0.00  0.00      A     
ATOM   1245  HN  PHE A  82      12.749  -1.125   7.758  0.00  0.00      A     
ATOM   1246  CA  PHE A  82      13.009  -0.588   9.830  0.00  0.00      A     
ATOM   1247  HA  PHE A  82      12.384  -1.135  10.537  0.00  0.00      A     
ATOM   1248  CB  PHE A  82      14.362  -1.326   9.760  0.00  0.00      A     
ATOM   1249  HB1 PHE A  82      14.797  -1.330  10.760  0.00  0.00      A     
ATOM   1250  HB2 PHE A  82      15.040  -0.769   9.120  0.00  0.00      A     
ATOM   1251  CG  PHE A  82      14.349  -2.762   9.262  0.00  0.00      A     
ATOM   1252  CD1 PHE A  82      13.409  -3.691   9.748  0.00  0.00      A     
ATOM   1253  HD1 PHE A  82      12.668  -3.390  10.474  0.00  0.00      A     
ATOM   1254  CE1 PHE A  82      13.451  -5.027   9.315  0.00  0.00      A     
ATOM   1255  HE1 PHE A  82      12.744  -5.741   9.707  0.00  0.00      A     
ATOM   1256  CZ  PHE A  82      14.421  -5.443   8.387  0.00  0.00      A     
ATOM   1257  HZ  PHE A  82      14.455  -6.473   8.060  0.00  0.00      A     
ATOM   1258  CE2 PHE A  82      15.365  -4.523   7.903  0.00  0.00      A     
ATOM   1259  HE2 PHE A  82      16.126  -4.846   7.205  0.00  0.00      A     
ATOM   1260  CD2 PHE A  82      15.335  -3.189   8.348  0.00  0.00      A     
ATOM   1261  HD2 PHE A  82      16.083  -2.495   7.995  0.00  0.00      A     
ATOM   1262  C   PHE A  82      13.148   0.832  10.442  0.00  0.00      A     
ATOM   1263  O   PHE A  82      12.607   1.046  11.530  0.00  0.00      A     
ATOM   1264  N   PRO A  83      13.758   1.837   9.765  0.00  0.00      A     
ATOM   1265  CD  PRO A  83      14.554   1.755   8.548  0.00  0.00      A     
ATOM   1266  HD1 PRO A  83      14.044   1.197   7.766  0.00  0.00      A     
ATOM   1267  HD2 PRO A  83      15.516   1.293   8.774  0.00  0.00      A     
ATOM   1268  CG  PRO A  83      14.809   3.194   8.099  0.00  0.00      A     
ATOM   1269  HG1 PRO A  83      15.756   3.293   7.570  0.00  0.00      A     
ATOM   1270  HG2 PRO A  83      13.988   3.546   7.478  0.00  0.00      A     
ATOM   1271  CB  PRO A  83      14.817   3.959   9.416  0.00  0.00      A     
ATOM   1272  HB1 PRO A  83      15.799   3.865   9.883  0.00  0.00      A     
ATOM   1273  HB2 PRO A  83      14.566   5.012   9.275  0.00  0.00      A     
ATOM   1274  CA  PRO A  83      13.778   3.216  10.261  0.00  0.00      A     
ATOM   1275  HA  PRO A  83      14.113   3.226  11.298  0.00  0.00      A     
ATOM   1276  C   PRO A  83      12.409   3.911  10.213  0.00  0.00      A     
ATOM   1277  O   PRO A  83      12.150   4.750  11.065  0.00  0.00      A     
ATOM   1278  N   THR A  84      11.503   3.556   9.288  0.00  0.00      A     
ATOM   1279  HN  THR A  84      11.771   2.862   8.602  0.00  0.00      A     
ATOM   1280  CA  THR A  84      10.125   4.119   9.266  0.00  0.00      A     
ATOM   1281  HA  THR A  84      10.191   5.206   9.227  0.00  0.00      A     
ATOM   1282  CB  THR A  84       9.288   3.657   8.061  0.00  0.00      A     
ATOM   1283  HB  THR A  84       9.159   2.576   8.100  0.00  0.00      A     
ATOM   1284  CG2 THR A  84       7.913   4.316   7.980  0.00  0.00      A     
ATOM   1285 HG21 THR A  84       8.021   5.400   7.986  0.00  0.00      A     
ATOM   1286 HG22 THR A  84       7.293   4.011   8.824  0.00  0.00      A     
ATOM   1287 HG23 THR A  84       7.417   4.012   7.059  0.00  0.00      A     
ATOM   1288  OG1 THR A  84       9.920   3.991   6.853  0.00  0.00      A     
ATOM   1289  HG1 THR A  84      10.768   3.515   6.850  0.00  0.00      A     
ATOM   1290  C   THR A  84       9.340   3.767  10.528  0.00  0.00      A     
ATOM   1291  O   THR A  84       8.828   4.655  11.198  0.00  0.00      A     
ATOM   1292  N   GLN A  85       9.275   2.483  10.894  0.00  0.00      A     
ATOM   1293  HN  GLN A  85       9.740   1.787  10.321  0.00  0.00      A     
ATOM   1294  CA  GLN A  85       8.608   2.039  12.126  0.00  0.00      A     
ATOM   1295  HA  GLN A  85       7.596   2.447  12.129  0.00  0.00      A     
ATOM   1296  CB  GLN A  85       8.526   0.497  12.133  0.00  0.00      A     
ATOM   1297  HB1 GLN A  85       9.495   0.097  12.434  0.00  0.00      A     
ATOM   1298  HB2 GLN A  85       8.329   0.142  11.121  0.00  0.00      A     
ATOM   1299  CG  GLN A  85       7.437  -0.084  13.060  0.00  0.00      A     
ATOM   1300  HG1 GLN A  85       7.447   0.426  14.022  0.00  0.00      A     
ATOM   1301  HG2 GLN A  85       7.671  -1.133  13.239  0.00  0.00      A     
ATOM   1302  CD  GLN A  85       6.023  -0.008  12.482  0.00  0.00      A     
ATOM   1303  OE1 GLN A  85       5.628   0.918  11.793  0.00  0.00      A     
ATOM   1304  NE2 GLN A  85       5.166  -0.977  12.690  0.00  0.00      A     
ATOM   1305 HE21 GLN A  85       4.223  -0.782  12.398  0.00  0.00      A     
ATOM   1306 HE22 GLN A  85       5.360  -1.725  13.359  0.00  0.00      A     
ATOM   1307  C   GLN A  85       9.319   2.588  13.377  0.00  0.00      A     
ATOM   1308  O   GLN A  85       8.662   3.097  14.281  0.00  0.00      A     
ATOM   1309  N   ALA A  86      10.659   2.559  13.409  0.00  0.00      A     
ATOM   1310  HN  ALA A  86      11.154   2.124  12.639  0.00  0.00      A     
ATOM   1311  CA  ALA A  86      11.454   3.083  14.524  0.00  0.00      A     
ATOM   1312  HA  ALA A  86      11.106   2.614  15.446  0.00  0.00      A     
ATOM   1313  CB  ALA A  86      12.914   2.666  14.313  0.00  0.00      A     
ATOM   1314  HB1 ALA A  86      12.982   1.582  14.216  0.00  0.00      A     
ATOM   1315  HB2 ALA A  86      13.511   2.980  15.169  0.00  0.00      A     
ATOM   1316  HB3 ALA A  86      13.309   3.135  13.412  0.00  0.00      A     
ATOM   1317  C   ALA A  86      11.331   4.608  14.743  0.00  0.00      A     
ATOM   1318  O   ALA A  86      11.210   5.041  15.886  0.00  0.00      A     
ATOM   1319  N   LEU A  87      11.322   5.432  13.688  0.00  0.00      A     
ATOM   1320  HN  LEU A  87      11.461   5.042  12.762  0.00  0.00      A     
ATOM   1321  CA  LEU A  87      11.183   6.893  13.804  0.00  0.00      A     
ATOM   1322  HA  LEU A  87      11.737   7.200  14.692  0.00  0.00      A     
ATOM   1323  CB  LEU A  87      11.850   7.558  12.585  0.00  0.00      A     
ATOM   1324  HB1 LEU A  87      11.305   7.270  11.685  0.00  0.00      A     
ATOM   1325  HB2 LEU A  87      12.864   7.164  12.501  0.00  0.00      A     
ATOM   1326  CG  LEU A  87      11.934   9.097  12.628  0.00  0.00      A     
ATOM   1327  HG  LEU A  87      10.938   9.519  12.499  0.00  0.00      A     
ATOM   1328  CD1 LEU A  87      12.551   9.650  13.915  0.00  0.00      A     
ATOM   1329 HD11 LEU A  87      12.616  10.735  13.849  0.00  0.00      A     
ATOM   1330 HD12 LEU A  87      13.534   9.210  14.080  0.00  0.00      A     
ATOM   1331 HD13 LEU A  87      11.914   9.418  14.766  0.00  0.00      A     
ATOM   1332  CD2 LEU A  87      12.830   9.588  11.493  0.00  0.00      A     
ATOM   1333 HD21 LEU A  87      13.858   9.265  11.654  0.00  0.00      A     
ATOM   1334 HD22 LEU A  87      12.791  10.675  11.434  0.00  0.00      A     
ATOM   1335 HD23 LEU A  87      12.486   9.176  10.549  0.00  0.00      A     
ATOM   1336  C   LEU A  87       9.730   7.356  14.030  0.00  0.00      A     
ATOM   1337  O   LEU A  87       9.526   8.361  14.710  0.00  0.00      A     
ATOM   1338  N   ASN A  88       8.728   6.600  13.568  0.00  0.00      A     
ATOM   1339  HN  ASN A  88       8.953   5.864  12.906  0.00  0.00      A     
ATOM   1340  CA  ASN A  88       7.322   6.762  13.966  0.00  0.00      A     
ATOM   1341  HA  ASN A  88       7.041   7.809  13.830  0.00  0.00      A     
ATOM   1342  CB  ASN A  88       6.480   5.897  13.004  0.00  0.00      A     
ATOM   1343  HB1 ASN A  88       6.612   4.842  13.242  0.00  0.00      A     
ATOM   1344  HB2 ASN A  88       6.832   6.060  11.986  0.00  0.00      A     
ATOM   1345  CG  ASN A  88       5.004   6.237  12.975  0.00  0.00      A     
ATOM   1346  OD1 ASN A  88       4.589   7.318  12.606  0.00  0.00      A     
ATOM   1347  ND2 ASN A  88       4.140   5.313  13.293  0.00  0.00      A     
ATOM   1348 HD21 ASN A  88       3.185   5.517  13.066  0.00  0.00      A     
ATOM   1349 HD22 ASN A  88       4.457   4.365  13.459  0.00  0.00      A     
ATOM   1350  C   ASN A  88       7.096   6.419  15.464  0.00  0.00      A     
ATOM   1351  O   ASN A  88       6.311   7.080  16.139  0.00  0.00      A     
ATOM   1352  N   PHE A  89       7.826   5.428  15.996  0.00  0.00      A     
ATOM   1353  HN  PHE A  89       8.377   4.877  15.347  0.00  0.00      A     
ATOM   1354  CA  PHE A  89       7.883   5.027  17.416  0.00  0.00      A     
ATOM   1355  HA  PHE A  89       6.876   4.972  17.821  0.00  0.00      A     
ATOM   1356  CB  PHE A  89       8.476   3.607  17.450  0.00  0.00      A     
ATOM   1357  HB1 PHE A  89       9.298   3.554  16.741  0.00  0.00      A     
ATOM   1358  HB2 PHE A  89       7.715   2.912  17.094  0.00  0.00      A     
ATOM   1359  CG  PHE A  89       9.013   3.101  18.776  0.00  0.00      A     
ATOM   1360  CD1 PHE A  89       8.154   2.493  19.710  0.00  0.00      A     
ATOM   1361  HD1 PHE A  89       7.093   2.434  19.515  0.00  0.00      A     
ATOM   1362  CE1 PHE A  89       8.685   1.922  20.881  0.00  0.00      A     
ATOM   1363  HE1 PHE A  89       8.032   1.431  21.587  0.00  0.00      A     
ATOM   1364  CZ  PHE A  89      10.066   1.971  21.132  0.00  0.00      A     
ATOM   1365  HZ  PHE A  89      10.468   1.526  22.033  0.00  0.00      A     
ATOM   1366  CE2 PHE A  89      10.922   2.601  20.213  0.00  0.00      A     
ATOM   1367  HE2 PHE A  89      11.986   2.633  20.402  0.00  0.00      A     
ATOM   1368  CD2 PHE A  89      10.397   3.160  19.034  0.00  0.00      A     
ATOM   1369  HD2 PHE A  89      11.062   3.613  18.313  0.00  0.00      A     
ATOM   1370  C   PHE A  89       8.668   5.986  18.343  0.00  0.00      A     
ATOM   1371  O   PHE A  89       8.181   6.317  19.425  0.00  0.00      A     
ATOM   1372  N   ALA A  90       9.852   6.455  17.930  0.00  0.00      A     
ATOM   1373  HN  ALA A  90      10.189   6.110  17.038  0.00  0.00      A     
ATOM   1374  CA  ALA A  90      10.848   7.140  18.777  0.00  0.00      A     
ATOM   1375  HA  ALA A  90      11.220   6.419  19.507  0.00  0.00      A     
ATOM   1376  CB  ALA A  90      12.023   7.551  17.880  0.00  0.00      A     
ATOM   1377  HB1 ALA A  90      12.481   6.668  17.434  0.00  0.00      A     
ATOM   1378  HB2 ALA A  90      12.776   8.068  18.478  0.00  0.00      A     
ATOM   1379  HB3 ALA A  90      11.676   8.220  17.092  0.00  0.00      A     
ATOM   1380  C   ALA A  90      10.347   8.348  19.599  0.00  0.00      A     
ATOM   1381  O   ALA A  90      10.858   8.605  20.686  0.00  0.00      A     
ATOM   1382  N   PHE A  91       9.327   9.057  19.107  0.00  0.00      A     
ATOM   1383  HN  PHE A  91       8.987   8.790  18.197  0.00  0.00      A     
ATOM   1384  CA  PHE A  91       8.685  10.187  19.798  0.00  0.00      A     
ATOM   1385  HA  PHE A  91       8.919  10.123  20.861  0.00  0.00      A     
ATOM   1386  CB  PHE A  91       9.263  11.513  19.265  0.00  0.00      A     
ATOM   1387  HB1 PHE A  91       8.877  12.332  19.872  0.00  0.00      A     
ATOM   1388  HB2 PHE A  91       8.898  11.665  18.254  0.00  0.00      A     
ATOM   1389  CG  PHE A  91      10.779  11.618  19.259  0.00  0.00      A     
ATOM   1390  CD1 PHE A  91      11.490  11.569  18.044  0.00  0.00      A     
ATOM   1391  HD1 PHE A  91      10.961  11.459  17.112  0.00  0.00      A     
ATOM   1392  CE1 PHE A  91      12.894  11.652  18.039  0.00  0.00      A     
ATOM   1393  HE1 PHE A  91      13.434  11.606  17.103  0.00  0.00      A     
ATOM   1394  CZ  PHE A  91      13.593  11.785  19.251  0.00  0.00      A     
ATOM   1395  HZ  PHE A  91      14.672  11.837  19.249  0.00  0.00      A     
ATOM   1396  CE2 PHE A  91      12.888  11.837  20.466  0.00  0.00      A     
ATOM   1397  HE2 PHE A  91      13.424  11.921  21.400  0.00  0.00      A     
ATOM   1398  CD2 PHE A  91      11.484  11.755  20.470  0.00  0.00      A     
ATOM   1399  HD2 PHE A  91      10.948  11.770  21.407  0.00  0.00      A     
ATOM   1400  C   PHE A  91       7.144  10.147  19.701  0.00  0.00      A     
ATOM   1401  O   PHE A  91       6.496  11.190  19.795  0.00  0.00      A     
ATOM   1402  N   LYS A  92       6.554   8.956  19.484  0.00  0.00      A     
ATOM   1403  HN  LYS A  92       7.162   8.143  19.493  0.00  0.00      A     
ATOM   1404  CA  LYS A  92       5.113   8.720  19.208  0.00  0.00      A     
ATOM   1405  HA  LYS A  92       4.886   9.149  18.242  0.00  0.00      A     
ATOM   1406  CB  LYS A  92       4.858   7.208  19.089  0.00  0.00      A     
ATOM   1407  HB1 LYS A  92       4.708   6.770  20.075  0.00  0.00      A     
ATOM   1408  HB2 LYS A  92       5.747   6.753  18.661  0.00  0.00      A     
ATOM   1409  CG  LYS A  92       3.673   6.867  18.168  0.00  0.00      A     
ATOM   1410  HG1 LYS A  92       3.738   7.470  17.261  0.00  0.00      A     
ATOM   1411  HG2 LYS A  92       2.733   7.092  18.675  0.00  0.00      A     
ATOM   1412  CD  LYS A  92       3.717   5.384  17.769  0.00  0.00      A     
ATOM   1413  HD1 LYS A  92       3.551   4.764  18.653  0.00  0.00      A     
ATOM   1414  HD2 LYS A  92       4.702   5.158  17.361  0.00  0.00      A     
ATOM   1415  CE  LYS A  92       2.675   5.045  16.700  0.00  0.00      A     
ATOM   1416  HE1 LYS A  92       2.769   5.755  15.872  0.00  0.00      A     
ATOM   1417  HE2 LYS A  92       1.673   5.152  17.132  0.00  0.00      A     
ATOM   1418  NZ  LYS A  92       2.877   3.665  16.201  0.00  0.00      A     
ATOM   1419  HZ1 LYS A  92       2.146   3.365  15.552  0.00  0.00      A     
ATOM   1420  HZ2 LYS A  92       2.890   2.989  16.962  0.00  0.00      A     
ATOM   1421  HZ3 LYS A  92       3.744   3.550  15.689  0.00  0.00      A     
ATOM   1422  C   LYS A  92       4.142   9.425  20.157  0.00  0.00      A     
ATOM   1423  O   LYS A  92       3.144   9.979  19.698  0.00  0.00      A     
ATOM   1424  N   ASP A  93       4.488   9.522  21.440  0.00  0.00      A     
ATOM   1425  HN  ASP A  93       5.283   8.969  21.746  0.00  0.00      A     
ATOM   1426  CA  ASP A  93       3.815  10.424  22.379  0.00  0.00      A     
ATOM   1427  HA  ASP A  93       2.745  10.209  22.333  0.00  0.00      A     
ATOM   1428  CB  ASP A  93       4.280  10.135  23.810  0.00  0.00      A     
ATOM   1429  HB1 ASP A  93       5.319  10.443  23.936  0.00  0.00      A     
ATOM   1430  HB2 ASP A  93       4.217   9.062  24.000  0.00  0.00      A     
ATOM   1431  CG  ASP A  93       3.386  10.863  24.812  0.00  0.00      A     
ATOM   1432  OD1 ASP A  93       2.228  10.429  25.016  0.00  0.00      A     
ATOM   1433  OD2 ASP A  93       3.817  11.872  25.407  0.00  0.00      A     
ATOM   1434  C   ASP A  93       3.975  11.918  22.014  0.00  0.00      A     
ATOM   1435  O   ASP A  93       2.985  12.544  21.654  0.00  0.00      A     
ATOM   1436  N   LYS A  94       5.182  12.514  22.043  0.00  0.00      A     
ATOM   1437  HN  LYS A  94       5.980  11.934  22.261  0.00  0.00      A     
ATOM   1438  CA  LYS A  94       5.390  13.958  21.743  0.00  0.00      A     
ATOM   1439  HA  LYS A  94       4.829  14.521  22.486  0.00  0.00      A     
ATOM   1440  CB  LYS A  94       6.876  14.346  21.896  0.00  0.00      A     
ATOM   1441  HB1 LYS A  94       7.457  13.786  21.161  0.00  0.00      A     
ATOM   1442  HB2 LYS A  94       7.215  14.035  22.886  0.00  0.00      A     
ATOM   1443  CG  LYS A  94       7.205  15.850  21.722  0.00  0.00      A     
ATOM   1444  HG1 LYS A  94       6.955  16.153  20.706  0.00  0.00      A     
ATOM   1445  HG2 LYS A  94       8.282  15.965  21.848  0.00  0.00      A     
ATOM   1446  CD  LYS A  94       6.496  16.797  22.715  0.00  0.00      A     
ATOM   1447  HD1 LYS A  94       6.511  16.327  23.700  0.00  0.00      A     
ATOM   1448  HD2 LYS A  94       5.453  16.917  22.421  0.00  0.00      A     
ATOM   1449  CE  LYS A  94       7.154  18.188  22.859  0.00  0.00      A     
ATOM   1450  HE1 LYS A  94       8.204  18.051  23.140  0.00  0.00      A     
ATOM   1451  HE2 LYS A  94       6.664  18.710  23.688  0.00  0.00      A     
ATOM   1452  NZ  LYS A  94       7.069  19.034  21.638  0.00  0.00      A     
ATOM   1453  HZ1 LYS A  94       7.559  18.616  20.846  0.00  0.00      A     
ATOM   1454  HZ2 LYS A  94       7.479  19.958  21.788  0.00  0.00      A     
ATOM   1455  HZ3 LYS A  94       6.118  19.199  21.345  0.00  0.00      A     
ATOM   1456  C   LYS A  94       4.813  14.395  20.387  0.00  0.00      A     
ATOM   1457  O   LYS A  94       4.180  15.446  20.333  0.00  0.00      A     
ATOM   1458  N   TYR A  95       4.925  13.568  19.342  0.00  0.00      A     
ATOM   1459  HN  TYR A  95       5.455  12.714  19.488  0.00  0.00      A     
ATOM   1460  CA  TYR A  95       4.268  13.767  18.033  0.00  0.00      A     
ATOM   1461  HA  TYR A  95       4.665  14.666  17.563  0.00  0.00      A     
ATOM   1462  CB  TYR A  95       4.541  12.562  17.122  0.00  0.00      A     
ATOM   1463  HB1 TYR A  95       3.976  12.702  16.202  0.00  0.00      A     
ATOM   1464  HB2 TYR A  95       4.123  11.680  17.612  0.00  0.00      A     
ATOM   1465  CG  TYR A  95       5.968  12.239  16.708  0.00  0.00      A     
ATOM   1466  CD1 TYR A  95       6.922  13.233  16.400  0.00  0.00      A     
ATOM   1467  HD1 TYR A  95       6.676  14.279  16.516  0.00  0.00      A     
ATOM   1468  CE1 TYR A  95       8.167  12.860  15.840  0.00  0.00      A     
ATOM   1469  HE1 TYR A  95       8.882  13.606  15.529  0.00  0.00      A     
ATOM   1470  CZ  TYR A  95       8.455  11.501  15.586  0.00  0.00      A     
ATOM   1471  OH  TYR A  95       9.607  11.127  14.978  0.00  0.00      A     
ATOM   1472  HH  TYR A  95       9.611  10.165  14.844  0.00  0.00      A     
ATOM   1473  CE2 TYR A  95       7.520  10.515  15.943  0.00  0.00      A     
ATOM   1474  HE2 TYR A  95       7.718   9.475  15.750  0.00  0.00      A     
ATOM   1475  CD2 TYR A  95       6.284  10.888  16.482  0.00  0.00      A     
ATOM   1476  HD2 TYR A  95       5.543  10.125  16.642  0.00  0.00      A     
ATOM   1477  C   TYR A  95       2.736  13.943  18.117  0.00  0.00      A     
ATOM   1478  O   TYR A  95       2.165  14.737  17.369  0.00  0.00      A     
ATOM   1479  N   LYS A  96       2.079  13.231  19.044  0.00  0.00      A     
ATOM   1480  HN  LYS A  96       2.625  12.583  19.604  0.00  0.00      A     
ATOM   1481  CA  LYS A  96       0.658  13.404  19.404  0.00  0.00      A     
ATOM   1482  HA  LYS A  96       0.080  13.640  18.509  0.00  0.00      A     
ATOM   1483  CB  LYS A  96       0.122  12.097  20.009  0.00  0.00      A     
ATOM   1484  HB1 LYS A  96      -0.849  12.296  20.461  0.00  0.00      A     
ATOM   1485  HB2 LYS A  96       0.797  11.750  20.789  0.00  0.00      A     
ATOM   1486  CG  LYS A  96      -0.050  10.985  18.963  0.00  0.00      A     
ATOM   1487  HG1 LYS A  96       0.845  10.921  18.344  0.00  0.00      A     
ATOM   1488  HG2 LYS A  96      -0.887  11.244  18.313  0.00  0.00      A     
ATOM   1489  CD  LYS A  96      -0.301   9.597  19.577  0.00  0.00      A     
ATOM   1490  HD1 LYS A  96       0.622   9.230  20.031  0.00  0.00      A     
ATOM   1491  HD2 LYS A  96      -0.549   8.916  18.762  0.00  0.00      A     
ATOM   1492  CE  LYS A  96      -1.436   9.551  20.612  0.00  0.00      A     
ATOM   1493  HE1 LYS A  96      -1.911   8.567  20.554  0.00  0.00      A     
ATOM   1494  HE2 LYS A  96      -2.185  10.311  20.372  0.00  0.00      A     
ATOM   1495  NZ  LYS A  96      -0.929   9.749  21.989  0.00  0.00      A     
ATOM   1496  HZ1 LYS A  96      -0.231   9.049  22.236  0.00  0.00      A     
ATOM   1497  HZ2 LYS A  96      -1.663   9.691  22.691  0.00  0.00      A     
ATOM   1498  HZ3 LYS A  96      -0.487  10.655  22.136  0.00  0.00      A     
ATOM   1499  C   LYS A  96       0.432  14.573  20.367  0.00  0.00      A     
ATOM   1500  O   LYS A  96      -0.448  15.386  20.118  0.00  0.00      A     
ATOM   1501  N   GLN A  97       1.242  14.750  21.413  0.00  0.00      A     
ATOM   1502  HN  GLN A  97       1.940  14.031  21.574  0.00  0.00      A     
ATOM   1503  CA  GLN A  97       1.116  15.875  22.367  0.00  0.00      A     
ATOM   1504  HA  GLN A  97       0.172  15.764  22.901  0.00  0.00      A     
ATOM   1505  CB  GLN A  97       2.260  15.862  23.398  0.00  0.00      A     
ATOM   1506  HB1 GLN A  97       2.123  16.700  24.081  0.00  0.00      A     
ATOM   1507  HB2 GLN A  97       3.196  16.028  22.867  0.00  0.00      A     
ATOM   1508  CG  GLN A  97       2.409  14.590  24.245  0.00  0.00      A     
ATOM   1509  HG1 GLN A  97       3.367  14.637  24.760  0.00  0.00      A     
ATOM   1510  HG2 GLN A  97       2.435  13.716  23.614  0.00  0.00      A     
ATOM   1511  CD  GLN A  97       1.333  14.350  25.289  0.00  0.00      A     
ATOM   1512  OE1 GLN A  97       0.275  14.965  25.335  0.00  0.00      A     
ATOM   1513  NE2 GLN A  97       1.559  13.412  26.165  0.00  0.00      A     
ATOM   1514 HE21 GLN A  97       0.862  13.208  26.867  0.00  0.00      A     
ATOM   1515 HE22 GLN A  97       2.399  12.840  26.053  0.00  0.00      A     
ATOM   1516  C   GLN A  97       1.082  17.265  21.695  0.00  0.00      A     
ATOM   1517  O   GLN A  97       0.414  18.177  22.191  0.00  0.00      A     
ATOM   1518  N   ILE A  98       1.767  17.439  20.558  0.00  0.00      A     
ATOM   1519  HN  ILE A  98       2.350  16.670  20.241  0.00  0.00      A     
ATOM   1520  CA  ILE A  98       1.794  18.698  19.780  0.00  0.00      A     
ATOM   1521  HA  ILE A  98       1.786  19.523  20.492  0.00  0.00      A     
ATOM   1522  CB  ILE A  98       3.106  18.845  18.978  0.00  0.00      A     
ATOM   1523  HB  ILE A  98       3.082  19.821  18.493  0.00  0.00      A     
ATOM   1524  CG2 ILE A  98       4.294  18.849  19.952  0.00  0.00      A     
ATOM   1525 HG21 ILE A  98       4.180  19.673  20.655  0.00  0.00      A     
ATOM   1526 HG22 ILE A  98       5.219  18.968  19.395  0.00  0.00      A     
ATOM   1527 HG23 ILE A  98       4.346  17.913  20.502  0.00  0.00      A     
ATOM   1528  CG1 ILE A  98       3.284  17.779  17.880  0.00  0.00      A     
ATOM   1529 HG11 ILE A  98       2.345  17.656  17.347  0.00  0.00      A     
ATOM   1530 HG12 ILE A  98       3.535  16.823  18.331  0.00  0.00      A     
ATOM   1531  CD  ILE A  98       4.364  18.143  16.853  0.00  0.00      A     
ATOM   1532  HD1 ILE A  98       4.367  17.401  16.057  0.00  0.00      A     
ATOM   1533  HD2 ILE A  98       5.350  18.155  17.316  0.00  0.00      A     
ATOM   1534  HD3 ILE A  98       4.152  19.120  16.418  0.00  0.00      A     
ATOM   1535  C   ILE A  98       0.569  18.950  18.876  0.00  0.00      A     
ATOM   1536  O   ILE A  98       0.461  20.042  18.323  0.00  0.00      A     
ATOM   1537  N   PHE A  99      -0.383  18.014  18.767  0.00  0.00      A     
ATOM   1538  HN  PHE A  99      -0.202  17.117  19.200  0.00  0.00      A     
ATOM   1539  CA  PHE A  99      -1.626  18.172  17.971  0.00  0.00      A     
ATOM   1540  HA  PHE A  99      -1.867  19.232  17.884  0.00  0.00      A     
ATOM   1541  CB  PHE A  99      -1.374  17.619  16.556  0.00  0.00      A     
ATOM   1542  HB1 PHE A  99      -2.314  17.631  16.010  0.00  0.00      A     
ATOM   1543  HB2 PHE A  99      -1.056  16.578  16.634  0.00  0.00      A     
ATOM   1544  CG  PHE A  99      -0.379  18.395  15.715  0.00  0.00      A     
ATOM   1545  CD1 PHE A  99      -0.642  19.737  15.377  0.00  0.00      A     
ATOM   1546  HD1 PHE A  99      -1.545  20.217  15.727  0.00  0.00      A     
ATOM   1547  CE1 PHE A  99       0.266  20.461  14.585  0.00  0.00      A     
ATOM   1548  HE1 PHE A  99       0.067  21.494  14.335  0.00  0.00      A     
ATOM   1549  CZ  PHE A  99       1.434  19.840  14.117  0.00  0.00      A     
ATOM   1550  HZ  PHE A  99       2.135  20.392  13.510  0.00  0.00      A     
ATOM   1551  CE2 PHE A  99       1.692  18.499  14.433  0.00  0.00      A     
ATOM   1552  HE2 PHE A  99       2.589  18.034  14.056  0.00  0.00      A     
ATOM   1553  CD2 PHE A  99       0.787  17.772  15.228  0.00  0.00      A     
ATOM   1554  HD2 PHE A  99       0.991  16.737  15.468  0.00  0.00      A     
ATOM   1555  C   PHE A  99      -2.901  17.516  18.558  0.00  0.00      A     
ATOM   1556  O   PHE A  99      -3.992  17.712  18.032  0.00  0.00      A     
ATOM   1557  N   LEU A 100      -2.775  16.718  19.620  0.00  0.00      A     
ATOM   1558  HN  LEU A 100      -1.832  16.575  19.953  0.00  0.00      A     
ATOM   1559  CA  LEU A 100      -3.778  15.756  20.106  0.00  0.00      A     
ATOM   1560  HA  LEU A 100      -4.766  16.127  19.834  0.00  0.00      A     
ATOM   1561  CB  LEU A 100      -3.476  14.433  19.357  0.00  0.00      A     
ATOM   1562  HB1 LEU A 100      -2.576  13.996  19.786  0.00  0.00      A     
ATOM   1563  HB2 LEU A 100      -3.255  14.670  18.315  0.00  0.00      A     
ATOM   1564  CG  LEU A 100      -4.565  13.351  19.354  0.00  0.00      A     
ATOM   1565  HG  LEU A 100      -4.802  13.033  20.366  0.00  0.00      A     
ATOM   1566  CD1 LEU A 100      -5.833  13.825  18.664  0.00  0.00      A     
ATOM   1567 HD11 LEU A 100      -6.232  14.697  19.171  0.00  0.00      A     
ATOM   1568 HD12 LEU A 100      -6.576  13.035  18.705  0.00  0.00      A     
ATOM   1569 HD13 LEU A 100      -5.633  14.076  17.627  0.00  0.00      A     
ATOM   1570  CD2 LEU A 100      -4.064  12.142  18.567  0.00  0.00      A     
ATOM   1571 HD21 LEU A 100      -4.845  11.383  18.539  0.00  0.00      A     
ATOM   1572 HD22 LEU A 100      -3.185  11.740  19.067  0.00  0.00      A     
ATOM   1573 HD23 LEU A 100      -3.799  12.459  17.559  0.00  0.00      A     
ATOM   1574  C   LEU A 100      -3.761  15.592  21.650  0.00  0.00      A     
ATOM   1575  O   LEU A 100      -4.361  14.672  22.207  0.00  0.00      A     
ATOM   1576  N   GLY A 101      -3.070  16.477  22.371  0.00  0.00      A     
ATOM   1577  HN  GLY A 101      -2.726  17.295  21.875  0.00  0.00      A     
ATOM   1578  CA  GLY A 101      -2.788  16.387  23.814  0.00  0.00      A     
ATOM   1579  HA1 GLY A 101      -1.857  16.915  24.024  0.00  0.00      A     
ATOM   1580  HA2 GLY A 101      -2.647  15.342  24.084  0.00  0.00      A     
ATOM   1581  C   GLY A 101      -3.870  16.960  24.740  0.00  0.00      A     
ATOM   1582  O   GLY A 101      -3.540  17.566  25.760  0.00  0.00      A     
ATOM   1583  N   GLY A 102      -5.154  16.852  24.384  0.00  0.00      A     
ATOM   1584  HN  GLY A 102      -5.351  16.351  23.527  0.00  0.00      A     
ATOM   1585  CA  GLY A 102      -6.258  17.476  25.146  0.00  0.00      A     
ATOM   1586  HA1 GLY A 102      -6.108  18.555  25.169  0.00  0.00      A     
ATOM   1587  HA2 GLY A 102      -6.220  17.113  26.173  0.00  0.00      A     
ATOM   1588  C   GLY A 102      -7.684  17.235  24.636  0.00  0.00      A     
ATOM   1589  O   GLY A 102      -8.530  18.115  24.775  0.00  0.00      A     
ATOM   1590  N   VAL A 103      -7.951  16.087  24.008  0.00  0.00      A     
ATOM   1591  HN  VAL A 103      -7.230  15.380  23.980  0.00  0.00      A     
ATOM   1592  CA  VAL A 103      -9.238  15.756  23.348  0.00  0.00      A     
ATOM   1593  HA  VAL A 103     -10.043  16.323  23.818  0.00  0.00      A     
ATOM   1594  CB  VAL A 103      -9.222  16.113  21.845  0.00  0.00      A     
ATOM   1595  HB  VAL A 103     -10.095  15.666  21.373  0.00  0.00      A     
ATOM   1596  CG1 VAL A 103      -9.312  17.622  21.619  0.00  0.00      A     
ATOM   1597 HG11 VAL A 103      -8.397  18.113  21.949  0.00  0.00      A     
ATOM   1598 HG12 VAL A 103     -10.154  18.031  22.174  0.00  0.00      A     
ATOM   1599 HG13 VAL A 103      -9.456  17.817  20.558  0.00  0.00      A     
ATOM   1600  CG2 VAL A 103      -7.986  15.601  21.100  0.00  0.00      A     
ATOM   1601 HG21 VAL A 103      -8.113  15.790  20.034  0.00  0.00      A     
ATOM   1602 HG22 VAL A 103      -7.861  14.531  21.261  0.00  0.00      A     
ATOM   1603 HG23 VAL A 103      -7.090  16.119  21.441  0.00  0.00      A     
ATOM   1604  C   VAL A 103      -9.617  14.280  23.487  0.00  0.00      A     
ATOM   1605  O   VAL A 103      -8.771  13.432  23.755  0.00  0.00      A     
ATOM   1606  N   ASP A 104     -10.891  13.960  23.255  0.00  0.00      A     
ATOM   1607  HN  ASP A 104     -11.545  14.724  23.104  0.00  0.00      A     
ATOM   1608  CA  ASP A 104     -11.453  12.603  23.327  0.00  0.00      A     
ATOM   1609  HA  ASP A 104     -10.647  11.872  23.255  0.00  0.00      A     
ATOM   1610  CB  ASP A 104     -12.120  12.458  24.706  0.00  0.00      A     
ATOM   1611  HB1 ASP A 104     -13.041  13.038  24.718  0.00  0.00      A     
ATOM   1612  HB2 ASP A 104     -11.455  12.874  25.466  0.00  0.00      A     
ATOM   1613  CG  ASP A 104     -12.441  11.016  25.089  0.00  0.00      A     
ATOM   1614  OD1 ASP A 104     -11.997  10.574  26.176  0.00  0.00      A     
ATOM   1615  OD2 ASP A 104     -13.180  10.334  24.349  0.00  0.00      A     
ATOM   1616  C   ASP A 104     -12.452  12.338  22.176  0.00  0.00      A     
ATOM   1617  O   ASP A 104     -13.268  13.199  21.831  0.00  0.00      A     
ATOM   1618  N   LYS A 105     -12.422  11.131  21.587  0.00  0.00      A     
ATOM   1619  HN  LYS A 105     -11.768  10.455  21.956  0.00  0.00      A     
ATOM   1620  CA  LYS A 105     -13.352  10.702  20.514  0.00  0.00      A     
ATOM   1621  HA  LYS A 105     -13.228  11.389  19.676  0.00  0.00      A     
ATOM   1622  CB  LYS A 105     -12.962   9.288  20.028  0.00  0.00      A     
ATOM   1623  HB1 LYS A 105     -13.165   8.559  20.815  0.00  0.00      A     
ATOM   1624  HB2 LYS A 105     -11.891   9.281  19.820  0.00  0.00      A     
ATOM   1625  CG  LYS A 105     -13.708   8.876  18.743  0.00  0.00      A     
ATOM   1626  HG1 LYS A 105     -13.638   9.693  18.024  0.00  0.00      A     
ATOM   1627  HG2 LYS A 105     -14.761   8.711  18.975  0.00  0.00      A     
ATOM   1628  CD  LYS A 105     -13.140   7.602  18.093  0.00  0.00      A     
ATOM   1629  HD1 LYS A 105     -13.278   6.752  18.764  0.00  0.00      A     
ATOM   1630  HD2 LYS A 105     -12.078   7.733  17.897  0.00  0.00      A     
ATOM   1631  CE  LYS A 105     -13.881   7.351  16.774  0.00  0.00      A     
ATOM   1632  HE1 LYS A 105     -13.891   8.284  16.201  0.00  0.00      A     
ATOM   1633  HE2 LYS A 105     -14.920   7.094  17.006  0.00  0.00      A     
ATOM   1634  NZ  LYS A 105     -13.270   6.282  15.947  0.00  0.00      A     
ATOM   1635  HZ1 LYS A 105     -12.980   5.489  16.495  0.00  0.00      A     
ATOM   1636  HZ2 LYS A 105     -12.495   6.628  15.381  0.00  0.00      A     
ATOM   1637  HZ3 LYS A 105     -13.954   5.934  15.272  0.00  0.00      A     
ATOM   1638  C   LYS A 105     -14.841  10.819  20.897  0.00  0.00      A     
ATOM   1639  O   LYS A 105     -15.677  11.001  20.014  0.00  0.00      A     
ATOM   1640  N   ARG A 106     -15.162  10.807  22.199  0.00  0.00      A     
ATOM   1641  HN  ARG A 106     -14.397  10.626  22.847  0.00  0.00      A     
ATOM   1642  CA  ARG A 106     -16.505  11.062  22.777  0.00  0.00      A     
ATOM   1643  HA  ARG A 106     -17.256  10.474  22.244  0.00  0.00      A     
ATOM   1644  CB  ARG A 106     -16.495  10.626  24.250  0.00  0.00      A     
ATOM   1645  HB1 ARG A 106     -17.434  10.926  24.720  0.00  0.00      A     
ATOM   1646  HB2 ARG A 106     -15.682  11.135  24.770  0.00  0.00      A     
ATOM   1647  CG  ARG A 106     -16.356   9.108  24.415  0.00  0.00      A     
ATOM   1648  HG1 ARG A 106     -15.514   8.725  23.838  0.00  0.00      A     
ATOM   1649  HG2 ARG A 106     -17.260   8.631  24.051  0.00  0.00      A     
ATOM   1650  CD  ARG A 106     -16.173   8.744  25.887  0.00  0.00      A     
ATOM   1651  HD1 ARG A 106     -16.510   7.718  26.035  0.00  0.00      A     
ATOM   1652  HD2 ARG A 106     -16.792   9.392  26.511  0.00  0.00      A     
ATOM   1653  NE  ARG A 106     -14.759   8.850  26.277  0.00  0.00      A     
ATOM   1654  HE  ARG A 106     -14.133   9.385  25.681  0.00  0.00      A     
ATOM   1655  CZ  ARG A 106     -14.189   8.229  27.273  0.00  0.00      A     
ATOM   1656  NH1 ARG A 106     -14.815   7.499  28.120  0.00  0.00      A     
ATOM   1657 HH11 ARG A 106     -14.348   7.277  28.987  0.00  0.00      A     
ATOM   1658 HH12 ARG A 106     -15.823   7.534  28.112  0.00  0.00      A     
ATOM   1659  NH2 ARG A 106     -12.933   8.333  27.454  0.00  0.00      A     
ATOM   1660 HH21 ARG A 106     -12.538   7.855  28.247  0.00  0.00      A     
ATOM   1661 HH22 ARG A 106     -12.426   9.016  26.904  0.00  0.00      A     
ATOM   1662  C   ARG A 106     -17.002  12.514  22.718  0.00  0.00      A     
ATOM   1663  O   ARG A 106     -18.205  12.730  22.826  0.00  0.00      A     
ATOM   1664  N   THR A 107     -16.113  13.503  22.607  0.00  0.00      A     
ATOM   1665  HN  THR A 107     -15.140  13.238  22.533  0.00  0.00      A     
ATOM   1666  CA  THR A 107     -16.449  14.939  22.837  0.00  0.00      A     
ATOM   1667  HA  THR A 107     -17.520  15.081  22.705  0.00  0.00      A     
ATOM   1668  CB  THR A 107     -16.126  15.386  24.274  0.00  0.00      A     
ATOM   1669  HB  THR A 107     -16.170  16.473  24.344  0.00  0.00      A     
ATOM   1670  CG2 THR A 107     -17.114  14.803  25.279  0.00  0.00      A     
ATOM   1671 HG21 THR A 107     -16.928  15.233  26.263  0.00  0.00      A     
ATOM   1672 HG22 THR A 107     -17.015  13.720  25.330  0.00  0.00      A     
ATOM   1673 HG23 THR A 107     -18.131  15.057  24.981  0.00  0.00      A     
ATOM   1674  OG1 THR A 107     -14.849  14.936  24.684  0.00  0.00      A     
ATOM   1675  HG1 THR A 107     -14.172  15.373  24.133  0.00  0.00      A     
ATOM   1676  C   THR A 107     -15.816  15.952  21.881  0.00  0.00      A     
ATOM   1677  O   THR A 107     -16.295  17.082  21.800  0.00  0.00      A     
ATOM   1678  N   GLN A 108     -14.771  15.581  21.136  0.00  0.00      A     
ATOM   1679  HN  GLN A 108     -14.382  14.660  21.302  0.00  0.00      A     
ATOM   1680  CA  GLN A 108     -14.119  16.432  20.122  0.00  0.00      A     
ATOM   1681  HA  GLN A 108     -14.846  17.159  19.766  0.00  0.00      A     
ATOM   1682  CB  GLN A 108     -12.931  17.220  20.720  0.00  0.00      A     
ATOM   1683  HB1 GLN A 108     -12.583  17.904  19.948  0.00  0.00      A     
ATOM   1684  HB2 GLN A 108     -12.117  16.529  20.934  0.00  0.00      A     
ATOM   1685  CG  GLN A 108     -13.206  18.083  21.965  0.00  0.00      A     
ATOM   1686  HG1 GLN A 108     -14.152  18.610  21.843  0.00  0.00      A     
ATOM   1687  HG2 GLN A 108     -12.426  18.839  22.041  0.00  0.00      A     
ATOM   1688  CD  GLN A 108     -13.209  17.311  23.280  0.00  0.00      A     
ATOM   1689  OE1 GLN A 108     -12.766  16.180  23.406  0.00  0.00      A     
ATOM   1690  NE2 GLN A 108     -13.746  17.853  24.338  0.00  0.00      A     
ATOM   1691 HE21 GLN A 108     -13.695  17.347  25.199  0.00  0.00      A     
ATOM   1692 HE22 GLN A 108     -14.209  18.757  24.271  0.00  0.00      A     
ATOM   1693  C   GLN A 108     -13.687  15.639  18.867  0.00  0.00      A     
ATOM   1694  O   GLN A 108     -12.588  15.837  18.352  0.00  0.00      A     
ATOM   1695  N   PHE A 109     -14.514  14.699  18.387  0.00  0.00      A     
ATOM   1696  HN  PHE A 109     -15.403  14.586  18.864  0.00  0.00      A     
ATOM   1697  CA  PHE A 109     -14.191  13.747  17.296  0.00  0.00      A     
ATOM   1698  HA  PHE A 109     -13.535  12.983  17.713  0.00  0.00      A     
ATOM   1699  CB  PHE A 109     -15.488  13.045  16.846  0.00  0.00      A     
ATOM   1700  HB1 PHE A 109     -16.050  13.732  16.215  0.00  0.00      A     
ATOM   1701  HB2 PHE A 109     -16.093  12.860  17.733  0.00  0.00      A     
ATOM   1702  CG  PHE A 109     -15.369  11.721  16.097  0.00  0.00      A     
ATOM   1703  CD1 PHE A 109     -16.053  10.586  16.580  0.00  0.00      A     
ATOM   1704  HD1 PHE A 109     -16.602  10.642  17.508  0.00  0.00      A     
ATOM   1705  CE1 PHE A 109     -16.083   9.395  15.833  0.00  0.00      A     
ATOM   1706  HE1 PHE A 109     -16.649   8.546  16.194  0.00  0.00      A     
ATOM   1707  CZ  PHE A 109     -15.414   9.319  14.599  0.00  0.00      A     
ATOM   1708  HZ  PHE A 109     -15.466   8.417  14.001  0.00  0.00      A     
ATOM   1709  CE2 PHE A 109     -14.705  10.433  14.124  0.00  0.00      A     
ATOM   1710  HE2 PHE A 109     -14.214  10.384  13.163  0.00  0.00      A     
ATOM   1711  CD2 PHE A 109     -14.697  11.631  14.861  0.00  0.00      A     
ATOM   1712  HD2 PHE A 109     -14.213  12.495  14.441  0.00  0.00      A     
ATOM   1713  C   PHE A 109     -13.433  14.360  16.095  0.00  0.00      A     
ATOM   1714  O   PHE A 109     -12.409  13.810  15.688  0.00  0.00      A     
ATOM   1715  N   TRP A 110     -13.864  15.502  15.542  0.00  0.00      A     
ATOM   1716  HN  TRP A 110     -14.727  15.918  15.879  0.00  0.00      A     
ATOM   1717  CA  TRP A 110     -13.164  16.161  14.421  0.00  0.00      A     
ATOM   1718  HA  TRP A 110     -12.833  15.404  13.725  0.00  0.00      A     
ATOM   1719  CB  TRP A 110     -14.105  17.081  13.646  0.00  0.00      A     
ATOM   1720  HB1 TRP A 110     -13.509  17.652  12.935  0.00  0.00      A     
ATOM   1721  HB2 TRP A 110     -14.542  17.805  14.333  0.00  0.00      A     
ATOM   1722  CG  TRP A 110     -15.196  16.425  12.851  0.00  0.00      A     
ATOM   1723  CD1 TRP A 110     -16.318  17.078  12.474  0.00  0.00      A     
ATOM   1724  HD1 TRP A 110     -16.548  18.106  12.729  0.00  0.00      A     
ATOM   1725  NE1 TRP A 110     -17.076  16.271  11.658  0.00  0.00      A     
ATOM   1726  HE1 TRP A 110     -17.908  16.585  11.157  0.00  0.00      A     
ATOM   1727  CE2 TRP A 110     -16.462  15.069  11.420  0.00  0.00      A     
ATOM   1728  CZ2 TRP A 110     -16.809  13.992  10.597  0.00  0.00      A     
ATOM   1729  HZ2 TRP A 110     -17.721  14.034  10.026  0.00  0.00      A     
ATOM   1730  CH2 TRP A 110     -15.954  12.886  10.509  0.00  0.00      A     
ATOM   1731  HH2 TRP A 110     -16.194  12.059   9.854  0.00  0.00      A     
ATOM   1732  CZ3 TRP A 110     -14.783  12.861  11.281  0.00  0.00      A     
ATOM   1733  HZ3 TRP A 110     -14.122  12.007  11.211  0.00  0.00      A     
ATOM   1734  CE3 TRP A 110     -14.449  13.947  12.113  0.00  0.00      A     
ATOM   1735  HE3 TRP A 110     -13.527  13.894  12.661  0.00  0.00      A     
ATOM   1736  CD2 TRP A 110     -15.265  15.105  12.196  0.00  0.00      A     
ATOM   1737  C   TRP A 110     -11.864  16.891  14.773  0.00  0.00      A     
ATOM   1738  O   TRP A 110     -10.956  16.895  13.942  0.00  0.00      A     
ATOM   1739  N   LEU A 111     -11.692  17.421  15.986  0.00  0.00      A     
ATOM   1740  HN  LEU A 111     -12.450  17.374  16.654  0.00  0.00      A     
ATOM   1741  CA  LEU A 111     -10.367  17.870  16.436  0.00  0.00      A     
ATOM   1742  HA  LEU A 111      -9.897  18.398  15.607  0.00  0.00      A     
ATOM   1743  CB  LEU A 111     -10.528  18.879  17.579  0.00  0.00      A     
ATOM   1744  HB1 LEU A 111     -10.991  18.379  18.427  0.00  0.00      A     
ATOM   1745  HB2 LEU A 111     -11.198  19.667  17.234  0.00  0.00      A     
ATOM   1746  CG  LEU A 111      -9.217  19.538  18.048  0.00  0.00      A     
ATOM   1747  HG  LEU A 111      -8.560  18.780  18.473  0.00  0.00      A     
ATOM   1748  CD1 LEU A 111      -8.470  20.276  16.938  0.00  0.00      A     
ATOM   1749 HD11 LEU A 111      -8.098  19.567  16.201  0.00  0.00      A     
ATOM   1750 HD12 LEU A 111      -7.612  20.797  17.361  0.00  0.00      A     
ATOM   1751 HD13 LEU A 111      -9.132  20.995  16.456  0.00  0.00      A     
ATOM   1752  CD2 LEU A 111      -9.540  20.559  19.132  0.00  0.00      A     
ATOM   1753 HD21 LEU A 111     -10.159  21.356  18.723  0.00  0.00      A     
ATOM   1754 HD22 LEU A 111      -8.613  20.987  19.503  0.00  0.00      A     
ATOM   1755 HD23 LEU A 111     -10.072  20.067  19.944  0.00  0.00      A     
ATOM   1756  C   LEU A 111      -9.438  16.691  16.788  0.00  0.00      A     
ATOM   1757  O   LEU A 111      -8.243  16.757  16.530  0.00  0.00      A     
ATOM   1758  N   TYR A 112      -9.978  15.568  17.269  0.00  0.00      A     
ATOM   1759  HN  TYR A 112     -10.964  15.584  17.505  0.00  0.00      A     
ATOM   1760  CA  TYR A 112      -9.232  14.308  17.414  0.00  0.00      A     
ATOM   1761  HA  TYR A 112      -8.335  14.521  17.992  0.00  0.00      A     
ATOM   1762  CB  TYR A 112     -10.080  13.300  18.207  0.00  0.00      A     
ATOM   1763  HB1 TYR A 112     -10.771  12.795  17.534  0.00  0.00      A     
ATOM   1764  HB2 TYR A 112     -10.687  13.849  18.929  0.00  0.00      A     
ATOM   1765  CG  TYR A 112      -9.277  12.259  18.971  0.00  0.00      A     
ATOM   1766  CD1 TYR A 112      -9.281  12.275  20.379  0.00  0.00      A     
ATOM   1767  HD1 TYR A 112      -9.843  13.034  20.902  0.00  0.00      A     
ATOM   1768  CE1 TYR A 112      -8.533  11.328  21.105  0.00  0.00      A     
ATOM   1769  HE1 TYR A 112      -8.505  11.348  22.185  0.00  0.00      A     
ATOM   1770  CZ  TYR A 112      -7.781  10.352  20.424  0.00  0.00      A     
ATOM   1771  OH  TYR A 112      -7.077   9.429  21.126  0.00  0.00      A     
ATOM   1772  HH  TYR A 112      -6.607   8.827  20.551  0.00  0.00      A     
ATOM   1773  CE2 TYR A 112      -7.769  10.332  19.014  0.00  0.00      A     
ATOM   1774  HE2 TYR A 112      -7.189   9.589  18.491  0.00  0.00      A     
ATOM   1775  CD2 TYR A 112      -8.512  11.288  18.293  0.00  0.00      A     
ATOM   1776  HD2 TYR A 112      -8.491  11.278  17.211  0.00  0.00      A     
ATOM   1777  C   TYR A 112      -8.771  13.741  16.053  0.00  0.00      A     
ATOM   1778  O   TYR A 112      -7.617  13.339  15.903  0.00  0.00      A     
ATOM   1779  N   PHE A 113      -9.631  13.778  15.027  0.00  0.00      A     
ATOM   1780  HN  PHE A 113     -10.590  14.043  15.223  0.00  0.00      A     
ATOM   1781  CA  PHE A 113      -9.253  13.486  13.636  0.00  0.00      A     
ATOM   1782  HA  PHE A 113      -8.797  12.496  13.609  0.00  0.00      A     
ATOM   1783  CB  PHE A 113     -10.506  13.458  12.739  0.00  0.00      A     
ATOM   1784  HB1 PHE A 113     -11.039  14.394  12.886  0.00  0.00      A     
ATOM   1785  HB2 PHE A 113     -11.166  12.658  13.070  0.00  0.00      A     
ATOM   1786  CG  PHE A 113     -10.274  13.297  11.240  0.00  0.00      A     
ATOM   1787  CD1 PHE A 113      -9.096  12.716  10.725  0.00  0.00      A     
ATOM   1788  HD1 PHE A 113      -8.349  12.297  11.381  0.00  0.00      A     
ATOM   1789  CE1 PHE A 113      -8.850  12.722   9.344  0.00  0.00      A     
ATOM   1790  HE1 PHE A 113      -7.915  12.335   8.972  0.00  0.00      A     
ATOM   1791  CZ  PHE A 113      -9.808  13.234   8.453  0.00  0.00      A     
ATOM   1792  HZ  PHE A 113      -9.624  13.229   7.388  0.00  0.00      A     
ATOM   1793  CE2 PHE A 113     -11.016  13.746   8.951  0.00  0.00      A     
ATOM   1794  HE2 PHE A 113     -11.764  14.130   8.270  0.00  0.00      A     
ATOM   1795  CD2 PHE A 113     -11.240  13.785  10.338  0.00  0.00      A     
ATOM   1796  HD2 PHE A 113     -12.152  14.226  10.709  0.00  0.00      A     
ATOM   1797  C   PHE A 113      -8.194  14.470  13.105  0.00  0.00      A     
ATOM   1798  O   PHE A 113      -7.105  14.032  12.746  0.00  0.00      A     
ATOM   1799  N   ALA A 114      -8.448  15.781  13.127  0.00  0.00      A     
ATOM   1800  HN  ALA A 114      -9.359  16.088  13.446  0.00  0.00      A     
ATOM   1801  CA  ALA A 114      -7.495  16.815  12.701  0.00  0.00      A     
ATOM   1802  HA  ALA A 114      -7.289  16.690  11.637  0.00  0.00      A     
ATOM   1803  CB  ALA A 114      -8.175  18.173  12.902  0.00  0.00      A     
ATOM   1804  HB1 ALA A 114      -9.093  18.226  12.316  0.00  0.00      A     
ATOM   1805  HB2 ALA A 114      -7.508  18.965  12.576  0.00  0.00      A     
ATOM   1806  HB3 ALA A 114      -8.407  18.326  13.955  0.00  0.00      A     
ATOM   1807  C   ALA A 114      -6.137  16.752  13.440  0.00  0.00      A     
ATOM   1808  O   ALA A 114      -5.080  16.990  12.848  0.00  0.00      A     
ATOM   1809  N   GLY A 115      -6.156  16.366  14.717  0.00  0.00      A     
ATOM   1810  HN  GLY A 115      -7.060  16.306  15.175  0.00  0.00      A     
ATOM   1811  CA  GLY A 115      -4.975  16.139  15.544  0.00  0.00      A     
ATOM   1812  HA1 GLY A 115      -5.289  16.087  16.585  0.00  0.00      A     
ATOM   1813  HA2 GLY A 115      -4.299  16.985  15.437  0.00  0.00      A     
ATOM   1814  C   GLY A 115      -4.211  14.855  15.211  0.00  0.00      A     
ATOM   1815  O   GLY A 115      -2.982  14.879  15.160  0.00  0.00      A     
ATOM   1816  N   ASN A 116      -4.885  13.734  14.916  0.00  0.00      A     
ATOM   1817  HN  ASN A 116      -5.898  13.741  14.998  0.00  0.00      A     
ATOM   1818  CA  ASN A 116      -4.214  12.517  14.431  0.00  0.00      A     
ATOM   1819  HA  ASN A 116      -3.296  12.416  15.007  0.00  0.00      A     
ATOM   1820  CB  ASN A 116      -5.075  11.273  14.736  0.00  0.00      A     
ATOM   1821  HB1 ASN A 116      -5.749  11.066  13.906  0.00  0.00      A     
ATOM   1822  HB2 ASN A 116      -5.675  11.450  15.628  0.00  0.00      A     
ATOM   1823  CG  ASN A 116      -4.216  10.047  15.005  0.00  0.00      A     
ATOM   1824  OD1 ASN A 116      -4.071   9.127  14.221  0.00  0.00      A     
ATOM   1825  ND2 ASN A 116      -3.581   9.986  16.145  0.00  0.00      A     
ATOM   1826 HD21 ASN A 116      -2.998   9.183  16.275  0.00  0.00      A     
ATOM   1827 HD22 ASN A 116      -3.651  10.739  16.805  0.00  0.00      A     
ATOM   1828  C   ASN A 116      -3.763  12.610  12.952  0.00  0.00      A     
ATOM   1829  O   ASN A 116      -2.719  12.062  12.608  0.00  0.00      A     
ATOM   1830  N   LEU A 117      -4.466  13.375  12.108  0.00  0.00      A     
ATOM   1831  HN  LEU A 117      -5.346  13.752  12.447  0.00  0.00      A     
ATOM   1832  CA  LEU A 117      -4.029  13.792  10.766  0.00  0.00      A     
ATOM   1833  HA  LEU A 117      -3.883  12.905  10.148  0.00  0.00      A     
ATOM   1834  CB  LEU A 117      -5.151  14.662  10.153  0.00  0.00      A     
ATOM   1835  HB1 LEU A 117      -5.210  15.591  10.716  0.00  0.00      A     
ATOM   1836  HB2 LEU A 117      -6.111  14.156  10.270  0.00  0.00      A     
ATOM   1837  CG  LEU A 117      -4.960  15.004   8.665  0.00  0.00      A     
ATOM   1838  HG  LEU A 117      -3.900  15.126   8.445  0.00  0.00      A     
ATOM   1839  CD1 LEU A 117      -5.545  13.912   7.773  0.00  0.00      A     
ATOM   1840 HD11 LEU A 117      -5.167  12.939   8.080  0.00  0.00      A     
ATOM   1841 HD12 LEU A 117      -5.270  14.100   6.737  0.00  0.00      A     
ATOM   1842 HD13 LEU A 117      -6.631  13.912   7.852  0.00  0.00      A     
ATOM   1843  CD2 LEU A 117      -5.681  16.300   8.309  0.00  0.00      A     
ATOM   1844 HD21 LEU A 117      -5.250  17.126   8.877  0.00  0.00      A     
ATOM   1845 HD22 LEU A 117      -6.742  16.221   8.547  0.00  0.00      A     
ATOM   1846 HD23 LEU A 117      -5.560  16.514   7.248  0.00  0.00      A     
ATOM   1847  C   LEU A 117      -2.680  14.542  10.831  0.00  0.00      A     
ATOM   1848  O   LEU A 117      -1.700  14.113  10.224  0.00  0.00      A     
ATOM   1849  N   ALA A 118      -2.602  15.594  11.652  0.00  0.00      A     
ATOM   1850  HN  ALA A 118      -3.453  15.927  12.091  0.00  0.00      A     
ATOM   1851  CA  ALA A 118      -1.362  16.325  11.930  0.00  0.00      A     
ATOM   1852  HA  ALA A 118      -0.916  16.625  10.980  0.00  0.00      A     
ATOM   1853  CB  ALA A 118      -1.745  17.599  12.684  0.00  0.00      A     
ATOM   1854  HB1 ALA A 118      -2.439  18.188  12.083  0.00  0.00      A     
ATOM   1855  HB2 ALA A 118      -0.852  18.197  12.864  0.00  0.00      A     
ATOM   1856  HB3 ALA A 118      -2.217  17.350  13.634  0.00  0.00      A     
ATOM   1857  C   ALA A 118      -0.290  15.490  12.676  0.00  0.00      A     
ATOM   1858  O   ALA A 118       0.894  15.601  12.364  0.00  0.00      A     
ATOM   1859  N   SER A 119      -0.682  14.564  13.564  0.00  0.00      A     
ATOM   1860  HN  SER A 119      -1.656  14.574  13.841  0.00  0.00      A     
ATOM   1861  CA  SER A 119       0.223  13.533  14.135  0.00  0.00      A     
ATOM   1862  HA  SER A 119       1.041  14.035  14.650  0.00  0.00      A     
ATOM   1863  CB  SER A 119      -0.465  12.615  15.154  0.00  0.00      A     
ATOM   1864  HB1 SER A 119       0.282  11.941  15.576  0.00  0.00      A     
ATOM   1865  HB2 SER A 119      -1.213  12.007  14.648  0.00  0.00      A     
ATOM   1866  OG  SER A 119      -1.076  13.319  16.216  0.00  0.00      A     
ATOM   1867  HG1 SER A 119      -1.644  14.023  15.850  0.00  0.00      A     
ATOM   1868  C   SER A 119       0.828  12.620  13.057  0.00  0.00      A     
ATOM   1869  O   SER A 119       1.996  12.252  13.136  0.00  0.00      A     
ATOM   1870  N   GLY A 120       0.063  12.298  12.008  0.00  0.00      A     
ATOM   1871  HN  GLY A 120      -0.912  12.579  12.034  0.00  0.00      A     
ATOM   1872  CA  GLY A 120       0.540  11.629  10.788  0.00  0.00      A     
ATOM   1873  HA1 GLY A 120      -0.313  11.446  10.137  0.00  0.00      A     
ATOM   1874  HA2 GLY A 120       0.989  10.671  11.052  0.00  0.00      A     
ATOM   1875  C   GLY A 120       1.576  12.438   9.992  0.00  0.00      A     
ATOM   1876  O   GLY A 120       2.461  11.851   9.374  0.00  0.00      A     
ATOM   1877  N   GLY A 121       1.545  13.770  10.079  0.00  0.00      A     
ATOM   1878  HN  GLY A 121       0.766  14.192  10.569  0.00  0.00      A     
ATOM   1879  CA  GLY A 121       2.672  14.632   9.696  0.00  0.00      A     
ATOM   1880  HA1 GLY A 121       2.337  15.670   9.681  0.00  0.00      A     
ATOM   1881  HA2 GLY A 121       3.015  14.367   8.698  0.00  0.00      A     
ATOM   1882  C   GLY A 121       3.853  14.528  10.674  0.00  0.00      A     
ATOM   1883  O   GLY A 121       4.938  14.088  10.295  0.00  0.00      A     
ATOM   1884  N   ALA A 122       3.615  14.840  11.951  0.00  0.00      A     
ATOM   1885  HN  ALA A 122       2.681  15.160  12.183  0.00  0.00      A     
ATOM   1886  CA  ALA A 122       4.616  14.842  13.026  0.00  0.00      A     
ATOM   1887  HA  ALA A 122       5.308  15.667  12.849  0.00  0.00      A     
ATOM   1888  CB  ALA A 122       3.886  15.102  14.347  0.00  0.00      A     
ATOM   1889  HB1 ALA A 122       3.281  16.001  14.271  0.00  0.00      A     
ATOM   1890  HB2 ALA A 122       4.615  15.226  15.147  0.00  0.00      A     
ATOM   1891  HB3 ALA A 122       3.239  14.262  14.588  0.00  0.00      A     
ATOM   1892  C   ALA A 122       5.464  13.559  13.125  0.00  0.00      A     
ATOM   1893  O   ALA A 122       6.676  13.650  13.296  0.00  0.00      A     
ATOM   1894  N   ALA A 123       4.844  12.388  12.959  0.00  0.00      A     
ATOM   1895  HN  ALA A 123       3.833  12.409  12.901  0.00  0.00      A     
ATOM   1896  CA  ALA A 123       5.490  11.077  13.025  0.00  0.00      A     
ATOM   1897  HA  ALA A 123       6.447  11.163  13.540  0.00  0.00      A     
ATOM   1898  CB  ALA A 123       4.561  10.181  13.858  0.00  0.00      A     
ATOM   1899  HB1 ALA A 123       4.214  10.712  14.743  0.00  0.00      A     
ATOM   1900  HB2 ALA A 123       5.101   9.288  14.173  0.00  0.00      A     
ATOM   1901  HB3 ALA A 123       3.688   9.888  13.274  0.00  0.00      A     
ATOM   1902  C   ALA A 123       5.764  10.460  11.635  0.00  0.00      A     
ATOM   1903  O   ALA A 123       6.875  10.008  11.348  0.00  0.00      A     
ATOM   1904  N   GLY A 124       4.777  10.501  10.732  0.00  0.00      A     
ATOM   1905  HN  GLY A 124       3.909  10.937  11.008  0.00  0.00      A     
ATOM   1906  CA  GLY A 124       4.819   9.816   9.432  0.00  0.00      A     
ATOM   1907  HA1 GLY A 124       3.797   9.610   9.116  0.00  0.00      A     
ATOM   1908  HA2 GLY A 124       5.335   8.861   9.539  0.00  0.00      A     
ATOM   1909  C   GLY A 124       5.500  10.610   8.313  0.00  0.00      A     
ATOM   1910  O   GLY A 124       6.359  10.061   7.625  0.00  0.00      A     
ATOM   1911  N   ALA A 125       5.206  11.905   8.154  0.00  0.00      A     
ATOM   1912  HN  ALA A 125       4.485  12.311   8.740  0.00  0.00      A     
ATOM   1913  CA  ALA A 125       5.982  12.777   7.258  0.00  0.00      A     
ATOM   1914  HA  ALA A 125       6.049  12.286   6.287  0.00  0.00      A     
ATOM   1915  CB  ALA A 125       5.257  14.110   7.041  0.00  0.00      A     
ATOM   1916  HB1 ALA A 125       5.258  14.706   7.950  0.00  0.00      A     
ATOM   1917  HB2 ALA A 125       4.232  13.930   6.716  0.00  0.00      A     
ATOM   1918  HB3 ALA A 125       5.783  14.680   6.276  0.00  0.00      A     
ATOM   1919  C   ALA A 125       7.432  12.985   7.748  0.00  0.00      A     
ATOM   1920  O   ALA A 125       8.361  12.964   6.942  0.00  0.00      A     
ATOM   1921  N   THR A 126       7.651  13.077   9.065  0.00  0.00      A     
ATOM   1922  HN  THR A 126       6.845  13.216   9.667  0.00  0.00      A     
ATOM   1923  CA  THR A 126       9.005  13.045   9.677  0.00  0.00      A     
ATOM   1924  HA  THR A 126       9.601  13.858   9.265  0.00  0.00      A     
ATOM   1925  CB  THR A 126       8.939  13.244  11.193  0.00  0.00      A     
ATOM   1926  HB  THR A 126       8.323  12.460  11.635  0.00  0.00      A     
ATOM   1927  CG2 THR A 126      10.295  13.275  11.891  0.00  0.00      A     
ATOM   1928 HG21 THR A 126      10.935  14.025  11.427  0.00  0.00      A     
ATOM   1929 HG22 THR A 126      10.772  12.298  11.832  0.00  0.00      A     
ATOM   1930 HG23 THR A 126      10.152  13.522  12.944  0.00  0.00      A     
ATOM   1931  OG1 THR A 126       8.351  14.495  11.432  0.00  0.00      A     
ATOM   1932  HG1 THR A 126       7.818  14.359  12.240  0.00  0.00      A     
ATOM   1933  C   THR A 126       9.756  11.751   9.384  0.00  0.00      A     
ATOM   1934  O   THR A 126      10.912  11.799   8.973  0.00  0.00      A     
ATOM   1935  N   SER A 127       9.097  10.593   9.492  0.00  0.00      A     
ATOM   1936  HN  SER A 127       8.170  10.598   9.902  0.00  0.00      A     
ATOM   1937  CA  SER A 127       9.666   9.306   9.044  0.00  0.00      A     
ATOM   1938  HA  SER A 127      10.606   9.142   9.561  0.00  0.00      A     
ATOM   1939  CB  SER A 127       8.750   8.134   9.395  0.00  0.00      A     
ATOM   1940  HB1 SER A 127       9.190   7.213   9.012  0.00  0.00      A     
ATOM   1941  HB2 SER A 127       7.765   8.271   8.949  0.00  0.00      A     
ATOM   1942  OG  SER A 127       8.633   8.030  10.796  0.00  0.00      A     
ATOM   1943  HG1 SER A 127       8.007   8.712  11.108  0.00  0.00      A     
ATOM   1944  C   SER A 127       9.976   9.284   7.543  0.00  0.00      A     
ATOM   1945  O   SER A 127      11.068   8.883   7.145  0.00  0.00      A     
ATOM   1946  N   LEU A 128       9.067   9.793   6.701  0.00  0.00      A     
ATOM   1947  HN  LEU A 128       8.174  10.078   7.091  0.00  0.00      A     
ATOM   1948  CA  LEU A 128       9.272   9.961   5.255  0.00  0.00      A     
ATOM   1949  HA  LEU A 128       9.481   8.977   4.843  0.00  0.00      A     
ATOM   1950  CB  LEU A 128       7.956  10.462   4.626  0.00  0.00      A     
ATOM   1951  HB1 LEU A 128       7.760  11.468   4.989  0.00  0.00      A     
ATOM   1952  HB2 LEU A 128       7.137   9.821   4.955  0.00  0.00      A     
ATOM   1953  CG  LEU A 128       7.957  10.503   3.090  0.00  0.00      A     
ATOM   1954  HG  LEU A 128       8.788  11.115   2.754  0.00  0.00      A     
ATOM   1955  CD1 LEU A 128       8.071   9.115   2.456  0.00  0.00      A     
ATOM   1956 HD11 LEU A 128       7.968   9.195   1.374  0.00  0.00      A     
ATOM   1957 HD12 LEU A 128       7.295   8.462   2.853  0.00  0.00      A     
ATOM   1958 HD13 LEU A 128       9.052   8.695   2.673  0.00  0.00      A     
ATOM   1959  CD2 LEU A 128       6.668  11.136   2.579  0.00  0.00      A     
ATOM   1960 HD21 LEU A 128       5.804  10.541   2.874  0.00  0.00      A     
ATOM   1961 HD22 LEU A 128       6.716  11.221   1.496  0.00  0.00      A     
ATOM   1962 HD23 LEU A 128       6.577  12.140   2.990  0.00  0.00      A     
ATOM   1963  C   LEU A 128      10.486  10.852   4.901  0.00  0.00      A     
ATOM   1964  O   LEU A 128      11.199  10.546   3.948  0.00  0.00      A     
ATOM   1965  N   CYS A 129      10.777  11.889   5.698  0.00  0.00      A     
ATOM   1966  HN  CYS A 129      10.122  12.097   6.444  0.00  0.00      A     
ATOM   1967  CA  CYS A 129      11.982  12.736   5.588  0.00  0.00      A     
ATOM   1968  HA  CYS A 129      12.038  13.120   4.569  0.00  0.00      A     
ATOM   1969  CB  CYS A 129      11.862  13.932   6.543  0.00  0.00      A     
ATOM   1970  HB1 CYS A 129      12.792  14.497   6.522  0.00  0.00      A     
ATOM   1971  HB2 CYS A 129      11.697  13.594   7.565  0.00  0.00      A     
ATOM   1972  SG  CYS A 129      10.528  15.039   6.033  0.00  0.00      A     
ATOM   1973  HG1 CYS A 129       9.509  14.228   6.358  0.00  0.00      A     
ATOM   1974  C   CYS A 129      13.324  12.010   5.842  0.00  0.00      A     
ATOM   1975  O   CYS A 129      14.392  12.580   5.605  0.00  0.00      A     
ATOM   1976  N   PHE A 130      13.287  10.756   6.299  0.00  0.00      A     
ATOM   1977  HN  PHE A 130      12.379  10.374   6.541  0.00  0.00      A     
ATOM   1978  CA  PHE A 130      14.455   9.904   6.559  0.00  0.00      A     
ATOM   1979  HA  PHE A 130      15.372  10.465   6.383  0.00  0.00      A     
ATOM   1980  CB  PHE A 130      14.445   9.503   8.049  0.00  0.00      A     
ATOM   1981  HB1 PHE A 130      15.035   8.595   8.170  0.00  0.00      A     
ATOM   1982  HB2 PHE A 130      13.427   9.255   8.351  0.00  0.00      A     
ATOM   1983  CG  PHE A 130      15.003  10.553   9.003  0.00  0.00      A     
ATOM   1984  CD1 PHE A 130      16.156  10.265   9.759  0.00  0.00      A     
ATOM   1985  HD1 PHE A 130      16.619   9.293   9.676  0.00  0.00      A     
ATOM   1986  CE1 PHE A 130      16.705  11.227  10.626  0.00  0.00      A     
ATOM   1987  HE1 PHE A 130      17.596  10.991  11.196  0.00  0.00      A     
ATOM   1988  CZ  PHE A 130      16.100  12.490  10.748  0.00  0.00      A     
ATOM   1989  HZ  PHE A 130      16.521  13.234  11.413  0.00  0.00      A     
ATOM   1990  CE2 PHE A 130      14.932  12.775  10.020  0.00  0.00      A     
ATOM   1991  HE2 PHE A 130      14.451  13.739  10.125  0.00  0.00      A     
ATOM   1992  CD2 PHE A 130      14.382  11.808   9.159  0.00  0.00      A     
ATOM   1993  HD2 PHE A 130      13.472  12.034   8.627  0.00  0.00      A     
ATOM   1994  C   PHE A 130      14.538   8.686   5.609  0.00  0.00      A     
ATOM   1995  O   PHE A 130      15.462   7.880   5.728  0.00  0.00      A     
ATOM   1996  N   VAL A 131      13.616   8.549   4.639  0.00  0.00      A     
ATOM   1997  HN  VAL A 131      12.917   9.280   4.565  0.00  0.00      A     
ATOM   1998  CA  VAL A 131      13.513   7.367   3.740  0.00  0.00      A     
ATOM   1999  HA  VAL A 131      14.512   6.946   3.628  0.00  0.00      A     
ATOM   2000  CB  VAL A 131      12.629   6.258   4.350  0.00  0.00      A     
ATOM   2001  HB  VAL A 131      12.703   5.390   3.698  0.00  0.00      A     
ATOM   2002  CG1 VAL A 131      13.084   5.795   5.737  0.00  0.00      A     
ATOM   2003 HG11 VAL A 131      14.137   5.514   5.707  0.00  0.00      A     
ATOM   2004 HG12 VAL A 131      12.497   4.937   6.057  0.00  0.00      A     
ATOM   2005 HG13 VAL A 131      12.943   6.591   6.469  0.00  0.00      A     
ATOM   2006  CG2 VAL A 131      11.158   6.673   4.440  0.00  0.00      A     
ATOM   2007 HG21 VAL A 131      10.570   5.895   4.923  0.00  0.00      A     
ATOM   2008 HG22 VAL A 131      10.749   6.867   3.450  0.00  0.00      A     
ATOM   2009 HG23 VAL A 131      11.085   7.573   5.041  0.00  0.00      A     
ATOM   2010  C   VAL A 131      13.032   7.626   2.298  0.00  0.00      A     
ATOM   2011  O   VAL A 131      12.901   6.670   1.530  0.00  0.00      A     
ATOM   2012  N   TYR A 132      12.780   8.869   1.874  0.00  0.00      A     
ATOM   2013  HN  TYR A 132      12.931   9.645   2.517  0.00  0.00      A     
ATOM   2014  CA  TYR A 132      12.438   9.191   0.473  0.00  0.00      A     
ATOM   2015  HA  TYR A 132      11.499   8.678   0.260  0.00  0.00      A     
ATOM   2016  CB  TYR A 132      12.169  10.693   0.294  0.00  0.00      A     
ATOM   2017  HB1 TYR A 132      13.096  11.197   0.028  0.00  0.00      A     
ATOM   2018  HB2 TYR A 132      11.833  11.113   1.243  0.00  0.00      A     
ATOM   2019  CG  TYR A 132      11.115  11.005  -0.756  0.00  0.00      A     
ATOM   2020  CD1 TYR A 132      11.448  11.168  -2.117  0.00  0.00      A     
ATOM   2021  HD1 TYR A 132      12.475  11.059  -2.443  0.00  0.00      A     
ATOM   2022  CE1 TYR A 132      10.441  11.481  -3.059  0.00  0.00      A     
ATOM   2023  HE1 TYR A 132      10.685  11.610  -4.102  0.00  0.00      A     
ATOM   2024  CZ  TYR A 132       9.104  11.632  -2.643  0.00  0.00      A     
ATOM   2025  OH  TYR A 132       8.132  11.963  -3.529  0.00  0.00      A     
ATOM   2026  HH  TYR A 132       8.486  12.179  -4.408  0.00  0.00      A     
ATOM   2027  CE2 TYR A 132       8.774  11.446  -1.289  0.00  0.00      A     
ATOM   2028  HE2 TYR A 132       7.752  11.567  -0.981  0.00  0.00      A     
ATOM   2029  CD2 TYR A 132       9.775  11.133  -0.351  0.00  0.00      A     
ATOM   2030  HD2 TYR A 132       9.522  11.014   0.689  0.00  0.00      A     
ATOM   2031  C   TYR A 132      13.450   8.685  -0.584  0.00  0.00      A     
ATOM   2032  O   TYR A 132      12.990   8.185  -1.612  0.00  0.00      A     
ATOM   2033  N   PRO A 133      14.789   8.707  -0.355  0.00  0.00      A     
ATOM   2034  CD  PRO A 133      15.489   9.435   0.699  0.00  0.00      A     
ATOM   2035  HD1 PRO A 133      15.336   8.947   1.661  0.00  0.00      A     
ATOM   2036  HD2 PRO A 133      15.168  10.474   0.739  0.00  0.00      A     
ATOM   2037  CG  PRO A 133      16.976   9.376   0.367  0.00  0.00      A     
ATOM   2038  HG1 PRO A 133      17.245  10.220  -0.262  0.00  0.00      A     
ATOM   2039  HG2 PRO A 133      17.593   9.353   1.264  0.00  0.00      A     
ATOM   2040  CB  PRO A 133      17.093   8.077  -0.411  0.00  0.00      A     
ATOM   2041  HB1 PRO A 133      17.965   8.074  -1.062  0.00  0.00      A     
ATOM   2042  HB2 PRO A 133      17.154   7.257   0.305  0.00  0.00      A     
ATOM   2043  CA  PRO A 133      15.774   8.007  -1.190  0.00  0.00      A     
ATOM   2044  HA  PRO A 133      15.890   8.546  -2.123  0.00  0.00      A     
ATOM   2045  C   PRO A 133      15.400   6.559  -1.516  0.00  0.00      A     
ATOM   2046  O   PRO A 133      15.331   6.171  -2.681  0.00  0.00      A     
ATOM   2047  N   LEU A 134      15.069   5.782  -0.483  0.00  0.00      A     
ATOM   2048  HN  LEU A 134      15.104   6.193   0.437  0.00  0.00      A     
ATOM   2049  CA  LEU A 134      14.638   4.389  -0.600  0.00  0.00      A     
ATOM   2050  HA  LEU A 134      15.341   3.858  -1.243  0.00  0.00      A     
ATOM   2051  CB  LEU A 134      14.663   3.756   0.801  0.00  0.00      A     
ATOM   2052  HB1 LEU A 134      14.136   2.802   0.765  0.00  0.00      A     
ATOM   2053  HB2 LEU A 134      14.126   4.407   1.490  0.00  0.00      A     
ATOM   2054  CG  LEU A 134      16.084   3.508   1.337  0.00  0.00      A     
ATOM   2055  HG  LEU A 134      16.729   4.357   1.117  0.00  0.00      A     
ATOM   2056  CD1 LEU A 134      16.043   3.314   2.849  0.00  0.00      A     
ATOM   2057 HD11 LEU A 134      15.652   4.212   3.326  0.00  0.00      A     
ATOM   2058 HD12 LEU A 134      17.052   3.138   3.219  0.00  0.00      A     
ATOM   2059 HD13 LEU A 134      15.415   2.462   3.094  0.00  0.00      A     
ATOM   2060  CD2 LEU A 134      16.665   2.240   0.715  0.00  0.00      A     
ATOM   2061 HD21 LEU A 134      17.647   2.038   1.139  0.00  0.00      A     
ATOM   2062 HD22 LEU A 134      16.771   2.367  -0.360  0.00  0.00      A     
ATOM   2063 HD23 LEU A 134      16.009   1.396   0.911  0.00  0.00      A     
ATOM   2064  C   LEU A 134      13.255   4.227  -1.252  0.00  0.00      A     
ATOM   2065  O   LEU A 134      13.038   3.243  -1.949  0.00  0.00      A     
ATOM   2066  N   ASP A 135      12.319   5.163  -1.076  0.00  0.00      A     
ATOM   2067  HN  ASP A 135      12.539   5.949  -0.475  0.00  0.00      A     
ATOM   2068  CA  ASP A 135      11.007   5.099  -1.744  0.00  0.00      A     
ATOM   2069  HA  ASP A 135      10.678   4.060  -1.710  0.00  0.00      A     
ATOM   2070  CB  ASP A 135       9.991   5.942  -0.956  0.00  0.00      A     
ATOM   2071  HB1 ASP A 135      10.030   6.981  -1.290  0.00  0.00      A     
ATOM   2072  HB2 ASP A 135      10.242   5.918   0.106  0.00  0.00      A     
ATOM   2073  CG  ASP A 135       8.579   5.379  -1.111  0.00  0.00      A     
ATOM   2074  OD1 ASP A 135       8.371   4.192  -0.776  0.00  0.00      A     
ATOM   2075  OD2 ASP A 135       7.670   6.102  -1.580  0.00  0.00      A     
ATOM   2076  C   ASP A 135      11.049   5.482  -3.245  0.00  0.00      A     
ATOM   2077  O   ASP A 135      10.420   4.811  -4.072  0.00  0.00      A     
ATOM   2078  N   PHE A 136      11.852   6.485  -3.621  0.00  0.00      A     
ATOM   2079  HN  PHE A 136      12.323   7.014  -2.891  0.00  0.00      A     
ATOM   2080  CA  PHE A 136      12.229   6.767  -5.017  0.00  0.00      A     
ATOM   2081  HA  PHE A 136      11.336   6.960  -5.604  0.00  0.00      A     
ATOM   2082  CB  PHE A 136      13.122   8.025  -5.057  0.00  0.00      A     
ATOM   2083  HB1 PHE A 136      14.058   7.817  -4.537  0.00  0.00      A     
ATOM   2084  HB2 PHE A 136      12.619   8.806  -4.484  0.00  0.00      A     
ATOM   2085  CG  PHE A 136      13.462   8.593  -6.434  0.00  0.00      A     
ATOM   2086  CD1 PHE A 136      13.136   9.930  -6.736  0.00  0.00      A     
ATOM   2087  HD1 PHE A 136      12.607  10.533  -6.012  0.00  0.00      A     
ATOM   2088  CE1 PHE A 136      13.514  10.502  -7.963  0.00  0.00      A     
ATOM   2089  HE1 PHE A 136      13.280  11.538  -8.166  0.00  0.00      A     
ATOM   2090  CZ  PHE A 136      14.218   9.737  -8.907  0.00  0.00      A     
ATOM   2091  HZ  PHE A 136      14.534  10.173  -9.842  0.00  0.00      A     
ATOM   2092  CE2 PHE A 136      14.534   8.401  -8.627  0.00  0.00      A     
ATOM   2093  HE2 PHE A 136      15.089   7.818  -9.348  0.00  0.00      A     
ATOM   2094  CD2 PHE A 136      14.168   7.836  -7.393  0.00  0.00      A     
ATOM   2095  HD2 PHE A 136      14.472   6.825  -7.185  0.00  0.00      A     
ATOM   2096  C   PHE A 136      12.922   5.554  -5.647  0.00  0.00      A     
ATOM   2097  O   PHE A 136      12.469   5.017  -6.660  0.00  0.00      A     
ATOM   2098  N   ALA A 137      14.000   5.076  -5.024  0.00  0.00      A     
ATOM   2099  HN  ALA A 137      14.338   5.555  -4.192  0.00  0.00      A     
ATOM   2100  CA  ALA A 137      14.782   3.960  -5.535  0.00  0.00      A     
ATOM   2101  HA  ALA A 137      15.133   4.208  -6.539  0.00  0.00      A     
ATOM   2102  CB  ALA A 137      16.002   3.803  -4.635  0.00  0.00      A     
ATOM   2103  HB1 ALA A 137      15.709   3.510  -3.626  0.00  0.00      A     
ATOM   2104  HB2 ALA A 137      16.557   4.740  -4.589  0.00  0.00      A     
ATOM   2105  HB3 ALA A 137      16.641   3.043  -5.066  0.00  0.00      A     
ATOM   2106  C   ALA A 137      13.972   2.657  -5.645  0.00  0.00      A     
ATOM   2107  O   ALA A 137      13.900   2.069  -6.725  0.00  0.00      A     
ATOM   2108  N   ARG A 138      13.275   2.228  -4.577  0.00  0.00      A     
ATOM   2109  HN  ARG A 138      13.353   2.765  -3.714  0.00  0.00      A     
ATOM   2110  CA  ARG A 138      12.464   0.990  -4.569  0.00  0.00      A     
ATOM   2111  HA  ARG A 138      13.142   0.186  -4.838  0.00  0.00      A     
ATOM   2112  CB  ARG A 138      11.934   0.683  -3.156  0.00  0.00      A     
ATOM   2113  HB1 ARG A 138      11.162   1.399  -2.867  0.00  0.00      A     
ATOM   2114  HB2 ARG A 138      12.770   0.779  -2.460  0.00  0.00      A     
ATOM   2115  CG  ARG A 138      11.415  -0.756  -3.018  0.00  0.00      A     
ATOM   2116  HG1 ARG A 138      11.559  -1.068  -1.987  0.00  0.00      A     
ATOM   2117  HG2 ARG A 138      12.032  -1.403  -3.640  0.00  0.00      A     
ATOM   2118  CD  ARG A 138       9.929  -0.952  -3.368  0.00  0.00      A     
ATOM   2119  HD1 ARG A 138       9.656  -0.389  -4.257  0.00  0.00      A     
ATOM   2120  HD2 ARG A 138       9.328  -0.555  -2.547  0.00  0.00      A     
ATOM   2121  NE  ARG A 138       9.593  -2.373  -3.571  0.00  0.00      A     
ATOM   2122  HE  ARG A 138       8.995  -2.830  -2.889  0.00  0.00      A     
ATOM   2123  CZ  ARG A 138       9.969  -3.192  -4.521  0.00  0.00      A     
ATOM   2124  NH1 ARG A 138      10.711  -2.871  -5.517  0.00  0.00      A     
ATOM   2125 HH11 ARG A 138      10.975  -3.590  -6.177  0.00  0.00      A     
ATOM   2126 HH12 ARG A 138      10.876  -1.892  -5.704  0.00  0.00      A     
ATOM   2127  NH2 ARG A 138       9.599  -4.414  -4.469  0.00  0.00      A     
ATOM   2128 HH21 ARG A 138       9.963  -5.071  -5.147  0.00  0.00      A     
ATOM   2129 HH22 ARG A 138       8.971  -4.669  -3.714  0.00  0.00      A     
ATOM   2130  C   ARG A 138      11.365   0.965  -5.630  0.00  0.00      A     
ATOM   2131  O   ARG A 138      11.087  -0.111  -6.158  0.00  0.00      A     
ATOM   2132  N   THR A 139      10.804   2.123  -5.992  0.00  0.00      A     
ATOM   2133  HN  THR A 139      11.088   2.949  -5.480  0.00  0.00      A     
ATOM   2134  CA  THR A 139       9.904   2.276  -7.163  0.00  0.00      A     
ATOM   2135  HA  THR A 139       8.987   1.715  -6.993  0.00  0.00      A     
ATOM   2136  CB  THR A 139       9.516   3.743  -7.415  0.00  0.00      A     
ATOM   2137  HB  THR A 139      10.400   4.333  -7.641  0.00  0.00      A     
ATOM   2138  CG2 THR A 139       8.534   3.907  -8.574  0.00  0.00      A     
ATOM   2139 HG21 THR A 139       8.190   4.940  -8.608  0.00  0.00      A     
ATOM   2140 HG22 THR A 139       7.683   3.238  -8.448  0.00  0.00      A     
ATOM   2141 HG23 THR A 139       9.025   3.684  -9.520  0.00  0.00      A     
ATOM   2142  OG1 THR A 139       8.895   4.269  -6.271  0.00  0.00      A     
ATOM   2143  HG1 THR A 139       9.598   4.505  -5.634  0.00  0.00      A     
ATOM   2144  C   THR A 139      10.541   1.737  -8.440  0.00  0.00      A     
ATOM   2145  O   THR A 139       9.952   0.914  -9.138  0.00  0.00      A     
ATOM   2146  N   ARG A 140      11.789   2.133  -8.715  0.00  0.00      A     
ATOM   2147  HN  ARG A 140      12.238   2.759  -8.051  0.00  0.00      A     
ATOM   2148  CA  ARG A 140      12.562   1.715  -9.901  0.00  0.00      A     
ATOM   2149  HA  ARG A 140      11.874   1.584 -10.737  0.00  0.00      A     
ATOM   2150  CB  ARG A 140      13.530   2.844 -10.303  0.00  0.00      A     
ATOM   2151  HB1 ARG A 140      13.998   2.560 -11.240  0.00  0.00      A     
ATOM   2152  HB2 ARG A 140      14.302   2.967  -9.541  0.00  0.00      A     
ATOM   2153  CG  ARG A 140      12.785   4.184 -10.509  0.00  0.00      A     
ATOM   2154  HG1 ARG A 140      12.398   4.519  -9.546  0.00  0.00      A     
ATOM   2155  HG2 ARG A 140      11.936   4.033 -11.175  0.00  0.00      A     
ATOM   2156  CD  ARG A 140      13.647   5.325 -11.060  0.00  0.00      A     
ATOM   2157  HD1 ARG A 140      14.592   5.351 -10.513  0.00  0.00      A     
ATOM   2158  HD2 ARG A 140      13.121   6.260 -10.853  0.00  0.00      A     
ATOM   2159  NE  ARG A 140      13.911   5.213 -12.512  0.00  0.00      A     
ATOM   2160  HE  ARG A 140      14.155   4.317 -12.896  0.00  0.00      A     
ATOM   2161  CZ  ARG A 140      14.113   6.206 -13.344  0.00  0.00      A     
ATOM   2162  NH1 ARG A 140      13.885   7.441 -13.063  0.00  0.00      A     
ATOM   2163 HH11 ARG A 140      14.391   8.127 -13.585  0.00  0.00      A     
ATOM   2164 HH12 ARG A 140      13.430   7.681 -12.196  0.00  0.00      A     
ATOM   2165  NH2 ARG A 140      14.592   6.006 -14.518  0.00  0.00      A     
ATOM   2166 HH21 ARG A 140      14.671   6.768 -15.149  0.00  0.00      A     
ATOM   2167 HH22 ARG A 140      14.830   5.062 -14.844  0.00  0.00      A     
ATOM   2168  C   ARG A 140      13.225   0.334  -9.747  0.00  0.00      A     
ATOM   2169  O   ARG A 140      13.327  -0.392 -10.732  0.00  0.00      A     
ATOM   2170  N   LEU A 141      13.481  -0.131  -8.517  0.00  0.00      A     
ATOM   2171  HN  LEU A 141      13.463   0.553  -7.770  0.00  0.00      A     
ATOM   2172  CA  LEU A 141      13.687  -1.562  -8.173  0.00  0.00      A     
ATOM   2173  HA  LEU A 141      14.424  -1.971  -8.857  0.00  0.00      A     
ATOM   2174  CB  LEU A 141      14.264  -1.734  -6.758  0.00  0.00      A     
ATOM   2175  HB1 LEU A 141      14.517  -2.789  -6.658  0.00  0.00      A     
ATOM   2176  HB2 LEU A 141      13.479  -1.515  -6.039  0.00  0.00      A     
ATOM   2177  CG  LEU A 141      15.530  -0.958  -6.369  0.00  0.00      A     
ATOM   2178  HG  LEU A 141      15.333   0.107  -6.360  0.00  0.00      A     
ATOM   2179  CD1 LEU A 141      15.924  -1.397  -4.961  0.00  0.00      A     
ATOM   2180 HD11 LEU A 141      15.101  -1.208  -4.275  0.00  0.00      A     
ATOM   2181 HD12 LEU A 141      16.786  -0.822  -4.632  0.00  0.00      A     
ATOM   2182 HD13 LEU A 141      16.180  -2.455  -4.952  0.00  0.00      A     
ATOM   2183  CD2 LEU A 141      16.708  -1.238  -7.292  0.00  0.00      A     
ATOM   2184 HD21 LEU A 141      16.480  -0.891  -8.299  0.00  0.00      A     
ATOM   2185 HD22 LEU A 141      16.935  -2.303  -7.310  0.00  0.00      A     
ATOM   2186 HD23 LEU A 141      17.569  -0.677  -6.926  0.00  0.00      A     
ATOM   2187  C   LEU A 141      12.438  -2.470  -8.343  0.00  0.00      A     
ATOM   2188  O   LEU A 141      12.452  -3.627  -7.928  0.00  0.00      A     
ATOM   2189  N   ALA A 142      11.352  -1.961  -8.926  0.00  0.00      A     
ATOM   2190  HN  ALA A 142      11.365  -0.978  -9.148  0.00  0.00      A     
ATOM   2191  CA  ALA A 142      10.189  -2.739  -9.362  0.00  0.00      A     
ATOM   2192  HA  ALA A 142      10.415  -3.806  -9.320  0.00  0.00      A     
ATOM   2193  CB  ALA A 142       9.024  -2.445  -8.413  0.00  0.00      A     
ATOM   2194  HB1 ALA A 142       8.089  -2.695  -8.914  0.00  0.00      A     
ATOM   2195  HB2 ALA A 142       9.000  -1.388  -8.146  0.00  0.00      A     
ATOM   2196  HB3 ALA A 142       9.109  -3.051  -7.516  0.00  0.00      A     
ATOM   2197  C   ALA A 142       9.791  -2.435 -10.818  0.00  0.00      A     
ATOM   2198  O   ALA A 142       9.593  -3.363 -11.601  0.00  0.00      A     
ATOM   2199  N   ALA A 143       9.721  -1.151 -11.172  0.00  0.00      A     
ATOM   2200  HN  ALA A 143       9.812  -0.449 -10.448  0.00  0.00      A     
ATOM   2201  CA  ALA A 143       9.389  -0.675 -12.511  0.00  0.00      A     
ATOM   2202  HA  ALA A 143       8.491  -1.188 -12.843  0.00  0.00      A     
ATOM   2203  CB  ALA A 143       9.074   0.813 -12.387  0.00  0.00      A     
ATOM   2204  HB1 ALA A 143       9.944   1.355 -12.021  0.00  0.00      A     
ATOM   2205  HB2 ALA A 143       8.236   0.960 -11.704  0.00  0.00      A     
ATOM   2206  HB3 ALA A 143       8.811   1.186 -13.375  0.00  0.00      A     
ATOM   2207  C   ALA A 143      10.443  -0.928 -13.610  0.00  0.00      A     
ATOM   2208  O   ALA A 143      10.119  -0.815 -14.789  0.00  0.00      A     
ATOM   2209  N   ASP A 144      11.682  -1.279 -13.255  0.00  0.00      A     
ATOM   2210  HN  ASP A 144      11.925  -1.304 -12.278  0.00  0.00      A     
ATOM   2211  CA  ASP A 144      12.660  -1.773 -14.229  0.00  0.00      A     
ATOM   2212  HA  ASP A 144      12.801  -0.994 -14.981  0.00  0.00      A     
ATOM   2213  CB  ASP A 144      14.004  -2.001 -13.534  0.00  0.00      A     
ATOM   2214  HB1 ASP A 144      13.837  -2.643 -12.669  0.00  0.00      A     
ATOM   2215  HB2 ASP A 144      14.378  -1.039 -13.180  0.00  0.00      A     
ATOM   2216  CG  ASP A 144      15.066  -2.652 -14.430  0.00  0.00      A     
ATOM   2217  OD1 ASP A 144      16.044  -1.973 -14.815  0.00  0.00      A     
ATOM   2218  OD2 ASP A 144      15.012  -3.885 -14.629  0.00  0.00      A     
ATOM   2219  C   ASP A 144      12.186  -3.047 -14.958  0.00  0.00      A     
ATOM   2220  O   ASP A 144      11.623  -3.983 -14.377  0.00  0.00      A     
ATOM   2221  N   VAL A 145      12.512  -3.073 -16.246  0.00  0.00      A     
ATOM   2222  HN  VAL A 145      12.950  -2.225 -16.597  0.00  0.00      A     
ATOM   2223  CA  VAL A 145      12.204  -4.115 -17.235  0.00  0.00      A     
ATOM   2224  HA  VAL A 145      11.961  -5.031 -16.699  0.00  0.00      A     
ATOM   2225  CB  VAL A 145      10.966  -3.740 -18.077  0.00  0.00      A     
ATOM   2226  HB  VAL A 145      10.799  -4.509 -18.831  0.00  0.00      A     
ATOM   2227  CG1 VAL A 145       9.707  -3.670 -17.210  0.00  0.00      A     
ATOM   2228 HG11 VAL A 145       9.529  -4.634 -16.735  0.00  0.00      A     
ATOM   2229 HG12 VAL A 145       8.850  -3.402 -17.826  0.00  0.00      A     
ATOM   2230 HG13 VAL A 145       9.817  -2.908 -16.441  0.00  0.00      A     
ATOM   2231  CG2 VAL A 145      11.118  -2.388 -18.772  0.00  0.00      A     
ATOM   2232 HG21 VAL A 145      11.254  -1.598 -18.032  0.00  0.00      A     
ATOM   2233 HG22 VAL A 145      10.220  -2.165 -19.339  0.00  0.00      A     
ATOM   2234 HG23 VAL A 145      11.971  -2.418 -19.446  0.00  0.00      A     
ATOM   2235  C   VAL A 145      13.429  -4.455 -18.100  0.00  0.00      A     
ATOM   2236  O   VAL A 145      13.300  -4.839 -19.265  0.00  0.00      A     
ATOM   2237  N   GLY A 146      14.632  -4.414 -17.515  0.00  0.00      A     
ATOM   2238  HN  GLY A 146      14.669  -4.092 -16.550  0.00  0.00      A     
ATOM   2239  CA  GLY A 146      15.859  -5.016 -18.070  0.00  0.00      A     
ATOM   2240  HA1 GLY A 146      16.720  -4.513 -17.634  0.00  0.00      A     
ATOM   2241  HA2 GLY A 146      15.899  -4.876 -19.151  0.00  0.00      A     
ATOM   2242  C   GLY A 146      15.983  -6.510 -17.731  0.00  0.00      A     
ATOM   2243  O   GLY A 146      15.902  -6.881 -16.555  0.00  0.00      A     
ATOM   2244  N   LYS A 147      16.147  -7.387 -18.736  0.00  0.00      A     
ATOM   2245  HN  LYS A 147      16.268  -7.007 -19.669  0.00  0.00      A     
ATOM   2246  CA  LYS A 147      16.048  -8.866 -18.601  0.00  0.00      A     
ATOM   2247  HA  LYS A 147      15.098  -9.109 -18.122  0.00  0.00      A     
ATOM   2248  CB  LYS A 147      16.038  -9.544 -19.991  0.00  0.00      A     
ATOM   2249  HB1 LYS A 147      15.935 -10.621 -19.851  0.00  0.00      A     
ATOM   2250  HB2 LYS A 147      16.997  -9.379 -20.470  0.00  0.00      A     
ATOM   2251  CG  LYS A 147      14.911  -9.067 -20.937  0.00  0.00      A     
ATOM   2252  HG1 LYS A 147      14.951  -7.992 -21.065  0.00  0.00      A     
ATOM   2253  HG2 LYS A 147      13.943  -9.262 -20.493  0.00  0.00      A     
ATOM   2254  CD  LYS A 147      14.943  -9.722 -22.327  0.00  0.00      A     
ATOM   2255  HD1 LYS A 147      14.132  -9.296 -22.920  0.00  0.00      A     
ATOM   2256  HD2 LYS A 147      14.775 -10.796 -22.229  0.00  0.00      A     
ATOM   2257  CE  LYS A 147      16.279  -9.474 -23.036  0.00  0.00      A     
ATOM   2258  HE1 LYS A 147      17.044 -10.119 -22.591  0.00  0.00      A     
ATOM   2259  HE2 LYS A 147      16.581  -8.437 -22.868  0.00  0.00      A     
ATOM   2260  NZ  LYS A 147      16.195  -9.719 -24.493  0.00  0.00      A     
ATOM   2261  HZ1 LYS A 147      15.827 -10.641 -24.704  0.00  0.00      A     
ATOM   2262  HZ2 LYS A 147      17.127  -9.669 -24.900  0.00  0.00      A     
ATOM   2263  HZ3 LYS A 147      15.624  -9.024 -24.960  0.00  0.00      A     
ATOM   2264  C   LYS A 147      17.137  -9.478 -17.702  0.00  0.00      A     
ATOM   2265  O   LYS A 147      16.815 -10.272 -16.819  0.00  0.00      A     
ATOM   2266  N   ALA A 148      18.380  -9.018 -17.856  0.00  0.00      A     
ATOM   2267  HN  ALA A 148      18.516  -8.368 -18.621  0.00  0.00      A     
ATOM   2268  CA  ALA A 148      19.592  -9.415 -17.121  0.00  0.00      A     
ATOM   2269  HA  ALA A 148      19.314  -9.856 -16.163  0.00  0.00      A     
ATOM   2270  CB  ALA A 148      20.287 -10.493 -17.949  0.00  0.00      A     
ATOM   2271  HB1 ALA A 148      19.614 -11.337 -18.082  0.00  0.00      A     
ATOM   2272  HB2 ALA A 148      21.183 -10.840 -17.436  0.00  0.00      A     
ATOM   2273  HB3 ALA A 148      20.563 -10.091 -18.924  0.00  0.00      A     
ATOM   2274  C   ALA A 148      20.544  -8.222 -16.821  0.00  0.00      A     
ATOM   2275  O   ALA A 148      20.217  -7.074 -17.123  0.00  0.00      A     
ATOM   2276  N   GLY A 149      21.689  -8.479 -16.173  0.00  0.00      A     
ATOM   2277  HN  GLY A 149      21.897  -9.447 -15.977  0.00  0.00      A     
ATOM   2278  CA  GLY A 149      22.615  -7.472 -15.609  0.00  0.00      A     
ATOM   2279  HA1 GLY A 149      23.544  -7.972 -15.334  0.00  0.00      A     
ATOM   2280  HA2 GLY A 149      22.183  -7.071 -14.694  0.00  0.00      A     
ATOM   2281  C   GLY A 149      22.990  -6.281 -16.506  0.00  0.00      A     
ATOM   2282  O   GLY A 149      22.675  -5.134 -16.177  0.00  0.00      A     
ATOM   2283  N   ALA A 150      23.609  -6.536 -17.662  0.00  0.00      A     
ATOM   2284  HN  ALA A 150      23.833  -7.504 -17.865  0.00  0.00      A     
ATOM   2285  CA  ALA A 150      24.141  -5.513 -18.579  0.00  0.00      A     
ATOM   2286  HA  ALA A 150      24.817  -4.880 -18.005  0.00  0.00      A     
ATOM   2287  CB  ALA A 150      24.976  -6.221 -19.648  0.00  0.00      A     
ATOM   2288  HB1 ALA A 150      25.726  -6.848 -19.176  0.00  0.00      A     
ATOM   2289  HB2 ALA A 150      25.487  -5.485 -20.269  0.00  0.00      A     
ATOM   2290  HB3 ALA A 150      24.328  -6.833 -20.272  0.00  0.00      A     
ATOM   2291  C   ALA A 150      23.115  -4.543 -19.219  0.00  0.00      A     
ATOM   2292  O   ALA A 150      23.514  -3.578 -19.876  0.00  0.00      A     
ATOM   2293  N   GLU A 151      21.809  -4.739 -19.014  0.00  0.00      A     
ATOM   2294  HN  GLU A 151      21.531  -5.607 -18.571  0.00  0.00      A     
ATOM   2295  CA  GLU A 151      20.790  -3.701 -19.267  0.00  0.00      A     
ATOM   2296  HA  GLU A 151      21.280  -2.743 -19.090  0.00  0.00      A     
ATOM   2297  CB  GLU A 151      20.374  -3.668 -20.751  0.00  0.00      A     
ATOM   2298  HB1 GLU A 151      21.276  -3.613 -21.360  0.00  0.00      A     
ATOM   2299  HB2 GLU A 151      19.802  -2.765 -20.945  0.00  0.00      A     
ATOM   2300  CG  GLU A 151      19.551  -4.868 -21.197  0.00  0.00      A     
ATOM   2301  HG1 GLU A 151      18.611  -4.868 -20.645  0.00  0.00      A     
ATOM   2302  HG2 GLU A 151      20.108  -5.764 -20.942  0.00  0.00      A     
ATOM   2303  CD  GLU A 151      19.286  -4.869 -22.708  0.00  0.00      A     
ATOM   2304  OE1 GLU A 151      18.141  -5.139 -23.139  0.00  0.00      A     
ATOM   2305  OE2 GLU A 151      20.233  -4.686 -23.505  0.00  0.00      A     
ATOM   2306  C   GLU A 151      19.624  -3.661 -18.252  0.00  0.00      A     
ATOM   2307  O   GLU A 151      18.550  -3.138 -18.552  0.00  0.00      A     
ATOM   2308  N   ARG A 152      19.871  -4.077 -16.996  0.00  0.00      A     
ATOM   2309  HN  ARG A 152      20.717  -4.620 -16.857  0.00  0.00      A     
ATOM   2310  CA  ARG A 152      19.321  -3.374 -15.808  0.00  0.00      A     
ATOM   2311  HA  ARG A 152      18.251  -3.564 -15.696  0.00  0.00      A     
ATOM   2312  CB  ARG A 152      20.096  -3.795 -14.531  0.00  0.00      A     
ATOM   2313  HB1 ARG A 152      19.799  -3.153 -13.704  0.00  0.00      A     
ATOM   2314  HB2 ARG A 152      21.152  -3.584 -14.701  0.00  0.00      A     
ATOM   2315  CG  ARG A 152      20.011  -5.258 -14.061  0.00  0.00      A     
ATOM   2316  HG1 ARG A 152      20.883  -5.466 -13.440  0.00  0.00      A     
ATOM   2317  HG2 ARG A 152      20.065  -5.909 -14.926  0.00  0.00      A     
ATOM   2318  CD  ARG A 152      18.765  -5.630 -13.249  0.00  0.00      A     
ATOM   2319  HD1 ARG A 152      18.764  -6.711 -13.110  0.00  0.00      A     
ATOM   2320  HD2 ARG A 152      17.874  -5.360 -13.821  0.00  0.00      A     
ATOM   2321  NE  ARG A 152      18.725  -4.975 -11.929  0.00  0.00      A     
ATOM   2322  HE  ARG A 152      18.554  -3.976 -11.926  0.00  0.00      A     
ATOM   2323  CZ  ARG A 152      18.769  -5.535 -10.746  0.00  0.00      A     
ATOM   2324  NH1 ARG A 152      19.014  -6.771 -10.515  0.00  0.00      A     
ATOM   2325 HH11 ARG A 152      19.173  -7.018  -9.554  0.00  0.00      A     
ATOM   2326 HH12 ARG A 152      19.471  -7.291 -11.254  0.00  0.00      A     
ATOM   2327  NH2 ARG A 152      18.589  -4.843  -9.686  0.00  0.00      A     
ATOM   2328 HH21 ARG A 152      18.763  -5.309  -8.815  0.00  0.00      A     
ATOM   2329 HH22 ARG A 152      18.630  -3.844  -9.809  0.00  0.00      A     
ATOM   2330  C   ARG A 152      19.530  -1.862 -15.987  0.00  0.00      A     
ATOM   2331  O   ARG A 152      20.667  -1.459 -16.235  0.00  0.00      A     
ATOM   2332  N   GLU A 153      18.527  -1.013 -15.764  0.00  0.00      A     
ATOM   2333  HN  GLU A 153      17.602  -1.380 -15.562  0.00  0.00      A     
ATOM   2334  CA  GLU A 153      18.831   0.399 -15.449  0.00  0.00      A     
ATOM   2335  HA  GLU A 153      19.439   0.840 -16.241  0.00  0.00      A     
ATOM   2336  CB  GLU A 153      17.574   1.268 -15.256  0.00  0.00      A     
ATOM   2337  HB1 GLU A 153      17.879   2.054 -14.569  0.00  0.00      A     
ATOM   2338  HB2 GLU A 153      16.788   0.688 -14.771  0.00  0.00      A     
ATOM   2339  CG  GLU A 153      16.999   1.994 -16.480  0.00  0.00      A     
ATOM   2340  HG1 GLU A 153      16.156   1.429 -16.883  0.00  0.00      A     
ATOM   2341  HG2 GLU A 153      17.766   2.057 -17.256  0.00  0.00      A     
ATOM   2342  CD  GLU A 153      16.558   3.421 -16.084  0.00  0.00      A     
ATOM   2343  OE1 GLU A 153      15.426   3.623 -15.582  0.00  0.00      A     
ATOM   2344  OE2 GLU A 153      17.396   4.348 -16.212  0.00  0.00      A     
ATOM   2345  C   GLU A 153      19.654   0.484 -14.149  0.00  0.00      A     
ATOM   2346  O   GLU A 153      20.608   1.260 -14.073  0.00  0.00      A     
ATOM   2347  N   PHE A 154      19.316  -0.350 -13.155  0.00  0.00      A     
ATOM   2348  HN  PHE A 154      18.557  -0.992 -13.344  0.00  0.00      A     
ATOM   2349  CA  PHE A 154      19.752  -0.258 -11.757  0.00  0.00      A     
ATOM   2350  HA  PHE A 154      20.538   0.482 -11.725  0.00  0.00      A     
ATOM   2351  CB  PHE A 154      18.616   0.291 -10.872  0.00  0.00      A     
ATOM   2352  HB1 PHE A 154      19.029   0.554  -9.899  0.00  0.00      A     
ATOM   2353  HB2 PHE A 154      17.870  -0.482 -10.714  0.00  0.00      A     
ATOM   2354  CG  PHE A 154      17.935   1.518 -11.430  0.00  0.00      A     
ATOM   2355  CD1 PHE A 154      18.624   2.740 -11.433  0.00  0.00      A     
ATOM   2356  HD1 PHE A 154      19.597   2.814 -10.972  0.00  0.00      A     
ATOM   2357  CE1 PHE A 154      18.074   3.853 -12.085  0.00  0.00      A     
ATOM   2358  HE1 PHE A 154      18.625   4.781 -12.129  0.00  0.00      A     
ATOM   2359  CZ  PHE A 154      16.831   3.752 -12.719  0.00  0.00      A     
ATOM   2360  HZ  PHE A 154      16.459   4.596 -13.276  0.00  0.00      A     
ATOM   2361  CE2 PHE A 154      16.121   2.541 -12.689  0.00  0.00      A     
ATOM   2362  HE2 PHE A 154      15.195   2.441 -13.240  0.00  0.00      A     
ATOM   2363  CD2 PHE A 154      16.671   1.423 -12.039  0.00  0.00      A     
ATOM   2364  HD2 PHE A 154      16.151   0.478 -12.074  0.00  0.00      A     
ATOM   2365  C   PHE A 154      20.325  -1.589 -11.216  0.00  0.00      A     
ATOM   2366  O   PHE A 154      19.616  -2.361 -10.556  0.00  0.00      A     
ATOM   2367  N   ARG A 155      21.610  -1.859 -11.505  0.00  0.00      A     
ATOM   2368  HN  ARG A 155      22.086  -1.134 -12.036  0.00  0.00      A     
ATOM   2369  CA  ARG A 155      22.393  -3.096 -11.228  0.00  0.00      A     
ATOM   2370  HA  ARG A 155      22.222  -3.795 -12.050  0.00  0.00      A     
ATOM   2371  CB  ARG A 155      23.904  -2.760 -11.212  0.00  0.00      A     
ATOM   2372  HB1 ARG A 155      24.370  -3.270 -10.368  0.00  0.00      A     
ATOM   2373  HB2 ARG A 155      24.059  -1.691 -11.055  0.00  0.00      A     
ATOM   2374  CG  ARG A 155      24.662  -3.215 -12.473  0.00  0.00      A     
ATOM   2375  HG1 ARG A 155      24.433  -4.265 -12.659  0.00  0.00      A     
ATOM   2376  HG2 ARG A 155      25.727  -3.143 -12.268  0.00  0.00      A     
ATOM   2377  CD  ARG A 155      24.379  -2.415 -13.751  0.00  0.00      A     
ATOM   2378  HD1 ARG A 155      23.300  -2.313 -13.886  0.00  0.00      A     
ATOM   2379  HD2 ARG A 155      24.770  -2.987 -14.594  0.00  0.00      A     
ATOM   2380  NE  ARG A 155      25.017  -1.083 -13.730  0.00  0.00      A     
ATOM   2381  HE  ARG A 155      25.249  -0.669 -12.838  0.00  0.00      A     
ATOM   2382  CZ  ARG A 155      25.185  -0.268 -14.740  0.00  0.00      A     
ATOM   2383  NH1 ARG A 155      24.936  -0.559 -15.957  0.00  0.00      A     
ATOM   2384 HH11 ARG A 155      25.025   0.165 -16.651  0.00  0.00      A     
ATOM   2385 HH12 ARG A 155      24.513  -1.450 -16.172  0.00  0.00      A     
ATOM   2386  NH2 ARG A 155      25.582   0.935 -14.558  0.00  0.00      A     
ATOM   2387 HH21 ARG A 155      25.661   1.529 -15.366  0.00  0.00      A     
ATOM   2388 HH22 ARG A 155      25.780   1.237 -13.614  0.00  0.00      A     
ATOM   2389  C   ARG A 155      21.993  -3.920  -9.991  0.00  0.00      A     
ATOM   2390  O   ARG A 155      21.671  -5.094 -10.143  0.00  0.00      A     
ATOM   2391  N   GLY A 156      21.929  -3.344  -8.787  0.00  0.00      A     
ATOM   2392  HN  GLY A 156      22.228  -2.380  -8.710  0.00  0.00      A     
ATOM   2393  CA  GLY A 156      21.474  -4.063  -7.576  0.00  0.00      A     
ATOM   2394  HA1 GLY A 156      22.274  -4.714  -7.229  0.00  0.00      A     
ATOM   2395  HA2 GLY A 156      20.628  -4.695  -7.834  0.00  0.00      A     
ATOM   2396  C   GLY A 156      21.044  -3.201  -6.384  0.00  0.00      A     
ATOM   2397  O   GLY A 156      19.840  -3.051  -6.144  0.00  0.00      A     
ATOM   2398  N   LEU A 157      22.014  -2.633  -5.663  0.00  0.00      A     
ATOM   2399  HN  LEU A 157      22.961  -2.845  -5.958  0.00  0.00      A     
ATOM   2400  CA  LEU A 157      21.841  -1.665  -4.557  0.00  0.00      A     
ATOM   2401  HA  LEU A 157      21.126  -0.920  -4.907  0.00  0.00      A     
ATOM   2402  CB  LEU A 157      21.255  -2.406  -3.331  0.00  0.00      A     
ATOM   2403  HB1 LEU A 157      22.050  -3.000  -2.888  0.00  0.00      A     
ATOM   2404  HB2 LEU A 157      20.492  -3.099  -3.678  0.00  0.00      A     
ATOM   2405  CG  LEU A 157      20.623  -1.551  -2.212  0.00  0.00      A     
ATOM   2406  HG  LEU A 157      21.397  -1.133  -1.569  0.00  0.00      A     
ATOM   2407  CD1 LEU A 157      19.743  -0.426  -2.738  0.00  0.00      A     
ATOM   2408 HD11 LEU A 157      19.216   0.048  -1.909  0.00  0.00      A     
ATOM   2409 HD12 LEU A 157      19.027  -0.845  -3.445  0.00  0.00      A     
ATOM   2410 HD13 LEU A 157      20.371   0.326  -3.216  0.00  0.00      A     
ATOM   2411  CD2 LEU A 157      19.697  -2.422  -1.373  0.00  0.00      A     
ATOM   2412 HD21 LEU A 157      18.851  -2.764  -1.962  0.00  0.00      A     
ATOM   2413 HD22 LEU A 157      19.334  -1.848  -0.520  0.00  0.00      A     
ATOM   2414 HD23 LEU A 157      20.254  -3.279  -1.001  0.00  0.00      A     
ATOM   2415  C   LEU A 157      23.141  -0.887  -4.211  0.00  0.00      A     
ATOM   2416  O   LEU A 157      23.300  -0.374  -3.102  0.00  0.00      A     
ATOM   2417  N   GLY A 158      24.086  -0.813  -5.151  0.00  0.00      A     
ATOM   2418  HN  GLY A 158      23.911  -1.309  -6.017  0.00  0.00      A     
ATOM   2419  CA  GLY A 158      25.387  -0.131  -5.018  0.00  0.00      A     
ATOM   2420  HA1 GLY A 158      26.176  -0.871  -5.135  0.00  0.00      A     
ATOM   2421  HA2 GLY A 158      25.477   0.321  -4.033  0.00  0.00      A     
ATOM   2422  C   GLY A 158      25.650   0.972  -6.049  0.00  0.00      A     
ATOM   2423  O   GLY A 158      26.588   1.750  -5.898  0.00  0.00      A     
ATOM   2424  N   ASP A 159      24.775   1.102  -7.043  0.00  0.00      A     
ATOM   2425  HN  ASP A 159      24.046   0.401  -7.087  0.00  0.00      A     
ATOM   2426  CA  ASP A 159      24.831   2.057  -8.164  0.00  0.00      A     
ATOM   2427  HA  ASP A 159      25.627   2.783  -7.997  0.00  0.00      A     
ATOM   2428  CB  ASP A 159      25.235   1.182  -9.380  0.00  0.00      A     
ATOM   2429  HB1 ASP A 159      24.593   0.301  -9.405  0.00  0.00      A     
ATOM   2430  HB2 ASP A 159      26.244   0.811  -9.191  0.00  0.00      A     
ATOM   2431  CG  ASP A 159      25.238   1.780 -10.792  0.00  0.00      A     
ATOM   2432  OD1 ASP A 159      25.135   3.003 -11.002  0.00  0.00      A     
ATOM   2433  OD2 ASP A 159      25.362   0.998 -11.766  0.00  0.00      A     
ATOM   2434  C   ASP A 159      23.502   2.866  -8.287  0.00  0.00      A     
ATOM   2435  O   ASP A 159      23.438   3.937  -8.886  0.00  0.00      A     
ATOM   2436  N   CYS A 160      22.401   2.421  -7.673  0.00  0.00      A     
ATOM   2437  HN  CYS A 160      22.478   1.584  -7.112  0.00  0.00      A     
ATOM   2438  CA  CYS A 160      21.076   3.046  -7.811  0.00  0.00      A     
ATOM   2439  HA  CYS A 160      20.823   3.142  -8.866  0.00  0.00      A     
ATOM   2440  CB  CYS A 160      20.065   2.113  -7.152  0.00  0.00      A     
ATOM   2441  HB1 CYS A 160      20.226   2.110  -6.073  0.00  0.00      A     
ATOM   2442  HB2 CYS A 160      20.219   1.106  -7.524  0.00  0.00      A     
ATOM   2443  SG  CYS A 160      18.366   2.620  -7.535  0.00  0.00      A     
ATOM   2444  HG1 CYS A 160      17.799   1.824  -6.609  0.00  0.00      A     
ATOM   2445  C   CYS A 160      21.016   4.453  -7.200  0.00  0.00      A     
ATOM   2446  O   CYS A 160      20.497   5.390  -7.811  0.00  0.00      A     
ATOM   2447  N   LEU A 161      21.617   4.618  -6.021  0.00  0.00      A     
ATOM   2448  HN  LEU A 161      21.984   3.781  -5.582  0.00  0.00      A     
ATOM   2449  CA  LEU A 161      21.735   5.883  -5.297  0.00  0.00      A     
ATOM   2450  HA  LEU A 161      20.727   6.264  -5.155  0.00  0.00      A     
ATOM   2451  CB  LEU A 161      22.363   5.573  -3.924  0.00  0.00      A     
ATOM   2452  HB1 LEU A 161      23.434   5.454  -4.054  0.00  0.00      A     
ATOM   2453  HB2 LEU A 161      21.960   4.630  -3.549  0.00  0.00      A     
ATOM   2454  CG  LEU A 161      22.145   6.630  -2.840  0.00  0.00      A     
ATOM   2455  HG  LEU A 161      22.528   7.588  -3.184  0.00  0.00      A     
ATOM   2456  CD1 LEU A 161      20.672   6.742  -2.478  0.00  0.00      A     
ATOM   2457 HD11 LEU A 161      20.122   7.149  -3.315  0.00  0.00      A     
ATOM   2458 HD12 LEU A 161      20.545   7.418  -1.637  0.00  0.00      A     
ATOM   2459 HD13 LEU A 161      20.280   5.765  -2.213  0.00  0.00      A     
ATOM   2460  CD2 LEU A 161      22.898   6.223  -1.585  0.00  0.00      A     
ATOM   2461 HD21 LEU A 161      22.771   6.982  -0.816  0.00  0.00      A     
ATOM   2462 HD22 LEU A 161      23.959   6.137  -1.808  0.00  0.00      A     
ATOM   2463 HD23 LEU A 161      22.519   5.270  -1.213  0.00  0.00      A     
ATOM   2464  C   LEU A 161      22.517   6.960  -6.076  0.00  0.00      A     
ATOM   2465  O   LEU A 161      22.148   8.136  -6.014  0.00  0.00      A     
ATOM   2466  N   VAL A 162      23.515   6.560  -6.882  0.00  0.00      A     
ATOM   2467  HN  VAL A 162      23.742   5.572  -6.895  0.00  0.00      A     
ATOM   2468  CA  VAL A 162      24.229   7.454  -7.835  0.00  0.00      A     
ATOM   2469  HA  VAL A 162      24.349   8.398  -7.317  0.00  0.00      A     
ATOM   2470  CB  VAL A 162      25.675   7.035  -8.176  0.00  0.00      A     
ATOM   2471  HB  VAL A 162      26.147   7.871  -8.693  0.00  0.00      A     
ATOM   2472  CG1 VAL A 162      26.478   6.776  -6.899  0.00  0.00      A     
ATOM   2473 HG11 VAL A 162      26.512   7.682  -6.295  0.00  0.00      A     
ATOM   2474 HG12 VAL A 162      27.491   6.486  -7.167  0.00  0.00      A     
ATOM   2475 HG13 VAL A 162      26.040   5.961  -6.327  0.00  0.00      A     
ATOM   2476  CG2 VAL A 162      25.832   5.809  -9.070  0.00  0.00      A     
ATOM   2477 HG21 VAL A 162      25.627   4.912  -8.498  0.00  0.00      A     
ATOM   2478 HG22 VAL A 162      26.859   5.748  -9.429  0.00  0.00      A     
ATOM   2479 HG23 VAL A 162      25.168   5.866  -9.931  0.00  0.00      A     
ATOM   2480  C   VAL A 162      23.431   7.813  -9.101  0.00  0.00      A     
ATOM   2481  O   VAL A 162      23.898   8.615  -9.916  0.00  0.00      A     
ATOM   2482  N   LYS A 163      22.176   7.338  -9.208  0.00  0.00      A     
ATOM   2483  HN  LYS A 163      21.903   6.618  -8.549  0.00  0.00      A     
ATOM   2484  CA  LYS A 163      21.179   7.784 -10.206  0.00  0.00      A     
ATOM   2485  HA  LYS A 163      21.508   8.753 -10.551  0.00  0.00      A     
ATOM   2486  CB  LYS A 163      21.217   6.868 -11.439  0.00  0.00      A     
ATOM   2487  HB1 LYS A 163      20.429   6.116 -11.373  0.00  0.00      A     
ATOM   2488  HB2 LYS A 163      22.179   6.355 -11.484  0.00  0.00      A     
ATOM   2489  CG  LYS A 163      21.070   7.705 -12.724  0.00  0.00      A     
ATOM   2490  HG1 LYS A 163      21.919   8.386 -12.801  0.00  0.00      A     
ATOM   2491  HG2 LYS A 163      20.151   8.290 -12.703  0.00  0.00      A     
ATOM   2492  CD  LYS A 163      21.050   6.792 -13.946  0.00  0.00      A     
ATOM   2493  HD1 LYS A 163      20.123   6.219 -13.948  0.00  0.00      A     
ATOM   2494  HD2 LYS A 163      21.900   6.114 -13.878  0.00  0.00      A     
ATOM   2495  CE  LYS A 163      21.163   7.575 -15.249  0.00  0.00      A     
ATOM   2496  HE1 LYS A 163      22.066   8.192 -15.209  0.00  0.00      A     
ATOM   2497  HE2 LYS A 163      20.300   8.237 -15.360  0.00  0.00      A     
ATOM   2498  NZ  LYS A 163      21.248   6.634 -16.387  0.00  0.00      A     
ATOM   2499  HZ1 LYS A 163      20.387   6.108 -16.511  0.00  0.00      A     
ATOM   2500  HZ2 LYS A 163      22.001   5.962 -16.245  0.00  0.00      A     
ATOM   2501  HZ3 LYS A 163      21.419   7.121 -17.263  0.00  0.00      A     
ATOM   2502  C   LYS A 163      19.753   8.094  -9.702  0.00  0.00      A     
ATOM   2503  O   LYS A 163      18.829   8.152 -10.510  0.00  0.00      A     
ATOM   2504  N   ILE A 164      19.568   8.406  -8.413  0.00  0.00      A     
ATOM   2505  HN  ILE A 164      20.350   8.281  -7.789  0.00  0.00      A     
ATOM   2506  CA  ILE A 164      18.330   9.074  -7.911  0.00  0.00      A     
ATOM   2507  HA  ILE A 164      17.582   9.059  -8.704  0.00  0.00      A     
ATOM   2508  CB  ILE A 164      17.670   8.346  -6.716  0.00  0.00      A     
ATOM   2509  HB  ILE A 164      16.698   8.817  -6.566  0.00  0.00      A     
ATOM   2510  CG2 ILE A 164      17.385   6.871  -7.017  0.00  0.00      A     
ATOM   2511 HG21 ILE A 164      16.926   6.783  -8.000  0.00  0.00      A     
ATOM   2512 HG22 ILE A 164      16.694   6.465  -6.281  0.00  0.00      A     
ATOM   2513 HG23 ILE A 164      18.306   6.296  -6.986  0.00  0.00      A     
ATOM   2514  CG1 ILE A 164      18.454   8.506  -5.400  0.00  0.00      A     
ATOM   2515 HG11 ILE A 164      18.591   9.565  -5.185  0.00  0.00      A     
ATOM   2516 HG12 ILE A 164      19.437   8.051  -5.497  0.00  0.00      A     
ATOM   2517  CD  ILE A 164      17.720   7.897  -4.204  0.00  0.00      A     
ATOM   2518  HD1 ILE A 164      18.139   8.309  -3.288  0.00  0.00      A     
ATOM   2519  HD2 ILE A 164      17.837   6.814  -4.197  0.00  0.00      A     
ATOM   2520  HD3 ILE A 164      16.660   8.144  -4.249  0.00  0.00      A     
ATOM   2521  C   ILE A 164      18.495  10.567  -7.567  0.00  0.00      A     
ATOM   2522  O   ILE A 164      17.515  11.212  -7.202  0.00  0.00      A     
ATOM   2523  N   TYR A 165      19.703  11.129  -7.659  0.00  0.00      A     
ATOM   2524  HN  TYR A 165      20.458  10.566  -8.025  0.00  0.00      A     
ATOM   2525  CA  TYR A 165      20.062  12.398  -7.006  0.00  0.00      A     
ATOM   2526  HA  TYR A 165      19.145  12.936  -6.794  0.00  0.00      A     
ATOM   2527  CB  TYR A 165      20.720  11.997  -5.667  0.00  0.00      A     
ATOM   2528  HB1 TYR A 165      21.327  11.111  -5.821  0.00  0.00      A     
ATOM   2529  HB2 TYR A 165      19.917  11.685  -5.003  0.00  0.00      A     
ATOM   2530  CG  TYR A 165      21.606  12.968  -4.914  0.00  0.00      A     
ATOM   2531  CD1 TYR A 165      21.137  13.564  -3.729  0.00  0.00      A     
ATOM   2532  HD1 TYR A 165      20.131  13.373  -3.384  0.00  0.00      A     
ATOM   2533  CE1 TYR A 165      21.965  14.435  -3.001  0.00  0.00      A     
ATOM   2534  HE1 TYR A 165      21.595  14.913  -2.113  0.00  0.00      A     
ATOM   2535  CZ  TYR A 165      23.278  14.687  -3.434  0.00  0.00      A     
ATOM   2536  OH  TYR A 165      24.054  15.555  -2.744  0.00  0.00      A     
ATOM   2537  HH  TYR A 165      23.588  15.876  -1.957  0.00  0.00      A     
ATOM   2538  CE2 TYR A 165      23.784  14.024  -4.569  0.00  0.00      A     
ATOM   2539  HE2 TYR A 165      24.813  14.175  -4.854  0.00  0.00      A     
ATOM   2540  CD2 TYR A 165      22.946  13.165  -5.308  0.00  0.00      A     
ATOM   2541  HD2 TYR A 165      23.338  12.644  -6.169  0.00  0.00      A     
ATOM   2542  C   TYR A 165      20.896  13.369  -7.870  0.00  0.00      A     
ATOM   2543  O   TYR A 165      20.517  14.530  -8.036  0.00  0.00      A     
ATOM   2544  N   LYS A 166      21.971  12.902  -8.513  0.00  0.00      A     
ATOM   2545  HN  LYS A 166      22.203  11.925  -8.364  0.00  0.00      A     
ATOM   2546  CA  LYS A 166      22.891  13.712  -9.348  0.00  0.00      A     
ATOM   2547  HA  LYS A 166      23.051  14.641  -8.812  0.00  0.00      A     
ATOM   2548  CB  LYS A 166      24.266  13.008  -9.443  0.00  0.00      A     
ATOM   2549  HB1 LYS A 166      24.627  13.029 -10.468  0.00  0.00      A     
ATOM   2550  HB2 LYS A 166      24.168  11.959  -9.166  0.00  0.00      A     
ATOM   2551  CG  LYS A 166      25.331  13.632  -8.525  0.00  0.00      A     
ATOM   2552  HG1 LYS A 166      26.203  12.977  -8.508  0.00  0.00      A     
ATOM   2553  HG2 LYS A 166      24.936  13.680  -7.511  0.00  0.00      A     
ATOM   2554  CD  LYS A 166      25.787  15.041  -8.938  0.00  0.00      A     
ATOM   2555  HD1 LYS A 166      26.408  15.443  -8.135  0.00  0.00      A     
ATOM   2556  HD2 LYS A 166      24.928  15.700  -9.062  0.00  0.00      A     
ATOM   2557  CE  LYS A 166      26.607  15.026 -10.230  0.00  0.00      A     
ATOM   2558  HE1 LYS A 166      26.029  14.554 -11.030  0.00  0.00      A     
ATOM   2559  HE2 LYS A 166      27.504  14.424 -10.060  0.00  0.00      A     
ATOM   2560  NZ  LYS A 166      26.986  16.402 -10.623  0.00  0.00      A     
ATOM   2561  HZ1 LYS A 166      26.202  16.936 -10.989  0.00  0.00      A     
ATOM   2562  HZ2 LYS A 166      27.733  16.423 -11.316  0.00  0.00      A     
ATOM   2563  HZ3 LYS A 166      27.303  16.942  -9.822  0.00  0.00      A     
ATOM   2564  C   LYS A 166      22.338  14.165 -10.719  0.00  0.00      A     
ATOM   2565  O   LYS A 166      23.066  14.797 -11.489  0.00  0.00      A     
ATOM   2566  N   SER A 167      21.055  13.922 -11.025  0.00  0.00      A     
ATOM   2567  HN  SER A 167      20.523  13.397 -10.346  0.00  0.00      A     
ATOM   2568  CA  SER A 167      20.393  14.348 -12.286  0.00  0.00      A     
ATOM   2569  HA  SER A 167      21.144  14.388 -13.075  0.00  0.00      A     
ATOM   2570  CB  SER A 167      19.323  13.349 -12.744  0.00  0.00      A     
ATOM   2571  HB1 SER A 167      18.855  13.713 -13.660  0.00  0.00      A     
ATOM   2572  HB2 SER A 167      18.555  13.258 -11.974  0.00  0.00      A     
ATOM   2573  OG  SER A 167      19.873  12.074 -13.008  0.00  0.00      A     
ATOM   2574  HG1 SER A 167      20.825  12.162 -13.234  0.00  0.00      A     
ATOM   2575  C   SER A 167      19.715  15.732 -12.278  0.00  0.00      A     
ATOM   2576  O   SER A 167      19.440  16.247 -13.358  0.00  0.00      A     
ATOM   2577  N   ASP A 168      19.429  16.339 -11.125  0.00  0.00      A     
ATOM   2578  HN  ASP A 168      19.576  15.817 -10.271  0.00  0.00      A     
ATOM   2579  CA  ASP A 168      18.973  17.745 -11.004  0.00  0.00      A     
ATOM   2580  HA  ASP A 168      19.473  18.353 -11.758  0.00  0.00      A     
ATOM   2581  CB  ASP A 168      17.448  17.813 -11.271  0.00  0.00      A     
ATOM   2582  HB1 ASP A 168      16.929  17.183 -10.552  0.00  0.00      A     
ATOM   2583  HB2 ASP A 168      17.249  17.416 -12.265  0.00  0.00      A     
ATOM   2584  CG  ASP A 168      16.818  19.207 -11.195  0.00  0.00      A     
ATOM   2585  OD1 ASP A 168      15.595  19.335 -11.428  0.00  0.00      A     
ATOM   2586  OD2 ASP A 168      17.497  20.195 -10.840  0.00  0.00      A     
ATOM   2587  C   ASP A 168      19.332  18.342  -9.624  0.00  0.00      A     
ATOM   2588  O   ASP A 168      20.051  19.340  -9.520  0.00  0.00      A     
ATOM   2589  N   GLY A 169      18.862  17.715  -8.545  0.00  0.00      A     
ATOM   2590  HN  GLY A 169      18.306  16.876  -8.677  0.00  0.00      A     
ATOM   2591  CA  GLY A 169      19.149  18.160  -7.177  0.00  0.00      A     
ATOM   2592  HA1 GLY A 169      19.041  19.241  -7.109  0.00  0.00      A     
ATOM   2593  HA2 GLY A 169      20.182  17.917  -6.954  0.00  0.00      A     
ATOM   2594  C   GLY A 169      18.264  17.524  -6.108  0.00  0.00      A     
ATOM   2595  O   GLY A 169      17.391  16.713  -6.421  0.00  0.00      A     
ATOM   2596  N   ILE A 170      18.478  17.849  -4.830  0.00  0.00      A     
ATOM   2597  HN  ILE A 170      19.265  18.457  -4.624  0.00  0.00      A     
ATOM   2598  CA  ILE A 170      17.710  17.259  -3.708  0.00  0.00      A     
ATOM   2599  HA  ILE A 170      17.817  16.181  -3.777  0.00  0.00      A     
ATOM   2600  CB  ILE A 170      18.279  17.624  -2.324  0.00  0.00      A     
ATOM   2601  HB  ILE A 170      17.567  17.282  -1.575  0.00  0.00      A     
ATOM   2602  CG2 ILE A 170      19.577  16.831  -2.113  0.00  0.00      A     
ATOM   2603 HG21 ILE A 170      20.335  17.136  -2.835  0.00  0.00      A     
ATOM   2604 HG22 ILE A 170      19.379  15.766  -2.230  0.00  0.00      A     
ATOM   2605 HG23 ILE A 170      19.965  16.991  -1.111  0.00  0.00      A     
ATOM   2606  CG1 ILE A 170      18.488  19.130  -2.105  0.00  0.00      A     
ATOM   2607 HG11 ILE A 170      17.592  19.664  -2.417  0.00  0.00      A     
ATOM   2608 HG12 ILE A 170      19.323  19.481  -2.710  0.00  0.00      A     
ATOM   2609  CD  ILE A 170      18.758  19.445  -0.626  0.00  0.00      A     
ATOM   2610  HD1 ILE A 170      18.793  20.517  -0.479  0.00  0.00      A     
ATOM   2611  HD2 ILE A 170      19.718  19.035  -0.314  0.00  0.00      A     
ATOM   2612  HD3 ILE A 170      17.962  19.036  -0.003  0.00  0.00      A     
ATOM   2613  C   ILE A 170      16.191  17.455  -3.795  0.00  0.00      A     
ATOM   2614  O   ILE A 170      15.460  16.557  -3.370  0.00  0.00      A     
ATOM   2615  N   LYS A 171      15.707  18.520  -4.453  0.00  0.00      A     
ATOM   2616  HN  LYS A 171      16.382  19.221  -4.748  0.00  0.00      A     
ATOM   2617  CA  LYS A 171      14.285  18.707  -4.829  0.00  0.00      A     
ATOM   2618  HA  LYS A 171      13.665  18.389  -3.990  0.00  0.00      A     
ATOM   2619  CB  LYS A 171      14.047  20.210  -5.052  0.00  0.00      A     
ATOM   2620  HB1 LYS A 171      14.713  20.563  -5.842  0.00  0.00      A     
ATOM   2621  HB2 LYS A 171      14.306  20.744  -4.135  0.00  0.00      A     
ATOM   2622  CG  LYS A 171      12.611  20.589  -5.441  0.00  0.00      A     
ATOM   2623  HG1 LYS A 171      12.397  20.161  -6.417  0.00  0.00      A     
ATOM   2624  HG2 LYS A 171      12.567  21.671  -5.531  0.00  0.00      A     
ATOM   2625  CD  LYS A 171      11.528  20.129  -4.452  0.00  0.00      A     
ATOM   2626  HD1 LYS A 171      11.825  20.407  -3.440  0.00  0.00      A     
ATOM   2627  HD2 LYS A 171      11.430  19.044  -4.488  0.00  0.00      A     
ATOM   2628  CE  LYS A 171      10.152  20.749  -4.736  0.00  0.00      A     
ATOM   2629  HE1 LYS A 171      10.148  21.779  -4.369  0.00  0.00      A     
ATOM   2630  HE2 LYS A 171       9.408  20.197  -4.151  0.00  0.00      A     
ATOM   2631  NZ  LYS A 171       9.785  20.733  -6.176  0.00  0.00      A     
ATOM   2632  HZ1 LYS A 171       9.954  19.830  -6.612  0.00  0.00      A     
ATOM   2633  HZ2 LYS A 171      10.303  21.419  -6.713  0.00  0.00      A     
ATOM   2634  HZ3 LYS A 171       8.797  20.948  -6.291  0.00  0.00      A     
ATOM   2635  C   LYS A 171      13.828  17.861  -6.035  0.00  0.00      A     
ATOM   2636  O   LYS A 171      12.663  17.476  -6.108  0.00  0.00      A     
ATOM   2637  N   GLY A 172      14.740  17.492  -6.932  0.00  0.00      A     
ATOM   2638  HN  GLY A 172      15.681  17.830  -6.796  0.00  0.00      A     
ATOM   2639  CA  GLY A 172      14.526  16.488  -7.992  0.00  0.00      A     
ATOM   2640  HA1 GLY A 172      15.352  16.545  -8.700  0.00  0.00      A     
ATOM   2641  HA2 GLY A 172      13.603  16.707  -8.528  0.00  0.00      A     
ATOM   2642  C   GLY A 172      14.457  15.042  -7.472  0.00  0.00      A     
ATOM   2643  O   GLY A 172      13.765  14.202  -8.050  0.00  0.00      A     
ATOM   2644  N   LEU A 173      15.087  14.773  -6.322  0.00  0.00      A     
ATOM   2645  HN  LEU A 173      15.724  15.480  -5.980  0.00  0.00      A     
ATOM   2646  CA  LEU A 173      14.872  13.562  -5.517  0.00  0.00      A     
ATOM   2647  HA  LEU A 173      14.754  12.712  -6.193  0.00  0.00      A     
ATOM   2648  CB  LEU A 173      16.136  13.317  -4.678  0.00  0.00      A     
ATOM   2649  HB1 LEU A 173      16.410  14.236  -4.163  0.00  0.00      A     
ATOM   2650  HB2 LEU A 173      16.940  13.059  -5.366  0.00  0.00      A     
ATOM   2651  CG  LEU A 173      16.023  12.203  -3.627  0.00  0.00      A     
ATOM   2652  HG  LEU A 173      15.321  12.502  -2.851  0.00  0.00      A     
ATOM   2653  CD1 LEU A 173      15.574  10.870  -4.208  0.00  0.00      A     
ATOM   2654 HD11 LEU A 173      16.253  10.561  -5.000  0.00  0.00      A     
ATOM   2655 HD12 LEU A 173      14.571  10.948  -4.612  0.00  0.00      A     
ATOM   2656 HD13 LEU A 173      15.556  10.123  -3.425  0.00  0.00      A     
ATOM   2657  CD2 LEU A 173      17.386  11.986  -2.989  0.00  0.00      A     
ATOM   2658 HD21 LEU A 173      17.290  11.263  -2.185  0.00  0.00      A     
ATOM   2659 HD22 LEU A 173      17.760  12.923  -2.578  0.00  0.00      A     
ATOM   2660 HD23 LEU A 173      18.086  11.599  -3.725  0.00  0.00      A     
ATOM   2661  C   LEU A 173      13.588  13.622  -4.661  0.00  0.00      A     
ATOM   2662  O   LEU A 173      12.759  12.727  -4.767  0.00  0.00      A     
ATOM   2663  N   TYR A 174      13.349  14.685  -3.882  0.00  0.00      A     
ATOM   2664  HN  TYR A 174      14.073  15.390  -3.816  0.00  0.00      A     
ATOM   2665  CA  TYR A 174      12.079  14.930  -3.144  0.00  0.00      A     
ATOM   2666  HA  TYR A 174      11.778  13.997  -2.666  0.00  0.00      A     
ATOM   2667  CB  TYR A 174      12.315  15.964  -2.025  0.00  0.00      A     
ATOM   2668  HB1 TYR A 174      11.391  16.511  -1.838  0.00  0.00      A     
ATOM   2669  HB2 TYR A 174      13.045  16.704  -2.352  0.00  0.00      A     
ATOM   2670  CG  TYR A 174      12.755  15.387  -0.689  0.00  0.00      A     
ATOM   2671  CD1 TYR A 174      13.564  14.233  -0.610  0.00  0.00      A     
ATOM   2672  HD1 TYR A 174      13.888  13.726  -1.505  0.00  0.00      A     
ATOM   2673  CE1 TYR A 174      13.986  13.743   0.640  0.00  0.00      A     
ATOM   2674  HE1 TYR A 174      14.631  12.879   0.705  0.00  0.00      A     
ATOM   2675  CZ  TYR A 174      13.583  14.390   1.820  0.00  0.00      A     
ATOM   2676  OH  TYR A 174      14.052  13.961   3.015  0.00  0.00      A     
ATOM   2677  HH  TYR A 174      13.859  14.622   3.711  0.00  0.00      A     
ATOM   2678  CE2 TYR A 174      12.754  15.524   1.747  0.00  0.00      A     
ATOM   2679  HE2 TYR A 174      12.425  16.002   2.654  0.00  0.00      A     
ATOM   2680  CD2 TYR A 174      12.345  16.025   0.497  0.00  0.00      A     
ATOM   2681  HD2 TYR A 174      11.706  16.900   0.452  0.00  0.00      A     
ATOM   2682  C   TYR A 174      10.881  15.297  -4.051  0.00  0.00      A     
ATOM   2683  O   TYR A 174       9.871  15.854  -3.621  0.00  0.00      A     
ATOM   2684  N   GLN A 175      10.983  14.977  -5.334  0.00  0.00      A     
ATOM   2685  HN  GLN A 175      11.815  14.473  -5.602  0.00  0.00      A     
ATOM   2686  CA  GLN A 175       9.951  15.112  -6.349  0.00  0.00      A     
ATOM   2687  HA  GLN A 175       9.690  16.162  -6.437  0.00  0.00      A     
ATOM   2688  CB  GLN A 175      10.614  14.675  -7.658  0.00  0.00      A     
ATOM   2689  HB1 GLN A 175      11.017  13.667  -7.540  0.00  0.00      A     
ATOM   2690  HB2 GLN A 175      11.448  15.349  -7.856  0.00  0.00      A     
ATOM   2691  CG  GLN A 175       9.671  14.684  -8.854  0.00  0.00      A     
ATOM   2692  HG1 GLN A 175       8.685  15.046  -8.566  0.00  0.00      A     
ATOM   2693  HG2 GLN A 175       9.581  13.654  -9.191  0.00  0.00      A     
ATOM   2694  CD  GLN A 175      10.157  15.552 -10.003  0.00  0.00      A     
ATOM   2695  OE1 GLN A 175      10.269  16.763  -9.888  0.00  0.00      A     
ATOM   2696  NE2 GLN A 175      10.389  14.981 -11.153  0.00  0.00      A     
ATOM   2697 HE21 GLN A 175      10.710  15.556 -11.928  0.00  0.00      A     
ATOM   2698 HE22 GLN A 175      10.450  13.976 -11.201  0.00  0.00      A     
ATOM   2699  C   GLN A 175       8.670  14.329  -5.984  0.00  0.00      A     
ATOM   2700  O   GLN A 175       8.679  13.098  -5.918  0.00  0.00      A     
ATOM   2701  N   GLY A 176       7.575  15.049  -5.705  0.00  0.00      A     
ATOM   2702  HN  GLY A 176       7.624  16.052  -5.848  0.00  0.00      A     
ATOM   2703  CA  GLY A 176       6.292  14.483  -5.244  0.00  0.00      A     
ATOM   2704  HA1 GLY A 176       6.165  13.481  -5.654  0.00  0.00      A     
ATOM   2705  HA2 GLY A 176       5.486  15.101  -5.637  0.00  0.00      A     
ATOM   2706  C   GLY A 176       6.082  14.392  -3.720  0.00  0.00      A     
ATOM   2707  O   GLY A 176       5.178  13.679  -3.277  0.00  0.00      A     
ATOM   2708  N   PHE A 177       6.890  15.057  -2.885  0.00  0.00      A     
ATOM   2709  HN  PHE A 177       7.649  15.602  -3.274  0.00  0.00      A     
ATOM   2710  CA  PHE A 177       6.789  14.938  -1.416  0.00  0.00      A     
ATOM   2711  HA  PHE A 177       6.907  13.883  -1.168  0.00  0.00      A     
ATOM   2712  CB  PHE A 177       7.953  15.683  -0.743  0.00  0.00      A     
ATOM   2713  HB1 PHE A 177       7.739  16.751  -0.713  0.00  0.00      A     
ATOM   2714  HB2 PHE A 177       8.850  15.552  -1.345  0.00  0.00      A     
ATOM   2715  CG  PHE A 177       8.270  15.181   0.654  0.00  0.00      A     
ATOM   2716  CD1 PHE A 177       7.491  15.578   1.758  0.00  0.00      A     
ATOM   2717  HD1 PHE A 177       6.676  16.277   1.626  0.00  0.00      A     
ATOM   2718  CE1 PHE A 177       7.756  15.052   3.035  0.00  0.00      A     
ATOM   2719  HE1 PHE A 177       7.149  15.351   3.880  0.00  0.00      A     
ATOM   2720  CZ  PHE A 177       8.799  14.127   3.213  0.00  0.00      A     
ATOM   2721  HZ  PHE A 177       8.976  13.696   4.188  0.00  0.00      A     
ATOM   2722  CE2 PHE A 177       9.606  13.759   2.124  0.00  0.00      A     
ATOM   2723  HE2 PHE A 177      10.422  13.062   2.264  0.00  0.00      A     
ATOM   2724  CD2 PHE A 177       9.339  14.283   0.847  0.00  0.00      A     
ATOM   2725  HD2 PHE A 177       9.953  13.984   0.009  0.00  0.00      A     
ATOM   2726  C   PHE A 177       5.419  15.374  -0.842  0.00  0.00      A     
ATOM   2727  O   PHE A 177       4.840  14.664  -0.019  0.00  0.00      A     
ATOM   2728  N   ASN A 178       4.841  16.476  -1.336  0.00  0.00      A     
ATOM   2729  HN  ASN A 178       5.359  17.012  -2.019  0.00  0.00      A     
ATOM   2730  CA  ASN A 178       3.527  16.993  -0.916  0.00  0.00      A     
ATOM   2731  HA  ASN A 178       3.569  17.165   0.162  0.00  0.00      A     
ATOM   2732  CB  ASN A 178       3.275  18.362  -1.586  0.00  0.00      A     
ATOM   2733  HB1 ASN A 178       4.047  19.062  -1.271  0.00  0.00      A     
ATOM   2734  HB2 ASN A 178       2.319  18.758  -1.243  0.00  0.00      A     
ATOM   2735  CG  ASN A 178       3.280  18.323  -3.102  0.00  0.00      A     
ATOM   2736  OD1 ASN A 178       4.251  17.948  -3.732  0.00  0.00      A     
ATOM   2737  ND2 ASN A 178       2.222  18.698  -3.763  0.00  0.00      A     
ATOM   2738 HD21 ASN A 178       2.314  18.722  -4.759  0.00  0.00      A     
ATOM   2739 HD22 ASN A 178       1.413  19.100  -3.307  0.00  0.00      A     
ATOM   2740  C   ASN A 178       2.347  16.014  -1.132  0.00  0.00      A     
ATOM   2741  O   ASN A 178       1.464  15.930  -0.282  0.00  0.00      A     
ATOM   2742  N   VAL A 179       2.320  15.234  -2.221  0.00  0.00      A     
ATOM   2743  HN  VAL A 179       3.058  15.345  -2.903  0.00  0.00      A     
ATOM   2744  CA  VAL A 179       1.344  14.119  -2.382  0.00  0.00      A     
ATOM   2745  HA  VAL A 179       0.376  14.433  -1.997  0.00  0.00      A     
ATOM   2746  CB  VAL A 179       1.117  13.700  -3.844  0.00  0.00      A     
ATOM   2747  HB  VAL A 179       0.508  12.795  -3.855  0.00  0.00      A     
ATOM   2748  CG1 VAL A 179       0.330  14.787  -4.566  0.00  0.00      A     
ATOM   2749 HG11 VAL A 179       0.148  14.477  -5.596  0.00  0.00      A     
ATOM   2750 HG12 VAL A 179       0.878  15.728  -4.560  0.00  0.00      A     
ATOM   2751 HG13 VAL A 179      -0.628  14.926  -4.065  0.00  0.00      A     
ATOM   2752  CG2 VAL A 179       2.399  13.425  -4.629  0.00  0.00      A     
ATOM   2753 HG21 VAL A 179       2.929  12.580  -4.194  0.00  0.00      A     
ATOM   2754 HG22 VAL A 179       3.041  14.302  -4.641  0.00  0.00      A     
ATOM   2755 HG23 VAL A 179       2.145  13.171  -5.657  0.00  0.00      A     
ATOM   2756  C   VAL A 179       1.724  12.887  -1.568  0.00  0.00      A     
ATOM   2757  O   VAL A 179       0.862  12.226  -0.993  0.00  0.00      A     
ATOM   2758  N   SER A 180       3.023  12.624  -1.431  0.00  0.00      A     
ATOM   2759  HN  SER A 180       3.678  13.215  -1.928  0.00  0.00      A     
ATOM   2760  CA  SER A 180       3.543  11.467  -0.689  0.00  0.00      A     
ATOM   2761  HA  SER A 180       3.102  10.579  -1.135  0.00  0.00      A     
ATOM   2762  CB  SER A 180       5.057  11.368  -0.827  0.00  0.00      A     
ATOM   2763  HB1 SER A 180       5.414  10.513  -0.253  0.00  0.00      A     
ATOM   2764  HB2 SER A 180       5.532  12.270  -0.443  0.00  0.00      A     
ATOM   2765  OG  SER A 180       5.397  11.175  -2.180  0.00  0.00      A     
ATOM   2766  HG1 SER A 180       5.406  12.041  -2.630  0.00  0.00      A     
ATOM   2767  C   SER A 180       3.191  11.442   0.800  0.00  0.00      A     
ATOM   2768  O   SER A 180       3.021  10.353   1.353  0.00  0.00      A     
ATOM   2769  N   VAL A 181       3.046  12.617   1.430  0.00  0.00      A     
ATOM   2770  HN  VAL A 181       3.333  13.450   0.925  0.00  0.00      A     
ATOM   2771  CA  VAL A 181       2.492  12.774   2.799  0.00  0.00      A     
ATOM   2772  HA  VAL A 181       2.859  11.949   3.407  0.00  0.00      A     
ATOM   2773  CB  VAL A 181       2.955  14.065   3.500  0.00  0.00      A     
ATOM   2774  HB  VAL A 181       2.517  14.087   4.498  0.00  0.00      A     
ATOM   2775  CG1 VAL A 181       4.474  14.056   3.659  0.00  0.00      A     
ATOM   2776 HG11 VAL A 181       4.780  13.176   4.223  0.00  0.00      A     
ATOM   2777 HG12 VAL A 181       4.784  14.951   4.197  0.00  0.00      A     
ATOM   2778 HG13 VAL A 181       4.961  14.053   2.685  0.00  0.00      A     
ATOM   2779  CG2 VAL A 181       2.568  15.362   2.784  0.00  0.00      A     
ATOM   2780 HG21 VAL A 181       1.486  15.461   2.715  0.00  0.00      A     
ATOM   2781 HG22 VAL A 181       3.007  15.388   1.789  0.00  0.00      A     
ATOM   2782 HG23 VAL A 181       2.945  16.216   3.350  0.00  0.00      A     
ATOM   2783  C   VAL A 181       0.964  12.697   2.859  0.00  0.00      A     
ATOM   2784  O   VAL A 181       0.426  12.069   3.770  0.00  0.00      A     
ATOM   2785  N   GLN A 182       0.247  13.235   1.862  0.00  0.00      A     
ATOM   2786  HN  GLN A 182       0.743  13.717   1.125  0.00  0.00      A     
ATOM   2787  CA  GLN A 182      -1.217  13.083   1.746  0.00  0.00      A     
ATOM   2788  HA  GLN A 182      -1.687  13.541   2.609  0.00  0.00      A     
ATOM   2789  CB  GLN A 182      -1.758  13.832   0.522  0.00  0.00      A     
ATOM   2790  HB1 GLN A 182      -2.797  13.540   0.367  0.00  0.00      A     
ATOM   2791  HB2 GLN A 182      -1.189  13.558  -0.364  0.00  0.00      A     
ATOM   2792  CG  GLN A 182      -1.720  15.353   0.716  0.00  0.00      A     
ATOM   2793  HG1 GLN A 182      -0.730  15.667   1.042  0.00  0.00      A     
ATOM   2794  HG2 GLN A 182      -2.435  15.639   1.488  0.00  0.00      A     
ATOM   2795  CD  GLN A 182      -2.074  16.072  -0.576  0.00  0.00      A     
ATOM   2796  OE1 GLN A 182      -3.226  16.230  -0.945  0.00  0.00      A     
ATOM   2797  NE2 GLN A 182      -1.106  16.524  -1.324  0.00  0.00      A     
ATOM   2798 HE21 GLN A 182      -1.346  16.951  -2.213  0.00  0.00      A     
ATOM   2799 HE22 GLN A 182      -0.153  16.430  -1.001  0.00  0.00      A     
ATOM   2800  C   GLN A 182      -1.646  11.605   1.730  0.00  0.00      A     
ATOM   2801  O   GLN A 182      -2.554  11.217   2.464  0.00  0.00      A     
ATOM   2802  N   GLY A 183      -0.900  10.761   1.006  0.00  0.00      A     
ATOM   2803  HN  GLY A 183      -0.192  11.178   0.408  0.00  0.00      A     
ATOM   2804  CA  GLY A 183      -1.087   9.301   0.935  0.00  0.00      A     
ATOM   2805  HA1 GLY A 183      -0.365   8.892   0.229  0.00  0.00      A     
ATOM   2806  HA2 GLY A 183      -2.086   9.096   0.552  0.00  0.00      A     
ATOM   2807  C   GLY A 183      -0.942   8.514   2.248  0.00  0.00      A     
ATOM   2808  O   GLY A 183      -1.355   7.358   2.295  0.00  0.00      A     
ATOM   2809  N   ILE A 184      -0.422   9.122   3.322  0.00  0.00      A     
ATOM   2810  HN  ILE A 184      -0.097  10.074   3.209  0.00  0.00      A     
ATOM   2811  CA  ILE A 184      -0.330   8.499   4.663  0.00  0.00      A     
ATOM   2812  HA  ILE A 184      -0.744   7.493   4.604  0.00  0.00      A     
ATOM   2813  CB  ILE A 184       1.133   8.320   5.133  0.00  0.00      A     
ATOM   2814  HB  ILE A 184       1.106   7.921   6.149  0.00  0.00      A     
ATOM   2815  CG2 ILE A 184       1.829   7.274   4.243  0.00  0.00      A     
ATOM   2816 HG21 ILE A 184       2.795   7.004   4.667  0.00  0.00      A     
ATOM   2817 HG22 ILE A 184       1.973   7.672   3.238  0.00  0.00      A     
ATOM   2818 HG23 ILE A 184       1.219   6.372   4.184  0.00  0.00      A     
ATOM   2819  CG1 ILE A 184       1.921   9.648   5.160  0.00  0.00      A     
ATOM   2820 HG11 ILE A 184       1.359  10.384   5.735  0.00  0.00      A     
ATOM   2821 HG12 ILE A 184       2.032  10.013   4.140  0.00  0.00      A     
ATOM   2822  CD  ILE A 184       3.318   9.547   5.783  0.00  0.00      A     
ATOM   2823  HD1 ILE A 184       3.969   8.927   5.168  0.00  0.00      A     
ATOM   2824  HD2 ILE A 184       3.247   9.123   6.785  0.00  0.00      A     
ATOM   2825  HD3 ILE A 184       3.752  10.545   5.847  0.00  0.00      A     
ATOM   2826  C   ILE A 184      -1.194   9.190   5.728  0.00  0.00      A     
ATOM   2827  O   ILE A 184      -1.730   8.506   6.600  0.00  0.00      A     
ATOM   2828  N   ILE A 185      -1.457  10.499   5.625  0.00  0.00      A     
ATOM   2829  HN  ILE A 185      -0.968  11.046   4.924  0.00  0.00      A     
ATOM   2830  CA  ILE A 185      -2.476  11.152   6.477  0.00  0.00      A     
ATOM   2831  HA  ILE A 185      -2.353  10.759   7.487  0.00  0.00      A     
ATOM   2832  CB  ILE A 185      -2.265  12.677   6.611  0.00  0.00      A     
ATOM   2833  HB  ILE A 185      -2.971  13.040   7.354  0.00  0.00      A     
ATOM   2834  CG2 ILE A 185      -0.856  12.957   7.162  0.00  0.00      A     
ATOM   2835 HG21 ILE A 185      -0.096  12.755   6.407  0.00  0.00      A     
ATOM   2836 HG22 ILE A 185      -0.672  12.333   8.035  0.00  0.00      A     
ATOM   2837 HG23 ILE A 185      -0.778  13.998   7.477  0.00  0.00      A     
ATOM   2838  CG1 ILE A 185      -2.529  13.422   5.292  0.00  0.00      A     
ATOM   2839 HG11 ILE A 185      -3.547  13.221   4.959  0.00  0.00      A     
ATOM   2840 HG12 ILE A 185      -1.843  13.028   4.555  0.00  0.00      A     
ATOM   2841  CD  ILE A 185      -2.355  14.945   5.359  0.00  0.00      A     
ATOM   2842  HD1 ILE A 185      -2.652  15.384   4.405  0.00  0.00      A     
ATOM   2843  HD2 ILE A 185      -1.313  15.203   5.547  0.00  0.00      A     
ATOM   2844  HD3 ILE A 185      -2.982  15.360   6.148  0.00  0.00      A     
ATOM   2845  C   ILE A 185      -3.919  10.775   6.082  0.00  0.00      A     
ATOM   2846  O   ILE A 185      -4.753  10.610   6.967  0.00  0.00      A     
ATOM   2847  N   ILE A 186      -4.213  10.504   4.799  0.00  0.00      A     
ATOM   2848  HN  ILE A 186      -3.517  10.711   4.089  0.00  0.00      A     
ATOM   2849  CA  ILE A 186      -5.499   9.897   4.368  0.00  0.00      A     
ATOM   2850  HA  ILE A 186      -6.292  10.470   4.843  0.00  0.00      A     
ATOM   2851  CB  ILE A 186      -5.681  10.015   2.833  0.00  0.00      A     
ATOM   2852  HB  ILE A 186      -5.325  11.001   2.530  0.00  0.00      A     
ATOM   2853  CG2 ILE A 186      -4.862   8.967   2.056  0.00  0.00      A     
ATOM   2854 HG21 ILE A 186      -5.294   7.971   2.170  0.00  0.00      A     
ATOM   2855 HG22 ILE A 186      -3.831   8.956   2.403  0.00  0.00      A     
ATOM   2856 HG23 ILE A 186      -4.862   9.224   0.997  0.00  0.00      A     
ATOM   2857  CG1 ILE A 186      -7.152   9.905   2.380  0.00  0.00      A     
ATOM   2858 HG11 ILE A 186      -7.574   8.955   2.712  0.00  0.00      A     
ATOM   2859 HG12 ILE A 186      -7.177   9.920   1.290  0.00  0.00      A     
ATOM   2860  CD  ILE A 186      -8.050  11.049   2.867  0.00  0.00      A     
ATOM   2861  HD1 ILE A 186      -9.032  10.957   2.400  0.00  0.00      A     
ATOM   2862  HD2 ILE A 186      -7.615  12.009   2.587  0.00  0.00      A     
ATOM   2863  HD3 ILE A 186      -8.181  11.007   3.947  0.00  0.00      A     
ATOM   2864  C   ILE A 186      -5.671   8.442   4.849  0.00  0.00      A     
ATOM   2865  O   ILE A 186      -6.763   8.016   5.218  0.00  0.00      A     
ATOM   2866  N   TYR A 187      -4.569   7.692   4.941  0.00  0.00      A     
ATOM   2867  HN  TYR A 187      -3.707   8.086   4.595  0.00  0.00      A     
ATOM   2868  CA  TYR A 187      -4.527   6.365   5.573  0.00  0.00      A     
ATOM   2869  HA  TYR A 187      -5.292   5.740   5.117  0.00  0.00      A     
ATOM   2870  CB  TYR A 187      -3.147   5.746   5.288  0.00  0.00      A     
ATOM   2871  HB1 TYR A 187      -2.412   6.177   5.966  0.00  0.00      A     
ATOM   2872  HB2 TYR A 187      -2.845   6.028   4.277  0.00  0.00      A     
ATOM   2873  CG  TYR A 187      -3.045   4.237   5.388  0.00  0.00      A     
ATOM   2874  CD1 TYR A 187      -2.980   3.461   4.212  0.00  0.00      A     
ATOM   2875  HD1 TYR A 187      -3.071   3.940   3.244  0.00  0.00      A     
ATOM   2876  CE1 TYR A 187      -2.778   2.069   4.295  0.00  0.00      A     
ATOM   2877  HE1 TYR A 187      -2.728   1.464   3.403  0.00  0.00      A     
ATOM   2878  CZ  TYR A 187      -2.617   1.455   5.554  0.00  0.00      A     
ATOM   2879  OH  TYR A 187      -2.320   0.132   5.620  0.00  0.00      A     
ATOM   2880  HH  TYR A 187      -2.231  -0.159   6.548  0.00  0.00      A     
ATOM   2881  CE2 TYR A 187      -2.707   2.226   6.731  0.00  0.00      A     
ATOM   2882  HE2 TYR A 187      -2.583   1.751   7.692  0.00  0.00      A     
ATOM   2883  CD2 TYR A 187      -2.925   3.616   6.647  0.00  0.00      A     
ATOM   2884  HD2 TYR A 187      -2.970   4.209   7.550  0.00  0.00      A     
ATOM   2885  C   TYR A 187      -4.850   6.441   7.079  0.00  0.00      A     
ATOM   2886  O   TYR A 187      -5.615   5.627   7.598  0.00  0.00      A     
ATOM   2887  N   ARG A 188      -4.351   7.485   7.766  0.00  0.00      A     
ATOM   2888  HN  ARG A 188      -3.681   8.072   7.278  0.00  0.00      A     
ATOM   2889  CA  ARG A 188      -4.748   7.864   9.140  0.00  0.00      A     
ATOM   2890  HA  ARG A 188      -4.647   6.982   9.773  0.00  0.00      A     
ATOM   2891  CB  ARG A 188      -3.827   8.991   9.662  0.00  0.00      A     
ATOM   2892  HB1 ARG A 188      -4.325   9.957   9.556  0.00  0.00      A     
ATOM   2893  HB2 ARG A 188      -2.904   9.033   9.081  0.00  0.00      A     
ATOM   2894  CG  ARG A 188      -3.470   8.772  11.139  0.00  0.00      A     
ATOM   2895  HG1 ARG A 188      -4.360   8.449  11.681  0.00  0.00      A     
ATOM   2896  HG2 ARG A 188      -3.111   9.706  11.569  0.00  0.00      A     
ATOM   2897  CD  ARG A 188      -2.360   7.720  11.244  0.00  0.00      A     
ATOM   2898  HD1 ARG A 188      -1.419   8.183  10.939  0.00  0.00      A     
ATOM   2899  HD2 ARG A 188      -2.578   6.907  10.549  0.00  0.00      A     
ATOM   2900  NE  ARG A 188      -2.223   7.155  12.599  0.00  0.00      A     
ATOM   2901  HE  ARG A 188      -2.775   7.556  13.343  0.00  0.00      A     
ATOM   2902  CZ  ARG A 188      -1.463   6.122  12.895  0.00  0.00      A     
ATOM   2903  NH1 ARG A 188      -0.706   5.566  12.022  0.00  0.00      A     
ATOM   2904 HH11 ARG A 188      -0.128   4.756  12.280  0.00  0.00      A     
ATOM   2905 HH12 ARG A 188      -0.654   5.929  11.101  0.00  0.00      A     
ATOM   2906  NH2 ARG A 188      -1.433   5.595  14.062  0.00  0.00      A     
ATOM   2907 HH21 ARG A 188      -0.823   4.783  14.198  0.00  0.00      A     
ATOM   2908 HH22 ARG A 188      -1.972   5.941  14.824  0.00  0.00      A     
ATOM   2909  C   ARG A 188      -6.219   8.274   9.278  0.00  0.00      A     
ATOM   2910  O   ARG A 188      -6.868   7.863  10.237  0.00  0.00      A     
ATOM   2911  N   ALA A 189      -6.744   9.037   8.319  0.00  0.00      A     
ATOM   2912  HN  ALA A 189      -6.111   9.386   7.611  0.00  0.00      A     
ATOM   2913  CA  ALA A 189      -8.142   9.477   8.267  0.00  0.00      A     
ATOM   2914  HA  ALA A 189      -8.355  10.060   9.163  0.00  0.00      A     
ATOM   2915  CB  ALA A 189      -8.321  10.381   7.039  0.00  0.00      A     
ATOM   2916  HB1 ALA A 189      -7.568  11.169   7.027  0.00  0.00      A     
ATOM   2917  HB2 ALA A 189      -9.315  10.829   7.065  0.00  0.00      A     
ATOM   2918  HB3 ALA A 189      -8.246   9.804   6.120  0.00  0.00      A     
ATOM   2919  C   ALA A 189      -9.145   8.309   8.255  0.00  0.00      A     
ATOM   2920  O   ALA A 189     -10.006   8.228   9.132  0.00  0.00      A     
ATOM   2921  N   ALA A 190      -8.969   7.353   7.337  0.00  0.00      A     
ATOM   2922  HN  ALA A 190      -8.264   7.500   6.622  0.00  0.00      A     
ATOM   2923  CA  ALA A 190      -9.756   6.119   7.303  0.00  0.00      A     
ATOM   2924  HA  ALA A 190     -10.807   6.380   7.164  0.00  0.00      A     
ATOM   2925  CB  ALA A 190      -9.295   5.307   6.085  0.00  0.00      A     
ATOM   2926  HB1 ALA A 190      -9.898   4.403   5.996  0.00  0.00      A     
ATOM   2927  HB2 ALA A 190      -8.245   5.033   6.191  0.00  0.00      A     
ATOM   2928  HB3 ALA A 190      -9.418   5.901   5.178  0.00  0.00      A     
ATOM   2929  C   ALA A 190      -9.660   5.316   8.621  0.00  0.00      A     
ATOM   2930  O   ALA A 190     -10.682   4.941   9.200  0.00  0.00      A     
ATOM   2931  N   TYR A 191      -8.443   5.103   9.141  0.00  0.00      A     
ATOM   2932  HN  TYR A 191      -7.633   5.420   8.623  0.00  0.00      A     
ATOM   2933  CA  TYR A 191      -8.238   4.353  10.388  0.00  0.00      A     
ATOM   2934  HA  TYR A 191      -8.757   3.401  10.279  0.00  0.00      A     
ATOM   2935  CB  TYR A 191      -6.745   4.049  10.603  0.00  0.00      A     
ATOM   2936  HB1 TYR A 191      -6.441   4.372  11.600  0.00  0.00      A     
ATOM   2937  HB2 TYR A 191      -6.134   4.603   9.891  0.00  0.00      A     
ATOM   2938  CG  TYR A 191      -6.457   2.568  10.478  0.00  0.00      A     
ATOM   2939  CD1 TYR A 191      -6.925   1.699  11.481  0.00  0.00      A     
ATOM   2940  HD1 TYR A 191      -7.427   2.098  12.352  0.00  0.00      A     
ATOM   2941  CE1 TYR A 191      -6.774   0.309  11.328  0.00  0.00      A     
ATOM   2942  HE1 TYR A 191      -7.136  -0.378  12.074  0.00  0.00      A     
ATOM   2943  CZ  TYR A 191      -6.134  -0.213  10.193  0.00  0.00      A     
ATOM   2944  OH  TYR A 191      -5.964  -1.555  10.110  0.00  0.00      A     
ATOM   2945  HH  TYR A 191      -5.449  -1.802   9.314  0.00  0.00      A     
ATOM   2946  CE2 TYR A 191      -5.646   0.657   9.195  0.00  0.00      A     
ATOM   2947  HE2 TYR A 191      -5.162   0.250   8.321  0.00  0.00      A     
ATOM   2948  CD2 TYR A 191      -5.818   2.051   9.334  0.00  0.00      A     
ATOM   2949  HD2 TYR A 191      -5.485   2.720   8.550  0.00  0.00      A     
ATOM   2950  C   TYR A 191      -8.874   4.991  11.632  0.00  0.00      A     
ATOM   2951  O   TYR A 191      -9.601   4.311  12.355  0.00  0.00      A     
ATOM   2952  N   PHE A 192      -8.670   6.288  11.880  0.00  0.00      A     
ATOM   2953  HN  PHE A 192      -8.074   6.823  11.256  0.00  0.00      A     
ATOM   2954  CA  PHE A 192      -9.337   6.963  13.002  0.00  0.00      A     
ATOM   2955  HA  PHE A 192      -9.203   6.356  13.898  0.00  0.00      A     
ATOM   2956  CB  PHE A 192      -8.698   8.333  13.264  0.00  0.00      A     
ATOM   2957  HB1 PHE A 192      -8.758   8.944  12.361  0.00  0.00      A     
ATOM   2958  HB2 PHE A 192      -7.644   8.200  13.515  0.00  0.00      A     
ATOM   2959  CG  PHE A 192      -9.400   9.038  14.406  0.00  0.00      A     
ATOM   2960  CD1 PHE A 192      -9.237   8.562  15.720  0.00  0.00      A     
ATOM   2961  HD1 PHE A 192      -8.531   7.769  15.923  0.00  0.00      A     
ATOM   2962  CE1 PHE A 192     -10.022   9.086  16.761  0.00  0.00      A     
ATOM   2963  HE1 PHE A 192      -9.892   8.723  17.771  0.00  0.00      A     
ATOM   2964  CZ  PHE A 192     -10.957  10.101  16.495  0.00  0.00      A     
ATOM   2965  HZ  PHE A 192     -11.548  10.520  17.297  0.00  0.00      A     
ATOM   2966  CE2 PHE A 192     -11.113  10.586  15.187  0.00  0.00      A     
ATOM   2967  HE2 PHE A 192     -11.840  11.360  14.984  0.00  0.00      A     
ATOM   2968  CD2 PHE A 192     -10.341  10.050  14.141  0.00  0.00      A     
ATOM   2969  HD2 PHE A 192     -10.498  10.390  13.127  0.00  0.00      A     
ATOM   2970  C   PHE A 192     -10.860   7.111  12.808  0.00  0.00      A     
ATOM   2971  O   PHE A 192     -11.626   6.915  13.758  0.00  0.00      A     
ATOM   2972  N   GLY A 193     -11.291   7.438  11.585  0.00  0.00      A     
ATOM   2973  HN  GLY A 193     -10.601   7.582  10.854  0.00  0.00      A     
ATOM   2974  CA  GLY A 193     -12.691   7.691  11.233  0.00  0.00      A     
ATOM   2975  HA1 GLY A 193     -12.738   8.011  10.193  0.00  0.00      A     
ATOM   2976  HA2 GLY A 193     -13.087   8.493  11.856  0.00  0.00      A     
ATOM   2977  C   GLY A 193     -13.608   6.477  11.382  0.00  0.00      A     
ATOM   2978  O   GLY A 193     -14.661   6.603  12.003  0.00  0.00      A     
ATOM   2979  N   ILE A 194     -13.200   5.296  10.890  0.00  0.00      A     
ATOM   2980  HN  ILE A 194     -12.320   5.276  10.383  0.00  0.00      A     
ATOM   2981  CA  ILE A 194     -14.098   4.119  10.798  0.00  0.00      A     
ATOM   2982  HA  ILE A 194     -14.939   4.291  11.471  0.00  0.00      A     
ATOM   2983  CB  ILE A 194     -14.732   3.988   9.386  0.00  0.00      A     
ATOM   2984  HB  ILE A 194     -15.341   3.083   9.368  0.00  0.00      A     
ATOM   2985  CG2 ILE A 194     -15.706   5.153   9.134  0.00  0.00      A     
ATOM   2986 HG21 ILE A 194     -16.414   5.233   9.961  0.00  0.00      A     
ATOM   2987 HG22 ILE A 194     -16.270   4.974   8.218  0.00  0.00      A     
ATOM   2988 HG23 ILE A 194     -15.167   6.095   9.037  0.00  0.00      A     
ATOM   2989  CG1 ILE A 194     -13.749   3.909   8.196  0.00  0.00      A     
ATOM   2990 HG11 ILE A 194     -13.123   4.801   8.174  0.00  0.00      A     
ATOM   2991 HG12 ILE A 194     -14.331   3.897   7.274  0.00  0.00      A     
ATOM   2992  CD  ILE A 194     -12.854   2.664   8.180  0.00  0.00      A     
ATOM   2993  HD1 ILE A 194     -12.310   2.627   7.236  0.00  0.00      A     
ATOM   2994  HD2 ILE A 194     -13.464   1.764   8.273  0.00  0.00      A     
ATOM   2995  HD3 ILE A 194     -12.130   2.700   8.992  0.00  0.00      A     
ATOM   2996  C   ILE A 194     -13.555   2.769  11.301  0.00  0.00      A     
ATOM   2997  O   ILE A 194     -14.317   1.807  11.303  0.00  0.00      A     
ATOM   2998  N   TYR A 195     -12.310   2.627  11.784  0.00  0.00      A     
ATOM   2999  HN  TYR A 195     -11.667   3.409  11.769  0.00  0.00      A     
ATOM   3000  CA  TYR A 195     -11.876   1.322  12.340  0.00  0.00      A     
ATOM   3001  HA  TYR A 195     -12.093   0.569  11.584  0.00  0.00      A     
ATOM   3002  CB  TYR A 195     -10.365   1.296  12.601  0.00  0.00      A     
ATOM   3003  HB1 TYR A 195     -10.137   2.040  13.364  0.00  0.00      A     
ATOM   3004  HB2 TYR A 195      -9.851   1.581  11.683  0.00  0.00      A     
ATOM   3005  CG  TYR A 195      -9.805  -0.045  13.057  0.00  0.00      A     
ATOM   3006  CD1 TYR A 195     -10.234  -1.252  12.460  0.00  0.00      A     
ATOM   3007  HD1 TYR A 195     -10.976  -1.245  11.674  0.00  0.00      A     
ATOM   3008  CE1 TYR A 195      -9.699  -2.486  12.880  0.00  0.00      A     
ATOM   3009  HE1 TYR A 195     -10.045  -3.412  12.446  0.00  0.00      A     
ATOM   3010  CZ  TYR A 195      -8.695  -2.516  13.865  0.00  0.00      A     
ATOM   3011  OH  TYR A 195      -8.186  -3.694  14.299  0.00  0.00      A     
ATOM   3012  HH  TYR A 195      -8.688  -4.457  13.952  0.00  0.00      A     
ATOM   3013  CE2 TYR A 195      -8.252  -1.315  14.450  0.00  0.00      A     
ATOM   3014  HE2 TYR A 195      -7.471  -1.373  15.189  0.00  0.00      A     
ATOM   3015  CD2 TYR A 195      -8.814  -0.081  14.061  0.00  0.00      A     
ATOM   3016  HD2 TYR A 195      -8.460   0.843  14.504  0.00  0.00      A     
ATOM   3017  C   TYR A 195     -12.662   0.911  13.604  0.00  0.00      A     
ATOM   3018  O   TYR A 195     -13.213  -0.186  13.667  0.00  0.00      A     
ATOM   3019  N   ASP A 196     -12.829   1.826  14.562  0.00  0.00      A     
ATOM   3020  HN  ASP A 196     -12.315   2.687  14.460  0.00  0.00      A     
ATOM   3021  CA  ASP A 196     -13.790   1.739  15.687  0.00  0.00      A     
ATOM   3022  HA  ASP A 196     -13.782   0.714  16.062  0.00  0.00      A     
ATOM   3023  CB  ASP A 196     -13.304   2.642  16.832  0.00  0.00      A     
ATOM   3024  HB1 ASP A 196     -14.102   2.798  17.559  0.00  0.00      A     
ATOM   3025  HB2 ASP A 196     -13.000   3.613  16.441  0.00  0.00      A     
ATOM   3026  CG  ASP A 196     -12.139   1.964  17.546  0.00  0.00      A     
ATOM   3027  OD1 ASP A 196     -12.395   1.195  18.501  0.00  0.00      A     
ATOM   3028  OD2 ASP A 196     -10.990   2.098  17.075  0.00  0.00      A     
ATOM   3029  C   ASP A 196     -15.269   1.971  15.284  0.00  0.00      A     
ATOM   3030  O   ASP A 196     -16.091   2.416  16.082  0.00  0.00      A     
ATOM   3031  N   THR A 197     -15.605   1.606  14.046  0.00  0.00      A     
ATOM   3032  HN  THR A 197     -14.841   1.339  13.443  0.00  0.00      A     
ATOM   3033  CA  THR A 197     -16.975   1.374  13.539  0.00  0.00      A     
ATOM   3034  HA  THR A 197     -17.682   1.365  14.368  0.00  0.00      A     
ATOM   3035  CB  THR A 197     -17.420   2.457  12.540  0.00  0.00      A     
ATOM   3036  HB  THR A 197     -16.835   2.371  11.625  0.00  0.00      A     
ATOM   3037  CG2 THR A 197     -18.898   2.346  12.183  0.00  0.00      A     
ATOM   3038 HG21 THR A 197     -19.179   3.173  11.530  0.00  0.00      A     
ATOM   3039 HG22 THR A 197     -19.507   2.378  13.087  0.00  0.00      A     
ATOM   3040 HG23 THR A 197     -19.089   1.413  11.655  0.00  0.00      A     
ATOM   3041  OG1 THR A 197     -17.201   3.739  13.074  0.00  0.00      A     
ATOM   3042  HG1 THR A 197     -18.074   4.179  13.183  0.00  0.00      A     
ATOM   3043  C   THR A 197     -17.030   0.010  12.850  0.00  0.00      A     
ATOM   3044  O   THR A 197     -17.851  -0.836  13.197  0.00  0.00      A     
ATOM   3045  N   ALA A 198     -16.071  -0.280  11.968  0.00  0.00      A     
ATOM   3046  HN  ALA A 198     -15.440   0.468  11.701  0.00  0.00      A     
ATOM   3047  CA  ALA A 198     -15.849  -1.584  11.337  0.00  0.00      A     
ATOM   3048  HA  ALA A 198     -16.716  -1.820  10.725  0.00  0.00      A     
ATOM   3049  CB  ALA A 198     -14.643  -1.420  10.403  0.00  0.00      A     
ATOM   3050  HB1 ALA A 198     -14.811  -0.583   9.723  0.00  0.00      A     
ATOM   3051  HB2 ALA A 198     -14.517  -2.320   9.806  0.00  0.00      A     
ATOM   3052  HB3 ALA A 198     -13.737  -1.236  10.981  0.00  0.00      A     
ATOM   3053  C   ALA A 198     -15.669  -2.750  12.340  0.00  0.00      A     
ATOM   3054  O   ALA A 198     -16.204  -3.843  12.136  0.00  0.00      A     
ATOM   3055  N   LYS A 199     -14.999  -2.504  13.478  0.00  0.00      A     
ATOM   3056  HN  LYS A 199     -14.528  -1.606  13.551  0.00  0.00      A     
ATOM   3057  CA  LYS A 199     -14.899  -3.439  14.623  0.00  0.00      A     
ATOM   3058  HA  LYS A 199     -14.533  -4.391  14.247  0.00  0.00      A     
ATOM   3059  CB  LYS A 199     -13.879  -2.912  15.649  0.00  0.00      A     
ATOM   3060  HB1 LYS A 199     -14.017  -3.429  16.599  0.00  0.00      A     
ATOM   3061  HB2 LYS A 199     -14.048  -1.847  15.811  0.00  0.00      A     
ATOM   3062  CG  LYS A 199     -12.432  -3.164  15.194  0.00  0.00      A     
ATOM   3063  HG1 LYS A 199     -12.268  -2.704  14.219  0.00  0.00      A     
ATOM   3064  HG2 LYS A 199     -12.281  -4.239  15.090  0.00  0.00      A     
ATOM   3065  CD  LYS A 199     -11.393  -2.627  16.188  0.00  0.00      A     
ATOM   3066  HD1 LYS A 199     -10.407  -2.959  15.869  0.00  0.00      A     
ATOM   3067  HD2 LYS A 199     -11.580  -3.039  17.180  0.00  0.00      A     
ATOM   3068  CE  LYS A 199     -11.435  -1.098  16.246  0.00  0.00      A     
ATOM   3069  HE1 LYS A 199     -12.332  -0.793  16.795  0.00  0.00      A     
ATOM   3070  HE2 LYS A 199     -11.517  -0.716  15.225  0.00  0.00      A     
ATOM   3071  NZ  LYS A 199     -10.231  -0.526  16.888  0.00  0.00      A     
ATOM   3072  HZ1 LYS A 199      -9.409  -0.665  16.321  0.00  0.00      A     
ATOM   3073  HZ2 LYS A 199     -10.064  -0.932  17.805  0.00  0.00      A     
ATOM   3074  HZ3 LYS A 199     -10.357   0.480  17.034  0.00  0.00      A     
ATOM   3075  C   LYS A 199     -16.229  -3.793  15.313  0.00  0.00      A     
ATOM   3076  O   LYS A 199     -16.272  -4.778  16.041  0.00  0.00      A     
ATOM   3077  N   GLY A 200     -17.322  -3.074  15.051  0.00  0.00      A     
ATOM   3078  HN  GLY A 200     -17.223  -2.279  14.435  0.00  0.00      A     
ATOM   3079  CA  GLY A 200     -18.633  -3.289  15.694  0.00  0.00      A     
ATOM   3080  HA1 GLY A 200     -19.165  -2.342  15.705  0.00  0.00      A     
ATOM   3081  HA2 GLY A 200     -18.483  -3.593  16.727  0.00  0.00      A     
ATOM   3082  C   GLY A 200     -19.579  -4.306  15.041  0.00  0.00      A     
ATOM   3083  O   GLY A 200     -20.644  -4.581  15.595  0.00  0.00      A     
ATOM   3084  N   MET A 201     -19.211  -4.866  13.886  0.00  0.00      A     
ATOM   3085  HN  MET A 201     -18.321  -4.576  13.508  0.00  0.00      A     
ATOM   3086  CA  MET A 201     -20.118  -5.617  12.992  0.00  0.00      A     
ATOM   3087  HA  MET A 201     -21.062  -5.811  13.500  0.00  0.00      A     
ATOM   3088  CB  MET A 201     -20.422  -4.681  11.801  0.00  0.00      A     
ATOM   3089  HB1 MET A 201     -19.499  -4.181  11.514  0.00  0.00      A     
ATOM   3090  HB2 MET A 201     -21.114  -3.911  12.144  0.00  0.00      A     
ATOM   3091  CG  MET A 201     -21.008  -5.315  10.535  0.00  0.00      A     
ATOM   3092  HG1 MET A 201     -21.964  -5.785  10.771  0.00  0.00      A     
ATOM   3093  HG2 MET A 201     -20.319  -6.079  10.176  0.00  0.00      A     
ATOM   3094  SD  MET A 201     -21.237  -4.140   9.179  0.00  0.00      A     
ATOM   3095  CE  MET A 201     -21.549  -5.312   7.841  0.00  0.00      A     
ATOM   3096  HE1 MET A 201     -21.603  -4.778   6.895  0.00  0.00      A     
ATOM   3097  HE2 MET A 201     -22.492  -5.818   8.032  0.00  0.00      A     
ATOM   3098  HE3 MET A 201     -20.744  -6.044   7.795  0.00  0.00      A     
ATOM   3099  C   MET A 201     -19.611  -7.015  12.572  0.00  0.00      A     
ATOM   3100  O   MET A 201     -20.356  -7.766  11.943  0.00  0.00      A     
ATOM   3101  N   LEU A 202     -18.386  -7.413  12.937  0.00  0.00      A     
ATOM   3102  HN  LEU A 202     -17.903  -6.863  13.633  0.00  0.00      A     
ATOM   3103  CA  LEU A 202     -17.778  -8.672  12.470  0.00  0.00      A     
ATOM   3104  HA  LEU A 202     -18.584  -9.399  12.362  0.00  0.00      A     
ATOM   3105  CB  LEU A 202     -17.188  -8.409  11.064  0.00  0.00      A     
ATOM   3106  HB1 LEU A 202     -16.315  -7.766  11.151  0.00  0.00      A     
ATOM   3107  HB2 LEU A 202     -17.923  -7.863  10.471  0.00  0.00      A     
ATOM   3108  CG  LEU A 202     -16.798  -9.668  10.272  0.00  0.00      A     
ATOM   3109  HG  LEU A 202     -16.096 -10.266  10.846  0.00  0.00      A     
ATOM   3110  CD1 LEU A 202     -18.020 -10.516   9.916  0.00  0.00      A     
ATOM   3111 HD11 LEU A 202     -17.730 -11.315   9.239  0.00  0.00      A     
ATOM   3112 HD12 LEU A 202     -18.780  -9.895   9.442  0.00  0.00      A     
ATOM   3113 HD13 LEU A 202     -18.429 -10.966  10.819  0.00  0.00      A     
ATOM   3114  CD2 LEU A 202     -16.127  -9.238   8.969  0.00  0.00      A     
ATOM   3115 HD21 LEU A 202     -16.794  -8.597   8.396  0.00  0.00      A     
ATOM   3116 HD22 LEU A 202     -15.865 -10.113   8.380  0.00  0.00      A     
ATOM   3117 HD23 LEU A 202     -15.212  -8.695   9.200  0.00  0.00      A     
ATOM   3118  C   LEU A 202     -16.773  -9.349  13.439  0.00  0.00      A     
ATOM   3119  O   LEU A 202     -16.995 -10.523  13.749  0.00  0.00      A     
ATOM   3120  N   PRO A 203     -15.716  -8.682  13.961  0.00  0.00      A     
ATOM   3121  CD  PRO A 203     -15.269  -7.322  13.682  0.00  0.00      A     
ATOM   3122  HD1 PRO A 203     -16.066  -6.589  13.788  0.00  0.00      A     
ATOM   3123  HD2 PRO A 203     -14.859  -7.280  12.676  0.00  0.00      A     
ATOM   3124  CG  PRO A 203     -14.154  -7.034  14.688  0.00  0.00      A     
ATOM   3125  HG1 PRO A 203     -13.418  -6.336  14.290  0.00  0.00      A     
ATOM   3126  HG2 PRO A 203     -14.578  -6.663  15.620  0.00  0.00      A     
ATOM   3127  CB  PRO A 203     -13.537  -8.401  14.935  0.00  0.00      A     
ATOM   3128  HB1 PRO A 203     -12.809  -8.604  14.154  0.00  0.00      A     
ATOM   3129  HB2 PRO A 203     -13.061  -8.458  15.915  0.00  0.00      A     
ATOM   3130  CA  PRO A 203     -14.723  -9.360  14.802  0.00  0.00      A     
ATOM   3131  HA  PRO A 203     -14.391 -10.253  14.281  0.00  0.00      A     
ATOM   3132  C   PRO A 203     -15.245  -9.801  16.177  0.00  0.00      A     
ATOM   3133  O   PRO A 203     -16.091  -9.143  16.787  0.00  0.00      A     
ATOM   3134  N   ASP A 204     -14.699 -10.918  16.655  0.00  0.00      A     
ATOM   3135  HN  ASP A 204     -14.061 -11.401  16.032  0.00  0.00      A     
ATOM   3136  CA  ASP A 204     -14.982 -11.599  17.928  0.00  0.00      A     
ATOM   3137  HA  ASP A 204     -15.165 -10.853  18.700  0.00  0.00      A     
ATOM   3138  CB  ASP A 204     -16.263 -12.423  17.706  0.00  0.00      A     
ATOM   3139  HB1 ASP A 204     -16.132 -13.068  16.840  0.00  0.00      A     
ATOM   3140  HB2 ASP A 204     -17.086 -11.745  17.487  0.00  0.00      A     
ATOM   3141  CG  ASP A 204     -16.649 -13.291  18.893  0.00  0.00      A     
ATOM   3142  OD1 ASP A 204     -17.426 -12.821  19.759  0.00  0.00      A     
ATOM   3143  OD2 ASP A 204     -16.152 -14.436  18.966  0.00  0.00      A     
ATOM   3144  C   ASP A 204     -13.775 -12.495  18.348  0.00  0.00      A     
ATOM   3145  O   ASP A 204     -12.961 -12.842  17.485  0.00  0.00      A     
ATOM   3146  N   PRO A 205     -13.590 -12.876  19.631  0.00  0.00      A     
ATOM   3147  CD  PRO A 205     -14.264 -12.341  20.803  0.00  0.00      A     
ATOM   3148  HD1 PRO A 205     -15.102 -12.982  21.075  0.00  0.00      A     
ATOM   3149  HD2 PRO A 205     -14.597 -11.313  20.667  0.00  0.00      A     
ATOM   3150  CG  PRO A 205     -13.213 -12.400  21.899  0.00  0.00      A     
ATOM   3151  HG1 PRO A 205     -12.539 -11.551  21.790  0.00  0.00      A     
ATOM   3152  HG2 PRO A 205     -13.663 -12.428  22.887  0.00  0.00      A     
ATOM   3153  CB  PRO A 205     -12.454 -13.682  21.587  0.00  0.00      A     
ATOM   3154  HB1 PRO A 205     -11.437 -13.649  21.979  0.00  0.00      A     
ATOM   3155  HB2 PRO A 205     -12.992 -14.533  22.000  0.00  0.00      A     
ATOM   3156  CA  PRO A 205     -12.463 -13.719  20.057  0.00  0.00      A     
ATOM   3157  HA  PRO A 205     -11.544 -13.246  19.709  0.00  0.00      A     
ATOM   3158  C   PRO A 205     -12.463 -15.170  19.542  0.00  0.00      A     
ATOM   3159  O   PRO A 205     -11.466 -15.574  18.941  0.00  0.00      A     
ATOM   3160  N   LYS A 206     -13.522 -15.973  19.759  0.00  0.00      A     
ATOM   3161  HN  LYS A 206     -14.309 -15.580  20.271  0.00  0.00      A     
ATOM   3162  CA  LYS A 206     -13.548 -17.417  19.396  0.00  0.00      A     
ATOM   3163  HA  LYS A 206     -13.014 -17.519  18.453  0.00  0.00      A     
ATOM   3164  CB  LYS A 206     -12.766 -18.249  20.438  0.00  0.00      A     
ATOM   3165  HB1 LYS A 206     -11.780 -17.810  20.589  0.00  0.00      A     
ATOM   3166  HB2 LYS A 206     -12.616 -19.251  20.032  0.00  0.00      A     
ATOM   3167  CG  LYS A 206     -13.463 -18.364  21.803  0.00  0.00      A     
ATOM   3168  HG1 LYS A 206     -14.529 -18.520  21.659  0.00  0.00      A     
ATOM   3169  HG2 LYS A 206     -13.321 -17.434  22.355  0.00  0.00      A     
ATOM   3170  CD  LYS A 206     -12.946 -19.538  22.642  0.00  0.00      A     
ATOM   3171  HD1 LYS A 206     -13.205 -20.477  22.152  0.00  0.00      A     
ATOM   3172  HD2 LYS A 206     -13.456 -19.514  23.605  0.00  0.00      A     
ATOM   3173  CE  LYS A 206     -11.433 -19.491  22.863  0.00  0.00      A     
ATOM   3174  HE1 LYS A 206     -11.127 -18.453  23.028  0.00  0.00      A     
ATOM   3175  HE2 LYS A 206     -10.932 -19.848  21.957  0.00  0.00      A     
ATOM   3176  NZ  LYS A 206     -11.055 -20.316  24.033  0.00  0.00      A     
ATOM   3177  HZ1 LYS A 206     -10.050 -20.447  24.081  0.00  0.00      A     
ATOM   3178  HZ2 LYS A 206     -11.515 -21.226  24.002  0.00  0.00      A     
ATOM   3179  HZ3 LYS A 206     -11.367 -19.868  24.892  0.00  0.00      A     
ATOM   3180  C   LYS A 206     -14.908 -18.073  19.090  0.00  0.00      A     
ATOM   3181  O   LYS A 206     -14.937 -19.280  18.854  0.00  0.00      A     
ATOM   3182  N   ASN A 207     -16.034 -17.355  19.049  0.00  0.00      A     
ATOM   3183  HN  ASN A 207     -15.981 -16.362  19.260  0.00  0.00      A     
ATOM   3184  CA  ASN A 207     -17.321 -17.904  18.563  0.00  0.00      A     
ATOM   3185  HA  ASN A 207     -17.602 -18.752  19.191  0.00  0.00      A     
ATOM   3186  CB  ASN A 207     -18.384 -16.801  18.738  0.00  0.00      A     
ATOM   3187  HB1 ASN A 207     -18.020 -15.878  18.296  0.00  0.00      A     
ATOM   3188  HB2 ASN A 207     -18.551 -16.636  19.800  0.00  0.00      A     
ATOM   3189  CG  ASN A 207     -19.728 -17.064  18.091  0.00  0.00      A     
ATOM   3190  OD1 ASN A 207     -20.225 -16.283  17.304  0.00  0.00      A     
ATOM   3191  ND2 ASN A 207     -20.381 -18.154  18.366  0.00  0.00      A     
ATOM   3192 HD21 ASN A 207     -21.308 -18.214  17.976  0.00  0.00      A     
ATOM   3193 HD22 ASN A 207     -20.005 -18.871  18.970  0.00  0.00      A     
ATOM   3194  C   ASN A 207     -17.265 -18.449  17.111  0.00  0.00      A     
ATOM   3195  O   ASN A 207     -18.052 -19.316  16.735  0.00  0.00      A     
ATOM   3196  N   THR A 208     -16.316 -17.973  16.309  0.00  0.00      A     
ATOM   3197  HN  THR A 208     -15.663 -17.321  16.721  0.00  0.00      A     
ATOM   3198  CA  THR A 208     -16.200 -18.165  14.845  0.00  0.00      A     
ATOM   3199  HA  THR A 208     -16.775 -19.034  14.532  0.00  0.00      A     
ATOM   3200  CB  THR A 208     -16.727 -16.927  14.086  0.00  0.00      A     
ATOM   3201  HB  THR A 208     -16.439 -16.974  13.035  0.00  0.00      A     
ATOM   3202  CG2 THR A 208     -18.240 -16.790  14.148  0.00  0.00      A     
ATOM   3203 HG21 THR A 208     -18.552 -15.912  13.582  0.00  0.00      A     
ATOM   3204 HG22 THR A 208     -18.572 -16.685  15.180  0.00  0.00      A     
ATOM   3205 HG23 THR A 208     -18.697 -17.672  13.703  0.00  0.00      A     
ATOM   3206  OG1 THR A 208     -16.197 -15.760  14.664  0.00  0.00      A     
ATOM   3207  HG1 THR A 208     -16.617 -14.987  14.237  0.00  0.00      A     
ATOM   3208  C   THR A 208     -14.748 -18.395  14.412  0.00  0.00      A     
ATOM   3209  O   THR A 208     -13.822 -18.283  15.213  0.00  0.00      A     
ATOM   3210  N   HIE A 209     -14.538 -18.696  13.130  0.00  0.00      A     
ATOM   3211  HN  HIE A 209     -15.363 -18.900  12.578  0.00  0.00      A     
ATOM   3212  CA  HIE A 209     -13.238 -18.792  12.435  0.00  0.00      A     
ATOM   3213  HA  HIE A 209     -12.707 -19.667  12.811  0.00  0.00      A     
ATOM   3214  NE2 HIE A 209     -11.067 -20.242   8.655  0.00  0.00      A     
ATOM   3215  HE2 HIE A 209     -10.455 -20.934   8.235  0.00  0.00      A     
ATOM   3216  CD2 HIE A 209     -11.928 -20.461   9.703  0.00  0.00      A     
ATOM   3217  HD2 HIE A 209     -12.156 -21.403  10.183  0.00  0.00      A     
ATOM   3218  ND1 HIE A 209     -11.996 -18.300   9.108  0.00  0.00      A     
ATOM   3219  CG  HIE A 209     -12.497 -19.261   9.988  0.00  0.00      A     
ATOM   3220  CE1 HIE A 209     -11.114 -18.943   8.326  0.00  0.00      A     
ATOM   3221  HE1 HIE A 209     -10.524 -18.480   7.545  0.00  0.00      A     
ATOM   3222  CB  HIE A 209     -13.614 -19.046  10.966  0.00  0.00      A     
ATOM   3223  HB1 HIE A 209     -14.212 -18.213  10.611  0.00  0.00      A     
ATOM   3224  HB2 HIE A 209     -14.249 -19.932  10.924  0.00  0.00      A     
ATOM   3225  C   HIE A 209     -12.308 -17.564  12.650  0.00  0.00      A     
ATOM   3226  O   HIE A 209     -12.788 -16.500  13.045  0.00  0.00      A     
ATOM   3227  N   ILE A 210     -10.992 -17.689  12.409  0.00  0.00      A     
ATOM   3228  HN  ILE A 210     -10.674 -18.600  12.097  0.00  0.00      A     
ATOM   3229  CA  ILE A 210      -9.952 -16.684  12.780  0.00  0.00      A     
ATOM   3230  HA  ILE A 210     -10.483 -15.802  13.132  0.00  0.00      A     
ATOM   3231  CB  ILE A 210      -9.128 -17.146  14.006  0.00  0.00      A     
ATOM   3232  HB  ILE A 210      -9.845 -17.499  14.749  0.00  0.00      A     
ATOM   3233  CG2 ILE A 210      -8.181 -18.315  13.707  0.00  0.00      A     
ATOM   3234 HG21 ILE A 210      -8.001 -18.871  14.620  0.00  0.00      A     
ATOM   3235 HG22 ILE A 210      -7.222 -17.954  13.337  0.00  0.00      A     
ATOM   3236 HG23 ILE A 210      -8.610 -18.985  12.975  0.00  0.00      A     
ATOM   3237  CG1 ILE A 210      -8.364 -15.963  14.643  0.00  0.00      A     
ATOM   3238 HG11 ILE A 210      -9.089 -15.215  14.960  0.00  0.00      A     
ATOM   3239 HG12 ILE A 210      -7.707 -15.498  13.910  0.00  0.00      A     
ATOM   3240  CD  ILE A 210      -7.508 -16.355  15.853  0.00  0.00      A     
ATOM   3241  HD1 ILE A 210      -8.110 -16.921  16.564  0.00  0.00      A     
ATOM   3242  HD2 ILE A 210      -7.126 -15.453  16.331  0.00  0.00      A     
ATOM   3243  HD3 ILE A 210      -6.658 -16.962  15.540  0.00  0.00      A     
ATOM   3244  C   ILE A 210      -9.095 -16.150  11.609  0.00  0.00      A     
ATOM   3245  O   ILE A 210      -7.887 -16.376  11.508  0.00  0.00      A     
ATOM   3246  N   VAL A 211      -9.729 -15.393  10.712  0.00  0.00      A     
ATOM   3247  HN  VAL A 211     -10.727 -15.260  10.859  0.00  0.00      A     
ATOM   3248  CA  VAL A 211      -9.084 -14.658   9.598  0.00  0.00      A     
ATOM   3249  HA  VAL A 211      -8.042 -14.464   9.850  0.00  0.00      A     
ATOM   3250  CB  VAL A 211      -9.103 -15.486   8.292  0.00  0.00      A     
ATOM   3251  HB  VAL A 211     -10.135 -15.702   8.016  0.00  0.00      A     
ATOM   3252  CG1 VAL A 211      -8.438 -14.740   7.130  0.00  0.00      A     
ATOM   3253 HG11 VAL A 211      -8.389 -15.388   6.255  0.00  0.00      A     
ATOM   3254 HG12 VAL A 211      -7.428 -14.433   7.407  0.00  0.00      A     
ATOM   3255 HG13 VAL A 211      -9.029 -13.870   6.860  0.00  0.00      A     
ATOM   3256  CG2 VAL A 211      -8.350 -16.812   8.431  0.00  0.00      A     
ATOM   3257 HG21 VAL A 211      -8.366 -17.348   7.486  0.00  0.00      A     
ATOM   3258 HG22 VAL A 211      -8.829 -17.440   9.179  0.00  0.00      A     
ATOM   3259 HG23 VAL A 211      -7.317 -16.628   8.722  0.00  0.00      A     
ATOM   3260  C   VAL A 211      -9.738 -13.294   9.345  0.00  0.00      A     
ATOM   3261  O   VAL A 211      -9.046 -12.274   9.279  0.00  0.00      A     
ATOM   3262  N   ILE A 212     -11.068 -13.223   9.221  0.00  0.00      A     
ATOM   3263  HN  ILE A 212     -11.606 -14.074   9.365  0.00  0.00      A     
ATOM   3264  CA  ILE A 212     -11.773 -11.994   8.799  0.00  0.00      A     
ATOM   3265  HA  ILE A 212     -11.151 -11.581   8.019  0.00  0.00      A     
ATOM   3266  CB  ILE A 212     -13.129 -12.268   8.109  0.00  0.00      A     
ATOM   3267  HB  ILE A 212     -13.445 -11.333   7.641  0.00  0.00      A     
ATOM   3268  CG2 ILE A 212     -12.936 -13.291   6.971  0.00  0.00      A     
ATOM   3269 HG21 ILE A 212     -12.779 -14.291   7.378  0.00  0.00      A     
ATOM   3270 HG22 ILE A 212     -12.078 -13.020   6.357  0.00  0.00      A     
ATOM   3271 HG23 ILE A 212     -13.815 -13.310   6.327  0.00  0.00      A     
ATOM   3272  CG1 ILE A 212     -14.235 -12.671   9.100  0.00  0.00      A     
ATOM   3273 HG11 ILE A 212     -14.448 -11.811   9.731  0.00  0.00      A     
ATOM   3274 HG12 ILE A 212     -13.876 -13.476   9.734  0.00  0.00      A     
ATOM   3275  CD  ILE A 212     -15.554 -13.111   8.450  0.00  0.00      A     
ATOM   3276  HD1 ILE A 212     -16.300 -13.272   9.228  0.00  0.00      A     
ATOM   3277  HD2 ILE A 212     -15.415 -14.044   7.907  0.00  0.00      A     
ATOM   3278  HD3 ILE A 212     -15.909 -12.346   7.761  0.00  0.00      A     
ATOM   3279  C   ILE A 212     -11.829 -10.869   9.850  0.00  0.00      A     
ATOM   3280  O   ILE A 212     -11.921  -9.703   9.473  0.00  0.00      A     
ATOM   3281  N   SER A 213     -11.586 -11.167  11.132  0.00  0.00      A     
ATOM   3282  HN  SER A 213     -11.597 -12.152  11.385  0.00  0.00      A     
ATOM   3283  CA  SER A 213     -11.259 -10.183  12.193  0.00  0.00      A     
ATOM   3284  HA  SER A 213     -12.087  -9.482  12.286  0.00  0.00      A     
ATOM   3285  CB  SER A 213     -11.036 -10.864  13.544  0.00  0.00      A     
ATOM   3286  HB1 SER A 213     -10.670 -10.136  14.272  0.00  0.00      A     
ATOM   3287  HB2 SER A 213     -10.294 -11.658  13.435  0.00  0.00      A     
ATOM   3288  OG  SER A 213     -12.241 -11.402  14.021  0.00  0.00      A     
ATOM   3289  HG1 SER A 213     -12.005 -12.181  14.556  0.00  0.00      A     
ATOM   3290  C   SER A 213      -9.991  -9.374  11.923  0.00  0.00      A     
ATOM   3291  O   SER A 213      -9.830  -8.271  12.443  0.00  0.00      A     
ATOM   3292  N   TRP A 214      -9.098  -9.891  11.078  0.00  0.00      A     
ATOM   3293  HN  TRP A 214      -9.276 -10.823  10.717  0.00  0.00      A     
ATOM   3294  CA  TRP A 214      -7.954  -9.154  10.538  0.00  0.00      A     
ATOM   3295  HA  TRP A 214      -7.763  -8.267  11.143  0.00  0.00      A     
ATOM   3296  CB  TRP A 214      -6.715 -10.043  10.642  0.00  0.00      A     
ATOM   3297  HB1 TRP A 214      -6.899 -10.976  10.108  0.00  0.00      A     
ATOM   3298  HB2 TRP A 214      -6.555 -10.298  11.691  0.00  0.00      A     
ATOM   3299  CG  TRP A 214      -5.455  -9.449  10.106  0.00  0.00      A     
ATOM   3300  CD1 TRP A 214      -4.580  -8.672  10.785  0.00  0.00      A     
ATOM   3301  HD1 TRP A 214      -4.704  -8.368  11.817  0.00  0.00      A     
ATOM   3302  NE1 TRP A 214      -3.497  -8.379   9.974  0.00  0.00      A     
ATOM   3303  HE1 TRP A 214      -2.666  -7.880  10.291  0.00  0.00      A     
ATOM   3304  CE2 TRP A 214      -3.638  -8.945   8.724  0.00  0.00      A     
ATOM   3305  CZ2 TRP A 214      -2.835  -8.947   7.577  0.00  0.00      A     
ATOM   3306  HZ2 TRP A 214      -1.889  -8.428   7.571  0.00  0.00      A     
ATOM   3307  CH2 TRP A 214      -3.302  -9.611   6.430  0.00  0.00      A     
ATOM   3308  HH2 TRP A 214      -2.732  -9.594   5.514  0.00  0.00      A     
ATOM   3309  CZ3 TRP A 214      -4.543 -10.269   6.443  0.00  0.00      A     
ATOM   3310  HZ3 TRP A 214      -4.899 -10.760   5.547  0.00  0.00      A     
ATOM   3311  CE3 TRP A 214      -5.341 -10.261   7.599  0.00  0.00      A     
ATOM   3312  HE3 TRP A 214      -6.297 -10.766   7.595  0.00  0.00      A     
ATOM   3313  CD2 TRP A 214      -4.900  -9.609   8.770  0.00  0.00      A     
ATOM   3314  C   TRP A 214      -8.220  -8.645   9.111  0.00  0.00      A     
ATOM   3315  O   TRP A 214      -7.883  -7.500   8.819  0.00  0.00      A     
ATOM   3316  N   MET A 215      -8.945  -9.391   8.262  0.00  0.00      A     
ATOM   3317  HN  MET A 215      -9.170 -10.341   8.533  0.00  0.00      A     
ATOM   3318  CA  MET A 215      -9.415  -8.872   6.956  0.00  0.00      A     
ATOM   3319  HA  MET A 215      -8.534  -8.623   6.366  0.00  0.00      A     
ATOM   3320  CB  MET A 215     -10.226  -9.891   6.143  0.00  0.00      A     
ATOM   3321  HB1 MET A 215     -10.449  -9.454   5.169  0.00  0.00      A     
ATOM   3322  HB2 MET A 215     -11.182 -10.061   6.633  0.00  0.00      A     
ATOM   3323  CG  MET A 215      -9.523 -11.225   5.898  0.00  0.00      A     
ATOM   3324  HG1 MET A 215     -10.244 -11.891   5.424  0.00  0.00      A     
ATOM   3325  HG2 MET A 215      -9.233 -11.666   6.847  0.00  0.00      A     
ATOM   3326  SD  MET A 215      -8.061 -11.131   4.839  0.00  0.00      A     
ATOM   3327  CE  MET A 215      -8.285 -12.676   3.914  0.00  0.00      A     
ATOM   3328  HE1 MET A 215      -7.526 -12.757   3.138  0.00  0.00      A     
ATOM   3329  HE2 MET A 215      -9.266 -12.679   3.437  0.00  0.00      A     
ATOM   3330  HE3 MET A 215      -8.206 -13.528   4.586  0.00  0.00      A     
ATOM   3331  C   MET A 215     -10.259  -7.590   7.056  0.00  0.00      A     
ATOM   3332  O   MET A 215     -10.226  -6.785   6.133  0.00  0.00      A     
ATOM   3333  N   ILE A 216     -10.992  -7.356   8.152  0.00  0.00      A     
ATOM   3334  HN  ILE A 216     -11.104  -8.119   8.812  0.00  0.00      A     
ATOM   3335  CA  ILE A 216     -11.731  -6.098   8.397  0.00  0.00      A     
ATOM   3336  HA  ILE A 216     -12.234  -5.851   7.465  0.00  0.00      A     
ATOM   3337  CB  ILE A 216     -12.831  -6.307   9.461  0.00  0.00      A     
ATOM   3338  HB  ILE A 216     -13.392  -7.198   9.177  0.00  0.00      A     
ATOM   3339  CG2 ILE A 216     -12.253  -6.555  10.862  0.00  0.00      A     
ATOM   3340 HG21 ILE A 216     -13.046  -6.877  11.533  0.00  0.00      A     
ATOM   3341 HG22 ILE A 216     -11.797  -5.652  11.270  0.00  0.00      A     
ATOM   3342 HG23 ILE A 216     -11.514  -7.348  10.815  0.00  0.00      A     
ATOM   3343  CG1 ILE A 216     -13.834  -5.141   9.548  0.00  0.00      A     
ATOM   3344 HG11 ILE A 216     -13.312  -4.241   9.871  0.00  0.00      A     
ATOM   3345 HG12 ILE A 216     -14.584  -5.385  10.302  0.00  0.00      A     
ATOM   3346  CD  ILE A 216     -14.568  -4.851   8.231  0.00  0.00      A     
ATOM   3347  HD1 ILE A 216     -13.880  -4.450   7.488  0.00  0.00      A     
ATOM   3348  HD2 ILE A 216     -15.345  -4.108   8.402  0.00  0.00      A     
ATOM   3349  HD3 ILE A 216     -15.025  -5.765   7.852  0.00  0.00      A     
ATOM   3350  C   ILE A 216     -10.820  -4.899   8.723  0.00  0.00      A     
ATOM   3351  O   ILE A 216     -11.015  -3.815   8.179  0.00  0.00      A     
ATOM   3352  N   ALA A 217      -9.747  -5.093   9.498  0.00  0.00      A     
ATOM   3353  HN  ALA A 217      -9.610  -6.008   9.902  0.00  0.00      A     
ATOM   3354  CA  ALA A 217      -8.663  -4.108   9.628  0.00  0.00      A     
ATOM   3355  HA  ALA A 217      -9.077  -3.158   9.971  0.00  0.00      A     
ATOM   3356  CB  ALA A 217      -7.682  -4.626  10.690  0.00  0.00      A     
ATOM   3357  HB1 ALA A 217      -8.214  -4.838  11.616  0.00  0.00      A     
ATOM   3358  HB2 ALA A 217      -6.923  -3.871  10.891  0.00  0.00      A     
ATOM   3359  HB3 ALA A 217      -7.190  -5.535  10.349  0.00  0.00      A     
ATOM   3360  C   ALA A 217      -7.973  -3.848   8.269  0.00  0.00      A     
ATOM   3361  O   ALA A 217      -7.794  -2.710   7.836  0.00  0.00      A     
ATOM   3362  N   GLN A 218      -7.706  -4.915   7.514  0.00  0.00      A     
ATOM   3363  HN  GLN A 218      -7.850  -5.834   7.922  0.00  0.00      A     
ATOM   3364  CA  GLN A 218      -7.219  -4.828   6.134  0.00  0.00      A     
ATOM   3365  HA  GLN A 218      -6.438  -4.074   6.115  0.00  0.00      A     
ATOM   3366  CB  GLN A 218      -6.583  -6.155   5.714  0.00  0.00      A     
ATOM   3367  HB1 GLN A 218      -6.194  -6.028   4.707  0.00  0.00      A     
ATOM   3368  HB2 GLN A 218      -7.347  -6.929   5.684  0.00  0.00      A     
ATOM   3369  CG  GLN A 218      -5.437  -6.611   6.637  0.00  0.00      A     
ATOM   3370  HG1 GLN A 218      -5.037  -7.546   6.269  0.00  0.00      A     
ATOM   3371  HG2 GLN A 218      -5.826  -6.813   7.630  0.00  0.00      A     
ATOM   3372  CD  GLN A 218      -4.289  -5.619   6.766  0.00  0.00      A     
ATOM   3373  OE1 GLN A 218      -3.938  -4.875   5.863  0.00  0.00      A     
ATOM   3374  NE2 GLN A 218      -3.682  -5.524   7.921  0.00  0.00      A     
ATOM   3375 HE21 GLN A 218      -3.018  -4.778   8.033  0.00  0.00      A     
ATOM   3376 HE22 GLN A 218      -3.961  -6.115   8.680  0.00  0.00      A     
ATOM   3377  C   GLN A 218      -8.264  -4.354   5.102  0.00  0.00      A     
ATOM   3378  O   GLN A 218      -7.901  -4.011   3.984  0.00  0.00      A     
ATOM   3379  N   THR A 219      -9.545  -4.235   5.464  0.00  0.00      A     
ATOM   3380  HN  THR A 219      -9.810  -4.603   6.367  0.00  0.00      A     
ATOM   3381  CA  THR A 219     -10.567  -3.535   4.653  0.00  0.00      A     
ATOM   3382  HA  THR A 219     -10.441  -3.808   3.606  0.00  0.00      A     
ATOM   3383  CB  THR A 219     -12.003  -3.909   5.044  0.00  0.00      A     
ATOM   3384  HB  THR A 219     -12.200  -3.611   6.071  0.00  0.00      A     
ATOM   3385  CG2 THR A 219     -13.058  -3.281   4.139  0.00  0.00      A     
ATOM   3386 HG21 THR A 219     -14.040  -3.674   4.404  0.00  0.00      A     
ATOM   3387 HG22 THR A 219     -12.845  -3.527   3.098  0.00  0.00      A     
ATOM   3388 HG23 THR A 219     -13.072  -2.199   4.265  0.00  0.00      A     
ATOM   3389  OG1 THR A 219     -12.187  -5.296   4.914  0.00  0.00      A     
ATOM   3390  HG1 THR A 219     -11.414  -5.747   5.293  0.00  0.00      A     
ATOM   3391  C   THR A 219     -10.390  -2.024   4.765  0.00  0.00      A     
ATOM   3392  O   THR A 219     -10.526  -1.316   3.770  0.00  0.00      A     
ATOM   3393  N   VAL A 220      -9.942  -1.523   5.926  0.00  0.00      A     
ATOM   3394  HN  VAL A 220      -9.850  -2.152   6.716  0.00  0.00      A     
ATOM   3395  CA  VAL A 220      -9.383  -0.156   6.042  0.00  0.00      A     
ATOM   3396  HA  VAL A 220     -10.133   0.542   5.669  0.00  0.00      A     
ATOM   3397  CB  VAL A 220      -9.047   0.258   7.489  0.00  0.00      A     
ATOM   3398  HB  VAL A 220      -8.119  -0.214   7.802  0.00  0.00      A     
ATOM   3399  CG1 VAL A 220      -8.860   1.775   7.565  0.00  0.00      A     
ATOM   3400 HG11 VAL A 220      -9.779   2.285   7.277  0.00  0.00      A     
ATOM   3401 HG12 VAL A 220      -8.045   2.094   6.917  0.00  0.00      A     
ATOM   3402 HG13 VAL A 220      -8.606   2.047   8.586  0.00  0.00      A     
ATOM   3403  CG2 VAL A 220     -10.149  -0.112   8.490  0.00  0.00      A     
ATOM   3404 HG21 VAL A 220     -11.104   0.304   8.169  0.00  0.00      A     
ATOM   3405 HG22 VAL A 220      -9.894   0.276   9.476  0.00  0.00      A     
ATOM   3406 HG23 VAL A 220     -10.234  -1.195   8.566  0.00  0.00      A     
ATOM   3407  C   VAL A 220      -8.142   0.009   5.158  0.00  0.00      A     
ATOM   3408  O   VAL A 220      -8.072   0.977   4.405  0.00  0.00      A     
ATOM   3409  N   THR A 221      -7.223  -0.972   5.132  0.00  0.00      A     
ATOM   3410  HN  THR A 221      -7.291  -1.701   5.832  0.00  0.00      A     
ATOM   3411  CA  THR A 221      -6.116  -1.027   4.134  0.00  0.00      A     
ATOM   3412  HA  THR A 221      -5.506  -0.133   4.253  0.00  0.00      A     
ATOM   3413  CB  THR A 221      -5.181  -2.240   4.287  0.00  0.00      A     
ATOM   3414  HB  THR A 221      -5.709  -3.153   4.035  0.00  0.00      A     
ATOM   3415  CG2 THR A 221      -3.924  -2.175   3.422  0.00  0.00      A     
ATOM   3416 HG21 THR A 221      -3.430  -1.214   3.556  0.00  0.00      A     
ATOM   3417 HG22 THR A 221      -4.185  -2.303   2.372  0.00  0.00      A     
ATOM   3418 HG23 THR A 221      -3.241  -2.977   3.703  0.00  0.00      A     
ATOM   3419  OG1 THR A 221      -4.715  -2.356   5.599  0.00  0.00      A     
ATOM   3420  HG1 THR A 221      -4.291  -3.241   5.632  0.00  0.00      A     
ATOM   3421  C   THR A 221      -6.608  -1.049   2.687  0.00  0.00      A     
ATOM   3422  O   THR A 221      -5.996  -0.417   1.837  0.00  0.00      A     
ATOM   3423  N   ALA A 222      -7.709  -1.730   2.367  0.00  0.00      A     
ATOM   3424  HN  ALA A 222      -8.120  -2.333   3.070  0.00  0.00      A     
ATOM   3425  CA  ALA A 222      -8.272  -1.765   1.016  0.00  0.00      A     
ATOM   3426  HA  ALA A 222      -7.461  -1.958   0.318  0.00  0.00      A     
ATOM   3427  CB  ALA A 222      -9.244  -2.942   0.931  0.00  0.00      A     
ATOM   3428  HB1 ALA A 222      -8.725  -3.855   1.220  0.00  0.00      A     
ATOM   3429  HB2 ALA A 222      -9.600  -3.055  -0.093  0.00  0.00      A     
ATOM   3430  HB3 ALA A 222     -10.099  -2.784   1.587  0.00  0.00      A     
ATOM   3431  C   ALA A 222      -8.932  -0.439   0.581  0.00  0.00      A     
ATOM   3432  O   ALA A 222      -8.741   0.001  -0.556  0.00  0.00      A     
ATOM   3433  N   VAL A 223      -9.663   0.235   1.477  0.00  0.00      A     
ATOM   3434  HN  VAL A 223      -9.835  -0.218   2.372  0.00  0.00      A     
ATOM   3435  CA  VAL A 223     -10.202   1.599   1.258  0.00  0.00      A     
ATOM   3436  HA  VAL A 223     -10.746   1.623   0.314  0.00  0.00      A     
ATOM   3437  CB  VAL A 223     -11.183   2.008   2.377  0.00  0.00      A     
ATOM   3438  HB  VAL A 223     -10.710   1.853   3.348  0.00  0.00      A     
ATOM   3439  CG1 VAL A 223     -11.619   3.476   2.276  0.00  0.00      A     
ATOM   3440 HG11 VAL A 223     -12.028   3.681   1.286  0.00  0.00      A     
ATOM   3441 HG12 VAL A 223     -10.778   4.143   2.466  0.00  0.00      A     
ATOM   3442 HG13 VAL A 223     -12.383   3.686   3.025  0.00  0.00      A     
ATOM   3443  CG2 VAL A 223     -12.458   1.161   2.306  0.00  0.00      A     
ATOM   3444 HG21 VAL A 223     -13.121   1.423   3.130  0.00  0.00      A     
ATOM   3445 HG22 VAL A 223     -12.217   0.102   2.388  0.00  0.00      A     
ATOM   3446 HG23 VAL A 223     -12.975   1.336   1.362  0.00  0.00      A     
ATOM   3447  C   VAL A 223      -9.075   2.626   1.141  0.00  0.00      A     
ATOM   3448  O   VAL A 223      -8.955   3.300   0.117  0.00  0.00      A     
ATOM   3449  N   ALA A 224      -8.193   2.704   2.140  0.00  0.00      A     
ATOM   3450  HN  ALA A 224      -8.323   2.102   2.948  0.00  0.00      A     
ATOM   3451  CA  ALA A 224      -7.028   3.592   2.141  0.00  0.00      A     
ATOM   3452  HA  ALA A 224      -7.369   4.613   1.965  0.00  0.00      A     
ATOM   3453  CB  ALA A 224      -6.395   3.539   3.533  0.00  0.00      A     
ATOM   3454  HB1 ALA A 224      -7.132   3.803   4.292  0.00  0.00      A     
ATOM   3455  HB2 ALA A 224      -5.572   4.249   3.572  0.00  0.00      A     
ATOM   3456  HB3 ALA A 224      -6.010   2.538   3.738  0.00  0.00      A     
ATOM   3457  C   ALA A 224      -5.991   3.262   1.046  0.00  0.00      A     
ATOM   3458  O   ALA A 224      -5.291   4.152   0.570  0.00  0.00      A     
ATOM   3459  N   GLY A 225      -5.912   2.006   0.602  0.00  0.00      A     
ATOM   3460  HN  GLY A 225      -6.437   1.307   1.117  0.00  0.00      A     
ATOM   3461  CA  GLY A 225      -4.992   1.501  -0.426  0.00  0.00      A     
ATOM   3462  HA1 GLY A 225      -4.855   0.430  -0.278  0.00  0.00      A     
ATOM   3463  HA2 GLY A 225      -4.018   1.973  -0.319  0.00  0.00      A     
ATOM   3464  C   GLY A 225      -5.482   1.709  -1.858  0.00  0.00      A     
ATOM   3465  O   GLY A 225      -4.685   2.078  -2.718  0.00  0.00      A     
ATOM   3466  N   LEU A 226      -6.782   1.579  -2.136  0.00  0.00      A     
ATOM   3467  HN  LEU A 226      -7.405   1.208  -1.424  0.00  0.00      A     
ATOM   3468  CA  LEU A 226      -7.365   2.098  -3.384  0.00  0.00      A     
ATOM   3469  HA  LEU A 226      -6.795   1.699  -4.222  0.00  0.00      A     
ATOM   3470  CB  LEU A 226      -8.820   1.605  -3.492  0.00  0.00      A     
ATOM   3471  HB1 LEU A 226      -9.401   2.043  -2.679  0.00  0.00      A     
ATOM   3472  HB2 LEU A 226      -8.829   0.522  -3.367  0.00  0.00      A     
ATOM   3473  CG  LEU A 226      -9.506   1.939  -4.830  0.00  0.00      A     
ATOM   3474  HG  LEU A 226      -9.453   3.012  -5.014  0.00  0.00      A     
ATOM   3475  CD1 LEU A 226      -8.872   1.193  -6.004  0.00  0.00      A     
ATOM   3476 HD11 LEU A 226      -7.841   1.510  -6.137  0.00  0.00      A     
ATOM   3477 HD12 LEU A 226      -9.417   1.430  -6.918  0.00  0.00      A     
ATOM   3478 HD13 LEU A 226      -8.909   0.118  -5.830  0.00  0.00      A     
ATOM   3479  CD2 LEU A 226     -10.974   1.527  -4.768  0.00  0.00      A     
ATOM   3480 HD21 LEU A 226     -11.056   0.453  -4.604  0.00  0.00      A     
ATOM   3481 HD22 LEU A 226     -11.464   1.787  -5.707  0.00  0.00      A     
ATOM   3482 HD23 LEU A 226     -11.471   2.061  -3.959  0.00  0.00      A     
ATOM   3483  C   LEU A 226      -7.243   3.635  -3.449  0.00  0.00      A     
ATOM   3484  O   LEU A 226      -6.702   4.176  -4.411  0.00  0.00      A     
ATOM   3485  N   THR A 227      -7.613   4.320  -2.360  0.00  0.00      A     
ATOM   3486  HN  THR A 227      -8.078   3.802  -1.623  0.00  0.00      A     
ATOM   3487  CA  THR A 227      -7.411   5.779  -2.158  0.00  0.00      A     
ATOM   3488  HA  THR A 227      -7.939   6.315  -2.946  0.00  0.00      A     
ATOM   3489  CB  THR A 227      -7.991   6.251  -0.814  0.00  0.00      A     
ATOM   3490  HB  THR A 227      -7.419   5.815   0.005  0.00  0.00      A     
ATOM   3491  CG2 THR A 227      -8.024   7.766  -0.641  0.00  0.00      A     
ATOM   3492 HG21 THR A 227      -8.501   8.227  -1.507  0.00  0.00      A     
ATOM   3493 HG22 THR A 227      -7.014   8.154  -0.526  0.00  0.00      A     
ATOM   3494 HG23 THR A 227      -8.596   8.016   0.253  0.00  0.00      A     
ATOM   3495  OG1 THR A 227      -9.328   5.836  -0.701  0.00  0.00      A     
ATOM   3496  HG1 THR A 227      -9.323   4.915  -0.392  0.00  0.00      A     
ATOM   3497  C   THR A 227      -5.943   6.212  -2.232  0.00  0.00      A     
ATOM   3498  O   THR A 227      -5.651   7.348  -2.588  0.00  0.00      A     
ATOM   3499  N   SER A 228      -4.990   5.311  -1.961  0.00  0.00      A     
ATOM   3500  HN  SER A 228      -5.282   4.410  -1.614  0.00  0.00      A     
ATOM   3501  CA  SER A 228      -3.550   5.599  -2.082  0.00  0.00      A     
ATOM   3502  HA  SER A 228      -3.317   6.480  -1.482  0.00  0.00      A     
ATOM   3503  CB  SER A 228      -2.651   4.457  -1.595  0.00  0.00      A     
ATOM   3504  HB1 SER A 228      -1.611   4.711  -1.808  0.00  0.00      A     
ATOM   3505  HB2 SER A 228      -2.886   3.544  -2.137  0.00  0.00      A     
ATOM   3506  OG  SER A 228      -2.762   4.232  -0.204  0.00  0.00      A     
ATOM   3507  HG1 SER A 228      -3.696   4.366   0.065  0.00  0.00      A     
ATOM   3508  C   SER A 228      -3.114   5.906  -3.510  0.00  0.00      A     
ATOM   3509  O   SER A 228      -2.215   6.715  -3.669  0.00  0.00      A     
ATOM   3510  N   TYR A 229      -3.708   5.323  -4.558  0.00  0.00      A     
ATOM   3511  HN  TYR A 229      -4.512   4.726  -4.398  0.00  0.00      A     
ATOM   3512  CA  TYR A 229      -3.306   5.623  -5.950  0.00  0.00      A     
ATOM   3513  HA  TYR A 229      -2.243   5.391  -6.041  0.00  0.00      A     
ATOM   3514  CB  TYR A 229      -4.041   4.704  -6.938  0.00  0.00      A     
ATOM   3515  HB1 TYR A 229      -4.288   5.275  -7.834  0.00  0.00      A     
ATOM   3516  HB2 TYR A 229      -4.982   4.364  -6.504  0.00  0.00      A     
ATOM   3517  CG  TYR A 229      -3.220   3.495  -7.349  0.00  0.00      A     
ATOM   3518  CD1 TYR A 229      -2.779   2.568  -6.385  0.00  0.00      A     
ATOM   3519  HD1 TYR A 229      -3.064   2.690  -5.349  0.00  0.00      A     
ATOM   3520  CE1 TYR A 229      -1.972   1.479  -6.773  0.00  0.00      A     
ATOM   3521  HE1 TYR A 229      -1.649   0.753  -6.046  0.00  0.00      A     
ATOM   3522  CZ  TYR A 229      -1.621   1.302  -8.127  0.00  0.00      A     
ATOM   3523  OH  TYR A 229      -0.864   0.240  -8.500  0.00  0.00      A     
ATOM   3524  HH  TYR A 229      -0.735   0.233  -9.462  0.00  0.00      A     
ATOM   3525  CE2 TYR A 229      -2.069   2.229  -9.088  0.00  0.00      A     
ATOM   3526  HE2 TYR A 229      -1.792   2.117 -10.122  0.00  0.00      A     
ATOM   3527  CD2 TYR A 229      -2.859   3.323  -8.697  0.00  0.00      A     
ATOM   3528  HD2 TYR A 229      -3.175   4.044  -9.437  0.00  0.00      A     
ATOM   3529  C   TYR A 229      -3.409   7.125  -6.311  0.00  0.00      A     
ATOM   3530  O   TYR A 229      -2.385   7.694  -6.708  0.00  0.00      A     
ATOM   3531  N   PRO A 230      -4.543   7.809  -6.036  0.00  0.00      A     
ATOM   3532  CD  PRO A 230      -5.864   7.207  -5.884  0.00  0.00      A     
ATOM   3533  HD1 PRO A 230      -5.931   6.665  -4.945  0.00  0.00      A     
ATOM   3534  HD2 PRO A 230      -6.088   6.536  -6.714  0.00  0.00      A     
ATOM   3535  CG  PRO A 230      -6.870   8.355  -5.881  0.00  0.00      A     
ATOM   3536  HG1 PRO A 230      -7.197   8.548  -6.903  0.00  0.00      A     
ATOM   3537  HG2 PRO A 230      -7.723   8.146  -5.235  0.00  0.00      A     
ATOM   3538  CB  PRO A 230      -6.050   9.538  -5.379  0.00  0.00      A     
ATOM   3539  HB1 PRO A 230      -6.466  10.490  -5.715  0.00  0.00      A     
ATOM   3540  HB2 PRO A 230      -5.992   9.509  -4.290  0.00  0.00      A     
ATOM   3541  CA  PRO A 230      -4.672   9.274  -5.989  0.00  0.00      A     
ATOM   3542  HA  PRO A 230      -4.692   9.629  -7.019  0.00  0.00      A     
ATOM   3543  C   PRO A 230      -3.588  10.081  -5.245  0.00  0.00      A     
ATOM   3544  O   PRO A 230      -3.440  11.266  -5.526  0.00  0.00      A     
ATOM   3545  N   PHE A 231      -2.779   9.460  -4.378  0.00  0.00      A     
ATOM   3546  HN  PHE A 231      -2.971   8.489  -4.172  0.00  0.00      A     
ATOM   3547  CA  PHE A 231      -1.680  10.106  -3.633  0.00  0.00      A     
ATOM   3548  HA  PHE A 231      -1.515  11.103  -4.044  0.00  0.00      A     
ATOM   3549  CB  PHE A 231      -2.114  10.278  -2.176  0.00  0.00      A     
ATOM   3550  HB1 PHE A 231      -1.320  10.800  -1.646  0.00  0.00      A     
ATOM   3551  HB2 PHE A 231      -2.224   9.288  -1.733  0.00  0.00      A     
ATOM   3552  CG  PHE A 231      -3.398  11.062  -1.972  0.00  0.00      A     
ATOM   3553  CD1 PHE A 231      -4.580  10.397  -1.596  0.00  0.00      A     
ATOM   3554  HD1 PHE A 231      -4.577   9.327  -1.464  0.00  0.00      A     
ATOM   3555  CE1 PHE A 231      -5.770  11.121  -1.401  0.00  0.00      A     
ATOM   3556  HE1 PHE A 231      -6.678  10.605  -1.124  0.00  0.00      A     
ATOM   3557  CZ  PHE A 231      -5.779  12.515  -1.576  0.00  0.00      A     
ATOM   3558  HZ  PHE A 231      -6.694  13.074  -1.429  0.00  0.00      A     
ATOM   3559  CE2 PHE A 231      -4.602  13.182  -1.954  0.00  0.00      A     
ATOM   3560  HE2 PHE A 231      -4.615  14.254  -2.093  0.00  0.00      A     
ATOM   3561  CD2 PHE A 231      -3.415  12.456  -2.161  0.00  0.00      A     
ATOM   3562  HD2 PHE A 231      -2.516  12.970  -2.469  0.00  0.00      A     
ATOM   3563  C   PHE A 231      -0.306   9.394  -3.730  0.00  0.00      A     
ATOM   3564  O   PHE A 231       0.685   9.858  -3.165  0.00  0.00      A     
ATOM   3565  N   ASP A 232      -0.184   8.335  -4.535  0.00  0.00      A     
ATOM   3566  HN  ASP A 232      -1.051   7.961  -4.899  0.00  0.00      A     
ATOM   3567  CA  ASP A 232       1.040   7.541  -4.739  0.00  0.00      A     
ATOM   3568  HA  ASP A 232       1.859   7.991  -4.181  0.00  0.00      A     
ATOM   3569  CB  ASP A 232       0.792   6.138  -4.164  0.00  0.00      A     
ATOM   3570  HB1 ASP A 232       0.012   5.644  -4.746  0.00  0.00      A     
ATOM   3571  HB2 ASP A 232       0.441   6.232  -3.135  0.00  0.00      A     
ATOM   3572  CG  ASP A 232       2.039   5.261  -4.169  0.00  0.00      A     
ATOM   3573  OD1 ASP A 232       2.766   5.229  -3.152  0.00  0.00      A     
ATOM   3574  OD2 ASP A 232       2.284   4.539  -5.161  0.00  0.00      A     
ATOM   3575  C   ASP A 232       1.504   7.457  -6.209  0.00  0.00      A     
ATOM   3576  O   ASP A 232       2.704   7.520  -6.468  0.00  0.00      A     
ATOM   3577  N   THR A 233       0.593   7.339  -7.180  0.00  0.00      A     
ATOM   3578  HN  THR A 233      -0.387   7.303  -6.925  0.00  0.00      A     
ATOM   3579  CA  THR A 233       0.951   7.175  -8.609  0.00  0.00      A     
ATOM   3580  HA  THR A 233       1.649   6.344  -8.693  0.00  0.00      A     
ATOM   3581  CB  THR A 233      -0.263   6.842  -9.479  0.00  0.00      A     
ATOM   3582  HB  THR A 233      -0.902   7.719  -9.560  0.00  0.00      A     
ATOM   3583  CG2 THR A 233       0.102   6.331 -10.871  0.00  0.00      A     
ATOM   3584 HG21 THR A 233      -0.802   6.026 -11.397  0.00  0.00      A     
ATOM   3585 HG22 THR A 233       0.776   5.482 -10.792  0.00  0.00      A     
ATOM   3586 HG23 THR A 233       0.592   7.114 -11.444  0.00  0.00      A     
ATOM   3587  OG1 THR A 233      -0.981   5.792  -8.881  0.00  0.00      A     
ATOM   3588  HG1 THR A 233      -1.910   5.994  -9.046  0.00  0.00      A     
ATOM   3589  C   THR A 233       1.654   8.384  -9.215  0.00  0.00      A     
ATOM   3590  O   THR A 233       2.626   8.189  -9.938  0.00  0.00      A     
ATOM   3591  N   VAL A 234       1.253   9.615  -8.871  0.00  0.00      A     
ATOM   3592  HN  VAL A 234       0.444   9.688  -8.264  0.00  0.00      A     
ATOM   3593  CA  VAL A 234       1.938  10.868  -9.274  0.00  0.00      A     
ATOM   3594  HA  VAL A 234       1.983  10.911 -10.362  0.00  0.00      A     
ATOM   3595  CB  VAL A 234       1.172  12.119  -8.788  0.00  0.00      A     
ATOM   3596  HB  VAL A 234       0.809  11.963  -7.779  0.00  0.00      A     
ATOM   3597  CG1 VAL A 234       2.034  13.383  -8.755  0.00  0.00      A     
ATOM   3598 HG11 VAL A 234       2.750  13.315  -7.939  0.00  0.00      A     
ATOM   3599 HG12 VAL A 234       1.405  14.257  -8.589  0.00  0.00      A     
ATOM   3600 HG13 VAL A 234       2.581  13.488  -9.685  0.00  0.00      A     
ATOM   3601  CG2 VAL A 234      -0.051  12.375  -9.666  0.00  0.00      A     
ATOM   3602 HG21 VAL A 234       0.256  12.556 -10.692  0.00  0.00      A     
ATOM   3603 HG22 VAL A 234      -0.601  13.236  -9.287  0.00  0.00      A     
ATOM   3604 HG23 VAL A 234      -0.705  11.505  -9.636  0.00  0.00      A     
ATOM   3605  C   VAL A 234       3.384  10.888  -8.782  0.00  0.00      A     
ATOM   3606  O   VAL A 234       4.302  11.078  -9.572  0.00  0.00      A     
ATOM   3607  N   ARG A 235       3.605  10.589  -7.500  0.00  0.00      A     
ATOM   3608  HN  ARG A 235       2.770  10.485  -6.926  0.00  0.00      A     
ATOM   3609  CA  ARG A 235       4.904  10.297  -6.860  0.00  0.00      A     
ATOM   3610  HA  ARG A 235       5.509  11.205  -6.840  0.00  0.00      A     
ATOM   3611  CB  ARG A 235       4.582   9.905  -5.401  0.00  0.00      A     
ATOM   3612  HB1 ARG A 235       3.597   9.453  -5.394  0.00  0.00      A     
ATOM   3613  HB2 ARG A 235       4.472  10.830  -4.833  0.00  0.00      A     
ATOM   3614  CG  ARG A 235       5.503   8.971  -4.598  0.00  0.00      A     
ATOM   3615  HG1 ARG A 235       6.323   9.551  -4.177  0.00  0.00      A     
ATOM   3616  HG2 ARG A 235       5.894   8.164  -5.217  0.00  0.00      A     
ATOM   3617  CD  ARG A 235       4.633   8.365  -3.479  0.00  0.00      A     
ATOM   3618  HD1 ARG A 235       4.051   7.544  -3.901  0.00  0.00      A     
ATOM   3619  HD2 ARG A 235       3.935   9.136  -3.143  0.00  0.00      A     
ATOM   3620  NE  ARG A 235       5.394   7.880  -2.314  0.00  0.00      A     
ATOM   3621  HE  ARG A 235       6.348   7.574  -2.436  0.00  0.00      A     
ATOM   3622  CZ  ARG A 235       4.964   7.849  -1.079  0.00  0.00      A     
ATOM   3623  NH1 ARG A 235       3.770   8.169  -0.720  0.00  0.00      A     
ATOM   3624 HH11 ARG A 235       3.546   8.306   0.247  0.00  0.00      A     
ATOM   3625 HH12 ARG A 235       3.120   8.409  -1.444  0.00  0.00      A     
ATOM   3626  NH2 ARG A 235       5.751   7.468  -0.146  0.00  0.00      A     
ATOM   3627 HH21 ARG A 235       5.417   7.413   0.790  0.00  0.00      A     
ATOM   3628 HH22 ARG A 235       6.635   7.071  -0.450  0.00  0.00      A     
ATOM   3629  C   ARG A 235       5.727   9.294  -7.679  0.00  0.00      A     
ATOM   3630  O   ARG A 235       6.806   9.661  -8.138  0.00  0.00      A     
ATOM   3631  N   ARG A 236       5.203   8.098  -7.996  0.00  0.00      A     
ATOM   3632  HN  ARG A 236       4.283   7.888  -7.616  0.00  0.00      A     
ATOM   3633  CA  ARG A 236       5.896   7.111  -8.874  0.00  0.00      A     
ATOM   3634  HA  ARG A 236       6.880   6.911  -8.449  0.00  0.00      A     
ATOM   3635  CB  ARG A 236       5.124   5.772  -8.964  0.00  0.00      A     
ATOM   3636  HB1 ARG A 236       5.769   5.057  -9.473  0.00  0.00      A     
ATOM   3637  HB2 ARG A 236       4.235   5.912  -9.581  0.00  0.00      A     
ATOM   3638  CG  ARG A 236       4.677   5.105  -7.652  0.00  0.00      A     
ATOM   3639  HG1 ARG A 236       4.347   4.092  -7.875  0.00  0.00      A     
ATOM   3640  HG2 ARG A 236       3.823   5.636  -7.260  0.00  0.00      A     
ATOM   3641  CD  ARG A 236       5.768   5.030  -6.583  0.00  0.00      A     
ATOM   3642  HD1 ARG A 236       6.339   5.959  -6.578  0.00  0.00      A     
ATOM   3643  HD2 ARG A 236       6.437   4.212  -6.840  0.00  0.00      A     
ATOM   3644  NE  ARG A 236       5.231   4.813  -5.228  0.00  0.00      A     
ATOM   3645  HE  ARG A 236       4.227   4.699  -5.108  0.00  0.00      A     
ATOM   3646  CZ  ARG A 236       5.945   4.908  -4.136  0.00  0.00      A     
ATOM   3647  NH1 ARG A 236       7.208   5.099  -4.131  0.00  0.00      A     
ATOM   3648 HH11 ARG A 236       7.648   5.290  -3.246  0.00  0.00      A     
ATOM   3649 HH12 ARG A 236       7.714   5.053  -5.002  0.00  0.00      A     
ATOM   3650  NH2 ARG A 236       5.443   4.858  -2.964  0.00  0.00      A     
ATOM   3651 HH21 ARG A 236       6.069   5.032  -2.195  0.00  0.00      A     
ATOM   3652 HH22 ARG A 236       4.430   4.896  -2.887  0.00  0.00      A     
ATOM   3653  C   ARG A 236       6.200   7.652 -10.284  0.00  0.00      A     
ATOM   3654  O   ARG A 236       7.331   7.551 -10.762  0.00  0.00      A     
ATOM   3655  N   ARG A 237       5.218   8.269 -10.946  0.00  0.00      A     
ATOM   3656  HN  ARG A 237       4.320   8.309 -10.471  0.00  0.00      A     
ATOM   3657  CA  ARG A 237       5.317   8.879 -12.292  0.00  0.00      A     
ATOM   3658  HA  ARG A 237       5.685   8.132 -12.994  0.00  0.00      A     
ATOM   3659  CB  ARG A 237       3.915   9.348 -12.728  0.00  0.00      A     
ATOM   3660  HB1 ARG A 237       4.004  10.110 -13.502  0.00  0.00      A     
ATOM   3661  HB2 ARG A 237       3.409   9.817 -11.884  0.00  0.00      A     
ATOM   3662  CG  ARG A 237       3.042   8.200 -13.265  0.00  0.00      A     
ATOM   3663  HG1 ARG A 237       2.002   8.520 -13.288  0.00  0.00      A     
ATOM   3664  HG2 ARG A 237       3.110   7.335 -12.606  0.00  0.00      A     
ATOM   3665  CD  ARG A 237       3.469   7.822 -14.688  0.00  0.00      A     
ATOM   3666  HD1 ARG A 237       4.491   7.444 -14.667  0.00  0.00      A     
ATOM   3667  HD2 ARG A 237       3.444   8.723 -15.302  0.00  0.00      A     
ATOM   3668  NE  ARG A 237       2.595   6.789 -15.266  0.00  0.00      A     
ATOM   3669  HE  ARG A 237       2.308   6.022 -14.666  0.00  0.00      A     
ATOM   3670  CZ  ARG A 237       2.127   6.734 -16.487  0.00  0.00      A     
ATOM   3671  NH1 ARG A 237       2.336   7.606 -17.398  0.00  0.00      A     
ATOM   3672 HH11 ARG A 237       1.753   7.504 -18.224  0.00  0.00      A     
ATOM   3673 HH12 ARG A 237       2.668   8.517 -17.138  0.00  0.00      A     
ATOM   3674  NH2 ARG A 237       1.374   5.778 -16.858  0.00  0.00      A     
ATOM   3675 HH21 ARG A 237       0.889   5.896 -17.743  0.00  0.00      A     
ATOM   3676 HH22 ARG A 237       1.038   5.139 -16.152  0.00  0.00      A     
ATOM   3677  C   ARG A 237       6.329  10.021 -12.375  0.00  0.00      A     
ATOM   3678  O   ARG A 237       7.046  10.112 -13.372  0.00  0.00      A     
ATOM   3679  N   MET A 238       6.445  10.833 -11.328  0.00  0.00      A     
ATOM   3680  HN  MET A 238       5.759  10.721 -10.588  0.00  0.00      A     
ATOM   3681  CA  MET A 238       7.435  11.910 -11.192  0.00  0.00      A     
ATOM   3682  HA  MET A 238       7.578  12.370 -12.163  0.00  0.00      A     
ATOM   3683  CB  MET A 238       6.897  13.012 -10.265  0.00  0.00      A     
ATOM   3684  HB1 MET A 238       7.657  13.773 -10.171  0.00  0.00      A     
ATOM   3685  HB2 MET A 238       6.682  12.597  -9.279  0.00  0.00      A     
ATOM   3686  CG  MET A 238       5.655  13.730 -10.807  0.00  0.00      A     
ATOM   3687  HG1 MET A 238       5.335  14.472 -10.074  0.00  0.00      A     
ATOM   3688  HG2 MET A 238       4.851  13.006 -10.908  0.00  0.00      A     
ATOM   3689  SD  MET A 238       5.851  14.555 -12.413  0.00  0.00      A     
ATOM   3690  CE  MET A 238       6.922  15.956 -11.997  0.00  0.00      A     
ATOM   3691  HE1 MET A 238       7.903  15.595 -11.701  0.00  0.00      A     
ATOM   3692  HE2 MET A 238       6.485  16.532 -11.182  0.00  0.00      A     
ATOM   3693  HE3 MET A 238       7.036  16.598 -12.871  0.00  0.00      A     
ATOM   3694  C   MET A 238       8.834  11.418 -10.766  0.00  0.00      A     
ATOM   3695  O   MET A 238       9.822  11.971 -11.246  0.00  0.00      A     
ATOM   3696  N   MET A 239       8.951  10.321 -10.005  0.00  0.00      A     
ATOM   3697  HN  MET A 239       8.115   9.970  -9.544  0.00  0.00      A     
ATOM   3698  CA  MET A 239      10.211   9.557  -9.829  0.00  0.00      A     
ATOM   3699  HA  MET A 239      10.979  10.229  -9.442  0.00  0.00      A     
ATOM   3700  CB  MET A 239      10.009   8.427  -8.799  0.00  0.00      A     
ATOM   3701  HB1 MET A 239      10.901   7.800  -8.769  0.00  0.00      A     
ATOM   3702  HB2 MET A 239       9.176   7.802  -9.111  0.00  0.00      A     
ATOM   3703  CG  MET A 239       9.739   8.932  -7.374  0.00  0.00      A     
ATOM   3704  HG1 MET A 239       9.139   9.840  -7.411  0.00  0.00      A     
ATOM   3705  HG2 MET A 239      10.689   9.196  -6.918  0.00  0.00      A     
ATOM   3706  SD  MET A 239       8.891   7.736  -6.299  0.00  0.00      A     
ATOM   3707  CE  MET A 239       9.033   8.626  -4.726  0.00  0.00      A     
ATOM   3708  HE1 MET A 239       8.557   9.602  -4.818  0.00  0.00      A     
ATOM   3709  HE2 MET A 239      10.083   8.768  -4.472  0.00  0.00      A     
ATOM   3710  HE3 MET A 239       8.548   8.056  -3.934  0.00  0.00      A     
ATOM   3711  C   MET A 239      10.766   8.979 -11.155  0.00  0.00      A     
ATOM   3712  O   MET A 239      11.979   8.824 -11.310  0.00  0.00      A     
ATOM   3713  N   MET A 240       9.900   8.720 -12.148  0.00  0.00      A     
ATOM   3714  HN  MET A 240       8.916   8.727 -11.915  0.00  0.00      A     
ATOM   3715  CA  MET A 240      10.304   8.505 -13.554  0.00  0.00      A     
ATOM   3716  HA  MET A 240      11.257   7.977 -13.564  0.00  0.00      A     
ATOM   3717  CB  MET A 240       9.282   7.628 -14.299  0.00  0.00      A     
ATOM   3718  HB1 MET A 240       9.442   7.726 -15.374  0.00  0.00      A     
ATOM   3719  HB2 MET A 240       8.269   7.959 -14.075  0.00  0.00      A     
ATOM   3720  CG  MET A 240       9.414   6.142 -13.946  0.00  0.00      A     
ATOM   3721  HG1 MET A 240       8.642   5.600 -14.487  0.00  0.00      A     
ATOM   3722  HG2 MET A 240       9.248   6.009 -12.876  0.00  0.00      A     
ATOM   3723  SD  MET A 240      11.003   5.399 -14.401  0.00  0.00      A     
ATOM   3724  CE  MET A 240      10.709   3.674 -13.935  0.00  0.00      A     
ATOM   3725  HE1 MET A 240      11.602   3.083 -14.142  0.00  0.00      A     
ATOM   3726  HE2 MET A 240       9.881   3.271 -14.516  0.00  0.00      A     
ATOM   3727  HE3 MET A 240      10.463   3.613 -12.877  0.00  0.00      A     
ATOM   3728  C   MET A 240      10.566   9.805 -14.343  0.00  0.00      A     
ATOM   3729  O   MET A 240      11.541   9.858 -15.091  0.00  0.00      A     
ATOM   3730  N   GLN A 241       9.790  10.884 -14.155  0.00  0.00      A     
ATOM   3731  HN  GLN A 241       8.973  10.797 -13.565  0.00  0.00      A     
ATOM   3732  CA  GLN A 241      10.105  12.195 -14.774  0.00  0.00      A     
ATOM   3733  HA  GLN A 241      10.176  12.047 -15.852  0.00  0.00      A     
ATOM   3734  CB  GLN A 241       9.027  13.265 -14.525  0.00  0.00      A     
ATOM   3735  HB1 GLN A 241       9.346  14.171 -15.039  0.00  0.00      A     
ATOM   3736  HB2 GLN A 241       8.993  13.508 -13.463  0.00  0.00      A     
ATOM   3737  CG  GLN A 241       7.604  12.962 -15.014  0.00  0.00      A     
ATOM   3738  HG1 GLN A 241       7.101  13.912 -15.197  0.00  0.00      A     
ATOM   3739  HG2 GLN A 241       7.053  12.454 -14.231  0.00  0.00      A     
ATOM   3740  CD  GLN A 241       7.519  12.130 -16.282  0.00  0.00      A     
ATOM   3741  OE1 GLN A 241       7.783  12.573 -17.381  0.00  0.00      A     
ATOM   3742  NE2 GLN A 241       7.139  10.882 -16.198  0.00  0.00      A     
ATOM   3743 HE21 GLN A 241       7.030  10.402 -17.072  0.00  0.00      A     
ATOM   3744 HE22 GLN A 241       6.975  10.472 -15.289  0.00  0.00      A     
ATOM   3745  C   GLN A 241      11.474  12.759 -14.347  0.00  0.00      A     
ATOM   3746  O   GLN A 241      12.148  13.393 -15.155  0.00  0.00      A     
ATOM   3747  N   SER A 242      11.942  12.462 -13.128  0.00  0.00      A     
ATOM   3748  HN  SER A 242      11.294  12.047 -12.467  0.00  0.00      A     
ATOM   3749  CA  SER A 242      13.319  12.743 -12.659  0.00  0.00      A     
ATOM   3750  HA  SER A 242      13.507  13.808 -12.795  0.00  0.00      A     
ATOM   3751  CB  SER A 242      13.461  12.432 -11.165  0.00  0.00      A     
ATOM   3752  HB1 SER A 242      14.510  12.485 -10.883  0.00  0.00      A     
ATOM   3753  HB2 SER A 242      13.079  11.431 -10.960  0.00  0.00      A     
ATOM   3754  OG  SER A 242      12.747  13.383 -10.406  0.00  0.00      A     
ATOM   3755  HG1 SER A 242      13.152  13.467  -9.516  0.00  0.00      A     
ATOM   3756  C   SER A 242      14.434  12.012 -13.431  0.00  0.00      A     
ATOM   3757  O   SER A 242      15.615  12.276 -13.197  0.00  0.00      A     
ATOM   3758  N   GLY A 243      14.073  11.123 -14.365  0.00  0.00      A     
ATOM   3759  HN  GLY A 243      13.081  10.931 -14.450  0.00  0.00      A     
ATOM   3760  CA  GLY A 243      14.944  10.490 -15.370  0.00  0.00      A     
ATOM   3761  HA1 GLY A 243      14.876   9.408 -15.274  0.00  0.00      A     
ATOM   3762  HA2 GLY A 243      15.981  10.782 -15.201  0.00  0.00      A     
ATOM   3763  C   GLY A 243      14.593  10.850 -16.825  0.00  0.00      A     
ATOM   3764  O   GLY A 243      14.958  10.115 -17.737  0.00  0.00      A     
ATOM   3765  N   ARG A 244      13.895  11.976 -17.039  0.00  0.00      A     
ATOM   3766  HN  ARG A 244      13.599  12.481 -16.210  0.00  0.00      A     
ATOM   3767  CA  ARG A 244      13.570  12.604 -18.343  0.00  0.00      A     
ATOM   3768  HA  ARG A 244      14.089  12.073 -19.145  0.00  0.00      A     
ATOM   3769  CB  ARG A 244      12.047  12.497 -18.596  0.00  0.00      A     
ATOM   3770  HB1 ARG A 244      11.766  13.146 -19.426  0.00  0.00      A     
ATOM   3771  HB2 ARG A 244      11.514  12.845 -17.711  0.00  0.00      A     
ATOM   3772  CG  ARG A 244      11.578  11.073 -18.949  0.00  0.00      A     
ATOM   3773  HG1 ARG A 244      11.923  10.363 -18.196  0.00  0.00      A     
ATOM   3774  HG2 ARG A 244      11.997  10.793 -19.916  0.00  0.00      A     
ATOM   3775  CD  ARG A 244      10.044  11.023 -19.016  0.00  0.00      A     
ATOM   3776  HD1 ARG A 244       9.687  11.900 -19.555  0.00  0.00      A     
ATOM   3777  HD2 ARG A 244       9.662  11.081 -17.997  0.00  0.00      A     
ATOM   3778  NE  ARG A 244       9.537   9.786 -19.648  0.00  0.00      A     
ATOM   3779  HE  ARG A 244       9.699   8.905 -19.186  0.00  0.00      A     
ATOM   3780  CZ  ARG A 244       8.855   9.683 -20.765  0.00  0.00      A     
ATOM   3781  NH1 ARG A 244       8.464  10.659 -21.483  0.00  0.00      A     
ATOM   3782 HH11 ARG A 244       8.178  10.462 -22.430  0.00  0.00      A     
ATOM   3783 HH12 ARG A 244       8.826  11.584 -21.292  0.00  0.00      A     
ATOM   3784  NH2 ARG A 244       8.495   8.538 -21.215  0.00  0.00      A     
ATOM   3785 HH21 ARG A 244       7.892   8.529 -22.014  0.00  0.00      A     
ATOM   3786 HH22 ARG A 244       8.649   7.735 -20.629  0.00  0.00      A     
ATOM   3787  C   ARG A 244      14.076  14.061 -18.399  0.00  0.00      A     
ATOM   3788  O   ARG A 244      14.637  14.570 -17.424  0.00  0.00      A     
ATOM   3789  N   LYS A 245      13.905  14.728 -19.544  0.00  0.00      A     
ATOM   3790  HN  LYS A 245      13.409  14.231 -20.269  0.00  0.00      A     
ATOM   3791  CA  LYS A 245      14.374  16.105 -19.857  0.00  0.00      A     
ATOM   3792  HA  LYS A 245      15.022  16.495 -19.070  0.00  0.00      A     
ATOM   3793  CB  LYS A 245      15.149  16.061 -21.188  0.00  0.00      A     
ATOM   3794  HB1 LYS A 245      15.355  17.081 -21.520  0.00  0.00      A     
ATOM   3795  HB2 LYS A 245      14.515  15.586 -21.939  0.00  0.00      A     
ATOM   3796  CG  LYS A 245      16.484  15.313 -21.126  0.00  0.00      A     
ATOM   3797  HG1 LYS A 245      16.329  14.297 -20.761  0.00  0.00      A     
ATOM   3798  HG2 LYS A 245      17.151  15.845 -20.448  0.00  0.00      A     
ATOM   3799  CD  LYS A 245      17.100  15.259 -22.532  0.00  0.00      A     
ATOM   3800  HD1 LYS A 245      17.264  16.272 -22.904  0.00  0.00      A     
ATOM   3801  HD2 LYS A 245      16.400  14.761 -23.206  0.00  0.00      A     
ATOM   3802  CE  LYS A 245      18.421  14.488 -22.571  0.00  0.00      A     
ATOM   3803  HE1 LYS A 245      18.703  14.357 -23.621  0.00  0.00      A     
ATOM   3804  HE2 LYS A 245      18.279  13.489 -22.146  0.00  0.00      A     
ATOM   3805  NZ  LYS A 245      19.503  15.205 -21.854  0.00  0.00      A     
ATOM   3806  HZ1 LYS A 245      20.405  14.807 -22.097  0.00  0.00      A     
ATOM   3807  HZ2 LYS A 245      19.382  15.133 -20.846  0.00  0.00      A     
ATOM   3808  HZ3 LYS A 245      19.540  16.191 -22.111  0.00  0.00      A     
ATOM   3809  C   LYS A 245      13.215  17.093 -20.031  0.00  0.00      A     
ATOM   3810  O   LYS A 245      12.118  16.665 -20.376  0.00  0.00      A     
ATOM   3811  N   GLY A 246      13.491  18.399 -19.984  0.00  0.00      A     
ATOM   3812  HN  GLY A 246      14.432  18.642 -19.694  0.00  0.00      A     
ATOM   3813  CA  GLY A 246      12.604  19.522 -20.389  0.00  0.00      A     
ATOM   3814  HA1 GLY A 246      13.134  20.459 -20.228  0.00  0.00      A     
ATOM   3815  HA2 GLY A 246      11.726  19.531 -19.744  0.00  0.00      A     
ATOM   3816  C   GLY A 246      12.108  19.530 -21.853  0.00  0.00      A     
ATOM   3817  O   GLY A 246      11.699  20.561 -22.373  0.00  0.00      A     
ATOM   3818  N   THR A 247      12.185  18.381 -22.520  0.00  0.00      A     
ATOM   3819  HN  THR A 247      12.591  17.623 -21.999  0.00  0.00      A     
ATOM   3820  CA  THR A 247      11.857  18.058 -23.926  0.00  0.00      A     
ATOM   3821  HA  THR A 247      11.256  18.851 -24.365  0.00  0.00      A     
ATOM   3822  CB  THR A 247      13.140  17.884 -24.746  0.00  0.00      A     
ATOM   3823  HB  THR A 247      12.877  17.621 -25.771  0.00  0.00      A     
ATOM   3824  CG2 THR A 247      14.039  19.106 -24.784  0.00  0.00      A     
ATOM   3825 HG21 THR A 247      13.486  19.919 -25.244  0.00  0.00      A     
ATOM   3826 HG22 THR A 247      14.921  18.891 -25.387  0.00  0.00      A     
ATOM   3827 HG23 THR A 247      14.353  19.391 -23.780  0.00  0.00      A     
ATOM   3828  OG1 THR A 247      13.905  16.845 -24.184  0.00  0.00      A     
ATOM   3829  HG1 THR A 247      14.250  16.348 -24.954  0.00  0.00      A     
ATOM   3830  C   THR A 247      11.098  16.726 -24.072  0.00  0.00      A     
ATOM   3831  O   THR A 247      10.747  16.324 -25.184  0.00  0.00      A     
ATOM   3832  N   ASP A 248      10.894  16.011 -22.959  0.00  0.00      A     
ATOM   3833  HN  ASP A 248      11.240  16.421 -22.105  0.00  0.00      A     
ATOM   3834  CA  ASP A 248      10.304  14.663 -22.864  0.00  0.00      A     
ATOM   3835  HA  ASP A 248       9.573  14.540 -23.666  0.00  0.00      A     
ATOM   3836  CB  ASP A 248      11.430  13.631 -23.057  0.00  0.00      A     
ATOM   3837  HB1 ASP A 248      12.086  13.653 -22.183  0.00  0.00      A     
ATOM   3838  HB2 ASP A 248      12.028  13.914 -23.925  0.00  0.00      A     
ATOM   3839  CG  ASP A 248      10.915  12.205 -23.284  0.00  0.00      A     
ATOM   3840  OD1 ASP A 248      11.207  11.314 -22.459  0.00  0.00      A     
ATOM   3841  OD2 ASP A 248      10.288  11.936 -24.337  0.00  0.00      A     
ATOM   3842  C   ASP A 248       9.561  14.398 -21.529  0.00  0.00      A     
ATOM   3843  O   ASP A 248       8.884  13.379 -21.400  0.00  0.00      A     
ATOM   3844  N   ILE A 249       9.657  15.277 -20.521  0.00  0.00      A     
ATOM   3845  HN  ILE A 249      10.278  16.069 -20.622  0.00  0.00      A     
ATOM   3846  CA  ILE A 249       8.819  15.211 -19.310  0.00  0.00      A     
ATOM   3847  HA  ILE A 249       8.994  14.241 -18.847  0.00  0.00      A     
ATOM   3848  CB  ILE A 249       9.165  16.283 -18.252  0.00  0.00      A     
ATOM   3849  HB  ILE A 249       8.340  16.290 -17.538  0.00  0.00      A     
ATOM   3850  CG2 ILE A 249      10.416  15.859 -17.464  0.00  0.00      A     
ATOM   3851 HG21 ILE A 249      10.261  14.878 -17.020  0.00  0.00      A     
ATOM   3852 HG22 ILE A 249      10.608  16.576 -16.666  0.00  0.00      A     
ATOM   3853 HG23 ILE A 249      11.284  15.818 -18.117  0.00  0.00      A     
ATOM   3854  CG1 ILE A 249       9.323  17.714 -18.814  0.00  0.00      A     
ATOM   3855 HG11 ILE A 249       8.721  17.845 -19.712  0.00  0.00      A     
ATOM   3856 HG12 ILE A 249      10.360  17.887 -19.084  0.00  0.00      A     
ATOM   3857  CD  ILE A 249       8.899  18.788 -17.809  0.00  0.00      A     
ATOM   3858  HD1 ILE A 249       9.433  18.664 -16.868  0.00  0.00      A     
ATOM   3859  HD2 ILE A 249       7.827  18.710 -17.632  0.00  0.00      A     
ATOM   3860  HD3 ILE A 249       9.121  19.773 -18.219  0.00  0.00      A     
ATOM   3861  C   ILE A 249       7.323  15.272 -19.646  0.00  0.00      A     
ATOM   3862  O   ILE A 249       6.792  16.283 -20.104  0.00  0.00      A     
ATOM   3863  N   MET A 250       6.614  14.184 -19.361  0.00  0.00      A     
ATOM   3864  HN  MET A 250       7.117  13.398 -18.962  0.00  0.00      A     
ATOM   3865  CA  MET A 250       5.157  14.076 -19.512  0.00  0.00      A     
ATOM   3866  HA  MET A 250       4.887  14.300 -20.545  0.00  0.00      A     
ATOM   3867  CB  MET A 250       4.718  12.641 -19.193  0.00  0.00      A     
ATOM   3868  HB1 MET A 250       3.643  12.557 -19.354  0.00  0.00      A     
ATOM   3869  HB2 MET A 250       4.933  12.435 -18.146  0.00  0.00      A     
ATOM   3870  CG  MET A 250       5.437  11.585 -20.041  0.00  0.00      A     
ATOM   3871  HG1 MET A 250       6.510  11.682 -19.884  0.00  0.00      A     
ATOM   3872  HG2 MET A 250       5.231  11.766 -21.097  0.00  0.00      A     
ATOM   3873  SD  MET A 250       4.987   9.880 -19.627  0.00  0.00      A     
ATOM   3874  CE  MET A 250       3.384   9.773 -20.466  0.00  0.00      A     
ATOM   3875  HE1 MET A 250       3.522   9.898 -21.540  0.00  0.00      A     
ATOM   3876  HE2 MET A 250       2.723  10.558 -20.101  0.00  0.00      A     
ATOM   3877  HE3 MET A 250       2.931   8.800 -20.272  0.00  0.00      A     
ATOM   3878  C   MET A 250       4.392  15.066 -18.615  0.00  0.00      A     
ATOM   3879  O   MET A 250       3.277  15.464 -18.942  0.00  0.00      A     
ATOM   3880  N   TYR A 251       4.998  15.504 -17.504  0.00  0.00      A     
ATOM   3881  HN  TYR A 251       5.935  15.178 -17.326  0.00  0.00      A     
ATOM   3882  CA  TYR A 251       4.414  16.455 -16.547  0.00  0.00      A     
ATOM   3883  HA  TYR A 251       3.710  17.085 -17.086  0.00  0.00      A     
ATOM   3884  CB  TYR A 251       3.631  15.717 -15.438  0.00  0.00      A     
ATOM   3885  HB1 TYR A 251       2.754  16.314 -15.192  0.00  0.00      A     
ATOM   3886  HB2 TYR A 251       4.250  15.677 -14.543  0.00  0.00      A     
ATOM   3887  CG  TYR A 251       3.192  14.298 -15.768  0.00  0.00      A     
ATOM   3888  CD1 TYR A 251       2.040  14.063 -16.544  0.00  0.00      A     
ATOM   3889  HD1 TYR A 251       1.442  14.904 -16.864  0.00  0.00      A     
ATOM   3890  CE1 TYR A 251       1.742  12.757 -16.992  0.00  0.00      A     
ATOM   3891  HE1 TYR A 251       0.903  12.570 -17.650  0.00  0.00      A     
ATOM   3892  CZ  TYR A 251       2.571  11.681 -16.616  0.00  0.00      A     
ATOM   3893  OH  TYR A 251       2.326  10.424 -17.056  0.00  0.00      A     
ATOM   3894  HH  TYR A 251       1.566  10.399 -17.678  0.00  0.00      A     
ATOM   3895  CE2 TYR A 251       3.694  11.911 -15.799  0.00  0.00      A     
ATOM   3896  HE2 TYR A 251       4.329  11.081 -15.544  0.00  0.00      A     
ATOM   3897  CD2 TYR A 251       4.009  13.218 -15.388  0.00  0.00      A     
ATOM   3898  HD2 TYR A 251       4.892  13.402 -14.797  0.00  0.00      A     
ATOM   3899  C   TYR A 251       5.474  17.392 -15.936  0.00  0.00      A     
ATOM   3900  O   TYR A 251       6.608  16.996 -15.682  0.00  0.00      A     
ATOM   3901  N   THR A 252       5.066  18.630 -15.668  0.00  0.00      A     
ATOM   3902  HN  THR A 252       4.098  18.824 -15.905  0.00  0.00      A     
ATOM   3903  CA  THR A 252       5.919  19.823 -15.416  0.00  0.00      A     
ATOM   3904  HA  THR A 252       6.943  19.583 -15.698  0.00  0.00      A     
ATOM   3905  CB  THR A 252       5.451  21.033 -16.259  0.00  0.00      A     
ATOM   3906  HB  THR A 252       4.864  21.712 -15.644  0.00  0.00      A     
ATOM   3907  CG2 THR A 252       6.636  21.789 -16.850  0.00  0.00      A     
ATOM   3908 HG21 THR A 252       6.272  22.649 -17.411  0.00  0.00      A     
ATOM   3909 HG22 THR A 252       7.192  21.140 -17.524  0.00  0.00      A     
ATOM   3910 HG23 THR A 252       7.301  22.132 -16.060  0.00  0.00      A     
ATOM   3911  OG1 THR A 252       4.653  20.657 -17.362  0.00  0.00      A     
ATOM   3912  HG1 THR A 252       3.806  20.307 -17.016  0.00  0.00      A     
ATOM   3913  C   THR A 252       5.964  20.252 -13.943  0.00  0.00      A     
ATOM   3914  O   THR A 252       6.430  21.341 -13.601  0.00  0.00      A     
ATOM   3915  N   GLY A 253       5.435  19.394 -13.070  0.00  0.00      A     
ATOM   3916  HN  GLY A 253       5.074  18.539 -13.467  0.00  0.00      A     
ATOM   3917  CA  GLY A 253       5.272  19.558 -11.622  0.00  0.00      A     
ATOM   3918  HA1 GLY A 253       4.820  20.525 -11.409  0.00  0.00      A     
ATOM   3919  HA2 GLY A 253       6.242  19.510 -11.131  0.00  0.00      A     
ATOM   3920  C   GLY A 253       4.356  18.481 -11.033  0.00  0.00      A     
ATOM   3921  O   GLY A 253       3.612  17.829 -11.768  0.00  0.00      A     
ATOM   3922  N   THR A 254       4.362  18.299  -9.710  0.00  0.00      A     
ATOM   3923  HN  THR A 254       5.003  18.849  -9.152  0.00  0.00      A     
ATOM   3924  CA  THR A 254       3.440  17.362  -9.011  0.00  0.00      A     
ATOM   3925  HA  THR A 254       3.637  16.348  -9.356  0.00  0.00      A     
ATOM   3926  CB  THR A 254       3.647  17.383  -7.488  0.00  0.00      A     
ATOM   3927  HB  THR A 254       3.395  18.366  -7.093  0.00  0.00      A     
ATOM   3928  CG2 THR A 254       2.847  16.339  -6.724  0.00  0.00      A     
ATOM   3929 HG21 THR A 254       3.148  15.346  -7.046  0.00  0.00      A     
ATOM   3930 HG22 THR A 254       1.778  16.473  -6.883  0.00  0.00      A     
ATOM   3931 HG23 THR A 254       3.058  16.443  -5.661  0.00  0.00      A     
ATOM   3932  OG1 THR A 254       4.988  17.099  -7.194  0.00  0.00      A     
ATOM   3933  HG1 THR A 254       5.430  17.965  -7.132  0.00  0.00      A     
ATOM   3934  C   THR A 254       1.967  17.663  -9.299  0.00  0.00      A     
ATOM   3935  O   THR A 254       1.176  16.746  -9.511  0.00  0.00      A     
ATOM   3936  N   LEU A 255       1.586  18.942  -9.366  0.00  0.00      A     
ATOM   3937  HN  LEU A 255       2.278  19.655  -9.164  0.00  0.00      A     
ATOM   3938  CA  LEU A 255       0.198  19.358  -9.602  0.00  0.00      A     
ATOM   3939  HA  LEU A 255      -0.435  18.616  -9.128  0.00  0.00      A     
ATOM   3940  CB  LEU A 255      -0.032  20.685  -8.861  0.00  0.00      A     
ATOM   3941  HB1 LEU A 255       0.414  21.489  -9.445  0.00  0.00      A     
ATOM   3942  HB2 LEU A 255       0.484  20.642  -7.900  0.00  0.00      A     
ATOM   3943  CG  LEU A 255      -1.502  21.041  -8.581  0.00  0.00      A     
ATOM   3944  HG  LEU A 255      -2.026  21.180  -9.524  0.00  0.00      A     
ATOM   3945  CD1 LEU A 255      -2.251  20.001  -7.749  0.00  0.00      A     
ATOM   3946 HD11 LEU A 255      -3.231  20.393  -7.477  0.00  0.00      A     
ATOM   3947 HD12 LEU A 255      -1.691  19.771  -6.843  0.00  0.00      A     
ATOM   3948 HD13 LEU A 255      -2.407  19.098  -8.333  0.00  0.00      A     
ATOM   3949  CD2 LEU A 255      -1.533  22.342  -7.787  0.00  0.00      A     
ATOM   3950 HD21 LEU A 255      -2.559  22.647  -7.597  0.00  0.00      A     
ATOM   3951 HD22 LEU A 255      -1.031  23.127  -8.347  0.00  0.00      A     
ATOM   3952 HD23 LEU A 255      -1.028  22.204  -6.832  0.00  0.00      A     
ATOM   3953  C   LEU A 255      -0.224  19.377 -11.092  0.00  0.00      A     
ATOM   3954  O   LEU A 255      -1.392  19.140 -11.393  0.00  0.00      A     
ATOM   3955  N   ASP A 256       0.696  19.541 -12.049  0.00  0.00      A     
ATOM   3956  HN  ASP A 256       1.626  19.816 -11.771  0.00  0.00      A     
ATOM   3957  CA  ASP A 256       0.455  19.160 -13.461  0.00  0.00      A     
ATOM   3958  HA  ASP A 256      -0.473  19.616 -13.807  0.00  0.00      A     
ATOM   3959  CB  ASP A 256       1.606  19.705 -14.329  0.00  0.00      A     
ATOM   3960  HB1 ASP A 256       2.551  19.299 -13.962  0.00  0.00      A     
ATOM   3961  HB2 ASP A 256       1.636  20.788 -14.215  0.00  0.00      A     
ATOM   3962  CG  ASP A 256       1.476  19.387 -15.825  0.00  0.00      A     
ATOM   3963  OD1 ASP A 256       2.518  19.255 -16.509  0.00  0.00      A     
ATOM   3964  OD2 ASP A 256       0.349  19.198 -16.322  0.00  0.00      A     
ATOM   3965  C   ASP A 256       0.291  17.629 -13.615  0.00  0.00      A     
ATOM   3966  O   ASP A 256      -0.633  17.130 -14.259  0.00  0.00      A     
ATOM   3967  N   CYS A 257       1.139  16.853 -12.936  0.00  0.00      A     
ATOM   3968  HN  CYS A 257       1.887  17.303 -12.417  0.00  0.00      A     
ATOM   3969  CA  CYS A 257       1.045  15.393 -12.892  0.00  0.00      A     
ATOM   3970  HA  CYS A 257       1.103  15.021 -13.914  0.00  0.00      A     
ATOM   3971  CB  CYS A 257       2.264  14.888 -12.123  0.00  0.00      A     
ATOM   3972  HB1 CYS A 257       2.123  15.070 -11.059  0.00  0.00      A     
ATOM   3973  HB2 CYS A 257       3.156  15.428 -12.445  0.00  0.00      A     
ATOM   3974  SG  CYS A 257       2.498  13.124 -12.445  0.00  0.00      A     
ATOM   3975  HG1 CYS A 257       2.910  13.251 -13.714  0.00  0.00      A     
ATOM   3976  C   CYS A 257      -0.292  14.871 -12.315  0.00  0.00      A     
ATOM   3977  O   CYS A 257      -0.827  13.880 -12.812  0.00  0.00      A     
ATOM   3978  N   TRP A 258      -0.896  15.587 -11.361  0.00  0.00      A     
ATOM   3979  HN  TRP A 258      -0.356  16.332 -10.936  0.00  0.00      A     
ATOM   3980  CA  TRP A 258      -2.272  15.374 -10.869  0.00  0.00      A     
ATOM   3981  HA  TRP A 258      -2.334  14.394 -10.396  0.00  0.00      A     
ATOM   3982  CB  TRP A 258      -2.602  16.442  -9.813  0.00  0.00      A     
ATOM   3983  HB1 TRP A 258      -3.591  16.859 -10.009  0.00  0.00      A     
ATOM   3984  HB2 TRP A 258      -1.909  17.267  -9.913  0.00  0.00      A     
ATOM   3985  CG  TRP A 258      -2.608  16.021  -8.383  0.00  0.00      A     
ATOM   3986  CD1 TRP A 258      -1.694  16.392  -7.459  0.00  0.00      A     
ATOM   3987  HD1 TRP A 258      -0.821  17.002  -7.658  0.00  0.00      A     
ATOM   3988  NE1 TRP A 258      -2.093  15.948  -6.217  0.00  0.00      A     
ATOM   3989  HE1 TRP A 258      -1.624  16.208  -5.351  0.00  0.00      A     
ATOM   3990  CE2 TRP A 258      -3.252  15.210  -6.286  0.00  0.00      A     
ATOM   3991  CZ2 TRP A 258      -4.019  14.549  -5.320  0.00  0.00      A     
ATOM   3992  HZ2 TRP A 258      -3.701  14.543  -4.291  0.00  0.00      A     
ATOM   3993  CH2 TRP A 258      -5.190  13.881  -5.715  0.00  0.00      A     
ATOM   3994  HH2 TRP A 258      -5.779  13.346  -4.981  0.00  0.00      A     
ATOM   3995  CZ3 TRP A 258      -5.585  13.900  -7.066  0.00  0.00      A     
ATOM   3996  HZ3 TRP A 258      -6.490  13.389  -7.365  0.00  0.00      A     
ATOM   3997  CE3 TRP A 258      -4.812  14.583  -8.027  0.00  0.00      A     
ATOM   3998  HE3 TRP A 258      -5.135  14.607  -9.056  0.00  0.00      A     
ATOM   3999  CD2 TRP A 258      -3.617  15.243  -7.664  0.00  0.00      A     
ATOM   4000  C   TRP A 258      -3.383  15.415 -11.936  0.00  0.00      A     
ATOM   4001  O   TRP A 258      -4.444  14.834 -11.692  0.00  0.00      A     
ATOM   4002  N   ARG A 259      -3.179  16.100 -13.076  0.00  0.00      A     
ATOM   4003  HN  ARG A 259      -2.253  16.502 -13.204  0.00  0.00      A     
ATOM   4004  CA  ARG A 259      -4.249  16.594 -13.981  0.00  0.00      A     
ATOM   4005  HA  ARG A 259      -5.215  16.210 -13.651  0.00  0.00      A     
ATOM   4006  CB  ARG A 259      -4.304  18.134 -13.893  0.00  0.00      A     
ATOM   4007  HB1 ARG A 259      -5.009  18.504 -14.636  0.00  0.00      A     
ATOM   4008  HB2 ARG A 259      -3.323  18.552 -14.123  0.00  0.00      A     
ATOM   4009  CG  ARG A 259      -4.764  18.665 -12.532  0.00  0.00      A     
ATOM   4010  HG1 ARG A 259      -3.934  18.631 -11.827  0.00  0.00      A     
ATOM   4011  HG2 ARG A 259      -5.573  18.042 -12.153  0.00  0.00      A     
ATOM   4012  CD  ARG A 259      -5.264  20.111 -12.685  0.00  0.00      A     
ATOM   4013  HD1 ARG A 259      -6.145  20.124 -13.330  0.00  0.00      A     
ATOM   4014  HD2 ARG A 259      -4.499  20.709 -13.179  0.00  0.00      A     
ATOM   4015  NE  ARG A 259      -5.591  20.714 -11.384  0.00  0.00      A     
ATOM   4016  HE  ARG A 259      -4.961  21.417 -11.015  0.00  0.00      A     
ATOM   4017  CZ  ARG A 259      -6.620  20.423 -10.631  0.00  0.00      A     
ATOM   4018  NH1 ARG A 259      -7.548  19.601 -10.947  0.00  0.00      A     
ATOM   4019 HH11 ARG A 259      -8.259  19.431 -10.252  0.00  0.00      A     
ATOM   4020 HH12 ARG A 259      -7.548  19.161 -11.856  0.00  0.00      A     
ATOM   4021  NH2 ARG A 259      -6.781  20.945  -9.480  0.00  0.00      A     
ATOM   4022 HH21 ARG A 259      -7.600  20.674  -8.954  0.00  0.00      A     
ATOM   4023 HH22 ARG A 259      -6.113  21.603  -9.110  0.00  0.00      A     
ATOM   4024  C   ARG A 259      -4.162  16.153 -15.454  0.00  0.00      A     
ATOM   4025  O   ARG A 259      -4.936  16.655 -16.273  0.00  0.00      A     
ATOM   4026  N   LYS A 260      -3.286  15.199 -15.801  0.00  0.00      A     
ATOM   4027  HN  LYS A 260      -2.755  14.791 -15.045  0.00  0.00      A     
ATOM   4028  CA  LYS A 260      -2.997  14.809 -17.205  0.00  0.00      A     
ATOM   4029  HA  LYS A 260      -3.598  15.439 -17.863  0.00  0.00      A     
ATOM   4030  CB  LYS A 260      -1.523  15.144 -17.495  0.00  0.00      A     
ATOM   4031  HB1 LYS A 260      -0.891  14.303 -17.217  0.00  0.00      A     
ATOM   4032  HB2 LYS A 260      -1.242  16.004 -16.884  0.00  0.00      A     
ATOM   4033  CG  LYS A 260      -1.292  15.499 -18.972  0.00  0.00      A     
ATOM   4034  HG1 LYS A 260      -2.000  16.272 -19.265  0.00  0.00      A     
ATOM   4035  HG2 LYS A 260      -1.480  14.617 -19.576  0.00  0.00      A     
ATOM   4036  CD  LYS A 260       0.123  16.000 -19.287  0.00  0.00      A     
ATOM   4037  HD1 LYS A 260       0.187  16.219 -20.353  0.00  0.00      A     
ATOM   4038  HD2 LYS A 260       0.830  15.204 -19.065  0.00  0.00      A     
ATOM   4039  CE  LYS A 260       0.458  17.266 -18.486  0.00  0.00      A     
ATOM   4040  HE1 LYS A 260       0.453  17.029 -17.419  0.00  0.00      A     
ATOM   4041  HE2 LYS A 260      -0.328  18.009 -18.651  0.00  0.00      A     
ATOM   4042  NZ  LYS A 260       1.767  17.858 -18.843  0.00  0.00      A     
ATOM   4043  HZ1 LYS A 260       2.493  17.148 -18.906  0.00  0.00      A     
ATOM   4044  HZ2 LYS A 260       2.032  18.548 -18.137  0.00  0.00      A     
ATOM   4045  HZ3 LYS A 260       1.722  18.324 -19.745  0.00  0.00      A     
ATOM   4046  C   LYS A 260      -3.395  13.377 -17.613  0.00  0.00      A     
ATOM   4047  O   LYS A 260      -4.004  13.209 -18.669  0.00  0.00      A     
ATOM   4048  N   ILE A 261      -3.135  12.350 -16.794  0.00  0.00      A     
ATOM   4049  HN  ILE A 261      -2.645  12.553 -15.930  0.00  0.00      A     
ATOM   4050  CA  ILE A 261      -3.457  10.932 -17.103  0.00  0.00      A     
ATOM   4051  HA  ILE A 261      -2.899  10.666 -18.001  0.00  0.00      A     
ATOM   4052  CB  ILE A 261      -2.971   9.990 -15.970  0.00  0.00      A     
ATOM   4053  HB  ILE A 261      -2.936  10.557 -15.040  0.00  0.00      A     
ATOM   4054  CG2 ILE A 261      -3.882   8.771 -15.713  0.00  0.00      A     
ATOM   4055 HG21 ILE A 261      -4.870   9.104 -15.393  0.00  0.00      A     
ATOM   4056 HG22 ILE A 261      -3.483   8.168 -14.901  0.00  0.00      A     
ATOM   4057 HG23 ILE A 261      -3.982   8.166 -16.614  0.00  0.00      A     
ATOM   4058  CG1 ILE A 261      -1.536   9.532 -16.309  0.00  0.00      A     
ATOM   4059 HG11 ILE A 261      -0.947  10.407 -16.584  0.00  0.00      A     
ATOM   4060 HG12 ILE A 261      -1.555   8.859 -17.168  0.00  0.00      A     
ATOM   4061  CD  ILE A 261      -0.815   8.844 -15.147  0.00  0.00      A     
ATOM   4062  HD1 ILE A 261      -0.927   9.450 -14.253  0.00  0.00      A     
ATOM   4063  HD2 ILE A 261       0.241   8.734 -15.390  0.00  0.00      A     
ATOM   4064  HD3 ILE A 261      -1.230   7.863 -14.946  0.00  0.00      A     
ATOM   4065  C   ILE A 261      -4.922  10.670 -17.489  0.00  0.00      A     
ATOM   4066  O   ILE A 261      -5.155   9.868 -18.391  0.00  0.00      A     
ATOM   4067  N   ALA A 262      -5.896  11.375 -16.903  0.00  0.00      A     
ATOM   4068  HN  ALA A 262      -5.641  12.062 -16.200  0.00  0.00      A     
ATOM   4069  CA  ALA A 262      -7.325  11.253 -17.231  0.00  0.00      A     
ATOM   4070  HA  ALA A 262      -7.621  10.215 -17.071  0.00  0.00      A     
ATOM   4071  CB  ALA A 262      -8.114  12.140 -16.259  0.00  0.00      A     
ATOM   4072  HB1 ALA A 262      -7.820  11.959 -15.228  0.00  0.00      A     
ATOM   4073  HB2 ALA A 262      -9.181  11.945 -16.355  0.00  0.00      A     
ATOM   4074  HB3 ALA A 262      -7.910  13.183 -16.483  0.00  0.00      A     
ATOM   4075  C   ALA A 262      -7.690  11.587 -18.698  0.00  0.00      A     
ATOM   4076  O   ALA A 262      -8.827  11.354 -19.118  0.00  0.00      A     
ATOM   4077  N   ARG A 263      -6.741  12.121 -19.481  0.00  0.00      A     
ATOM   4078  HN  ARG A 263      -5.869  12.363 -19.021  0.00  0.00      A     
ATOM   4079  CA  ARG A 263      -6.838  12.324 -20.940  0.00  0.00      A     
ATOM   4080  HA  ARG A 263      -7.707  11.788 -21.323  0.00  0.00      A     
ATOM   4081  CB  ARG A 263      -7.033  13.820 -21.255  0.00  0.00      A     
ATOM   4082  HB1 ARG A 263      -7.076  13.956 -22.337  0.00  0.00      A     
ATOM   4083  HB2 ARG A 263      -6.181  14.385 -20.870  0.00  0.00      A     
ATOM   4084  CG  ARG A 263      -8.331  14.367 -20.633  0.00  0.00      A     
ATOM   4085  HG1 ARG A 263      -8.286  14.239 -19.555  0.00  0.00      A     
ATOM   4086  HG2 ARG A 263      -9.185  13.806 -21.014  0.00  0.00      A     
ATOM   4087  CD  ARG A 263      -8.538  15.855 -20.925  0.00  0.00      A     
ATOM   4088  HD1 ARG A 263      -8.744  15.964 -21.986  0.00  0.00      A     
ATOM   4089  HD2 ARG A 263      -7.614  16.388 -20.692  0.00  0.00      A     
ATOM   4090  NE  ARG A 263      -9.658  16.413 -20.139  0.00  0.00      A     
ATOM   4091  HE  ARG A 263     -10.377  15.790 -19.802  0.00  0.00      A     
ATOM   4092  CZ  ARG A 263      -9.775  17.619 -19.645  0.00  0.00      A     
ATOM   4093  NH1 ARG A 263      -8.972  18.574 -19.918  0.00  0.00      A     
ATOM   4094 HH11 ARG A 263      -9.099  19.484 -19.499  0.00  0.00      A     
ATOM   4095 HH12 ARG A 263      -8.284  18.428 -20.639  0.00  0.00      A     
ATOM   4096  NH2 ARG A 263     -10.739  17.901 -18.852  0.00  0.00      A     
ATOM   4097 HH21 ARG A 263     -10.812  18.828 -18.468  0.00  0.00      A     
ATOM   4098 HH22 ARG A 263     -11.371  17.148 -18.603  0.00  0.00      A     
ATOM   4099  C   ARG A 263      -5.646  11.722 -21.688  0.00  0.00      A     
ATOM   4100  O   ARG A 263      -5.867  11.001 -22.654  0.00  0.00      A     
ATOM   4101  N   ASP A 264      -4.422  11.900 -21.196  0.00  0.00      A     
ATOM   4102  HN  ASP A 264      -4.329  12.518 -20.398  0.00  0.00      A     
ATOM   4103  CA  ASP A 264      -3.176  11.344 -21.768  0.00  0.00      A     
ATOM   4104  HA  ASP A 264      -3.072  11.724 -22.786  0.00  0.00      A     
ATOM   4105  CB  ASP A 264      -2.016  11.882 -20.915  0.00  0.00      A     
ATOM   4106  HB1 ASP A 264      -1.949  11.312 -19.988  0.00  0.00      A     
ATOM   4107  HB2 ASP A 264      -2.235  12.916 -20.661  0.00  0.00      A     
ATOM   4108  CG  ASP A 264      -0.669  11.883 -21.630  0.00  0.00      A     
ATOM   4109  OD1 ASP A 264       0.362  11.590 -20.983  0.00  0.00      A     
ATOM   4110  OD2 ASP A 264      -0.622  12.306 -22.806  0.00  0.00      A     
ATOM   4111  C   ASP A 264      -3.117   9.799 -21.852  0.00  0.00      A     
ATOM   4112  O   ASP A 264      -2.490   9.246 -22.755  0.00  0.00      A     
ATOM   4113  N   GLU A 265      -3.816   9.116 -20.936  0.00  0.00      A     
ATOM   4114  HN  GLU A 265      -4.225   9.658 -20.183  0.00  0.00      A     
ATOM   4115  CA  GLU A 265      -4.066   7.657 -20.907  0.00  0.00      A     
ATOM   4116  HA  GLU A 265      -3.853   7.242 -21.893  0.00  0.00      A     
ATOM   4117  CB  GLU A 265      -3.110   6.988 -19.896  0.00  0.00      A     
ATOM   4118  HB1 GLU A 265      -3.429   5.963 -19.711  0.00  0.00      A     
ATOM   4119  HB2 GLU A 265      -3.140   7.534 -18.951  0.00  0.00      A     
ATOM   4120  CG  GLU A 265      -1.666   6.947 -20.427  0.00  0.00      A     
ATOM   4121  HG1 GLU A 265      -1.627   6.297 -21.304  0.00  0.00      A     
ATOM   4122  HG2 GLU A 265      -1.366   7.950 -20.734  0.00  0.00      A     
ATOM   4123  CD  GLU A 265      -0.661   6.457 -19.384  0.00  0.00      A     
ATOM   4124  OE1 GLU A 265      -0.908   5.460 -18.662  0.00  0.00      A     
ATOM   4125  OE2 GLU A 265       0.411   7.082 -19.233  0.00  0.00      A     
ATOM   4126  C   GLU A 265      -5.558   7.313 -20.634  0.00  0.00      A     
ATOM   4127  O   GLU A 265      -5.925   6.156 -20.420  0.00  0.00      A     
ATOM   4128  N   GLY A 266      -6.440   8.320 -20.693  0.00  0.00      A     
ATOM   4129  HN  GLY A 266      -6.051   9.233 -20.871  0.00  0.00      A     
ATOM   4130  CA  GLY A 266      -7.905   8.197 -20.654  0.00  0.00      A     
ATOM   4131  HA1 GLY A 266      -8.204   7.472 -21.411  0.00  0.00      A     
ATOM   4132  HA2 GLY A 266      -8.341   9.157 -20.930  0.00  0.00      A     
ATOM   4133  C   GLY A 266      -8.543   7.773 -19.320  0.00  0.00      A     
ATOM   4134  O   GLY A 266      -7.924   7.754 -18.258  0.00  0.00      A     
ATOM   4135  N   GLY A 267      -9.828   7.408 -19.383  0.00  0.00      A     
ATOM   4136  HN  GLY A 267     -10.280   7.489 -20.280  0.00  0.00      A     
ATOM   4137  CA  GLY A 267     -10.668   6.990 -18.240  0.00  0.00      A     
ATOM   4138  HA1 GLY A 267     -11.702   7.276 -18.437  0.00  0.00      A     
ATOM   4139  HA2 GLY A 267     -10.348   7.520 -17.343  0.00  0.00      A     
ATOM   4140  C   GLY A 267     -10.657   5.484 -17.918  0.00  0.00      A     
ATOM   4141  O   GLY A 267     -11.685   4.938 -17.529  0.00  0.00      A     
ATOM   4142  N   LYS A 268      -9.525   4.796 -18.135  0.00  0.00      A     
ATOM   4143  HN  LYS A 268      -8.737   5.338 -18.468  0.00  0.00      A     
ATOM   4144  CA  LYS A 268      -9.348   3.328 -17.955  0.00  0.00      A     
ATOM   4145  HA  LYS A 268     -10.134   2.956 -17.296  0.00  0.00      A     
ATOM   4146  CB  LYS A 268      -9.505   2.622 -19.323  0.00  0.00      A     
ATOM   4147  HB1 LYS A 268      -9.250   1.566 -19.212  0.00  0.00      A     
ATOM   4148  HB2 LYS A 268      -8.809   3.063 -20.040  0.00  0.00      A     
ATOM   4149  CG  LYS A 268     -10.938   2.687 -19.888  0.00  0.00      A     
ATOM   4150  HG1 LYS A 268     -11.222   3.725 -20.062  0.00  0.00      A     
ATOM   4151  HG2 LYS A 268     -11.623   2.249 -19.161  0.00  0.00      A     
ATOM   4152  CD  LYS A 268     -11.043   1.922 -21.218  0.00  0.00      A     
ATOM   4153  HD1 LYS A 268     -10.687   0.900 -21.081  0.00  0.00      A     
ATOM   4154  HD2 LYS A 268     -10.387   2.404 -21.945  0.00  0.00      A     
ATOM   4155  CE  LYS A 268     -12.466   1.885 -21.802  0.00  0.00      A     
ATOM   4156  HE1 LYS A 268     -12.403   1.454 -22.806  0.00  0.00      A     
ATOM   4157  HE2 LYS A 268     -12.843   2.907 -21.904  0.00  0.00      A     
ATOM   4158  NZ  LYS A 268     -13.396   1.066 -20.982  0.00  0.00      A     
ATOM   4159  HZ1 LYS A 268     -12.977   0.164 -20.754  0.00  0.00      A     
ATOM   4160  HZ2 LYS A 268     -14.261   0.863 -21.487  0.00  0.00      A     
ATOM   4161  HZ3 LYS A 268     -13.624   1.513 -20.107  0.00  0.00      A     
ATOM   4162  C   LYS A 268      -8.031   2.937 -17.244  0.00  0.00      A     
ATOM   4163  O   LYS A 268      -7.564   1.805 -17.359  0.00  0.00      A     
ATOM   4164  N   ALA A 269      -7.416   3.874 -16.519  0.00  0.00      A     
ATOM   4165  HN  ALA A 269      -7.883   4.771 -16.457  0.00  0.00      A     
ATOM   4166  CA  ALA A 269      -6.005   3.822 -16.110  0.00  0.00      A     
ATOM   4167  HA  ALA A 269      -5.650   2.794 -16.182  0.00  0.00      A     
ATOM   4168  CB  ALA A 269      -5.238   4.655 -17.147  0.00  0.00      A     
ATOM   4169  HB1 ALA A 269      -5.561   5.698 -17.111  0.00  0.00      A     
ATOM   4170  HB2 ALA A 269      -5.417   4.267 -18.152  0.00  0.00      A     
ATOM   4171  HB3 ALA A 269      -4.172   4.608 -16.941  0.00  0.00      A     
ATOM   4172  C   ALA A 269      -5.674   4.282 -14.662  0.00  0.00      A     
ATOM   4173  O   ALA A 269      -4.587   3.971 -14.170  0.00  0.00      A     
ATOM   4174  N   PHE A 270      -6.574   4.970 -13.942  0.00  0.00      A     
ATOM   4175  HN  PHE A 270      -7.407   5.281 -14.430  0.00  0.00      A     
ATOM   4176  CA  PHE A 270      -6.333   5.527 -12.583  0.00  0.00      A     
ATOM   4177  HA  PHE A 270      -5.584   6.316 -12.661  0.00  0.00      A     
ATOM   4178  CB  PHE A 270      -7.629   6.147 -12.032  0.00  0.00      A     
ATOM   4179  HB1 PHE A 270      -7.421   6.584 -11.054  0.00  0.00      A     
ATOM   4180  HB2 PHE A 270      -8.356   5.348 -11.885  0.00  0.00      A     
ATOM   4181  CG  PHE A 270      -8.252   7.222 -12.893  0.00  0.00      A     
ATOM   4182  CD1 PHE A 270      -7.448   8.236 -13.442  0.00  0.00      A     
ATOM   4183  HD1 PHE A 270      -6.391   8.277 -13.225  0.00  0.00      A     
ATOM   4184  CE1 PHE A 270      -8.015   9.201 -14.285  0.00  0.00      A     
ATOM   4185  HE1 PHE A 270      -7.374   9.956 -14.707  0.00  0.00      A     
ATOM   4186  CZ  PHE A 270      -9.393   9.187 -14.557  0.00  0.00      A     
ATOM   4187  HZ  PHE A 270      -9.836   9.947 -15.186  0.00  0.00      A     
ATOM   4188  CE2 PHE A 270     -10.205   8.191 -13.988  0.00  0.00      A     
ATOM   4189  HE2 PHE A 270     -11.271   8.190 -14.173  0.00  0.00      A     
ATOM   4190  CD2 PHE A 270      -9.635   7.208 -13.160  0.00  0.00      A     
ATOM   4191  HD2 PHE A 270     -10.267   6.449 -12.719  0.00  0.00      A     
ATOM   4192  C   PHE A 270      -5.786   4.554 -11.522  0.00  0.00      A     
ATOM   4193  O   PHE A 270      -5.096   4.974 -10.599  0.00  0.00      A     
ATOM   4194  N   PHE A 271      -6.053   3.257 -11.680  0.00  0.00      A     
ATOM   4195  HN  PHE A 271      -6.628   3.012 -12.469  0.00  0.00      A     
ATOM   4196  CA  PHE A 271      -5.762   2.206 -10.694  0.00  0.00      A     
ATOM   4197  HA  PHE A 271      -5.199   2.641  -9.869  0.00  0.00      A     
ATOM   4198  CB  PHE A 271      -7.098   1.712 -10.113  0.00  0.00      A     
ATOM   4199  HB1 PHE A 271      -6.904   0.942  -9.368  0.00  0.00      A     
ATOM   4200  HB2 PHE A 271      -7.688   1.257 -10.910  0.00  0.00      A     
ATOM   4201  CG  PHE A 271      -7.905   2.810  -9.441  0.00  0.00      A     
ATOM   4202  CD1 PHE A 271      -9.109   3.269 -10.012  0.00  0.00      A     
ATOM   4203  HD1 PHE A 271      -9.485   2.820 -10.920  0.00  0.00      A     
ATOM   4204  CE1 PHE A 271      -9.821   4.322  -9.408  0.00  0.00      A     
ATOM   4205  HE1 PHE A 271     -10.740   4.682  -9.850  0.00  0.00      A     
ATOM   4206  CZ  PHE A 271      -9.337   4.913  -8.228  0.00  0.00      A     
ATOM   4207  HZ  PHE A 271      -9.880   5.728  -7.767  0.00  0.00      A     
ATOM   4208  CE2 PHE A 271      -8.145   4.447  -7.648  0.00  0.00      A     
ATOM   4209  HE2 PHE A 271      -7.781   4.896  -6.734  0.00  0.00      A     
ATOM   4210  CD2 PHE A 271      -7.428   3.403  -8.257  0.00  0.00      A     
ATOM   4211  HD2 PHE A 271      -6.507   3.057  -7.812  0.00  0.00      A     
ATOM   4212  C   PHE A 271      -4.860   1.083 -11.247  0.00  0.00      A     
ATOM   4213  O   PHE A 271      -4.898  -0.040 -10.751  0.00  0.00      A     
ATOM   4214  N   LYS A 272      -4.037   1.388 -12.267  0.00  0.00      A     
ATOM   4215  HN  LYS A 272      -4.112   2.334 -12.623  0.00  0.00      A     
ATOM   4216  CA  LYS A 272      -3.009   0.516 -12.893  0.00  0.00      A     
ATOM   4217  HA  LYS A 272      -3.522  -0.217 -13.519  0.00  0.00      A     
ATOM   4218  CB  LYS A 272      -2.117   1.372 -13.817  0.00  0.00      A     
ATOM   4219  HB1 LYS A 272      -1.123   0.934 -13.872  0.00  0.00      A     
ATOM   4220  HB2 LYS A 272      -2.016   2.380 -13.408  0.00  0.00      A     
ATOM   4221  CG  LYS A 272      -2.671   1.432 -15.249  0.00  0.00      A     
ATOM   4222  HG1 LYS A 272      -3.738   1.652 -15.226  0.00  0.00      A     
ATOM   4223  HG2 LYS A 272      -2.524   0.459 -15.708  0.00  0.00      A     
ATOM   4224  CD  LYS A 272      -1.957   2.487 -16.101  0.00  0.00      A     
ATOM   4225  HD1 LYS A 272      -0.877   2.337 -16.057  0.00  0.00      A     
ATOM   4226  HD2 LYS A 272      -2.188   3.462 -15.678  0.00  0.00      A     
ATOM   4227  CE  LYS A 272      -2.424   2.474 -17.563  0.00  0.00      A     
ATOM   4228  HE1 LYS A 272      -2.086   3.398 -18.043  0.00  0.00      A     
ATOM   4229  HE2 LYS A 272      -3.518   2.467 -17.588  0.00  0.00      A     
ATOM   4230  NZ  LYS A 272      -1.892   1.307 -18.308  0.00  0.00      A     
ATOM   4231  HZ1 LYS A 272      -0.875   1.312 -18.371  0.00  0.00      A     
ATOM   4232  HZ2 LYS A 272      -2.254   1.284 -19.260  0.00  0.00      A     
ATOM   4233  HZ3 LYS A 272      -2.203   0.437 -17.886  0.00  0.00      A     
ATOM   4234  C   LYS A 272      -2.184  -0.327 -11.899  0.00  0.00      A     
ATOM   4235  O   LYS A 272      -1.193   0.126 -11.327  0.00  0.00      A     
ATOM   4236  N   GLY A 273      -2.621  -1.562 -11.668  0.00  0.00      A     
ATOM   4237  HN  GLY A 273      -3.444  -1.861 -12.185  0.00  0.00      A     
ATOM   4238  CA  GLY A 273      -1.997  -2.542 -10.773  0.00  0.00      A     
ATOM   4239  HA1 GLY A 273      -0.917  -2.395 -10.775  0.00  0.00      A     
ATOM   4240  HA2 GLY A 273      -2.205  -3.534 -11.176  0.00  0.00      A     
ATOM   4241  C   GLY A 273      -2.469  -2.535  -9.309  0.00  0.00      A     
ATOM   4242  O   GLY A 273      -1.934  -3.313  -8.519  0.00  0.00      A     
ATOM   4243  N   ALA A 274      -3.439  -1.694  -8.932  0.00  0.00      A     
ATOM   4244  HN  ALA A 274      -3.858  -1.115  -9.653  0.00  0.00      A     
ATOM   4245  CA  ALA A 274      -3.815  -1.398  -7.539  0.00  0.00      A     
ATOM   4246  HA  ALA A 274      -2.934  -1.014  -7.028  0.00  0.00      A     
ATOM   4247  CB  ALA A 274      -4.874  -0.287  -7.566  0.00  0.00      A     
ATOM   4248  HB1 ALA A 274      -4.493   0.581  -8.105  0.00  0.00      A     
ATOM   4249  HB2 ALA A 274      -5.123   0.018  -6.551  0.00  0.00      A     
ATOM   4250  HB3 ALA A 274      -5.777  -0.649  -8.060  0.00  0.00      A     
ATOM   4251  C   ALA A 274      -4.305  -2.595  -6.697  0.00  0.00      A     
ATOM   4252  O   ALA A 274      -4.096  -2.611  -5.481  0.00  0.00      A     
ATOM   4253  N   TRP A 275      -4.904  -3.613  -7.329  0.00  0.00      A     
ATOM   4254  HN  TRP A 275      -5.057  -3.508  -8.321  0.00  0.00      A     
ATOM   4255  CA  TRP A 275      -5.320  -4.878  -6.690  0.00  0.00      A     
ATOM   4256  HA  TRP A 275      -6.147  -4.684  -6.013  0.00  0.00      A     
ATOM   4257  CB  TRP A 275      -5.826  -5.824  -7.785  0.00  0.00      A     
ATOM   4258  HB1 TRP A 275      -5.031  -5.976  -8.517  0.00  0.00      A     
ATOM   4259  HB2 TRP A 275      -6.658  -5.343  -8.301  0.00  0.00      A     
ATOM   4260  CG  TRP A 275      -6.301  -7.164  -7.313  0.00  0.00      A     
ATOM   4261  CD1 TRP A 275      -5.843  -8.356  -7.759  0.00  0.00      A     
ATOM   4262  HD1 TRP A 275      -5.070  -8.480  -8.509  0.00  0.00      A     
ATOM   4263  NE1 TRP A 275      -6.525  -9.379  -7.128  0.00  0.00      A     
ATOM   4264  HE1 TRP A 275      -6.362 -10.360  -7.302  0.00  0.00      A     
ATOM   4265  CE2 TRP A 275      -7.448  -8.895  -6.227  0.00  0.00      A     
ATOM   4266  CZ2 TRP A 275      -8.348  -9.525  -5.355  0.00  0.00      A     
ATOM   4267  HZ2 TRP A 275      -8.411 -10.603  -5.318  0.00  0.00      A     
ATOM   4268  CH2 TRP A 275      -9.147  -8.735  -4.513  0.00  0.00      A     
ATOM   4269  HH2 TRP A 275      -9.831  -9.202  -3.815  0.00  0.00      A     
ATOM   4270  CZ3 TRP A 275      -9.054  -7.334  -4.573  0.00  0.00      A     
ATOM   4271  HZ3 TRP A 275      -9.666  -6.731  -3.915  0.00  0.00      A     
ATOM   4272  CE3 TRP A 275      -8.168  -6.711  -5.474  0.00  0.00      A     
ATOM   4273  HE3 TRP A 275      -8.129  -5.635  -5.515  0.00  0.00      A     
ATOM   4274  CD2 TRP A 275      -7.328  -7.475  -6.316  0.00  0.00      A     
ATOM   4275  C   TRP A 275      -4.198  -5.529  -5.858  0.00  0.00      A     
ATOM   4276  O   TRP A 275      -4.374  -5.861  -4.686  0.00  0.00      A     
ATOM   4277  N   SER A 276      -2.993  -5.554  -6.429  0.00  0.00      A     
ATOM   4278  HN  SER A 276      -2.945  -5.241  -7.389  0.00  0.00      A     
ATOM   4279  CA  SER A 276      -1.724  -6.031  -5.844  0.00  0.00      A     
ATOM   4280  HA  SER A 276      -1.864  -7.056  -5.501  0.00  0.00      A     
ATOM   4281  CB  SER A 276      -0.668  -6.048  -6.947  0.00  0.00      A     
ATOM   4282  HB1 SER A 276       0.272  -6.424  -6.565  0.00  0.00      A     
ATOM   4283  HB2 SER A 276      -0.515  -5.035  -7.311  0.00  0.00      A     
ATOM   4284  OG  SER A 276      -1.101  -6.874  -8.007  0.00  0.00      A     
ATOM   4285  HG1 SER A 276      -0.809  -6.449  -8.840  0.00  0.00      A     
ATOM   4286  C   SER A 276      -1.185  -5.225  -4.647  0.00  0.00      A     
ATOM   4287  O   SER A 276      -0.123  -5.541  -4.115  0.00  0.00      A     
ATOM   4288  N   ASN A 277      -1.917  -4.205  -4.191  0.00  0.00      A     
ATOM   4289  HN  ASN A 277      -2.731  -3.949  -4.738  0.00  0.00      A     
ATOM   4290  CA  ASN A 277      -1.669  -3.435  -2.964  0.00  0.00      A     
ATOM   4291  HA  ASN A 277      -0.867  -3.910  -2.398  0.00  0.00      A     
ATOM   4292  CB  ASN A 277      -1.160  -2.049  -3.396  0.00  0.00      A     
ATOM   4293  HB1 ASN A 277      -1.884  -1.601  -4.068  0.00  0.00      A     
ATOM   4294  HB2 ASN A 277      -0.238  -2.176  -3.950  0.00  0.00      A     
ATOM   4295  CG  ASN A 277      -0.866  -1.094  -2.250  0.00  0.00      A     
ATOM   4296  OD1 ASN A 277      -0.090  -1.368  -1.353  0.00  0.00      A     
ATOM   4297  ND2 ASN A 277      -1.456   0.070  -2.250  0.00  0.00      A     
ATOM   4298 HD21 ASN A 277      -1.299   0.674  -1.458  0.00  0.00      A     
ATOM   4299 HD22 ASN A 277      -2.167   0.253  -2.950  0.00  0.00      A     
ATOM   4300  C   ASN A 277      -2.890  -3.407  -2.003  0.00  0.00      A     
ATOM   4301  O   ASN A 277      -2.765  -2.912  -0.886  0.00  0.00      A     
ATOM   4302  N   VAL A 278      -4.028  -4.021  -2.361  0.00  0.00      A     
ATOM   4303  HN  VAL A 278      -4.081  -4.424  -3.290  0.00  0.00      A     
ATOM   4304  CA  VAL A 278      -5.224  -4.137  -1.484  0.00  0.00      A     
ATOM   4305  HA  VAL A 278      -5.006  -3.652  -0.532  0.00  0.00      A     
ATOM   4306  CB  VAL A 278      -6.452  -3.386  -2.030  0.00  0.00      A     
ATOM   4307  HB  VAL A 278      -7.277  -3.525  -1.336  0.00  0.00      A     
ATOM   4308  CG1 VAL A 278      -6.162  -1.883  -2.120  0.00  0.00      A     
ATOM   4309 HG11 VAL A 278      -5.400  -1.688  -2.873  0.00  0.00      A     
ATOM   4310 HG12 VAL A 278      -5.811  -1.520  -1.155  0.00  0.00      A     
ATOM   4311 HG13 VAL A 278      -7.077  -1.355  -2.389  0.00  0.00      A     
ATOM   4312  CG2 VAL A 278      -6.895  -3.844  -3.418  0.00  0.00      A     
ATOM   4313 HG21 VAL A 278      -7.137  -4.905  -3.402  0.00  0.00      A     
ATOM   4314 HG22 VAL A 278      -6.106  -3.647  -4.137  0.00  0.00      A     
ATOM   4315 HG23 VAL A 278      -7.791  -3.296  -3.711  0.00  0.00      A     
ATOM   4316  C   VAL A 278      -5.548  -5.583  -1.092  0.00  0.00      A     
ATOM   4317  O   VAL A 278      -5.624  -5.853   0.104  0.00  0.00      A     
ATOM   4318  N   LEU A 279      -5.472  -6.549  -2.021  0.00  0.00      A     
ATOM   4319  HN  LEU A 279      -5.433  -6.272  -2.995  0.00  0.00      A     
ATOM   4320  CA  LEU A 279      -5.327  -7.990  -1.711  0.00  0.00      A     
ATOM   4321  HA  LEU A 279      -6.187  -8.307  -1.118  0.00  0.00      A     
ATOM   4322  CB  LEU A 279      -5.321  -8.771  -3.044  0.00  0.00      A     
ATOM   4323  HB1 LEU A 279      -4.513  -8.387  -3.667  0.00  0.00      A     
ATOM   4324  HB2 LEU A 279      -6.261  -8.577  -3.561  0.00  0.00      A     
ATOM   4325  CG  LEU A 279      -5.135 -10.297  -2.908  0.00  0.00      A     
ATOM   4326  HG  LEU A 279      -4.207 -10.505  -2.379  0.00  0.00      A     
ATOM   4327  CD1 LEU A 279      -6.292 -10.959  -2.167  0.00  0.00      A     
ATOM   4328 HD11 LEU A 279      -6.152 -12.040  -2.147  0.00  0.00      A     
ATOM   4329 HD12 LEU A 279      -7.236 -10.728  -2.659  0.00  0.00      A     
ATOM   4330 HD13 LEU A 279      -6.329 -10.604  -1.138  0.00  0.00      A     
ATOM   4331  CD2 LEU A 279      -5.026 -10.955  -4.280  0.00  0.00      A     
ATOM   4332 HD21 LEU A 279      -4.787 -12.011  -4.156  0.00  0.00      A     
ATOM   4333 HD22 LEU A 279      -4.238 -10.476  -4.860  0.00  0.00      A     
ATOM   4334 HD23 LEU A 279      -5.973 -10.868  -4.804  0.00  0.00      A     
ATOM   4335  C   LEU A 279      -4.058  -8.285  -0.880  0.00  0.00      A     
ATOM   4336  O   LEU A 279      -4.006  -9.218  -0.078  0.00  0.00      A     
ATOM   4337  N   ARG A 280      -3.034  -7.434  -1.038  0.00  0.00      A     
ATOM   4338  HN  ARG A 280      -3.167  -6.729  -1.747  0.00  0.00      A     
ATOM   4339  CA  ARG A 280      -1.816  -7.383  -0.204  0.00  0.00      A     
ATOM   4340  HA  ARG A 280      -1.294  -8.336  -0.295  0.00  0.00      A     
ATOM   4341  CB  ARG A 280      -0.921  -6.258  -0.733  0.00  0.00      A     
ATOM   4342  HB1 ARG A 280      -1.378  -5.292  -0.524  0.00  0.00      A     
ATOM   4343  HB2 ARG A 280      -0.836  -6.379  -1.811  0.00  0.00      A     
ATOM   4344  CG  ARG A 280       0.481  -6.297  -0.120  0.00  0.00      A     
ATOM   4345  HG1 ARG A 280       0.826  -7.325  -0.119  0.00  0.00      A     
ATOM   4346  HG2 ARG A 280       0.454  -5.942   0.911  0.00  0.00      A     
ATOM   4347  CD  ARG A 280       1.448  -5.440  -0.941  0.00  0.00      A     
ATOM   4348  HD1 ARG A 280       1.238  -4.384  -0.757  0.00  0.00      A     
ATOM   4349  HD2 ARG A 280       1.281  -5.631  -2.002  0.00  0.00      A     
ATOM   4350  NE  ARG A 280       2.850  -5.779  -0.640  0.00  0.00      A     
ATOM   4351  HE  ARG A 280       3.212  -6.651  -0.996  0.00  0.00      A     
ATOM   4352  CZ  ARG A 280       3.762  -5.011  -0.113  0.00  0.00      A     
ATOM   4353  NH1 ARG A 280       3.540  -3.845   0.359  0.00  0.00      A     
ATOM   4354 HH11 ARG A 280       4.307  -3.333   0.757  0.00  0.00      A     
ATOM   4355 HH12 ARG A 280       2.586  -3.622   0.622  0.00  0.00      A     
ATOM   4356  NH2 ARG A 280       4.978  -5.405  -0.072  0.00  0.00      A     
ATOM   4357 HH21 ARG A 280       5.670  -4.669   0.003  0.00  0.00      A     
ATOM   4358 HH22 ARG A 280       5.197  -6.298  -0.479  0.00  0.00      A     
ATOM   4359  C   ARG A 280      -2.096  -7.216   1.292  0.00  0.00      A     
ATOM   4360  O   ARG A 280      -1.402  -7.825   2.102  0.00  0.00      A     
ATOM   4361  N   GLY A 281      -3.146  -6.466   1.623  0.00  0.00      A     
ATOM   4362  HN  GLY A 281      -3.670  -6.050   0.868  0.00  0.00      A     
ATOM   4363  CA  GLY A 281      -3.743  -6.423   2.957  0.00  0.00      A     
ATOM   4364  HA1 GLY A 281      -4.254  -5.470   3.093  0.00  0.00      A     
ATOM   4365  HA2 GLY A 281      -2.974  -6.512   3.725  0.00  0.00      A     
ATOM   4366  C   GLY A 281      -4.764  -7.544   3.156  0.00  0.00      A     
ATOM   4367  O   GLY A 281      -4.559  -8.390   4.012  0.00  0.00      A     
ATOM   4368  N   MET A 282      -5.823  -7.611   2.341  0.00  0.00      A     
ATOM   4369  HN  MET A 282      -5.889  -6.907   1.612  0.00  0.00      A     
ATOM   4370  CA  MET A 282      -6.929  -8.594   2.426  0.00  0.00      A     
ATOM   4371  HA  MET A 282      -7.222  -8.659   3.475  0.00  0.00      A     
ATOM   4372  CB  MET A 282      -8.154  -8.074   1.653  0.00  0.00      A     
ATOM   4373  HB1 MET A 282      -8.951  -8.814   1.720  0.00  0.00      A     
ATOM   4374  HB2 MET A 282      -7.900  -7.931   0.601  0.00  0.00      A     
ATOM   4375  CG  MET A 282      -8.680  -6.756   2.237  0.00  0.00      A     
ATOM   4376  HG1 MET A 282      -7.958  -5.969   2.016  0.00  0.00      A     
ATOM   4377  HG2 MET A 282      -8.754  -6.850   3.321  0.00  0.00      A     
ATOM   4378  SD  MET A 282     -10.300  -6.235   1.606  0.00  0.00      A     
ATOM   4379  CE  MET A 282     -11.380  -7.420   2.453  0.00  0.00      A     
ATOM   4380  HE1 MET A 282     -11.189  -7.390   3.526  0.00  0.00      A     
ATOM   4381  HE2 MET A 282     -11.196  -8.427   2.079  0.00  0.00      A     
ATOM   4382  HE3 MET A 282     -12.421  -7.155   2.270  0.00  0.00      A     
ATOM   4383  C   MET A 282      -6.567 -10.049   2.027  0.00  0.00      A     
ATOM   4384  O   MET A 282      -7.321 -10.738   1.344  0.00  0.00      A     
ATOM   4385  N   GLY A 283      -5.398 -10.521   2.458  0.00  0.00      A     
ATOM   4386  HN  GLY A 283      -4.866  -9.888   3.042  0.00  0.00      A     
ATOM   4387  CA  GLY A 283      -4.941 -11.911   2.368  0.00  0.00      A     
ATOM   4388  HA1 GLY A 283      -5.285 -12.348   1.430  0.00  0.00      A     
ATOM   4389  HA2 GLY A 283      -5.359 -12.484   3.195  0.00  0.00      A     
ATOM   4390  C   GLY A 283      -3.421 -12.054   2.424  0.00  0.00      A     
ATOM   4391  O   GLY A 283      -2.900 -12.762   3.280  0.00  0.00      A     
ATOM   4392  N   GLY A 284      -2.695 -11.339   1.558  0.00  0.00      A     
ATOM   4393  HN  GLY A 284      -3.200 -10.723   0.926  0.00  0.00      A     
ATOM   4394  CA  GLY A 284      -1.244 -11.522   1.374  0.00  0.00      A     
ATOM   4395  HA1 GLY A 284      -0.888 -10.774   0.667  0.00  0.00      A     
ATOM   4396  HA2 GLY A 284      -1.060 -12.508   0.947  0.00  0.00      A     
ATOM   4397  C   GLY A 284      -0.397 -11.405   2.652  0.00  0.00      A     
ATOM   4398  O   GLY A 284       0.398 -12.287   2.962  0.00  0.00      A     
ATOM   4399  N   ALA A 285      -0.579 -10.335   3.428  0.00  0.00      A     
ATOM   4400  HN  ALA A 285      -1.192  -9.599   3.095  0.00  0.00      A     
ATOM   4401  CA  ALA A 285       0.156 -10.111   4.677  0.00  0.00      A     
ATOM   4402  HA  ALA A 285       1.201 -10.373   4.500  0.00  0.00      A     
ATOM   4403  CB  ALA A 285       0.108  -8.605   4.977  0.00  0.00      A     
ATOM   4404  HB1 ALA A 285       0.543  -8.053   4.143  0.00  0.00      A     
ATOM   4405  HB2 ALA A 285       0.680  -8.388   5.879  0.00  0.00      A     
ATOM   4406  HB3 ALA A 285      -0.922  -8.275   5.117  0.00  0.00      A     
ATOM   4407  C   ALA A 285      -0.289 -10.985   5.883  0.00  0.00      A     
ATOM   4408  O   ALA A 285       0.260 -10.817   6.975  0.00  0.00      A     
ATOM   4409  N   PHE A 286      -1.248 -11.917   5.731  0.00  0.00      A     
ATOM   4410  HN  PHE A 286      -1.658 -12.053   4.813  0.00  0.00      A     
ATOM   4411  CA  PHE A 286      -1.761 -12.747   6.843  0.00  0.00      A     
ATOM   4412  HA  PHE A 286      -2.148 -12.076   7.612  0.00  0.00      A     
ATOM   4413  CB  PHE A 286      -2.932 -13.620   6.367  0.00  0.00      A     
ATOM   4414  HB1 PHE A 286      -2.571 -14.328   5.619  0.00  0.00      A     
ATOM   4415  HB2 PHE A 286      -3.677 -12.984   5.888  0.00  0.00      A     
ATOM   4416  CG  PHE A 286      -3.614 -14.377   7.494  0.00  0.00      A     
ATOM   4417  CD1 PHE A 286      -4.440 -13.687   8.401  0.00  0.00      A     
ATOM   4418  HD1 PHE A 286      -4.604 -12.631   8.278  0.00  0.00      A     
ATOM   4419  CE1 PHE A 286      -5.036 -14.362   9.481  0.00  0.00      A     
ATOM   4420  HE1 PHE A 286      -5.667 -13.828  10.176  0.00  0.00      A     
ATOM   4421  CZ  PHE A 286      -4.797 -15.734   9.663  0.00  0.00      A     
ATOM   4422  HZ  PHE A 286      -5.245 -16.252  10.499  0.00  0.00      A     
ATOM   4423  CE2 PHE A 286      -3.979 -16.433   8.757  0.00  0.00      A     
ATOM   4424  HE2 PHE A 286      -3.802 -17.490   8.898  0.00  0.00      A     
ATOM   4425  CD2 PHE A 286      -3.389 -15.756   7.674  0.00  0.00      A     
ATOM   4426  HD2 PHE A 286      -2.751 -16.296   6.989  0.00  0.00      A     
ATOM   4427  C   PHE A 286      -0.684 -13.609   7.529  0.00  0.00      A     
ATOM   4428  O   PHE A 286      -0.790 -13.915   8.716  0.00  0.00      A     
ATOM   4429  N   VAL A 287       0.420 -13.904   6.832  0.00  0.00      A     
ATOM   4430  HN  VAL A 287       0.431 -13.643   5.856  0.00  0.00      A     
ATOM   4431  CA  VAL A 287       1.652 -14.480   7.420  0.00  0.00      A     
ATOM   4432  HA  VAL A 287       1.417 -15.490   7.746  0.00  0.00      A     
ATOM   4433  CB  VAL A 287       2.796 -14.607   6.397  0.00  0.00      A     
ATOM   4434  HB  VAL A 287       3.698 -14.920   6.923  0.00  0.00      A     
ATOM   4435  CG1 VAL A 287       2.473 -15.678   5.353  0.00  0.00      A     
ATOM   4436 HG11 VAL A 287       3.322 -15.800   4.680  0.00  0.00      A     
ATOM   4437 HG12 VAL A 287       1.596 -15.396   4.770  0.00  0.00      A     
ATOM   4438 HG13 VAL A 287       2.288 -16.632   5.847  0.00  0.00      A     
ATOM   4439  CG2 VAL A 287       3.095 -13.294   5.666  0.00  0.00      A     
ATOM   4440 HG21 VAL A 287       3.972 -13.433   5.034  0.00  0.00      A     
ATOM   4441 HG22 VAL A 287       3.304 -12.509   6.387  0.00  0.00      A     
ATOM   4442 HG23 VAL A 287       2.256 -13.000   5.035  0.00  0.00      A     
ATOM   4443  C   VAL A 287       2.167 -13.754   8.672  0.00  0.00      A     
ATOM   4444  O   VAL A 287       2.715 -14.404   9.554  0.00  0.00      A     
ATOM   4445  N   LEU A 288       1.918 -12.445   8.820  0.00  0.00      A     
ATOM   4446  HN  LEU A 288       1.448 -11.968   8.059  0.00  0.00      A     
ATOM   4447  CA  LEU A 288       2.245 -11.663  10.027  0.00  0.00      A     
ATOM   4448  HA  LEU A 288       3.265 -11.918  10.317  0.00  0.00      A     
ATOM   4449  CB  LEU A 288       2.199 -10.170   9.640  0.00  0.00      A     
ATOM   4450  HB1 LEU A 288       1.171  -9.904   9.391  0.00  0.00      A     
ATOM   4451  HB2 LEU A 288       2.793 -10.038   8.738  0.00  0.00      A     
ATOM   4452  CG  LEU A 288       2.715  -9.178  10.699  0.00  0.00      A     
ATOM   4453  HG  LEU A 288       1.986  -9.112  11.504  0.00  0.00      A     
ATOM   4454  CD1 LEU A 288       4.074  -9.553  11.287  0.00  0.00      A     
ATOM   4455 HD11 LEU A 288       4.774  -9.787  10.489  0.00  0.00      A     
ATOM   4456 HD12 LEU A 288       3.973 -10.426  11.930  0.00  0.00      A     
ATOM   4457 HD13 LEU A 288       4.459  -8.732  11.890  0.00  0.00      A     
ATOM   4458  CD2 LEU A 288       2.852  -7.795  10.064  0.00  0.00      A     
ATOM   4459 HD21 LEU A 288       1.901  -7.487   9.633  0.00  0.00      A     
ATOM   4460 HD22 LEU A 288       3.612  -7.819   9.283  0.00  0.00      A     
ATOM   4461 HD23 LEU A 288       3.142  -7.072  10.826  0.00  0.00      A     
ATOM   4462  C   LEU A 288       1.341 -11.969  11.245  0.00  0.00      A     
ATOM   4463  O   LEU A 288       1.765 -11.801  12.388  0.00  0.00      A     
ATOM   4464  N   VAL A 289       0.112 -12.443  11.008  0.00  0.00      A     
ATOM   4465  HN  VAL A 289      -0.139 -12.590  10.037  0.00  0.00      A     
ATOM   4466  CA  VAL A 289      -0.787 -13.021  12.037  0.00  0.00      A     
ATOM   4467  HA  VAL A 289      -0.712 -12.441  12.955  0.00  0.00      A     
ATOM   4468  CB  VAL A 289      -2.263 -13.041  11.578  0.00  0.00      A     
ATOM   4469  HB  VAL A 289      -2.386 -13.768  10.777  0.00  0.00      A     
ATOM   4470  CG1 VAL A 289      -3.197 -13.438  12.727  0.00  0.00      A     
ATOM   4471 HG11 VAL A 289      -4.230 -13.438  12.379  0.00  0.00      A     
ATOM   4472 HG12 VAL A 289      -3.096 -12.738  13.553  0.00  0.00      A     
ATOM   4473 HG13 VAL A 289      -2.963 -14.443  13.078  0.00  0.00      A     
ATOM   4474  CG2 VAL A 289      -2.733 -11.680  11.056  0.00  0.00      A     
ATOM   4475 HG21 VAL A 289      -3.788 -11.737  10.790  0.00  0.00      A     
ATOM   4476 HG22 VAL A 289      -2.179 -11.410  10.158  0.00  0.00      A     
ATOM   4477 HG23 VAL A 289      -2.594 -10.913  11.814  0.00  0.00      A     
ATOM   4478  C   VAL A 289      -0.375 -14.455  12.366  0.00  0.00      A     
ATOM   4479  O   VAL A 289      -0.229 -14.810  13.534  0.00  0.00      A     
ATOM   4480  N   LEU A 290      -0.106 -15.255  11.330  0.00  0.00      A     
ATOM   4481  HN  LEU A 290      -0.284 -14.884  10.403  0.00  0.00      A     
ATOM   4482  CA  LEU A 290       0.403 -16.629  11.431  0.00  0.00      A     
ATOM   4483  HA  LEU A 290      -0.324 -17.209  12.000  0.00  0.00      A     
ATOM   4484  CB  LEU A 290       0.488 -17.184   9.996  0.00  0.00      A     
ATOM   4485  HB1 LEU A 290       1.355 -16.735   9.515  0.00  0.00      A     
ATOM   4486  HB2 LEU A 290      -0.402 -16.879   9.442  0.00  0.00      A     
ATOM   4487  CG  LEU A 290       0.618 -18.710   9.878  0.00  0.00      A     
ATOM   4488  HG  LEU A 290       1.491 -19.042  10.434  0.00  0.00      A     
ATOM   4489  CD1 LEU A 290      -0.619 -19.437  10.395  0.00  0.00      A     
ATOM   4490 HD11 LEU A 290      -1.517 -19.042   9.922  0.00  0.00      A     
ATOM   4491 HD12 LEU A 290      -0.693 -19.321  11.476  0.00  0.00      A     
ATOM   4492 HD13 LEU A 290      -0.538 -20.500  10.177  0.00  0.00      A     
ATOM   4493  CD2 LEU A 290       0.793 -19.090   8.409  0.00  0.00      A     
ATOM   4494 HD21 LEU A 290       0.919 -20.169   8.323  0.00  0.00      A     
ATOM   4495 HD22 LEU A 290       1.685 -18.609   8.007  0.00  0.00      A     
ATOM   4496 HD23 LEU A 290      -0.079 -18.781   7.834  0.00  0.00      A     
ATOM   4497  C   LEU A 290       1.749 -16.735  12.188  0.00  0.00      A     
ATOM   4498  O   LEU A 290       2.000 -17.734  12.856  0.00  0.00      A     
ATOM   4499  N   TYR A 291       2.580 -15.688  12.148  0.00  0.00      A     
ATOM   4500  HN  TYR A 291       2.368 -14.969  11.467  0.00  0.00      A     
ATOM   4501  CA  TYR A 291       3.798 -15.507  12.965  0.00  0.00      A     
ATOM   4502  HA  TYR A 291       4.476 -16.335  12.755  0.00  0.00      A     
ATOM   4503  CB  TYR A 291       4.483 -14.187  12.542  0.00  0.00      A     
ATOM   4504  HB1 TYR A 291       4.293 -13.419  13.294  0.00  0.00      A     
ATOM   4505  HB2 TYR A 291       4.034 -13.815  11.623  0.00  0.00      A     
ATOM   4506  CG  TYR A 291       5.982 -14.280  12.315  0.00  0.00      A     
ATOM   4507  CD1 TYR A 291       6.498 -14.238  11.003  0.00  0.00      A     
ATOM   4508  HD1 TYR A 291       5.823 -14.155  10.160  0.00  0.00      A     
ATOM   4509  CE1 TYR A 291       7.890 -14.302  10.789  0.00  0.00      A     
ATOM   4510  HE1 TYR A 291       8.301 -14.268   9.792  0.00  0.00      A     
ATOM   4511  CZ  TYR A 291       8.767 -14.425  11.885  0.00  0.00      A     
ATOM   4512  OH  TYR A 291      10.106 -14.479  11.683  0.00  0.00      A     
ATOM   4513  HH  TYR A 291      10.569 -14.660  12.509  0.00  0.00      A     
ATOM   4514  CE2 TYR A 291       8.253 -14.473  13.197  0.00  0.00      A     
ATOM   4515  HE2 TYR A 291       8.925 -14.558  14.036  0.00  0.00      A     
ATOM   4516  CD2 TYR A 291       6.863 -14.384  13.410  0.00  0.00      A     
ATOM   4517  HD2 TYR A 291       6.474 -14.392  14.420  0.00  0.00      A     
ATOM   4518  C   TYR A 291       3.565 -15.490  14.495  0.00  0.00      A     
ATOM   4519  O   TYR A 291       4.516 -15.613  15.268  0.00  0.00      A     
ATOM   4520  N   ASP A 292       2.325 -15.284  14.950  0.00  0.00      A     
ATOM   4521  HN  ASP A 292       1.589 -15.202  14.260  0.00  0.00      A     
ATOM   4522  CA  ASP A 292       2.032 -14.819  16.316  0.00  0.00      A     
ATOM   4523  HA  ASP A 292       2.883 -15.041  16.960  0.00  0.00      A     
ATOM   4524  CB  ASP A 292       1.854 -13.289  16.235  0.00  0.00      A     
ATOM   4525  HB1 ASP A 292       0.793 -13.057  16.135  0.00  0.00      A     
ATOM   4526  HB2 ASP A 292       2.350 -12.901  15.343  0.00  0.00      A     
ATOM   4527  CG  ASP A 292       2.454 -12.548  17.427  0.00  0.00      A     
ATOM   4528  OD1 ASP A 292       3.686 -12.676  17.629  0.00  0.00      A     
ATOM   4529  OD2 ASP A 292       1.728 -11.767  18.081  0.00  0.00      A     
ATOM   4530  C   ASP A 292       0.813 -15.474  17.004  0.00  0.00      A     
ATOM   4531  O   ASP A 292       0.758 -15.482  18.229  0.00  0.00      A     
ATOM   4532  N   GLU A 293      -0.152 -16.012  16.247  0.00  0.00      A     
ATOM   4533  HN  GLU A 293      -0.014 -15.940  15.246  0.00  0.00      A     
ATOM   4534  CA  GLU A 293      -1.421 -16.664  16.678  0.00  0.00      A     
ATOM   4535  HA  GLU A 293      -1.968 -16.889  15.764  0.00  0.00      A     
ATOM   4536  CB  GLU A 293      -1.103 -18.014  17.356  0.00  0.00      A     
ATOM   4537  HB1 GLU A 293      -0.685 -17.811  18.342  0.00  0.00      A     
ATOM   4538  HB2 GLU A 293      -0.336 -18.533  16.777  0.00  0.00      A     
ATOM   4539  CG  GLU A 293      -2.293 -18.974  17.537  0.00  0.00      A     
ATOM   4540  HG1 GLU A 293      -1.960 -19.789  18.184  0.00  0.00      A     
ATOM   4541  HG2 GLU A 293      -3.102 -18.464  18.063  0.00  0.00      A     
ATOM   4542  CD  GLU A 293      -2.825 -19.585  16.229  0.00  0.00      A     
ATOM   4543  OE1 GLU A 293      -2.494 -19.125  15.117  0.00  0.00      A     
ATOM   4544  OE2 GLU A 293      -3.602 -20.569  16.287  0.00  0.00      A     
ATOM   4545  C   GLU A 293      -2.410 -15.806  17.509  0.00  0.00      A     
ATOM   4546  O   GLU A 293      -3.627 -15.965  17.390  0.00  0.00      A     
ATOM   4547  N   ILE A 294      -1.918 -14.821  18.269  0.00  0.00      A     
ATOM   4548  HN  ILE A 294      -0.916 -14.853  18.431  0.00  0.00      A     
ATOM   4549  CA  ILE A 294      -2.719 -13.800  18.976  0.00  0.00      A     
ATOM   4550  HA  ILE A 294      -3.761 -13.999  18.757  0.00  0.00      A     
ATOM   4551  CB  ILE A 294      -2.585 -13.891  20.519  0.00  0.00      A     
ATOM   4552  HB  ILE A 294      -3.479 -13.417  20.925  0.00  0.00      A     
ATOM   4553  CG2 ILE A 294      -2.606 -15.340  21.036  0.00  0.00      A     
ATOM   4554 HG21 ILE A 294      -2.661 -15.341  22.125  0.00  0.00      A     
ATOM   4555 HG22 ILE A 294      -1.709 -15.876  20.727  0.00  0.00      A     
ATOM   4556 HG23 ILE A 294      -3.482 -15.858  20.643  0.00  0.00      A     
ATOM   4557  CG1 ILE A 294      -1.403 -13.110  21.127  0.00  0.00      A     
ATOM   4558 HG11 ILE A 294      -1.424 -13.231  22.212  0.00  0.00      A     
ATOM   4559 HG12 ILE A 294      -1.565 -12.057  20.923  0.00  0.00      A     
ATOM   4560  CD  ILE A 294      -0.001 -13.471  20.632  0.00  0.00      A     
ATOM   4561  HD1 ILE A 294       0.078 -13.301  19.561  0.00  0.00      A     
ATOM   4562  HD2 ILE A 294       0.723 -12.831  21.134  0.00  0.00      A     
ATOM   4563  HD3 ILE A 294       0.227 -14.512  20.859  0.00  0.00      A     
ATOM   4564  C   ILE A 294      -2.515 -12.375  18.443  0.00  0.00      A     
ATOM   4565  O   ILE A 294      -3.257 -11.468  18.820  0.00  0.00      A     
ATOM   4566  N   LYS A 295      -1.552 -12.174  17.530  0.00  0.00      A     
ATOM   4567  HN  LYS A 295      -1.014 -12.995  17.286  0.00  0.00      A     
ATOM   4568  CA  LYS A 295      -1.208 -10.900  16.853  0.00  0.00      A     
ATOM   4569  HA  LYS A 295      -0.283 -11.083  16.303  0.00  0.00      A     
ATOM   4570  CB  LYS A 295      -2.312 -10.558  15.828  0.00  0.00      A     
ATOM   4571  HB1 LYS A 295      -3.089  -9.969  16.317  0.00  0.00      A     
ATOM   4572  HB2 LYS A 295      -2.778 -11.474  15.463  0.00  0.00      A     
ATOM   4573  CG  LYS A 295      -1.727  -9.806  14.622  0.00  0.00      A     
ATOM   4574  HG1 LYS A 295      -1.498 -10.534  13.846  0.00  0.00      A     
ATOM   4575  HG2 LYS A 295      -0.786  -9.344  14.905  0.00  0.00      A     
ATOM   4576  CD  LYS A 295      -2.644  -8.724  14.035  0.00  0.00      A     
ATOM   4577  HD1 LYS A 295      -3.639  -9.145  13.882  0.00  0.00      A     
ATOM   4578  HD2 LYS A 295      -2.248  -8.437  13.061  0.00  0.00      A     
ATOM   4579  CE  LYS A 295      -2.754  -7.458  14.903  0.00  0.00      A     
ATOM   4580  HE1 LYS A 295      -3.350  -6.720  14.358  0.00  0.00      A     
ATOM   4581  HE2 LYS A 295      -3.281  -7.704  15.831  0.00  0.00      A     
ATOM   4582  NZ  LYS A 295      -1.419  -6.891  15.224  0.00  0.00      A     
ATOM   4583  HZ1 LYS A 295      -0.792  -6.919  14.422  0.00  0.00      A     
ATOM   4584  HZ2 LYS A 295      -1.455  -5.928  15.542  0.00  0.00      A     
ATOM   4585  HZ3 LYS A 295      -0.977  -7.427  15.971  0.00  0.00      A     
ATOM   4586  C   LYS A 295      -0.866  -9.715  17.783  0.00  0.00      A     
ATOM   4587  O   LYS A 295      -1.188  -8.566  17.464  0.00  0.00      A     
ATOM   4588  N   LYS A 296      -0.237  -9.991  18.931  0.00  0.00      A     
ATOM   4589  HN  LYS A 296       0.125 -10.938  18.989  0.00  0.00      A     
ATOM   4590  CA  LYS A 296       0.078  -9.023  20.015  0.00  0.00      A     
ATOM   4591  HA  LYS A 296      -0.056  -8.007  19.639  0.00  0.00      A     
ATOM   4592  CB  LYS A 296      -0.880  -9.205  21.209  0.00  0.00      A     
ATOM   4593  HB1 LYS A 296      -0.601  -8.494  21.984  0.00  0.00      A     
ATOM   4594  HB2 LYS A 296      -0.736 -10.201  21.625  0.00  0.00      A     
ATOM   4595  CG  LYS A 296      -2.365  -8.970  20.887  0.00  0.00      A     
ATOM   4596  HG1 LYS A 296      -2.613  -9.423  19.935  0.00  0.00      A     
ATOM   4597  HG2 LYS A 296      -2.541  -7.897  20.794  0.00  0.00      A     
ATOM   4598  CD  LYS A 296      -3.291  -9.547  21.972  0.00  0.00      A     
ATOM   4599  HD1 LYS A 296      -3.146  -8.977  22.892  0.00  0.00      A     
ATOM   4600  HD2 LYS A 296      -3.041 -10.589  22.176  0.00  0.00      A     
ATOM   4601  CE  LYS A 296      -4.765  -9.447  21.554  0.00  0.00      A     
ATOM   4602  HE1 LYS A 296      -4.935  -8.455  21.127  0.00  0.00      A     
ATOM   4603  HE2 LYS A 296      -5.388  -9.533  22.447  0.00  0.00      A     
ATOM   4604  NZ  LYS A 296      -5.154 -10.500  20.581  0.00  0.00      A     
ATOM   4605  HZ1 LYS A 296      -5.308 -11.404  21.026  0.00  0.00      A     
ATOM   4606  HZ2 LYS A 296      -6.026 -10.273  20.112  0.00  0.00      A     
ATOM   4607  HZ3 LYS A 296      -4.445 -10.647  19.868  0.00  0.00      A     
ATOM   4608  C   LYS A 296       1.527  -9.066  20.519  0.00  0.00      A     
ATOM   4609  O   LYS A 296       2.001  -8.039  21.004  0.00  0.00      A     
ATOM   4610  N   TYR A 297       2.261 -10.165  20.346  0.00  0.00      A     
ATOM   4611  HN  TYR A 297       1.859 -10.948  19.840  0.00  0.00      A     
ATOM   4612  CA  TYR A 297       3.708 -10.201  20.615  0.00  0.00      A     
ATOM   4613  HA  TYR A 297       3.923  -9.600  21.498  0.00  0.00      A     
ATOM   4614  CB  TYR A 297       4.172 -11.639  20.906  0.00  0.00      A     
ATOM   4615  HB1 TYR A 297       5.236 -11.610  21.143  0.00  0.00      A     
ATOM   4616  HB2 TYR A 297       4.065 -12.224  19.997  0.00  0.00      A     
ATOM   4617  CG  TYR A 297       3.478 -12.388  22.034  0.00  0.00      A     
ATOM   4618  CD1 TYR A 297       3.242 -13.773  21.900  0.00  0.00      A     
ATOM   4619  HD1 TYR A 297       3.502 -14.275  20.976  0.00  0.00      A     
ATOM   4620  CE1 TYR A 297       2.653 -14.499  22.956  0.00  0.00      A     
ATOM   4621  HE1 TYR A 297       2.469 -15.557  22.851  0.00  0.00      A     
ATOM   4622  CZ  TYR A 297       2.313 -13.842  24.157  0.00  0.00      A     
ATOM   4623  OH  TYR A 297       1.803 -14.544  25.201  0.00  0.00      A     
ATOM   4624  HH  TYR A 297       1.556 -15.431  24.932  0.00  0.00      A     
ATOM   4625  CE2 TYR A 297       2.535 -12.457  24.287  0.00  0.00      A     
ATOM   4626  HE2 TYR A 297       2.251 -11.960  25.202  0.00  0.00      A     
ATOM   4627  CD2 TYR A 297       3.112 -11.732  23.227  0.00  0.00      A     
ATOM   4628  HD2 TYR A 297       3.270 -10.670  23.335  0.00  0.00      A     
ATOM   4629  C   TYR A 297       4.547  -9.596  19.471  0.00  0.00      A     
ATOM   4630  O   TYR A 297       5.672  -9.152  19.708  0.00  0.00      A     
ATOM   4631  N   THR A 298       4.015  -9.514  18.242  0.00  0.00      A     
ATOM   4632  HN  THR A 298       3.125  -9.987  18.115  0.00  0.00      A     
ATOM   4633  CA  THR A 298       4.754  -9.075  17.019  0.00  0.00      A     
ATOM   4634  HA  THR A 298       5.761  -8.770  17.290  0.00  0.00      A     
ATOM   4635  CB  THR A 298       4.925 -10.230  16.037  0.00  0.00      A     
ATOM   4636  HB  THR A 298       3.951 -10.626  15.745  0.00  0.00      A     
ATOM   4637  CG2 THR A 298       5.719  -9.867  14.789  0.00  0.00      A     
ATOM   4638 HG21 THR A 298       5.863 -10.766  14.191  0.00  0.00      A     
ATOM   4639 HG22 THR A 298       5.176  -9.137  14.192  0.00  0.00      A     
ATOM   4640 HG23 THR A 298       6.687  -9.459  15.074  0.00  0.00      A     
ATOM   4641  OG1 THR A 298       5.661 -11.222  16.704  0.00  0.00      A     
ATOM   4642  HG1 THR A 298       4.978 -11.805  17.111  0.00  0.00      A     
ATOM   4643  C   THR A 298       4.158  -7.868  16.316  0.00  0.00      A     
ATOM   4644  OT1 THR A 298       3.088  -7.974  15.676  0.00  0.00      A     
ATOM   4645  OT2 THR A 298       4.802  -6.796  16.372  0.00  0.00      A     
ATOM   4646  PA  AMP C   1       0.860   2.752  13.646  0.00  0.00      C     
ATOM   4647  O3A AMP C   1       0.130   3.439  14.711  0.00  0.00      C     
ATOM   4648  O1A AMP C   1       0.915   3.455  12.373  0.00  0.00      C     
ATOM   4649  O2A AMP C   1       2.103   2.144  14.101  0.00  0.00      C     
ATOM   4650  O5' AMP C   1       0.004   1.480  13.358  0.00  0.00      C     
ATOM   4651  C5' AMP C   1      -1.305   1.529  12.815  0.00  0.00      C     
ATOM   4652  H5' AMP C   1      -1.916   2.254  13.353  0.00  0.00      C     
ATOM   4653 H5'' AMP C   1      -1.260   1.887  11.785  0.00  0.00      C     
ATOM   4654  C4' AMP C   1      -1.921   0.129  12.906  0.00  0.00      C     
ATOM   4655  H4' AMP C   1      -1.165  -0.593  12.593  0.00  0.00      C     
ATOM   4656  O4' AMP C   1      -2.326  -0.161  14.233  0.00  0.00      C     
ATOM   4657  C1' AMP C   1      -3.287  -1.194  14.167  0.00  0.00      C     
ATOM   4658  H1' AMP C   1      -2.780  -2.159  14.069  0.00  0.00      C     
ATOM   4659  N9  AMP C   1      -4.158  -1.182  15.374  0.00  0.00      C     
ATOM   4660  C8  AMP C   1      -4.435  -2.229  16.222  0.00  0.00      C     
ATOM   4661  H8  AMP C   1      -3.981  -3.206  16.109  0.00  0.00      C     
ATOM   4662  N7  AMP C   1      -5.311  -1.959  17.155  0.00  0.00      C     
ATOM   4663  C5  AMP C   1      -5.635  -0.611  16.903  0.00  0.00      C     
ATOM   4664  C6  AMP C   1      -6.545   0.343  17.437  0.00  0.00      C     
ATOM   4665  N6  AMP C   1      -7.416   0.185  18.403  0.00  0.00      C     
ATOM   4666  H61 AMP C   1      -7.962   0.999  18.612  0.00  0.00      C     
ATOM   4667  H62 AMP C   1      -7.506  -0.689  18.899  0.00  0.00      C     
ATOM   4668  N1  AMP C   1      -6.712   1.548  16.911  0.00  0.00      C     
ATOM   4669  C2  AMP C   1      -5.960   1.865  15.874  0.00  0.00      C     
ATOM   4670  H2  AMP C   1      -6.105   2.855  15.463  0.00  0.00      C     
ATOM   4671  N3  AMP C   1      -5.077   1.099  15.252  0.00  0.00      C     
ATOM   4672  C4  AMP C   1      -4.951  -0.138  15.816  0.00  0.00      C     
ATOM   4673  C3' AMP C   1      -3.159  -0.067  12.025  0.00  0.00      C     
ATOM   4674  H3' AMP C   1      -3.643   0.887  11.804  0.00  0.00      C     
ATOM   4675  O3' AMP C   1      -2.803  -0.746  10.828  0.00  0.00      C     
ATOM   4676 H3'' AMP C   1      -3.117  -1.654  10.976  0.00  0.00      C     
ATOM   4677  C2' AMP C   1      -4.089  -0.946  12.887  0.00  0.00      C     
ATOM   4678 H2'' AMP C   1      -4.994  -0.384  13.115  0.00  0.00      C     
ATOM   4679  O2' AMP C   1      -4.414  -2.204  12.299  0.00  0.00      C     
ATOM   4680  H2' AMP C   1      -5.100  -2.063  11.616  0.00  0.00      C     
END
