# Supplementary material for: Dataset of the AAC2 conformations in the c-, intermediate- and m-states obtained from free-energy simulations
Source: Data Brief. 2016 Apr 13;7:1355–7. doi: 10.1016/j.dib.2016.04.022 (PMC4845157; doi:10.1016/j.dib.2016.04.022)
Supplement: Supplementary file 2 — Supplementary material [file mmc2.zip › AAC_AMP_intermediate_basin_min.pdb]

HEADER The conformation of AAC2 in the intermediate-basin in the presence of AMP
CRYST1    1.000    1.000    1.000  90.00  90.00  90.00 P 1           1
ATOM      1  N   ASP A   3      17.000 -11.734  26.299  0.00  0.00      A     
ATOM      2  HT1 ASP A   3      17.332 -12.151  25.437  0.00  0.00      A     
ATOM      3  HT2 ASP A   3      16.133 -12.194  26.555  0.00  0.00      A     
ATOM      4  HT3 ASP A   3      17.690 -11.935  27.012  0.00  0.00      A     
ATOM      5  CA  ASP A   3      16.819 -10.281  26.121  0.00  0.00      A     
ATOM      6  HA  ASP A   3      16.377  -9.861  27.023  0.00  0.00      A     
ATOM      7  CB  ASP A   3      18.155  -9.569  25.864  0.00  0.00      A     
ATOM      8  HB1 ASP A   3      18.644 -10.009  24.992  0.00  0.00      A     
ATOM      9  HB2 ASP A   3      18.813  -9.685  26.724  0.00  0.00      A     
ATOM     10  CG  ASP A   3      17.880  -8.087  25.616  0.00  0.00      A     
ATOM     11  OD1 ASP A   3      18.049  -7.615  24.476  0.00  0.00      A     
ATOM     12  OD2 ASP A   3      17.325  -7.426  26.516  0.00  0.00      A     
ATOM     13  C   ASP A   3      15.879  -9.969  24.966  0.00  0.00      A     
ATOM     14  O   ASP A   3      16.059 -10.502  23.875  0.00  0.00      A     
ATOM     15  N   ALA A   4      14.980  -9.011  25.177  0.00  0.00      A     
ATOM     16  HN  ALA A   4      14.854  -8.651  26.117  0.00  0.00      A     
ATOM     17  CA  ALA A   4      14.223  -8.336  24.119  0.00  0.00      A     
ATOM     18  HA  ALA A   4      14.732  -8.482  23.164  0.00  0.00      A     
ATOM     19  CB  ALA A   4      12.852  -9.018  24.032  0.00  0.00      A     
ATOM     20  HB1 ALA A   4      12.291  -8.611  23.193  0.00  0.00      A     
ATOM     21  HB2 ALA A   4      12.294  -8.860  24.953  0.00  0.00      A     
ATOM     22  HB3 ALA A   4      12.980 -10.087  23.875  0.00  0.00      A     
ATOM     23  C   ALA A   4      14.143  -6.800  24.334  0.00  0.00      A     
ATOM     24  O   ALA A   4      13.104  -6.193  24.055  0.00  0.00      A     
ATOM     25  N   ALA A   5      15.193  -6.184  24.905  0.00  0.00      A     
ATOM     26  HN  ALA A   5      15.988  -6.753  25.175  0.00  0.00      A     
ATOM     27  CA  ALA A   5      15.239  -4.748  25.225  0.00  0.00      A     
ATOM     28  HA  ALA A   5      14.631  -4.210  24.494  0.00  0.00      A     
ATOM     29  CB  ALA A   5      14.600  -4.558  26.601  0.00  0.00      A     
ATOM     30  HB1 ALA A   5      15.146  -5.131  27.354  0.00  0.00      A     
ATOM     31  HB2 ALA A   5      13.570  -4.895  26.561  0.00  0.00      A     
ATOM     32  HB3 ALA A   5      14.612  -3.502  26.867  0.00  0.00      A     
ATOM     33  C   ALA A   5      16.627  -4.062  25.206  0.00  0.00      A     
ATOM     34  O   ALA A   5      16.690  -2.880  24.858  0.00  0.00      A     
ATOM     35  N   VAL A   6      17.742  -4.730  25.545  0.00  0.00      A     
ATOM     36  HN  VAL A   6      17.649  -5.692  25.868  0.00  0.00      A     
ATOM     37  CA  VAL A   6      19.107  -4.184  25.273  0.00  0.00      A     
ATOM     38  HA  VAL A   6      19.073  -3.106  25.401  0.00  0.00      A     
ATOM     39  CB  VAL A   6      20.216  -4.658  26.238  0.00  0.00      A     
ATOM     40  HB  VAL A   6      21.107  -4.077  26.003  0.00  0.00      A     
ATOM     41  CG1 VAL A   6      19.852  -4.369  27.698  0.00  0.00      A     
ATOM     42 HG11 VAL A   6      20.688  -4.635  28.345  0.00  0.00      A     
ATOM     43 HG12 VAL A   6      18.975  -4.942  27.990  0.00  0.00      A     
ATOM     44 HG13 VAL A   6      19.638  -3.312  27.828  0.00  0.00      A     
ATOM     45  CG2 VAL A   6      20.610  -6.131  26.147  0.00  0.00      A     
ATOM     46 HG21 VAL A   6      19.855  -6.751  26.616  0.00  0.00      A     
ATOM     47 HG22 VAL A   6      21.552  -6.283  26.674  0.00  0.00      A     
ATOM     48 HG23 VAL A   6      20.745  -6.429  25.111  0.00  0.00      A     
ATOM     49  C   VAL A   6      19.536  -4.378  23.815  0.00  0.00      A     
ATOM     50  O   VAL A   6      20.354  -3.617  23.296  0.00  0.00      A     
ATOM     51  N   SER A   7      18.913  -5.332  23.126  0.00  0.00      A     
ATOM     52  HN  SER A   7      18.321  -5.947  23.679  0.00  0.00      A     
ATOM     53  CA  SER A   7      18.930  -5.551  21.668  0.00  0.00      A     
ATOM     54  HA  SER A   7      19.960  -5.546  21.318  0.00  0.00      A     
ATOM     55  CB  SER A   7      18.300  -6.916  21.344  0.00  0.00      A     
ATOM     56  HB1 SER A   7      18.441  -7.148  20.287  0.00  0.00      A     
ATOM     57  HB2 SER A   7      17.232  -6.892  21.559  0.00  0.00      A     
ATOM     58  OG  SER A   7      18.888  -7.939  22.118  0.00  0.00      A     
ATOM     59  HG1 SER A   7      18.562  -7.813  23.054  0.00  0.00      A     
ATOM     60  C   SER A   7      18.156  -4.490  20.870  0.00  0.00      A     
ATOM     61  O   SER A   7      17.494  -3.618  21.437  0.00  0.00      A     
ATOM     62  N   PHE A   8      18.186  -4.590  19.538  0.00  0.00      A     
ATOM     63  HN  PHE A   8      18.844  -5.241  19.134  0.00  0.00      A     
ATOM     64  CA  PHE A   8      17.229  -3.908  18.639  0.00  0.00      A     
ATOM     65  HA  PHE A   8      16.255  -3.850  19.131  0.00  0.00      A     
ATOM     66  CB  PHE A   8      17.702  -2.463  18.374  0.00  0.00      A     
ATOM     67  HB1 PHE A   8      17.571  -1.885  19.290  0.00  0.00      A     
ATOM     68  HB2 PHE A   8      17.050  -2.011  17.625  0.00  0.00      A     
ATOM     69  CG  PHE A   8      19.148  -2.320  17.927  0.00  0.00      A     
ATOM     70  CD1 PHE A   8      19.478  -2.340  16.558  0.00  0.00      A     
ATOM     71  HD1 PHE A   8      18.698  -2.413  15.812  0.00  0.00      A     
ATOM     72  CE1 PHE A   8      20.824  -2.272  16.156  0.00  0.00      A     
ATOM     73  HE1 PHE A   8      21.081  -2.290  15.104  0.00  0.00      A     
ATOM     74  CZ  PHE A   8      21.842  -2.173  17.120  0.00  0.00      A     
ATOM     75  HZ  PHE A   8      22.876  -2.125  16.812  0.00  0.00      A     
ATOM     76  CE2 PHE A   8      21.517  -2.123  18.486  0.00  0.00      A     
ATOM     77  HE2 PHE A   8      22.303  -2.028  19.225  0.00  0.00      A     
ATOM     78  CD2 PHE A   8      20.172  -2.191  18.887  0.00  0.00      A     
ATOM     79  HD2 PHE A   8      19.926  -2.153  19.938  0.00  0.00      A     
ATOM     80  C   PHE A   8      16.980  -4.668  17.320  0.00  0.00      A     
ATOM     81  O   PHE A   8      15.841  -4.833  16.894  0.00  0.00      A     
ATOM     82  N   ALA A   9      18.024  -5.211  16.690  0.00  0.00      A     
ATOM     83  HN  ALA A   9      18.953  -5.044  17.060  0.00  0.00      A     
ATOM     84  CA  ALA A   9      17.930  -5.844  15.371  0.00  0.00      A     
ATOM     85  HA  ALA A   9      17.306  -5.213  14.739  0.00  0.00      A     
ATOM     86  CB  ALA A   9      19.337  -5.831  14.775  0.00  0.00      A     
ATOM     87  HB1 ALA A   9      19.994  -6.423  15.409  0.00  0.00      A     
ATOM     88  HB2 ALA A   9      19.714  -4.809  14.717  0.00  0.00      A     
ATOM     89  HB3 ALA A   9      19.321  -6.256  13.771  0.00  0.00      A     
ATOM     90  C   ALA A   9      17.309  -7.269  15.347  0.00  0.00      A     
ATOM     91  O   ALA A   9      17.068  -7.817  14.269  0.00  0.00      A     
ATOM     92  N   LYS A  10      17.047  -7.894  16.505  0.00  0.00      A     
ATOM     93  HN  LYS A  10      17.251  -7.389  17.353  0.00  0.00      A     
ATOM     94  CA  LYS A  10      16.617  -9.309  16.598  0.00  0.00      A     
ATOM     95  HA  LYS A  10      17.197  -9.876  15.869  0.00  0.00      A     
ATOM     96  CB  LYS A  10      16.952  -9.836  18.004  0.00  0.00      A     
ATOM     97  HB1 LYS A  10      16.254  -9.418  18.731  0.00  0.00      A     
ATOM     98  HB2 LYS A  10      17.953  -9.500  18.281  0.00  0.00      A     
ATOM     99  CG  LYS A  10      16.921 -11.368  18.109  0.00  0.00      A     
ATOM    100  HG1 LYS A  10      15.927 -11.742  17.864  0.00  0.00      A     
ATOM    101  HG2 LYS A  10      17.137 -11.617  19.145  0.00  0.00      A     
ATOM    102  CD  LYS A  10      17.974 -12.058  17.229  0.00  0.00      A     
ATOM    103  HD1 LYS A  10      18.914 -11.508  17.304  0.00  0.00      A     
ATOM    104  HD2 LYS A  10      17.661 -12.067  16.183  0.00  0.00      A     
ATOM    105  CE  LYS A  10      18.231 -13.486  17.715  0.00  0.00      A     
ATOM    106  HE1 LYS A  10      18.338 -13.467  18.804  0.00  0.00      A     
ATOM    107  HE2 LYS A  10      19.184 -13.821  17.295  0.00  0.00      A     
ATOM    108  NZ  LYS A  10      17.161 -14.429  17.317  0.00  0.00      A     
ATOM    109  HZ1 LYS A  10      17.145 -14.527  16.305  0.00  0.00      A     
ATOM    110  HZ2 LYS A  10      16.235 -14.130  17.619  0.00  0.00      A     
ATOM    111  HZ3 LYS A  10      17.327 -15.350  17.718  0.00  0.00      A     
ATOM    112  C   LYS A  10      15.149  -9.553  16.220  0.00  0.00      A     
ATOM    113  O   LYS A  10      14.874 -10.287  15.276  0.00  0.00      A     
ATOM    114  N   ASP A  11      14.214  -8.876  16.886  0.00  0.00      A     
ATOM    115  HN  ASP A  11      14.504  -8.330  17.682  0.00  0.00      A     
ATOM    116  CA  ASP A  11      12.791  -8.844  16.496  0.00  0.00      A     
ATOM    117  HA  ASP A  11      12.461  -9.866  16.305  0.00  0.00      A     
ATOM    118  CB  ASP A  11      11.960  -8.288  17.658  0.00  0.00      A     
ATOM    119  HB1 ASP A  11      11.101  -7.743  17.266  0.00  0.00      A     
ATOM    120  HB2 ASP A  11      12.551  -7.590  18.256  0.00  0.00      A     
ATOM    121  CG  ASP A  11      11.456  -9.440  18.519  0.00  0.00      A     
ATOM    122  OD1 ASP A  11      12.098  -9.774  19.540  0.00  0.00      A     
ATOM    123  OD2 ASP A  11      10.438 -10.059  18.140  0.00  0.00      A     
ATOM    124  C   ASP A  11      12.507  -8.071  15.190  0.00  0.00      A     
ATOM    125  O   ASP A  11      11.519  -8.343  14.509  0.00  0.00      A     
ATOM    126  N   PHE A  12      13.415  -7.170  14.805  0.00  0.00      A     
ATOM    127  HN  PHE A  12      14.147  -6.945  15.461  0.00  0.00      A     
ATOM    128  CA  PHE A  12      13.495  -6.571  13.467  0.00  0.00      A     
ATOM    129  HA  PHE A  12      12.535  -6.122  13.217  0.00  0.00      A     
ATOM    130  CB  PHE A  12      14.559  -5.469  13.542  0.00  0.00      A     
ATOM    131  HB1 PHE A  12      15.474  -5.918  13.901  0.00  0.00      A     
ATOM    132  HB2 PHE A  12      14.245  -4.743  14.294  0.00  0.00      A     
ATOM    133  CG  PHE A  12      14.878  -4.703  12.274  0.00  0.00      A     
ATOM    134  CD1 PHE A  12      13.870  -3.961  11.641  0.00  0.00      A     
ATOM    135  HD1 PHE A  12      12.855  -4.036  11.999  0.00  0.00      A     
ATOM    136  CE1 PHE A  12      14.188  -3.103  10.574  0.00  0.00      A     
ATOM    137  HE1 PHE A  12      13.415  -2.509  10.109  0.00  0.00      A     
ATOM    138  CZ  PHE A  12      15.515  -3.000  10.123  0.00  0.00      A     
ATOM    139  HZ  PHE A  12      15.759  -2.325   9.313  0.00  0.00      A     
ATOM    140  CE2 PHE A  12      16.519  -3.786  10.717  0.00  0.00      A     
ATOM    141  HE2 PHE A  12      17.538  -3.715  10.361  0.00  0.00      A     
ATOM    142  CD2 PHE A  12      16.202  -4.633  11.796  0.00  0.00      A     
ATOM    143  HD2 PHE A  12      16.984  -5.205  12.274  0.00  0.00      A     
ATOM    144  C   PHE A  12      13.812  -7.608  12.371  0.00  0.00      A     
ATOM    145  O   PHE A  12      13.111  -7.670  11.365  0.00  0.00      A     
ATOM    146  N   LEU A  13      14.801  -8.491  12.571  0.00  0.00      A     
ATOM    147  HN  LEU A  13      15.403  -8.383  13.379  0.00  0.00      A     
ATOM    148  CA  LEU A  13      15.029  -9.626  11.667  0.00  0.00      A     
ATOM    149  HA  LEU A  13      15.086  -9.230  10.655  0.00  0.00      A     
ATOM    150  CB  LEU A  13      16.374 -10.304  11.987  0.00  0.00      A     
ATOM    151  HB1 LEU A  13      16.336 -10.703  13.001  0.00  0.00      A     
ATOM    152  HB2 LEU A  13      17.166  -9.554  11.947  0.00  0.00      A     
ATOM    153  CG  LEU A  13      16.723 -11.450  11.012  0.00  0.00      A     
ATOM    154  HG  LEU A  13      15.936 -12.202  11.025  0.00  0.00      A     
ATOM    155  CD1 LEU A  13      16.928 -10.968   9.575  0.00  0.00      A     
ATOM    156 HD11 LEU A  13      17.678 -10.178   9.547  0.00  0.00      A     
ATOM    157 HD12 LEU A  13      15.989 -10.592   9.174  0.00  0.00      A     
ATOM    158 HD13 LEU A  13      17.244 -11.801   8.948  0.00  0.00      A     
ATOM    159  CD2 LEU A  13      18.014 -12.123  11.450  0.00  0.00      A     
ATOM    160 HD21 LEU A  13      17.883 -12.523  12.454  0.00  0.00      A     
ATOM    161 HD22 LEU A  13      18.827 -11.399  11.456  0.00  0.00      A     
ATOM    162 HD23 LEU A  13      18.249 -12.950  10.780  0.00  0.00      A     
ATOM    163  C   LEU A  13      13.863 -10.630  11.670  0.00  0.00      A     
ATOM    164  O   LEU A  13      13.426 -11.029  10.597  0.00  0.00      A     
ATOM    165  N   ALA A  14      13.324 -11.008  12.833  0.00  0.00      A     
ATOM    166  HN  ALA A  14      13.751 -10.680  13.692  0.00  0.00      A     
ATOM    167  CA  ALA A  14      12.164 -11.908  12.913  0.00  0.00      A     
ATOM    168  HA  ALA A  14      12.420 -12.848  12.420  0.00  0.00      A     
ATOM    169  CB  ALA A  14      11.887 -12.203  14.392  0.00  0.00      A     
ATOM    170  HB1 ALA A  14      12.794 -12.569  14.875  0.00  0.00      A     
ATOM    171  HB2 ALA A  14      11.103 -12.957  14.468  0.00  0.00      A     
ATOM    172  HB3 ALA A  14      11.550 -11.298  14.898  0.00  0.00      A     
ATOM    173  C   ALA A  14      10.914 -11.352  12.189  0.00  0.00      A     
ATOM    174  O   ALA A  14      10.330 -12.029  11.341  0.00  0.00      A     
ATOM    175  N   GLY A  15      10.559 -10.089  12.452  0.00  0.00      A     
ATOM    176  HN  GLY A  15      11.074  -9.587  13.168  0.00  0.00      A     
ATOM    177  CA  GLY A  15       9.493  -9.364  11.747  0.00  0.00      A     
ATOM    178  HA1 GLY A  15       9.410  -8.362  12.169  0.00  0.00      A     
ATOM    179  HA2 GLY A  15       8.544  -9.881  11.887  0.00  0.00      A     
ATOM    180  C   GLY A  15       9.747  -9.213  10.245  0.00  0.00      A     
ATOM    181  O   GLY A  15       8.833  -9.404   9.445  0.00  0.00      A     
ATOM    182  N   GLY A  16      10.994  -8.955   9.844  0.00  0.00      A     
ATOM    183  HN  GLY A  16      11.688  -8.744  10.554  0.00  0.00      A     
ATOM    184  CA  GLY A  16      11.393  -8.841   8.438  0.00  0.00      A     
ATOM    185  HA1 GLY A  16      12.384  -8.397   8.390  0.00  0.00      A     
ATOM    186  HA2 GLY A  16      10.690  -8.192   7.923  0.00  0.00      A     
ATOM    187  C   GLY A  16      11.422 -10.150   7.657  0.00  0.00      A     
ATOM    188  O   GLY A  16      10.966 -10.175   6.520  0.00  0.00      A     
ATOM    189  N   VAL A  17      11.866 -11.252   8.264  0.00  0.00      A     
ATOM    190  HN  VAL A  17      12.256 -11.147   9.197  0.00  0.00      A     
ATOM    191  CA  VAL A  17      11.736 -12.618   7.710  0.00  0.00      A     
ATOM    192  HA  VAL A  17      12.179 -12.646   6.714  0.00  0.00      A     
ATOM    193  CB  VAL A  17      12.483 -13.638   8.591  0.00  0.00      A     
ATOM    194  HB  VAL A  17      12.221 -13.473   9.636  0.00  0.00      A     
ATOM    195  CG1 VAL A  17      12.160 -15.093   8.242  0.00  0.00      A     
ATOM    196 HG11 VAL A  17      12.783 -15.753   8.843  0.00  0.00      A     
ATOM    197 HG12 VAL A  17      12.349 -15.281   7.184  0.00  0.00      A     
ATOM    198 HG13 VAL A  17      11.121 -15.320   8.477  0.00  0.00      A     
ATOM    199  CG2 VAL A  17      13.997 -13.461   8.423  0.00  0.00      A     
ATOM    200 HG21 VAL A  17      14.522 -14.111   9.122  0.00  0.00      A     
ATOM    201 HG22 VAL A  17      14.285 -12.432   8.630  0.00  0.00      A     
ATOM    202 HG23 VAL A  17      14.291 -13.708   7.403  0.00  0.00      A     
ATOM    203  C   VAL A  17      10.268 -13.012   7.544  0.00  0.00      A     
ATOM    204  O   VAL A  17       9.862 -13.415   6.454  0.00  0.00      A     
ATOM    205  N   ALA A  18       9.441 -12.814   8.575  0.00  0.00      A     
ATOM    206  HN  ALA A  18       9.828 -12.492   9.457  0.00  0.00      A     
ATOM    207  CA  ALA A  18       7.995 -13.035   8.494  0.00  0.00      A     
ATOM    208  HA  ALA A  18       7.820 -14.078   8.225  0.00  0.00      A     
ATOM    209  CB  ALA A  18       7.404 -12.795   9.889  0.00  0.00      A     
ATOM    210  HB1 ALA A  18       6.332 -12.997   9.876  0.00  0.00      A     
ATOM    211  HB2 ALA A  18       7.571 -11.763  10.198  0.00  0.00      A     
ATOM    212  HB3 ALA A  18       7.880 -13.461  10.611  0.00  0.00      A     
ATOM    213  C   ALA A  18       7.306 -12.171   7.411  0.00  0.00      A     
ATOM    214  O   ALA A  18       6.500 -12.683   6.629  0.00  0.00      A     
ATOM    215  N   ALA A  19       7.648 -10.882   7.311  0.00  0.00      A     
ATOM    216  HN  ALA A  19       8.269 -10.498   8.017  0.00  0.00      A     
ATOM    217  CA  ALA A  19       7.152  -9.975   6.273  0.00  0.00      A     
ATOM    218  HA  ALA A  19       6.063 -10.033   6.257  0.00  0.00      A     
ATOM    219  CB  ALA A  19       7.543  -8.543   6.657  0.00  0.00      A     
ATOM    220  HB1 ALA A  19       7.132  -8.296   7.636  0.00  0.00      A     
ATOM    221  HB2 ALA A  19       7.147  -7.843   5.921  0.00  0.00      A     
ATOM    222  HB3 ALA A  19       8.630  -8.450   6.695  0.00  0.00      A     
ATOM    223  C   ALA A  19       7.640 -10.330   4.852  0.00  0.00      A     
ATOM    224  O   ALA A  19       6.838 -10.305   3.919  0.00  0.00      A     
ATOM    225  N   ALA A  20       8.911 -10.703   4.675  0.00  0.00      A     
ATOM    226  HN  ALA A  20       9.544 -10.652   5.467  0.00  0.00      A     
ATOM    227  CA  ALA A  20       9.469 -11.164   3.401  0.00  0.00      A     
ATOM    228  HA  ALA A  20       9.300 -10.394   2.648  0.00  0.00      A     
ATOM    229  CB  ALA A  20      10.983 -11.346   3.574  0.00  0.00      A     
ATOM    230  HB1 ALA A  20      11.426 -11.692   2.640  0.00  0.00      A     
ATOM    231  HB2 ALA A  20      11.190 -12.078   4.356  0.00  0.00      A     
ATOM    232  HB3 ALA A  20      11.440 -10.395   3.851  0.00  0.00      A     
ATOM    233  C   ALA A  20       8.794 -12.453   2.897  0.00  0.00      A     
ATOM    234  O   ALA A  20       8.306 -12.489   1.765  0.00  0.00      A     
ATOM    235  N   ILE A  21       8.675 -13.476   3.754  0.00  0.00      A     
ATOM    236  HN  ILE A  21       9.122 -13.385   4.664  0.00  0.00      A     
ATOM    237  CA  ILE A  21       7.920 -14.715   3.472  0.00  0.00      A     
ATOM    238  HA  ILE A  21       8.340 -15.189   2.582  0.00  0.00      A     
ATOM    239  CB  ILE A  21       8.061 -15.714   4.646  0.00  0.00      A     
ATOM    240  HB  ILE A  21       7.836 -15.189   5.577  0.00  0.00      A     
ATOM    241  CG2 ILE A  21       7.073 -16.890   4.510  0.00  0.00      A     
ATOM    242 HG21 ILE A  21       7.225 -17.395   3.555  0.00  0.00      A     
ATOM    243 HG22 ILE A  21       6.042 -16.542   4.570  0.00  0.00      A     
ATOM    244 HG23 ILE A  21       7.218 -17.608   5.315  0.00  0.00      A     
ATOM    245  CG1 ILE A  21       9.516 -16.240   4.708  0.00  0.00      A     
ATOM    246 HG11 ILE A  21      10.211 -15.402   4.650  0.00  0.00      A     
ATOM    247 HG12 ILE A  21       9.706 -16.884   3.848  0.00  0.00      A     
ATOM    248  CD  ILE A  21       9.847 -17.010   5.992  0.00  0.00      A     
ATOM    249  HD1 ILE A  21       9.292 -17.945   6.031  0.00  0.00      A     
ATOM    250  HD2 ILE A  21       9.600 -16.404   6.863  0.00  0.00      A     
ATOM    251  HD3 ILE A  21      10.912 -17.240   6.009  0.00  0.00      A     
ATOM    252  C   ILE A  21       6.451 -14.411   3.148  0.00  0.00      A     
ATOM    253  O   ILE A  21       5.949 -14.858   2.121  0.00  0.00      A     
ATOM    254  N   SER A  22       5.778 -13.576   3.949  0.00  0.00      A     
ATOM    255  HN  SER A  22       6.243 -13.256   4.791  0.00  0.00      A     
ATOM    256  CA  SER A  22       4.376 -13.163   3.705  0.00  0.00      A     
ATOM    257  HA  SER A  22       3.744 -14.052   3.701  0.00  0.00      A     
ATOM    258  CB  SER A  22       3.856 -12.229   4.803  0.00  0.00      A     
ATOM    259  HB1 SER A  22       2.826 -11.951   4.573  0.00  0.00      A     
ATOM    260  HB2 SER A  22       4.464 -11.324   4.839  0.00  0.00      A     
ATOM    261  OG  SER A  22       3.882 -12.862   6.063  0.00  0.00      A     
ATOM    262  HG1 SER A  22       4.812 -12.922   6.350  0.00  0.00      A     
ATOM    263  C   SER A  22       4.180 -12.462   2.357  0.00  0.00      A     
ATOM    264  O   SER A  22       3.312 -12.851   1.580  0.00  0.00      A     
ATOM    265  N   LYS A  23       5.024 -11.469   2.033  0.00  0.00      A     
ATOM    266  HN  LYS A  23       5.719 -11.206   2.727  0.00  0.00      A     
ATOM    267  CA  LYS A  23       5.050 -10.780   0.723  0.00  0.00      A     
ATOM    268  HA  LYS A  23       4.055 -10.391   0.503  0.00  0.00      A     
ATOM    269  CB  LYS A  23       6.039  -9.602   0.775  0.00  0.00      A     
ATOM    270  HB1 LYS A  23       6.231  -9.247  -0.240  0.00  0.00      A     
ATOM    271  HB2 LYS A  23       6.982  -9.960   1.190  0.00  0.00      A     
ATOM    272  CG  LYS A  23       5.529  -8.410   1.609  0.00  0.00      A     
ATOM    273  HG1 LYS A  23       5.164  -8.757   2.575  0.00  0.00      A     
ATOM    274  HG2 LYS A  23       4.711  -7.919   1.079  0.00  0.00      A     
ATOM    275  CD  LYS A  23       6.675  -7.414   1.835  0.00  0.00      A     
ATOM    276  HD1 LYS A  23       7.032  -7.060   0.870  0.00  0.00      A     
ATOM    277  HD2 LYS A  23       7.493  -7.945   2.326  0.00  0.00      A     
ATOM    278  CE  LYS A  23       6.311  -6.221   2.727  0.00  0.00      A     
ATOM    279  HE1 LYS A  23       7.241  -5.842   3.164  0.00  0.00      A     
ATOM    280  HE2 LYS A  23       5.680  -6.562   3.553  0.00  0.00      A     
ATOM    281  NZ  LYS A  23       5.662  -5.113   1.982  0.00  0.00      A     
ATOM    282  HZ1 LYS A  23       4.741  -5.340   1.634  0.00  0.00      A     
ATOM    283  HZ2 LYS A  23       6.225  -4.835   1.182  0.00  0.00      A     
ATOM    284  HZ3 LYS A  23       5.596  -4.289   2.584  0.00  0.00      A     
ATOM    285  C   LYS A  23       5.379 -11.722  -0.444  0.00  0.00      A     
ATOM    286  O   LYS A  23       4.829 -11.536  -1.525  0.00  0.00      A     
ATOM    287  N   THR A  24       6.219 -12.737  -0.226  0.00  0.00      A     
ATOM    288  HN  THR A  24       6.646 -12.783   0.691  0.00  0.00      A     
ATOM    289  CA  THR A  24       6.539 -13.799  -1.214  0.00  0.00      A     
ATOM    290  HA  THR A  24       6.796 -13.333  -2.165  0.00  0.00      A     
ATOM    291  CB  THR A  24       7.742 -14.660  -0.778  0.00  0.00      A     
ATOM    292  HB  THR A  24       7.484 -15.252   0.100  0.00  0.00      A     
ATOM    293  CG2 THR A  24       8.231 -15.587  -1.885  0.00  0.00      A     
ATOM    294 HG21 THR A  24       9.110 -16.130  -1.552  0.00  0.00      A     
ATOM    295 HG22 THR A  24       8.511 -14.999  -2.756  0.00  0.00      A     
ATOM    296 HG23 THR A  24       7.463 -16.313  -2.146  0.00  0.00      A     
ATOM    297  OG1 THR A  24       8.851 -13.849  -0.474  0.00  0.00      A     
ATOM    298  HG1 THR A  24       8.631 -13.340   0.328  0.00  0.00      A     
ATOM    299  C   THR A  24       5.354 -14.739  -1.461  0.00  0.00      A     
ATOM    300  O   THR A  24       5.016 -15.023  -2.609  0.00  0.00      A     
ATOM    301  N   ALA A  25       4.668 -15.175  -0.402  0.00  0.00      A     
ATOM    302  HN  ALA A  25       5.014 -14.926   0.520  0.00  0.00      A     
ATOM    303  CA  ALA A  25       3.496 -16.059  -0.448  0.00  0.00      A     
ATOM    304  HA  ALA A  25       3.765 -16.954  -1.012  0.00  0.00      A     
ATOM    305  CB  ALA A  25       3.191 -16.483   0.995  0.00  0.00      A     
ATOM    306  HB1 ALA A  25       2.927 -15.609   1.593  0.00  0.00      A     
ATOM    307  HB2 ALA A  25       4.066 -16.966   1.432  0.00  0.00      A     
ATOM    308  HB3 ALA A  25       2.356 -17.184   1.003  0.00  0.00      A     
ATOM    309  C   ALA A  25       2.243 -15.469  -1.144  0.00  0.00      A     
ATOM    310  O   ALA A  25       1.342 -16.220  -1.515  0.00  0.00      A     
ATOM    311  N   VAL A  26       2.203 -14.146  -1.364  0.00  0.00      A     
ATOM    312  HN  VAL A  26       2.941 -13.601  -0.938  0.00  0.00      A     
ATOM    313  CA  VAL A  26       1.095 -13.415  -2.037  0.00  0.00      A     
ATOM    314  HA  VAL A  26       0.357 -14.143  -2.371  0.00  0.00      A     
ATOM    315  CB  VAL A  26       0.351 -12.463  -1.073  0.00  0.00      A     
ATOM    316  HB  VAL A  26      -0.554 -12.121  -1.568  0.00  0.00      A     
ATOM    317  CG1 VAL A  26      -0.085 -13.179   0.211  0.00  0.00      A     
ATOM    318 HG11 VAL A  26      -0.674 -12.503   0.828  0.00  0.00      A     
ATOM    319 HG12 VAL A  26       0.783 -13.501   0.786  0.00  0.00      A     
ATOM    320 HG13 VAL A  26      -0.692 -14.047  -0.046  0.00  0.00      A     
ATOM    321  CG2 VAL A  26       1.171 -11.225  -0.689  0.00  0.00      A     
ATOM    322 HG21 VAL A  26       1.373 -10.617  -1.569  0.00  0.00      A     
ATOM    323 HG22 VAL A  26       2.112 -11.529  -0.236  0.00  0.00      A     
ATOM    324 HG23 VAL A  26       0.608 -10.623   0.025  0.00  0.00      A     
ATOM    325  C   VAL A  26       1.526 -12.662  -3.306  0.00  0.00      A     
ATOM    326  O   VAL A  26       0.739 -11.941  -3.913  0.00  0.00      A     
ATOM    327  N   ALA A  27       2.772 -12.836  -3.751  0.00  0.00      A     
ATOM    328  HN  ALA A  27       3.361 -13.473  -3.231  0.00  0.00      A     
ATOM    329  CA  ALA A  27       3.412 -12.075  -4.833  0.00  0.00      A     
ATOM    330  HA  ALA A  27       3.635 -11.086  -4.428  0.00  0.00      A     
ATOM    331  CB  ALA A  27       4.750 -12.752  -5.110  0.00  0.00      A     
ATOM    332  HB1 ALA A  27       4.600 -13.737  -5.550  0.00  0.00      A     
ATOM    333  HB2 ALA A  27       5.295 -12.857  -4.173  0.00  0.00      A     
ATOM    334  HB3 ALA A  27       5.337 -12.140  -5.791  0.00  0.00      A     
ATOM    335  C   ALA A  27       2.607 -11.815  -6.141  0.00  0.00      A     
ATOM    336  O   ALA A  27       2.745 -10.717  -6.700  0.00  0.00      A     
ATOM    337  N   PRO A  28       1.729 -12.722  -6.634  0.00  0.00      A     
ATOM    338  CD  PRO A  28       1.626 -14.133  -6.270  0.00  0.00      A     
ATOM    339  HD1 PRO A  28       1.077 -14.240  -5.335  0.00  0.00      A     
ATOM    340  HD2 PRO A  28       2.605 -14.604  -6.188  0.00  0.00      A     
ATOM    341  CG  PRO A  28       0.818 -14.793  -7.382  0.00  0.00      A     
ATOM    342  HG1 PRO A  28       1.483 -15.076  -8.197  0.00  0.00      A     
ATOM    343  HG2 PRO A  28       0.260 -15.658  -7.020  0.00  0.00      A     
ATOM    344  CB  PRO A  28      -0.106 -13.668  -7.839  0.00  0.00      A     
ATOM    345  HB1 PRO A  28      -0.452 -13.818  -8.862  0.00  0.00      A     
ATOM    346  HB2 PRO A  28      -0.954 -13.597  -7.154  0.00  0.00      A     
ATOM    347  CA  PRO A  28       0.780 -12.425  -7.716  0.00  0.00      A     
ATOM    348  HA  PRO A  28       1.353 -12.321  -8.638  0.00  0.00      A     
ATOM    349  C   PRO A  28      -0.064 -11.148  -7.544  0.00  0.00      A     
ATOM    350  O   PRO A  28      -0.265 -10.437  -8.529  0.00  0.00      A     
ATOM    351  N   ILE A  29      -0.491 -10.781  -6.323  0.00  0.00      A     
ATOM    352  HN  ILE A  29      -0.250 -11.369  -5.528  0.00  0.00      A     
ATOM    353  CA  ILE A  29      -1.193  -9.495  -6.058  0.00  0.00      A     
ATOM    354  HA  ILE A  29      -1.885  -9.341  -6.884  0.00  0.00      A     
ATOM    355  CB  ILE A  29      -2.057  -9.513  -4.777  0.00  0.00      A     
ATOM    356  HB  ILE A  29      -2.625  -8.580  -4.780  0.00  0.00      A     
ATOM    357  CG2 ILE A  29      -3.089 -10.648  -4.834  0.00  0.00      A     
ATOM    358 HG21 ILE A  29      -3.581 -10.669  -5.804  0.00  0.00      A     
ATOM    359 HG22 ILE A  29      -3.841 -10.486  -4.064  0.00  0.00      A     
ATOM    360 HG23 ILE A  29      -2.607 -11.612  -4.661  0.00  0.00      A     
ATOM    361  CG1 ILE A  29      -1.254  -9.571  -3.459  0.00  0.00      A     
ATOM    362 HG11 ILE A  29      -0.261  -9.143  -3.592  0.00  0.00      A     
ATOM    363 HG12 ILE A  29      -1.144 -10.606  -3.153  0.00  0.00      A     
ATOM    364  CD  ILE A  29      -1.945  -8.823  -2.318  0.00  0.00      A     
ATOM    365  HD1 ILE A  29      -2.939  -9.238  -2.159  0.00  0.00      A     
ATOM    366  HD2 ILE A  29      -2.024  -7.766  -2.565  0.00  0.00      A     
ATOM    367  HD3 ILE A  29      -1.361  -8.933  -1.404  0.00  0.00      A     
ATOM    368  C   ILE A  29      -0.280  -8.253  -6.080  0.00  0.00      A     
ATOM    369  O   ILE A  29      -0.699  -7.147  -5.731  0.00  0.00      A     
ATOM    370  N   GLU A  30       0.974  -8.412  -6.501  0.00  0.00      A     
ATOM    371  HN  GLU A  30       1.280  -9.361  -6.684  0.00  0.00      A     
ATOM    372  CA  GLU A  30       1.934  -7.327  -6.707  0.00  0.00      A     
ATOM    373  HA  GLU A  30       1.411  -6.373  -6.677  0.00  0.00      A     
ATOM    374  CB  GLU A  30       2.951  -7.314  -5.562  0.00  0.00      A     
ATOM    375  HB1 GLU A  30       3.452  -8.281  -5.496  0.00  0.00      A     
ATOM    376  HB2 GLU A  30       2.424  -7.123  -4.626  0.00  0.00      A     
ATOM    377  CG  GLU A  30       3.992  -6.217  -5.793  0.00  0.00      A     
ATOM    378  HG1 GLU A  30       3.483  -5.298  -6.097  0.00  0.00      A     
ATOM    379  HG2 GLU A  30       4.663  -6.531  -6.595  0.00  0.00      A     
ATOM    380  CD  GLU A  30       4.819  -5.951  -4.545  0.00  0.00      A     
ATOM    381  OE1 GLU A  30       5.221  -6.923  -3.869  0.00  0.00      A     
ATOM    382  OE2 GLU A  30       5.073  -4.763  -4.256  0.00  0.00      A     
ATOM    383  C   GLU A  30       2.622  -7.363  -8.078  0.00  0.00      A     
ATOM    384  O   GLU A  30       2.539  -6.363  -8.790  0.00  0.00      A     
ATOM    385  N   ARG A  31       3.265  -8.467  -8.499  0.00  0.00      A     
ATOM    386  HN  ARG A  31       3.278  -9.284  -7.888  0.00  0.00      A     
ATOM    387  CA  ARG A  31       3.987  -8.496  -9.796  0.00  0.00      A     
ATOM    388  HA  ARG A  31       4.734  -7.703  -9.774  0.00  0.00      A     
ATOM    389  CB  ARG A  31       4.726  -9.834 -10.003  0.00  0.00      A     
ATOM    390  HB1 ARG A  31       4.016 -10.649 -10.156  0.00  0.00      A     
ATOM    391  HB2 ARG A  31       5.290 -10.047  -9.094  0.00  0.00      A     
ATOM    392  CG  ARG A  31       5.732  -9.778 -11.173  0.00  0.00      A     
ATOM    393  HG1 ARG A  31       6.486 -10.550 -11.014  0.00  0.00      A     
ATOM    394  HG2 ARG A  31       6.244  -8.816 -11.146  0.00  0.00      A     
ATOM    395  CD  ARG A  31       5.126  -9.992 -12.574  0.00  0.00      A     
ATOM    396  HD1 ARG A  31       4.192  -9.454 -12.690  0.00  0.00      A     
ATOM    397  HD2 ARG A  31       4.880 -11.049 -12.698  0.00  0.00      A     
ATOM    398  NE  ARG A  31       6.036  -9.527 -13.638  0.00  0.00      A     
ATOM    399  HE  ARG A  31       6.004  -8.560 -13.925  0.00  0.00      A     
ATOM    400  CZ  ARG A  31       6.856 -10.256 -14.343  0.00  0.00      A     
ATOM    401  NH1 ARG A  31       7.042 -11.502 -14.109  0.00  0.00      A     
ATOM    402 HH11 ARG A  31       7.553 -12.058 -14.775  0.00  0.00      A     
ATOM    403 HH12 ARG A  31       6.555 -11.918 -13.330  0.00  0.00      A     
ATOM    404  NH2 ARG A  31       7.514  -9.740 -15.314  0.00  0.00      A     
ATOM    405 HH21 ARG A  31       8.189 -10.284 -15.817  0.00  0.00      A     
ATOM    406 HH22 ARG A  31       7.399  -8.753 -15.519  0.00  0.00      A     
ATOM    407  C   ARG A  31       3.080  -8.135 -10.972  0.00  0.00      A     
ATOM    408  O   ARG A  31       3.460  -7.294 -11.785  0.00  0.00      A     
ATOM    409  N   VAL A  32       1.875  -8.713 -11.010  0.00  0.00      A     
ATOM    410  HN  VAL A  32       1.666  -9.381 -10.282  0.00  0.00      A     
ATOM    411  CA  VAL A  32       0.813  -8.367 -11.983  0.00  0.00      A     
ATOM    412  HA  VAL A  32       1.166  -8.589 -12.991  0.00  0.00      A     
ATOM    413  CB  VAL A  32      -0.480  -9.179 -11.737  0.00  0.00      A     
ATOM    414  HB  VAL A  32      -0.868  -8.935 -10.748  0.00  0.00      A     
ATOM    415  CG1 VAL A  32      -1.562  -8.848 -12.771  0.00  0.00      A     
ATOM    416 HG11 VAL A  32      -1.876  -7.810 -12.675  0.00  0.00      A     
ATOM    417 HG12 VAL A  32      -2.433  -9.483 -12.611  0.00  0.00      A     
ATOM    418 HG13 VAL A  32      -1.181  -9.019 -13.778  0.00  0.00      A     
ATOM    419  CG2 VAL A  32      -0.239 -10.691 -11.796  0.00  0.00      A     
ATOM    420 HG21 VAL A  32       0.500 -10.992 -11.057  0.00  0.00      A     
ATOM    421 HG22 VAL A  32       0.107 -10.977 -12.786  0.00  0.00      A     
ATOM    422 HG23 VAL A  32      -1.168 -11.218 -11.579  0.00  0.00      A     
ATOM    423  C   VAL A  32       0.512  -6.868 -11.922  0.00  0.00      A     
ATOM    424  O   VAL A  32       0.724  -6.155 -12.898  0.00  0.00      A     
ATOM    425  N   LYS A  33       0.130  -6.368 -10.736  0.00  0.00      A     
ATOM    426  HN  LYS A  33       0.057  -7.029  -9.976  0.00  0.00      A     
ATOM    427  CA  LYS A  33      -0.177  -4.948 -10.447  0.00  0.00      A     
ATOM    428  HA  LYS A  33      -1.088  -4.690 -10.987  0.00  0.00      A     
ATOM    429  CB  LYS A  33      -0.470  -4.787  -8.931  0.00  0.00      A     
ATOM    430  HB1 LYS A  33      -0.337  -5.747  -8.428  0.00  0.00      A     
ATOM    431  HB2 LYS A  33      -1.516  -4.515  -8.809  0.00  0.00      A     
ATOM    432  CG  LYS A  33       0.395  -3.745  -8.196  0.00  0.00      A     
ATOM    433  HG1 LYS A  33       0.246  -2.759  -8.638  0.00  0.00      A     
ATOM    434  HG2 LYS A  33       1.438  -4.024  -8.296  0.00  0.00      A     
ATOM    435  CD  LYS A  33       0.094  -3.665  -6.703  0.00  0.00      A     
ATOM    436  HD1 LYS A  33       0.052  -4.667  -6.287  0.00  0.00      A     
ATOM    437  HD2 LYS A  33      -0.870  -3.185  -6.555  0.00  0.00      A     
ATOM    438  CE  LYS A  33       1.196  -2.866  -6.004  0.00  0.00      A     
ATOM    439  HE1 LYS A  33       1.238  -1.862  -6.438  0.00  0.00      A     
ATOM    440  HE2 LYS A  33       2.161  -3.352  -6.182  0.00  0.00      A     
ATOM    441  NZ  LYS A  33       0.939  -2.773  -4.554  0.00  0.00      A     
ATOM    442  HZ1 LYS A  33       0.043  -2.328  -4.380  0.00  0.00      A     
ATOM    443  HZ2 LYS A  33       1.650  -2.191  -4.097  0.00  0.00      A     
ATOM    444  HZ3 LYS A  33       0.912  -3.692  -4.116  0.00  0.00      A     
ATOM    445  C   LYS A  33       0.877  -3.962 -10.977  0.00  0.00      A     
ATOM    446  O   LYS A  33       0.529  -2.943 -11.567  0.00  0.00      A     
ATOM    447  N   LEU A  34       2.158  -4.267 -10.776  0.00  0.00      A     
ATOM    448  HN  LEU A  34       2.342  -5.118 -10.257  0.00  0.00      A     
ATOM    449  CA  LEU A  34       3.295  -3.442 -11.198  0.00  0.00      A     
ATOM    450  HA  LEU A  34       3.123  -2.402 -10.922  0.00  0.00      A     
ATOM    451  CB  LEU A  34       4.538  -3.959 -10.463  0.00  0.00      A     
ATOM    452  HB1 LEU A  34       5.407  -3.450 -10.870  0.00  0.00      A     
ATOM    453  HB2 LEU A  34       4.628  -5.022 -10.685  0.00  0.00      A     
ATOM    454  CG  LEU A  34       4.563  -3.789  -8.934  0.00  0.00      A     
ATOM    455  HG  LEU A  34       3.648  -4.165  -8.492  0.00  0.00      A     
ATOM    456  CD1 LEU A  34       5.727  -4.610  -8.391  0.00  0.00      A     
ATOM    457 HD11 LEU A  34       6.656  -4.299  -8.866  0.00  0.00      A     
ATOM    458 HD12 LEU A  34       5.556  -5.663  -8.607  0.00  0.00      A     
ATOM    459 HD13 LEU A  34       5.793  -4.481  -7.313  0.00  0.00      A     
ATOM    460  CD2 LEU A  34       4.732  -2.338  -8.494  0.00  0.00      A     
ATOM    461 HD21 LEU A  34       4.759  -2.290  -7.406  0.00  0.00      A     
ATOM    462 HD22 LEU A  34       3.891  -1.745  -8.850  0.00  0.00      A     
ATOM    463 HD23 LEU A  34       5.657  -1.928  -8.893  0.00  0.00      A     
ATOM    464  C   LEU A  34       3.517  -3.472 -12.724  0.00  0.00      A     
ATOM    465  O   LEU A  34       3.730  -2.424 -13.333  0.00  0.00      A     
ATOM    466  N   LEU A  35       3.398  -4.648 -13.352  0.00  0.00      A     
ATOM    467  HN  LEU A  35       3.206  -5.470 -12.787  0.00  0.00      A     
ATOM    468  CA  LEU A  35       3.463  -4.823 -14.809  0.00  0.00      A     
ATOM    469  HA  LEU A  35       4.426  -4.445 -15.144  0.00  0.00      A     
ATOM    470  CB  LEU A  35       3.423  -6.337 -15.101  0.00  0.00      A     
ATOM    471  HB1 LEU A  35       2.581  -6.769 -14.560  0.00  0.00      A     
ATOM    472  HB2 LEU A  35       4.328  -6.780 -14.687  0.00  0.00      A     
ATOM    473  CG  LEU A  35       3.285  -6.780 -16.569  0.00  0.00      A     
ATOM    474  HG  LEU A  35       2.298  -6.496 -16.926  0.00  0.00      A     
ATOM    475  CD1 LEU A  35       4.327  -6.231 -17.537  0.00  0.00      A     
ATOM    476 HD11 LEU A  35       4.366  -5.147 -17.494  0.00  0.00      A     
ATOM    477 HD12 LEU A  35       4.068  -6.517 -18.553  0.00  0.00      A     
ATOM    478 HD13 LEU A  35       5.309  -6.645 -17.304  0.00  0.00      A     
ATOM    479  CD2 LEU A  35       3.409  -8.296 -16.629  0.00  0.00      A     
ATOM    480 HD21 LEU A  35       2.694  -8.738 -15.944  0.00  0.00      A     
ATOM    481 HD22 LEU A  35       4.413  -8.609 -16.340  0.00  0.00      A     
ATOM    482 HD23 LEU A  35       3.200  -8.653 -17.634  0.00  0.00      A     
ATOM    483  C   LEU A  35       2.404  -3.998 -15.572  0.00  0.00      A     
ATOM    484  O   LEU A  35       2.731  -3.417 -16.609  0.00  0.00      A     
ATOM    485  N   LEU A  36       1.182  -3.844 -15.044  0.00  0.00      A     
ATOM    486  HN  LEU A  36       0.949  -4.389 -14.220  0.00  0.00      A     
ATOM    487  CA  LEU A  36       0.171  -2.930 -15.613  0.00  0.00      A     
ATOM    488  HA  LEU A  36      -0.067  -3.265 -16.622  0.00  0.00      A     
ATOM    489  CB  LEU A  36      -1.135  -2.966 -14.787  0.00  0.00      A     
ATOM    490  HB1 LEU A  36      -1.679  -2.053 -15.019  0.00  0.00      A     
ATOM    491  HB2 LEU A  36      -0.903  -2.948 -13.724  0.00  0.00      A     
ATOM    492  CG  LEU A  36      -2.119  -4.113 -15.074  0.00  0.00      A     
ATOM    493  HG  LEU A  36      -2.226  -4.228 -16.150  0.00  0.00      A     
ATOM    494  CD1 LEU A  36      -1.708  -5.436 -14.450  0.00  0.00      A     
ATOM    495 HD11 LEU A  36      -2.458  -6.198 -14.652  0.00  0.00      A     
ATOM    496 HD12 LEU A  36      -1.615  -5.312 -13.373  0.00  0.00      A     
ATOM    497 HD13 LEU A  36      -0.761  -5.759 -14.872  0.00  0.00      A     
ATOM    498  CD2 LEU A  36      -3.485  -3.793 -14.472  0.00  0.00      A     
ATOM    499 HD21 LEU A  36      -4.188  -4.596 -14.688  0.00  0.00      A     
ATOM    500 HD22 LEU A  36      -3.859  -2.877 -14.917  0.00  0.00      A     
ATOM    501 HD23 LEU A  36      -3.404  -3.660 -13.393  0.00  0.00      A     
ATOM    502  C   LEU A  36       0.662  -1.464 -15.759  0.00  0.00      A     
ATOM    503  O   LEU A  36       0.280  -0.790 -16.717  0.00  0.00      A     
ATOM    504  N   GLN A  37       1.511  -0.972 -14.845  0.00  0.00      A     
ATOM    505  HN  GLN A  37       1.863  -1.614 -14.146  0.00  0.00      A     
ATOM    506  CA  GLN A  37       1.802   0.468 -14.669  0.00  0.00      A     
ATOM    507  HA  GLN A  37       0.861   1.011 -14.603  0.00  0.00      A     
ATOM    508  CB  GLN A  37       2.565   0.701 -13.353  0.00  0.00      A     
ATOM    509  HB1 GLN A  37       2.749   1.769 -13.251  0.00  0.00      A     
ATOM    510  HB2 GLN A  37       3.523   0.188 -13.398  0.00  0.00      A     
ATOM    511  CG  GLN A  37       1.780   0.220 -12.127  0.00  0.00      A     
ATOM    512  HG1 GLN A  37       1.631  -0.851 -12.197  0.00  0.00      A     
ATOM    513  HG2 GLN A  37       0.804   0.702 -12.138  0.00  0.00      A     
ATOM    514  CD  GLN A  37       2.455   0.497 -10.787  0.00  0.00      A     
ATOM    515  OE1 GLN A  37       3.649   0.345 -10.587  0.00  0.00      A     
ATOM    516  NE2 GLN A  37       1.723   0.917  -9.790  0.00  0.00      A     
ATOM    517 HE21 GLN A  37       2.196   1.139  -8.941  0.00  0.00      A     
ATOM    518 HE22 GLN A  37       0.748   1.155  -9.964  0.00  0.00      A     
ATOM    519  C   GLN A  37       2.584   1.126 -15.814  0.00  0.00      A     
ATOM    520  O   GLN A  37       2.298   2.267 -16.179  0.00  0.00      A     
ATOM    521  N   VAL A  38       3.573   0.426 -16.385  0.00  0.00      A     
ATOM    522  HN  VAL A  38       3.745  -0.499 -16.011  0.00  0.00      A     
ATOM    523  CA  VAL A  38       4.508   0.997 -17.393  0.00  0.00      A     
ATOM    524  HA  VAL A  38       4.039   1.887 -17.814  0.00  0.00      A     
ATOM    525  CB  VAL A  38       5.846   1.475 -16.787  0.00  0.00      A     
ATOM    526  HB  VAL A  38       6.417   1.988 -17.563  0.00  0.00      A     
ATOM    527  CG1 VAL A  38       5.629   2.483 -15.665  0.00  0.00      A     
ATOM    528 HG11 VAL A  38       4.992   3.290 -16.023  0.00  0.00      A     
ATOM    529 HG12 VAL A  38       6.590   2.891 -15.352  0.00  0.00      A     
ATOM    530 HG13 VAL A  38       5.155   1.998 -14.814  0.00  0.00      A     
ATOM    531  CG2 VAL A  38       6.711   0.342 -16.240  0.00  0.00      A     
ATOM    532 HG21 VAL A  38       6.165  -0.209 -15.474  0.00  0.00      A     
ATOM    533 HG22 VAL A  38       7.621   0.750 -15.804  0.00  0.00      A     
ATOM    534 HG23 VAL A  38       6.989  -0.333 -17.047  0.00  0.00      A     
ATOM    535  C   VAL A  38       4.770   0.112 -18.610  0.00  0.00      A     
ATOM    536  O   VAL A  38       5.606   0.463 -19.442  0.00  0.00      A     
ATOM    537  N   GLN A  39       4.038  -0.992 -18.775  0.00  0.00      A     
ATOM    538  HN  GLN A  39       3.413  -1.270 -18.030  0.00  0.00      A     
ATOM    539  CA  GLN A  39       4.006  -1.769 -20.030  0.00  0.00      A     
ATOM    540  HA  GLN A  39       5.007  -2.166 -20.212  0.00  0.00      A     
ATOM    541  CB  GLN A  39       3.063  -2.967 -19.862  0.00  0.00      A     
ATOM    542  HB1 GLN A  39       3.428  -3.557 -19.024  0.00  0.00      A     
ATOM    543  HB2 GLN A  39       3.133  -3.594 -20.746  0.00  0.00      A     
ATOM    544  CG  GLN A  39       1.591  -2.554 -19.629  0.00  0.00      A     
ATOM    545  HG1 GLN A  39       1.210  -2.048 -20.515  0.00  0.00      A     
ATOM    546  HG2 GLN A  39       1.540  -1.865 -18.789  0.00  0.00      A     
ATOM    547  CD  GLN A  39       0.649  -3.708 -19.314  0.00  0.00      A     
ATOM    548  OE1 GLN A  39      -0.538  -3.672 -19.597  0.00  0.00      A     
ATOM    549  NE2 GLN A  39       1.100  -4.733 -18.648  0.00  0.00      A     
ATOM    550 HE21 GLN A  39       0.423  -5.410 -18.305  0.00  0.00      A     
ATOM    551 HE22 GLN A  39       2.010  -4.668 -18.222  0.00  0.00      A     
ATOM    552  C   GLN A  39       3.629  -0.948 -21.282  0.00  0.00      A     
ATOM    553  O   GLN A  39       4.104  -1.247 -22.370  0.00  0.00      A     
ATOM    554  N   HIE A  40       2.850   0.131 -21.113  0.00  0.00      A     
ATOM    555  HN  HIE A  40       2.478   0.286 -20.189  0.00  0.00      A     
ATOM    556  CA  HIE A  40       2.431   1.068 -22.175  0.00  0.00      A     
ATOM    557  HA  HIE A  40       2.754   0.665 -23.137  0.00  0.00      A     
ATOM    558  NE2 HIE A  40      -0.184   2.705 -25.347  0.00  0.00      A     
ATOM    559  HE2 HIE A  40      -0.397   3.475 -25.977  0.00  0.00      A     
ATOM    560  CD2 HIE A  40       0.056   2.790 -23.995  0.00  0.00      A     
ATOM    561  HD2 HIE A  40       0.051   3.685 -23.384  0.00  0.00      A     
ATOM    562  ND1 HIE A  40       0.367   0.681 -24.691  0.00  0.00      A     
ATOM    563  CG  HIE A  40       0.405   1.538 -23.588  0.00  0.00      A     
ATOM    564  CE1 HIE A  40       0.026   1.441 -25.742  0.00  0.00      A     
ATOM    565  HE1 HIE A  40      -0.066   1.088 -26.762  0.00  0.00      A     
ATOM    566  CB  HIE A  40       0.895   1.148 -22.219  0.00  0.00      A     
ATOM    567  HB1 HIE A  40       0.532   1.856 -21.474  0.00  0.00      A     
ATOM    568  HB2 HIE A  40       0.473   0.171 -21.986  0.00  0.00      A     
ATOM    569  C   HIE A  40       3.121   2.445 -22.065  0.00  0.00      A     
ATOM    570  O   HIE A  40       2.517   3.497 -22.235  0.00  0.00      A     
ATOM    571  N   ALA A  41       4.402   2.416 -21.700  0.00  0.00      A     
ATOM    572  HN  ALA A  41       4.799   1.496 -21.597  0.00  0.00      A     
ATOM    573  CA  ALA A  41       5.303   3.578 -21.645  0.00  0.00      A     
ATOM    574  HA  ALA A  41       5.089   4.240 -22.487  0.00  0.00      A     
ATOM    575  CB  ALA A  41       5.035   4.334 -20.339  0.00  0.00      A     
ATOM    576  HB1 ALA A  41       5.212   3.684 -19.482  0.00  0.00      A     
ATOM    577  HB2 ALA A  41       4.000   4.671 -20.334  0.00  0.00      A     
ATOM    578  HB3 ALA A  41       5.689   5.205 -20.277  0.00  0.00      A     
ATOM    579  C   ALA A  41       6.793   3.192 -21.737  0.00  0.00      A     
ATOM    580  O   ALA A  41       7.612   3.983 -22.194  0.00  0.00      A     
ATOM    581  N   SER A  42       7.136   1.975 -21.301  0.00  0.00      A     
ATOM    582  HN  SER A  42       6.411   1.432 -20.856  0.00  0.00      A     
ATOM    583  CA  SER A  42       8.413   1.287 -21.572  0.00  0.00      A     
ATOM    584  HA  SER A  42       9.243   1.950 -21.341  0.00  0.00      A     
ATOM    585  CB  SER A  42       8.533   0.029 -20.698  0.00  0.00      A     
ATOM    586  HB1 SER A  42       9.519  -0.419 -20.826  0.00  0.00      A     
ATOM    587  HB2 SER A  42       7.778  -0.701 -20.998  0.00  0.00      A     
ATOM    588  OG  SER A  42       8.346   0.360 -19.333  0.00  0.00      A     
ATOM    589  HG1 SER A  42       7.378   0.418 -19.223  0.00  0.00      A     
ATOM    590  C   SER A  42       8.548   0.880 -23.045  0.00  0.00      A     
ATOM    591  O   SER A  42       7.627   1.082 -23.838  0.00  0.00      A     
ATOM    592  N   LYS A  43       9.666   0.240 -23.412  0.00  0.00      A     
ATOM    593  HN  LYS A  43      10.405   0.125 -22.729  0.00  0.00      A     
ATOM    594  CA  LYS A  43       9.895  -0.280 -24.771  0.00  0.00      A     
ATOM    595  HA  LYS A  43       8.949  -0.254 -25.317  0.00  0.00      A     
ATOM    596  CB  LYS A  43      10.870   0.644 -25.515  0.00  0.00      A     
ATOM    597  HB1 LYS A  43      11.899   0.299 -25.399  0.00  0.00      A     
ATOM    598  HB2 LYS A  43      10.798   1.660 -25.120  0.00  0.00      A     
ATOM    599  CG  LYS A  43      10.474   0.681 -26.991  0.00  0.00      A     
ATOM    600  HG1 LYS A  43       9.508   1.180 -27.075  0.00  0.00      A     
ATOM    601  HG2 LYS A  43      10.396  -0.334 -27.385  0.00  0.00      A     
ATOM    602  CD  LYS A  43      11.504   1.450 -27.805  0.00  0.00      A     
ATOM    603  HD1 LYS A  43      12.404   0.843 -27.880  0.00  0.00      A     
ATOM    604  HD2 LYS A  43      11.732   2.392 -27.308  0.00  0.00      A     
ATOM    605  CE  LYS A  43      10.939   1.724 -29.194  0.00  0.00      A     
ATOM    606  HE1 LYS A  43      10.162   2.491 -29.117  0.00  0.00      A     
ATOM    607  HE2 LYS A  43      10.468   0.813 -29.576  0.00  0.00      A     
ATOM    608  NZ  LYS A  43      12.006   2.156 -30.116  0.00  0.00      A     
ATOM    609  HZ1 LYS A  43      12.522   2.950 -29.746  0.00  0.00      A     
ATOM    610  HZ2 LYS A  43      11.624   2.459 -31.014  0.00  0.00      A     
ATOM    611  HZ3 LYS A  43      12.641   1.388 -30.305  0.00  0.00      A     
ATOM    612  C   LYS A  43      10.340  -1.743 -24.763  0.00  0.00      A     
ATOM    613  O   LYS A  43      11.478  -2.050 -24.417  0.00  0.00      A     
ATOM    614  N   GLN A  44       9.382  -2.626 -25.048  0.00  0.00      A     
ATOM    615  HN  GLN A  44       8.514  -2.236 -25.376  0.00  0.00      A     
ATOM    616  CA  GLN A  44       9.548  -4.094 -25.074  0.00  0.00      A     
ATOM    617  HA  GLN A  44      10.421  -4.332 -25.681  0.00  0.00      A     
ATOM    618  CB  GLN A  44       9.785  -4.610 -23.638  0.00  0.00      A     
ATOM    619  HB1 GLN A  44       8.827  -4.753 -23.134  0.00  0.00      A     
ATOM    620  HB2 GLN A  44      10.342  -3.866 -23.069  0.00  0.00      A     
ATOM    621  CG  GLN A  44      10.599  -5.916 -23.592  0.00  0.00      A     
ATOM    622  HG1 GLN A  44      11.503  -5.788 -24.184  0.00  0.00      A     
ATOM    623  HG2 GLN A  44      10.020  -6.733 -24.021  0.00  0.00      A     
ATOM    624  CD  GLN A  44      11.014  -6.287 -22.170  0.00  0.00      A     
ATOM    625  OE1 GLN A  44      10.594  -5.701 -21.189  0.00  0.00      A     
ATOM    626  NE2 GLN A  44      11.857  -7.259 -21.956  0.00  0.00      A     
ATOM    627 HE21 GLN A  44      12.161  -7.408 -20.997  0.00  0.00      A     
ATOM    628 HE22 GLN A  44      12.334  -7.674 -22.752  0.00  0.00      A     
ATOM    629  C   GLN A  44       8.346  -4.830 -25.703  0.00  0.00      A     
ATOM    630  O   GLN A  44       8.532  -5.843 -26.367  0.00  0.00      A     
ATOM    631  N   ILE A  45       7.124  -4.301 -25.520  0.00  0.00      A     
ATOM    632  HN  ILE A  45       7.052  -3.480 -24.942  0.00  0.00      A     
ATOM    633  CA  ILE A  45       5.858  -4.830 -26.078  0.00  0.00      A     
ATOM    634  HA  ILE A  45       6.083  -5.306 -27.033  0.00  0.00      A     
ATOM    635  CB  ILE A  45       5.208  -5.892 -25.152  0.00  0.00      A     
ATOM    636  HB  ILE A  45       4.179  -6.039 -25.481  0.00  0.00      A     
ATOM    637  CG2 ILE A  45       5.891  -7.257 -25.326  0.00  0.00      A     
ATOM    638 HG21 ILE A  45       6.915  -7.221 -24.960  0.00  0.00      A     
ATOM    639 HG22 ILE A  45       5.917  -7.522 -26.384  0.00  0.00      A     
ATOM    640 HG23 ILE A  45       5.345  -8.032 -24.790  0.00  0.00      A     
ATOM    641  CG1 ILE A  45       5.149  -5.418 -23.681  0.00  0.00      A     
ATOM    642 HG11 ILE A  45       4.755  -4.402 -23.648  0.00  0.00      A     
ATOM    643 HG12 ILE A  45       6.151  -5.404 -23.252  0.00  0.00      A     
ATOM    644  CD  ILE A  45       4.244  -6.292 -22.810  0.00  0.00      A     
ATOM    645  HD1 ILE A  45       4.182  -5.870 -21.806  0.00  0.00      A     
ATOM    646  HD2 ILE A  45       4.620  -7.310 -22.751  0.00  0.00      A     
ATOM    647  HD3 ILE A  45       3.256  -6.322 -23.248  0.00  0.00      A     
ATOM    648  C   ILE A  45       4.807  -3.742 -26.373  0.00  0.00      A     
ATOM    649  O   ILE A  45       4.836  -2.635 -25.830  0.00  0.00      A     
ATOM    650  N   THR A  46       3.820  -4.104 -27.192  0.00  0.00      A     
ATOM    651  HN  THR A  46       3.913  -5.023 -27.614  0.00  0.00      A     
ATOM    652  CA  THR A  46       2.725  -3.244 -27.705  0.00  0.00      A     
ATOM    653  HA  THR A  46       2.874  -2.220 -27.364  0.00  0.00      A     
ATOM    654  CB  THR A  46       2.756  -3.214 -29.241  0.00  0.00      A     
ATOM    655  HB  THR A  46       1.853  -2.745 -29.619  0.00  0.00      A     
ATOM    656  CG2 THR A  46       3.955  -2.440 -29.762  0.00  0.00      A     
ATOM    657 HG21 THR A  46       3.920  -1.428 -29.362  0.00  0.00      A     
ATOM    658 HG22 THR A  46       3.923  -2.394 -30.850  0.00  0.00      A     
ATOM    659 HG23 THR A  46       4.883  -2.918 -29.447  0.00  0.00      A     
ATOM    660  OG1 THR A  46       2.860  -4.501 -29.802  0.00  0.00      A     
ATOM    661  HG1 THR A  46       2.813  -4.352 -30.764  0.00  0.00      A     
ATOM    662  C   THR A  46       1.328  -3.656 -27.211  0.00  0.00      A     
ATOM    663  O   THR A  46       1.174  -4.702 -26.581  0.00  0.00      A     
ATOM    664  N   ALA A  47       0.308  -2.823 -27.456  0.00  0.00      A     
ATOM    665  HN  ALA A  47       0.530  -2.000 -28.011  0.00  0.00      A     
ATOM    666  CA  ALA A  47      -1.025  -2.793 -26.812  0.00  0.00      A     
ATOM    667  HA  ALA A  47      -0.867  -2.520 -25.769  0.00  0.00      A     
ATOM    668  CB  ALA A  47      -1.796  -1.641 -27.468  0.00  0.00      A     
ATOM    669  HB1 ALA A  47      -1.221  -0.720 -27.395  0.00  0.00      A     
ATOM    670  HB2 ALA A  47      -2.750  -1.493 -26.961  0.00  0.00      A     
ATOM    671  HB3 ALA A  47      -1.980  -1.866 -28.520  0.00  0.00      A     
ATOM    672  C   ALA A  47      -1.900  -4.081 -26.766  0.00  0.00      A     
ATOM    673  O   ALA A  47      -2.962  -4.071 -26.141  0.00  0.00      A     
ATOM    674  N   ASP A  48      -1.473  -5.182 -27.384  0.00  0.00      A     
ATOM    675  HN  ASP A  48      -0.650  -5.064 -27.964  0.00  0.00      A     
ATOM    676  CA  ASP A  48      -2.101  -6.518 -27.382  0.00  0.00      A     
ATOM    677  HA  ASP A  48      -2.772  -6.597 -26.527  0.00  0.00      A     
ATOM    678  CB  ASP A  48      -2.953  -6.613 -28.656  0.00  0.00      A     
ATOM    679  HB1 ASP A  48      -2.383  -6.237 -29.506  0.00  0.00      A     
ATOM    680  HB2 ASP A  48      -3.812  -5.957 -28.518  0.00  0.00      A     
ATOM    681  CG  ASP A  48      -3.456  -8.016 -28.981  0.00  0.00      A     
ATOM    682  OD1 ASP A  48      -4.470  -8.445 -28.386  0.00  0.00      A     
ATOM    683  OD2 ASP A  48      -2.826  -8.708 -29.818  0.00  0.00      A     
ATOM    684  C   ASP A  48      -1.094  -7.687 -27.205  0.00  0.00      A     
ATOM    685  O   ASP A  48      -1.495  -8.826 -26.955  0.00  0.00      A     
ATOM    686  N   LYS A  49       0.217  -7.411 -27.220  0.00  0.00      A     
ATOM    687  HN  LYS A  49       0.472  -6.467 -27.493  0.00  0.00      A     
ATOM    688  CA  LYS A  49       1.260  -8.248 -26.582  0.00  0.00      A     
ATOM    689  HA  LYS A  49       0.963  -9.291 -26.647  0.00  0.00      A     
ATOM    690  CB  LYS A  49       2.597  -8.062 -27.314  0.00  0.00      A     
ATOM    691  HB1 LYS A  49       3.432  -8.166 -26.621  0.00  0.00      A     
ATOM    692  HB2 LYS A  49       2.635  -7.061 -27.743  0.00  0.00      A     
ATOM    693  CG  LYS A  49       2.748  -9.110 -28.426  0.00  0.00      A     
ATOM    694  HG1 LYS A  49       3.517  -8.783 -29.121  0.00  0.00      A     
ATOM    695  HG2 LYS A  49       1.808  -9.185 -28.969  0.00  0.00      A     
ATOM    696  CD  LYS A  49       3.157 -10.480 -27.855  0.00  0.00      A     
ATOM    697  HD1 LYS A  49       2.511 -10.759 -27.022  0.00  0.00      A     
ATOM    698  HD2 LYS A  49       4.177 -10.407 -27.475  0.00  0.00      A     
ATOM    699  CE  LYS A  49       3.110 -11.596 -28.900  0.00  0.00      A     
ATOM    700  HE1 LYS A  49       3.554 -12.489 -28.451  0.00  0.00      A     
ATOM    701  HE2 LYS A  49       3.719 -11.313 -29.764  0.00  0.00      A     
ATOM    702  NZ  LYS A  49       1.720 -11.902 -29.316  0.00  0.00      A     
ATOM    703  HZ1 LYS A  49       1.697 -12.722 -29.913  0.00  0.00      A     
ATOM    704  HZ2 LYS A  49       1.308 -11.135 -29.846  0.00  0.00      A     
ATOM    705  HZ3 LYS A  49       1.117 -12.056 -28.509  0.00  0.00      A     
ATOM    706  C   LYS A  49       1.402  -7.999 -25.079  0.00  0.00      A     
ATOM    707  O   LYS A  49       1.808  -8.905 -24.356  0.00  0.00      A     
ATOM    708  N   GLN A  50       0.966  -6.828 -24.622  0.00  0.00      A     
ATOM    709  HN  GLN A  50       0.761  -6.139 -25.335  0.00  0.00      A     
ATOM    710  CA  GLN A  50       0.492  -6.536 -23.260  0.00  0.00      A     
ATOM    711  HA  GLN A  50       1.277  -6.758 -22.538  0.00  0.00      A     
ATOM    712  CB  GLN A  50       0.180  -5.030 -23.201  0.00  0.00      A     
ATOM    713  HB1 GLN A  50      -0.288  -4.789 -22.246  0.00  0.00      A     
ATOM    714  HB2 GLN A  50      -0.527  -4.792 -23.998  0.00  0.00      A     
ATOM    715  CG  GLN A  50       1.431  -4.142 -23.362  0.00  0.00      A     
ATOM    716  HG1 GLN A  50       2.019  -4.461 -24.219  0.00  0.00      A     
ATOM    717  HG2 GLN A  50       2.055  -4.238 -22.482  0.00  0.00      A     
ATOM    718  CD  GLN A  50       1.068  -2.677 -23.557  0.00  0.00      A     
ATOM    719  OE1 GLN A  50       0.070  -2.192 -23.056  0.00  0.00      A     
ATOM    720  NE2 GLN A  50       1.816  -1.908 -24.303  0.00  0.00      A     
ATOM    721 HE21 GLN A  50       1.470  -0.963 -24.421  0.00  0.00      A     
ATOM    722 HE22 GLN A  50       2.736  -2.191 -24.599  0.00  0.00      A     
ATOM    723  C   GLN A  50      -0.722  -7.410 -22.850  0.00  0.00      A     
ATOM    724  O   GLN A  50      -1.179  -8.258 -23.620  0.00  0.00      A     
ATOM    725  N   TYR A  51      -1.250  -7.233 -21.633  0.00  0.00      A     
ATOM    726  HN  TYR A  51      -0.891  -6.475 -21.075  0.00  0.00      A     
ATOM    727  CA  TYR A  51      -2.105  -8.234 -20.956  0.00  0.00      A     
ATOM    728  HA  TYR A  51      -2.455  -8.965 -21.687  0.00  0.00      A     
ATOM    729  CB  TYR A  51      -1.233  -8.995 -19.941  0.00  0.00      A     
ATOM    730  HB1 TYR A  51      -1.709  -9.942 -19.698  0.00  0.00      A     
ATOM    731  HB2 TYR A  51      -1.189  -8.410 -19.027  0.00  0.00      A     
ATOM    732  CG  TYR A  51       0.192  -9.278 -20.387  0.00  0.00      A     
ATOM    733  CD1 TYR A  51       0.464 -10.318 -21.296  0.00  0.00      A     
ATOM    734  HD1 TYR A  51      -0.345 -10.934 -21.670  0.00  0.00      A     
ATOM    735  CE1 TYR A  51       1.785 -10.538 -21.740  0.00  0.00      A     
ATOM    736  HE1 TYR A  51       2.008 -11.315 -22.451  0.00  0.00      A     
ATOM    737  CZ  TYR A  51       2.832  -9.721 -21.277  0.00  0.00      A     
ATOM    738  OH  TYR A  51       4.107  -9.926 -21.692  0.00  0.00      A     
ATOM    739  HH  TYR A  51       4.140 -10.528 -22.455  0.00  0.00      A     
ATOM    740  CE2 TYR A  51       2.559  -8.695 -20.354  0.00  0.00      A     
ATOM    741  HE2 TYR A  51       3.369  -8.081 -20.003  0.00  0.00      A     
ATOM    742  CD2 TYR A  51       1.243  -8.469 -19.913  0.00  0.00      A     
ATOM    743  HD2 TYR A  51       1.042  -7.670 -19.213  0.00  0.00      A     
ATOM    744  C   TYR A  51      -3.376  -7.640 -20.296  0.00  0.00      A     
ATOM    745  O   TYR A  51      -3.612  -6.431 -20.368  0.00  0.00      A     
ATOM    746  N   LYS A  52      -4.211  -8.470 -19.649  0.00  0.00      A     
ATOM    747  HN  LYS A  52      -3.971  -9.454 -19.704  0.00  0.00      A     
ATOM    748  CA  LYS A  52      -5.565  -8.130 -19.142  0.00  0.00      A     
ATOM    749  HA  LYS A  52      -5.790  -7.094 -19.396  0.00  0.00      A     
ATOM    750  CB  LYS A  52      -6.618  -9.003 -19.854  0.00  0.00      A     
ATOM    751  HB1 LYS A  52      -7.604  -8.741 -19.466  0.00  0.00      A     
ATOM    752  HB2 LYS A  52      -6.431 -10.053 -19.627  0.00  0.00      A     
ATOM    753  CG  LYS A  52      -6.624  -8.805 -21.380  0.00  0.00      A     
ATOM    754  HG1 LYS A  52      -5.678  -9.141 -21.804  0.00  0.00      A     
ATOM    755  HG2 LYS A  52      -6.729  -7.742 -21.593  0.00  0.00      A     
ATOM    756  CD  LYS A  52      -7.779  -9.560 -22.058  0.00  0.00      A     
ATOM    757  HD1 LYS A  52      -7.841  -9.248 -23.101  0.00  0.00      A     
ATOM    758  HD2 LYS A  52      -8.714  -9.278 -21.571  0.00  0.00      A     
ATOM    759  CE  LYS A  52      -7.623 -11.085 -21.988  0.00  0.00      A     
ATOM    760  HE1 LYS A  52      -8.593 -11.552 -22.177  0.00  0.00      A     
ATOM    761  HE2 LYS A  52      -7.325 -11.366 -20.973  0.00  0.00      A     
ATOM    762  NZ  LYS A  52      -6.627 -11.586 -22.965  0.00  0.00      A     
ATOM    763  HZ1 LYS A  52      -5.979 -10.861 -23.261  0.00  0.00      A     
ATOM    764  HZ2 LYS A  52      -7.062 -11.916 -23.824  0.00  0.00      A     
ATOM    765  HZ3 LYS A  52      -6.087 -12.360 -22.578  0.00  0.00      A     
ATOM    766  C   LYS A  52      -5.726  -8.213 -17.613  0.00  0.00      A     
ATOM    767  O   LYS A  52      -5.823  -7.162 -16.967  0.00  0.00      A     
ATOM    768  N   GLY A  53      -5.715  -9.407 -17.016  0.00  0.00      A     
ATOM    769  HN  GLY A  53      -5.573 -10.230 -17.583  0.00  0.00      A     
ATOM    770  CA  GLY A  53      -5.944  -9.581 -15.572  0.00  0.00      A     
ATOM    771  HA1 GLY A  53      -6.957  -9.255 -15.335  0.00  0.00      A     
ATOM    772  HA2 GLY A  53      -5.252  -8.937 -15.028  0.00  0.00      A     
ATOM    773  C   GLY A  53      -5.774 -10.994 -15.005  0.00  0.00      A     
ATOM    774  O   GLY A  53      -5.373 -11.930 -15.693  0.00  0.00      A     
ATOM    775  N   ILE A  54      -6.056 -11.133 -13.705  0.00  0.00      A     
ATOM    776  HN  ILE A  54      -6.402 -10.315 -13.228  0.00  0.00      A     
ATOM    777  CA  ILE A  54      -5.654 -12.291 -12.873  0.00  0.00      A     
ATOM    778  HA  ILE A  54      -4.565 -12.292 -12.850  0.00  0.00      A     
ATOM    779  CB  ILE A  54      -6.119 -12.132 -11.407  0.00  0.00      A     
ATOM    780  HB  ILE A  54      -5.852 -13.050 -10.879  0.00  0.00      A     
ATOM    781  CG2 ILE A  54      -5.336 -10.981 -10.748  0.00  0.00      A     
ATOM    782 HG21 ILE A  54      -4.264 -11.154 -10.857  0.00  0.00      A     
ATOM    783 HG22 ILE A  54      -5.553 -10.944  -9.681  0.00  0.00      A     
ATOM    784 HG23 ILE A  54      -5.586 -10.025 -11.206  0.00  0.00      A     
ATOM    785  CG1 ILE A  54      -7.646 -11.928 -11.276  0.00  0.00      A     
ATOM    786 HG11 ILE A  54      -8.166 -12.659 -11.892  0.00  0.00      A     
ATOM    787 HG12 ILE A  54      -7.920 -10.933 -11.630  0.00  0.00      A     
ATOM    788  CD  ILE A  54      -8.165 -12.107  -9.845  0.00  0.00      A     
ATOM    789  HD1 ILE A  54      -9.251 -12.004  -9.839  0.00  0.00      A     
ATOM    790  HD2 ILE A  54      -7.740 -11.355  -9.186  0.00  0.00      A     
ATOM    791  HD3 ILE A  54      -7.905 -13.100  -9.477  0.00  0.00      A     
ATOM    792  C   ILE A  54      -6.028 -13.688 -13.404  0.00  0.00      A     
ATOM    793  O   ILE A  54      -5.216 -14.600 -13.285  0.00  0.00      A     
ATOM    794  N   ILE A  55      -7.202 -13.871 -14.019  0.00  0.00      A     
ATOM    795  HN  ILE A  55      -7.820 -13.080 -14.108  0.00  0.00      A     
ATOM    796  CA  ILE A  55      -7.633 -15.175 -14.578  0.00  0.00      A     
ATOM    797  HA  ILE A  55      -7.482 -15.938 -13.814  0.00  0.00      A     
ATOM    798  CB  ILE A  55      -9.140 -15.174 -14.937  0.00  0.00      A     
ATOM    799  HB  ILE A  55      -9.374 -16.152 -15.363  0.00  0.00      A     
ATOM    800  CG2 ILE A  55      -9.959 -15.030 -13.643  0.00  0.00      A     
ATOM    801 HG21 ILE A  55      -9.613 -15.750 -12.901  0.00  0.00      A     
ATOM    802 HG22 ILE A  55     -11.011 -15.236 -13.841  0.00  0.00      A     
ATOM    803 HG23 ILE A  55      -9.866 -14.024 -13.235  0.00  0.00      A     
ATOM    804  CG1 ILE A  55      -9.530 -14.095 -15.978  0.00  0.00      A     
ATOM    805 HG11 ILE A  55      -8.941 -14.239 -16.882  0.00  0.00      A     
ATOM    806 HG12 ILE A  55      -9.309 -13.104 -15.581  0.00  0.00      A     
ATOM    807  CD  ILE A  55     -11.004 -14.127 -16.404  0.00  0.00      A     
ATOM    808  HD1 ILE A  55     -11.269 -15.126 -16.752  0.00  0.00      A     
ATOM    809  HD2 ILE A  55     -11.159 -13.417 -17.217  0.00  0.00      A     
ATOM    810  HD3 ILE A  55     -11.649 -13.846 -15.572  0.00  0.00      A     
ATOM    811  C   ILE A  55      -6.785 -15.629 -15.777  0.00  0.00      A     
ATOM    812  O   ILE A  55      -6.449 -16.803 -15.901  0.00  0.00      A     
ATOM    813  N   ASP A  56      -6.375 -14.680 -16.619  0.00  0.00      A     
ATOM    814  HN  ASP A  56      -6.633 -13.728 -16.405  0.00  0.00      A     
ATOM    815  CA  ASP A  56      -5.448 -14.886 -17.733  0.00  0.00      A     
ATOM    816  HA  ASP A  56      -5.747 -15.769 -18.295  0.00  0.00      A     
ATOM    817  CB  ASP A  56      -5.600 -13.665 -18.647  0.00  0.00      A     
ATOM    818  HB1 ASP A  56      -5.219 -12.778 -18.150  0.00  0.00      A     
ATOM    819  HB2 ASP A  56      -6.667 -13.502 -18.809  0.00  0.00      A     
ATOM    820  CG  ASP A  56      -4.952 -13.800 -20.020  0.00  0.00      A     
ATOM    821  OD1 ASP A  56      -5.505 -13.207 -20.977  0.00  0.00      A     
ATOM    822  OD2 ASP A  56      -3.921 -14.477 -20.201  0.00  0.00      A     
ATOM    823  C   ASP A  56      -4.006 -15.103 -17.226  0.00  0.00      A     
ATOM    824  O   ASP A  56      -3.328 -16.045 -17.636  0.00  0.00      A     
ATOM    825  N   CYS A  57      -3.580 -14.332 -16.218  0.00  0.00      A     
ATOM    826  HN  CYS A  57      -4.165 -13.555 -15.935  0.00  0.00      A     
ATOM    827  CA  CYS A  57      -2.323 -14.586 -15.508  0.00  0.00      A     
ATOM    828  HA  CYS A  57      -1.509 -14.472 -16.224  0.00  0.00      A     
ATOM    829  CB  CYS A  57      -2.133 -13.558 -14.385  0.00  0.00      A     
ATOM    830  HB1 CYS A  57      -1.309 -13.869 -13.741  0.00  0.00      A     
ATOM    831  HB2 CYS A  57      -3.037 -13.502 -13.783  0.00  0.00      A     
ATOM    832  SG  CYS A  57      -1.742 -11.930 -15.074  0.00  0.00      A     
ATOM    833  HG1 CYS A  57      -2.679 -11.922 -16.040  0.00  0.00      A     
ATOM    834  C   CYS A  57      -2.220 -16.022 -14.956  0.00  0.00      A     
ATOM    835  O   CYS A  57      -1.207 -16.675 -15.185  0.00  0.00      A     
ATOM    836  N   VAL A  58      -3.253 -16.550 -14.286  0.00  0.00      A     
ATOM    837  HN  VAL A  58      -4.058 -15.954 -14.114  0.00  0.00      A     
ATOM    838  CA  VAL A  58      -3.268 -17.940 -13.757  0.00  0.00      A     
ATOM    839  HA  VAL A  58      -2.422 -18.059 -13.080  0.00  0.00      A     
ATOM    840  CB  VAL A  58      -4.550 -18.215 -12.943  0.00  0.00      A     
ATOM    841  HB  VAL A  58      -5.415 -17.857 -13.501  0.00  0.00      A     
ATOM    842  CG1 VAL A  58      -4.773 -19.697 -12.611  0.00  0.00      A     
ATOM    843 HG11 VAL A  58      -5.617 -19.799 -11.930  0.00  0.00      A     
ATOM    844 HG12 VAL A  58      -3.882 -20.112 -12.137  0.00  0.00      A     
ATOM    845 HG13 VAL A  58      -4.996 -20.259 -13.518  0.00  0.00      A     
ATOM    846  CG2 VAL A  58      -4.483 -17.479 -11.600  0.00  0.00      A     
ATOM    847 HG21 VAL A  58      -4.304 -16.417 -11.756  0.00  0.00      A     
ATOM    848 HG22 VAL A  58      -3.676 -17.885 -10.988  0.00  0.00      A     
ATOM    849 HG23 VAL A  58      -5.427 -17.593 -11.067  0.00  0.00      A     
ATOM    850  C   VAL A  58      -3.071 -19.004 -14.844  0.00  0.00      A     
ATOM    851  O   VAL A  58      -2.286 -19.937 -14.657  0.00  0.00      A     
ATOM    852  N   VAL A  59      -3.713 -18.866 -16.012  0.00  0.00      A     
ATOM    853  HN  VAL A  59      -4.346 -18.082 -16.132  0.00  0.00      A     
ATOM    854  CA  VAL A  59      -3.465 -19.789 -17.147  0.00  0.00      A     
ATOM    855  HA  VAL A  59      -3.396 -20.796 -16.737  0.00  0.00      A     
ATOM    856  CB  VAL A  59      -4.607 -19.857 -18.178  0.00  0.00      A     
ATOM    857  HB  VAL A  59      -4.315 -20.554 -18.964  0.00  0.00      A     
ATOM    858  CG1 VAL A  59      -5.885 -20.400 -17.532  0.00  0.00      A     
ATOM    859 HG11 VAL A  59      -6.658 -20.517 -18.292  0.00  0.00      A     
ATOM    860 HG12 VAL A  59      -6.245 -19.711 -16.767  0.00  0.00      A     
ATOM    861 HG13 VAL A  59      -5.689 -21.372 -17.079  0.00  0.00      A     
ATOM    862  CG2 VAL A  59      -4.932 -18.520 -18.835  0.00  0.00      A     
ATOM    863 HG21 VAL A  59      -4.040 -18.090 -19.289  0.00  0.00      A     
ATOM    864 HG22 VAL A  59      -5.322 -17.840 -18.083  0.00  0.00      A     
ATOM    865 HG23 VAL A  59      -5.686 -18.662 -19.608  0.00  0.00      A     
ATOM    866  C   VAL A  59      -2.127 -19.558 -17.860  0.00  0.00      A     
ATOM    867  O   VAL A  59      -1.585 -20.523 -18.404  0.00  0.00      A     
ATOM    868  N   ARG A  60      -1.540 -18.349 -17.815  0.00  0.00      A     
ATOM    869  HN  ARG A  60      -2.081 -17.594 -17.396  0.00  0.00      A     
ATOM    870  CA  ARG A  60      -0.279 -18.003 -18.513  0.00  0.00      A     
ATOM    871  HA  ARG A  60      -0.118 -18.733 -19.308  0.00  0.00      A     
ATOM    872  CB  ARG A  60      -0.422 -16.626 -19.189  0.00  0.00      A     
ATOM    873  HB1 ARG A  60      -0.541 -15.845 -18.436  0.00  0.00      A     
ATOM    874  HB2 ARG A  60      -1.318 -16.637 -19.814  0.00  0.00      A     
ATOM    875  CG  ARG A  60       0.802 -16.313 -20.072  0.00  0.00      A     
ATOM    876  HG1 ARG A  60       0.950 -17.150 -20.744  0.00  0.00      A     
ATOM    877  HG2 ARG A  60       1.693 -16.170 -19.460  0.00  0.00      A     
ATOM    878  CD  ARG A  60       0.572 -15.063 -20.911  0.00  0.00      A     
ATOM    879  HD1 ARG A  60       0.519 -14.203 -20.244  0.00  0.00      A     
ATOM    880  HD2 ARG A  60      -0.386 -15.192 -21.414  0.00  0.00      A     
ATOM    881  NE  ARG A  60       1.615 -14.817 -21.928  0.00  0.00      A     
ATOM    882  HE  ARG A  60       2.523 -15.258 -21.852  0.00  0.00      A     
ATOM    883  CZ  ARG A  60       1.480 -14.015 -22.953  0.00  0.00      A     
ATOM    884  NH1 ARG A  60       0.402 -13.360 -23.190  0.00  0.00      A     
ATOM    885 HH11 ARG A  60       0.358 -12.705 -23.957  0.00  0.00      A     
ATOM    886 HH12 ARG A  60      -0.390 -13.522 -22.588  0.00  0.00      A     
ATOM    887  NH2 ARG A  60       2.445 -13.840 -23.772  0.00  0.00      A     
ATOM    888 HH21 ARG A  60       2.273 -13.384 -24.653  0.00  0.00      A     
ATOM    889 HH22 ARG A  60       3.309 -14.337 -23.572  0.00  0.00      A     
ATOM    890  C   ARG A  60       1.001 -18.054 -17.671  0.00  0.00      A     
ATOM    891  O   ARG A  60       1.904 -18.803 -18.040  0.00  0.00      A     
ATOM    892  N   ILE A  61       1.133 -17.247 -16.615  0.00  0.00      A     
ATOM    893  HN  ILE A  61       0.300 -16.765 -16.297  0.00  0.00      A     
ATOM    894  CA  ILE A  61       2.443 -16.869 -16.022  0.00  0.00      A     
ATOM    895  HA  ILE A  61       3.021 -16.489 -16.859  0.00  0.00      A     
ATOM    896  CB  ILE A  61       2.372 -15.666 -15.051  0.00  0.00      A     
ATOM    897  HB  ILE A  61       3.400 -15.346 -14.872  0.00  0.00      A     
ATOM    898  CG2 ILE A  61       1.674 -14.481 -15.739  0.00  0.00      A     
ATOM    899 HG21 ILE A  61       2.075 -14.342 -16.745  0.00  0.00      A     
ATOM    900 HG22 ILE A  61       1.861 -13.566 -15.182  0.00  0.00      A     
ATOM    901 HG23 ILE A  61       0.605 -14.656 -15.805  0.00  0.00      A     
ATOM    902  CG1 ILE A  61       1.774 -16.014 -13.671  0.00  0.00      A     
ATOM    903 HG11 ILE A  61       2.395 -16.780 -13.206  0.00  0.00      A     
ATOM    904 HG12 ILE A  61       0.777 -16.425 -13.790  0.00  0.00      A     
ATOM    905  CD  ILE A  61       1.695 -14.825 -12.703  0.00  0.00      A     
ATOM    906  HD1 ILE A  61       2.691 -14.411 -12.541  0.00  0.00      A     
ATOM    907  HD2 ILE A  61       1.286 -15.164 -11.752  0.00  0.00      A     
ATOM    908  HD3 ILE A  61       1.034 -14.052 -13.095  0.00  0.00      A     
ATOM    909  C   ILE A  61       3.337 -17.994 -15.450  0.00  0.00      A     
ATOM    910  O   ILE A  61       4.530 -17.738 -15.273  0.00  0.00      A     
ATOM    911  N   PRO A  62       2.871 -19.229 -15.173  0.00  0.00      A     
ATOM    912  CD  PRO A  62       1.496 -19.591 -14.838  0.00  0.00      A     
ATOM    913  HD1 PRO A  62       0.946 -19.855 -15.741  0.00  0.00      A     
ATOM    914  HD2 PRO A  62       0.982 -18.794 -14.300  0.00  0.00      A     
ATOM    915  CG  PRO A  62       1.608 -20.829 -13.958  0.00  0.00      A     
ATOM    916  HG1 PRO A  62       1.823 -20.537 -12.932  0.00  0.00      A     
ATOM    917  HG2 PRO A  62       0.714 -21.450 -14.005  0.00  0.00      A     
ATOM    918  CB  PRO A  62       2.821 -21.522 -14.565  0.00  0.00      A     
ATOM    919  HB1 PRO A  62       3.288 -22.203 -13.858  0.00  0.00      A     
ATOM    920  HB2 PRO A  62       2.507 -22.049 -15.467  0.00  0.00      A     
ATOM    921  CA  PRO A  62       3.761 -20.372 -14.927  0.00  0.00      A     
ATOM    922  HA  PRO A  62       4.379 -20.145 -14.058  0.00  0.00      A     
ATOM    923  C   PRO A  62       4.699 -20.798 -16.080  0.00  0.00      A     
ATOM    924  O   PRO A  62       5.741 -21.399 -15.810  0.00  0.00      A     
ATOM    925  N   LYS A  63       4.370 -20.515 -17.356  0.00  0.00      A     
ATOM    926  HN  LYS A  63       3.528 -19.967 -17.502  0.00  0.00      A     
ATOM    927  CA  LYS A  63       4.977 -21.198 -18.532  0.00  0.00      A     
ATOM    928  HA  LYS A  63       5.457 -22.102 -18.159  0.00  0.00      A     
ATOM    929  CB  LYS A  63       3.848 -21.642 -19.492  0.00  0.00      A     
ATOM    930  HB1 LYS A  63       4.171 -21.558 -20.531  0.00  0.00      A     
ATOM    931  HB2 LYS A  63       2.979 -20.994 -19.368  0.00  0.00      A     
ATOM    932  CG  LYS A  63       3.412 -23.092 -19.238  0.00  0.00      A     
ATOM    933  HG1 LYS A  63       2.459 -23.269 -19.739  0.00  0.00      A     
ATOM    934  HG2 LYS A  63       3.277 -23.244 -18.168  0.00  0.00      A     
ATOM    935  CD  LYS A  63       4.452 -24.075 -19.798  0.00  0.00      A     
ATOM    936  HD1 LYS A  63       5.447 -23.840 -19.421  0.00  0.00      A     
ATOM    937  HD2 LYS A  63       4.477 -23.973 -20.883  0.00  0.00      A     
ATOM    938  CE  LYS A  63       4.136 -25.530 -19.460  0.00  0.00      A     
ATOM    939  HE1 LYS A  63       4.785 -26.166 -20.071  0.00  0.00      A     
ATOM    940  HE2 LYS A  63       3.100 -25.741 -19.734  0.00  0.00      A     
ATOM    941  NZ  LYS A  63       4.374 -25.819 -18.026  0.00  0.00      A     
ATOM    942  HZ1 LYS A  63       4.278 -26.803 -17.815  0.00  0.00      A     
ATOM    943  HZ2 LYS A  63       3.773 -25.285 -17.399  0.00  0.00      A     
ATOM    944  HZ3 LYS A  63       5.325 -25.565 -17.760  0.00  0.00      A     
ATOM    945  C   LYS A  63       6.125 -20.478 -19.269  0.00  0.00      A     
ATOM    946  O   LYS A  63       7.272 -20.900 -19.140  0.00  0.00      A     
ATOM    947  N   GLU A  64       5.840 -19.453 -20.065  0.00  0.00      A     
ATOM    948  HN  GLU A  64       4.863 -19.183 -20.075  0.00  0.00      A     
ATOM    949  CA  GLU A  64       6.712 -18.750 -21.042  0.00  0.00      A     
ATOM    950  HA  GLU A  64       6.998 -19.459 -21.820  0.00  0.00      A     
ATOM    951  CB  GLU A  64       5.826 -17.671 -21.704  0.00  0.00      A     
ATOM    952  HB1 GLU A  64       5.398 -17.059 -20.914  0.00  0.00      A     
ATOM    953  HB2 GLU A  64       5.013 -18.190 -22.214  0.00  0.00      A     
ATOM    954  CG  GLU A  64       6.436 -16.697 -22.718  0.00  0.00      A     
ATOM    955  HG1 GLU A  64       6.956 -17.265 -23.492  0.00  0.00      A     
ATOM    956  HG2 GLU A  64       7.155 -16.049 -22.216  0.00  0.00      A     
ATOM    957  CD  GLU A  64       5.326 -15.830 -23.336  0.00  0.00      A     
ATOM    958  OE1 GLU A  64       5.247 -15.704 -24.582  0.00  0.00      A     
ATOM    959  OE2 GLU A  64       4.451 -15.307 -22.607  0.00  0.00      A     
ATOM    960  C   GLU A  64       8.036 -18.143 -20.517  0.00  0.00      A     
ATOM    961  O   GLU A  64       8.935 -17.880 -21.313  0.00  0.00      A     
ATOM    962  N   GLN A  65       8.191 -17.941 -19.208  0.00  0.00      A     
ATOM    963  HN  GLN A  65       7.415 -18.206 -18.612  0.00  0.00      A     
ATOM    964  CA  GLN A  65       9.273 -17.155 -18.578  0.00  0.00      A     
ATOM    965  HA  GLN A  65      10.061 -16.968 -19.306  0.00  0.00      A     
ATOM    966  CB  GLN A  65       8.693 -15.800 -18.128  0.00  0.00      A     
ATOM    967  HB1 GLN A  65       9.486 -15.225 -17.651  0.00  0.00      A     
ATOM    968  HB2 GLN A  65       7.922 -15.991 -17.379  0.00  0.00      A     
ATOM    969  CG  GLN A  65       8.092 -14.945 -19.260  0.00  0.00      A     
ATOM    970  HG1 GLN A  65       7.376 -15.524 -19.839  0.00  0.00      A     
ATOM    971  HG2 GLN A  65       8.889 -14.623 -19.923  0.00  0.00      A     
ATOM    972  CD  GLN A  65       7.348 -13.720 -18.747  0.00  0.00      A     
ATOM    973  OE1 GLN A  65       6.592 -13.766 -17.788  0.00  0.00      A     
ATOM    974  NE2 GLN A  65       7.504 -12.564 -19.331  0.00  0.00      A     
ATOM    975 HE21 GLN A  65       6.868 -11.839 -19.032  0.00  0.00      A     
ATOM    976 HE22 GLN A  65       8.158 -12.446 -20.094  0.00  0.00      A     
ATOM    977  C   GLN A  65       9.947 -17.848 -17.367  0.00  0.00      A     
ATOM    978  O   GLN A  65      10.950 -17.353 -16.846  0.00  0.00      A     
ATOM    979  N   GLY A  66       9.425 -18.988 -16.904  0.00  0.00      A     
ATOM    980  HN  GLY A  66       8.552 -19.278 -17.328  0.00  0.00      A     
ATOM    981  CA  GLY A  66       9.830 -19.665 -15.659  0.00  0.00      A     
ATOM    982  HA1 GLY A  66      10.904 -19.565 -15.508  0.00  0.00      A     
ATOM    983  HA2 GLY A  66       9.614 -20.728 -15.735  0.00  0.00      A     
ATOM    984  C   GLY A  66       9.128 -19.107 -14.414  0.00  0.00      A     
ATOM    985  O   GLY A  66       8.956 -17.896 -14.294  0.00  0.00      A     
ATOM    986  N   VAL A  67       8.774 -19.974 -13.454  0.00  0.00      A     
ATOM    987  HN  VAL A  67       8.944 -20.953 -13.636  0.00  0.00      A     
ATOM    988  CA  VAL A  67       7.977 -19.647 -12.233  0.00  0.00      A     
ATOM    989  HA  VAL A  67       7.012 -19.266 -12.571  0.00  0.00      A     
ATOM    990  CB  VAL A  67       7.671 -20.888 -11.373  0.00  0.00      A     
ATOM    991  HB  VAL A  67       7.041 -20.586 -10.536  0.00  0.00      A     
ATOM    992  CG1 VAL A  67       6.900 -21.939 -12.173  0.00  0.00      A     
ATOM    993 HG11 VAL A  67       7.507 -22.337 -12.986  0.00  0.00      A     
ATOM    994 HG12 VAL A  67       5.991 -21.500 -12.584  0.00  0.00      A     
ATOM    995 HG13 VAL A  67       6.620 -22.760 -11.514  0.00  0.00      A     
ATOM    996  CG2 VAL A  67       8.933 -21.543 -10.805  0.00  0.00      A     
ATOM    997 HG21 VAL A  67       9.456 -20.840 -10.158  0.00  0.00      A     
ATOM    998 HG22 VAL A  67       9.596 -21.870 -11.606  0.00  0.00      A     
ATOM    999 HG23 VAL A  67       8.653 -22.410 -10.206  0.00  0.00      A     
ATOM   1000  C   VAL A  67       8.529 -18.539 -11.322  0.00  0.00      A     
ATOM   1001  O   VAL A  67       7.790 -17.976 -10.522  0.00  0.00      A     
ATOM   1002  N   LEU A  68       9.787 -18.123 -11.514  0.00  0.00      A     
ATOM   1003  HN  LEU A  68      10.339 -18.654 -12.167  0.00  0.00      A     
ATOM   1004  CA  LEU A  68      10.309 -16.815 -11.078  0.00  0.00      A     
ATOM   1005  HA  LEU A  68      10.424 -16.838  -9.994  0.00  0.00      A     
ATOM   1006  CB  LEU A  68      11.704 -16.645 -11.721  0.00  0.00      A     
ATOM   1007  HB1 LEU A  68      11.600 -16.762 -12.800  0.00  0.00      A     
ATOM   1008  HB2 LEU A  68      12.350 -17.448 -11.361  0.00  0.00      A     
ATOM   1009  CG  LEU A  68      12.411 -15.300 -11.459  0.00  0.00      A     
ATOM   1010  HG  LEU A  68      11.803 -14.491 -11.859  0.00  0.00      A     
ATOM   1011  CD1 LEU A  68      12.668 -15.046  -9.976  0.00  0.00      A     
ATOM   1012 HD11 LEU A  68      13.214 -14.112  -9.851  0.00  0.00      A     
ATOM   1013 HD12 LEU A  68      13.256 -15.863  -9.557  0.00  0.00      A     
ATOM   1014 HD13 LEU A  68      11.724 -14.969  -9.438  0.00  0.00      A     
ATOM   1015  CD2 LEU A  68      13.755 -15.261 -12.179  0.00  0.00      A     
ATOM   1016 HD21 LEU A  68      14.417 -16.026 -11.773  0.00  0.00      A     
ATOM   1017 HD22 LEU A  68      14.217 -14.283 -12.047  0.00  0.00      A     
ATOM   1018 HD23 LEU A  68      13.615 -15.443 -13.243  0.00  0.00      A     
ATOM   1019  C   LEU A  68       9.357 -15.634 -11.402  0.00  0.00      A     
ATOM   1020  O   LEU A  68       9.334 -14.639 -10.681  0.00  0.00      A     
ATOM   1021  N   SER A  69       8.543 -15.758 -12.455  0.00  0.00      A     
ATOM   1022  HN  SER A  69       8.596 -16.635 -12.964  0.00  0.00      A     
ATOM   1023  CA  SER A  69       7.488 -14.825 -12.890  0.00  0.00      A     
ATOM   1024  HA  SER A  69       7.975 -13.964 -13.334  0.00  0.00      A     
ATOM   1025  CB  SER A  69       6.624 -15.492 -13.965  0.00  0.00      A     
ATOM   1026  HB1 SER A  69       7.258 -15.862 -14.773  0.00  0.00      A     
ATOM   1027  HB2 SER A  69       5.916 -14.768 -14.371  0.00  0.00      A     
ATOM   1028  OG  SER A  69       5.921 -16.567 -13.378  0.00  0.00      A     
ATOM   1029  HG1 SER A  69       5.409 -17.021 -14.077  0.00  0.00      A     
ATOM   1030  C   SER A  69       6.557 -14.281 -11.801  0.00  0.00      A     
ATOM   1031  O   SER A  69       6.197 -13.103 -11.879  0.00  0.00      A     
ATOM   1032  N   PHE A  70       6.217 -15.069 -10.775  0.00  0.00      A     
ATOM   1033  HN  PHE A  70       6.493 -16.045 -10.820  0.00  0.00      A     
ATOM   1034  CA  PHE A  70       5.439 -14.614  -9.609  0.00  0.00      A     
ATOM   1035  HA  PHE A  70       4.505 -14.168  -9.951  0.00  0.00      A     
ATOM   1036  CB  PHE A  70       5.117 -15.820  -8.713  0.00  0.00      A     
ATOM   1037  HB1 PHE A  70       4.523 -15.473  -7.866  0.00  0.00      A     
ATOM   1038  HB2 PHE A  70       6.054 -16.204  -8.311  0.00  0.00      A     
ATOM   1039  CG  PHE A  70       4.369 -16.972  -9.362  0.00  0.00      A     
ATOM   1040  CD1 PHE A  70       3.123 -16.759  -9.980  0.00  0.00      A     
ATOM   1041  HD1 PHE A  70       2.715 -15.763 -10.031  0.00  0.00      A     
ATOM   1042  CE1 PHE A  70       2.399 -17.843 -10.511  0.00  0.00      A     
ATOM   1043  HE1 PHE A  70       1.434 -17.681 -10.968  0.00  0.00      A     
ATOM   1044  CZ  PHE A  70       2.925 -19.144 -10.429  0.00  0.00      A     
ATOM   1045  HZ  PHE A  70       2.364 -19.984 -10.812  0.00  0.00      A     
ATOM   1046  CE2 PHE A  70       4.175 -19.360  -9.828  0.00  0.00      A     
ATOM   1047  HE2 PHE A  70       4.578 -20.361  -9.757  0.00  0.00      A     
ATOM   1048  CD2 PHE A  70       4.892 -18.277  -9.291  0.00  0.00      A     
ATOM   1049  HD2 PHE A  70       5.844 -18.452  -8.811  0.00  0.00      A     
ATOM   1050  C   PHE A  70       6.169 -13.549  -8.767  0.00  0.00      A     
ATOM   1051  O   PHE A  70       5.553 -12.605  -8.277  0.00  0.00      A     
ATOM   1052  N   TRP A  71       7.493 -13.677  -8.639  0.00  0.00      A     
ATOM   1053  HN  TRP A  71       7.913 -14.467  -9.114  0.00  0.00      A     
ATOM   1054  CA  TRP A  71       8.331 -12.945  -7.671  0.00  0.00      A     
ATOM   1055  HA  TRP A  71       7.686 -12.421  -6.967  0.00  0.00      A     
ATOM   1056  CB  TRP A  71       9.136 -13.972  -6.864  0.00  0.00      A     
ATOM   1057  HB1 TRP A  71       9.739 -13.449  -6.120  0.00  0.00      A     
ATOM   1058  HB2 TRP A  71       9.811 -14.509  -7.532  0.00  0.00      A     
ATOM   1059  CG  TRP A  71       8.263 -14.958  -6.155  0.00  0.00      A     
ATOM   1060  CD1 TRP A  71       7.418 -14.639  -5.154  0.00  0.00      A     
ATOM   1061  HD1 TRP A  71       7.326 -13.650  -4.718  0.00  0.00      A     
ATOM   1062  NE1 TRP A  71       6.675 -15.747  -4.799  0.00  0.00      A     
ATOM   1063  HE1 TRP A  71       5.968 -15.730  -4.065  0.00  0.00      A     
ATOM   1064  CE2 TRP A  71       7.038 -16.856  -5.527  0.00  0.00      A     
ATOM   1065  CZ2 TRP A  71       6.601 -18.187  -5.518  0.00  0.00      A     
ATOM   1066  HZ2 TRP A  71       5.823 -18.500  -4.836  0.00  0.00      A     
ATOM   1067  CH2 TRP A  71       7.192 -19.107  -6.400  0.00  0.00      A     
ATOM   1068  HH2 TRP A  71       6.867 -20.140  -6.404  0.00  0.00      A     
ATOM   1069  CZ3 TRP A  71       8.213 -18.682  -7.270  0.00  0.00      A     
ATOM   1070  HZ3 TRP A  71       8.667 -19.396  -7.946  0.00  0.00      A     
ATOM   1071  CE3 TRP A  71       8.642 -17.340  -7.272  0.00  0.00      A     
ATOM   1072  HE3 TRP A  71       9.421 -17.030  -7.950  0.00  0.00      A     
ATOM   1073  CD2 TRP A  71       8.067 -16.388  -6.401  0.00  0.00      A     
ATOM   1074  C   TRP A  71       9.244 -11.885  -8.303  0.00  0.00      A     
ATOM   1075  O   TRP A  71       9.711 -10.974  -7.618  0.00  0.00      A     
ATOM   1076  N   ARG A  72       9.447 -11.958  -9.624  0.00  0.00      A     
ATOM   1077  HN  ARG A  72       9.071 -12.798 -10.057  0.00  0.00      A     
ATOM   1078  CA  ARG A  72      10.163 -11.020 -10.517  0.00  0.00      A     
ATOM   1079  HA  ARG A  72      11.196 -10.947 -10.178  0.00  0.00      A     
ATOM   1080  CB  ARG A  72      10.164 -11.656 -11.914  0.00  0.00      A     
ATOM   1081  HB1 ARG A  72       9.167 -11.573 -12.346  0.00  0.00      A     
ATOM   1082  HB2 ARG A  72      10.398 -12.713 -11.819  0.00  0.00      A     
ATOM   1083  CG  ARG A  72      11.206 -11.052 -12.859  0.00  0.00      A     
ATOM   1084  HG1 ARG A  72      12.202 -11.383 -12.565  0.00  0.00      A     
ATOM   1085  HG2 ARG A  72      11.165  -9.964 -12.813  0.00  0.00      A     
ATOM   1086  CD  ARG A  72      10.919 -11.483 -14.296  0.00  0.00      A     
ATOM   1087  HD1 ARG A  72      11.669 -11.043 -14.946  0.00  0.00      A     
ATOM   1088  HD2 ARG A  72       9.956 -11.060 -14.582  0.00  0.00      A     
ATOM   1089  NE  ARG A  72      10.856 -12.949 -14.467  0.00  0.00      A     
ATOM   1090  HE  ARG A  72       9.961 -13.385 -14.334  0.00  0.00      A     
ATOM   1091  CZ  ARG A  72      11.732 -13.742 -15.030  0.00  0.00      A     
ATOM   1092  NH1 ARG A  72      12.870 -13.374 -15.489  0.00  0.00      A     
ATOM   1093 HH11 ARG A  72      13.374 -14.064 -16.028  0.00  0.00      A     
ATOM   1094 HH12 ARG A  72      13.021 -12.392 -15.661  0.00  0.00      A     
ATOM   1095  NH2 ARG A  72      11.468 -14.987 -15.178  0.00  0.00      A     
ATOM   1096 HH21 ARG A  72      12.139 -15.522 -15.713  0.00  0.00      A     
ATOM   1097 HH22 ARG A  72      10.545 -15.342 -15.034  0.00  0.00      A     
ATOM   1098  C   ARG A  72       9.598  -9.585 -10.523  0.00  0.00      A     
ATOM   1099  O   ARG A  72       8.977  -9.143 -11.479  0.00  0.00      A     
ATOM   1100  N   GLY A  73       9.755  -8.891  -9.401  0.00  0.00      A     
ATOM   1101  HN  GLY A  73      10.189  -9.409  -8.648  0.00  0.00      A     
ATOM   1102  CA  GLY A  73       9.234  -7.544  -9.113  0.00  0.00      A     
ATOM   1103  HA1 GLY A  73       8.305  -7.402  -9.660  0.00  0.00      A     
ATOM   1104  HA2 GLY A  73       9.948  -6.784  -9.427  0.00  0.00      A     
ATOM   1105  C   GLY A  73       8.925  -7.352  -7.625  0.00  0.00      A     
ATOM   1106  O   GLY A  73       9.510  -6.498  -6.965  0.00  0.00      A     
ATOM   1107  N   ASN A  74       8.107  -8.251  -7.072  0.00  0.00      A     
ATOM   1108  HN  ASN A  74       7.693  -8.934  -7.686  0.00  0.00      A     
ATOM   1109  CA  ASN A  74       7.883  -8.440  -5.632  0.00  0.00      A     
ATOM   1110  HA  ASN A  74       7.408  -7.546  -5.220  0.00  0.00      A     
ATOM   1111  CB  ASN A  74       6.886  -9.604  -5.527  0.00  0.00      A     
ATOM   1112  HB1 ASN A  74       7.220 -10.427  -6.153  0.00  0.00      A     
ATOM   1113  HB2 ASN A  74       5.910  -9.280  -5.887  0.00  0.00      A     
ATOM   1114  CG  ASN A  74       6.711 -10.166  -4.136  0.00  0.00      A     
ATOM   1115  OD1 ASN A  74       7.275 -11.185  -3.794  0.00  0.00      A     
ATOM   1116  ND2 ASN A  74       5.899  -9.563  -3.320  0.00  0.00      A     
ATOM   1117 HD21 ASN A  74       5.612 -10.110  -2.522  0.00  0.00      A     
ATOM   1118 HD22 ASN A  74       5.509  -8.650  -3.551  0.00  0.00      A     
ATOM   1119  C   ASN A  74       9.186  -8.648  -4.814  0.00  0.00      A     
ATOM   1120  O   ASN A  74       9.275  -8.177  -3.684  0.00  0.00      A     
ATOM   1121  N   LEU A  75      10.239  -9.212  -5.418  0.00  0.00      A     
ATOM   1122  HN  LEU A  75      10.056  -9.700  -6.286  0.00  0.00      A     
ATOM   1123  CA  LEU A  75      11.620  -9.255  -4.902  0.00  0.00      A     
ATOM   1124  HA  LEU A  75      11.629  -9.928  -4.044  0.00  0.00      A     
ATOM   1125  CB  LEU A  75      12.492  -9.876  -6.014  0.00  0.00      A     
ATOM   1126  HB1 LEU A  75      12.441  -9.230  -6.891  0.00  0.00      A     
ATOM   1127  HB2 LEU A  75      12.064 -10.843  -6.286  0.00  0.00      A     
ATOM   1128  CG  LEU A  75      13.977 -10.100  -5.667  0.00  0.00      A     
ATOM   1129  HG  LEU A  75      14.447  -9.147  -5.428  0.00  0.00      A     
ATOM   1130  CD1 LEU A  75      14.165 -11.065  -4.500  0.00  0.00      A     
ATOM   1131 HD11 LEU A  75      13.759 -10.629  -3.588  0.00  0.00      A     
ATOM   1132 HD12 LEU A  75      15.227 -11.249  -4.343  0.00  0.00      A     
ATOM   1133 HD13 LEU A  75      13.664 -12.011  -4.706  0.00  0.00      A     
ATOM   1134  CD2 LEU A  75      14.693 -10.688  -6.881  0.00  0.00      A     
ATOM   1135 HD21 LEU A  75      14.264 -11.657  -7.137  0.00  0.00      A     
ATOM   1136 HD22 LEU A  75      15.751 -10.820  -6.651  0.00  0.00      A     
ATOM   1137 HD23 LEU A  75      14.604 -10.012  -7.730  0.00  0.00      A     
ATOM   1138  C   LEU A  75      12.181  -7.896  -4.405  0.00  0.00      A     
ATOM   1139  O   LEU A  75      13.027  -7.867  -3.516  0.00  0.00      A     
ATOM   1140  N   ALA A  76      11.697  -6.766  -4.929  0.00  0.00      A     
ATOM   1141  HN  ALA A  76      11.007  -6.834  -5.665  0.00  0.00      A     
ATOM   1142  CA  ALA A  76      11.993  -5.435  -4.384  0.00  0.00      A     
ATOM   1143  HA  ALA A  76      13.052  -5.374  -4.128  0.00  0.00      A     
ATOM   1144  CB  ALA A  76      11.688  -4.427  -5.497  0.00  0.00      A     
ATOM   1145  HB1 ALA A  76      11.933  -3.419  -5.163  0.00  0.00      A     
ATOM   1146  HB2 ALA A  76      10.629  -4.470  -5.746  0.00  0.00      A     
ATOM   1147  HB3 ALA A  76      12.272  -4.659  -6.388  0.00  0.00      A     
ATOM   1148  C   ALA A  76      11.198  -5.095  -3.100  0.00  0.00      A     
ATOM   1149  O   ALA A  76      11.695  -4.419  -2.204  0.00  0.00      A     
ATOM   1150  N   ASN A  77       9.958  -5.577  -2.989  0.00  0.00      A     
ATOM   1151  HN  ASN A  77       9.637  -6.215  -3.704  0.00  0.00      A     
ATOM   1152  CA  ASN A  77       9.078  -5.350  -1.844  0.00  0.00      A     
ATOM   1153  HA  ASN A  77       9.209  -4.323  -1.502  0.00  0.00      A     
ATOM   1154  CB  ASN A  77       7.635  -5.519  -2.340  0.00  0.00      A     
ATOM   1155  HB1 ASN A  77       7.462  -6.563  -2.598  0.00  0.00      A     
ATOM   1156  HB2 ASN A  77       7.476  -4.921  -3.233  0.00  0.00      A     
ATOM   1157  CG  ASN A  77       6.591  -5.099  -1.331  0.00  0.00      A     
ATOM   1158  OD1 ASN A  77       6.802  -4.275  -0.454  0.00  0.00      A     
ATOM   1159  ND2 ASN A  77       5.425  -5.663  -1.387  0.00  0.00      A     
ATOM   1160 HD21 ASN A  77       4.670  -5.171  -0.928  0.00  0.00      A     
ATOM   1161 HD22 ASN A  77       5.242  -6.189  -2.245  0.00  0.00      A     
ATOM   1162  C   ASN A  77       9.364  -6.270  -0.638  0.00  0.00      A     
ATOM   1163  O   ASN A  77       9.212  -5.825   0.498  0.00  0.00      A     
ATOM   1164  N   VAL A  78       9.790  -7.525  -0.845  0.00  0.00      A     
ATOM   1165  HN  VAL A  78       9.830  -7.858  -1.805  0.00  0.00      A     
ATOM   1166  CA  VAL A  78      10.054  -8.483   0.263  0.00  0.00      A     
ATOM   1167  HA  VAL A  78       9.118  -8.628   0.798  0.00  0.00      A     
ATOM   1168  CB  VAL A  78      10.488  -9.887  -0.209  0.00  0.00      A     
ATOM   1169  HB  VAL A  78      10.647 -10.508   0.671  0.00  0.00      A     
ATOM   1170  CG1 VAL A  78       9.392 -10.553  -1.042  0.00  0.00      A     
ATOM   1171 HG11 VAL A  78       8.495 -10.683  -0.441  0.00  0.00      A     
ATOM   1172 HG12 VAL A  78       9.725 -11.537  -1.371  0.00  0.00      A     
ATOM   1173 HG13 VAL A  78       9.152  -9.964  -1.922  0.00  0.00      A     
ATOM   1174  CG2 VAL A  78      11.786  -9.890  -1.014  0.00  0.00      A     
ATOM   1175 HG21 VAL A  78      11.689  -9.227  -1.867  0.00  0.00      A     
ATOM   1176 HG22 VAL A  78      11.996 -10.900  -1.368  0.00  0.00      A     
ATOM   1177 HG23 VAL A  78      12.619  -9.573  -0.391  0.00  0.00      A     
ATOM   1178  C   VAL A  78      11.036  -7.953   1.314  0.00  0.00      A     
ATOM   1179  O   VAL A  78      10.783  -8.108   2.503  0.00  0.00      A     
ATOM   1180  N   ILE A  79      12.085  -7.226   0.904  0.00  0.00      A     
ATOM   1181  HN  ILE A  79      12.243  -7.150  -0.090  0.00  0.00      A     
ATOM   1182  CA  ILE A  79      13.037  -6.567   1.832  0.00  0.00      A     
ATOM   1183  HA  ILE A  79      13.159  -7.214   2.701  0.00  0.00      A     
ATOM   1184  CB  ILE A  79      14.443  -6.402   1.202  0.00  0.00      A     
ATOM   1185  HB  ILE A  79      15.122  -6.159   2.021  0.00  0.00      A     
ATOM   1186  CG2 ILE A  79      14.908  -7.739   0.603  0.00  0.00      A     
ATOM   1187 HG21 ILE A  79      14.694  -8.550   1.299  0.00  0.00      A     
ATOM   1188 HG22 ILE A  79      15.982  -7.710   0.423  0.00  0.00      A     
ATOM   1189 HG23 ILE A  79      14.405  -7.932  -0.345  0.00  0.00      A     
ATOM   1190  CG1 ILE A  79      14.555  -5.266   0.158  0.00  0.00      A     
ATOM   1191 HG11 ILE A  79      14.194  -4.333   0.590  0.00  0.00      A     
ATOM   1192 HG12 ILE A  79      13.940  -5.497  -0.713  0.00  0.00      A     
ATOM   1193  CD  ILE A  79      16.002  -5.014  -0.295  0.00  0.00      A     
ATOM   1194  HD1 ILE A  79      16.352  -5.831  -0.926  0.00  0.00      A     
ATOM   1195  HD2 ILE A  79      16.654  -4.919   0.575  0.00  0.00      A     
ATOM   1196  HD3 ILE A  79      16.050  -4.086  -0.863  0.00  0.00      A     
ATOM   1197  C   ILE A  79      12.545  -5.216   2.380  0.00  0.00      A     
ATOM   1198  O   ILE A  79      13.046  -4.720   3.386  0.00  0.00      A     
ATOM   1199  N   ARG A  80      11.551  -4.598   1.730  0.00  0.00      A     
ATOM   1200  HN  ARG A  80      11.127  -5.107   0.964  0.00  0.00      A     
ATOM   1201  CA  ARG A  80      11.068  -3.226   1.998  0.00  0.00      A     
ATOM   1202  HA  ARG A  80      11.935  -2.564   1.994  0.00  0.00      A     
ATOM   1203  CB  ARG A  80      10.152  -2.817   0.841  0.00  0.00      A     
ATOM   1204  HB1 ARG A  80       9.185  -3.304   0.967  0.00  0.00      A     
ATOM   1205  HB2 ARG A  80      10.602  -3.165  -0.090  0.00  0.00      A     
ATOM   1206  CG  ARG A  80       9.951  -1.302   0.713  0.00  0.00      A     
ATOM   1207  HG1 ARG A  80      10.922  -0.806   0.683  0.00  0.00      A     
ATOM   1208  HG2 ARG A  80       9.382  -0.921   1.561  0.00  0.00      A     
ATOM   1209  CD  ARG A  80       9.196  -0.978  -0.577  0.00  0.00      A     
ATOM   1210  HD1 ARG A  80       9.774  -1.342  -1.429  0.00  0.00      A     
ATOM   1211  HD2 ARG A  80       9.115   0.108  -0.654  0.00  0.00      A     
ATOM   1212  NE  ARG A  80       7.864  -1.603  -0.596  0.00  0.00      A     
ATOM   1213  HE  ARG A  80       7.784  -2.591  -0.415  0.00  0.00      A     
ATOM   1214  CZ  ARG A  80       6.711  -1.019  -0.755  0.00  0.00      A     
ATOM   1215  NH1 ARG A  80       6.552   0.212  -1.036  0.00  0.00      A     
ATOM   1216 HH11 ARG A  80       5.596   0.469  -1.256  0.00  0.00      A     
ATOM   1217 HH12 ARG A  80       7.325   0.686  -1.491  0.00  0.00      A     
ATOM   1218  NH2 ARG A  80       5.643  -1.707  -0.670  0.00  0.00      A     
ATOM   1219 HH21 ARG A  80       4.760  -1.252  -0.881  0.00  0.00      A     
ATOM   1220 HH22 ARG A  80       5.696  -2.697  -0.523  0.00  0.00      A     
ATOM   1221  C   ARG A  80      10.408  -3.030   3.369  0.00  0.00      A     
ATOM   1222  O   ARG A  80      10.242  -1.890   3.803  0.00  0.00      A     
ATOM   1223  N   TYR A  81      10.121  -4.112   4.094  0.00  0.00      A     
ATOM   1224  HN  TYR A  81      10.283  -5.007   3.658  0.00  0.00      A     
ATOM   1225  CA  TYR A  81       9.866  -4.071   5.543  0.00  0.00      A     
ATOM   1226  HA  TYR A  81       8.934  -3.536   5.730  0.00  0.00      A     
ATOM   1227  CB  TYR A  81       9.702  -5.502   6.089  0.00  0.00      A     
ATOM   1228  HB1 TYR A  81      10.442  -6.154   5.620  0.00  0.00      A     
ATOM   1229  HB2 TYR A  81       8.714  -5.874   5.816  0.00  0.00      A     
ATOM   1230  CG  TYR A  81       9.886  -5.589   7.597  0.00  0.00      A     
ATOM   1231  CD1 TYR A  81      11.186  -5.735   8.119  0.00  0.00      A     
ATOM   1232  HD1 TYR A  81      12.024  -5.886   7.454  0.00  0.00      A     
ATOM   1233  CE1 TYR A  81      11.404  -5.689   9.506  0.00  0.00      A     
ATOM   1234  HE1 TYR A  81      12.398  -5.787   9.912  0.00  0.00      A     
ATOM   1235  CZ  TYR A  81      10.322  -5.521  10.384  0.00  0.00      A     
ATOM   1236  OH  TYR A  81      10.559  -5.452  11.716  0.00  0.00      A     
ATOM   1237  HH  TYR A  81       9.816  -5.068  12.195  0.00  0.00      A     
ATOM   1238  CE2 TYR A  81       9.012  -5.402   9.870  0.00  0.00      A     
ATOM   1239  HE2 TYR A  81       8.184  -5.301  10.553  0.00  0.00      A     
ATOM   1240  CD2 TYR A  81       8.794  -5.436   8.474  0.00  0.00      A     
ATOM   1241  HD2 TYR A  81       7.792  -5.336   8.075  0.00  0.00      A     
ATOM   1242  C   TYR A  81      10.970  -3.325   6.322  0.00  0.00      A     
ATOM   1243  O   TYR A  81      10.651  -2.472   7.148  0.00  0.00      A     
ATOM   1244  N   PHE A  82      12.251  -3.616   6.055  0.00  0.00      A     
ATOM   1245  HN  PHE A  82      12.457  -4.277   5.313  0.00  0.00      A     
ATOM   1246  CA  PHE A  82      13.378  -3.111   6.856  0.00  0.00      A     
ATOM   1247  HA  PHE A  82      13.201  -3.416   7.888  0.00  0.00      A     
ATOM   1248  CB  PHE A  82      14.692  -3.782   6.412  0.00  0.00      A     
ATOM   1249  HB1 PHE A  82      15.518  -3.318   6.952  0.00  0.00      A     
ATOM   1250  HB2 PHE A  82      14.853  -3.594   5.350  0.00  0.00      A     
ATOM   1251  CG  PHE A  82      14.748  -5.281   6.676  0.00  0.00      A     
ATOM   1252  CD1 PHE A  82      14.745  -5.769   7.996  0.00  0.00      A     
ATOM   1253  HD1 PHE A  82      14.694  -5.086   8.827  0.00  0.00      A     
ATOM   1254  CE1 PHE A  82      14.781  -7.150   8.250  0.00  0.00      A     
ATOM   1255  HE1 PHE A  82      14.756  -7.508   9.270  0.00  0.00      A     
ATOM   1256  CZ  PHE A  82      14.805  -8.062   7.182  0.00  0.00      A     
ATOM   1257  HZ  PHE A  82      14.808  -9.127   7.374  0.00  0.00      A     
ATOM   1258  CE2 PHE A  82      14.807  -7.585   5.861  0.00  0.00      A     
ATOM   1259  HE2 PHE A  82      14.819  -8.284   5.036  0.00  0.00      A     
ATOM   1260  CD2 PHE A  82      14.796  -6.200   5.610  0.00  0.00      A     
ATOM   1261  HD2 PHE A  82      14.833  -5.846   4.593  0.00  0.00      A     
ATOM   1262  C   PHE A  82      13.468  -1.570   6.912  0.00  0.00      A     
ATOM   1263  O   PHE A  82      13.594  -1.037   8.015  0.00  0.00      A     
ATOM   1264  N   PRO A  83      13.287  -0.822   5.801  0.00  0.00      A     
ATOM   1265  CD  PRO A  83      13.495  -1.233   4.418  0.00  0.00      A     
ATOM   1266  HD1 PRO A  83      12.914  -2.110   4.149  0.00  0.00      A     
ATOM   1267  HD2 PRO A  83      14.556  -1.433   4.261  0.00  0.00      A     
ATOM   1268  CG  PRO A  83      13.073  -0.044   3.556  0.00  0.00      A     
ATOM   1269  HG1 PRO A  83      13.660   0.015   2.641  0.00  0.00      A     
ATOM   1270  HG2 PRO A  83      12.013  -0.109   3.318  0.00  0.00      A     
ATOM   1271  CB  PRO A  83      13.313   1.154   4.473  0.00  0.00      A     
ATOM   1272  HB1 PRO A  83      14.360   1.452   4.417  0.00  0.00      A     
ATOM   1273  HB2 PRO A  83      12.668   1.993   4.215  0.00  0.00      A     
ATOM   1274  CA  PRO A  83      13.029   0.616   5.878  0.00  0.00      A     
ATOM   1275  HA  PRO A  83      13.731   1.080   6.573  0.00  0.00      A     
ATOM   1276  C   PRO A  83      11.606   0.963   6.359  0.00  0.00      A     
ATOM   1277  O   PRO A  83      11.461   1.847   7.201  0.00  0.00      A     
ATOM   1278  N   THR A  84      10.545   0.288   5.884  0.00  0.00      A     
ATOM   1279  HN  THR A  84      10.720  -0.472   5.236  0.00  0.00      A     
ATOM   1280  CA  THR A  84       9.128   0.607   6.245  0.00  0.00      A     
ATOM   1281  HA  THR A  84       8.909   1.611   5.887  0.00  0.00      A     
ATOM   1282  CB  THR A  84       8.102  -0.319   5.569  0.00  0.00      A     
ATOM   1283  HB  THR A  84       8.285  -1.353   5.863  0.00  0.00      A     
ATOM   1284  CG2 THR A  84       6.649   0.040   5.874  0.00  0.00      A     
ATOM   1285 HG21 THR A  84       6.423  -0.159   6.921  0.00  0.00      A     
ATOM   1286 HG22 THR A  84       5.983  -0.574   5.271  0.00  0.00      A     
ATOM   1287 HG23 THR A  84       6.469   1.092   5.652  0.00  0.00      A     
ATOM   1288  OG1 THR A  84       8.215  -0.201   4.170  0.00  0.00      A     
ATOM   1289  HG1 THR A  84       8.965  -0.774   3.925  0.00  0.00      A     
ATOM   1290  C   THR A  84       8.855   0.630   7.753  0.00  0.00      A     
ATOM   1291  O   THR A  84       8.093   1.482   8.210  0.00  0.00      A     
ATOM   1292  N   GLN A  85       9.559  -0.209   8.523  0.00  0.00      A     
ATOM   1293  HN  GLN A  85      10.133  -0.891   8.033  0.00  0.00      A     
ATOM   1294  CA  GLN A  85       9.594  -0.265   9.997  0.00  0.00      A     
ATOM   1295  HA  GLN A  85       8.628  -0.639  10.337  0.00  0.00      A     
ATOM   1296  CB  GLN A  85      10.678  -1.292  10.386  0.00  0.00      A     
ATOM   1297  HB1 GLN A  85      11.631  -0.954   9.978  0.00  0.00      A     
ATOM   1298  HB2 GLN A  85      10.437  -2.250   9.922  0.00  0.00      A     
ATOM   1299  CG  GLN A  85      10.865  -1.524  11.894  0.00  0.00      A     
ATOM   1300  HG1 GLN A  85      11.210  -0.609  12.376  0.00  0.00      A     
ATOM   1301  HG2 GLN A  85      11.641  -2.267  12.041  0.00  0.00      A     
ATOM   1302  CD  GLN A  85       9.605  -2.024  12.581  0.00  0.00      A     
ATOM   1303  OE1 GLN A  85       9.226  -3.181  12.519  0.00  0.00      A     
ATOM   1304  NE2 GLN A  85       8.850  -1.166  13.210  0.00  0.00      A     
ATOM   1305 HE21 GLN A  85       8.002  -1.519  13.627  0.00  0.00      A     
ATOM   1306 HE22 GLN A  85       9.056  -0.178  13.125  0.00  0.00      A     
ATOM   1307  C   GLN A  85       9.809   1.090  10.709  0.00  0.00      A     
ATOM   1308  O   GLN A  85       9.452   1.230  11.878  0.00  0.00      A     
ATOM   1309  N   ALA A  86      10.330   2.098  10.007  0.00  0.00      A     
ATOM   1310  HN  ALA A  86      10.674   1.879   9.081  0.00  0.00      A     
ATOM   1311  CA  ALA A  86      10.311   3.496  10.442  0.00  0.00      A     
ATOM   1312  HA  ALA A  86       9.584   3.614  11.249  0.00  0.00      A     
ATOM   1313  CB  ALA A  86      11.701   3.817  11.008  0.00  0.00      A     
ATOM   1314  HB1 ALA A  86      11.716   4.829  11.410  0.00  0.00      A     
ATOM   1315  HB2 ALA A  86      12.456   3.728  10.225  0.00  0.00      A     
ATOM   1316  HB3 ALA A  86      11.939   3.120  11.813  0.00  0.00      A     
ATOM   1317  C   ALA A  86       9.885   4.485   9.331  0.00  0.00      A     
ATOM   1318  O   ALA A  86       9.255   5.501   9.620  0.00  0.00      A     
ATOM   1319  N   LEU A  87      10.163   4.194   8.055  0.00  0.00      A     
ATOM   1320  HN  LEU A  87      10.672   3.335   7.877  0.00  0.00      A     
ATOM   1321  CA  LEU A  87       9.989   5.104   6.911  0.00  0.00      A     
ATOM   1322  HA  LEU A  87      10.573   5.998   7.131  0.00  0.00      A     
ATOM   1323  CB  LEU A  87      10.618   4.414   5.681  0.00  0.00      A     
ATOM   1324  HB1 LEU A  87      10.037   3.523   5.447  0.00  0.00      A     
ATOM   1325  HB2 LEU A  87      11.629   4.100   5.946  0.00  0.00      A     
ATOM   1326  CG  LEU A  87      10.724   5.263   4.408  0.00  0.00      A     
ATOM   1327  HG  LEU A  87       9.727   5.544   4.073  0.00  0.00      A     
ATOM   1328  CD1 LEU A  87      11.565   6.515   4.632  0.00  0.00      A     
ATOM   1329 HD11 LEU A  87      11.070   7.188   5.330  0.00  0.00      A     
ATOM   1330 HD12 LEU A  87      11.675   7.037   3.687  0.00  0.00      A     
ATOM   1331 HD13 LEU A  87      12.552   6.249   5.010  0.00  0.00      A     
ATOM   1332  CD2 LEU A  87      11.392   4.460   3.296  0.00  0.00      A     
ATOM   1333 HD21 LEU A  87      12.421   4.228   3.568  0.00  0.00      A     
ATOM   1334 HD22 LEU A  87      11.395   5.048   2.380  0.00  0.00      A     
ATOM   1335 HD23 LEU A  87      10.839   3.539   3.119  0.00  0.00      A     
ATOM   1336  C   LEU A  87       8.549   5.602   6.646  0.00  0.00      A     
ATOM   1337  O   LEU A  87       8.385   6.682   6.081  0.00  0.00      A     
ATOM   1338  N   ASN A  88       7.504   4.880   7.075  0.00  0.00      A     
ATOM   1339  HN  ASN A  88       7.690   3.983   7.504  0.00  0.00      A     
ATOM   1340  CA  ASN A  88       6.123   5.401   7.074  0.00  0.00      A     
ATOM   1341  HA  ASN A  88       5.933   5.910   6.126  0.00  0.00      A     
ATOM   1342  CB  ASN A  88       5.147   4.209   7.184  0.00  0.00      A     
ATOM   1343  HB1 ASN A  88       5.383   3.623   8.072  0.00  0.00      A     
ATOM   1344  HB2 ASN A  88       5.259   3.566   6.312  0.00  0.00      A     
ATOM   1345  CG  ASN A  88       3.688   4.634   7.291  0.00  0.00      A     
ATOM   1346  OD1 ASN A  88       3.153   4.861   8.367  0.00  0.00      A     
ATOM   1347  ND2 ASN A  88       2.989   4.775   6.198  0.00  0.00      A     
ATOM   1348 HD21 ASN A  88       2.006   5.029   6.295  0.00  0.00      A     
ATOM   1349 HD22 ASN A  88       3.385   4.660   5.277  0.00  0.00      A     
ATOM   1350  C   ASN A  88       5.855   6.452   8.180  0.00  0.00      A     
ATOM   1351  O   ASN A  88       5.016   7.333   7.990  0.00  0.00      A     
ATOM   1352  N   PHE A  89       6.534   6.371   9.335  0.00  0.00      A     
ATOM   1353  HN  PHE A  89       7.275   5.684   9.406  0.00  0.00      A     
ATOM   1354  CA  PHE A  89       6.094   7.068  10.554  0.00  0.00      A     
ATOM   1355  HA  PHE A  89       5.390   7.822  10.243  0.00  0.00      A     
ATOM   1356  CB  PHE A  89       5.283   6.118  11.447  0.00  0.00      A     
ATOM   1357  HB1 PHE A  89       4.504   5.651  10.842  0.00  0.00      A     
ATOM   1358  HB2 PHE A  89       4.772   6.720  12.197  0.00  0.00      A     
ATOM   1359  CG  PHE A  89       6.073   5.039  12.165  0.00  0.00      A     
ATOM   1360  CD1 PHE A  89       5.940   3.695  11.770  0.00  0.00      A     
ATOM   1361  HD1 PHE A  89       5.302   3.431  10.938  0.00  0.00      A     
ATOM   1362  CE1 PHE A  89       6.640   2.688  12.456  0.00  0.00      A     
ATOM   1363  HE1 PHE A  89       6.550   1.654  12.150  0.00  0.00      A     
ATOM   1364  CZ  PHE A  89       7.483   3.021  13.529  0.00  0.00      A     
ATOM   1365  HZ  PHE A  89       8.037   2.242  14.037  0.00  0.00      A     
ATOM   1366  CE2 PHE A  89       7.626   4.361  13.924  0.00  0.00      A     
ATOM   1367  HE2 PHE A  89       8.293   4.611  14.739  0.00  0.00      A     
ATOM   1368  CD2 PHE A  89       6.912   5.367  13.252  0.00  0.00      A     
ATOM   1369  HD2 PHE A  89       7.021   6.393  13.569  0.00  0.00      A     
ATOM   1370  C   PHE A  89       7.135   7.862  11.361  0.00  0.00      A     
ATOM   1371  O   PHE A  89       6.720   8.641  12.217  0.00  0.00      A     
ATOM   1372  N   ALA A  90       8.440   7.745  11.094  0.00  0.00      A     
ATOM   1373  HN  ALA A  90       8.714   7.055  10.402  0.00  0.00      A     
ATOM   1374  CA  ALA A  90       9.533   8.387  11.854  0.00  0.00      A     
ATOM   1375  HA  ALA A  90       9.583   7.922  12.840  0.00  0.00      A     
ATOM   1376  CB  ALA A  90      10.846   8.078  11.124  0.00  0.00      A     
ATOM   1377  HB1 ALA A  90      10.826   8.492  10.115  0.00  0.00      A     
ATOM   1378  HB2 ALA A  90      10.995   7.001  11.066  0.00  0.00      A     
ATOM   1379  HB3 ALA A  90      11.682   8.517  11.671  0.00  0.00      A     
ATOM   1380  C   ALA A  90       9.380   9.907  12.106  0.00  0.00      A     
ATOM   1381  O   ALA A  90       9.857  10.425  13.109  0.00  0.00      A     
ATOM   1382  N   PHE A  91       8.642  10.601  11.234  0.00  0.00      A     
ATOM   1383  HN  PHE A  91       8.352  10.108  10.407  0.00  0.00      A     
ATOM   1384  CA  PHE A  91       8.326  12.033  11.345  0.00  0.00      A     
ATOM   1385  HA  PHE A  91       8.707  12.412  12.295  0.00  0.00      A     
ATOM   1386  CB  PHE A  91       9.080  12.772  10.227  0.00  0.00      A     
ATOM   1387  HB1 PHE A  91       8.911  13.844  10.341  0.00  0.00      A     
ATOM   1388  HB2 PHE A  91       8.668  12.470   9.264  0.00  0.00      A     
ATOM   1389  CG  PHE A  91      10.582  12.520  10.213  0.00  0.00      A     
ATOM   1390  CD1 PHE A  91      11.129  11.487   9.425  0.00  0.00      A     
ATOM   1391  HD1 PHE A  91      10.484  10.876   8.812  0.00  0.00      A     
ATOM   1392  CE1 PHE A  91      12.516  11.247   9.431  0.00  0.00      A     
ATOM   1393  HE1 PHE A  91      12.934  10.455   8.825  0.00  0.00      A     
ATOM   1394  CZ  PHE A  91      13.363  12.033  10.231  0.00  0.00      A     
ATOM   1395  HZ  PHE A  91      14.431  11.848  10.242  0.00  0.00      A     
ATOM   1396  CE2 PHE A  91      12.823  13.063  11.019  0.00  0.00      A     
ATOM   1397  HE2 PHE A  91      13.476  13.668  11.635  0.00  0.00      A     
ATOM   1398  CD2 PHE A  91      11.437  13.301  11.010  0.00  0.00      A     
ATOM   1399  HD2 PHE A  91      11.026  14.087  11.620  0.00  0.00      A     
ATOM   1400  C   PHE A  91       6.806  12.331  11.349  0.00  0.00      A     
ATOM   1401  O   PHE A  91       6.397  13.467  11.564  0.00  0.00      A     
ATOM   1402  N   LYS A  92       5.951  11.303  11.196  0.00  0.00      A     
ATOM   1403  HN  LYS A  92       6.376  10.383  11.212  0.00  0.00      A     
ATOM   1404  CA  LYS A  92       4.461  11.352  11.139  0.00  0.00      A     
ATOM   1405  HA  LYS A  92       4.165  12.076  10.379  0.00  0.00      A     
ATOM   1406  CB  LYS A  92       3.971   9.958  10.702  0.00  0.00      A     
ATOM   1407  HB1 LYS A  92       4.113   9.270  11.538  0.00  0.00      A     
ATOM   1408  HB2 LYS A  92       4.619   9.657   9.880  0.00  0.00      A     
ATOM   1409  CG  LYS A  92       2.534   9.795  10.165  0.00  0.00      A     
ATOM   1410  HG1 LYS A  92       2.447  10.335   9.222  0.00  0.00      A     
ATOM   1411  HG2 LYS A  92       1.808  10.200  10.869  0.00  0.00      A     
ATOM   1412  CD  LYS A  92       2.230   8.297   9.944  0.00  0.00      A     
ATOM   1413  HD1 LYS A  92       1.886   7.867  10.886  0.00  0.00      A     
ATOM   1414  HD2 LYS A  92       3.141   7.777   9.652  0.00  0.00      A     
ATOM   1415  CE  LYS A  92       1.188   8.033   8.849  0.00  0.00      A     
ATOM   1416  HE1 LYS A  92       1.582   8.406   7.898  0.00  0.00      A     
ATOM   1417  HE2 LYS A  92       0.268   8.579   9.081  0.00  0.00      A     
ATOM   1418  NZ  LYS A  92       0.903   6.581   8.736  0.00  0.00      A     
ATOM   1419  HZ1 LYS A  92       0.381   6.248   9.543  0.00  0.00      A     
ATOM   1420  HZ2 LYS A  92       1.755   6.029   8.650  0.00  0.00      A     
ATOM   1421  HZ3 LYS A  92       0.367   6.348   7.894  0.00  0.00      A     
ATOM   1422  C   LYS A  92       3.772  11.834  12.429  0.00  0.00      A     
ATOM   1423  O   LYS A  92       2.574  12.081  12.426  0.00  0.00      A     
ATOM   1424  N   ASP A  93       4.539  12.032  13.500  0.00  0.00      A     
ATOM   1425  HN  ASP A  93       5.496  11.737  13.425  0.00  0.00      A     
ATOM   1426  CA  ASP A  93       4.120  12.768  14.702  0.00  0.00      A     
ATOM   1427  HA  ASP A  93       3.113  13.146  14.539  0.00  0.00      A     
ATOM   1428  CB  ASP A  93       4.024  11.811  15.894  0.00  0.00      A     
ATOM   1429  HB1 ASP A  93       4.975  11.298  16.036  0.00  0.00      A     
ATOM   1430  HB2 ASP A  93       3.265  11.056  15.683  0.00  0.00      A     
ATOM   1431  CG  ASP A  93       3.635  12.577  17.159  0.00  0.00      A     
ATOM   1432  OD1 ASP A  93       2.435  12.925  17.262  0.00  0.00      A     
ATOM   1433  OD2 ASP A  93       4.548  12.877  17.961  0.00  0.00      A     
ATOM   1434  C   ASP A  93       4.963  14.032  14.992  0.00  0.00      A     
ATOM   1435  O   ASP A  93       4.388  15.031  15.412  0.00  0.00      A     
ATOM   1436  N   LYS A  94       6.254  14.097  14.631  0.00  0.00      A     
ATOM   1437  HN  LYS A  94       6.728  13.236  14.406  0.00  0.00      A     
ATOM   1438  CA  LYS A  94       7.013  15.372  14.579  0.00  0.00      A     
ATOM   1439  HA  LYS A  94       7.093  15.769  15.594  0.00  0.00      A     
ATOM   1440  CB  LYS A  94       8.432  15.106  14.045  0.00  0.00      A     
ATOM   1441  HB1 LYS A  94       8.383  14.887  12.977  0.00  0.00      A     
ATOM   1442  HB2 LYS A  94       8.856  14.240  14.559  0.00  0.00      A     
ATOM   1443  CG  LYS A  94       9.352  16.312  14.282  0.00  0.00      A     
ATOM   1444  HG1 LYS A  94       9.489  16.454  15.356  0.00  0.00      A     
ATOM   1445  HG2 LYS A  94       8.880  17.199  13.869  0.00  0.00      A     
ATOM   1446  CD  LYS A  94      10.719  16.127  13.610  0.00  0.00      A     
ATOM   1447  HD1 LYS A  94      10.577  16.057  12.531  0.00  0.00      A     
ATOM   1448  HD2 LYS A  94      11.170  15.199  13.967  0.00  0.00      A     
ATOM   1449  CE  LYS A  94      11.685  17.281  13.902  0.00  0.00      A     
ATOM   1450  HE1 LYS A  94      12.660  17.032  13.467  0.00  0.00      A     
ATOM   1451  HE2 LYS A  94      11.811  17.380  14.985  0.00  0.00      A     
ATOM   1452  NZ  LYS A  94      11.198  18.555  13.323  0.00  0.00      A     
ATOM   1453  HZ1 LYS A  94      10.326  18.859  13.757  0.00  0.00      A     
ATOM   1454  HZ2 LYS A  94      11.033  18.464  12.325  0.00  0.00      A     
ATOM   1455  HZ3 LYS A  94      11.869  19.309  13.453  0.00  0.00      A     
ATOM   1456  C   LYS A  94       6.278  16.457  13.767  0.00  0.00      A     
ATOM   1457  O   LYS A  94       6.123  17.586  14.222  0.00  0.00      A     
ATOM   1458  N   TYR A  95       5.704  16.072  12.625  0.00  0.00      A     
ATOM   1459  HN  TYR A  95       5.932  15.146  12.283  0.00  0.00      A     
ATOM   1460  CA  TYR A  95       4.795  16.906  11.826  0.00  0.00      A     
ATOM   1461  HA  TYR A  95       5.279  17.870  11.667  0.00  0.00      A     
ATOM   1462  CB  TYR A  95       4.585  16.244  10.447  0.00  0.00      A     
ATOM   1463  HB1 TYR A  95       3.911  16.874   9.864  0.00  0.00      A     
ATOM   1464  HB2 TYR A  95       4.089  15.284  10.596  0.00  0.00      A     
ATOM   1465  CG  TYR A  95       5.849  16.028   9.613  0.00  0.00      A     
ATOM   1466  CD1 TYR A  95       6.822  17.041   9.526  0.00  0.00      A     
ATOM   1467  HD1 TYR A  95       6.682  17.963  10.059  0.00  0.00      A     
ATOM   1468  CE1 TYR A  95       7.978  16.870   8.743  0.00  0.00      A     
ATOM   1469  HE1 TYR A  95       8.705  17.662   8.658  0.00  0.00      A     
ATOM   1470  CZ  TYR A  95       8.188  15.668   8.049  0.00  0.00      A     
ATOM   1471  OH  TYR A  95       9.329  15.508   7.328  0.00  0.00      A     
ATOM   1472  HH  TYR A  95       9.331  14.685   6.807  0.00  0.00      A     
ATOM   1473  CE2 TYR A  95       7.219  14.646   8.123  0.00  0.00      A     
ATOM   1474  HE2 TYR A  95       7.390  13.729   7.587  0.00  0.00      A     
ATOM   1475  CD2 TYR A  95       6.047  14.830   8.893  0.00  0.00      A     
ATOM   1476  HD2 TYR A  95       5.300  14.050   8.942  0.00  0.00      A     
ATOM   1477  C   TYR A  95       3.450  17.244  12.518  0.00  0.00      A     
ATOM   1478  O   TYR A  95       2.923  18.329  12.287  0.00  0.00      A     
ATOM   1479  N   LYS A  96       2.922  16.395  13.418  0.00  0.00      A     
ATOM   1480  HN  LYS A  96       3.459  15.565  13.632  0.00  0.00      A     
ATOM   1481  CA  LYS A  96       1.740  16.693  14.271  0.00  0.00      A     
ATOM   1482  HA  LYS A  96       0.969  17.172  13.666  0.00  0.00      A     
ATOM   1483  CB  LYS A  96       1.153  15.412  14.893  0.00  0.00      A     
ATOM   1484  HB1 LYS A  96       0.383  15.716  15.602  0.00  0.00      A     
ATOM   1485  HB2 LYS A  96       1.922  14.890  15.457  0.00  0.00      A     
ATOM   1486  CG  LYS A  96       0.519  14.447  13.883  0.00  0.00      A     
ATOM   1487  HG1 LYS A  96       1.239  14.216  13.099  0.00  0.00      A     
ATOM   1488  HG2 LYS A  96      -0.334  14.936  13.418  0.00  0.00      A     
ATOM   1489  CD  LYS A  96       0.038  13.130  14.521  0.00  0.00      A     
ATOM   1490  HD1 LYS A  96       0.899  12.520  14.801  0.00  0.00      A     
ATOM   1491  HD2 LYS A  96      -0.515  12.580  13.757  0.00  0.00      A     
ATOM   1492  CE  LYS A  96      -0.883  13.339  15.736  0.00  0.00      A     
ATOM   1493  HE1 LYS A  96      -1.711  12.626  15.677  0.00  0.00      A     
ATOM   1494  HE2 LYS A  96      -1.315  14.343  15.671  0.00  0.00      A     
ATOM   1495  NZ  LYS A  96      -0.157  13.161  17.024  0.00  0.00      A     
ATOM   1496  HZ1 LYS A  96       0.062  12.191  17.206  0.00  0.00      A     
ATOM   1497  HZ2 LYS A  96      -0.644  13.547  17.819  0.00  0.00      A     
ATOM   1498  HZ3 LYS A  96       0.789  13.559  17.000  0.00  0.00      A     
ATOM   1499  C   LYS A  96       2.033  17.666  15.418  0.00  0.00      A     
ATOM   1500  O   LYS A  96       1.195  18.501  15.741  0.00  0.00      A     
ATOM   1501  N   GLN A  97       3.210  17.583  16.035  0.00  0.00      A     
ATOM   1502  HN  GLN A  97       3.828  16.830  15.748  0.00  0.00      A     
ATOM   1503  CA  GLN A  97       3.628  18.442  17.161  0.00  0.00      A     
ATOM   1504  HA  GLN A  97       2.912  18.326  17.976  0.00  0.00      A     
ATOM   1505  CB  GLN A  97       4.998  17.975  17.662  0.00  0.00      A     
ATOM   1506  HB1 GLN A  97       5.397  18.716  18.357  0.00  0.00      A     
ATOM   1507  HB2 GLN A  97       5.676  17.894  16.813  0.00  0.00      A     
ATOM   1508  CG  GLN A  97       4.917  16.623  18.389  0.00  0.00      A     
ATOM   1509  HG1 GLN A  97       4.383  15.898  17.779  0.00  0.00      A     
ATOM   1510  HG2 GLN A  97       4.364  16.744  19.320  0.00  0.00      A     
ATOM   1511  CD  GLN A  97       6.289  16.051  18.716  0.00  0.00      A     
ATOM   1512  OE1 GLN A  97       7.296  16.736  18.789  0.00  0.00      A     
ATOM   1513  NE2 GLN A  97       6.408  14.765  18.916  0.00  0.00      A     
ATOM   1514 HE21 GLN A  97       7.287  14.461  19.283  0.00  0.00      A     
ATOM   1515 HE22 GLN A  97       5.601  14.146  18.788  0.00  0.00      A     
ATOM   1516  C   GLN A  97       3.651  19.949  16.831  0.00  0.00      A     
ATOM   1517  O   GLN A  97       3.468  20.778  17.725  0.00  0.00      A     
ATOM   1518  N   ILE A  98       3.759  20.299  15.543  0.00  0.00      A     
ATOM   1519  HN  ILE A  98       3.974  19.561  14.888  0.00  0.00      A     
ATOM   1520  CA  ILE A  98       3.591  21.669  15.004  0.00  0.00      A     
ATOM   1521  HA  ILE A  98       3.216  22.293  15.810  0.00  0.00      A     
ATOM   1522  CB  ILE A  98       4.943  22.309  14.614  0.00  0.00      A     
ATOM   1523  HB  ILE A  98       4.749  23.334  14.292  0.00  0.00      A     
ATOM   1524  CG2 ILE A  98       5.832  22.390  15.866  0.00  0.00      A     
ATOM   1525 HG21 ILE A  98       6.694  23.027  15.678  0.00  0.00      A     
ATOM   1526 HG22 ILE A  98       6.182  21.396  16.145  0.00  0.00      A     
ATOM   1527 HG23 ILE A  98       5.273  22.823  16.692  0.00  0.00      A     
ATOM   1528  CG1 ILE A  98       5.673  21.580  13.471  0.00  0.00      A     
ATOM   1529 HG11 ILE A  98       5.043  21.614  12.586  0.00  0.00      A     
ATOM   1530 HG12 ILE A  98       5.843  20.536  13.740  0.00  0.00      A     
ATOM   1531  CD  ILE A  98       7.020  22.227  13.120  0.00  0.00      A     
ATOM   1532  HD1 ILE A  98       7.434  21.746  12.242  0.00  0.00      A     
ATOM   1533  HD2 ILE A  98       7.734  22.097  13.932  0.00  0.00      A     
ATOM   1534  HD3 ILE A  98       6.884  23.289  12.916  0.00  0.00      A     
ATOM   1535  C   ILE A  98       2.476  21.782  13.938  0.00  0.00      A     
ATOM   1536  O   ILE A  98       2.528  22.651  13.072  0.00  0.00      A     
ATOM   1537  N   PHE A  99       1.457  20.917  14.047  0.00  0.00      A     
ATOM   1538  HN  PHE A  99       1.537  20.240  14.792  0.00  0.00      A     
ATOM   1539  CA  PHE A  99       0.125  21.022  13.416  0.00  0.00      A     
ATOM   1540  HA  PHE A  99      -0.050  22.055  13.118  0.00  0.00      A     
ATOM   1541  CB  PHE A  99       0.029  20.120  12.163  0.00  0.00      A     
ATOM   1542  HB1 PHE A  99      -1.024  20.046  11.885  0.00  0.00      A     
ATOM   1543  HB2 PHE A  99       0.356  19.126  12.461  0.00  0.00      A     
ATOM   1544  CG  PHE A  99       0.776  20.474  10.881  0.00  0.00      A     
ATOM   1545  CD1 PHE A  99       1.107  21.796  10.528  0.00  0.00      A     
ATOM   1546  HD1 PHE A  99       0.855  22.616  11.185  0.00  0.00      A     
ATOM   1547  CE1 PHE A  99       1.761  22.062   9.310  0.00  0.00      A     
ATOM   1548  HE1 PHE A  99       2.033  23.077   9.059  0.00  0.00      A     
ATOM   1549  CZ  PHE A  99       2.039  21.021   8.408  0.00  0.00      A     
ATOM   1550  HZ  PHE A  99       2.518  21.234   7.461  0.00  0.00      A     
ATOM   1551  CE2 PHE A  99       1.686  19.703   8.737  0.00  0.00      A     
ATOM   1552  HE2 PHE A  99       1.896  18.897   8.047  0.00  0.00      A     
ATOM   1553  CD2 PHE A  99       1.072  19.437   9.974  0.00  0.00      A     
ATOM   1554  HD2 PHE A  99       0.820  18.423  10.233  0.00  0.00      A     
ATOM   1555  C   PHE A  99      -0.996  20.685  14.445  0.00  0.00      A     
ATOM   1556  O   PHE A  99      -1.470  21.588  15.137  0.00  0.00      A     
ATOM   1557  N   LEU A 100      -1.386  19.404  14.607  0.00  0.00      A     
ATOM   1558  HN  LEU A 100      -1.011  18.727  13.953  0.00  0.00      A     
ATOM   1559  CA  LEU A 100      -2.400  18.911  15.575  0.00  0.00      A     
ATOM   1560  HA  LEU A 100      -3.355  19.361  15.304  0.00  0.00      A     
ATOM   1561  CB  LEU A 100      -2.513  17.368  15.472  0.00  0.00      A     
ATOM   1562  HB1 LEU A 100      -2.570  16.934  16.471  0.00  0.00      A     
ATOM   1563  HB2 LEU A 100      -1.606  16.972  15.020  0.00  0.00      A     
ATOM   1564  CG  LEU A 100      -3.740  16.880  14.686  0.00  0.00      A     
ATOM   1565  HG  LEU A 100      -3.827  17.443  13.760  0.00  0.00      A     
ATOM   1566  CD1 LEU A 100      -3.626  15.391  14.360  0.00  0.00      A     
ATOM   1567 HD11 LEU A 100      -2.738  15.221  13.755  0.00  0.00      A     
ATOM   1568 HD12 LEU A 100      -4.496  15.086  13.777  0.00  0.00      A     
ATOM   1569 HD13 LEU A 100      -3.581  14.807  15.277  0.00  0.00      A     
ATOM   1570  CD2 LEU A 100      -5.026  17.036  15.498  0.00  0.00      A     
ATOM   1571 HD21 LEU A 100      -5.158  18.071  15.804  0.00  0.00      A     
ATOM   1572 HD22 LEU A 100      -4.982  16.423  16.398  0.00  0.00      A     
ATOM   1573 HD23 LEU A 100      -5.880  16.732  14.898  0.00  0.00      A     
ATOM   1574  C   LEU A 100      -2.176  19.287  17.054  0.00  0.00      A     
ATOM   1575  O   LEU A 100      -3.131  19.296  17.830  0.00  0.00      A     
ATOM   1576  N   GLY A 101      -0.935  19.561  17.462  0.00  0.00      A     
ATOM   1577  HN  GLY A 101      -0.211  19.511  16.753  0.00  0.00      A     
ATOM   1578  CA  GLY A 101      -0.538  19.949  18.825  0.00  0.00      A     
ATOM   1579  HA1 GLY A 101       0.549  19.950  18.898  0.00  0.00      A     
ATOM   1580  HA2 GLY A 101      -0.920  19.212  19.531  0.00  0.00      A     
ATOM   1581  C   GLY A 101      -1.050  21.329  19.266  0.00  0.00      A     
ATOM   1582  O   GLY A 101      -0.241  22.218  19.532  0.00  0.00      A     
ATOM   1583  N   GLY A 102      -2.368  21.509  19.307  0.00  0.00      A     
ATOM   1584  HN  GLY A 102      -2.916  20.706  19.023  0.00  0.00      A     
ATOM   1585  CA  GLY A 102      -3.075  22.753  19.661  0.00  0.00      A     
ATOM   1586  HA1 GLY A 102      -2.647  23.573  19.088  0.00  0.00      A     
ATOM   1587  HA2 GLY A 102      -2.916  22.967  20.717  0.00  0.00      A     
ATOM   1588  C   GLY A 102      -4.594  22.762  19.396  0.00  0.00      A     
ATOM   1589  O   GLY A 102      -5.244  23.784  19.623  0.00  0.00      A     
ATOM   1590  N   VAL A 103      -5.164  21.666  18.875  0.00  0.00      A     
ATOM   1591  HN  VAL A 103      -4.578  20.850  18.755  0.00  0.00      A     
ATOM   1592  CA  VAL A 103      -6.532  21.564  18.298  0.00  0.00      A     
ATOM   1593  HA  VAL A 103      -7.211  22.223  18.836  0.00  0.00      A     
ATOM   1594  CB  VAL A 103      -6.536  22.003  16.813  0.00  0.00      A     
ATOM   1595  HB  VAL A 103      -7.492  21.745  16.363  0.00  0.00      A     
ATOM   1596  CG1 VAL A 103      -6.396  23.518  16.666  0.00  0.00      A     
ATOM   1597 HG11 VAL A 103      -5.406  23.845  16.979  0.00  0.00      A     
ATOM   1598 HG12 VAL A 103      -7.163  24.010  17.263  0.00  0.00      A     
ATOM   1599 HG13 VAL A 103      -6.535  23.807  15.628  0.00  0.00      A     
ATOM   1600  CG2 VAL A 103      -5.424  21.335  16.000  0.00  0.00      A     
ATOM   1601 HG21 VAL A 103      -5.536  21.595  14.952  0.00  0.00      A     
ATOM   1602 HG22 VAL A 103      -5.497  20.257  16.108  0.00  0.00      A     
ATOM   1603 HG23 VAL A 103      -4.441  21.668  16.334  0.00  0.00      A     
ATOM   1604  C   VAL A 103      -7.134  20.149  18.432  0.00  0.00      A     
ATOM   1605  O   VAL A 103      -6.516  19.257  19.013  0.00  0.00      A     
ATOM   1606  N   ASP A 104      -8.359  19.946  17.941  0.00  0.00      A     
ATOM   1607  HN  ASP A 104      -8.825  20.758  17.546  0.00  0.00      A     
ATOM   1608  CA  ASP A 104      -9.180  18.723  18.073  0.00  0.00      A     
ATOM   1609  HA  ASP A 104      -8.526  17.854  18.155  0.00  0.00      A     
ATOM   1610  CB  ASP A 104      -9.926  18.880  19.423  0.00  0.00      A     
ATOM   1611  HB1 ASP A 104     -10.396  19.862  19.456  0.00  0.00      A     
ATOM   1612  HB2 ASP A 104      -9.184  18.862  20.223  0.00  0.00      A     
ATOM   1613  CG  ASP A 104     -10.980  17.824  19.751  0.00  0.00      A     
ATOM   1614  OD1 ASP A 104     -12.065  18.172  20.265  0.00  0.00      A     
ATOM   1615  OD2 ASP A 104     -10.777  16.627  19.445  0.00  0.00      A     
ATOM   1616  C   ASP A 104     -10.088  18.481  16.818  0.00  0.00      A     
ATOM   1617  O   ASP A 104     -10.007  19.221  15.833  0.00  0.00      A     
ATOM   1618  N   LYS A 105     -10.933  17.432  16.812  0.00  0.00      A     
ATOM   1619  HN  LYS A 105     -10.903  16.844  17.644  0.00  0.00      A     
ATOM   1620  CA  LYS A 105     -11.862  17.040  15.714  0.00  0.00      A     
ATOM   1621  HA  LYS A 105     -11.526  17.520  14.793  0.00  0.00      A     
ATOM   1622  CB  LYS A 105     -11.756  15.507  15.521  0.00  0.00      A     
ATOM   1623  HB1 LYS A 105     -12.257  14.997  16.346  0.00  0.00      A     
ATOM   1624  HB2 LYS A 105     -10.700  15.235  15.552  0.00  0.00      A     
ATOM   1625  CG  LYS A 105     -12.335  15.006  14.181  0.00  0.00      A     
ATOM   1626  HG1 LYS A 105     -11.964  15.657  13.389  0.00  0.00      A     
ATOM   1627  HG2 LYS A 105     -13.422  15.074  14.190  0.00  0.00      A     
ATOM   1628  CD  LYS A 105     -11.930  13.565  13.826  0.00  0.00      A     
ATOM   1629  HD1 LYS A 105     -10.864  13.444  14.013  0.00  0.00      A     
ATOM   1630  HD2 LYS A 105     -12.081  13.427  12.757  0.00  0.00      A     
ATOM   1631  CE  LYS A 105     -12.678  12.442  14.557  0.00  0.00      A     
ATOM   1632  HE1 LYS A 105     -12.596  12.586  15.639  0.00  0.00      A     
ATOM   1633  HE2 LYS A 105     -12.184  11.498  14.305  0.00  0.00      A     
ATOM   1634  NZ  LYS A 105     -14.104  12.357  14.156  0.00  0.00      A     
ATOM   1635  HZ1 LYS A 105     -14.669  12.983  14.728  0.00  0.00      A     
ATOM   1636  HZ2 LYS A 105     -14.463  11.412  14.290  0.00  0.00      A     
ATOM   1637  HZ3 LYS A 105     -14.241  12.615  13.182  0.00  0.00      A     
ATOM   1638  C   LYS A 105     -13.331  17.488  15.899  0.00  0.00      A     
ATOM   1639  O   LYS A 105     -14.140  17.339  14.981  0.00  0.00      A     
ATOM   1640  N   ARG A 106     -13.694  18.030  17.071  0.00  0.00      A     
ATOM   1641  HN  ARG A 106     -12.943  18.200  17.729  0.00  0.00      A     
ATOM   1642  CA  ARG A 106     -15.096  18.248  17.528  0.00  0.00      A     
ATOM   1643  HA  ARG A 106     -15.765  17.668  16.893  0.00  0.00      A     
ATOM   1644  CB  ARG A 106     -15.253  17.685  18.951  0.00  0.00      A     
ATOM   1645  HB1 ARG A 106     -16.206  18.006  19.376  0.00  0.00      A     
ATOM   1646  HB2 ARG A 106     -14.461  18.081  19.583  0.00  0.00      A     
ATOM   1647  CG  ARG A 106     -15.228  16.145  18.949  0.00  0.00      A     
ATOM   1648  HG1 ARG A 106     -14.506  15.767  18.224  0.00  0.00      A     
ATOM   1649  HG2 ARG A 106     -16.216  15.787  18.657  0.00  0.00      A     
ATOM   1650  CD  ARG A 106     -14.883  15.568  20.325  0.00  0.00      A     
ATOM   1651  HD1 ARG A 106     -15.235  14.535  20.361  0.00  0.00      A     
ATOM   1652  HD2 ARG A 106     -15.414  16.138  21.088  0.00  0.00      A     
ATOM   1653  NE  ARG A 106     -13.425  15.592  20.567  0.00  0.00      A     
ATOM   1654  HE  ARG A 106     -12.843  16.191  19.993  0.00  0.00      A     
ATOM   1655  CZ  ARG A 106     -12.765  15.015  21.534  0.00  0.00      A     
ATOM   1656  NH1 ARG A 106     -13.316  14.444  22.541  0.00  0.00      A     
ATOM   1657 HH11 ARG A 106     -12.734  14.141  23.284  0.00  0.00      A     
ATOM   1658 HH12 ARG A 106     -14.254  14.776  22.750  0.00  0.00      A     
ATOM   1659  NH2 ARG A 106     -11.484  15.023  21.526  0.00  0.00      A     
ATOM   1660 HH21 ARG A 106     -10.965  14.672  22.294  0.00  0.00      A     
ATOM   1661 HH22 ARG A 106     -11.051  15.547  20.765  0.00  0.00      A     
ATOM   1662  C   ARG A 106     -15.624  19.690  17.416  0.00  0.00      A     
ATOM   1663  O   ARG A 106     -16.833  19.901  17.515  0.00  0.00      A     
ATOM   1664  N   THR A 107     -14.755  20.658  17.140  0.00  0.00      A     
ATOM   1665  HN  THR A 107     -13.783  20.380  17.155  0.00  0.00      A     
ATOM   1666  CA  THR A 107     -15.062  22.092  16.885  0.00  0.00      A     
ATOM   1667  HA  THR A 107     -16.094  22.180  16.552  0.00  0.00      A     
ATOM   1668  CB  THR A 107     -14.927  22.973  18.133  0.00  0.00      A     
ATOM   1669  HB  THR A 107     -15.145  24.001  17.855  0.00  0.00      A     
ATOM   1670  CG2 THR A 107     -15.860  22.576  19.263  0.00  0.00      A     
ATOM   1671 HG21 THR A 107     -16.889  22.622  18.919  0.00  0.00      A     
ATOM   1672 HG22 THR A 107     -15.725  23.277  20.086  0.00  0.00      A     
ATOM   1673 HG23 THR A 107     -15.643  21.568  19.609  0.00  0.00      A     
ATOM   1674  OG1 THR A 107     -13.632  22.922  18.650  0.00  0.00      A     
ATOM   1675  HG1 THR A 107     -13.557  22.105  19.174  0.00  0.00      A     
ATOM   1676  C   THR A 107     -14.211  22.745  15.787  0.00  0.00      A     
ATOM   1677  O   THR A 107     -14.635  23.758  15.228  0.00  0.00      A     
ATOM   1678  N   GLN A 108     -13.069  22.160  15.408  0.00  0.00      A     
ATOM   1679  HN  GLN A 108     -12.719  21.411  15.996  0.00  0.00      A     
ATOM   1680  CA  GLN A 108     -12.248  22.549  14.243  0.00  0.00      A     
ATOM   1681  HA  GLN A 108     -12.545  23.546  13.919  0.00  0.00      A     
ATOM   1682  CB  GLN A 108     -10.748  22.625  14.616  0.00  0.00      A     
ATOM   1683  HB1 GLN A 108     -10.186  22.818  13.703  0.00  0.00      A     
ATOM   1684  HB2 GLN A 108     -10.413  21.663  15.000  0.00  0.00      A     
ATOM   1685  CG  GLN A 108     -10.344  23.753  15.577  0.00  0.00      A     
ATOM   1686  HG1 GLN A 108     -10.941  24.640  15.368  0.00  0.00      A     
ATOM   1687  HG2 GLN A 108      -9.303  24.013  15.386  0.00  0.00      A     
ATOM   1688  CD  GLN A 108     -10.440  23.382  17.049  0.00  0.00      A     
ATOM   1689  OE1 GLN A 108      -9.989  22.336  17.493  0.00  0.00      A     
ATOM   1690  NE2 GLN A 108     -11.027  24.218  17.858  0.00  0.00      A     
ATOM   1691 HE21 GLN A 108     -11.120  23.971  18.833  0.00  0.00      A     
ATOM   1692 HE22 GLN A 108     -11.529  25.012  17.475  0.00  0.00      A     
ATOM   1693  C   GLN A 108     -12.455  21.627  13.013  0.00  0.00      A     
ATOM   1694  O   GLN A 108     -11.545  21.458  12.206  0.00  0.00      A     
ATOM   1695  N   PHE A 109     -13.616  20.980  12.832  0.00  0.00      A     
ATOM   1696  HN  PHE A 109     -14.363  21.134  13.498  0.00  0.00      A     
ATOM   1697  CA  PHE A 109     -13.848  20.027  11.721  0.00  0.00      A     
ATOM   1698  HA  PHE A 109     -13.169  19.186  11.866  0.00  0.00      A     
ATOM   1699  CB  PHE A 109     -15.273  19.469  11.806  0.00  0.00      A     
ATOM   1700  HB1 PHE A 109     -15.981  20.296  11.794  0.00  0.00      A     
ATOM   1701  HB2 PHE A 109     -15.371  18.937  12.747  0.00  0.00      A     
ATOM   1702  CG  PHE A 109     -15.619  18.523  10.677  0.00  0.00      A     
ATOM   1703  CD1 PHE A 109     -15.217  17.178  10.734  0.00  0.00      A     
ATOM   1704  HD1 PHE A 109     -14.749  16.790  11.626  0.00  0.00      A     
ATOM   1705  CE1 PHE A 109     -15.378  16.355   9.606  0.00  0.00      A     
ATOM   1706  HE1 PHE A 109     -15.065  15.324   9.632  0.00  0.00      A     
ATOM   1707  CZ  PHE A 109     -15.923  16.877   8.423  0.00  0.00      A     
ATOM   1708  HZ  PHE A 109     -16.006  16.252   7.545  0.00  0.00      A     
ATOM   1709  CE2 PHE A 109     -16.357  18.209   8.377  0.00  0.00      A     
ATOM   1710  HE2 PHE A 109     -16.789  18.601   7.468  0.00  0.00      A     
ATOM   1711  CD2 PHE A 109     -16.220  19.027   9.509  0.00  0.00      A     
ATOM   1712  HD2 PHE A 109     -16.516  20.063   9.463  0.00  0.00      A     
ATOM   1713  C   PHE A 109     -13.552  20.540  10.288  0.00  0.00      A     
ATOM   1714  O   PHE A 109     -13.264  19.727   9.408  0.00  0.00      A     
ATOM   1715  N   TRP A 110     -13.556  21.855  10.045  0.00  0.00      A     
ATOM   1716  HN  TRP A 110     -13.796  22.475  10.810  0.00  0.00      A     
ATOM   1717  CA  TRP A 110     -13.169  22.481   8.764  0.00  0.00      A     
ATOM   1718  HA  TRP A 110     -13.080  21.691   8.023  0.00  0.00      A     
ATOM   1719  CB  TRP A 110     -14.295  23.383   8.258  0.00  0.00      A     
ATOM   1720  HB1 TRP A 110     -13.910  24.056   7.496  0.00  0.00      A     
ATOM   1721  HB2 TRP A 110     -14.696  23.982   9.077  0.00  0.00      A     
ATOM   1722  CG  TRP A 110     -15.374  22.579   7.614  0.00  0.00      A     
ATOM   1723  CD1 TRP A 110     -16.611  22.359   8.106  0.00  0.00      A     
ATOM   1724  HD1 TRP A 110     -16.993  22.771   9.033  0.00  0.00      A     
ATOM   1725  NE1 TRP A 110     -17.282  21.483   7.274  0.00  0.00      A     
ATOM   1726  HE1 TRP A 110     -18.229  21.144   7.450  0.00  0.00      A     
ATOM   1727  CE2 TRP A 110     -16.508  21.094   6.208  0.00  0.00      A     
ATOM   1728  CZ2 TRP A 110     -16.723  20.214   5.142  0.00  0.00      A     
ATOM   1729  HZ2 TRP A 110     -17.673  19.709   5.039  0.00  0.00      A     
ATOM   1730  CH2 TRP A 110     -15.696  20.009   4.209  0.00  0.00      A     
ATOM   1731  HH2 TRP A 110     -15.859  19.343   3.375  0.00  0.00      A     
ATOM   1732  CZ3 TRP A 110     -14.464  20.669   4.363  0.00  0.00      A     
ATOM   1733  HZ3 TRP A 110     -13.670  20.498   3.646  0.00  0.00      A     
ATOM   1734  CE3 TRP A 110     -14.256  21.542   5.448  0.00  0.00      A     
ATOM   1735  HE3 TRP A 110     -13.297  22.023   5.577  0.00  0.00      A     
ATOM   1736  CD2 TRP A 110     -15.278  21.786   6.392  0.00  0.00      A     
ATOM   1737  C   TRP A 110     -11.764  23.109   8.743  0.00  0.00      A     
ATOM   1738  O   TRP A 110     -11.418  23.873   7.839  0.00  0.00      A     
ATOM   1739  N   LEU A 111     -10.924  22.680   9.685  0.00  0.00      A     
ATOM   1740  HN  LEU A 111     -11.334  22.133  10.430  0.00  0.00      A     
ATOM   1741  CA  LEU A 111      -9.460  22.756   9.631  0.00  0.00      A     
ATOM   1742  HA  LEU A 111      -9.164  23.017   8.615  0.00  0.00      A     
ATOM   1743  CB  LEU A 111      -9.062  23.908  10.575  0.00  0.00      A     
ATOM   1744  HB1 LEU A 111      -9.326  23.626  11.594  0.00  0.00      A     
ATOM   1745  HB2 LEU A 111      -9.656  24.785  10.314  0.00  0.00      A     
ATOM   1746  CG  LEU A 111      -7.586  24.329  10.555  0.00  0.00      A     
ATOM   1747  HG  LEU A 111      -6.962  23.504  10.866  0.00  0.00      A     
ATOM   1748  CD1 LEU A 111      -7.120  24.801   9.190  0.00  0.00      A     
ATOM   1749 HD11 LEU A 111      -6.101  25.166   9.272  0.00  0.00      A     
ATOM   1750 HD12 LEU A 111      -7.747  25.617   8.841  0.00  0.00      A     
ATOM   1751 HD13 LEU A 111      -7.145  23.971   8.487  0.00  0.00      A     
ATOM   1752  CD2 LEU A 111      -7.367  25.490  11.510  0.00  0.00      A     
ATOM   1753 HD21 LEU A 111      -7.750  25.237  12.498  0.00  0.00      A     
ATOM   1754 HD22 LEU A 111      -7.887  26.369  11.131  0.00  0.00      A     
ATOM   1755 HD23 LEU A 111      -6.301  25.700  11.586  0.00  0.00      A     
ATOM   1756  C   LEU A 111      -8.770  21.396   9.944  0.00  0.00      A     
ATOM   1757  O   LEU A 111      -7.660  21.134   9.475  0.00  0.00      A     
ATOM   1758  N   TYR A 112      -9.410  20.487  10.692  0.00  0.00      A     
ATOM   1759  HN  TYR A 112     -10.290  20.769  11.106  0.00  0.00      A     
ATOM   1760  CA  TYR A 112      -8.902  19.144  11.040  0.00  0.00      A     
ATOM   1761  HA  TYR A 112      -7.998  19.264  11.636  0.00  0.00      A     
ATOM   1762  CB  TYR A 112      -9.926  18.401  11.919  0.00  0.00      A     
ATOM   1763  HB1 TYR A 112     -10.858  18.292  11.364  0.00  0.00      A     
ATOM   1764  HB2 TYR A 112     -10.141  19.004  12.801  0.00  0.00      A     
ATOM   1765  CG  TYR A 112      -9.459  17.020  12.366  0.00  0.00      A     
ATOM   1766  CD1 TYR A 112      -8.826  16.845  13.613  0.00  0.00      A     
ATOM   1767  HD1 TYR A 112      -8.708  17.688  14.277  0.00  0.00      A     
ATOM   1768  CE1 TYR A 112      -8.337  15.578  13.993  0.00  0.00      A     
ATOM   1769  HE1 TYR A 112      -7.861  15.430  14.949  0.00  0.00      A     
ATOM   1770  CZ  TYR A 112      -8.461  14.485  13.114  0.00  0.00      A     
ATOM   1771  OH  TYR A 112      -7.986  13.263  13.462  0.00  0.00      A     
ATOM   1772  HH  TYR A 112      -8.153  12.630  12.762  0.00  0.00      A     
ATOM   1773  CE2 TYR A 112      -9.100  14.653  11.872  0.00  0.00      A     
ATOM   1774  HE2 TYR A 112      -9.190  13.816  11.200  0.00  0.00      A     
ATOM   1775  CD2 TYR A 112      -9.611  15.913  11.507  0.00  0.00      A     
ATOM   1776  HD2 TYR A 112     -10.087  16.039  10.543  0.00  0.00      A     
ATOM   1777  C   TYR A 112      -8.513  18.268   9.834  0.00  0.00      A     
ATOM   1778  O   TYR A 112      -7.511  17.559   9.904  0.00  0.00      A     
ATOM   1779  N   PHE A 113      -9.250  18.323   8.719  0.00  0.00      A     
ATOM   1780  HN  PHE A 113     -10.039  18.963   8.693  0.00  0.00      A     
ATOM   1781  CA  PHE A 113      -8.962  17.520   7.518  0.00  0.00      A     
ATOM   1782  HA  PHE A 113      -8.982  16.474   7.820  0.00  0.00      A     
ATOM   1783  CB  PHE A 113     -10.057  17.752   6.462  0.00  0.00      A     
ATOM   1784  HB1 PHE A 113      -9.910  18.740   6.025  0.00  0.00      A     
ATOM   1785  HB2 PHE A 113     -11.013  17.761   6.980  0.00  0.00      A     
ATOM   1786  CG  PHE A 113     -10.217  16.768   5.313  0.00  0.00      A     
ATOM   1787  CD1 PHE A 113     -11.094  17.114   4.265  0.00  0.00      A     
ATOM   1788  HD1 PHE A 113     -11.601  18.068   4.284  0.00  0.00      A     
ATOM   1789  CE1 PHE A 113     -11.346  16.213   3.215  0.00  0.00      A     
ATOM   1790  HE1 PHE A 113     -12.046  16.470   2.430  0.00  0.00      A     
ATOM   1791  CZ  PHE A 113     -10.716  14.959   3.204  0.00  0.00      A     
ATOM   1792  HZ  PHE A 113     -10.929  14.254   2.410  0.00  0.00      A     
ATOM   1793  CE2 PHE A 113      -9.839  14.609   4.244  0.00  0.00      A     
ATOM   1794  HE2 PHE A 113      -9.375  13.636   4.242  0.00  0.00      A     
ATOM   1795  CD2 PHE A 113      -9.590  15.506   5.297  0.00  0.00      A     
ATOM   1796  HD2 PHE A 113      -8.934  15.206   6.097  0.00  0.00      A     
ATOM   1797  C   PHE A 113      -7.560  17.820   6.969  0.00  0.00      A     
ATOM   1798  O   PHE A 113      -6.757  16.895   6.844  0.00  0.00      A     
ATOM   1799  N   ALA A 114      -7.210  19.104   6.800  0.00  0.00      A     
ATOM   1800  HN  ALA A 114      -7.920  19.817   6.921  0.00  0.00      A     
ATOM   1801  CA  ALA A 114      -5.836  19.548   6.541  0.00  0.00      A     
ATOM   1802  HA  ALA A 114      -5.495  19.078   5.622  0.00  0.00      A     
ATOM   1803  CB  ALA A 114      -5.846  21.067   6.323  0.00  0.00      A     
ATOM   1804  HB1 ALA A 114      -4.831  21.414   6.126  0.00  0.00      A     
ATOM   1805  HB2 ALA A 114      -6.230  21.578   7.207  0.00  0.00      A     
ATOM   1806  HB3 ALA A 114      -6.470  21.313   5.464  0.00  0.00      A     
ATOM   1807  C   ALA A 114      -4.858  19.133   7.663  0.00  0.00      A     
ATOM   1808  O   ALA A 114      -3.806  18.548   7.396  0.00  0.00      A     
ATOM   1809  N   GLY A 115      -5.275  19.308   8.923  0.00  0.00      A     
ATOM   1810  HN  GLY A 115      -6.155  19.802   9.019  0.00  0.00      A     
ATOM   1811  CA  GLY A 115      -4.640  18.823  10.169  0.00  0.00      A     
ATOM   1812  HA1 GLY A 115      -5.334  19.021  10.974  0.00  0.00      A     
ATOM   1813  HA2 GLY A 115      -3.726  19.382  10.362  0.00  0.00      A     
ATOM   1814  C   GLY A 115      -4.321  17.324  10.283  0.00  0.00      A     
ATOM   1815  O   GLY A 115      -3.625  16.901  11.205  0.00  0.00      A     
ATOM   1816  N   ASN A 116      -4.784  16.527   9.326  0.00  0.00      A     
ATOM   1817  HN  ASN A 116      -5.464  16.947   8.706  0.00  0.00      A     
ATOM   1818  CA  ASN A 116      -4.521  15.099   9.170  0.00  0.00      A     
ATOM   1819  HA  ASN A 116      -3.813  14.756   9.927  0.00  0.00      A     
ATOM   1820  CB  ASN A 116      -5.891  14.443   9.424  0.00  0.00      A     
ATOM   1821  HB1 ASN A 116      -6.616  14.849   8.719  0.00  0.00      A     
ATOM   1822  HB2 ASN A 116      -6.235  14.702  10.425  0.00  0.00      A     
ATOM   1823  CG  ASN A 116      -5.926  12.940   9.311  0.00  0.00      A     
ATOM   1824  OD1 ASN A 116      -4.941  12.228   9.419  0.00  0.00      A     
ATOM   1825  ND2 ASN A 116      -7.087  12.399   9.086  0.00  0.00      A     
ATOM   1826 HD21 ASN A 116      -7.138  11.402   8.953  0.00  0.00      A     
ATOM   1827 HD22 ASN A 116      -7.906  12.983   8.947  0.00  0.00      A     
ATOM   1828  C   ASN A 116      -3.893  14.788   7.784  0.00  0.00      A     
ATOM   1829  O   ASN A 116      -3.038  13.906   7.656  0.00  0.00      A     
ATOM   1830  N   LEU A 117      -4.254  15.573   6.764  0.00  0.00      A     
ATOM   1831  HN  LEU A 117      -4.968  16.269   6.944  0.00  0.00      A     
ATOM   1832  CA  LEU A 117      -3.822  15.433   5.375  0.00  0.00      A     
ATOM   1833  HA  LEU A 117      -3.843  14.371   5.133  0.00  0.00      A     
ATOM   1834  CB  LEU A 117      -4.849  16.170   4.497  0.00  0.00      A     
ATOM   1835  HB1 LEU A 117      -4.801  17.235   4.710  0.00  0.00      A     
ATOM   1836  HB2 LEU A 117      -5.847  15.823   4.760  0.00  0.00      A     
ATOM   1837  CG  LEU A 117      -4.678  15.963   2.990  0.00  0.00      A     
ATOM   1838  HG  LEU A 117      -3.720  16.364   2.658  0.00  0.00      A     
ATOM   1839  CD1 LEU A 117      -4.746  14.473   2.676  0.00  0.00      A     
ATOM   1840 HD11 LEU A 117      -5.564  14.019   3.234  0.00  0.00      A     
ATOM   1841 HD12 LEU A 117      -3.799  14.012   2.946  0.00  0.00      A     
ATOM   1842 HD13 LEU A 117      -4.916  14.327   1.618  0.00  0.00      A     
ATOM   1843  CD2 LEU A 117      -5.801  16.688   2.261  0.00  0.00      A     
ATOM   1844 HD21 LEU A 117      -5.665  16.606   1.185  0.00  0.00      A     
ATOM   1845 HD22 LEU A 117      -5.782  17.743   2.527  0.00  0.00      A     
ATOM   1846 HD23 LEU A 117      -6.766  16.267   2.541  0.00  0.00      A     
ATOM   1847  C   LEU A 117      -2.394  15.934   5.115  0.00  0.00      A     
ATOM   1848  O   LEU A 117      -1.569  15.147   4.656  0.00  0.00      A     
ATOM   1849  N   ALA A 118      -2.060  17.182   5.460  0.00  0.00      A     
ATOM   1850  HN  ALA A 118      -2.790  17.805   5.793  0.00  0.00      A     
ATOM   1851  CA  ALA A 118      -0.695  17.717   5.345  0.00  0.00      A     
ATOM   1852  HA  ALA A 118      -0.378  17.627   4.305  0.00  0.00      A     
ATOM   1853  CB  ALA A 118      -0.711  19.208   5.698  0.00  0.00      A     
ATOM   1854  HB1 ALA A 118      -1.053  19.354   6.720  0.00  0.00      A     
ATOM   1855  HB2 ALA A 118      -1.375  19.743   5.022  0.00  0.00      A     
ATOM   1856  HB3 ALA A 118       0.293  19.623   5.594  0.00  0.00      A     
ATOM   1857  C   ALA A 118       0.336  16.941   6.196  0.00  0.00      A     
ATOM   1858  O   ALA A 118       1.478  16.770   5.782  0.00  0.00      A     
ATOM   1859  N   SER A 119      -0.075  16.378   7.336  0.00  0.00      A     
ATOM   1860  HN  SER A 119      -0.982  16.673   7.679  0.00  0.00      A     
ATOM   1861  CA  SER A 119       0.713  15.428   8.148  0.00  0.00      A     
ATOM   1862  HA  SER A 119       1.656  15.893   8.435  0.00  0.00      A     
ATOM   1863  CB  SER A 119      -0.043  15.043   9.422  0.00  0.00      A     
ATOM   1864  HB1 SER A 119       0.541  14.312   9.983  0.00  0.00      A     
ATOM   1865  HB2 SER A 119      -1.008  14.603   9.167  0.00  0.00      A     
ATOM   1866  OG  SER A 119      -0.246  16.177  10.232  0.00  0.00      A     
ATOM   1867  HG1 SER A 119      -0.787  16.833   9.729  0.00  0.00      A     
ATOM   1868  C   SER A 119       1.039  14.137   7.394  0.00  0.00      A     
ATOM   1869  O   SER A 119       2.178  13.671   7.423  0.00  0.00      A     
ATOM   1870  N   GLY A 120       0.060  13.584   6.666  0.00  0.00      A     
ATOM   1871  HN  GLY A 120      -0.855  14.021   6.698  0.00  0.00      A     
ATOM   1872  CA  GLY A 120       0.265  12.492   5.704  0.00  0.00      A     
ATOM   1873  HA1 GLY A 120      -0.704  12.162   5.338  0.00  0.00      A     
ATOM   1874  HA2 GLY A 120       0.759  11.654   6.197  0.00  0.00      A     
ATOM   1875  C   GLY A 120       1.098  12.891   4.480  0.00  0.00      A     
ATOM   1876  O   GLY A 120       1.926  12.105   4.032  0.00  0.00      A     
ATOM   1877  N   GLY A 121       0.937  14.123   3.990  0.00  0.00      A     
ATOM   1878  HN  GLY A 121       0.177  14.673   4.378  0.00  0.00      A     
ATOM   1879  CA  GLY A 121       1.758  14.744   2.945  0.00  0.00      A     
ATOM   1880  HA1 GLY A 121       1.390  15.753   2.759  0.00  0.00      A     
ATOM   1881  HA2 GLY A 121       1.672  14.173   2.023  0.00  0.00      A     
ATOM   1882  C   GLY A 121       3.238  14.849   3.318  0.00  0.00      A     
ATOM   1883  O   GLY A 121       4.084  14.271   2.649  0.00  0.00      A     
ATOM   1884  N   ALA A 122       3.565  15.502   4.431  0.00  0.00      A     
ATOM   1885  HN  ALA A 122       2.828  15.978   4.938  0.00  0.00      A     
ATOM   1886  CA  ALA A 122       4.928  15.609   4.951  0.00  0.00      A     
ATOM   1887  HA  ALA A 122       5.561  16.061   4.185  0.00  0.00      A     
ATOM   1888  CB  ALA A 122       4.879  16.562   6.151  0.00  0.00      A     
ATOM   1889  HB1 ALA A 122       4.468  17.525   5.843  0.00  0.00      A     
ATOM   1890  HB2 ALA A 122       5.886  16.724   6.535  0.00  0.00      A     
ATOM   1891  HB3 ALA A 122       4.252  16.148   6.941  0.00  0.00      A     
ATOM   1892  C   ALA A 122       5.553  14.238   5.302  0.00  0.00      A     
ATOM   1893  O   ALA A 122       6.680  13.943   4.892  0.00  0.00      A     
ATOM   1894  N   ALA A 123       4.820  13.354   5.996  0.00  0.00      A     
ATOM   1895  HN  ALA A 123       3.904  13.638   6.327  0.00  0.00      A     
ATOM   1896  CA  ALA A 123       5.274  11.988   6.286  0.00  0.00      A     
ATOM   1897  HA  ALA A 123       6.221  12.033   6.823  0.00  0.00      A     
ATOM   1898  CB  ALA A 123       4.247  11.313   7.200  0.00  0.00      A     
ATOM   1899  HB1 ALA A 123       3.281  11.246   6.697  0.00  0.00      A     
ATOM   1900  HB2 ALA A 123       4.132  11.896   8.113  0.00  0.00      A     
ATOM   1901  HB3 ALA A 123       4.586  10.308   7.454  0.00  0.00      A     
ATOM   1902  C   ALA A 123       5.533  11.158   5.014  0.00  0.00      A     
ATOM   1903  O   ALA A 123       6.637  10.651   4.825  0.00  0.00      A     
ATOM   1904  N   GLY A 124       4.556  11.088   4.107  0.00  0.00      A     
ATOM   1905  HN  GLY A 124       3.679  11.562   4.302  0.00  0.00      A     
ATOM   1906  CA  GLY A 124       4.656  10.349   2.848  0.00  0.00      A     
ATOM   1907  HA1 GLY A 124       3.678  10.324   2.370  0.00  0.00      A     
ATOM   1908  HA2 GLY A 124       4.955   9.322   3.062  0.00  0.00      A     
ATOM   1909  C   GLY A 124       5.665  10.937   1.858  0.00  0.00      A     
ATOM   1910  O   GLY A 124       6.337  10.170   1.181  0.00  0.00      A     
ATOM   1911  N   ALA A 125       5.856  12.260   1.810  0.00  0.00      A     
ATOM   1912  HN  ALA A 125       5.220  12.861   2.325  0.00  0.00      A     
ATOM   1913  CA  ALA A 125       6.954  12.902   1.079  0.00  0.00      A     
ATOM   1914  HA  ALA A 125       6.935  12.557   0.046  0.00  0.00      A     
ATOM   1915  CB  ALA A 125       6.734  14.420   1.073  0.00  0.00      A     
ATOM   1916  HB1 ALA A 125       5.775  14.655   0.612  0.00  0.00      A     
ATOM   1917  HB2 ALA A 125       7.527  14.906   0.503  0.00  0.00      A     
ATOM   1918  HB3 ALA A 125       6.743  14.807   2.094  0.00  0.00      A     
ATOM   1919  C   ALA A 125       8.333  12.539   1.666  0.00  0.00      A     
ATOM   1920  O   ALA A 125       9.271  12.265   0.917  0.00  0.00      A     
ATOM   1921  N   THR A 126       8.442  12.443   2.998  0.00  0.00      A     
ATOM   1922  HN  THR A 126       7.632  12.692   3.553  0.00  0.00      A     
ATOM   1923  CA  THR A 126       9.649  11.911   3.673  0.00  0.00      A     
ATOM   1924  HA  THR A 126      10.512  12.473   3.315  0.00  0.00      A     
ATOM   1925  CB  THR A 126       9.611  12.055   5.204  0.00  0.00      A     
ATOM   1926  HB  THR A 126       8.938  11.313   5.634  0.00  0.00      A     
ATOM   1927  CG2 THR A 126      11.002  11.881   5.805  0.00  0.00      A     
ATOM   1928 HG21 THR A 126      10.979  12.159   6.855  0.00  0.00      A     
ATOM   1929 HG22 THR A 126      11.711  12.534   5.296  0.00  0.00      A     
ATOM   1930 HG23 THR A 126      11.328  10.846   5.713  0.00  0.00      A     
ATOM   1931  OG1 THR A 126       9.189  13.335   5.615  0.00  0.00      A     
ATOM   1932  HG1 THR A 126       8.325  13.515   5.199  0.00  0.00      A     
ATOM   1933  C   THR A 126       9.896  10.439   3.326  0.00  0.00      A     
ATOM   1934  O   THR A 126      11.028  10.069   3.026  0.00  0.00      A     
ATOM   1935  N   SER A 127       8.844   9.606   3.256  0.00  0.00      A     
ATOM   1936  HN  SER A 127       7.944   9.934   3.596  0.00  0.00      A     
ATOM   1937  CA  SER A 127       8.929   8.236   2.705  0.00  0.00      A     
ATOM   1938  HA  SER A 127       9.647   7.680   3.293  0.00  0.00      A     
ATOM   1939  CB  SER A 127       7.593   7.474   2.762  0.00  0.00      A     
ATOM   1940  HB1 SER A 127       7.781   6.422   2.544  0.00  0.00      A     
ATOM   1941  HB2 SER A 127       6.918   7.856   1.996  0.00  0.00      A     
ATOM   1942  OG  SER A 127       6.932   7.571   4.008  0.00  0.00      A     
ATOM   1943  HG1 SER A 127       7.557   7.364   4.731  0.00  0.00      A     
ATOM   1944  C   SER A 127       9.409   8.218   1.248  0.00  0.00      A     
ATOM   1945  O   SER A 127      10.369   7.528   0.909  0.00  0.00      A     
ATOM   1946  N   LEU A 128       8.757   9.011   0.392  0.00  0.00      A     
ATOM   1947  HN  LEU A 128       7.979   9.537   0.777  0.00  0.00      A     
ATOM   1948  CA  LEU A 128       8.982   9.158  -1.053  0.00  0.00      A     
ATOM   1949  HA  LEU A 128       8.767   8.221  -1.550  0.00  0.00      A     
ATOM   1950  CB  LEU A 128       7.962  10.188  -1.553  0.00  0.00      A     
ATOM   1951  HB1 LEU A 128       8.215  11.147  -1.110  0.00  0.00      A     
ATOM   1952  HB2 LEU A 128       6.967   9.903  -1.211  0.00  0.00      A     
ATOM   1953  CG  LEU A 128       7.895  10.357  -3.071  0.00  0.00      A     
ATOM   1954  HG  LEU A 128       8.892  10.526  -3.468  0.00  0.00      A     
ATOM   1955  CD1 LEU A 128       7.282   9.138  -3.756  0.00  0.00      A     
ATOM   1956 HD11 LEU A 128       7.142   9.340  -4.815  0.00  0.00      A     
ATOM   1957 HD12 LEU A 128       6.324   8.893  -3.299  0.00  0.00      A     
ATOM   1958 HD13 LEU A 128       7.957   8.287  -3.662  0.00  0.00      A     
ATOM   1959  CD2 LEU A 128       7.037  11.581  -3.360  0.00  0.00      A     
ATOM   1960 HD21 LEU A 128       7.140  11.851  -4.405  0.00  0.00      A     
ATOM   1961 HD22 LEU A 128       7.398  12.428  -2.778  0.00  0.00      A     
ATOM   1962 HD23 LEU A 128       5.997  11.395  -3.097  0.00  0.00      A     
ATOM   1963  C   LEU A 128      10.420   9.546  -1.429  0.00  0.00      A     
ATOM   1964  O   LEU A 128      10.963   9.039  -2.410  0.00  0.00      A     
ATOM   1965  N   CYS A 129      11.053  10.401  -0.623  0.00  0.00      A     
ATOM   1966  HN  CYS A 129      10.529  10.812   0.142  0.00  0.00      A     
ATOM   1967  CA  CYS A 129      12.462  10.766  -0.781  0.00  0.00      A     
ATOM   1968  HA  CYS A 129      12.596  11.222  -1.760  0.00  0.00      A     
ATOM   1969  CB  CYS A 129      12.834  11.821   0.258  0.00  0.00      A     
ATOM   1970  HB1 CYS A 129      13.909  11.994   0.206  0.00  0.00      A     
ATOM   1971  HB2 CYS A 129      12.571  11.485   1.264  0.00  0.00      A     
ATOM   1972  SG  CYS A 129      11.996  13.373  -0.138  0.00  0.00      A     
ATOM   1973  HG1 CYS A 129      10.767  12.974   0.231  0.00  0.00      A     
ATOM   1974  C   CYS A 129      13.428   9.567  -0.732  0.00  0.00      A     
ATOM   1975  O   CYS A 129      14.461   9.610  -1.397  0.00  0.00      A     
ATOM   1976  N   PHE A 130      13.068   8.480  -0.040  0.00  0.00      A     
ATOM   1977  HN  PHE A 130      12.197   8.512   0.476  0.00  0.00      A     
ATOM   1978  CA  PHE A 130      13.845   7.233   0.002  0.00  0.00      A     
ATOM   1979  HA  PHE A 130      14.849   7.409  -0.391  0.00  0.00      A     
ATOM   1980  CB  PHE A 130      14.002   6.787   1.460  0.00  0.00      A     
ATOM   1981  HB1 PHE A 130      14.478   5.805   1.470  0.00  0.00      A     
ATOM   1982  HB2 PHE A 130      13.012   6.668   1.894  0.00  0.00      A     
ATOM   1983  CG  PHE A 130      14.829   7.708   2.343  0.00  0.00      A     
ATOM   1984  CD1 PHE A 130      16.234   7.685   2.257  0.00  0.00      A     
ATOM   1985  HD1 PHE A 130      16.720   7.046   1.533  0.00  0.00      A     
ATOM   1986  CE1 PHE A 130      17.009   8.476   3.125  0.00  0.00      A     
ATOM   1987  HE1 PHE A 130      18.088   8.456   3.056  0.00  0.00      A     
ATOM   1988  CZ  PHE A 130      16.388   9.270   4.103  0.00  0.00      A     
ATOM   1989  HZ  PHE A 130      16.989   9.853   4.790  0.00  0.00      A     
ATOM   1990  CE2 PHE A 130      14.985   9.303   4.188  0.00  0.00      A     
ATOM   1991  HE2 PHE A 130      14.504   9.917   4.938  0.00  0.00      A     
ATOM   1992  CD2 PHE A 130      14.210   8.545   3.292  0.00  0.00      A     
ATOM   1993  HD2 PHE A 130      13.134   8.596   3.351  0.00  0.00      A     
ATOM   1994  C   PHE A 130      13.249   6.096  -0.851  0.00  0.00      A     
ATOM   1995  O   PHE A 130      14.011   5.387  -1.499  0.00  0.00      A     
ATOM   1996  N   VAL A 131      11.920   5.916  -0.936  0.00  0.00      A     
ATOM   1997  HN  VAL A 131      11.314   6.504  -0.372  0.00  0.00      A     
ATOM   1998  CA  VAL A 131      11.327   4.842  -1.784  0.00  0.00      A     
ATOM   1999  HA  VAL A 131      11.883   3.931  -1.560  0.00  0.00      A     
ATOM   2000  CB  VAL A 131       9.851   4.491  -1.491  0.00  0.00      A     
ATOM   2001  HB  VAL A 131       9.527   3.730  -2.195  0.00  0.00      A     
ATOM   2002  CG1 VAL A 131       9.688   3.899  -0.090  0.00  0.00      A     
ATOM   2003 HG11 VAL A 131       8.663   3.551   0.041  0.00  0.00      A     
ATOM   2004 HG12 VAL A 131       9.909   4.653   0.662  0.00  0.00      A     
ATOM   2005 HG13 VAL A 131      10.362   3.052   0.031  0.00  0.00      A     
ATOM   2006  CG2 VAL A 131       8.873   5.646  -1.646  0.00  0.00      A     
ATOM   2007 HG21 VAL A 131       9.056   6.168  -2.585  0.00  0.00      A     
ATOM   2008 HG22 VAL A 131       8.984   6.313  -0.801  0.00  0.00      A     
ATOM   2009 HG23 VAL A 131       7.855   5.257  -1.649  0.00  0.00      A     
ATOM   2010  C   VAL A 131      11.523   5.018  -3.295  0.00  0.00      A     
ATOM   2011  O   VAL A 131      11.348   4.052  -4.024  0.00  0.00      A     
ATOM   2012  N   TYR A 132      11.955   6.172  -3.811  0.00  0.00      A     
ATOM   2013  HN  TYR A 132      12.032   6.980  -3.211  0.00  0.00      A     
ATOM   2014  CA  TYR A 132      12.429   6.245  -5.208  0.00  0.00      A     
ATOM   2015  HA  TYR A 132      11.650   5.807  -5.831  0.00  0.00      A     
ATOM   2016  CB  TYR A 132      12.572   7.704  -5.664  0.00  0.00      A     
ATOM   2017  HB1 TYR A 132      13.498   7.824  -6.227  0.00  0.00      A     
ATOM   2018  HB2 TYR A 132      12.633   8.352  -4.791  0.00  0.00      A     
ATOM   2019  CG  TYR A 132      11.435   8.159  -6.557  0.00  0.00      A     
ATOM   2020  CD1 TYR A 132      11.438   7.792  -7.916  0.00  0.00      A     
ATOM   2021  HD1 TYR A 132      12.251   7.199  -8.316  0.00  0.00      A     
ATOM   2022  CE1 TYR A 132      10.400   8.219  -8.765  0.00  0.00      A     
ATOM   2023  HE1 TYR A 132      10.423   7.962  -9.810  0.00  0.00      A     
ATOM   2024  CZ  TYR A 132       9.346   8.999  -8.254  0.00  0.00      A     
ATOM   2025  OH  TYR A 132       8.344   9.410  -9.070  0.00  0.00      A     
ATOM   2026  HH  TYR A 132       8.544   9.243 -10.003  0.00  0.00      A     
ATOM   2027  CE2 TYR A 132       9.334   9.353  -6.891  0.00  0.00      A     
ATOM   2028  HE2 TYR A 132       8.520   9.950  -6.518  0.00  0.00      A     
ATOM   2029  CD2 TYR A 132      10.378   8.932  -6.040  0.00  0.00      A     
ATOM   2030  HD2 TYR A 132      10.372   9.192  -4.990  0.00  0.00      A     
ATOM   2031  C   TYR A 132      13.692   5.383  -5.489  0.00  0.00      A     
ATOM   2032  O   TYR A 132      13.602   4.472  -6.316  0.00  0.00      A     
ATOM   2033  N   PRO A 133      14.841   5.583  -4.802  0.00  0.00      A     
ATOM   2034  CD  PRO A 133      15.195   6.785  -4.061  0.00  0.00      A     
ATOM   2035  HD1 PRO A 133      14.458   7.047  -3.304  0.00  0.00      A     
ATOM   2036  HD2 PRO A 133      15.303   7.604  -4.771  0.00  0.00      A     
ATOM   2037  CG  PRO A 133      16.554   6.510  -3.421  0.00  0.00      A     
ATOM   2038  HG1 PRO A 133      17.133   7.424  -3.289  0.00  0.00      A     
ATOM   2039  HG2 PRO A 133      16.422   5.996  -2.469  0.00  0.00      A     
ATOM   2040  CB  PRO A 133      17.204   5.569  -4.432  0.00  0.00      A     
ATOM   2041  HB1 PRO A 133      17.618   6.155  -5.254  0.00  0.00      A     
ATOM   2042  HB2 PRO A 133      17.988   4.964  -3.973  0.00  0.00      A     
ATOM   2043  CA  PRO A 133      16.028   4.724  -4.940  0.00  0.00      A     
ATOM   2044  HA  PRO A 133      16.185   4.502  -5.993  0.00  0.00      A     
ATOM   2045  C   PRO A 133      15.962   3.379  -4.189  0.00  0.00      A     
ATOM   2046  O   PRO A 133      16.619   2.420  -4.597  0.00  0.00      A     
ATOM   2047  N   LEU A 134      15.172   3.281  -3.113  0.00  0.00      A     
ATOM   2048  HN  LEU A 134      14.735   4.133  -2.776  0.00  0.00      A     
ATOM   2049  CA  LEU A 134      15.051   2.083  -2.259  0.00  0.00      A     
ATOM   2050  HA  LEU A 134      15.932   1.465  -2.423  0.00  0.00      A     
ATOM   2051  CB  LEU A 134      15.055   2.560  -0.790  0.00  0.00      A     
ATOM   2052  HB1 LEU A 134      14.086   3.009  -0.574  0.00  0.00      A     
ATOM   2053  HB2 LEU A 134      15.810   3.340  -0.691  0.00  0.00      A     
ATOM   2054  CG  LEU A 134      15.334   1.504   0.293  0.00  0.00      A     
ATOM   2055  HG  LEU A 134      14.521   0.782   0.334  0.00  0.00      A     
ATOM   2056  CD1 LEU A 134      16.651   0.758   0.085  0.00  0.00      A     
ATOM   2057 HD11 LEU A 134      16.840   0.099   0.930  0.00  0.00      A     
ATOM   2058 HD12 LEU A 134      17.471   1.469  -0.017  0.00  0.00      A     
ATOM   2059 HD13 LEU A 134      16.590   0.145  -0.813  0.00  0.00      A     
ATOM   2060  CD2 LEU A 134      15.404   2.203   1.650  0.00  0.00      A     
ATOM   2061 HD21 LEU A 134      16.200   2.948   1.644  0.00  0.00      A     
ATOM   2062 HD22 LEU A 134      15.599   1.467   2.427  0.00  0.00      A     
ATOM   2063 HD23 LEU A 134      14.456   2.698   1.853  0.00  0.00      A     
ATOM   2064  C   LEU A 134      13.834   1.187  -2.589  0.00  0.00      A     
ATOM   2065  O   LEU A 134      13.627   0.161  -1.948  0.00  0.00      A     
ATOM   2066  N   ASP A 135      13.029   1.557  -3.587  0.00  0.00      A     
ATOM   2067  HN  ASP A 135      13.227   2.434  -4.045  0.00  0.00      A     
ATOM   2068  CA  ASP A 135      11.881   0.765  -4.053  0.00  0.00      A     
ATOM   2069  HA  ASP A 135      12.124  -0.293  -3.942  0.00  0.00      A     
ATOM   2070  CB  ASP A 135      10.685   1.045  -3.113  0.00  0.00      A     
ATOM   2071  HB1 ASP A 135      10.737   2.070  -2.773  0.00  0.00      A     
ATOM   2072  HB2 ASP A 135      10.836   0.441  -2.222  0.00  0.00      A     
ATOM   2073  CG  ASP A 135       9.259   0.797  -3.634  0.00  0.00      A     
ATOM   2074  OD1 ASP A 135       9.043   0.318  -4.762  0.00  0.00      A     
ATOM   2075  OD2 ASP A 135       8.291   1.071  -2.893  0.00  0.00      A     
ATOM   2076  C   ASP A 135      11.585   0.944  -5.555  0.00  0.00      A     
ATOM   2077  O   ASP A 135      11.732  -0.035  -6.276  0.00  0.00      A     
ATOM   2078  N   PHE A 136      11.179   2.128  -6.042  0.00  0.00      A     
ATOM   2079  HN  PHE A 136      11.199   2.904  -5.388  0.00  0.00      A     
ATOM   2080  CA  PHE A 136      10.325   2.307  -7.244  0.00  0.00      A     
ATOM   2081  HA  PHE A 136       9.372   1.820  -7.037  0.00  0.00      A     
ATOM   2082  CB  PHE A 136      10.036   3.805  -7.474  0.00  0.00      A     
ATOM   2083  HB1 PHE A 136       9.735   3.928  -8.516  0.00  0.00      A     
ATOM   2084  HB2 PHE A 136      10.962   4.366  -7.353  0.00  0.00      A     
ATOM   2085  CG  PHE A 136       8.940   4.461  -6.638  0.00  0.00      A     
ATOM   2086  CD1 PHE A 136       8.436   3.882  -5.456  0.00  0.00      A     
ATOM   2087  HD1 PHE A 136       8.836   2.953  -5.087  0.00  0.00      A     
ATOM   2088  CE1 PHE A 136       7.412   4.512  -4.728  0.00  0.00      A     
ATOM   2089  HE1 PHE A 136       7.047   4.056  -3.817  0.00  0.00      A     
ATOM   2090  CZ  PHE A 136       6.883   5.736  -5.172  0.00  0.00      A     
ATOM   2091  HZ  PHE A 136       6.108   6.227  -4.601  0.00  0.00      A     
ATOM   2092  CE2 PHE A 136       7.378   6.324  -6.348  0.00  0.00      A     
ATOM   2093  HE2 PHE A 136       6.990   7.274  -6.689  0.00  0.00      A     
ATOM   2094  CD2 PHE A 136       8.399   5.686  -7.076  0.00  0.00      A     
ATOM   2095  HD2 PHE A 136       8.780   6.145  -7.975  0.00  0.00      A     
ATOM   2096  C   PHE A 136      10.804   1.652  -8.557  0.00  0.00      A     
ATOM   2097  O   PHE A 136       9.977   1.333  -9.417  0.00  0.00      A     
ATOM   2098  N   ALA A 137      12.097   1.348  -8.687  0.00  0.00      A     
ATOM   2099  HN  ALA A 137      12.701   1.626  -7.926  0.00  0.00      A     
ATOM   2100  CA  ALA A 137      12.627   0.379  -9.656  0.00  0.00      A     
ATOM   2101  HA  ALA A 137      12.572   0.823 -10.651  0.00  0.00      A     
ATOM   2102  CB  ALA A 137      14.105   0.165  -9.309  0.00  0.00      A     
ATOM   2103  HB1 ALA A 137      14.635   1.118  -9.342  0.00  0.00      A     
ATOM   2104  HB2 ALA A 137      14.555  -0.507 -10.034  0.00  0.00      A     
ATOM   2105  HB3 ALA A 137      14.199  -0.265  -8.310  0.00  0.00      A     
ATOM   2106  C   ALA A 137      11.829  -0.955  -9.717  0.00  0.00      A     
ATOM   2107  O   ALA A 137      11.668  -1.528 -10.793  0.00  0.00      A     
ATOM   2108  N   ARG A 138      11.225  -1.381  -8.594  0.00  0.00      A     
ATOM   2109  HN  ARG A 138      11.463  -0.843  -7.765  0.00  0.00      A     
ATOM   2110  CA  ARG A 138      10.160  -2.396  -8.412  0.00  0.00      A     
ATOM   2111  HA  ARG A 138      10.607  -3.389  -8.368  0.00  0.00      A     
ATOM   2112  CB  ARG A 138       9.464  -2.102  -7.058  0.00  0.00      A     
ATOM   2113  HB1 ARG A 138       9.132  -1.062  -7.047  0.00  0.00      A     
ATOM   2114  HB2 ARG A 138      10.185  -2.221  -6.252  0.00  0.00      A     
ATOM   2115  CG  ARG A 138       8.244  -2.999  -6.788  0.00  0.00      A     
ATOM   2116  HG1 ARG A 138       8.496  -4.024  -7.058  0.00  0.00      A     
ATOM   2117  HG2 ARG A 138       7.432  -2.661  -7.426  0.00  0.00      A     
ATOM   2118  CD  ARG A 138       7.733  -3.008  -5.340  0.00  0.00      A     
ATOM   2119  HD1 ARG A 138       8.544  -3.332  -4.684  0.00  0.00      A     
ATOM   2120  HD2 ARG A 138       6.935  -3.743  -5.278  0.00  0.00      A     
ATOM   2121  NE  ARG A 138       7.254  -1.688  -4.893  0.00  0.00      A     
ATOM   2122  HE  ARG A 138       7.942  -0.940  -4.888  0.00  0.00      A     
ATOM   2123  CZ  ARG A 138       6.082  -1.295  -4.459  0.00  0.00      A     
ATOM   2124  NH1 ARG A 138       5.037  -2.033  -4.387  0.00  0.00      A     
ATOM   2125 HH11 ARG A 138       4.171  -1.609  -4.063  0.00  0.00      A     
ATOM   2126 HH12 ARG A 138       5.133  -3.047  -4.433  0.00  0.00      A     
ATOM   2127  NH2 ARG A 138       5.927  -0.090  -4.046  0.00  0.00      A     
ATOM   2128 HH21 ARG A 138       5.097   0.084  -3.484  0.00  0.00      A     
ATOM   2129 HH22 ARG A 138       6.785   0.432  -3.863  0.00  0.00      A     
ATOM   2130  C   ARG A 138       9.140  -2.440  -9.548  0.00  0.00      A     
ATOM   2131  O   ARG A 138       8.867  -3.510 -10.089  0.00  0.00      A     
ATOM   2132  N   THR A 139       8.605  -1.280  -9.932  0.00  0.00      A     
ATOM   2133  HN  THR A 139       8.920  -0.439  -9.458  0.00  0.00      A     
ATOM   2134  CA  THR A 139       7.635  -1.158 -11.038  0.00  0.00      A     
ATOM   2135  HA  THR A 139       6.791  -1.813 -10.845  0.00  0.00      A     
ATOM   2136  CB  THR A 139       7.086   0.270 -11.159  0.00  0.00      A     
ATOM   2137  HB  THR A 139       7.910   0.983 -11.205  0.00  0.00      A     
ATOM   2138  CG2 THR A 139       6.193   0.453 -12.380  0.00  0.00      A     
ATOM   2139 HG21 THR A 139       5.552  -0.420 -12.504  0.00  0.00      A     
ATOM   2140 HG22 THR A 139       6.810   0.581 -13.267  0.00  0.00      A     
ATOM   2141 HG23 THR A 139       5.570   1.334 -12.257  0.00  0.00      A     
ATOM   2142  OG1 THR A 139       6.283   0.565 -10.043  0.00  0.00      A     
ATOM   2143  HG1 THR A 139       5.360   0.351 -10.297  0.00  0.00      A     
ATOM   2144  C   THR A 139       8.221  -1.590 -12.376  0.00  0.00      A     
ATOM   2145  O   THR A 139       7.597  -2.365 -13.095  0.00  0.00      A     
ATOM   2146  N   ARG A 140       9.438  -1.142 -12.707  0.00  0.00      A     
ATOM   2147  HN  ARG A 140       9.944  -0.597 -12.017  0.00  0.00      A     
ATOM   2148  CA  ARG A 140      10.116  -1.490 -13.973  0.00  0.00      A     
ATOM   2149  HA  ARG A 140       9.390  -1.454 -14.785  0.00  0.00      A     
ATOM   2150  CB  ARG A 140      11.220  -0.469 -14.287  0.00  0.00      A     
ATOM   2151  HB1 ARG A 140      11.634  -0.715 -15.265  0.00  0.00      A     
ATOM   2152  HB2 ARG A 140      12.022  -0.545 -13.550  0.00  0.00      A     
ATOM   2153  CG  ARG A 140      10.667   0.972 -14.286  0.00  0.00      A     
ATOM   2154  HG1 ARG A 140      10.861   1.408 -13.308  0.00  0.00      A     
ATOM   2155  HG2 ARG A 140       9.587   0.960 -14.435  0.00  0.00      A     
ATOM   2156  CD  ARG A 140      11.267   1.877 -15.367  0.00  0.00      A     
ATOM   2157  HD1 ARG A 140      12.348   1.928 -15.239  0.00  0.00      A     
ATOM   2158  HD2 ARG A 140      10.879   2.888 -15.220  0.00  0.00      A     
ATOM   2159  NE  ARG A 140      10.885   1.399 -16.713  0.00  0.00      A     
ATOM   2160  HE  ARG A 140       9.911   1.273 -16.903  0.00  0.00      A     
ATOM   2161  CZ  ARG A 140      11.664   1.073 -17.713  0.00  0.00      A     
ATOM   2162  NH1 ARG A 140      12.942   1.145 -17.692  0.00  0.00      A     
ATOM   2163 HH11 ARG A 140      13.448   0.932 -18.526  0.00  0.00      A     
ATOM   2164 HH12 ARG A 140      13.391   1.306 -16.802  0.00  0.00      A     
ATOM   2165  NH2 ARG A 140      11.146   0.615 -18.789  0.00  0.00      A     
ATOM   2166 HH21 ARG A 140      11.739   0.291 -19.544  0.00  0.00      A     
ATOM   2167 HH22 ARG A 140      10.146   0.534 -18.877  0.00  0.00      A     
ATOM   2168  C   ARG A 140      10.638  -2.928 -13.987  0.00  0.00      A     
ATOM   2169  O   ARG A 140      10.382  -3.647 -14.944  0.00  0.00      A     
ATOM   2170  N   LEU A 141      11.234  -3.379 -12.883  0.00  0.00      A     
ATOM   2171  HN  LEU A 141      11.404  -2.693 -12.156  0.00  0.00      A     
ATOM   2172  CA  LEU A 141      11.632  -4.769 -12.610  0.00  0.00      A     
ATOM   2173  HA  LEU A 141      12.455  -5.024 -13.276  0.00  0.00      A     
ATOM   2174  CB  LEU A 141      12.139  -4.815 -11.153  0.00  0.00      A     
ATOM   2175  HB1 LEU A 141      11.314  -4.535 -10.497  0.00  0.00      A     
ATOM   2176  HB2 LEU A 141      12.923  -4.066 -11.031  0.00  0.00      A     
ATOM   2177  CG  LEU A 141      12.687  -6.171 -10.679  0.00  0.00      A     
ATOM   2178  HG  LEU A 141      11.937  -6.947 -10.823  0.00  0.00      A     
ATOM   2179  CD1 LEU A 141      13.963  -6.568 -11.416  0.00  0.00      A     
ATOM   2180 HD11 LEU A 141      13.749  -6.714 -12.473  0.00  0.00      A     
ATOM   2181 HD12 LEU A 141      14.329  -7.509 -11.012  0.00  0.00      A     
ATOM   2182 HD13 LEU A 141      14.722  -5.796 -11.298  0.00  0.00      A     
ATOM   2183  CD2 LEU A 141      13.019  -6.097  -9.189  0.00  0.00      A     
ATOM   2184 HD21 LEU A 141      13.772  -5.329  -9.014  0.00  0.00      A     
ATOM   2185 HD22 LEU A 141      13.392  -7.061  -8.846  0.00  0.00      A     
ATOM   2186 HD23 LEU A 141      12.120  -5.850  -8.626  0.00  0.00      A     
ATOM   2187  C   LEU A 141      10.508  -5.796 -12.870  0.00  0.00      A     
ATOM   2188  O   LEU A 141      10.778  -6.867 -13.411  0.00  0.00      A     
ATOM   2189  N   ALA A 142       9.262  -5.451 -12.527  0.00  0.00      A     
ATOM   2190  HN  ALA A 142       9.138  -4.588 -12.013  0.00  0.00      A     
ATOM   2191  CA  ALA A 142       8.062  -6.232 -12.843  0.00  0.00      A     
ATOM   2192  HA  ALA A 142       8.277  -7.292 -12.737  0.00  0.00      A     
ATOM   2193  CB  ALA A 142       6.993  -5.829 -11.831  0.00  0.00      A     
ATOM   2194  HB1 ALA A 142       6.711  -4.796 -12.021  0.00  0.00      A     
ATOM   2195  HB2 ALA A 142       7.370  -5.906 -10.815  0.00  0.00      A     
ATOM   2196  HB3 ALA A 142       6.117  -6.468 -11.946  0.00  0.00      A     
ATOM   2197  C   ALA A 142       7.498  -6.029 -14.265  0.00  0.00      A     
ATOM   2198  O   ALA A 142       6.936  -6.969 -14.832  0.00  0.00      A     
ATOM   2199  N   ALA A 143       7.615  -4.815 -14.812  0.00  0.00      A     
ATOM   2200  HN  ALA A 143       8.027  -4.081 -14.253  0.00  0.00      A     
ATOM   2201  CA  ALA A 143       7.088  -4.436 -16.125  0.00  0.00      A     
ATOM   2202  HA  ALA A 143       6.162  -4.976 -16.267  0.00  0.00      A     
ATOM   2203  CB  ALA A 143       6.748  -2.948 -16.096  0.00  0.00      A     
ATOM   2204  HB1 ALA A 143       6.069  -2.737 -15.268  0.00  0.00      A     
ATOM   2205  HB2 ALA A 143       6.261  -2.670 -17.031  0.00  0.00      A     
ATOM   2206  HB3 ALA A 143       7.664  -2.373 -15.974  0.00  0.00      A     
ATOM   2207  C   ALA A 143       7.975  -4.801 -17.336  0.00  0.00      A     
ATOM   2208  O   ALA A 143       7.522  -4.702 -18.474  0.00  0.00      A     
ATOM   2209  N   ASP A 144       9.208  -5.254 -17.105  0.00  0.00      A     
ATOM   2210  HN  ASP A 144       9.564  -5.176 -16.162  0.00  0.00      A     
ATOM   2211  CA  ASP A 144       9.940  -6.097 -18.057  0.00  0.00      A     
ATOM   2212  HA  ASP A 144      10.035  -5.532 -18.977  0.00  0.00      A     
ATOM   2213  CB  ASP A 144      11.355  -6.353 -17.502  0.00  0.00      A     
ATOM   2214  HB1 ASP A 144      11.315  -6.326 -16.411  0.00  0.00      A     
ATOM   2215  HB2 ASP A 144      12.006  -5.549 -17.841  0.00  0.00      A     
ATOM   2216  CG  ASP A 144      11.981  -7.686 -17.908  0.00  0.00      A     
ATOM   2217  OD1 ASP A 144      12.242  -7.922 -19.108  0.00  0.00      A     
ATOM   2218  OD2 ASP A 144      12.165  -8.539 -17.007  0.00  0.00      A     
ATOM   2219  C   ASP A 144       9.173  -7.399 -18.391  0.00  0.00      A     
ATOM   2220  O   ASP A 144       8.499  -7.974 -17.532  0.00  0.00      A     
ATOM   2221  N   VAL A 145       9.331  -7.916 -19.614  0.00  0.00      A     
ATOM   2222  HN  VAL A 145       9.906  -7.379 -20.256  0.00  0.00      A     
ATOM   2223  CA  VAL A 145       8.564  -9.074 -20.144  0.00  0.00      A     
ATOM   2224  HA  VAL A 145       8.192  -9.653 -19.300  0.00  0.00      A     
ATOM   2225  CB  VAL A 145       7.330  -8.608 -20.936  0.00  0.00      A     
ATOM   2226  HB  VAL A 145       6.788  -9.483 -21.294  0.00  0.00      A     
ATOM   2227  CG1 VAL A 145       6.355  -7.820 -20.062  0.00  0.00      A     
ATOM   2228 HG11 VAL A 145       6.098  -8.401 -19.176  0.00  0.00      A     
ATOM   2229 HG12 VAL A 145       5.453  -7.614 -20.628  0.00  0.00      A     
ATOM   2230 HG13 VAL A 145       6.794  -6.871 -19.756  0.00  0.00      A     
ATOM   2231  CG2 VAL A 145       7.722  -7.760 -22.144  0.00  0.00      A     
ATOM   2232 HG21 VAL A 145       6.834  -7.577 -22.733  0.00  0.00      A     
ATOM   2233 HG22 VAL A 145       8.444  -8.285 -22.768  0.00  0.00      A     
ATOM   2234 HG23 VAL A 145       8.134  -6.806 -21.819  0.00  0.00      A     
ATOM   2235  C   VAL A 145       9.347 -10.089 -20.992  0.00  0.00      A     
ATOM   2236  O   VAL A 145       8.732 -10.982 -21.577  0.00  0.00      A     
ATOM   2237  N   GLY A 146      10.679 -10.017 -21.054  0.00  0.00      A     
ATOM   2238  HN  GLY A 146      11.132  -9.257 -20.561  0.00  0.00      A     
ATOM   2239  CA  GLY A 146      11.527 -11.089 -21.626  0.00  0.00      A     
ATOM   2240  HA1 GLY A 146      12.565 -10.769 -21.615  0.00  0.00      A     
ATOM   2241  HA2 GLY A 146      11.248 -11.257 -22.666  0.00  0.00      A     
ATOM   2242  C   GLY A 146      11.419 -12.436 -20.877  0.00  0.00      A     
ATOM   2243  O   GLY A 146      10.600 -12.575 -19.967  0.00  0.00      A     
ATOM   2244  N   LYS A 147      12.204 -13.462 -21.246  0.00  0.00      A     
ATOM   2245  HN  LYS A 147      12.857 -13.311 -22.009  0.00  0.00      A     
ATOM   2246  CA  LYS A 147      11.927 -14.865 -20.819  0.00  0.00      A     
ATOM   2247  HA  LYS A 147      11.093 -14.879 -20.120  0.00  0.00      A     
ATOM   2248  CB  LYS A 147      11.485 -15.661 -22.060  0.00  0.00      A     
ATOM   2249  HB1 LYS A 147      11.326 -16.704 -21.783  0.00  0.00      A     
ATOM   2250  HB2 LYS A 147      12.276 -15.631 -22.805  0.00  0.00      A     
ATOM   2251  CG  LYS A 147      10.185 -15.105 -22.671  0.00  0.00      A     
ATOM   2252  HG1 LYS A 147      10.226 -14.024 -22.784  0.00  0.00      A     
ATOM   2253  HG2 LYS A 147       9.363 -15.334 -21.997  0.00  0.00      A     
ATOM   2254  CD  LYS A 147       9.879 -15.723 -24.036  0.00  0.00      A     
ATOM   2255  HD1 LYS A 147       8.843 -15.509 -24.297  0.00  0.00      A     
ATOM   2256  HD2 LYS A 147       9.983 -16.801 -23.947  0.00  0.00      A     
ATOM   2257  CE  LYS A 147      10.787 -15.242 -25.176  0.00  0.00      A     
ATOM   2258  HE1 LYS A 147      10.483 -15.773 -26.080  0.00  0.00      A     
ATOM   2259  HE2 LYS A 147      11.821 -15.522 -24.959  0.00  0.00      A     
ATOM   2260  NZ  LYS A 147      10.697 -13.779 -25.410  0.00  0.00      A     
ATOM   2261  HZ1 LYS A 147       9.747 -13.434 -25.284  0.00  0.00      A     
ATOM   2262  HZ2 LYS A 147      11.020 -13.540 -26.342  0.00  0.00      A     
ATOM   2263  HZ3 LYS A 147      11.338 -13.266 -24.802  0.00  0.00      A     
ATOM   2264  C   LYS A 147      13.043 -15.583 -20.044  0.00  0.00      A     
ATOM   2265  O   LYS A 147      12.753 -16.394 -19.162  0.00  0.00      A     
ATOM   2266  N   ALA A 148      14.300 -15.265 -20.313  0.00  0.00      A     
ATOM   2267  HN  ALA A 148      14.430 -14.665 -21.119  0.00  0.00      A     
ATOM   2268  CA  ALA A 148      15.512 -15.796 -19.683  0.00  0.00      A     
ATOM   2269  HA  ALA A 148      15.303 -16.074 -18.652  0.00  0.00      A     
ATOM   2270  CB  ALA A 148      15.886 -17.077 -20.442  0.00  0.00      A     
ATOM   2271  HB1 ALA A 148      16.845 -17.457 -20.105  0.00  0.00      A     
ATOM   2272  HB2 ALA A 148      15.934 -16.891 -21.513  0.00  0.00      A     
ATOM   2273  HB3 ALA A 148      15.130 -17.836 -20.251  0.00  0.00      A     
ATOM   2274  C   ALA A 148      16.649 -14.741 -19.621  0.00  0.00      A     
ATOM   2275  O   ALA A 148      16.420 -13.558 -19.893  0.00  0.00      A     
ATOM   2276  N   GLY A 149      17.854 -15.142 -19.193  0.00  0.00      A     
ATOM   2277  HN  GLY A 149      17.968 -16.125 -18.988  0.00  0.00      A     
ATOM   2278  CA  GLY A 149      19.026 -14.269 -18.972  0.00  0.00      A     
ATOM   2279  HA1 GLY A 149      19.911 -14.892 -18.895  0.00  0.00      A     
ATOM   2280  HA2 GLY A 149      18.925 -13.742 -18.027  0.00  0.00      A     
ATOM   2281  C   GLY A 149      19.325 -13.249 -20.073  0.00  0.00      A     
ATOM   2282  O   GLY A 149      19.423 -12.052 -19.795  0.00  0.00      A     
ATOM   2283  N   ALA A 150      19.412 -13.700 -21.322  0.00  0.00      A     
ATOM   2284  HN  ALA A 150      19.328 -14.699 -21.472  0.00  0.00      A     
ATOM   2285  CA  ALA A 150      19.673 -12.858 -22.495  0.00  0.00      A     
ATOM   2286  HA  ALA A 150      20.454 -12.151 -22.216  0.00  0.00      A     
ATOM   2287  CB  ALA A 150      20.255 -13.752 -23.596  0.00  0.00      A     
ATOM   2288  HB1 ALA A 150      19.497 -14.422 -23.994  0.00  0.00      A     
ATOM   2289  HB2 ALA A 150      21.085 -14.339 -23.201  0.00  0.00      A     
ATOM   2290  HB3 ALA A 150      20.633 -13.124 -24.399  0.00  0.00      A     
ATOM   2291  C   ALA A 150      18.481 -11.979 -22.968  0.00  0.00      A     
ATOM   2292  O   ALA A 150      18.583 -11.310 -23.999  0.00  0.00      A     
ATOM   2293  N   GLU A 151      17.379 -11.925 -22.206  0.00  0.00      A     
ATOM   2294  HN  GLU A 151      17.291 -12.616 -21.471  0.00  0.00      A     
ATOM   2295  CA  GLU A 151      16.311 -10.905 -22.321  0.00  0.00      A     
ATOM   2296  HA  GLU A 151      16.663 -10.102 -22.966  0.00  0.00      A     
ATOM   2297  CB  GLU A 151      15.043 -11.487 -22.974  0.00  0.00      A     
ATOM   2298  HB1 GLU A 151      14.283 -10.709 -23.019  0.00  0.00      A     
ATOM   2299  HB2 GLU A 151      14.666 -12.294 -22.349  0.00  0.00      A     
ATOM   2300  CG  GLU A 151      15.270 -11.970 -24.410  0.00  0.00      A     
ATOM   2301  HG1 GLU A 151      16.117 -12.654 -24.426  0.00  0.00      A     
ATOM   2302  HG2 GLU A 151      15.526 -11.102 -25.019  0.00  0.00      A     
ATOM   2303  CD  GLU A 151      14.047 -12.674 -25.019  0.00  0.00      A     
ATOM   2304  OE1 GLU A 151      12.886 -12.336 -24.679  0.00  0.00      A     
ATOM   2305  OE2 GLU A 151      14.230 -13.535 -25.918  0.00  0.00      A     
ATOM   2306  C   GLU A 151      15.944 -10.222 -20.981  0.00  0.00      A     
ATOM   2307  O   GLU A 151      14.985  -9.450 -20.932  0.00  0.00      A     
ATOM   2308  N   ARG A 152      16.665 -10.481 -19.875  0.00  0.00      A     
ATOM   2309  HN  ARG A 152      17.422 -11.147 -19.975  0.00  0.00      A     
ATOM   2310  CA  ARG A 152      16.549  -9.747 -18.587  0.00  0.00      A     
ATOM   2311  HA  ARG A 152      15.502  -9.723 -18.291  0.00  0.00      A     
ATOM   2312  CB  ARG A 152      17.314 -10.446 -17.441  0.00  0.00      A     
ATOM   2313  HB1 ARG A 152      17.306  -9.781 -16.577  0.00  0.00      A     
ATOM   2314  HB2 ARG A 152      18.355 -10.597 -17.724  0.00  0.00      A     
ATOM   2315  CG  ARG A 152      16.696 -11.789 -17.024  0.00  0.00      A     
ATOM   2316  HG1 ARG A 152      17.230 -12.591 -17.522  0.00  0.00      A     
ATOM   2317  HG2 ARG A 152      15.666 -11.828 -17.349  0.00  0.00      A     
ATOM   2318  CD  ARG A 152      16.725 -12.031 -15.509  0.00  0.00      A     
ATOM   2319  HD1 ARG A 152      17.720 -11.792 -15.139  0.00  0.00      A     
ATOM   2320  HD2 ARG A 152      16.523 -13.088 -15.317  0.00  0.00      A     
ATOM   2321  NE  ARG A 152      15.709 -11.210 -14.824  0.00  0.00      A     
ATOM   2322  HE  ARG A 152      14.996 -10.778 -15.397  0.00  0.00      A     
ATOM   2323  CZ  ARG A 152      15.623 -10.911 -13.557  0.00  0.00      A     
ATOM   2324  NH1 ARG A 152      16.416 -11.357 -12.654  0.00  0.00      A     
ATOM   2325 HH11 ARG A 152      16.386 -10.919 -11.751  0.00  0.00      A     
ATOM   2326 HH12 ARG A 152      17.258 -11.845 -12.942  0.00  0.00      A     
ATOM   2327  NH2 ARG A 152      14.744 -10.087 -13.121  0.00  0.00      A     
ATOM   2328 HH21 ARG A 152      14.900  -9.735 -12.197  0.00  0.00      A     
ATOM   2329 HH22 ARG A 152      14.184  -9.559 -13.786  0.00  0.00      A     
ATOM   2330  C   ARG A 152      16.941  -8.268 -18.691  0.00  0.00      A     
ATOM   2331  O   ARG A 152      18.023  -7.870 -18.261  0.00  0.00      A     
ATOM   2332  N   GLU A 153      16.037  -7.441 -19.217  0.00  0.00      A     
ATOM   2333  HN  GLU A 153      15.248  -7.870 -19.686  0.00  0.00      A     
ATOM   2334  CA  GLU A 153      16.184  -5.971 -19.265  0.00  0.00      A     
ATOM   2335  HA  GLU A 153      17.013  -5.734 -19.927  0.00  0.00      A     
ATOM   2336  CB  GLU A 153      14.907  -5.318 -19.825  0.00  0.00      A     
ATOM   2337  HB1 GLU A 153      14.939  -4.244 -19.634  0.00  0.00      A     
ATOM   2338  HB2 GLU A 153      14.045  -5.712 -19.286  0.00  0.00      A     
ATOM   2339  CG  GLU A 153      14.692  -5.538 -21.331  0.00  0.00      A     
ATOM   2340  HG1 GLU A 153      13.717  -5.125 -21.594  0.00  0.00      A     
ATOM   2341  HG2 GLU A 153      14.670  -6.610 -21.534  0.00  0.00      A     
ATOM   2342  CD  GLU A 153      15.752  -4.861 -22.213  0.00  0.00      A     
ATOM   2343  OE1 GLU A 153      15.963  -5.305 -23.367  0.00  0.00      A     
ATOM   2344  OE2 GLU A 153      16.383  -3.865 -21.777  0.00  0.00      A     
ATOM   2345  C   GLU A 153      16.525  -5.338 -17.901  0.00  0.00      A     
ATOM   2346  O   GLU A 153      17.258  -4.347 -17.852  0.00  0.00      A     
ATOM   2347  N   PHE A 154      16.067  -5.973 -16.812  0.00  0.00      A     
ATOM   2348  HN  PHE A 154      15.510  -6.797 -16.981  0.00  0.00      A     
ATOM   2349  CA  PHE A 154      16.376  -5.680 -15.404  0.00  0.00      A     
ATOM   2350  HA  PHE A 154      17.280  -5.076 -15.363  0.00  0.00      A     
ATOM   2351  CB  PHE A 154      15.213  -4.891 -14.770  0.00  0.00      A     
ATOM   2352  HB1 PHE A 154      15.566  -4.444 -13.843  0.00  0.00      A     
ATOM   2353  HB2 PHE A 154      14.428  -5.603 -14.512  0.00  0.00      A     
ATOM   2354  CG  PHE A 154      14.598  -3.813 -15.649  0.00  0.00      A     
ATOM   2355  CD1 PHE A 154      15.398  -2.798 -16.196  0.00  0.00      A     
ATOM   2356  HD1 PHE A 154      16.440  -2.762 -15.938  0.00  0.00      A     
ATOM   2357  CE1 PHE A 154      14.885  -1.933 -17.178  0.00  0.00      A     
ATOM   2358  HE1 PHE A 154      15.533  -1.207 -17.652  0.00  0.00      A     
ATOM   2359  CZ  PHE A 154      13.547  -2.058 -17.584  0.00  0.00      A     
ATOM   2360  HZ  PHE A 154      13.157  -1.440 -18.378  0.00  0.00      A     
ATOM   2361  CE2 PHE A 154      12.719  -3.016 -16.982  0.00  0.00      A     
ATOM   2362  HE2 PHE A 154      11.687  -3.117 -17.294  0.00  0.00      A     
ATOM   2363  CD2 PHE A 154      13.248  -3.896 -16.022  0.00  0.00      A     
ATOM   2364  HD2 PHE A 154      12.625  -4.672 -15.607  0.00  0.00      A     
ATOM   2365  C   PHE A 154      16.618  -6.981 -14.602  0.00  0.00      A     
ATOM   2366  O   PHE A 154      16.140  -8.045 -14.998  0.00  0.00      A     
ATOM   2367  N   ARG A 155      17.328  -6.908 -13.463  0.00  0.00      A     
ATOM   2368  HN  ARG A 155      17.721  -5.997 -13.237  0.00  0.00      A     
ATOM   2369  CA  ARG A 155      17.774  -8.082 -12.667  0.00  0.00      A     
ATOM   2370  HA  ARG A 155      17.431  -8.990 -13.157  0.00  0.00      A     
ATOM   2371  CB  ARG A 155      19.316  -8.157 -12.644  0.00  0.00      A     
ATOM   2372  HB1 ARG A 155      19.604  -8.842 -11.845  0.00  0.00      A     
ATOM   2373  HB2 ARG A 155      19.747  -7.183 -12.408  0.00  0.00      A     
ATOM   2374  CG  ARG A 155      19.921  -8.716 -13.948  0.00  0.00      A     
ATOM   2375  HG1 ARG A 155      19.308  -9.550 -14.289  0.00  0.00      A     
ATOM   2376  HG2 ARG A 155      20.904  -9.125 -13.734  0.00  0.00      A     
ATOM   2377  CD  ARG A 155      20.082  -7.742 -15.120  0.00  0.00      A     
ATOM   2378  HD1 ARG A 155      19.113  -7.344 -15.417  0.00  0.00      A     
ATOM   2379  HD2 ARG A 155      20.457  -8.340 -15.946  0.00  0.00      A     
ATOM   2380  NE  ARG A 155      21.022  -6.634 -14.850  0.00  0.00      A     
ATOM   2381  HE  ARG A 155      20.990  -6.156 -13.960  0.00  0.00      A     
ATOM   2382  CZ  ARG A 155      21.888  -6.109 -15.681  0.00  0.00      A     
ATOM   2383  NH1 ARG A 155      22.158  -6.565 -16.847  0.00  0.00      A     
ATOM   2384 HH11 ARG A 155      22.845  -6.098 -17.399  0.00  0.00      A     
ATOM   2385 HH12 ARG A 155      21.721  -7.422 -17.144  0.00  0.00      A     
ATOM   2386  NH2 ARG A 155      22.515  -5.045 -15.354  0.00  0.00      A     
ATOM   2387 HH21 ARG A 155      23.143  -4.602 -16.004  0.00  0.00      A     
ATOM   2388 HH22 ARG A 155      22.334  -4.662 -14.430  0.00  0.00      A     
ATOM   2389  C   ARG A 155      17.172  -8.169 -11.255  0.00  0.00      A     
ATOM   2390  O   ARG A 155      16.409  -9.099 -10.980  0.00  0.00      A     
ATOM   2391  N   GLY A 156      17.416  -7.177 -10.405  0.00  0.00      A     
ATOM   2392  HN  GLY A 156      18.098  -6.491 -10.690  0.00  0.00      A     
ATOM   2393  CA  GLY A 156      16.880  -7.070  -9.033  0.00  0.00      A     
ATOM   2394  HA1 GLY A 156      17.512  -7.645  -8.356  0.00  0.00      A     
ATOM   2395  HA2 GLY A 156      15.872  -7.481  -8.990  0.00  0.00      A     
ATOM   2396  C   GLY A 156      16.833  -5.623  -8.525  0.00  0.00      A     
ATOM   2397  O   GLY A 156      17.298  -4.717  -9.213  0.00  0.00      A     
ATOM   2398  N   LEU A 157      16.277  -5.363  -7.336  0.00  0.00      A     
ATOM   2399  HN  LEU A 157      15.998  -6.144  -6.760  0.00  0.00      A     
ATOM   2400  CA  LEU A 157      16.259  -4.006  -6.745  0.00  0.00      A     
ATOM   2401  HA  LEU A 157      15.733  -3.338  -7.428  0.00  0.00      A     
ATOM   2402  CB  LEU A 157      15.483  -4.050  -5.415  0.00  0.00      A     
ATOM   2403  HB1 LEU A 157      15.938  -4.806  -4.772  0.00  0.00      A     
ATOM   2404  HB2 LEU A 157      14.465  -4.362  -5.630  0.00  0.00      A     
ATOM   2405  CG  LEU A 157      15.438  -2.721  -4.631  0.00  0.00      A     
ATOM   2406  HG  LEU A 157      16.451  -2.440  -4.345  0.00  0.00      A     
ATOM   2407  CD1 LEU A 157      14.808  -1.574  -5.421  0.00  0.00      A     
ATOM   2408 HD11 LEU A 157      14.750  -0.690  -4.786  0.00  0.00      A     
ATOM   2409 HD12 LEU A 157      13.803  -1.842  -5.746  0.00  0.00      A     
ATOM   2410 HD13 LEU A 157      15.422  -1.328  -6.284  0.00  0.00      A     
ATOM   2411  CD2 LEU A 157      14.624  -2.902  -3.355  0.00  0.00      A     
ATOM   2412 HD21 LEU A 157      14.787  -2.046  -2.701  0.00  0.00      A     
ATOM   2413 HD22 LEU A 157      14.935  -3.805  -2.835  0.00  0.00      A     
ATOM   2414 HD23 LEU A 157      13.562  -2.964  -3.579  0.00  0.00      A     
ATOM   2415  C   LEU A 157      17.674  -3.418  -6.559  0.00  0.00      A     
ATOM   2416  O   LEU A 157      17.894  -2.230  -6.793  0.00  0.00      A     
ATOM   2417  N   GLY A 158      18.642  -4.271  -6.226  0.00  0.00      A     
ATOM   2418  HN  GLY A 158      18.376  -5.237  -6.062  0.00  0.00      A     
ATOM   2419  CA  GLY A 158      20.060  -3.930  -6.083  0.00  0.00      A     
ATOM   2420  HA1 GLY A 158      20.568  -4.760  -5.597  0.00  0.00      A     
ATOM   2421  HA2 GLY A 158      20.145  -3.057  -5.437  0.00  0.00      A     
ATOM   2422  C   GLY A 158      20.818  -3.612  -7.380  0.00  0.00      A     
ATOM   2423  O   GLY A 158      22.004  -3.310  -7.316  0.00  0.00      A     
ATOM   2424  N   ASP A 159      20.154  -3.633  -8.542  0.00  0.00      A     
ATOM   2425  HN  ASP A 159      19.197  -3.953  -8.508  0.00  0.00      A     
ATOM   2426  CA  ASP A 159      20.740  -3.287  -9.851  0.00  0.00      A     
ATOM   2427  HA  ASP A 159      21.619  -2.662  -9.702  0.00  0.00      A     
ATOM   2428  CB  ASP A 159      21.211  -4.579 -10.521  0.00  0.00      A     
ATOM   2429  HB1 ASP A 159      20.345  -5.211 -10.724  0.00  0.00      A     
ATOM   2430  HB2 ASP A 159      21.879  -5.107  -9.841  0.00  0.00      A     
ATOM   2431  CG  ASP A 159      21.956  -4.316 -11.824  0.00  0.00      A     
ATOM   2432  OD1 ASP A 159      21.325  -4.451 -12.898  0.00  0.00      A     
ATOM   2433  OD2 ASP A 159      23.173  -4.015 -11.796  0.00  0.00      A     
ATOM   2434  C   ASP A 159      19.800  -2.488 -10.781  0.00  0.00      A     
ATOM   2435  O   ASP A 159      20.252  -1.593 -11.490  0.00  0.00      A     
ATOM   2436  N   CYS A 160      18.483  -2.711 -10.742  0.00  0.00      A     
ATOM   2437  HN  CYS A 160      18.156  -3.468 -10.155  0.00  0.00      A     
ATOM   2438  CA  CYS A 160      17.469  -1.975 -11.522  0.00  0.00      A     
ATOM   2439  HA  CYS A 160      17.716  -2.084 -12.579  0.00  0.00      A     
ATOM   2440  CB  CYS A 160      16.121  -2.674 -11.283  0.00  0.00      A     
ATOM   2441  HB1 CYS A 160      15.797  -2.507 -10.254  0.00  0.00      A     
ATOM   2442  HB2 CYS A 160      16.251  -3.748 -11.427  0.00  0.00      A     
ATOM   2443  SG  CYS A 160      14.850  -2.086 -12.441  0.00  0.00      A     
ATOM   2444  HG1 CYS A 160      15.466  -2.442 -13.576  0.00  0.00      A     
ATOM   2445  C   CYS A 160      17.438  -0.448 -11.242  0.00  0.00      A     
ATOM   2446  O   CYS A 160      16.835   0.326 -11.989  0.00  0.00      A     
ATOM   2447  N   LEU A 161      18.169   0.004 -10.217  0.00  0.00      A     
ATOM   2448  HN  LEU A 161      18.591  -0.704  -9.632  0.00  0.00      A     
ATOM   2449  CA  LEU A 161      18.488   1.397  -9.888  0.00  0.00      A     
ATOM   2450  HA  LEU A 161      17.558   1.966  -9.884  0.00  0.00      A     
ATOM   2451  CB  LEU A 161      19.045   1.344  -8.447  0.00  0.00      A     
ATOM   2452  HB1 LEU A 161      19.968   0.761  -8.445  0.00  0.00      A     
ATOM   2453  HB2 LEU A 161      18.320   0.789  -7.849  0.00  0.00      A     
ATOM   2454  CG  LEU A 161      19.306   2.650  -7.674  0.00  0.00      A     
ATOM   2455  HG  LEU A 161      19.479   2.382  -6.632  0.00  0.00      A     
ATOM   2456  CD1 LEU A 161      20.540   3.412  -8.146  0.00  0.00      A     
ATOM   2457 HD11 LEU A 161      20.757   4.196  -7.423  0.00  0.00      A     
ATOM   2458 HD12 LEU A 161      20.380   3.874  -9.115  0.00  0.00      A     
ATOM   2459 HD13 LEU A 161      21.397   2.740  -8.193  0.00  0.00      A     
ATOM   2460  CD2 LEU A 161      18.100   3.579  -7.717  0.00  0.00      A     
ATOM   2461 HD21 LEU A 161      17.885   3.887  -8.734  0.00  0.00      A     
ATOM   2462 HD22 LEU A 161      18.306   4.462  -7.112  0.00  0.00      A     
ATOM   2463 HD23 LEU A 161      17.237   3.055  -7.309  0.00  0.00      A     
ATOM   2464  C   LEU A 161      19.455   2.099 -10.877  0.00  0.00      A     
ATOM   2465  O   LEU A 161      19.136   3.194 -11.347  0.00  0.00      A     
ATOM   2466  N   VAL A 162      20.601   1.500 -11.243  0.00  0.00      A     
ATOM   2467  HN  VAL A 162      20.775   0.570 -10.880  0.00  0.00      A     
ATOM   2468  CA  VAL A 162      21.766   2.259 -11.793  0.00  0.00      A     
ATOM   2469  HA  VAL A 162      21.933   3.079 -11.095  0.00  0.00      A     
ATOM   2470  CB  VAL A 162      23.093   1.467 -11.800  0.00  0.00      A     
ATOM   2471  HB  VAL A 162      23.829   2.030 -12.370  0.00  0.00      A     
ATOM   2472  CG1 VAL A 162      23.633   1.323 -10.379  0.00  0.00      A     
ATOM   2473 HG11 VAL A 162      23.973   2.285 -10.013  0.00  0.00      A     
ATOM   2474 HG12 VAL A 162      24.477   0.633 -10.360  0.00  0.00      A     
ATOM   2475 HG13 VAL A 162      22.846   0.965  -9.723  0.00  0.00      A     
ATOM   2476  CG2 VAL A 162      23.008   0.073 -12.416  0.00  0.00      A     
ATOM   2477 HG21 VAL A 162      22.469  -0.602 -11.758  0.00  0.00      A     
ATOM   2478 HG22 VAL A 162      24.018  -0.318 -12.543  0.00  0.00      A     
ATOM   2479 HG23 VAL A 162      22.535   0.116 -13.393  0.00  0.00      A     
ATOM   2480  C   VAL A 162      21.621   2.975 -13.146  0.00  0.00      A     
ATOM   2481  O   VAL A 162      22.023   4.137 -13.214  0.00  0.00      A     
ATOM   2482  N   LYS A 163      21.065   2.381 -14.221  0.00  0.00      A     
ATOM   2483  HN  LYS A 163      20.785   1.412 -14.124  0.00  0.00      A     
ATOM   2484  CA  LYS A 163      20.974   3.021 -15.572  0.00  0.00      A     
ATOM   2485  HA  LYS A 163      21.970   3.073 -16.007  0.00  0.00      A     
ATOM   2486  CB  LYS A 163      20.068   2.233 -16.545  0.00  0.00      A     
ATOM   2487  HB1 LYS A 163      19.941   2.828 -17.453  0.00  0.00      A     
ATOM   2488  HB2 LYS A 163      19.085   2.100 -16.097  0.00  0.00      A     
ATOM   2489  CG  LYS A 163      20.608   0.866 -16.967  0.00  0.00      A     
ATOM   2490  HG1 LYS A 163      20.714   0.250 -16.082  0.00  0.00      A     
ATOM   2491  HG2 LYS A 163      21.587   1.003 -17.418  0.00  0.00      A     
ATOM   2492  CD  LYS A 163      19.672   0.165 -17.970  0.00  0.00      A     
ATOM   2493  HD1 LYS A 163      19.704   0.688 -18.928  0.00  0.00      A     
ATOM   2494  HD2 LYS A 163      18.649   0.194 -17.597  0.00  0.00      A     
ATOM   2495  CE  LYS A 163      20.100  -1.295 -18.164  0.00  0.00      A     
ATOM   2496  HE1 LYS A 163      20.252  -1.754 -17.185  0.00  0.00      A     
ATOM   2497  HE2 LYS A 163      21.066  -1.303 -18.678  0.00  0.00      A     
ATOM   2498  NZ  LYS A 163      19.105  -2.084 -18.937  0.00  0.00      A     
ATOM   2499  HZ1 LYS A 163      18.290  -2.342 -18.393  0.00  0.00      A     
ATOM   2500  HZ2 LYS A 163      19.511  -2.964 -19.261  0.00  0.00      A     
ATOM   2501  HZ3 LYS A 163      18.817  -1.607 -19.787  0.00  0.00      A     
ATOM   2502  C   LYS A 163      20.465   4.464 -15.522  0.00  0.00      A     
ATOM   2503  O   LYS A 163      21.139   5.402 -15.948  0.00  0.00      A     
ATOM   2504  N   ILE A 164      19.284   4.630 -14.929  0.00  0.00      A     
ATOM   2505  HN  ILE A 164      18.819   3.790 -14.616  0.00  0.00      A     
ATOM   2506  CA  ILE A 164      18.547   5.903 -14.891  0.00  0.00      A     
ATOM   2507  HA  ILE A 164      18.552   6.291 -15.907  0.00  0.00      A     
ATOM   2508  CB  ILE A 164      17.061   5.681 -14.539  0.00  0.00      A     
ATOM   2509  HB  ILE A 164      16.579   6.642 -14.658  0.00  0.00      A     
ATOM   2510  CG2 ILE A 164      16.435   4.716 -15.568  0.00  0.00      A     
ATOM   2511 HG21 ILE A 164      15.347   4.800 -15.548  0.00  0.00      A     
ATOM   2512 HG22 ILE A 164      16.713   3.686 -15.350  0.00  0.00      A     
ATOM   2513 HG23 ILE A 164      16.770   4.966 -16.573  0.00  0.00      A     
ATOM   2514  CG1 ILE A 164      16.814   5.235 -13.084  0.00  0.00      A     
ATOM   2515 HG11 ILE A 164      17.102   6.049 -12.419  0.00  0.00      A     
ATOM   2516 HG12 ILE A 164      17.440   4.379 -12.859  0.00  0.00      A     
ATOM   2517  CD  ILE A 164      15.357   4.855 -12.774  0.00  0.00      A     
ATOM   2518  HD1 ILE A 164      14.704   5.714 -12.930  0.00  0.00      A     
ATOM   2519  HD2 ILE A 164      15.278   4.524 -11.741  0.00  0.00      A     
ATOM   2520  HD3 ILE A 164      15.029   4.027 -13.402  0.00  0.00      A     
ATOM   2521  C   ILE A 164      19.204   7.022 -14.066  0.00  0.00      A     
ATOM   2522  O   ILE A 164      18.897   8.192 -14.281  0.00  0.00      A     
ATOM   2523  N   TYR A 165      20.180   6.705 -13.206  0.00  0.00      A     
ATOM   2524  HN  TYR A 165      20.400   5.729 -13.068  0.00  0.00      A     
ATOM   2525  CA  TYR A 165      21.038   7.701 -12.539  0.00  0.00      A     
ATOM   2526  HA  TYR A 165      20.406   8.455 -12.067  0.00  0.00      A     
ATOM   2527  CB  TYR A 165      21.863   7.000 -11.450  0.00  0.00      A     
ATOM   2528  HB1 TYR A 165      22.516   6.277 -11.935  0.00  0.00      A     
ATOM   2529  HB2 TYR A 165      21.199   6.455 -10.784  0.00  0.00      A     
ATOM   2530  CG  TYR A 165      22.712   7.927 -10.602  0.00  0.00      A     
ATOM   2531  CD1 TYR A 165      22.101   8.968  -9.880  0.00  0.00      A     
ATOM   2532  HD1 TYR A 165      21.026   9.089  -9.905  0.00  0.00      A     
ATOM   2533  CE1 TYR A 165      22.890   9.871  -9.146  0.00  0.00      A     
ATOM   2534  HE1 TYR A 165      22.431  10.693  -8.626  0.00  0.00      A     
ATOM   2535  CZ  TYR A 165      24.289   9.720  -9.109  0.00  0.00      A     
ATOM   2536  OH  TYR A 165      25.039  10.635  -8.445  0.00  0.00      A     
ATOM   2537  HH  TYR A 165      25.978  10.366  -8.399  0.00  0.00      A     
ATOM   2538  CE2 TYR A 165      24.902   8.655  -9.795  0.00  0.00      A     
ATOM   2539  HE2 TYR A 165      25.974   8.544  -9.759  0.00  0.00      A     
ATOM   2540  CD2 TYR A 165      24.110   7.759 -10.541  0.00  0.00      A     
ATOM   2541  HD2 TYR A 165      24.578   6.939 -11.067  0.00  0.00      A     
ATOM   2542  C   TYR A 165      21.998   8.435 -13.495  0.00  0.00      A     
ATOM   2543  O   TYR A 165      22.344   9.590 -13.261  0.00  0.00      A     
ATOM   2544  N   LYS A 166      22.417   7.794 -14.598  0.00  0.00      A     
ATOM   2545  HN  LYS A 166      22.073   6.850 -14.743  0.00  0.00      A     
ATOM   2546  CA  LYS A 166      23.418   8.333 -15.550  0.00  0.00      A     
ATOM   2547  HA  LYS A 166      23.811   9.272 -15.161  0.00  0.00      A     
ATOM   2548  CB  LYS A 166      24.622   7.375 -15.677  0.00  0.00      A     
ATOM   2549  HB1 LYS A 166      25.373   7.830 -16.326  0.00  0.00      A     
ATOM   2550  HB2 LYS A 166      24.285   6.456 -16.160  0.00  0.00      A     
ATOM   2551  CG  LYS A 166      25.297   6.997 -14.340  0.00  0.00      A     
ATOM   2552  HG1 LYS A 166      26.082   6.267 -14.545  0.00  0.00      A     
ATOM   2553  HG2 LYS A 166      24.560   6.497 -13.713  0.00  0.00      A     
ATOM   2554  CD  LYS A 166      25.897   8.154 -13.517  0.00  0.00      A     
ATOM   2555  HD1 LYS A 166      26.106   7.784 -12.515  0.00  0.00      A     
ATOM   2556  HD2 LYS A 166      25.160   8.949 -13.411  0.00  0.00      A     
ATOM   2557  CE  LYS A 166      27.199   8.750 -14.061  0.00  0.00      A     
ATOM   2558  HE1 LYS A 166      27.443   9.635 -13.462  0.00  0.00      A     
ATOM   2559  HE2 LYS A 166      27.051   9.078 -15.092  0.00  0.00      A     
ATOM   2560  NZ  LYS A 166      28.321   7.786 -13.989  0.00  0.00      A     
ATOM   2561  HZ1 LYS A 166      28.333   7.185 -14.807  0.00  0.00      A     
ATOM   2562  HZ2 LYS A 166      28.269   7.219 -13.144  0.00  0.00      A     
ATOM   2563  HZ3 LYS A 166      29.218   8.262 -13.954  0.00  0.00      A     
ATOM   2564  C   LYS A 166      22.835   8.748 -16.909  0.00  0.00      A     
ATOM   2565  O   LYS A 166      23.535   9.373 -17.698  0.00  0.00      A     
ATOM   2566  N   SER A 167      21.540   8.531 -17.149  0.00  0.00      A     
ATOM   2567  HN  SER A 167      21.030   7.930 -16.518  0.00  0.00      A     
ATOM   2568  CA  SER A 167      20.791   9.211 -18.232  0.00  0.00      A     
ATOM   2569  HA  SER A 167      21.278   9.016 -19.188  0.00  0.00      A     
ATOM   2570  CB  SER A 167      19.341   8.722 -18.331  0.00  0.00      A     
ATOM   2571  HB1 SER A 167      18.953   8.948 -19.325  0.00  0.00      A     
ATOM   2572  HB2 SER A 167      18.732   9.254 -17.598  0.00  0.00      A     
ATOM   2573  OG  SER A 167      19.208   7.340 -18.077  0.00  0.00      A     
ATOM   2574  HG1 SER A 167      18.287   7.245 -17.771  0.00  0.00      A     
ATOM   2575  C   SER A 167      20.708  10.732 -18.034  0.00  0.00      A     
ATOM   2576  O   SER A 167      20.895  11.496 -18.977  0.00  0.00      A     
ATOM   2577  N   ASP A 168      20.458  11.183 -16.800  0.00  0.00      A     
ATOM   2578  HN  ASP A 168      20.352  10.498 -16.066  0.00  0.00      A     
ATOM   2579  CA  ASP A 168      20.234  12.591 -16.423  0.00  0.00      A     
ATOM   2580  HA  ASP A 168      20.925  13.221 -16.983  0.00  0.00      A     
ATOM   2581  CB  ASP A 168      18.790  12.967 -16.814  0.00  0.00      A     
ATOM   2582  HB1 ASP A 168      18.110  12.724 -15.995  0.00  0.00      A     
ATOM   2583  HB2 ASP A 168      18.475  12.389 -17.685  0.00  0.00      A     
ATOM   2584  CG  ASP A 168      18.674  14.444 -17.172  0.00  0.00      A     
ATOM   2585  OD1 ASP A 168      18.553  15.285 -16.259  0.00  0.00      A     
ATOM   2586  OD2 ASP A 168      18.730  14.785 -18.373  0.00  0.00      A     
ATOM   2587  C   ASP A 168      20.486  12.849 -14.913  0.00  0.00      A     
ATOM   2588  O   ASP A 168      20.575  11.903 -14.126  0.00  0.00      A     
ATOM   2589  N   GLY A 169      20.576  14.116 -14.496  0.00  0.00      A     
ATOM   2590  HN  GLY A 169      20.427  14.850 -15.180  0.00  0.00      A     
ATOM   2591  CA  GLY A 169      20.866  14.538 -13.111  0.00  0.00      A     
ATOM   2592  HA1 GLY A 169      21.130  15.591 -13.108  0.00  0.00      A     
ATOM   2593  HA2 GLY A 169      21.734  13.990 -12.744  0.00  0.00      A     
ATOM   2594  C   GLY A 169      19.723  14.347 -12.105  0.00  0.00      A     
ATOM   2595  O   GLY A 169      18.609  13.986 -12.485  0.00  0.00      A     
ATOM   2596  N   ILE A 170      19.996  14.585 -10.814  0.00  0.00      A     
ATOM   2597  HN  ILE A 170      20.915  14.971 -10.628  0.00  0.00      A     
ATOM   2598  CA  ILE A 170      19.268  13.998  -9.653  0.00  0.00      A     
ATOM   2599  HA  ILE A 170      19.375  12.922  -9.756  0.00  0.00      A     
ATOM   2600  CB  ILE A 170      19.945  14.344  -8.307  0.00  0.00      A     
ATOM   2601  HB  ILE A 170      19.540  13.655  -7.568  0.00  0.00      A     
ATOM   2602  CG2 ILE A 170      21.458  14.076  -8.380  0.00  0.00      A     
ATOM   2603 HG21 ILE A 170      21.882  14.077  -7.377  0.00  0.00      A     
ATOM   2604 HG22 ILE A 170      21.963  14.841  -8.968  0.00  0.00      A     
ATOM   2605 HG23 ILE A 170      21.644  13.099  -8.826  0.00  0.00      A     
ATOM   2606  CG1 ILE A 170      19.647  15.777  -7.816  0.00  0.00      A     
ATOM   2607 HG11 ILE A 170      18.573  15.959  -7.835  0.00  0.00      A     
ATOM   2608 HG12 ILE A 170      20.123  16.493  -8.486  0.00  0.00      A     
ATOM   2609  CD  ILE A 170      20.112  16.027  -6.375  0.00  0.00      A     
ATOM   2610  HD1 ILE A 170      19.684  15.277  -5.709  0.00  0.00      A     
ATOM   2611  HD2 ILE A 170      19.782  17.012  -6.052  0.00  0.00      A     
ATOM   2612  HD3 ILE A 170      21.198  15.989  -6.309  0.00  0.00      A     
ATOM   2613  C   ILE A 170      17.744  14.227  -9.571  0.00  0.00      A     
ATOM   2614  O   ILE A 170      17.029  13.505  -8.872  0.00  0.00      A     
ATOM   2615  N   LYS A 171      17.218  15.211 -10.305  0.00  0.00      A     
ATOM   2616  HN  LYS A 171      17.894  15.782 -10.805  0.00  0.00      A     
ATOM   2617  CA  LYS A 171      15.786  15.423 -10.625  0.00  0.00      A     
ATOM   2618  HA  LYS A 171      15.214  15.530  -9.703  0.00  0.00      A     
ATOM   2619  CB  LYS A 171      15.758  16.778 -11.364  0.00  0.00      A     
ATOM   2620  HB1 LYS A 171      16.587  16.800 -12.069  0.00  0.00      A     
ATOM   2621  HB2 LYS A 171      15.962  17.554 -10.625  0.00  0.00      A     
ATOM   2622  CG  LYS A 171      14.523  17.208 -12.160  0.00  0.00      A     
ATOM   2623  HG1 LYS A 171      14.302  16.466 -12.927  0.00  0.00      A     
ATOM   2624  HG2 LYS A 171      14.784  18.140 -12.662  0.00  0.00      A     
ATOM   2625  CD  LYS A 171      13.271  17.467 -11.326  0.00  0.00      A     
ATOM   2626  HD1 LYS A 171      13.514  18.066 -10.448  0.00  0.00      A     
ATOM   2627  HD2 LYS A 171      12.851  16.519 -11.014  0.00  0.00      A     
ATOM   2628  CE  LYS A 171      12.279  18.224 -12.209  0.00  0.00      A     
ATOM   2629  HE1 LYS A 171      12.243  17.747 -13.193  0.00  0.00      A     
ATOM   2630  HE2 LYS A 171      12.654  19.243 -12.349  0.00  0.00      A     
ATOM   2631  NZ  LYS A 171      10.922  18.256 -11.622  0.00  0.00      A     
ATOM   2632  HZ1 LYS A 171      10.448  17.362 -11.716  0.00  0.00      A     
ATOM   2633  HZ2 LYS A 171      10.355  18.948 -12.105  0.00  0.00      A     
ATOM   2634  HZ3 LYS A 171      10.951  18.498 -10.636  0.00  0.00      A     
ATOM   2635  C   LYS A 171      15.121  14.257 -11.400  0.00  0.00      A     
ATOM   2636  O   LYS A 171      13.897  14.109 -11.347  0.00  0.00      A     
ATOM   2637  N   GLY A 172      15.920  13.405 -12.052  0.00  0.00      A     
ATOM   2638  HN  GLY A 172      16.912  13.589 -11.970  0.00  0.00      A     
ATOM   2639  CA  GLY A 172      15.526  12.468 -13.117  0.00  0.00      A     
ATOM   2640  HA1 GLY A 172      16.392  12.293 -13.754  0.00  0.00      A     
ATOM   2641  HA2 GLY A 172      14.761  12.933 -13.738  0.00  0.00      A     
ATOM   2642  C   GLY A 172      15.002  11.097 -12.675  0.00  0.00      A     
ATOM   2643  O   GLY A 172      13.912  10.727 -13.103  0.00  0.00      A     
ATOM   2644  N   LEU A 173      15.677  10.363 -11.775  0.00  0.00      A     
ATOM   2645  HN  LEU A 173      16.605  10.672 -11.513  0.00  0.00      A     
ATOM   2646  CA  LEU A 173      15.123   9.141 -11.136  0.00  0.00      A     
ATOM   2647  HA  LEU A 173      15.004   8.356 -11.884  0.00  0.00      A     
ATOM   2648  CB  LEU A 173      16.100   8.653 -10.036  0.00  0.00      A     
ATOM   2649  HB1 LEU A 173      16.461   9.524  -9.487  0.00  0.00      A     
ATOM   2650  HB2 LEU A 173      16.965   8.188 -10.512  0.00  0.00      A     
ATOM   2651  CG  LEU A 173      15.498   7.676  -8.996  0.00  0.00      A     
ATOM   2652  HG  LEU A 173      14.633   8.130  -8.517  0.00  0.00      A     
ATOM   2653  CD1 LEU A 173      15.082   6.341  -9.601  0.00  0.00      A     
ATOM   2654 HD11 LEU A 173      14.654   5.704  -8.825  0.00  0.00      A     
ATOM   2655 HD12 LEU A 173      15.948   5.848 -10.031  0.00  0.00      A     
ATOM   2656 HD13 LEU A 173      14.327   6.498 -10.370  0.00  0.00      A     
ATOM   2657  CD2 LEU A 173      16.499   7.366  -7.897  0.00  0.00      A     
ATOM   2658 HD21 LEU A 173      16.781   8.288  -7.396  0.00  0.00      A     
ATOM   2659 HD22 LEU A 173      17.385   6.896  -8.312  0.00  0.00      A     
ATOM   2660 HD23 LEU A 173      16.046   6.700  -7.166  0.00  0.00      A     
ATOM   2661  C   LEU A 173      13.731   9.413 -10.543  0.00  0.00      A     
ATOM   2662  O   LEU A 173      12.779   8.668 -10.745  0.00  0.00      A     
ATOM   2663  N   TYR A 174      13.642  10.536  -9.839  0.00  0.00      A     
ATOM   2664  HN  TYR A 174      14.493  11.068  -9.757  0.00  0.00      A     
ATOM   2665  CA  TYR A 174      12.470  11.046  -9.136  0.00  0.00      A     
ATOM   2666  HA  TYR A 174      12.030  10.241  -8.554  0.00  0.00      A     
ATOM   2667  CB  TYR A 174      12.976  12.106  -8.149  0.00  0.00      A     
ATOM   2668  HB1 TYR A 174      12.131  12.662  -7.749  0.00  0.00      A     
ATOM   2669  HB2 TYR A 174      13.612  12.815  -8.680  0.00  0.00      A     
ATOM   2670  CG  TYR A 174      13.732  11.523  -6.970  0.00  0.00      A     
ATOM   2671  CD1 TYR A 174      15.087  11.153  -7.081  0.00  0.00      A     
ATOM   2672  HD1 TYR A 174      15.630  11.305  -8.004  0.00  0.00      A     
ATOM   2673  CE1 TYR A 174      15.747  10.581  -5.976  0.00  0.00      A     
ATOM   2674  HE1 TYR A 174      16.778  10.278  -6.049  0.00  0.00      A     
ATOM   2675  CZ  TYR A 174      15.073  10.408  -4.753  0.00  0.00      A     
ATOM   2676  OH  TYR A 174      15.728   9.878  -3.691  0.00  0.00      A     
ATOM   2677  HH  TYR A 174      15.153   9.780  -2.909  0.00  0.00      A     
ATOM   2678  CE2 TYR A 174      13.722  10.781  -4.642  0.00  0.00      A     
ATOM   2679  HE2 TYR A 174      13.199  10.618  -3.716  0.00  0.00      A     
ATOM   2680  CD2 TYR A 174      13.055  11.330  -5.753  0.00  0.00      A     
ATOM   2681  HD2 TYR A 174      12.016  11.599  -5.677  0.00  0.00      A     
ATOM   2682  C   TYR A 174      11.354  11.587 -10.050  0.00  0.00      A     
ATOM   2683  O   TYR A 174      10.466  12.295  -9.573  0.00  0.00      A     
ATOM   2684  N   GLN A 175      11.378  11.372 -11.369  0.00  0.00      A     
ATOM   2685  HN  GLN A 175      12.109  10.790 -11.763  0.00  0.00      A     
ATOM   2686  CA  GLN A 175      10.291  11.843 -12.239  0.00  0.00      A     
ATOM   2687  HA  GLN A 175      10.170  12.901 -12.027  0.00  0.00      A     
ATOM   2688  CB  GLN A 175      10.668  11.697 -13.724  0.00  0.00      A     
ATOM   2689  HB1 GLN A 175       9.774  11.750 -14.340  0.00  0.00      A     
ATOM   2690  HB2 GLN A 175      11.137  10.726 -13.890  0.00  0.00      A     
ATOM   2691  CG  GLN A 175      11.612  12.821 -14.193  0.00  0.00      A     
ATOM   2692  HG1 GLN A 175      11.920  12.617 -15.218  0.00  0.00      A     
ATOM   2693  HG2 GLN A 175      12.502  12.830 -13.569  0.00  0.00      A     
ATOM   2694  CD  GLN A 175      10.998  14.220 -14.148  0.00  0.00      A     
ATOM   2695  OE1 GLN A 175       9.866  14.451 -13.748  0.00  0.00      A     
ATOM   2696  NE2 GLN A 175      11.730  15.242 -14.487  0.00  0.00      A     
ATOM   2697 HE21 GLN A 175      11.254  16.135 -14.517  0.00  0.00      A     
ATOM   2698 HE22 GLN A 175      12.684  15.104 -14.810  0.00  0.00      A     
ATOM   2699  C   GLN A 175       8.936  11.202 -11.871  0.00  0.00      A     
ATOM   2700  O   GLN A 175       8.803   9.983 -11.776  0.00  0.00      A     
ATOM   2701  N   GLY A 176       7.950  12.050 -11.556  0.00  0.00      A     
ATOM   2702  HN  GLY A 176       8.105  13.034 -11.722  0.00  0.00      A     
ATOM   2703  CA  GLY A 176       6.698  11.658 -10.882  0.00  0.00      A     
ATOM   2704  HA1 GLY A 176       6.501  10.598 -11.040  0.00  0.00      A     
ATOM   2705  HA2 GLY A 176       5.877  12.219 -11.325  0.00  0.00      A     
ATOM   2706  C   GLY A 176       6.660  11.926  -9.365  0.00  0.00      A     
ATOM   2707  O   GLY A 176       5.664  11.611  -8.714  0.00  0.00      A     
ATOM   2708  N   PHE A 177       7.709  12.507  -8.769  0.00  0.00      A     
ATOM   2709  HN  PHE A 177       8.565  12.604  -9.303  0.00  0.00      A     
ATOM   2710  CA  PHE A 177       7.725  12.930  -7.357  0.00  0.00      A     
ATOM   2711  HA  PHE A 177       7.495  12.067  -6.735  0.00  0.00      A     
ATOM   2712  CB  PHE A 177       9.134  13.412  -6.986  0.00  0.00      A     
ATOM   2713  HB1 PHE A 177       9.414  14.248  -7.629  0.00  0.00      A     
ATOM   2714  HB2 PHE A 177       9.829  12.596  -7.178  0.00  0.00      A     
ATOM   2715  CG  PHE A 177       9.310  13.825  -5.539  0.00  0.00      A     
ATOM   2716  CD1 PHE A 177       9.004  15.135  -5.124  0.00  0.00      A     
ATOM   2717  HD1 PHE A 177       8.632  15.862  -5.833  0.00  0.00      A     
ATOM   2718  CE1 PHE A 177       9.186  15.506  -3.781  0.00  0.00      A     
ATOM   2719  HE1 PHE A 177       8.958  16.513  -3.470  0.00  0.00      A     
ATOM   2720  CZ  PHE A 177       9.680  14.580  -2.848  0.00  0.00      A     
ATOM   2721  HZ  PHE A 177       9.818  14.872  -1.816  0.00  0.00      A     
ATOM   2722  CE2 PHE A 177      10.004  13.278  -3.263  0.00  0.00      A     
ATOM   2723  HE2 PHE A 177      10.388  12.563  -2.549  0.00  0.00      A     
ATOM   2724  CD2 PHE A 177       9.809  12.902  -4.603  0.00  0.00      A     
ATOM   2725  HD2 PHE A 177      10.030  11.892  -4.912  0.00  0.00      A     
ATOM   2726  C   PHE A 177       6.665  14.000  -7.043  0.00  0.00      A     
ATOM   2727  O   PHE A 177       5.914  13.844  -6.087  0.00  0.00      A     
ATOM   2728  N   ASN A 178       6.526  15.017  -7.899  0.00  0.00      A     
ATOM   2729  HN  ASN A 178       7.141  15.033  -8.700  0.00  0.00      A     
ATOM   2730  CA  ASN A 178       5.411  15.979  -7.892  0.00  0.00      A     
ATOM   2731  HA  ASN A 178       5.439  16.530  -6.951  0.00  0.00      A     
ATOM   2732  CB  ASN A 178       5.639  17.009  -9.027  0.00  0.00      A     
ATOM   2733  HB1 ASN A 178       6.487  17.637  -8.752  0.00  0.00      A     
ATOM   2734  HB2 ASN A 178       4.770  17.661  -9.104  0.00  0.00      A     
ATOM   2735  CG  ASN A 178       5.940  16.442 -10.407  0.00  0.00      A     
ATOM   2736  OD1 ASN A 178       6.033  15.246 -10.635  0.00  0.00      A     
ATOM   2737  ND2 ASN A 178       6.132  17.278 -11.390  0.00  0.00      A     
ATOM   2738 HD21 ASN A 178       6.510  16.871 -12.224  0.00  0.00      A     
ATOM   2739 HD22 ASN A 178       6.015  18.278 -11.281  0.00  0.00      A     
ATOM   2740  C   ASN A 178       4.021  15.291  -7.930  0.00  0.00      A     
ATOM   2741  O   ASN A 178       3.190  15.528  -7.053  0.00  0.00      A     
ATOM   2742  N   VAL A 179       3.809  14.358  -8.871  0.00  0.00      A     
ATOM   2743  HN  VAL A 179       4.521  14.256  -9.585  0.00  0.00      A     
ATOM   2744  CA  VAL A 179       2.592  13.506  -8.942  0.00  0.00      A     
ATOM   2745  HA  VAL A 179       1.716  14.142  -9.071  0.00  0.00      A     
ATOM   2746  CB  VAL A 179       2.638  12.502 -10.115  0.00  0.00      A     
ATOM   2747  HB  VAL A 179       3.449  11.796  -9.949  0.00  0.00      A     
ATOM   2748  CG1 VAL A 179       1.338  11.700 -10.230  0.00  0.00      A     
ATOM   2749 HG11 VAL A 179       1.184  11.072  -9.354  0.00  0.00      A     
ATOM   2750 HG12 VAL A 179       1.391  11.051 -11.100  0.00  0.00      A     
ATOM   2751 HG13 VAL A 179       0.492  12.377 -10.343  0.00  0.00      A     
ATOM   2752  CG2 VAL A 179       2.874  13.164 -11.473  0.00  0.00      A     
ATOM   2753 HG21 VAL A 179       2.033  13.804 -11.732  0.00  0.00      A     
ATOM   2754 HG22 VAL A 179       2.964  12.396 -12.240  0.00  0.00      A     
ATOM   2755 HG23 VAL A 179       3.792  13.750 -11.467  0.00  0.00      A     
ATOM   2756  C   VAL A 179       2.378  12.708  -7.657  0.00  0.00      A     
ATOM   2757  O   VAL A 179       1.256  12.533  -7.202  0.00  0.00      A     
ATOM   2758  N   SER A 180       3.456  12.228  -7.044  0.00  0.00      A     
ATOM   2759  HN  SER A 180       4.348  12.408  -7.488  0.00  0.00      A     
ATOM   2760  CA  SER A 180       3.424  11.394  -5.834  0.00  0.00      A     
ATOM   2761  HA  SER A 180       2.642  10.641  -5.940  0.00  0.00      A     
ATOM   2762  CB  SER A 180       4.757  10.678  -5.665  0.00  0.00      A     
ATOM   2763  HB1 SER A 180       4.743  10.110  -4.735  0.00  0.00      A     
ATOM   2764  HB2 SER A 180       5.547  11.419  -5.626  0.00  0.00      A     
ATOM   2765  OG  SER A 180       5.015   9.805  -6.743  0.00  0.00      A     
ATOM   2766  HG1 SER A 180       5.273  10.364  -7.506  0.00  0.00      A     
ATOM   2767  C   SER A 180       3.141  12.163  -4.540  0.00  0.00      A     
ATOM   2768  O   SER A 180       2.391  11.651  -3.712  0.00  0.00      A     
ATOM   2769  N   VAL A 181       3.698  13.370  -4.348  0.00  0.00      A     
ATOM   2770  HN  VAL A 181       4.346  13.719  -5.049  0.00  0.00      A     
ATOM   2771  CA  VAL A 181       3.371  14.236  -3.184  0.00  0.00      A     
ATOM   2772  HA  VAL A 181       3.404  13.614  -2.294  0.00  0.00      A     
ATOM   2773  CB  VAL A 181       4.363  15.383  -2.914  0.00  0.00      A     
ATOM   2774  HB  VAL A 181       4.027  15.908  -2.020  0.00  0.00      A     
ATOM   2775  CG1 VAL A 181       5.760  14.837  -2.616  0.00  0.00      A     
ATOM   2776 HG11 VAL A 181       5.701  14.077  -1.837  0.00  0.00      A     
ATOM   2777 HG12 VAL A 181       6.405  15.645  -2.271  0.00  0.00      A     
ATOM   2778 HG13 VAL A 181       6.194  14.404  -3.516  0.00  0.00      A     
ATOM   2779  CG2 VAL A 181       4.472  16.410  -4.040  0.00  0.00      A     
ATOM   2780 HG21 VAL A 181       5.195  17.175  -3.766  0.00  0.00      A     
ATOM   2781 HG22 VAL A 181       3.515  16.899  -4.212  0.00  0.00      A     
ATOM   2782 HG23 VAL A 181       4.804  15.922  -4.951  0.00  0.00      A     
ATOM   2783  C   VAL A 181       1.955  14.804  -3.251  0.00  0.00      A     
ATOM   2784  O   VAL A 181       1.274  14.835  -2.234  0.00  0.00      A     
ATOM   2785  N   GLN A 182       1.470  15.150  -4.449  0.00  0.00      A     
ATOM   2786  HN  GLN A 182       2.104  15.154  -5.240  0.00  0.00      A     
ATOM   2787  CA  GLN A 182       0.044  15.424  -4.703  0.00  0.00      A     
ATOM   2788  HA  GLN A 182      -0.314  16.188  -4.016  0.00  0.00      A     
ATOM   2789  CB  GLN A 182      -0.117  15.967  -6.127  0.00  0.00      A     
ATOM   2790  HB1 GLN A 182      -1.178  16.005  -6.380  0.00  0.00      A     
ATOM   2791  HB2 GLN A 182       0.382  15.293  -6.826  0.00  0.00      A     
ATOM   2792  CG  GLN A 182       0.466  17.384  -6.259  0.00  0.00      A     
ATOM   2793  HG1 GLN A 182       1.422  17.443  -5.739  0.00  0.00      A     
ATOM   2794  HG2 GLN A 182      -0.210  18.106  -5.802  0.00  0.00      A     
ATOM   2795  CD  GLN A 182       0.705  17.772  -7.709  0.00  0.00      A     
ATOM   2796  OE1 GLN A 182       0.012  17.376  -8.630  0.00  0.00      A     
ATOM   2797  NE2 GLN A 182       1.714  18.550  -7.996  0.00  0.00      A     
ATOM   2798 HE21 GLN A 182       1.862  18.748  -8.970  0.00  0.00      A     
ATOM   2799 HE22 GLN A 182       2.194  19.045  -7.254  0.00  0.00      A     
ATOM   2800  C   GLN A 182      -0.818  14.164  -4.498  0.00  0.00      A     
ATOM   2801  O   GLN A 182      -1.849  14.195  -3.832  0.00  0.00      A     
ATOM   2802  N   GLY A 183      -0.337  13.019  -4.986  0.00  0.00      A     
ATOM   2803  HN  GLY A 183       0.467  13.076  -5.599  0.00  0.00      A     
ATOM   2804  CA  GLY A 183      -0.938  11.699  -4.800  0.00  0.00      A     
ATOM   2805  HA1 GLY A 183      -0.259  10.943  -5.195  0.00  0.00      A     
ATOM   2806  HA2 GLY A 183      -1.867  11.659  -5.368  0.00  0.00      A     
ATOM   2807  C   GLY A 183      -1.241  11.351  -3.341  0.00  0.00      A     
ATOM   2808  O   GLY A 183      -2.380  11.028  -3.022  0.00  0.00      A     
ATOM   2809  N   ILE A 184      -0.283  11.463  -2.418  0.00  0.00      A     
ATOM   2810  HN  ILE A 184       0.651  11.714  -2.730  0.00  0.00      A     
ATOM   2811  CA  ILE A 184      -0.526  11.208  -0.977  0.00  0.00      A     
ATOM   2812  HA  ILE A 184      -1.004  10.233  -0.900  0.00  0.00      A     
ATOM   2813  CB  ILE A 184       0.784  11.107  -0.168  0.00  0.00      A     
ATOM   2814  HB  ILE A 184       0.529  11.009   0.889  0.00  0.00      A     
ATOM   2815  CG2 ILE A 184       1.528   9.827  -0.584  0.00  0.00      A     
ATOM   2816 HG21 ILE A 184       1.902   9.916  -1.605  0.00  0.00      A     
ATOM   2817 HG22 ILE A 184       0.855   8.972  -0.523  0.00  0.00      A     
ATOM   2818 HG23 ILE A 184       2.363   9.638   0.089  0.00  0.00      A     
ATOM   2819  CG1 ILE A 184       1.645  12.370  -0.343  0.00  0.00      A     
ATOM   2820 HG11 ILE A 184       1.094  13.232   0.028  0.00  0.00      A     
ATOM   2821 HG12 ILE A 184       1.833  12.513  -1.398  0.00  0.00      A     
ATOM   2822  CD  ILE A 184       3.000  12.341   0.354  0.00  0.00      A     
ATOM   2823  HD1 ILE A 184       3.491  13.304   0.214  0.00  0.00      A     
ATOM   2824  HD2 ILE A 184       3.633  11.567  -0.079  0.00  0.00      A     
ATOM   2825  HD3 ILE A 184       2.855  12.161   1.417  0.00  0.00      A     
ATOM   2826  C   ILE A 184      -1.519  12.181  -0.313  0.00  0.00      A     
ATOM   2827  O   ILE A 184      -2.356  11.722   0.467  0.00  0.00      A     
ATOM   2828  N   ILE A 185      -1.517  13.476  -0.672  0.00  0.00      A     
ATOM   2829  HN  ILE A 185      -0.814  13.794  -1.329  0.00  0.00      A     
ATOM   2830  CA  ILE A 185      -2.536  14.458  -0.215  0.00  0.00      A     
ATOM   2831  HA  ILE A 185      -2.763  14.211   0.819  0.00  0.00      A     
ATOM   2832  CB  ILE A 185      -2.027  15.920  -0.190  0.00  0.00      A     
ATOM   2833  HB  ILE A 185      -2.811  16.536   0.252  0.00  0.00      A     
ATOM   2834  CG2 ILE A 185      -0.801  16.029   0.733  0.00  0.00      A     
ATOM   2835 HG21 ILE A 185      -0.566  17.079   0.909  0.00  0.00      A     
ATOM   2836 HG22 ILE A 185       0.062  15.544   0.276  0.00  0.00      A     
ATOM   2837 HG23 ILE A 185      -1.019  15.566   1.695  0.00  0.00      A     
ATOM   2838  CG1 ILE A 185      -1.752  16.461  -1.605  0.00  0.00      A     
ATOM   2839 HG11 ILE A 185      -2.618  16.281  -2.240  0.00  0.00      A     
ATOM   2840 HG12 ILE A 185      -0.911  15.917  -2.013  0.00  0.00      A     
ATOM   2841  CD  ILE A 185      -1.445  17.959  -1.681  0.00  0.00      A     
ATOM   2842  HD1 ILE A 185      -0.545  18.197  -1.114  0.00  0.00      A     
ATOM   2843  HD2 ILE A 185      -2.292  18.524  -1.291  0.00  0.00      A     
ATOM   2844  HD3 ILE A 185      -1.286  18.241  -2.722  0.00  0.00      A     
ATOM   2845  C   ILE A 185      -3.888  14.360  -0.953  0.00  0.00      A     
ATOM   2846  O   ILE A 185      -4.790  15.150  -0.699  0.00  0.00      A     
ATOM   2847  N   ILE A 186      -4.068  13.368  -1.826  0.00  0.00      A     
ATOM   2848  HN  ILE A 186      -3.234  12.882  -2.122  0.00  0.00      A     
ATOM   2849  CA  ILE A 186      -5.356  13.011  -2.465  0.00  0.00      A     
ATOM   2850  HA  ILE A 186      -6.142  13.674  -2.106  0.00  0.00      A     
ATOM   2851  CB  ILE A 186      -5.253  13.237  -3.993  0.00  0.00      A     
ATOM   2852  HB  ILE A 186      -4.335  12.768  -4.353  0.00  0.00      A     
ATOM   2853  CG2 ILE A 186      -6.437  12.615  -4.753  0.00  0.00      A     
ATOM   2854 HG21 ILE A 186      -6.332  12.802  -5.821  0.00  0.00      A     
ATOM   2855 HG22 ILE A 186      -7.376  13.050  -4.406  0.00  0.00      A     
ATOM   2856 HG23 ILE A 186      -6.467  11.535  -4.614  0.00  0.00      A     
ATOM   2857  CG1 ILE A 186      -5.178  14.760  -4.269  0.00  0.00      A     
ATOM   2858 HG11 ILE A 186      -4.431  15.216  -3.622  0.00  0.00      A     
ATOM   2859 HG12 ILE A 186      -6.140  15.217  -4.037  0.00  0.00      A     
ATOM   2860  CD  ILE A 186      -4.795  15.129  -5.703  0.00  0.00      A     
ATOM   2861  HD1 ILE A 186      -3.875  14.612  -5.980  0.00  0.00      A     
ATOM   2862  HD2 ILE A 186      -4.629  16.205  -5.765  0.00  0.00      A     
ATOM   2863  HD3 ILE A 186      -5.597  14.863  -6.389  0.00  0.00      A     
ATOM   2864  C   ILE A 186      -5.799  11.590  -2.069  0.00  0.00      A     
ATOM   2865  O   ILE A 186      -6.979  11.340  -1.836  0.00  0.00      A     
ATOM   2866  N   TYR A 187      -4.849  10.679  -1.848  0.00  0.00      A     
ATOM   2867  HN  TYR A 187      -3.899  10.950  -2.062  0.00  0.00      A     
ATOM   2868  CA  TYR A 187      -5.062   9.348  -1.269  0.00  0.00      A     
ATOM   2869  HA  TYR A 187      -5.875   8.852  -1.792  0.00  0.00      A     
ATOM   2870  CB  TYR A 187      -3.786   8.514  -1.452  0.00  0.00      A     
ATOM   2871  HB1 TYR A 187      -2.937   9.097  -1.099  0.00  0.00      A     
ATOM   2872  HB2 TYR A 187      -3.636   8.333  -2.518  0.00  0.00      A     
ATOM   2873  CG  TYR A 187      -3.781   7.178  -0.733  0.00  0.00      A     
ATOM   2874  CD1 TYR A 187      -4.608   6.126  -1.176  0.00  0.00      A     
ATOM   2875  HD1 TYR A 187      -5.259   6.273  -2.029  0.00  0.00      A     
ATOM   2876  CE1 TYR A 187      -4.595   4.888  -0.499  0.00  0.00      A     
ATOM   2877  HE1 TYR A 187      -5.220   4.069  -0.823  0.00  0.00      A     
ATOM   2878  CZ  TYR A 187      -3.758   4.704   0.622  0.00  0.00      A     
ATOM   2879  OH  TYR A 187      -3.705   3.500   1.242  0.00  0.00      A     
ATOM   2880  HH  TYR A 187      -2.998   3.473   1.912  0.00  0.00      A     
ATOM   2881  CE2 TYR A 187      -2.937   5.761   1.067  0.00  0.00      A     
ATOM   2882  HE2 TYR A 187      -2.310   5.625   1.936  0.00  0.00      A     
ATOM   2883  CD2 TYR A 187      -2.947   6.994   0.388  0.00  0.00      A     
ATOM   2884  HD2 TYR A 187      -2.320   7.804   0.737  0.00  0.00      A     
ATOM   2885  C   TYR A 187      -5.507   9.403   0.193  0.00  0.00      A     
ATOM   2886  O   TYR A 187      -6.565   8.865   0.510  0.00  0.00      A     
ATOM   2887  N   ARG A 188      -4.778  10.101   1.082  0.00  0.00      A     
ATOM   2888  HN  ARG A 188      -3.924  10.554   0.766  0.00  0.00      A     
ATOM   2889  CA  ARG A 188      -5.228  10.293   2.478  0.00  0.00      A     
ATOM   2890  HA  ARG A 188      -5.543   9.320   2.857  0.00  0.00      A     
ATOM   2891  CB  ARG A 188      -4.068  10.773   3.366  0.00  0.00      A     
ATOM   2892  HB1 ARG A 188      -3.795  11.793   3.104  0.00  0.00      A     
ATOM   2893  HB2 ARG A 188      -3.204  10.133   3.181  0.00  0.00      A     
ATOM   2894  CG  ARG A 188      -4.424  10.689   4.862  0.00  0.00      A     
ATOM   2895  HG1 ARG A 188      -4.768   9.679   5.089  0.00  0.00      A     
ATOM   2896  HG2 ARG A 188      -5.226  11.391   5.091  0.00  0.00      A     
ATOM   2897  CD  ARG A 188      -3.219  11.018   5.750  0.00  0.00      A     
ATOM   2898  HD1 ARG A 188      -2.951  12.064   5.589  0.00  0.00      A     
ATOM   2899  HD2 ARG A 188      -2.370  10.398   5.456  0.00  0.00      A     
ATOM   2900  NE  ARG A 188      -3.520  10.818   7.181  0.00  0.00      A     
ATOM   2901  HE  ARG A 188      -3.835  11.627   7.706  0.00  0.00      A     
ATOM   2902  CZ  ARG A 188      -3.458   9.713   7.883  0.00  0.00      A     
ATOM   2903  NH1 ARG A 188      -3.082   8.575   7.413  0.00  0.00      A     
ATOM   2904 HH11 ARG A 188      -3.022   7.765   8.018  0.00  0.00      A     
ATOM   2905 HH12 ARG A 188      -2.840   8.501   6.449  0.00  0.00      A     
ATOM   2906  NH2 ARG A 188      -3.801   9.727   9.113  0.00  0.00      A     
ATOM   2907 HH21 ARG A 188      -3.947   8.845   9.587  0.00  0.00      A     
ATOM   2908 HH22 ARG A 188      -4.210  10.586   9.463  0.00  0.00      A     
ATOM   2909  C   ARG A 188      -6.485  11.169   2.583  0.00  0.00      A     
ATOM   2910  O   ARG A 188      -7.305  10.925   3.463  0.00  0.00      A     
ATOM   2911  N   ALA A 189      -6.699  12.091   1.641  0.00  0.00      A     
ATOM   2912  HN  ALA A 189      -5.988  12.242   0.947  0.00  0.00      A     
ATOM   2913  CA  ALA A 189      -7.963  12.821   1.525  0.00  0.00      A     
ATOM   2914  HA  ALA A 189      -8.160  13.314   2.475  0.00  0.00      A     
ATOM   2915  CB  ALA A 189      -7.845  13.913   0.460  0.00  0.00      A     
ATOM   2916  HB1 ALA A 189      -8.766  14.495   0.448  0.00  0.00      A     
ATOM   2917  HB2 ALA A 189      -7.697  13.480  -0.526  0.00  0.00      A     
ATOM   2918  HB3 ALA A 189      -7.021  14.582   0.692  0.00  0.00      A     
ATOM   2919  C   ALA A 189      -9.146  11.874   1.250  0.00  0.00      A     
ATOM   2920  O   ALA A 189     -10.033  11.767   2.088  0.00  0.00      A     
ATOM   2921  N   ALA A 190      -9.107  11.098   0.162  0.00  0.00      A     
ATOM   2922  HN  ALA A 190      -8.353  11.230  -0.503  0.00  0.00      A     
ATOM   2923  CA  ALA A 190     -10.131  10.097  -0.156  0.00  0.00      A     
ATOM   2924  HA  ALA A 190     -11.096  10.603  -0.221  0.00  0.00      A     
ATOM   2925  CB  ALA A 190      -9.809   9.529  -1.542  0.00  0.00      A     
ATOM   2926  HB1 ALA A 190     -10.619   8.872  -1.858  0.00  0.00      A     
ATOM   2927  HB2 ALA A 190      -8.868   8.978  -1.515  0.00  0.00      A     
ATOM   2928  HB3 ALA A 190      -9.723  10.344  -2.262  0.00  0.00      A     
ATOM   2929  C   ALA A 190     -10.294   8.992   0.917  0.00  0.00      A     
ATOM   2930  O   ALA A 190     -11.409   8.545   1.169  0.00  0.00      A     
ATOM   2931  N   TYR A 191      -9.214   8.598   1.606  0.00  0.00      A     
ATOM   2932  HN  TYR A 191      -8.314   8.948   1.296  0.00  0.00      A     
ATOM   2933  CA  TYR A 191      -9.243   7.709   2.785  0.00  0.00      A     
ATOM   2934  HA  TYR A 191      -9.676   6.751   2.499  0.00  0.00      A     
ATOM   2935  CB  TYR A 191      -7.789   7.476   3.251  0.00  0.00      A     
ATOM   2936  HB1 TYR A 191      -7.432   8.364   3.769  0.00  0.00      A     
ATOM   2937  HB2 TYR A 191      -7.186   7.362   2.353  0.00  0.00      A     
ATOM   2938  CG  TYR A 191      -7.455   6.272   4.119  0.00  0.00      A     
ATOM   2939  CD1 TYR A 191      -8.333   5.777   5.106  0.00  0.00      A     
ATOM   2940  HD1 TYR A 191      -9.289   6.240   5.292  0.00  0.00      A     
ATOM   2941  CE1 TYR A 191      -7.983   4.636   5.855  0.00  0.00      A     
ATOM   2942  HE1 TYR A 191      -8.657   4.230   6.596  0.00  0.00      A     
ATOM   2943  CZ  TYR A 191      -6.746   4.002   5.643  0.00  0.00      A     
ATOM   2944  OH  TYR A 191      -6.446   2.873   6.326  0.00  0.00      A     
ATOM   2945  HH  TYR A 191      -5.518   2.641   6.256  0.00  0.00      A     
ATOM   2946  CE2 TYR A 191      -5.831   4.536   4.715  0.00  0.00      A     
ATOM   2947  HE2 TYR A 191      -4.874   4.060   4.568  0.00  0.00      A     
ATOM   2948  CD2 TYR A 191      -6.195   5.658   3.945  0.00  0.00      A     
ATOM   2949  HD2 TYR A 191      -5.505   6.042   3.205  0.00  0.00      A     
ATOM   2950  C   TYR A 191     -10.122   8.297   3.903  0.00  0.00      A     
ATOM   2951  O   TYR A 191     -11.076   7.664   4.353  0.00  0.00      A     
ATOM   2952  N   PHE A 192      -9.868   9.542   4.316  0.00  0.00      A     
ATOM   2953  HN  PHE A 192      -9.094  10.046   3.894  0.00  0.00      A     
ATOM   2954  CA  PHE A 192     -10.678  10.227   5.333  0.00  0.00      A     
ATOM   2955  HA  PHE A 192     -10.980   9.485   6.062  0.00  0.00      A     
ATOM   2956  CB  PHE A 192      -9.803  11.222   6.097  0.00  0.00      A     
ATOM   2957  HB1 PHE A 192     -10.449  11.936   6.607  0.00  0.00      A     
ATOM   2958  HB2 PHE A 192      -9.172  11.773   5.401  0.00  0.00      A     
ATOM   2959  CG  PHE A 192      -8.931  10.521   7.127  0.00  0.00      A     
ATOM   2960  CD1 PHE A 192      -7.711   9.925   6.757  0.00  0.00      A     
ATOM   2961  HD1 PHE A 192      -7.370   9.990   5.736  0.00  0.00      A     
ATOM   2962  CE1 PHE A 192      -6.954   9.205   7.699  0.00  0.00      A     
ATOM   2963  HE1 PHE A 192      -6.047   8.706   7.394  0.00  0.00      A     
ATOM   2964  CZ  PHE A 192      -7.395   9.107   9.030  0.00  0.00      A     
ATOM   2965  HZ  PHE A 192      -6.822   8.545   9.755  0.00  0.00      A     
ATOM   2966  CE2 PHE A 192      -8.604   9.714   9.408  0.00  0.00      A     
ATOM   2967  HE2 PHE A 192      -8.963   9.628  10.425  0.00  0.00      A     
ATOM   2968  CD2 PHE A 192      -9.381  10.393   8.453  0.00  0.00      A     
ATOM   2969  HD2 PHE A 192     -10.336  10.808   8.737  0.00  0.00      A     
ATOM   2970  C   PHE A 192     -12.021  10.788   4.821  0.00  0.00      A     
ATOM   2971  O   PHE A 192     -12.945  10.990   5.611  0.00  0.00      A     
ATOM   2972  N   GLY A 193     -12.209  10.860   3.503  0.00  0.00      A     
ATOM   2973  HN  GLY A 193     -11.378  10.822   2.922  0.00  0.00      A     
ATOM   2974  CA  GLY A 193     -13.501  10.890   2.799  0.00  0.00      A     
ATOM   2975  HA1 GLY A 193     -13.305  10.894   1.727  0.00  0.00      A     
ATOM   2976  HA2 GLY A 193     -14.033  11.807   3.044  0.00  0.00      A     
ATOM   2977  C   GLY A 193     -14.437   9.703   3.082  0.00  0.00      A     
ATOM   2978  O   GLY A 193     -15.627   9.801   2.790  0.00  0.00      A     
ATOM   2979  N   ILE A 194     -13.923   8.612   3.672  0.00  0.00      A     
ATOM   2980  HN  ILE A 194     -12.913   8.561   3.724  0.00  0.00      A     
ATOM   2981  CA  ILE A 194     -14.694   7.433   4.129  0.00  0.00      A     
ATOM   2982  HA  ILE A 194     -15.717   7.763   4.307  0.00  0.00      A     
ATOM   2983  CB  ILE A 194     -14.760   6.335   3.031  0.00  0.00      A     
ATOM   2984  HB  ILE A 194     -15.278   5.469   3.446  0.00  0.00      A     
ATOM   2985  CG2 ILE A 194     -15.614   6.806   1.842  0.00  0.00      A     
ATOM   2986 HG21 ILE A 194     -15.860   5.966   1.194  0.00  0.00      A     
ATOM   2987 HG22 ILE A 194     -15.074   7.556   1.261  0.00  0.00      A     
ATOM   2988 HG23 ILE A 194     -16.547   7.241   2.201  0.00  0.00      A     
ATOM   2989  CG1 ILE A 194     -13.353   5.869   2.593  0.00  0.00      A     
ATOM   2990 HG11 ILE A 194     -12.832   5.475   3.465  0.00  0.00      A     
ATOM   2991 HG12 ILE A 194     -12.788   6.720   2.223  0.00  0.00      A     
ATOM   2992  CD  ILE A 194     -13.343   4.796   1.496  0.00  0.00      A     
ATOM   2993  HD1 ILE A 194     -12.313   4.510   1.289  0.00  0.00      A     
ATOM   2994  HD2 ILE A 194     -13.772   5.189   0.575  0.00  0.00      A     
ATOM   2995  HD3 ILE A 194     -13.908   3.922   1.821  0.00  0.00      A     
ATOM   2996  C   ILE A 194     -14.239   6.837   5.485  0.00  0.00      A     
ATOM   2997  O   ILE A 194     -14.759   5.800   5.885  0.00  0.00      A     
ATOM   2998  N   TYR A 195     -13.316   7.463   6.228  0.00  0.00      A     
ATOM   2999  HN  TYR A 195     -12.894   8.285   5.827  0.00  0.00      A     
ATOM   3000  CA  TYR A 195     -12.770   6.964   7.516  0.00  0.00      A     
ATOM   3001  HA  TYR A 195     -12.195   6.058   7.313  0.00  0.00      A     
ATOM   3002  CB  TYR A 195     -11.795   8.006   8.097  0.00  0.00      A     
ATOM   3003  HB1 TYR A 195     -12.204   9.004   7.946  0.00  0.00      A     
ATOM   3004  HB2 TYR A 195     -10.865   7.942   7.532  0.00  0.00      A     
ATOM   3005  CG  TYR A 195     -11.462   7.873   9.576  0.00  0.00      A     
ATOM   3006  CD1 TYR A 195     -10.305   7.186   9.977  0.00  0.00      A     
ATOM   3007  HD1 TYR A 195      -9.657   6.768   9.218  0.00  0.00      A     
ATOM   3008  CE1 TYR A 195      -9.978   7.080  11.346  0.00  0.00      A     
ATOM   3009  HE1 TYR A 195      -9.084   6.563  11.658  0.00  0.00      A     
ATOM   3010  CZ  TYR A 195     -10.825   7.642  12.321  0.00  0.00      A     
ATOM   3011  OH  TYR A 195     -10.530   7.497  13.636  0.00  0.00      A     
ATOM   3012  HH  TYR A 195      -9.725   6.990  13.756  0.00  0.00      A     
ATOM   3013  CE2 TYR A 195     -11.982   8.335  11.921  0.00  0.00      A     
ATOM   3014  HE2 TYR A 195     -12.632   8.762  12.671  0.00  0.00      A     
ATOM   3015  CD2 TYR A 195     -12.283   8.469  10.552  0.00  0.00      A     
ATOM   3016  HD2 TYR A 195     -13.156   9.027  10.252  0.00  0.00      A     
ATOM   3017  C   TYR A 195     -13.828   6.564   8.564  0.00  0.00      A     
ATOM   3018  O   TYR A 195     -13.787   5.447   9.083  0.00  0.00      A     
ATOM   3019  N   ASP A 196     -14.780   7.449   8.874  0.00  0.00      A     
ATOM   3020  HN  ASP A 196     -14.723   8.374   8.458  0.00  0.00      A     
ATOM   3021  CA  ASP A 196     -15.914   7.136   9.756  0.00  0.00      A     
ATOM   3022  HA  ASP A 196     -15.582   6.464  10.546  0.00  0.00      A     
ATOM   3023  CB  ASP A 196     -16.454   8.404  10.423  0.00  0.00      A     
ATOM   3024  HB1 ASP A 196     -17.439   8.176  10.832  0.00  0.00      A     
ATOM   3025  HB2 ASP A 196     -16.569   9.170   9.662  0.00  0.00      A     
ATOM   3026  CG  ASP A 196     -15.613   8.938  11.582  0.00  0.00      A     
ATOM   3027  OD1 ASP A 196     -15.275  10.146  11.587  0.00  0.00      A     
ATOM   3028  OD2 ASP A 196     -15.371   8.188  12.552  0.00  0.00      A     
ATOM   3029  C   ASP A 196     -17.067   6.425   9.017  0.00  0.00      A     
ATOM   3030  O   ASP A 196     -17.841   5.713   9.654  0.00  0.00      A     
ATOM   3031  N   THR A 197     -17.188   6.561   7.688  0.00  0.00      A     
ATOM   3032  HN  THR A 197     -16.563   7.208   7.225  0.00  0.00      A     
ATOM   3033  CA  THR A 197     -18.130   5.746   6.875  0.00  0.00      A     
ATOM   3034  HA  THR A 197     -19.143   5.895   7.247  0.00  0.00      A     
ATOM   3035  CB  THR A 197     -18.126   6.119   5.383  0.00  0.00      A     
ATOM   3036  HB  THR A 197     -17.134   5.971   4.963  0.00  0.00      A     
ATOM   3037  CG2 THR A 197     -19.140   5.334   4.558  0.00  0.00      A     
ATOM   3038 HG21 THR A 197     -18.889   4.276   4.554  0.00  0.00      A     
ATOM   3039 HG22 THR A 197     -19.128   5.695   3.529  0.00  0.00      A     
ATOM   3040 HG23 THR A 197     -20.139   5.472   4.972  0.00  0.00      A     
ATOM   3041  OG1 THR A 197     -18.513   7.457   5.205  0.00  0.00      A     
ATOM   3042  HG1 THR A 197     -17.858   8.024   5.650  0.00  0.00      A     
ATOM   3043  C   THR A 197     -17.814   4.257   7.013  0.00  0.00      A     
ATOM   3044  O   THR A 197     -18.676   3.470   7.385  0.00  0.00      A     
ATOM   3045  N   ALA A 198     -16.548   3.864   6.856  0.00  0.00      A     
ATOM   3046  HN  ALA A 198     -15.869   4.561   6.566  0.00  0.00      A     
ATOM   3047  CA  ALA A 198     -16.052   2.509   7.119  0.00  0.00      A     
ATOM   3048  HA  ALA A 198     -16.495   1.827   6.395  0.00  0.00      A     
ATOM   3049  CB  ALA A 198     -14.543   2.532   6.879  0.00  0.00      A     
ATOM   3050  HB1 ALA A 198     -14.351   2.934   5.885  0.00  0.00      A     
ATOM   3051  HB2 ALA A 198     -14.140   1.521   6.945  0.00  0.00      A     
ATOM   3052  HB3 ALA A 198     -14.049   3.168   7.615  0.00  0.00      A     
ATOM   3053  C   ALA A 198     -16.397   1.990   8.533  0.00  0.00      A     
ATOM   3054  O   ALA A 198     -16.727   0.813   8.712  0.00  0.00      A     
ATOM   3055  N   LYS A 199     -16.406   2.897   9.515  0.00  0.00      A     
ATOM   3056  HN  LYS A 199     -16.155   3.842   9.253  0.00  0.00      A     
ATOM   3057  CA  LYS A 199     -16.762   2.669  10.928  0.00  0.00      A     
ATOM   3058  HA  LYS A 199     -16.485   1.655  11.209  0.00  0.00      A     
ATOM   3059  CB  LYS A 199     -15.929   3.621  11.808  0.00  0.00      A     
ATOM   3060  HB1 LYS A 199     -16.197   3.477  12.856  0.00  0.00      A     
ATOM   3061  HB2 LYS A 199     -16.162   4.649  11.539  0.00  0.00      A     
ATOM   3062  CG  LYS A 199     -14.415   3.372  11.663  0.00  0.00      A     
ATOM   3063  HG1 LYS A 199     -14.140   3.369  10.610  0.00  0.00      A     
ATOM   3064  HG2 LYS A 199     -14.180   2.390  12.075  0.00  0.00      A     
ATOM   3065  CD  LYS A 199     -13.571   4.435  12.383  0.00  0.00      A     
ATOM   3066  HD1 LYS A 199     -13.796   4.398  13.451  0.00  0.00      A     
ATOM   3067  HD2 LYS A 199     -13.826   5.431  12.015  0.00  0.00      A     
ATOM   3068  CE  LYS A 199     -12.071   4.171  12.177  0.00  0.00      A     
ATOM   3069  HE1 LYS A 199     -11.861   3.124  12.415  0.00  0.00      A     
ATOM   3070  HE2 LYS A 199     -11.504   4.789  12.880  0.00  0.00      A     
ATOM   3071  NZ  LYS A 199     -11.633   4.477  10.792  0.00  0.00      A     
ATOM   3072  HZ1 LYS A 199     -12.218   4.053  10.087  0.00  0.00      A     
ATOM   3073  HZ2 LYS A 199     -10.663   4.180  10.619  0.00  0.00      A     
ATOM   3074  HZ3 LYS A 199     -11.643   5.472  10.614  0.00  0.00      A     
ATOM   3075  C   LYS A 199     -18.272   2.776  11.233  0.00  0.00      A     
ATOM   3076  O   LYS A 199     -18.639   2.640  12.398  0.00  0.00      A     
ATOM   3077  N   GLY A 200     -19.142   2.943  10.227  0.00  0.00      A     
ATOM   3078  HN  GLY A 200     -18.756   3.135   9.312  0.00  0.00      A     
ATOM   3079  CA  GLY A 200     -20.605   3.072  10.405  0.00  0.00      A     
ATOM   3080  HA1 GLY A 200     -20.840   4.134  10.427  0.00  0.00      A     
ATOM   3081  HA2 GLY A 200     -20.898   2.674  11.373  0.00  0.00      A     
ATOM   3082  C   GLY A 200     -21.542   2.424   9.361  0.00  0.00      A     
ATOM   3083  O   GLY A 200     -22.722   2.245   9.659  0.00  0.00      A     
ATOM   3084  N   MET A 201     -21.074   2.033   8.169  0.00  0.00      A     
ATOM   3085  HN  MET A 201     -20.089   2.194   7.991  0.00  0.00      A     
ATOM   3086  CA  MET A 201     -21.930   1.857   6.970  0.00  0.00      A     
ATOM   3087  HA  MET A 201     -22.909   2.288   7.184  0.00  0.00      A     
ATOM   3088  CB  MET A 201     -21.312   2.731   5.863  0.00  0.00      A     
ATOM   3089  HB1 MET A 201     -20.268   2.461   5.741  0.00  0.00      A     
ATOM   3090  HB2 MET A 201     -21.341   3.764   6.208  0.00  0.00      A     
ATOM   3091  CG  MET A 201     -21.950   2.695   4.473  0.00  0.00      A     
ATOM   3092  HG1 MET A 201     -21.780   3.667   4.010  0.00  0.00      A     
ATOM   3093  HG2 MET A 201     -23.027   2.555   4.560  0.00  0.00      A     
ATOM   3094  SD  MET A 201     -21.226   1.435   3.382  0.00  0.00      A     
ATOM   3095  CE  MET A 201     -21.812   2.056   1.784  0.00  0.00      A     
ATOM   3096  HE1 MET A 201     -22.901   2.085   1.780  0.00  0.00      A     
ATOM   3097  HE2 MET A 201     -21.468   1.396   0.987  0.00  0.00      A     
ATOM   3098  HE3 MET A 201     -21.426   3.061   1.613  0.00  0.00      A     
ATOM   3099  C   MET A 201     -22.234   0.406   6.519  0.00  0.00      A     
ATOM   3100  O   MET A 201     -23.279   0.195   5.897  0.00  0.00      A     
ATOM   3101  N   LEU A 202     -21.432  -0.603   6.883  0.00  0.00      A     
ATOM   3102  HN  LEU A 202     -20.540  -0.342   7.287  0.00  0.00      A     
ATOM   3103  CA  LEU A 202     -21.744  -2.039   6.673  0.00  0.00      A     
ATOM   3104  HA  LEU A 202     -22.826  -2.135   6.566  0.00  0.00      A     
ATOM   3105  CB  LEU A 202     -21.117  -2.518   5.340  0.00  0.00      A     
ATOM   3106  HB1 LEU A 202     -20.052  -2.316   5.356  0.00  0.00      A     
ATOM   3107  HB2 LEU A 202     -21.533  -1.928   4.522  0.00  0.00      A     
ATOM   3108  CG  LEU A 202     -21.314  -4.017   5.024  0.00  0.00      A     
ATOM   3109  HG  LEU A 202     -21.110  -4.619   5.907  0.00  0.00      A     
ATOM   3110  CD1 LEU A 202     -22.733  -4.313   4.558  0.00  0.00      A     
ATOM   3111 HD11 LEU A 202     -22.820  -5.363   4.285  0.00  0.00      A     
ATOM   3112 HD12 LEU A 202     -22.978  -3.691   3.697  0.00  0.00      A     
ATOM   3113 HD13 LEU A 202     -23.431  -4.103   5.367  0.00  0.00      A     
ATOM   3114  CD2 LEU A 202     -20.341  -4.486   3.948  0.00  0.00      A     
ATOM   3115 HD21 LEU A 202     -20.444  -3.870   3.058  0.00  0.00      A     
ATOM   3116 HD22 LEU A 202     -20.541  -5.526   3.695  0.00  0.00      A     
ATOM   3117 HD23 LEU A 202     -19.322  -4.408   4.321  0.00  0.00      A     
ATOM   3118  C   LEU A 202     -21.385  -2.975   7.858  0.00  0.00      A     
ATOM   3119  O   LEU A 202     -22.246  -3.773   8.238  0.00  0.00      A     
ATOM   3120  N   PRO A 203     -20.172  -2.946   8.454  0.00  0.00      A     
ATOM   3121  CD  PRO A 203     -19.013  -2.154   8.096  0.00  0.00      A     
ATOM   3122  HD1 PRO A 203     -19.061  -1.204   8.629  0.00  0.00      A     
ATOM   3123  HD2 PRO A 203     -18.928  -1.987   7.028  0.00  0.00      A     
ATOM   3124  CG  PRO A 203     -17.805  -2.942   8.576  0.00  0.00      A     
ATOM   3125  HG1 PRO A 203     -17.456  -3.596   7.778  0.00  0.00      A     
ATOM   3126  HG2 PRO A 203     -17.000  -2.282   8.902  0.00  0.00      A     
ATOM   3127  CB  PRO A 203     -18.333  -3.796   9.719  0.00  0.00      A     
ATOM   3128  HB1 PRO A 203     -18.044  -4.832   9.548  0.00  0.00      A     
ATOM   3129  HB2 PRO A 203     -17.911  -3.444  10.656  0.00  0.00      A     
ATOM   3130  CA  PRO A 203     -19.865  -3.665   9.690  0.00  0.00      A     
ATOM   3131  HA  PRO A 203     -20.303  -4.661   9.657  0.00  0.00      A     
ATOM   3132  C   PRO A 203     -20.425  -2.936  10.930  0.00  0.00      A     
ATOM   3133  O   PRO A 203     -21.263  -2.045  10.808  0.00  0.00      A     
ATOM   3134  N   ASP A 204     -19.970  -3.323  12.123  0.00  0.00      A     
ATOM   3135  HN  ASP A 204     -19.319  -4.097  12.115  0.00  0.00      A     
ATOM   3136  CA  ASP A 204     -20.257  -2.774  13.470  0.00  0.00      A     
ATOM   3137  HA  ASP A 204     -19.876  -1.753  13.519  0.00  0.00      A     
ATOM   3138  CB  ASP A 204     -21.801  -2.715  13.665  0.00  0.00      A     
ATOM   3139  HB1 ASP A 204     -22.292  -3.335  12.917  0.00  0.00      A     
ATOM   3140  HB2 ASP A 204     -22.130  -1.692  13.480  0.00  0.00      A     
ATOM   3141  CG  ASP A 204     -22.345  -3.182  15.010  0.00  0.00      A     
ATOM   3142  OD1 ASP A 204     -22.890  -2.335  15.759  0.00  0.00      A     
ATOM   3143  OD2 ASP A 204     -22.201  -4.397  15.281  0.00  0.00      A     
ATOM   3144  C   ASP A 204     -19.460  -3.610  14.528  0.00  0.00      A     
ATOM   3145  O   ASP A 204     -18.937  -4.677  14.178  0.00  0.00      A     
ATOM   3146  N   PRO A 205     -19.327  -3.211  15.806  0.00  0.00      A     
ATOM   3147  CD  PRO A 205     -19.615  -1.884  16.330  0.00  0.00      A     
ATOM   3148  HD1 PRO A 205     -20.659  -1.831  16.628  0.00  0.00      A     
ATOM   3149  HD2 PRO A 205     -19.374  -1.096  15.617  0.00  0.00      A     
ATOM   3150  CG  PRO A 205     -18.760  -1.742  17.584  0.00  0.00      A     
ATOM   3151  HG1 PRO A 205     -17.751  -1.425  17.314  0.00  0.00      A     
ATOM   3152  HG2 PRO A 205     -19.206  -1.056  18.301  0.00  0.00      A     
ATOM   3153  CB  PRO A 205     -18.737  -3.171  18.112  0.00  0.00      A     
ATOM   3154  HB1 PRO A 205     -17.887  -3.340  18.770  0.00  0.00      A     
ATOM   3155  HB2 PRO A 205     -19.675  -3.382  18.627  0.00  0.00      A     
ATOM   3156  CA  PRO A 205     -18.641  -4.008  16.835  0.00  0.00      A     
ATOM   3157  HA  PRO A 205     -17.590  -4.062  16.552  0.00  0.00      A     
ATOM   3158  C   PRO A 205     -19.099  -5.463  17.102  0.00  0.00      A     
ATOM   3159  O   PRO A 205     -18.339  -6.179  17.751  0.00  0.00      A     
ATOM   3160  N   LYS A 206     -20.286  -5.930  16.662  0.00  0.00      A     
ATOM   3161  HN  LYS A 206     -20.896  -5.259  16.201  0.00  0.00      A     
ATOM   3162  CA  LYS A 206     -20.827  -7.285  16.993  0.00  0.00      A     
ATOM   3163  HA  LYS A 206     -19.993  -7.980  17.109  0.00  0.00      A     
ATOM   3164  CB  LYS A 206     -21.521  -7.145  18.362  0.00  0.00      A     
ATOM   3165  HB1 LYS A 206     -22.361  -6.461  18.250  0.00  0.00      A     
ATOM   3166  HB2 LYS A 206     -20.810  -6.679  19.047  0.00  0.00      A     
ATOM   3167  CG  LYS A 206     -22.031  -8.437  19.027  0.00  0.00      A     
ATOM   3168  HG1 LYS A 206     -21.258  -9.205  18.988  0.00  0.00      A     
ATOM   3169  HG2 LYS A 206     -22.920  -8.790  18.502  0.00  0.00      A     
ATOM   3170  CD  LYS A 206     -22.376  -8.125  20.496  0.00  0.00      A     
ATOM   3171  HD1 LYS A 206     -22.987  -7.222  20.529  0.00  0.00      A     
ATOM   3172  HD2 LYS A 206     -21.452  -7.913  21.039  0.00  0.00      A     
ATOM   3173  CE  LYS A 206     -23.148  -9.219  21.243  0.00  0.00      A     
ATOM   3174  HE1 LYS A 206     -24.104  -9.403  20.742  0.00  0.00      A     
ATOM   3175  HE2 LYS A 206     -23.378  -8.842  22.244  0.00  0.00      A     
ATOM   3176  NZ  LYS A 206     -22.387 -10.484  21.368  0.00  0.00      A     
ATOM   3177  HZ1 LYS A 206     -22.499 -11.089  20.558  0.00  0.00      A     
ATOM   3178  HZ2 LYS A 206     -22.679 -11.023  22.183  0.00  0.00      A     
ATOM   3179  HZ3 LYS A 206     -21.389 -10.331  21.476  0.00  0.00      A     
ATOM   3180  C   LYS A 206     -21.760  -7.955  15.958  0.00  0.00      A     
ATOM   3181  O   LYS A 206     -21.681  -9.166  15.768  0.00  0.00      A     
ATOM   3182  N   ASN A 207     -22.628  -7.203  15.281  0.00  0.00      A     
ATOM   3183  HN  ASN A 207     -22.608  -6.208  15.485  0.00  0.00      A     
ATOM   3184  CA  ASN A 207     -23.661  -7.671  14.330  0.00  0.00      A     
ATOM   3185  HA  ASN A 207     -24.298  -8.375  14.868  0.00  0.00      A     
ATOM   3186  CB  ASN A 207     -24.515  -6.432  13.989  0.00  0.00      A     
ATOM   3187  HB1 ASN A 207     -23.896  -5.662  13.537  0.00  0.00      A     
ATOM   3188  HB2 ASN A 207     -24.927  -6.015  14.906  0.00  0.00      A     
ATOM   3189  CG  ASN A 207     -25.669  -6.738  13.058  0.00  0.00      A     
ATOM   3190  OD1 ASN A 207     -26.647  -7.362  13.442  0.00  0.00      A     
ATOM   3191  ND2 ASN A 207     -25.585  -6.362  11.812  0.00  0.00      A     
ATOM   3192 HD21 ASN A 207     -26.342  -6.603  11.189  0.00  0.00      A     
ATOM   3193 HD22 ASN A 207     -24.727  -5.944  11.469  0.00  0.00      A     
ATOM   3194  C   ASN A 207     -23.219  -8.440  13.041  0.00  0.00      A     
ATOM   3195  O   ASN A 207     -24.068  -9.068  12.406  0.00  0.00      A     
ATOM   3196  N   THR A 208     -21.949  -8.428  12.628  0.00  0.00      A     
ATOM   3197  HN  THR A 208     -21.315  -7.805  13.113  0.00  0.00      A     
ATOM   3198  CA  THR A 208     -21.435  -9.172  11.443  0.00  0.00      A     
ATOM   3199  HA  THR A 208     -22.102 -10.009  11.245  0.00  0.00      A     
ATOM   3200  CB  THR A 208     -21.366  -8.325  10.161  0.00  0.00      A     
ATOM   3201  HB  THR A 208     -20.721  -8.825   9.444  0.00  0.00      A     
ATOM   3202  CG2 THR A 208     -22.721  -8.135   9.502  0.00  0.00      A     
ATOM   3203 HG21 THR A 208     -23.103  -9.105   9.206  0.00  0.00      A     
ATOM   3204 HG22 THR A 208     -22.615  -7.506   8.618  0.00  0.00      A     
ATOM   3205 HG23 THR A 208     -23.430  -7.679  10.188  0.00  0.00      A     
ATOM   3206  OG1 THR A 208     -20.842  -7.046  10.387  0.00  0.00      A     
ATOM   3207  HG1 THR A 208     -21.631  -6.495  10.580  0.00  0.00      A     
ATOM   3208  C   THR A 208     -20.050  -9.787  11.636  0.00  0.00      A     
ATOM   3209  O   THR A 208     -19.266  -9.348  12.477  0.00  0.00      A     
ATOM   3210  N   HIE A 209     -19.740 -10.808  10.829  0.00  0.00      A     
ATOM   3211  HN  HIE A 209     -20.389 -11.030  10.084  0.00  0.00      A     
ATOM   3212  CA  HIE A 209     -18.512 -11.617  10.909  0.00  0.00      A     
ATOM   3213  HA  HIE A 209     -18.423 -12.018  11.916  0.00  0.00      A     
ATOM   3214  NE2 HIE A 209     -16.243 -15.382  10.823  0.00  0.00      A     
ATOM   3215  HE2 HIE A 209     -15.857 -16.153  11.361  0.00  0.00      A     
ATOM   3216  CD2 HIE A 209     -17.419 -14.711  11.063  0.00  0.00      A     
ATOM   3217  HD2 HIE A 209     -18.103 -14.860  11.887  0.00  0.00      A     
ATOM   3218  ND1 HIE A 209     -16.432 -13.871   9.237  0.00  0.00      A     
ATOM   3219  CG  HIE A 209     -17.548 -13.795  10.065  0.00  0.00      A     
ATOM   3220  CE1 HIE A 209     -15.684 -14.874   9.717  0.00  0.00      A     
ATOM   3221  HE1 HIE A 209     -14.746 -15.206   9.292  0.00  0.00      A     
ATOM   3222  CB  HIE A 209     -18.658 -12.791   9.935  0.00  0.00      A     
ATOM   3223  HB1 HIE A 209     -18.677 -12.416   8.910  0.00  0.00      A     
ATOM   3224  HB2 HIE A 209     -19.602 -13.302  10.124  0.00  0.00      A     
ATOM   3225  C   HIE A 209     -17.222 -10.831  10.623  0.00  0.00      A     
ATOM   3226  O   HIE A 209     -17.242  -9.849   9.875  0.00  0.00      A     
ATOM   3227  N   ILE A 210     -16.086 -11.262  11.192  0.00  0.00      A     
ATOM   3228  HN  ILE A 210     -16.145 -12.075  11.792  0.00  0.00      A     
ATOM   3229  CA  ILE A 210     -14.762 -10.610  11.046  0.00  0.00      A     
ATOM   3230  HA  ILE A 210     -14.833  -9.633  11.516  0.00  0.00      A     
ATOM   3231  CB  ILE A 210     -13.661 -11.360  11.830  0.00  0.00      A     
ATOM   3232  HB  ILE A 210     -14.010 -11.465  12.859  0.00  0.00      A     
ATOM   3233  CG2 ILE A 210     -13.419 -12.771  11.275  0.00  0.00      A     
ATOM   3234 HG21 ILE A 210     -13.074 -12.736  10.242  0.00  0.00      A     
ATOM   3235 HG22 ILE A 210     -14.337 -13.347  11.346  0.00  0.00      A     
ATOM   3236 HG23 ILE A 210     -12.674 -13.285  11.877  0.00  0.00      A     
ATOM   3237  CG1 ILE A 210     -12.358 -10.530  11.871  0.00  0.00      A     
ATOM   3238 HG11 ILE A 210     -12.604  -9.509  12.169  0.00  0.00      A     
ATOM   3239 HG12 ILE A 210     -11.906 -10.496  10.879  0.00  0.00      A     
ATOM   3240  CD  ILE A 210     -11.311 -11.058  12.859  0.00  0.00      A     
ATOM   3241  HD1 ILE A 210     -10.488 -10.347  12.927  0.00  0.00      A     
ATOM   3242  HD2 ILE A 210     -10.915 -12.016  12.522  0.00  0.00      A     
ATOM   3243  HD3 ILE A 210     -11.763 -11.175  13.843  0.00  0.00      A     
ATOM   3244  C   ILE A 210     -14.351 -10.319   9.595  0.00  0.00      A     
ATOM   3245  O   ILE A 210     -13.748  -9.275   9.338  0.00  0.00      A     
ATOM   3246  N   VAL A 211     -14.750 -11.156   8.624  0.00  0.00      A     
ATOM   3247  HN  VAL A 211     -15.260 -11.994   8.888  0.00  0.00      A     
ATOM   3248  CA  VAL A 211     -14.483 -10.890   7.191  0.00  0.00      A     
ATOM   3249  HA  VAL A 211     -13.406 -10.786   7.098  0.00  0.00      A     
ATOM   3250  CB  VAL A 211     -14.891 -12.026   6.235  0.00  0.00      A     
ATOM   3251  HB  VAL A 211     -14.604 -11.735   5.224  0.00  0.00      A     
ATOM   3252  CG1 VAL A 211     -14.116 -13.306   6.549  0.00  0.00      A     
ATOM   3253 HG11 VAL A 211     -14.354 -13.662   7.547  0.00  0.00      A     
ATOM   3254 HG12 VAL A 211     -13.045 -13.113   6.485  0.00  0.00      A     
ATOM   3255 HG13 VAL A 211     -14.373 -14.078   5.825  0.00  0.00      A     
ATOM   3256  CG2 VAL A 211     -16.400 -12.290   6.214  0.00  0.00      A     
ATOM   3257 HG21 VAL A 211     -16.798 -12.356   7.221  0.00  0.00      A     
ATOM   3258 HG22 VAL A 211     -16.602 -13.225   5.693  0.00  0.00      A     
ATOM   3259 HG23 VAL A 211     -16.908 -11.484   5.687  0.00  0.00      A     
ATOM   3260  C   VAL A 211     -15.078  -9.582   6.670  0.00  0.00      A     
ATOM   3261  O   VAL A 211     -14.491  -8.980   5.779  0.00  0.00      A     
ATOM   3262  N   ILE A 212     -16.190  -9.096   7.235  0.00  0.00      A     
ATOM   3263  HN  ILE A 212     -16.597  -9.622   8.001  0.00  0.00      A     
ATOM   3264  CA  ILE A 212     -16.828  -7.826   6.828  0.00  0.00      A     
ATOM   3265  HA  ILE A 212     -16.878  -7.797   5.739  0.00  0.00      A     
ATOM   3266  CB  ILE A 212     -18.272  -7.734   7.373  0.00  0.00      A     
ATOM   3267  HB  ILE A 212     -18.228  -7.685   8.463  0.00  0.00      A     
ATOM   3268  CG2 ILE A 212     -18.970  -6.454   6.884  0.00  0.00      A     
ATOM   3269 HG21 ILE A 212     -19.993  -6.421   7.262  0.00  0.00      A     
ATOM   3270 HG22 ILE A 212     -18.990  -6.427   5.795  0.00  0.00      A     
ATOM   3271 HG23 ILE A 212     -18.450  -5.571   7.242  0.00  0.00      A     
ATOM   3272  CG1 ILE A 212     -19.141  -8.959   7.004  0.00  0.00      A     
ATOM   3273 HG11 ILE A 212     -20.153  -8.780   7.363  0.00  0.00      A     
ATOM   3274 HG12 ILE A 212     -18.762  -9.836   7.529  0.00  0.00      A     
ATOM   3275  CD  ILE A 212     -19.243  -9.299   5.512  0.00  0.00      A     
ATOM   3276  HD1 ILE A 212     -19.880 -10.175   5.395  0.00  0.00      A     
ATOM   3277  HD2 ILE A 212     -18.260  -9.525   5.100  0.00  0.00      A     
ATOM   3278  HD3 ILE A 212     -19.688  -8.471   4.960  0.00  0.00      A     
ATOM   3279  C   ILE A 212     -15.996  -6.605   7.251  0.00  0.00      A     
ATOM   3280  O   ILE A 212     -15.679  -5.758   6.416  0.00  0.00      A     
ATOM   3281  N   SER A 213     -15.573  -6.530   8.521  0.00  0.00      A     
ATOM   3282  HN  SER A 213     -15.847  -7.258   9.166  0.00  0.00      A     
ATOM   3283  CA  SER A 213     -14.665  -5.467   9.005  0.00  0.00      A     
ATOM   3284  HA  SER A 213     -15.068  -4.498   8.710  0.00  0.00      A     
ATOM   3285  CB  SER A 213     -14.550  -5.471  10.531  0.00  0.00      A     
ATOM   3286  HB1 SER A 213     -13.727  -4.824  10.839  0.00  0.00      A     
ATOM   3287  HB2 SER A 213     -14.359  -6.485  10.888  0.00  0.00      A     
ATOM   3288  OG  SER A 213     -15.751  -4.965  11.076  0.00  0.00      A     
ATOM   3289  HG1 SER A 213     -15.769  -5.173  12.036  0.00  0.00      A     
ATOM   3290  C   SER A 213     -13.261  -5.558   8.405  0.00  0.00      A     
ATOM   3291  O   SER A 213     -12.694  -4.530   8.038  0.00  0.00      A     
ATOM   3292  N   TRP A 214     -12.715  -6.769   8.227  0.00  0.00      A     
ATOM   3293  HN  TRP A 214     -13.215  -7.582   8.577  0.00  0.00      A     
ATOM   3294  CA  TRP A 214     -11.481  -6.992   7.457  0.00  0.00      A     
ATOM   3295  HA  TRP A 214     -10.660  -6.454   7.930  0.00  0.00      A     
ATOM   3296  CB  TRP A 214     -11.129  -8.488   7.430  0.00  0.00      A     
ATOM   3297  HB1 TRP A 214     -12.043  -9.054   7.266  0.00  0.00      A     
ATOM   3298  HB2 TRP A 214     -10.736  -8.778   8.406  0.00  0.00      A     
ATOM   3299  CG  TRP A 214     -10.151  -8.903   6.364  0.00  0.00      A     
ATOM   3300  CD1 TRP A 214      -8.887  -8.440   6.236  0.00  0.00      A     
ATOM   3301  HD1 TRP A 214      -8.424  -7.723   6.899  0.00  0.00      A     
ATOM   3302  NE1 TRP A 214      -8.292  -9.014   5.129  0.00  0.00      A     
ATOM   3303  HE1 TRP A 214      -7.350  -8.798   4.804  0.00  0.00      A     
ATOM   3304  CE2 TRP A 214      -9.126  -9.912   4.508  0.00  0.00      A     
ATOM   3305  CZ2 TRP A 214      -8.960 -10.754   3.400  0.00  0.00      A     
ATOM   3306  HZ2 TRP A 214      -8.014 -10.786   2.879  0.00  0.00      A     
ATOM   3307  CH2 TRP A 214     -10.032 -11.563   2.990  0.00  0.00      A     
ATOM   3308  HH2 TRP A 214      -9.916 -12.231   2.146  0.00  0.00      A     
ATOM   3309  CZ3 TRP A 214     -11.261 -11.488   3.671  0.00  0.00      A     
ATOM   3310  HZ3 TRP A 214     -12.092 -12.098   3.342  0.00  0.00      A     
ATOM   3311  CE3 TRP A 214     -11.416 -10.626   4.775  0.00  0.00      A     
ATOM   3312  HE3 TRP A 214     -12.369 -10.567   5.269  0.00  0.00      A     
ATOM   3313  CD2 TRP A 214     -10.344  -9.836   5.248  0.00  0.00      A     
ATOM   3314  C   TRP A 214     -11.589  -6.455   6.025  0.00  0.00      A     
ATOM   3315  O   TRP A 214     -10.826  -5.559   5.650  0.00  0.00      A     
ATOM   3316  N   MET A 215     -12.533  -6.981   5.238  0.00  0.00      A     
ATOM   3317  HN  MET A 215     -13.138  -7.702   5.620  0.00  0.00      A     
ATOM   3318  CA  MET A 215     -12.642  -6.690   3.808  0.00  0.00      A     
ATOM   3319  HA  MET A 215     -11.654  -6.829   3.372  0.00  0.00      A     
ATOM   3320  CB  MET A 215     -13.603  -7.674   3.123  0.00  0.00      A     
ATOM   3321  HB1 MET A 215     -14.614  -7.528   3.506  0.00  0.00      A     
ATOM   3322  HB2 MET A 215     -13.294  -8.693   3.358  0.00  0.00      A     
ATOM   3323  CG  MET A 215     -13.627  -7.515   1.594  0.00  0.00      A     
ATOM   3324  HG1 MET A 215     -14.155  -6.592   1.349  0.00  0.00      A     
ATOM   3325  HG2 MET A 215     -14.205  -8.340   1.175  0.00  0.00      A     
ATOM   3326  SD  MET A 215     -12.012  -7.467   0.757  0.00  0.00      A     
ATOM   3327  CE  MET A 215     -11.293  -9.021   1.340  0.00  0.00      A     
ATOM   3328  HE1 MET A 215     -10.323  -9.174   0.875  0.00  0.00      A     
ATOM   3329  HE2 MET A 215     -11.951  -9.852   1.088  0.00  0.00      A     
ATOM   3330  HE3 MET A 215     -11.155  -8.980   2.420  0.00  0.00      A     
ATOM   3331  C   MET A 215     -13.046  -5.247   3.524  0.00  0.00      A     
ATOM   3332  O   MET A 215     -12.447  -4.634   2.643  0.00  0.00      A     
ATOM   3333  N   ILE A 216     -13.977  -4.643   4.278  0.00  0.00      A     
ATOM   3334  HN  ILE A 216     -14.470  -5.164   4.999  0.00  0.00      A     
ATOM   3335  CA  ILE A 216     -14.283  -3.219   4.056  0.00  0.00      A     
ATOM   3336  HA  ILE A 216     -14.376  -3.128   2.978  0.00  0.00      A     
ATOM   3337  CB  ILE A 216     -15.644  -2.771   4.628  0.00  0.00      A     
ATOM   3338  HB  ILE A 216     -16.318  -3.630   4.605  0.00  0.00      A     
ATOM   3339  CG2 ILE A 216     -15.538  -2.265   6.075  0.00  0.00      A     
ATOM   3340 HG21 ILE A 216     -16.523  -1.979   6.428  0.00  0.00      A     
ATOM   3341 HG22 ILE A 216     -14.902  -1.382   6.140  0.00  0.00      A     
ATOM   3342 HG23 ILE A 216     -15.139  -3.052   6.716  0.00  0.00      A     
ATOM   3343  CG1 ILE A 216     -16.238  -1.679   3.706  0.00  0.00      A     
ATOM   3344 HG11 ILE A 216     -16.077  -1.949   2.662  0.00  0.00      A     
ATOM   3345 HG12 ILE A 216     -15.737  -0.727   3.888  0.00  0.00      A     
ATOM   3346  CD  ILE A 216     -17.748  -1.498   3.872  0.00  0.00      A     
ATOM   3347  HD1 ILE A 216     -17.983  -1.162   4.879  0.00  0.00      A     
ATOM   3348  HD2 ILE A 216     -18.252  -2.441   3.673  0.00  0.00      A     
ATOM   3349  HD3 ILE A 216     -18.106  -0.760   3.155  0.00  0.00      A     
ATOM   3350  C   ILE A 216     -13.127  -2.288   4.445  0.00  0.00      A     
ATOM   3351  O   ILE A 216     -12.901  -1.304   3.751  0.00  0.00      A     
ATOM   3352  N   ALA A 217     -12.309  -2.624   5.449  0.00  0.00      A     
ATOM   3353  HN  ALA A 217     -12.531  -3.425   6.028  0.00  0.00      A     
ATOM   3354  CA  ALA A 217     -11.060  -1.898   5.704  0.00  0.00      A     
ATOM   3355  HA  ALA A 217     -11.291  -0.833   5.771  0.00  0.00      A     
ATOM   3356  CB  ALA A 217     -10.509  -2.332   7.066  0.00  0.00      A     
ATOM   3357  HB1 ALA A 217      -9.657  -1.706   7.328  0.00  0.00      A     
ATOM   3358  HB2 ALA A 217     -10.207  -3.379   7.042  0.00  0.00      A     
ATOM   3359  HB3 ALA A 217     -11.277  -2.201   7.830  0.00  0.00      A     
ATOM   3360  C   ALA A 217     -10.029  -2.050   4.558  0.00  0.00      A     
ATOM   3361  O   ALA A 217      -9.401  -1.066   4.169  0.00  0.00      A     
ATOM   3362  N   GLN A 218      -9.906  -3.233   3.934  0.00  0.00      A     
ATOM   3363  HN  GLN A 218     -10.438  -4.021   4.288  0.00  0.00      A     
ATOM   3364  CA  GLN A 218      -9.124  -3.385   2.686  0.00  0.00      A     
ATOM   3365  HA  GLN A 218      -8.142  -2.936   2.839  0.00  0.00      A     
ATOM   3366  CB  GLN A 218      -8.908  -4.865   2.296  0.00  0.00      A     
ATOM   3367  HB1 GLN A 218      -8.139  -4.877   1.525  0.00  0.00      A     
ATOM   3368  HB2 GLN A 218      -9.823  -5.254   1.847  0.00  0.00      A     
ATOM   3369  CG  GLN A 218      -8.469  -5.850   3.395  0.00  0.00      A     
ATOM   3370  HG1 GLN A 218      -7.973  -6.704   2.938  0.00  0.00      A     
ATOM   3371  HG2 GLN A 218      -9.350  -6.247   3.885  0.00  0.00      A     
ATOM   3372  CD  GLN A 218      -7.525  -5.259   4.429  0.00  0.00      A     
ATOM   3373  OE1 GLN A 218      -6.394  -4.894   4.157  0.00  0.00      A     
ATOM   3374  NE2 GLN A 218      -7.953  -5.097   5.655  0.00  0.00      A     
ATOM   3375 HE21 GLN A 218      -7.341  -4.597   6.270  0.00  0.00      A     
ATOM   3376 HE22 GLN A 218      -8.927  -5.302   5.854  0.00  0.00      A     
ATOM   3377  C   GLN A 218      -9.763  -2.634   1.497  0.00  0.00      A     
ATOM   3378  O   GLN A 218      -9.067  -2.132   0.613  0.00  0.00      A     
ATOM   3379  N   THR A 219     -11.094  -2.529   1.486  0.00  0.00      A     
ATOM   3380  HN  THR A 219     -11.592  -3.040   2.205  0.00  0.00      A     
ATOM   3381  CA  THR A 219     -11.887  -1.770   0.498  0.00  0.00      A     
ATOM   3382  HA  THR A 219     -11.550  -2.046  -0.498  0.00  0.00      A     
ATOM   3383  CB  THR A 219     -13.386  -2.104   0.559  0.00  0.00      A     
ATOM   3384  HB  THR A 219     -13.798  -1.780   1.510  0.00  0.00      A     
ATOM   3385  CG2 THR A 219     -14.207  -1.467  -0.557  0.00  0.00      A     
ATOM   3386 HG21 THR A 219     -13.762  -1.699  -1.525  0.00  0.00      A     
ATOM   3387 HG22 THR A 219     -14.255  -0.389  -0.419  0.00  0.00      A     
ATOM   3388 HG23 THR A 219     -15.222  -1.863  -0.529  0.00  0.00      A     
ATOM   3389  OG1 THR A 219     -13.573  -3.488   0.407  0.00  0.00      A     
ATOM   3390  HG1 THR A 219     -13.098  -3.950   1.116  0.00  0.00      A     
ATOM   3391  C   THR A 219     -11.711  -0.262   0.646  0.00  0.00      A     
ATOM   3392  O   THR A 219     -11.689   0.429  -0.362  0.00  0.00      A     
ATOM   3393  N   VAL A 220     -11.494   0.274   1.856  0.00  0.00      A     
ATOM   3394  HN  VAL A 220     -11.606  -0.331   2.663  0.00  0.00      A     
ATOM   3395  CA  VAL A 220     -11.172   1.706   2.076  0.00  0.00      A     
ATOM   3396  HA  VAL A 220     -12.001   2.302   1.699  0.00  0.00      A     
ATOM   3397  CB  VAL A 220     -10.990   2.049   3.567  0.00  0.00      A     
ATOM   3398  HB  VAL A 220     -10.353   1.304   4.037  0.00  0.00      A     
ATOM   3399  CG1 VAL A 220     -10.366   3.428   3.808  0.00  0.00      A     
ATOM   3400 HG11 VAL A 220     -10.430   3.680   4.866  0.00  0.00      A     
ATOM   3401 HG12 VAL A 220     -10.886   4.192   3.233  0.00  0.00      A     
ATOM   3402 HG13 VAL A 220      -9.313   3.424   3.531  0.00  0.00      A     
ATOM   3403  CG2 VAL A 220     -12.340   2.063   4.279  0.00  0.00      A     
ATOM   3404 HG21 VAL A 220     -12.873   1.132   4.113  0.00  0.00      A     
ATOM   3405 HG22 VAL A 220     -12.948   2.889   3.912  0.00  0.00      A     
ATOM   3406 HG23 VAL A 220     -12.172   2.182   5.348  0.00  0.00      A     
ATOM   3407  C   VAL A 220      -9.940   2.149   1.292  0.00  0.00      A     
ATOM   3408  O   VAL A 220     -10.036   3.063   0.477  0.00  0.00      A     
ATOM   3409  N   THR A 221      -8.794   1.480   1.461  0.00  0.00      A     
ATOM   3410  HN  THR A 221      -8.766   0.717   2.126  0.00  0.00      A     
ATOM   3411  CA  THR A 221      -7.572   1.825   0.694  0.00  0.00      A     
ATOM   3412  HA  THR A 221      -7.431   2.903   0.757  0.00  0.00      A     
ATOM   3413  CB  THR A 221      -6.291   1.194   1.246  0.00  0.00      A     
ATOM   3414  HB  THR A 221      -5.443   1.543   0.656  0.00  0.00      A     
ATOM   3415  CG2 THR A 221      -6.064   1.576   2.704  0.00  0.00      A     
ATOM   3416 HG21 THR A 221      -5.084   1.229   3.029  0.00  0.00      A     
ATOM   3417 HG22 THR A 221      -6.837   1.145   3.340  0.00  0.00      A     
ATOM   3418 HG23 THR A 221      -6.094   2.660   2.792  0.00  0.00      A     
ATOM   3419  OG1 THR A 221      -6.334  -0.207   1.184  0.00  0.00      A     
ATOM   3420  HG1 THR A 221      -5.543  -0.505   1.672  0.00  0.00      A     
ATOM   3421  C   THR A 221      -7.676   1.503  -0.795  0.00  0.00      A     
ATOM   3422  O   THR A 221      -7.064   2.198  -1.603  0.00  0.00      A     
ATOM   3423  N   ALA A 222      -8.512   0.535  -1.186  0.00  0.00      A     
ATOM   3424  HN  ALA A 222      -8.937  -0.043  -0.473  0.00  0.00      A     
ATOM   3425  CA  ALA A 222      -8.878   0.295  -2.585  0.00  0.00      A     
ATOM   3426  HA  ALA A 222      -7.967   0.261  -3.178  0.00  0.00      A     
ATOM   3427  CB  ALA A 222      -9.546  -1.074  -2.690  0.00  0.00      A     
ATOM   3428  HB1 ALA A 222      -8.862  -1.850  -2.348  0.00  0.00      A     
ATOM   3429  HB2 ALA A 222      -9.808  -1.254  -3.730  0.00  0.00      A     
ATOM   3430  HB3 ALA A 222     -10.456  -1.097  -2.097  0.00  0.00      A     
ATOM   3431  C   ALA A 222      -9.769   1.386  -3.220  0.00  0.00      A     
ATOM   3432  O   ALA A 222      -9.499   1.788  -4.345  0.00  0.00      A     
ATOM   3433  N   VAL A 223     -10.793   1.899  -2.528  0.00  0.00      A     
ATOM   3434  HN  VAL A 223     -10.982   1.488  -1.618  0.00  0.00      A     
ATOM   3435  CA  VAL A 223     -11.717   2.957  -3.013  0.00  0.00      A     
ATOM   3436  HA  VAL A 223     -11.957   2.770  -4.059  0.00  0.00      A     
ATOM   3437  CB  VAL A 223     -13.042   2.948  -2.222  0.00  0.00      A     
ATOM   3438  HB  VAL A 223     -12.826   2.924  -1.154  0.00  0.00      A     
ATOM   3439  CG1 VAL A 223     -13.935   4.163  -2.508  0.00  0.00      A     
ATOM   3440 HG11 VAL A 223     -13.476   5.076  -2.130  0.00  0.00      A     
ATOM   3441 HG12 VAL A 223     -14.893   4.043  -2.001  0.00  0.00      A     
ATOM   3442 HG13 VAL A 223     -14.110   4.260  -3.580  0.00  0.00      A     
ATOM   3443  CG2 VAL A 223     -13.859   1.707  -2.600  0.00  0.00      A     
ATOM   3444 HG21 VAL A 223     -13.275   0.804  -2.430  0.00  0.00      A     
ATOM   3445 HG22 VAL A 223     -14.146   1.749  -3.650  0.00  0.00      A     
ATOM   3446 HG23 VAL A 223     -14.757   1.656  -1.985  0.00  0.00      A     
ATOM   3447  C   VAL A 223     -11.083   4.344  -2.952  0.00  0.00      A     
ATOM   3448  O   VAL A 223     -11.140   5.088  -3.934  0.00  0.00      A     
ATOM   3449  N   ALA A 224     -10.381   4.669  -1.864  0.00  0.00      A     
ATOM   3450  HN  ALA A 224     -10.394   4.038  -1.068  0.00  0.00      A     
ATOM   3451  CA  ALA A 224      -9.473   5.816  -1.813  0.00  0.00      A     
ATOM   3452  HA  ALA A 224     -10.048   6.723  -1.993  0.00  0.00      A     
ATOM   3453  CB  ALA A 224      -8.867   5.890  -0.408  0.00  0.00      A     
ATOM   3454  HB1 ALA A 224      -9.668   5.959   0.329  0.00  0.00      A     
ATOM   3455  HB2 ALA A 224      -8.227   6.769  -0.327  0.00  0.00      A     
ATOM   3456  HB3 ALA A 224      -8.270   5.001  -0.203  0.00  0.00      A     
ATOM   3457  C   ALA A 224      -8.383   5.729  -2.899  0.00  0.00      A     
ATOM   3458  O   ALA A 224      -8.088   6.716  -3.570  0.00  0.00      A     
ATOM   3459  N   GLY A 225      -7.856   4.522  -3.134  0.00  0.00      A     
ATOM   3460  HN  GLY A 225      -8.106   3.779  -2.493  0.00  0.00      A     
ATOM   3461  CA  GLY A 225      -6.912   4.171  -4.200  0.00  0.00      A     
ATOM   3462  HA1 GLY A 225      -6.638   3.131  -4.053  0.00  0.00      A     
ATOM   3463  HA2 GLY A 225      -6.010   4.775  -4.109  0.00  0.00      A     
ATOM   3464  C   GLY A 225      -7.445   4.275  -5.635  0.00  0.00      A     
ATOM   3465  O   GLY A 225      -6.708   4.709  -6.515  0.00  0.00      A     
ATOM   3466  N   LEU A 226      -8.709   3.921  -5.878  0.00  0.00      A     
ATOM   3467  HN  LEU A 226      -9.202   3.445  -5.130  0.00  0.00      A     
ATOM   3468  CA  LEU A 226      -9.416   4.073  -7.158  0.00  0.00      A     
ATOM   3469  HA  LEU A 226      -8.764   3.726  -7.959  0.00  0.00      A     
ATOM   3470  CB  LEU A 226     -10.651   3.151  -7.128  0.00  0.00      A     
ATOM   3471  HB1 LEU A 226     -11.348   3.484  -6.359  0.00  0.00      A     
ATOM   3472  HB2 LEU A 226     -10.296   2.160  -6.840  0.00  0.00      A     
ATOM   3473  CG  LEU A 226     -11.396   2.999  -8.469  0.00  0.00      A     
ATOM   3474  HG  LEU A 226     -10.675   2.945  -9.284  0.00  0.00      A     
ATOM   3475  CD1 LEU A 226     -12.208   1.706  -8.454  0.00  0.00      A     
ATOM   3476 HD11 LEU A 226     -11.545   0.854  -8.309  0.00  0.00      A     
ATOM   3477 HD12 LEU A 226     -12.727   1.584  -9.405  0.00  0.00      A     
ATOM   3478 HD13 LEU A 226     -12.940   1.735  -7.646  0.00  0.00      A     
ATOM   3479  CD2 LEU A 226     -12.380   4.135  -8.746  0.00  0.00      A     
ATOM   3480 HD21 LEU A 226     -12.953   3.914  -9.647  0.00  0.00      A     
ATOM   3481 HD22 LEU A 226     -11.853   5.070  -8.918  0.00  0.00      A     
ATOM   3482 HD23 LEU A 226     -13.068   4.252  -7.909  0.00  0.00      A     
ATOM   3483  C   LEU A 226      -9.749   5.548  -7.441  0.00  0.00      A     
ATOM   3484  O   LEU A 226      -9.402   6.060  -8.503  0.00  0.00      A     
ATOM   3485  N   THR A 227     -10.285   6.260  -6.440  0.00  0.00      A     
ATOM   3486  HN  THR A 227     -10.561   5.744  -5.612  0.00  0.00      A     
ATOM   3487  CA  THR A 227     -10.417   7.742  -6.426  0.00  0.00      A     
ATOM   3488  HA  THR A 227     -11.146   8.048  -7.176  0.00  0.00      A     
ATOM   3489  CB  THR A 227     -10.880   8.270  -5.052  0.00  0.00      A     
ATOM   3490  HB  THR A 227     -10.088   8.121  -4.319  0.00  0.00      A     
ATOM   3491  CG2 THR A 227     -11.248   9.750  -5.081  0.00  0.00      A     
ATOM   3492 HG21 THR A 227     -11.653  10.047  -4.113  0.00  0.00      A     
ATOM   3493 HG22 THR A 227     -11.999   9.925  -5.851  0.00  0.00      A     
ATOM   3494 HG23 THR A 227     -10.369  10.359  -5.282  0.00  0.00      A     
ATOM   3495  OG1 THR A 227     -12.031   7.602  -4.595  0.00  0.00      A     
ATOM   3496  HG1 THR A 227     -11.779   6.691  -4.368  0.00  0.00      A     
ATOM   3497  C   THR A 227      -9.091   8.435  -6.750  0.00  0.00      A     
ATOM   3498  O   THR A 227      -9.049   9.451  -7.434  0.00  0.00      A     
ATOM   3499  N   SER A 228      -7.993   7.843  -6.281  0.00  0.00      A     
ATOM   3500  HN  SER A 228      -8.152   7.045  -5.681  0.00  0.00      A     
ATOM   3501  CA  SER A 228      -6.594   8.265  -6.459  0.00  0.00      A     
ATOM   3502  HA  SER A 228      -6.527   9.353  -6.491  0.00  0.00      A     
ATOM   3503  CB  SER A 228      -5.814   7.755  -5.253  0.00  0.00      A     
ATOM   3504  HB1 SER A 228      -4.751   7.802  -5.431  0.00  0.00      A     
ATOM   3505  HB2 SER A 228      -6.057   6.715  -5.057  0.00  0.00      A     
ATOM   3506  OG  SER A 228      -6.133   8.552  -4.141  0.00  0.00      A     
ATOM   3507  HG1 SER A 228      -6.980   8.211  -3.802  0.00  0.00      A     
ATOM   3508  C   SER A 228      -5.876   7.721  -7.699  0.00  0.00      A     
ATOM   3509  O   SER A 228      -4.709   8.047  -7.925  0.00  0.00      A     
ATOM   3510  N   TYR A 229      -6.502   6.854  -8.494  0.00  0.00      A     
ATOM   3511  HN  TYR A 229      -7.465   6.611  -8.293  0.00  0.00      A     
ATOM   3512  CA  TYR A 229      -5.794   6.108  -9.541  0.00  0.00      A     
ATOM   3513  HA  TYR A 229      -4.907   5.685  -9.068  0.00  0.00      A     
ATOM   3514  CB  TYR A 229      -6.649   4.924  -9.996  0.00  0.00      A     
ATOM   3515  HB1 TYR A 229      -7.392   5.258 -10.720  0.00  0.00      A     
ATOM   3516  HB2 TYR A 229      -7.177   4.515  -9.140  0.00  0.00      A     
ATOM   3517  CG  TYR A 229      -5.806   3.814 -10.571  0.00  0.00      A     
ATOM   3518  CD1 TYR A 229      -5.779   3.608 -11.958  0.00  0.00      A     
ATOM   3519  HD1 TYR A 229      -6.388   4.216 -12.606  0.00  0.00      A     
ATOM   3520  CE1 TYR A 229      -4.921   2.639 -12.499  0.00  0.00      A     
ATOM   3521  HE1 TYR A 229      -4.875   2.479 -13.564  0.00  0.00      A     
ATOM   3522  CZ  TYR A 229      -4.073   1.897 -11.656  0.00  0.00      A     
ATOM   3523  OH  TYR A 229      -3.213   1.016 -12.210  0.00  0.00      A     
ATOM   3524  HH  TYR A 229      -2.673   0.540 -11.564  0.00  0.00      A     
ATOM   3525  CE2 TYR A 229      -4.112   2.084 -10.262  0.00  0.00      A     
ATOM   3526  HE2 TYR A 229      -3.455   1.514  -9.623  0.00  0.00      A     
ATOM   3527  CD2 TYR A 229      -4.990   3.042  -9.719  0.00  0.00      A     
ATOM   3528  HD2 TYR A 229      -5.012   3.211  -8.651  0.00  0.00      A     
ATOM   3529  C   TYR A 229      -5.257   6.954 -10.721  0.00  0.00      A     
ATOM   3530  O   TYR A 229      -4.176   6.641 -11.231  0.00  0.00      A     
ATOM   3531  N   PRO A 230      -5.881   8.088 -11.105  0.00  0.00      A     
ATOM   3532  CD  PRO A 230      -7.278   8.437 -10.882  0.00  0.00      A     
ATOM   3533  HD1 PRO A 230      -7.396   8.904  -9.903  0.00  0.00      A     
ATOM   3534  HD2 PRO A 230      -7.927   7.566 -10.966  0.00  0.00      A     
ATOM   3535  CG  PRO A 230      -7.615   9.458 -11.963  0.00  0.00      A     
ATOM   3536  HG1 PRO A 230      -7.841   8.945 -12.900  0.00  0.00      A     
ATOM   3537  HG2 PRO A 230      -8.443  10.103 -11.670  0.00  0.00      A     
ATOM   3538  CB  PRO A 230      -6.298  10.220 -12.089  0.00  0.00      A     
ATOM   3539  HB1 PRO A 230      -6.217  10.730 -13.048  0.00  0.00      A     
ATOM   3540  HB2 PRO A 230      -6.208  10.930 -11.265  0.00  0.00      A     
ATOM   3541  CA  PRO A 230      -5.250   9.112 -11.947  0.00  0.00      A     
ATOM   3542  HA  PRO A 230      -5.080   8.675 -12.931  0.00  0.00      A     
ATOM   3543  C   PRO A 230      -3.900   9.661 -11.440  0.00  0.00      A     
ATOM   3544  O   PRO A 230      -3.097  10.130 -12.242  0.00  0.00      A     
ATOM   3545  N   PHE A 231      -3.578   9.544 -10.145  0.00  0.00      A     
ATOM   3546  HN  PHE A 231      -4.281   9.169  -9.519  0.00  0.00      A     
ATOM   3547  CA  PHE A 231      -2.260   9.864  -9.545  0.00  0.00      A     
ATOM   3548  HA  PHE A 231      -1.726  10.551 -10.201  0.00  0.00      A     
ATOM   3549  CB  PHE A 231      -2.478  10.620  -8.225  0.00  0.00      A     
ATOM   3550  HB1 PHE A 231      -1.542  10.644  -7.665  0.00  0.00      A     
ATOM   3551  HB2 PHE A 231      -3.212  10.099  -7.617  0.00  0.00      A     
ATOM   3552  CG  PHE A 231      -2.940  12.048  -8.423  0.00  0.00      A     
ATOM   3553  CD1 PHE A 231      -4.307  12.345  -8.577  0.00  0.00      A     
ATOM   3554  HD1 PHE A 231      -5.044  11.556  -8.527  0.00  0.00      A     
ATOM   3555  CE1 PHE A 231      -4.722  13.673  -8.782  0.00  0.00      A     
ATOM   3556  HE1 PHE A 231      -5.775  13.900  -8.877  0.00  0.00      A     
ATOM   3557  CZ  PHE A 231      -3.772  14.708  -8.827  0.00  0.00      A     
ATOM   3558  HZ  PHE A 231      -4.093  15.733  -8.960  0.00  0.00      A     
ATOM   3559  CE2 PHE A 231      -2.409  14.413  -8.652  0.00  0.00      A     
ATOM   3560  HE2 PHE A 231      -1.675  15.205  -8.648  0.00  0.00      A     
ATOM   3561  CD2 PHE A 231      -1.994  13.087  -8.460  0.00  0.00      A     
ATOM   3562  HD2 PHE A 231      -0.946  12.868  -8.333  0.00  0.00      A     
ATOM   3563  C   PHE A 231      -1.312   8.644  -9.401  0.00  0.00      A     
ATOM   3564  O   PHE A 231      -0.221   8.744  -8.837  0.00  0.00      A     
ATOM   3565  N   ASP A 232      -1.690   7.499  -9.977  0.00  0.00      A     
ATOM   3566  HN  ASP A 232      -2.637   7.452 -10.333  0.00  0.00      A     
ATOM   3567  CA  ASP A 232      -0.783   6.410 -10.375  0.00  0.00      A     
ATOM   3568  HA  ASP A 232       0.188   6.869 -10.541  0.00  0.00      A     
ATOM   3569  CB  ASP A 232      -0.592   5.392  -9.228  0.00  0.00      A     
ATOM   3570  HB1 ASP A 232      -1.411   4.672  -9.228  0.00  0.00      A     
ATOM   3571  HB2 ASP A 232      -0.616   5.924  -8.274  0.00  0.00      A     
ATOM   3572  CG  ASP A 232       0.758   4.664  -9.327  0.00  0.00      A     
ATOM   3573  OD1 ASP A 232       1.147   4.266 -10.447  0.00  0.00      A     
ATOM   3574  OD2 ASP A 232       1.479   4.522  -8.308  0.00  0.00      A     
ATOM   3575  C   ASP A 232      -1.178   5.816 -11.759  0.00  0.00      A     
ATOM   3576  O   ASP A 232      -1.393   4.614 -11.940  0.00  0.00      A     
ATOM   3577  N   THR A 233      -1.264   6.700 -12.765  0.00  0.00      A     
ATOM   3578  HN  THR A 233      -1.109   7.671 -12.517  0.00  0.00      A     
ATOM   3579  CA  THR A 233      -1.528   6.365 -14.195  0.00  0.00      A     
ATOM   3580  HA  THR A 233      -1.331   5.311 -14.338  0.00  0.00      A     
ATOM   3581  CB  THR A 233      -3.007   6.604 -14.558  0.00  0.00      A     
ATOM   3582  HB  THR A 233      -3.285   7.632 -14.319  0.00  0.00      A     
ATOM   3583  CG2 THR A 233      -3.375   6.310 -16.010  0.00  0.00      A     
ATOM   3584 HG21 THR A 233      -4.457   6.374 -16.135  0.00  0.00      A     
ATOM   3585 HG22 THR A 233      -3.045   5.308 -16.284  0.00  0.00      A     
ATOM   3586 HG23 THR A 233      -2.906   7.036 -16.669  0.00  0.00      A     
ATOM   3587  OG1 THR A 233      -3.811   5.715 -13.817  0.00  0.00      A     
ATOM   3588  HG1 THR A 233      -3.829   6.021 -12.892  0.00  0.00      A     
ATOM   3589  C   THR A 233      -0.572   7.027 -15.199  0.00  0.00      A     
ATOM   3590  O   THR A 233      -0.339   6.491 -16.279  0.00  0.00      A     
ATOM   3591  N   VAL A 234       0.112   8.099 -14.794  0.00  0.00      A     
ATOM   3592  HN  VAL A 234      -0.195   8.529 -13.933  0.00  0.00      A     
ATOM   3593  CA  VAL A 234       1.306   8.673 -15.465  0.00  0.00      A     
ATOM   3594  HA  VAL A 234       1.596   8.001 -16.269  0.00  0.00      A     
ATOM   3595  CB  VAL A 234       1.043  10.054 -16.110  0.00  0.00      A     
ATOM   3596  HB  VAL A 234       1.209  10.833 -15.370  0.00  0.00      A     
ATOM   3597  CG1 VAL A 234       2.007  10.292 -17.276  0.00  0.00      A     
ATOM   3598 HG11 VAL A 234       3.040  10.269 -16.933  0.00  0.00      A     
ATOM   3599 HG12 VAL A 234       1.821  11.273 -17.714  0.00  0.00      A     
ATOM   3600 HG13 VAL A 234       1.861   9.538 -18.049  0.00  0.00      A     
ATOM   3601  CG2 VAL A 234      -0.379  10.213 -16.659  0.00  0.00      A     
ATOM   3602 HG21 VAL A 234      -0.608   9.395 -17.341  0.00  0.00      A     
ATOM   3603 HG22 VAL A 234      -0.465  11.157 -17.194  0.00  0.00      A     
ATOM   3604 HG23 VAL A 234      -1.099  10.224 -15.842  0.00  0.00      A     
ATOM   3605  C   VAL A 234       2.514   8.763 -14.518  0.00  0.00      A     
ATOM   3606  O   VAL A 234       3.652   8.694 -14.973  0.00  0.00      A     
ATOM   3607  N   ARG A 235       2.292   8.775 -13.193  0.00  0.00      A     
ATOM   3608  HN  ARG A 235       1.321   8.867 -12.912  0.00  0.00      A     
ATOM   3609  CA  ARG A 235       3.301   8.728 -12.103  0.00  0.00      A     
ATOM   3610  HA  ARG A 235       3.704   9.730 -11.940  0.00  0.00      A     
ATOM   3611  CB  ARG A 235       2.579   8.251 -10.834  0.00  0.00      A     
ATOM   3612  HB1 ARG A 235       2.295   7.209 -10.988  0.00  0.00      A     
ATOM   3613  HB2 ARG A 235       1.659   8.817 -10.697  0.00  0.00      A     
ATOM   3614  CG  ARG A 235       3.408   8.359  -9.545  0.00  0.00      A     
ATOM   3615  HG1 ARG A 235       3.249   9.342  -9.100  0.00  0.00      A     
ATOM   3616  HG2 ARG A 235       4.472   8.230  -9.743  0.00  0.00      A     
ATOM   3617  CD  ARG A 235       2.959   7.261  -8.577  0.00  0.00      A     
ATOM   3618  HD1 ARG A 235       3.267   6.293  -8.974  0.00  0.00      A     
ATOM   3619  HD2 ARG A 235       1.869   7.282  -8.508  0.00  0.00      A     
ATOM   3620  NE  ARG A 235       3.530   7.453  -7.239  0.00  0.00      A     
ATOM   3621  HE  ARG A 235       4.177   8.218  -7.111  0.00  0.00      A     
ATOM   3622  CZ  ARG A 235       3.082   6.926  -6.133  0.00  0.00      A     
ATOM   3623  NH1 ARG A 235       2.271   5.936  -6.091  0.00  0.00      A     
ATOM   3624 HH11 ARG A 235       1.745   5.826  -5.239  0.00  0.00      A     
ATOM   3625 HH12 ARG A 235       1.921   5.567  -6.969  0.00  0.00      A     
ATOM   3626  NH2 ARG A 235       3.417   7.415  -4.997  0.00  0.00      A     
ATOM   3627 HH21 ARG A 235       2.914   7.084  -4.193  0.00  0.00      A     
ATOM   3628 HH22 ARG A 235       4.012   8.216  -4.983  0.00  0.00      A     
ATOM   3629  C   ARG A 235       4.502   7.811 -12.366  0.00  0.00      A     
ATOM   3630  O   ARG A 235       5.646   8.224 -12.210  0.00  0.00      A     
ATOM   3631  N   ARG A 236       4.248   6.558 -12.762  0.00  0.00      A     
ATOM   3632  HN  ARG A 236       3.267   6.290 -12.825  0.00  0.00      A     
ATOM   3633  CA  ARG A 236       5.289   5.549 -13.059  0.00  0.00      A     
ATOM   3634  HA  ARG A 236       6.150   5.716 -12.414  0.00  0.00      A     
ATOM   3635  CB  ARG A 236       4.766   4.130 -12.799  0.00  0.00      A     
ATOM   3636  HB1 ARG A 236       5.598   3.436 -12.902  0.00  0.00      A     
ATOM   3637  HB2 ARG A 236       4.029   3.894 -13.568  0.00  0.00      A     
ATOM   3638  CG  ARG A 236       4.093   3.908 -11.437  0.00  0.00      A     
ATOM   3639  HG1 ARG A 236       3.500   2.999 -11.505  0.00  0.00      A     
ATOM   3640  HG2 ARG A 236       3.412   4.728 -11.241  0.00  0.00      A     
ATOM   3641  CD  ARG A 236       4.987   3.784 -10.209  0.00  0.00      A     
ATOM   3642  HD1 ARG A 236       5.551   4.709 -10.072  0.00  0.00      A     
ATOM   3643  HD2 ARG A 236       5.684   2.960 -10.350  0.00  0.00      A     
ATOM   3644  NE  ARG A 236       4.106   3.554  -9.048  0.00  0.00      A     
ATOM   3645  HE  ARG A 236       3.174   3.958  -9.089  0.00  0.00      A     
ATOM   3646  CZ  ARG A 236       4.289   2.814  -7.991  0.00  0.00      A     
ATOM   3647  NH1 ARG A 236       5.326   2.090  -7.765  0.00  0.00      A     
ATOM   3648 HH11 ARG A 236       5.401   1.572  -6.916  0.00  0.00      A     
ATOM   3649 HH12 ARG A 236       5.958   1.918  -8.534  0.00  0.00      A     
ATOM   3650  NH2 ARG A 236       3.350   2.777  -7.119  0.00  0.00      A     
ATOM   3651 HH21 ARG A 236       3.465   2.255  -6.276  0.00  0.00      A     
ATOM   3652 HH22 ARG A 236       2.530   3.346  -7.323  0.00  0.00      A     
ATOM   3653  C   ARG A 236       5.800   5.650 -14.498  0.00  0.00      A     
ATOM   3654  O   ARG A 236       6.980   5.425 -14.750  0.00  0.00      A     
ATOM   3655  N   ARG A 237       4.939   6.065 -15.439  0.00  0.00      A     
ATOM   3656  HN  ARG A 237       4.002   6.280 -15.130  0.00  0.00      A     
ATOM   3657  CA  ARG A 237       5.334   6.410 -16.823  0.00  0.00      A     
ATOM   3658  HA  ARG A 237       5.808   5.542 -17.283  0.00  0.00      A     
ATOM   3659  CB  ARG A 237       4.130   6.812 -17.686  0.00  0.00      A     
ATOM   3660  HB1 ARG A 237       4.524   6.980 -18.685  0.00  0.00      A     
ATOM   3661  HB2 ARG A 237       3.715   7.756 -17.337  0.00  0.00      A     
ATOM   3662  CG  ARG A 237       3.002   5.777 -17.799  0.00  0.00      A     
ATOM   3663  HG1 ARG A 237       2.449   5.710 -16.862  0.00  0.00      A     
ATOM   3664  HG2 ARG A 237       3.421   4.799 -18.036  0.00  0.00      A     
ATOM   3665  CD  ARG A 237       2.067   6.231 -18.929  0.00  0.00      A     
ATOM   3666  HD1 ARG A 237       2.666   6.494 -19.803  0.00  0.00      A     
ATOM   3667  HD2 ARG A 237       1.529   7.126 -18.608  0.00  0.00      A     
ATOM   3668  NE  ARG A 237       1.103   5.192 -19.316  0.00  0.00      A     
ATOM   3669  HE  ARG A 237       0.860   4.465 -18.656  0.00  0.00      A     
ATOM   3670  CZ  ARG A 237       0.356   5.203 -20.388  0.00  0.00      A     
ATOM   3671  NH1 ARG A 237       0.481   6.036 -21.349  0.00  0.00      A     
ATOM   3672 HH11 ARG A 237      -0.298   6.078 -21.999  0.00  0.00      A     
ATOM   3673 HH12 ARG A 237       1.191   6.742 -21.317  0.00  0.00      A     
ATOM   3674  NH2 ARG A 237      -0.623   4.391 -20.513  0.00  0.00      A     
ATOM   3675 HH21 ARG A 237      -1.244   4.574 -21.300  0.00  0.00      A     
ATOM   3676 HH22 ARG A 237      -0.774   3.709 -19.794  0.00  0.00      A     
ATOM   3677  C   ARG A 237       6.383   7.525 -16.874  0.00  0.00      A     
ATOM   3678  O   ARG A 237       7.265   7.462 -17.724  0.00  0.00      A     
ATOM   3679  N   MET A 238       6.334   8.477 -15.940  0.00  0.00      A     
ATOM   3680  HN  MET A 238       5.501   8.501 -15.363  0.00  0.00      A     
ATOM   3681  CA  MET A 238       7.371   9.494 -15.700  0.00  0.00      A     
ATOM   3682  HA  MET A 238       7.544  10.045 -16.625  0.00  0.00      A     
ATOM   3683  CB  MET A 238       6.884  10.508 -14.654  0.00  0.00      A     
ATOM   3684  HB1 MET A 238       7.719  11.134 -14.365  0.00  0.00      A     
ATOM   3685  HB2 MET A 238       6.520   9.994 -13.768  0.00  0.00      A     
ATOM   3686  CG  MET A 238       5.791  11.429 -15.200  0.00  0.00      A     
ATOM   3687  HG1 MET A 238       4.925  10.831 -15.480  0.00  0.00      A     
ATOM   3688  HG2 MET A 238       6.176  11.919 -16.090  0.00  0.00      A     
ATOM   3689  SD  MET A 238       5.247  12.724 -14.060  0.00  0.00      A     
ATOM   3690  CE  MET A 238       6.626  13.887 -14.237  0.00  0.00      A     
ATOM   3691  HE1 MET A 238       6.669  14.249 -15.263  0.00  0.00      A     
ATOM   3692  HE2 MET A 238       7.565  13.391 -14.002  0.00  0.00      A     
ATOM   3693  HE3 MET A 238       6.486  14.727 -13.558  0.00  0.00      A     
ATOM   3694  C   MET A 238       8.737   8.902 -15.299  0.00  0.00      A     
ATOM   3695  O   MET A 238       9.721   9.202 -15.965  0.00  0.00      A     
ATOM   3696  N   MET A 239       8.821   7.997 -14.313  0.00  0.00      A     
ATOM   3697  HN  MET A 239       8.003   7.821 -13.747  0.00  0.00      A     
ATOM   3698  CA  MET A 239      10.098   7.322 -13.958  0.00  0.00      A     
ATOM   3699  HA  MET A 239      10.869   8.088 -14.016  0.00  0.00      A     
ATOM   3700  CB  MET A 239      10.118   6.866 -12.492  0.00  0.00      A     
ATOM   3701  HB1 MET A 239       9.849   7.727 -11.890  0.00  0.00      A     
ATOM   3702  HB2 MET A 239      11.138   6.601 -12.217  0.00  0.00      A     
ATOM   3703  CG  MET A 239       9.170   5.724 -12.107  0.00  0.00      A     
ATOM   3704  HG1 MET A 239       8.194   5.947 -12.525  0.00  0.00      A     
ATOM   3705  HG2 MET A 239       9.069   5.734 -11.022  0.00  0.00      A     
ATOM   3706  SD  MET A 239       9.635   4.035 -12.589  0.00  0.00      A     
ATOM   3707  CE  MET A 239      11.213   3.864 -11.701  0.00  0.00      A     
ATOM   3708  HE1 MET A 239      11.970   4.497 -12.166  0.00  0.00      A     
ATOM   3709  HE2 MET A 239      11.554   2.830 -11.739  0.00  0.00      A     
ATOM   3710  HE3 MET A 239      11.085   4.154 -10.658  0.00  0.00      A     
ATOM   3711  C   MET A 239      10.577   6.227 -14.938  0.00  0.00      A     
ATOM   3712  O   MET A 239      11.711   5.763 -14.858  0.00  0.00      A     
ATOM   3713  N   MET A 240       9.762   5.867 -15.937  0.00  0.00      A     
ATOM   3714  HN  MET A 240       8.798   6.161 -15.877  0.00  0.00      A     
ATOM   3715  CA  MET A 240      10.263   5.279 -17.193  0.00  0.00      A     
ATOM   3716  HA  MET A 240      10.864   4.400 -16.959  0.00  0.00      A     
ATOM   3717  CB  MET A 240       9.075   4.858 -18.079  0.00  0.00      A     
ATOM   3718  HB1 MET A 240       8.761   5.701 -18.689  0.00  0.00      A     
ATOM   3719  HB2 MET A 240       8.234   4.576 -17.443  0.00  0.00      A     
ATOM   3720  CG  MET A 240       9.348   3.678 -19.015  0.00  0.00      A     
ATOM   3721  HG1 MET A 240       8.502   3.601 -19.692  0.00  0.00      A     
ATOM   3722  HG2 MET A 240       9.350   2.776 -18.408  0.00  0.00      A     
ATOM   3723  SD  MET A 240      10.870   3.669 -20.011  0.00  0.00      A     
ATOM   3724  CE  MET A 240      10.636   5.082 -21.127  0.00  0.00      A     
ATOM   3725  HE1 MET A 240       9.824   4.881 -21.821  0.00  0.00      A     
ATOM   3726  HE2 MET A 240      11.551   5.243 -21.697  0.00  0.00      A     
ATOM   3727  HE3 MET A 240      10.414   5.983 -20.559  0.00  0.00      A     
ATOM   3728  C   MET A 240      11.167   6.268 -17.957  0.00  0.00      A     
ATOM   3729  O   MET A 240      12.256   5.914 -18.401  0.00  0.00      A     
ATOM   3730  N   GLN A 241      10.744   7.532 -18.085  0.00  0.00      A     
ATOM   3731  HN  GLN A 241       9.910   7.812 -17.586  0.00  0.00      A     
ATOM   3732  CA  GLN A 241      11.452   8.559 -18.873  0.00  0.00      A     
ATOM   3733  HA  GLN A 241      11.593   8.168 -19.882  0.00  0.00      A     
ATOM   3734  CB  GLN A 241      10.637   9.854 -18.984  0.00  0.00      A     
ATOM   3735  HB1 GLN A 241      11.099  10.440 -19.770  0.00  0.00      A     
ATOM   3736  HB2 GLN A 241      10.699  10.418 -18.053  0.00  0.00      A     
ATOM   3737  CG  GLN A 241       9.165   9.678 -19.363  0.00  0.00      A     
ATOM   3738  HG1 GLN A 241       8.735  10.648 -19.605  0.00  0.00      A     
ATOM   3739  HG2 GLN A 241       8.630   9.292 -18.506  0.00  0.00      A     
ATOM   3740  CD  GLN A 241       8.992   8.750 -20.554  0.00  0.00      A     
ATOM   3741  OE1 GLN A 241       9.601   8.912 -21.592  0.00  0.00      A     
ATOM   3742  NE2 GLN A 241       8.183   7.727 -20.454  0.00  0.00      A     
ATOM   3743 HE21 GLN A 241       8.127   7.134 -21.263  0.00  0.00      A     
ATOM   3744 HE22 GLN A 241       7.732   7.532 -19.571  0.00  0.00      A     
ATOM   3745  C   GLN A 241      12.858   8.890 -18.356  0.00  0.00      A     
ATOM   3746  O   GLN A 241      13.708   9.326 -19.122  0.00  0.00      A     
ATOM   3747  N   SER A 242      13.148   8.574 -17.094  0.00  0.00      A     
ATOM   3748  HN  SER A 242      12.386   8.295 -16.489  0.00  0.00      A     
ATOM   3749  CA  SER A 242      14.500   8.511 -16.511  0.00  0.00      A     
ATOM   3750  HA  SER A 242      14.920   9.517 -16.513  0.00  0.00      A     
ATOM   3751  CB  SER A 242      14.399   8.041 -15.054  0.00  0.00      A     
ATOM   3752  HB1 SER A 242      15.292   8.346 -14.508  0.00  0.00      A     
ATOM   3753  HB2 SER A 242      14.316   6.953 -15.042  0.00  0.00      A     
ATOM   3754  OG  SER A 242      13.255   8.561 -14.407  0.00  0.00      A     
ATOM   3755  HG1 SER A 242      13.484   9.407 -13.972  0.00  0.00      A     
ATOM   3756  C   SER A 242      15.488   7.605 -17.284  0.00  0.00      A     
ATOM   3757  O   SER A 242      16.697   7.680 -17.081  0.00  0.00      A     
ATOM   3758  N   GLY A 243      15.006   6.769 -18.213  0.00  0.00      A     
ATOM   3759  HN  GLY A 243      13.996   6.675 -18.264  0.00  0.00      A     
ATOM   3760  CA  GLY A 243      15.789   6.067 -19.249  0.00  0.00      A     
ATOM   3761  HA1 GLY A 243      15.207   5.217 -19.607  0.00  0.00      A     
ATOM   3762  HA2 GLY A 243      16.710   5.684 -18.812  0.00  0.00      A     
ATOM   3763  C   GLY A 243      16.182   6.906 -20.482  0.00  0.00      A     
ATOM   3764  O   GLY A 243      16.690   6.347 -21.453  0.00  0.00      A     
ATOM   3765  N   ARG A 244      15.960   8.227 -20.454  0.00  0.00      A     
ATOM   3766  HN  ARG A 244      15.464   8.584 -19.643  0.00  0.00      A     
ATOM   3767  CA  ARG A 244      16.342   9.239 -21.467  0.00  0.00      A     
ATOM   3768  HA  ARG A 244      17.133   8.847 -22.108  0.00  0.00      A     
ATOM   3769  CB  ARG A 244      15.127   9.606 -22.343  0.00  0.00      A     
ATOM   3770  HB1 ARG A 244      15.457  10.319 -23.102  0.00  0.00      A     
ATOM   3771  HB2 ARG A 244      14.377  10.106 -21.726  0.00  0.00      A     
ATOM   3772  CG  ARG A 244      14.458   8.435 -23.071  0.00  0.00      A     
ATOM   3773  HG1 ARG A 244      13.877   7.843 -22.364  0.00  0.00      A     
ATOM   3774  HG2 ARG A 244      15.212   7.807 -23.546  0.00  0.00      A     
ATOM   3775  CD  ARG A 244      13.539   9.023 -24.146  0.00  0.00      A     
ATOM   3776  HD1 ARG A 244      14.162   9.541 -24.878  0.00  0.00      A     
ATOM   3777  HD2 ARG A 244      12.867   9.753 -23.685  0.00  0.00      A     
ATOM   3778  NE  ARG A 244      12.746   7.993 -24.833  0.00  0.00      A     
ATOM   3779  HE  ARG A 244      12.957   7.019 -24.675  0.00  0.00      A     
ATOM   3780  CZ  ARG A 244      11.817   8.218 -25.724  0.00  0.00      A     
ATOM   3781  NH1 ARG A 244      11.501   9.380 -26.153  0.00  0.00      A     
ATOM   3782 HH11 ARG A 244      10.810   9.469 -26.878  0.00  0.00      A     
ATOM   3783 HH12 ARG A 244      12.127  10.160 -25.951  0.00  0.00      A     
ATOM   3784  NH2 ARG A 244      11.183   7.240 -26.255  0.00  0.00      A     
ATOM   3785 HH21 ARG A 244      10.610   7.452 -27.053  0.00  0.00      A     
ATOM   3786 HH22 ARG A 244      11.528   6.316 -26.056  0.00  0.00      A     
ATOM   3787  C   ARG A 244      16.889  10.522 -20.816  0.00  0.00      A     
ATOM   3788  O   ARG A 244      16.961  10.636 -19.593  0.00  0.00      A     
ATOM   3789  N   LYS A 245      17.255  11.504 -21.644  0.00  0.00      A     
ATOM   3790  HN  LYS A 245      17.182  11.313 -22.637  0.00  0.00      A     
ATOM   3791  CA  LYS A 245      17.587  12.885 -21.237  0.00  0.00      A     
ATOM   3792  HA  LYS A 245      18.208  12.865 -20.340  0.00  0.00      A     
ATOM   3793  CB  LYS A 245      18.365  13.561 -22.376  0.00  0.00      A     
ATOM   3794  HB1 LYS A 245      18.619  14.579 -22.077  0.00  0.00      A     
ATOM   3795  HB2 LYS A 245      17.726  13.611 -23.260  0.00  0.00      A     
ATOM   3796  CG  LYS A 245      19.653  12.798 -22.727  0.00  0.00      A     
ATOM   3797  HG1 LYS A 245      19.424  11.757 -22.953  0.00  0.00      A     
ATOM   3798  HG2 LYS A 245      20.327  12.816 -21.878  0.00  0.00      A     
ATOM   3799  CD  LYS A 245      20.349  13.381 -23.953  0.00  0.00      A     
ATOM   3800  HD1 LYS A 245      19.623  13.452 -24.764  0.00  0.00      A     
ATOM   3801  HD2 LYS A 245      21.140  12.694 -24.255  0.00  0.00      A     
ATOM   3802  CE  LYS A 245      20.974  14.750 -23.698  0.00  0.00      A     
ATOM   3803  HE1 LYS A 245      21.848  14.618 -23.053  0.00  0.00      A     
ATOM   3804  HE2 LYS A 245      20.260  15.404 -23.188  0.00  0.00      A     
ATOM   3805  NZ  LYS A 245      21.383  15.354 -24.981  0.00  0.00      A     
ATOM   3806  HZ1 LYS A 245      21.829  14.670 -25.588  0.00  0.00      A     
ATOM   3807  HZ2 LYS A 245      22.013  16.136 -24.837  0.00  0.00      A     
ATOM   3808  HZ3 LYS A 245      20.570  15.709 -25.479  0.00  0.00      A     
ATOM   3809  C   LYS A 245      16.333  13.711 -20.922  0.00  0.00      A     
ATOM   3810  O   LYS A 245      15.315  13.595 -21.599  0.00  0.00      A     
ATOM   3811  N   GLY A 246      16.435  14.616 -19.952  0.00  0.00      A     
ATOM   3812  HN  GLY A 246      17.314  14.632 -19.448  0.00  0.00      A     
ATOM   3813  CA  GLY A 246      15.427  15.627 -19.579  0.00  0.00      A     
ATOM   3814  HA1 GLY A 246      15.857  16.262 -18.807  0.00  0.00      A     
ATOM   3815  HA2 GLY A 246      14.559  15.133 -19.147  0.00  0.00      A     
ATOM   3816  C   GLY A 246      14.934  16.556 -20.703  0.00  0.00      A     
ATOM   3817  O   GLY A 246      13.887  17.181 -20.549  0.00  0.00      A     
ATOM   3818  N   THR A 247      15.651  16.655 -21.824  0.00  0.00      A     
ATOM   3819  HN  THR A 247      16.550  16.193 -21.852  0.00  0.00      A     
ATOM   3820  CA  THR A 247      15.182  17.269 -23.092  0.00  0.00      A     
ATOM   3821  HA  THR A 247      14.773  18.258 -22.891  0.00  0.00      A     
ATOM   3822  CB  THR A 247      16.339  17.421 -24.092  0.00  0.00      A     
ATOM   3823  HB  THR A 247      15.945  17.677 -25.077  0.00  0.00      A     
ATOM   3824  CG2 THR A 247      17.335  18.495 -23.672  0.00  0.00      A     
ATOM   3825 HG21 THR A 247      17.793  18.234 -22.718  0.00  0.00      A     
ATOM   3826 HG22 THR A 247      16.823  19.453 -23.577  0.00  0.00      A     
ATOM   3827 HG23 THR A 247      18.111  18.587 -24.431  0.00  0.00      A     
ATOM   3828  OG1 THR A 247      17.062  16.214 -24.169  0.00  0.00      A     
ATOM   3829  HG1 THR A 247      17.691  16.306 -24.905  0.00  0.00      A     
ATOM   3830  C   THR A 247      14.092  16.473 -23.823  0.00  0.00      A     
ATOM   3831  O   THR A 247      13.305  17.057 -24.565  0.00  0.00      A     
ATOM   3832  N   ASP A 248      14.002  15.160 -23.604  0.00  0.00      A     
ATOM   3833  HN  ASP A 248      14.689  14.760 -22.974  0.00  0.00      A     
ATOM   3834  CA  ASP A 248      13.217  14.203 -24.409  0.00  0.00      A     
ATOM   3835  HA  ASP A 248      12.629  14.748 -25.148  0.00  0.00      A     
ATOM   3836  CB  ASP A 248      14.223  13.315 -25.159  0.00  0.00      A     
ATOM   3837  HB1 ASP A 248      14.651  12.587 -24.466  0.00  0.00      A     
ATOM   3838  HB2 ASP A 248      15.035  13.941 -25.527  0.00  0.00      A     
ATOM   3839  CG  ASP A 248      13.605  12.596 -26.357  0.00  0.00      A     
ATOM   3840  OD1 ASP A 248      13.378  11.369 -26.299  0.00  0.00      A     
ATOM   3841  OD2 ASP A 248      13.378  13.244 -27.402  0.00  0.00      A     
ATOM   3842  C   ASP A 248      12.216  13.350 -23.595  0.00  0.00      A     
ATOM   3843  O   ASP A 248      11.458  12.558 -24.160  0.00  0.00      A     
ATOM   3844  N   ILE A 249      12.188  13.509 -22.267  0.00  0.00      A     
ATOM   3845  HN  ILE A 249      12.867  14.140 -21.867  0.00  0.00      A     
ATOM   3846  CA  ILE A 249      11.236  12.829 -21.372  0.00  0.00      A     
ATOM   3847  HA  ILE A 249      11.427  11.763 -21.483  0.00  0.00      A     
ATOM   3848  CB  ILE A 249      11.480  13.185 -19.882  0.00  0.00      A     
ATOM   3849  HB  ILE A 249      10.695  12.697 -19.303  0.00  0.00      A     
ATOM   3850  CG2 ILE A 249      12.830  12.602 -19.429  0.00  0.00      A     
ATOM   3851 HG21 ILE A 249      12.863  12.512 -18.343  0.00  0.00      A     
ATOM   3852 HG22 ILE A 249      13.642  13.240 -19.757  0.00  0.00      A     
ATOM   3853 HG23 ILE A 249      12.995  11.620 -19.865  0.00  0.00      A     
ATOM   3854  CG1 ILE A 249      11.426  14.692 -19.547  0.00  0.00      A     
ATOM   3855 HG11 ILE A 249      10.493  15.109 -19.907  0.00  0.00      A     
ATOM   3856 HG12 ILE A 249      12.238  15.211 -20.053  0.00  0.00      A     
ATOM   3857  CD  ILE A 249      11.499  14.989 -18.043  0.00  0.00      A     
ATOM   3858  HD1 ILE A 249      10.733  14.421 -17.513  0.00  0.00      A     
ATOM   3859  HD2 ILE A 249      11.323  16.050 -17.882  0.00  0.00      A     
ATOM   3860  HD3 ILE A 249      12.483  14.734 -17.649  0.00  0.00      A     
ATOM   3861  C   ILE A 249       9.765  13.037 -21.785  0.00  0.00      A     
ATOM   3862  O   ILE A 249       9.244  14.146 -21.772  0.00  0.00      A     
ATOM   3863  N   MET A 250       9.061  11.951 -22.129  0.00  0.00      A     
ATOM   3864  HN  MET A 250       9.558  11.069 -22.171  0.00  0.00      A     
ATOM   3865  CA  MET A 250       7.678  11.980 -22.662  0.00  0.00      A     
ATOM   3866  HA  MET A 250       7.690  12.564 -23.583  0.00  0.00      A     
ATOM   3867  CB  MET A 250       7.275  10.533 -22.991  0.00  0.00      A     
ATOM   3868  HB1 MET A 250       6.909  10.044 -22.089  0.00  0.00      A     
ATOM   3869  HB2 MET A 250       8.148   9.987 -23.347  0.00  0.00      A     
ATOM   3870  CG  MET A 250       6.224  10.419 -24.087  0.00  0.00      A     
ATOM   3871  HG1 MET A 250       5.362  11.048 -23.861  0.00  0.00      A     
ATOM   3872  HG2 MET A 250       5.887   9.382 -24.120  0.00  0.00      A     
ATOM   3873  SD  MET A 250       6.894  10.855 -25.709  0.00  0.00      A     
ATOM   3874  CE  MET A 250       5.645  10.045 -26.720  0.00  0.00      A     
ATOM   3875  HE1 MET A 250       5.666   8.972 -26.532  0.00  0.00      A     
ATOM   3876  HE2 MET A 250       5.852  10.233 -27.773  0.00  0.00      A     
ATOM   3877  HE3 MET A 250       4.659  10.432 -26.462  0.00  0.00      A     
ATOM   3878  C   MET A 250       6.612  12.622 -21.743  0.00  0.00      A     
ATOM   3879  O   MET A 250       5.509  12.955 -22.178  0.00  0.00      A     
ATOM   3880  N   TYR A 251       6.942  12.790 -20.463  0.00  0.00      A     
ATOM   3881  HN  TYR A 251       7.902  12.600 -20.227  0.00  0.00      A     
ATOM   3882  CA  TYR A 251       6.054  13.185 -19.367  0.00  0.00      A     
ATOM   3883  HA  TYR A 251       5.215  13.770 -19.745  0.00  0.00      A     
ATOM   3884  CB  TYR A 251       5.527  11.897 -18.703  0.00  0.00      A     
ATOM   3885  HB1 TYR A 251       4.888  12.163 -17.866  0.00  0.00      A     
ATOM   3886  HB2 TYR A 251       6.377  11.350 -18.295  0.00  0.00      A     
ATOM   3887  CG  TYR A 251       4.741  10.949 -19.591  0.00  0.00      A     
ATOM   3888  CD1 TYR A 251       3.511  11.351 -20.147  0.00  0.00      A     
ATOM   3889  HD1 TYR A 251       3.132  12.346 -19.956  0.00  0.00      A     
ATOM   3890  CE1 TYR A 251       2.767  10.454 -20.939  0.00  0.00      A     
ATOM   3891  HE1 TYR A 251       1.817  10.752 -21.357  0.00  0.00      A     
ATOM   3892  CZ  TYR A 251       3.249   9.149 -21.165  0.00  0.00      A     
ATOM   3893  OH  TYR A 251       2.525   8.267 -21.896  0.00  0.00      A     
ATOM   3894  HH  TYR A 251       1.896   8.761 -22.454  0.00  0.00      A     
ATOM   3895  CE2 TYR A 251       4.488   8.754 -20.629  0.00  0.00      A     
ATOM   3896  HE2 TYR A 251       4.858   7.766 -20.851  0.00  0.00      A     
ATOM   3897  CD2 TYR A 251       5.230   9.651 -19.835  0.00  0.00      A     
ATOM   3898  HD2 TYR A 251       6.176   9.348 -19.416  0.00  0.00      A     
ATOM   3899  C   TYR A 251       6.839  14.045 -18.355  0.00  0.00      A     
ATOM   3900  O   TYR A 251       7.709  13.519 -17.658  0.00  0.00      A     
ATOM   3901  N   THR A 252       6.596  15.362 -18.300  0.00  0.00      A     
ATOM   3902  HN  THR A 252       5.875  15.738 -18.917  0.00  0.00      A     
ATOM   3903  CA  THR A 252       7.534  16.327 -17.659  0.00  0.00      A     
ATOM   3904  HA  THR A 252       8.463  15.806 -17.433  0.00  0.00      A     
ATOM   3905  CB  THR A 252       7.931  17.497 -18.581  0.00  0.00      A     
ATOM   3906  HB  THR A 252       8.894  17.879 -18.241  0.00  0.00      A     
ATOM   3907  CG2 THR A 252       8.064  17.116 -20.053  0.00  0.00      A     
ATOM   3908 HG21 THR A 252       7.081  17.023 -20.515  0.00  0.00      A     
ATOM   3909 HG22 THR A 252       8.583  16.167 -20.146  0.00  0.00      A     
ATOM   3910 HG23 THR A 252       8.641  17.876 -20.579  0.00  0.00      A     
ATOM   3911  OG1 THR A 252       6.994  18.545 -18.498  0.00  0.00      A     
ATOM   3912  HG1 THR A 252       7.025  19.028 -19.348  0.00  0.00      A     
ATOM   3913  C   THR A 252       7.070  16.925 -16.329  0.00  0.00      A     
ATOM   3914  O   THR A 252       7.896  17.431 -15.568  0.00  0.00      A     
ATOM   3915  N   GLY A 253       5.778  16.859 -16.002  0.00  0.00      A     
ATOM   3916  HN  GLY A 253       5.143  16.446 -16.672  0.00  0.00      A     
ATOM   3917  CA  GLY A 253       5.234  17.416 -14.756  0.00  0.00      A     
ATOM   3918  HA1 GLY A 253       5.533  18.461 -14.666  0.00  0.00      A     
ATOM   3919  HA2 GLY A 253       5.671  16.870 -13.925  0.00  0.00      A     
ATOM   3920  C   GLY A 253       3.712  17.347 -14.600  0.00  0.00      A     
ATOM   3921  O   GLY A 253       2.979  17.042 -15.537  0.00  0.00      A     
ATOM   3922  N   THR A 254       3.221  17.670 -13.404  0.00  0.00      A     
ATOM   3923  HN  THR A 254       3.869  17.998 -12.699  0.00  0.00      A     
ATOM   3924  CA  THR A 254       1.806  17.497 -12.969  0.00  0.00      A     
ATOM   3925  HA  THR A 254       1.512  16.468 -13.172  0.00  0.00      A     
ATOM   3926  CB  THR A 254       1.673  17.715 -11.460  0.00  0.00      A     
ATOM   3927  HB  THR A 254       0.625  17.746 -11.165  0.00  0.00      A     
ATOM   3928  CG2 THR A 254       2.362  16.584 -10.711  0.00  0.00      A     
ATOM   3929 HG21 THR A 254       1.690  15.735 -10.681  0.00  0.00      A     
ATOM   3930 HG22 THR A 254       2.574  16.877  -9.691  0.00  0.00      A     
ATOM   3931 HG23 THR A 254       3.290  16.293 -11.196  0.00  0.00      A     
ATOM   3932  OG1 THR A 254       2.301  18.912 -11.071  0.00  0.00      A     
ATOM   3933  HG1 THR A 254       1.597  19.544 -10.835  0.00  0.00      A     
ATOM   3934  C   THR A 254       0.760  18.363 -13.676  0.00  0.00      A     
ATOM   3935  O   THR A 254      -0.438  18.188 -13.456  0.00  0.00      A     
ATOM   3936  N   LEU A 255       1.185  19.258 -14.570  0.00  0.00      A     
ATOM   3937  HN  LEU A 255       2.179  19.422 -14.609  0.00  0.00      A     
ATOM   3938  CA  LEU A 255       0.323  19.998 -15.505  0.00  0.00      A     
ATOM   3939  HA  LEU A 255      -0.673  19.559 -15.455  0.00  0.00      A     
ATOM   3940  CB  LEU A 255       0.225  21.448 -14.997  0.00  0.00      A     
ATOM   3941  HB1 LEU A 255       1.187  21.940 -15.148  0.00  0.00      A     
ATOM   3942  HB2 LEU A 255       0.038  21.411 -13.923  0.00  0.00      A     
ATOM   3943  CG  LEU A 255      -0.878  22.319 -15.625  0.00  0.00      A     
ATOM   3944  HG  LEU A 255      -0.642  22.528 -16.668  0.00  0.00      A     
ATOM   3945  CD1 LEU A 255      -2.272  21.694 -15.537  0.00  0.00      A     
ATOM   3946 HD11 LEU A 255      -2.328  20.824 -16.190  0.00  0.00      A     
ATOM   3947 HD12 LEU A 255      -3.018  22.413 -15.871  0.00  0.00      A     
ATOM   3948 HD13 LEU A 255      -2.488  21.406 -14.508  0.00  0.00      A     
ATOM   3949  CD2 LEU A 255      -0.932  23.641 -14.869  0.00  0.00      A     
ATOM   3950 HD21 LEU A 255       0.040  24.131 -14.923  0.00  0.00      A     
ATOM   3951 HD22 LEU A 255      -1.194  23.469 -13.825  0.00  0.00      A     
ATOM   3952 HD23 LEU A 255      -1.677  24.282 -15.326  0.00  0.00      A     
ATOM   3953  C   LEU A 255       0.738  19.850 -16.991  0.00  0.00      A     
ATOM   3954  O   LEU A 255       0.039  20.325 -17.877  0.00  0.00      A     
ATOM   3955  N   ASP A 256       1.797  19.081 -17.267  0.00  0.00      A     
ATOM   3956  HN  ASP A 256       2.313  18.710 -16.483  0.00  0.00      A     
ATOM   3957  CA  ASP A 256       2.102  18.476 -18.578  0.00  0.00      A     
ATOM   3958  HA  ASP A 256       1.736  19.120 -19.380  0.00  0.00      A     
ATOM   3959  CB  ASP A 256       3.633  18.368 -18.688  0.00  0.00      A     
ATOM   3960  HB1 ASP A 256       4.013  17.806 -17.836  0.00  0.00      A     
ATOM   3961  HB2 ASP A 256       4.066  19.368 -18.652  0.00  0.00      A     
ATOM   3962  CG  ASP A 256       4.083  17.672 -19.971  0.00  0.00      A     
ATOM   3963  OD1 ASP A 256       4.518  16.498 -19.899  0.00  0.00      A     
ATOM   3964  OD2 ASP A 256       3.938  18.280 -21.059  0.00  0.00      A     
ATOM   3965  C   ASP A 256       1.452  17.079 -18.766  0.00  0.00      A     
ATOM   3966  O   ASP A 256       1.370  16.565 -19.877  0.00  0.00      A     
ATOM   3967  N   CYS A 257       0.990  16.453 -17.680  0.00  0.00      A     
ATOM   3968  HN  CYS A 257       1.179  16.900 -16.794  0.00  0.00      A     
ATOM   3969  CA  CYS A 257       0.565  15.047 -17.638  0.00  0.00      A     
ATOM   3970  HA  CYS A 257       0.609  14.622 -18.642  0.00  0.00      A     
ATOM   3971  CB  CYS A 257       1.586  14.293 -16.774  0.00  0.00      A     
ATOM   3972  HB1 CYS A 257       1.253  13.270 -16.601  0.00  0.00      A     
ATOM   3973  HB2 CYS A 257       1.694  14.791 -15.809  0.00  0.00      A     
ATOM   3974  SG  CYS A 257       3.189  14.268 -17.624  0.00  0.00      A     
ATOM   3975  HG1 CYS A 257       3.174  15.532 -18.074  0.00  0.00      A     
ATOM   3976  C   CYS A 257      -0.895  14.830 -17.176  0.00  0.00      A     
ATOM   3977  O   CYS A 257      -1.299  13.693 -16.922  0.00  0.00      A     
ATOM   3978  N   TRP A 258      -1.726  15.880 -17.130  0.00  0.00      A     
ATOM   3979  HN  TRP A 258      -1.340  16.778 -17.410  0.00  0.00      A     
ATOM   3980  CA  TRP A 258      -3.167  15.818 -16.788  0.00  0.00      A     
ATOM   3981  HA  TRP A 258      -3.413  14.805 -16.469  0.00  0.00      A     
ATOM   3982  CB  TRP A 258      -3.478  16.737 -15.590  0.00  0.00      A     
ATOM   3983  HB1 TRP A 258      -4.290  17.416 -15.853  0.00  0.00      A     
ATOM   3984  HB2 TRP A 258      -2.608  17.360 -15.370  0.00  0.00      A     
ATOM   3985  CG  TRP A 258      -3.886  16.016 -14.337  0.00  0.00      A     
ATOM   3986  CD1 TRP A 258      -3.162  15.954 -13.196  0.00  0.00      A     
ATOM   3987  HD1 TRP A 258      -2.195  16.422 -13.045  0.00  0.00      A     
ATOM   3988  NE1 TRP A 258      -3.832  15.198 -12.253  0.00  0.00      A     
ATOM   3989  HE1 TRP A 258      -3.477  15.023 -11.319  0.00  0.00      A     
ATOM   3990  CE2 TRP A 258      -4.999  14.677 -12.758  0.00  0.00      A     
ATOM   3991  CZ2 TRP A 258      -5.971  13.820 -12.224  0.00  0.00      A     
ATOM   3992  HZ2 TRP A 258      -5.871  13.443 -11.219  0.00  0.00      A     
ATOM   3993  CH2 TRP A 258      -7.076  13.462 -13.012  0.00  0.00      A     
ATOM   3994  HH2 TRP A 258      -7.841  12.806 -12.621  0.00  0.00      A     
ATOM   3995  CZ3 TRP A 258      -7.194  13.964 -14.315  0.00  0.00      A     
ATOM   3996  HZ3 TRP A 258      -8.056  13.690 -14.906  0.00  0.00      A     
ATOM   3997  CE3 TRP A 258      -6.214  14.829 -14.838  0.00  0.00      A     
ATOM   3998  HE3 TRP A 258      -6.332  15.223 -15.829  0.00  0.00      A     
ATOM   3999  CD2 TRP A 258      -5.080  15.203 -14.083  0.00  0.00      A     
ATOM   4000  C   TRP A 258      -4.114  16.085 -17.976  0.00  0.00      A     
ATOM   4001  O   TRP A 258      -5.305  15.776 -17.897  0.00  0.00      A     
ATOM   4002  N   ARG A 259      -3.607  16.566 -19.117  0.00  0.00      A     
ATOM   4003  HN  ARG A 259      -2.656  16.922 -19.064  0.00  0.00      A     
ATOM   4004  CA  ARG A 259      -4.349  16.776 -20.385  0.00  0.00      A     
ATOM   4005  HA  ARG A 259      -5.398  16.509 -20.256  0.00  0.00      A     
ATOM   4006  CB  ARG A 259      -4.306  18.269 -20.781  0.00  0.00      A     
ATOM   4007  HB1 ARG A 259      -4.684  18.358 -21.799  0.00  0.00      A     
ATOM   4008  HB2 ARG A 259      -3.276  18.617 -20.794  0.00  0.00      A     
ATOM   4009  CG  ARG A 259      -5.125  19.257 -19.934  0.00  0.00      A     
ATOM   4010  HG1 ARG A 259      -6.168  18.943 -19.916  0.00  0.00      A     
ATOM   4011  HG2 ARG A 259      -5.063  20.218 -20.444  0.00  0.00      A     
ATOM   4012  CD  ARG A 259      -4.644  19.486 -18.500  0.00  0.00      A     
ATOM   4013  HD1 ARG A 259      -3.556  19.555 -18.503  0.00  0.00      A     
ATOM   4014  HD2 ARG A 259      -4.934  18.643 -17.875  0.00  0.00      A     
ATOM   4015  NE  ARG A 259      -5.183  20.746 -17.956  0.00  0.00      A     
ATOM   4016  HE  ARG A 259      -4.715  21.600 -18.216  0.00  0.00      A     
ATOM   4017  CZ  ARG A 259      -6.179  20.922 -17.129  0.00  0.00      A     
ATOM   4018  NH1 ARG A 259      -6.961  19.989 -16.727  0.00  0.00      A     
ATOM   4019 HH11 ARG A 259      -7.734  20.222 -16.121  0.00  0.00      A     
ATOM   4020 HH12 ARG A 259      -6.948  19.117 -17.228  0.00  0.00      A     
ATOM   4021  NH2 ARG A 259      -6.406  22.088 -16.663  0.00  0.00      A     
ATOM   4022 HH21 ARG A 259      -6.966  22.175 -15.830  0.00  0.00      A     
ATOM   4023 HH22 ARG A 259      -5.804  22.838 -16.969  0.00  0.00      A     
ATOM   4024  C   ARG A 259      -3.876  15.877 -21.549  0.00  0.00      A     
ATOM   4025  O   ARG A 259      -4.583  15.782 -22.554  0.00  0.00      A     
ATOM   4026  N   LYS A 260      -2.740  15.172 -21.419  0.00  0.00      A     
ATOM   4027  HN  LYS A 260      -2.174  15.383 -20.613  0.00  0.00      A     
ATOM   4028  CA  LYS A 260      -2.224  14.194 -22.412  0.00  0.00      A     
ATOM   4029  HA  LYS A 260      -2.127  14.721 -23.361  0.00  0.00      A     
ATOM   4030  CB  LYS A 260      -0.805  13.718 -22.029  0.00  0.00      A     
ATOM   4031  HB1 LYS A 260      -0.630  12.724 -22.437  0.00  0.00      A     
ATOM   4032  HB2 LYS A 260      -0.699  13.680 -20.944  0.00  0.00      A     
ATOM   4033  CG  LYS A 260       0.259  14.652 -22.625  0.00  0.00      A     
ATOM   4034  HG1 LYS A 260       0.042  15.672 -22.316  0.00  0.00      A     
ATOM   4035  HG2 LYS A 260       0.194  14.602 -23.713  0.00  0.00      A     
ATOM   4036  CD  LYS A 260       1.696  14.313 -22.209  0.00  0.00      A     
ATOM   4037  HD1 LYS A 260       1.967  13.317 -22.565  0.00  0.00      A     
ATOM   4038  HD2 LYS A 260       1.780  14.346 -21.122  0.00  0.00      A     
ATOM   4039  CE  LYS A 260       2.617  15.364 -22.841  0.00  0.00      A     
ATOM   4040  HE1 LYS A 260       2.201  16.355 -22.632  0.00  0.00      A     
ATOM   4041  HE2 LYS A 260       2.621  15.221 -23.926  0.00  0.00      A     
ATOM   4042  NZ  LYS A 260       3.998  15.298 -22.312  0.00  0.00      A     
ATOM   4043  HZ1 LYS A 260       4.033  15.587 -21.333  0.00  0.00      A     
ATOM   4044  HZ2 LYS A 260       4.595  15.964 -22.794  0.00  0.00      A     
ATOM   4045  HZ3 LYS A 260       4.410  14.373 -22.400  0.00  0.00      A     
ATOM   4046  C   LYS A 260      -3.193  13.037 -22.724  0.00  0.00      A     
ATOM   4047  O   LYS A 260      -3.678  12.989 -23.854  0.00  0.00      A     
ATOM   4048  N   ILE A 261      -3.579  12.197 -21.751  0.00  0.00      A     
ATOM   4049  HN  ILE A 261      -3.164  12.335 -20.839  0.00  0.00      A     
ATOM   4050  CA  ILE A 261      -4.595  11.118 -21.919  0.00  0.00      A     
ATOM   4051  HA  ILE A 261      -4.194  10.377 -22.611  0.00  0.00      A     
ATOM   4052  CB  ILE A 261      -4.939  10.388 -20.589  0.00  0.00      A     
ATOM   4053  HB  ILE A 261      -5.189  11.131 -19.835  0.00  0.00      A     
ATOM   4054  CG2 ILE A 261      -6.159   9.456 -20.746  0.00  0.00      A     
ATOM   4055 HG21 ILE A 261      -7.073  10.030 -20.901  0.00  0.00      A     
ATOM   4056 HG22 ILE A 261      -6.308   8.858 -19.849  0.00  0.00      A     
ATOM   4057 HG23 ILE A 261      -6.007   8.792 -21.594  0.00  0.00      A     
ATOM   4058  CG1 ILE A 261      -3.755   9.554 -20.071  0.00  0.00      A     
ATOM   4059 HG11 ILE A 261      -2.839  10.107 -20.240  0.00  0.00      A     
ATOM   4060 HG12 ILE A 261      -3.690   8.622 -20.630  0.00  0.00      A     
ATOM   4061  CD  ILE A 261      -3.837   9.239 -18.570  0.00  0.00      A     
ATOM   4062  HD1 ILE A 261      -2.915   8.752 -18.257  0.00  0.00      A     
ATOM   4063  HD2 ILE A 261      -4.672   8.571 -18.360  0.00  0.00      A     
ATOM   4064  HD3 ILE A 261      -3.955  10.162 -18.001  0.00  0.00      A     
ATOM   4065  C   ILE A 261      -5.891  11.649 -22.538  0.00  0.00      A     
ATOM   4066  O   ILE A 261      -6.382  11.066 -23.505  0.00  0.00      A     
ATOM   4067  N   ALA A 262      -6.412  12.767 -22.021  0.00  0.00      A     
ATOM   4068  HN  ALA A 262      -5.923  13.169 -21.226  0.00  0.00      A     
ATOM   4069  CA  ALA A 262      -7.698  13.377 -22.386  0.00  0.00      A     
ATOM   4070  HA  ALA A 262      -8.490  12.696 -22.072  0.00  0.00      A     
ATOM   4071  CB  ALA A 262      -7.845  14.681 -21.588  0.00  0.00      A     
ATOM   4072  HB1 ALA A 262      -7.695  14.496 -20.525  0.00  0.00      A     
ATOM   4073  HB2 ALA A 262      -8.845  15.092 -21.733  0.00  0.00      A     
ATOM   4074  HB3 ALA A 262      -7.114  15.414 -21.929  0.00  0.00      A     
ATOM   4075  C   ALA A 262      -7.920  13.618 -23.895  0.00  0.00      A     
ATOM   4076  O   ALA A 262      -9.071  13.676 -24.336  0.00  0.00      A     
ATOM   4077  N   ARG A 263      -6.838  13.693 -24.684  0.00  0.00      A     
ATOM   4078  HN  ARG A 263      -5.938  13.674 -24.217  0.00  0.00      A     
ATOM   4079  CA  ARG A 263      -6.853  13.845 -26.155  0.00  0.00      A     
ATOM   4080  HA  ARG A 263      -7.854  13.612 -26.521  0.00  0.00      A     
ATOM   4081  CB  ARG A 263      -6.571  15.313 -26.526  0.00  0.00      A     
ATOM   4082  HB1 ARG A 263      -6.674  15.418 -27.606  0.00  0.00      A     
ATOM   4083  HB2 ARG A 263      -5.547  15.557 -26.250  0.00  0.00      A     
ATOM   4084  CG  ARG A 263      -7.509  16.330 -25.853  0.00  0.00      A     
ATOM   4085  HG1 ARG A 263      -7.304  16.366 -24.782  0.00  0.00      A     
ATOM   4086  HG2 ARG A 263      -8.548  16.040 -26.014  0.00  0.00      A     
ATOM   4087  CD  ARG A 263      -7.274  17.719 -26.453  0.00  0.00      A     
ATOM   4088  HD1 ARG A 263      -7.630  17.714 -27.484  0.00  0.00      A     
ATOM   4089  HD2 ARG A 263      -6.200  17.913 -26.485  0.00  0.00      A     
ATOM   4090  NE  ARG A 263      -7.976  18.782 -25.705  0.00  0.00      A     
ATOM   4091  HE  ARG A 263      -8.983  18.764 -25.656  0.00  0.00      A     
ATOM   4092  CZ  ARG A 263      -7.442  19.847 -25.168  0.00  0.00      A     
ATOM   4093  NH1 ARG A 263      -6.187  19.955 -24.923  0.00  0.00      A     
ATOM   4094 HH11 ARG A 263      -5.785  20.852 -24.695  0.00  0.00      A     
ATOM   4095 HH12 ARG A 263      -5.594  19.147 -25.084  0.00  0.00      A     
ATOM   4096  NH2 ARG A 263      -8.162  20.843 -24.805  0.00  0.00      A     
ATOM   4097 HH21 ARG A 263      -7.703  21.653 -24.409  0.00  0.00      A     
ATOM   4098 HH22 ARG A 263      -9.167  20.833 -24.904  0.00  0.00      A     
ATOM   4099  C   ARG A 263      -5.935  12.861 -26.911  0.00  0.00      A     
ATOM   4100  O   ARG A 263      -5.601  13.084 -28.073  0.00  0.00      A     
ATOM   4101  N   ASP A 264      -5.554  11.742 -26.283  0.00  0.00      A     
ATOM   4102  HN  ASP A 264      -5.829  11.642 -25.317  0.00  0.00      A     
ATOM   4103  CA  ASP A 264      -4.654  10.740 -26.886  0.00  0.00      A     
ATOM   4104  HA  ASP A 264      -4.611  10.919 -27.959  0.00  0.00      A     
ATOM   4105  CB  ASP A 264      -3.242  10.966 -26.334  0.00  0.00      A     
ATOM   4106  HB1 ASP A 264      -3.123  10.474 -25.368  0.00  0.00      A     
ATOM   4107  HB2 ASP A 264      -3.095  12.033 -26.186  0.00  0.00      A     
ATOM   4108  CG  ASP A 264      -2.180  10.485 -27.314  0.00  0.00      A     
ATOM   4109  OD1 ASP A 264      -1.743   9.317 -27.256  0.00  0.00      A     
ATOM   4110  OD2 ASP A 264      -1.763  11.293 -28.182  0.00  0.00      A     
ATOM   4111  C   ASP A 264      -5.068   9.259 -26.739  0.00  0.00      A     
ATOM   4112  O   ASP A 264      -5.200   8.574 -27.756  0.00  0.00      A     
ATOM   4113  N   GLU A 265      -5.289   8.751 -25.522  0.00  0.00      A     
ATOM   4114  HN  GLU A 265      -5.203   9.374 -24.731  0.00  0.00      A     
ATOM   4115  CA  GLU A 265      -5.346   7.290 -25.261  0.00  0.00      A     
ATOM   4116  HA  GLU A 265      -4.846   6.770 -26.080  0.00  0.00      A     
ATOM   4117  CB  GLU A 265      -4.545   6.946 -23.985  0.00  0.00      A     
ATOM   4118  HB1 GLU A 265      -4.706   5.897 -23.735  0.00  0.00      A     
ATOM   4119  HB2 GLU A 265      -4.901   7.559 -23.158  0.00  0.00      A     
ATOM   4120  CG  GLU A 265      -3.033   7.157 -24.162  0.00  0.00      A     
ATOM   4121  HG1 GLU A 265      -2.684   6.544 -24.996  0.00  0.00      A     
ATOM   4122  HG2 GLU A 265      -2.846   8.203 -24.417  0.00  0.00      A     
ATOM   4123  CD  GLU A 265      -2.238   6.797 -22.895  0.00  0.00      A     
ATOM   4124  OE1 GLU A 265      -1.969   5.601 -22.630  0.00  0.00      A     
ATOM   4125  OE2 GLU A 265      -1.798   7.718 -22.167  0.00  0.00      A     
ATOM   4126  C   GLU A 265      -6.767   6.672 -25.237  0.00  0.00      A     
ATOM   4127  O   GLU A 265      -6.897   5.450 -25.172  0.00  0.00      A     
ATOM   4128  N   GLY A 266      -7.835   7.472 -25.353  0.00  0.00      A     
ATOM   4129  HN  GLY A 266      -7.668   8.471 -25.380  0.00  0.00      A     
ATOM   4130  CA  GLY A 266      -9.205   7.011 -25.668  0.00  0.00      A     
ATOM   4131  HA1 GLY A 266      -9.200   5.948 -25.914  0.00  0.00      A     
ATOM   4132  HA2 GLY A 266      -9.541   7.544 -26.556  0.00  0.00      A     
ATOM   4133  C   GLY A 266     -10.275   7.231 -24.587  0.00  0.00      A     
ATOM   4134  O   GLY A 266     -11.235   6.465 -24.528  0.00  0.00      A     
ATOM   4135  N   GLY A 267     -10.092   8.201 -23.682  0.00  0.00      A     
ATOM   4136  HN  GLY A 267      -9.347   8.858 -23.893  0.00  0.00      A     
ATOM   4137  CA  GLY A 267     -10.937   8.505 -22.505  0.00  0.00      A     
ATOM   4138  HA1 GLY A 267     -11.958   8.687 -22.842  0.00  0.00      A     
ATOM   4139  HA2 GLY A 267     -10.576   9.421 -22.034  0.00  0.00      A     
ATOM   4140  C   GLY A 267     -10.979   7.406 -21.428  0.00  0.00      A     
ATOM   4141  O   GLY A 267     -10.525   7.606 -20.304  0.00  0.00      A     
ATOM   4142  N   LYS A 268     -11.395   6.189 -21.808  0.00  0.00      A     
ATOM   4143  HN  LYS A 268     -11.702   6.135 -22.777  0.00  0.00      A     
ATOM   4144  CA  LYS A 268     -11.329   4.920 -21.041  0.00  0.00      A     
ATOM   4145  HA  LYS A 268     -12.094   4.935 -20.265  0.00  0.00      A     
ATOM   4146  CB  LYS A 268     -11.628   3.788 -22.048  0.00  0.00      A     
ATOM   4147  HB1 LYS A 268     -10.817   3.762 -22.779  0.00  0.00      A     
ATOM   4148  HB2 LYS A 268     -12.542   4.029 -22.596  0.00  0.00      A     
ATOM   4149  CG  LYS A 268     -11.777   2.373 -21.464  0.00  0.00      A     
ATOM   4150  HG1 LYS A 268     -10.946   2.157 -20.792  0.00  0.00      A     
ATOM   4151  HG2 LYS A 268     -11.724   1.664 -22.292  0.00  0.00      A     
ATOM   4152  CD  LYS A 268     -13.109   2.152 -20.734  0.00  0.00      A     
ATOM   4153  HD1 LYS A 268     -13.935   2.334 -21.425  0.00  0.00      A     
ATOM   4154  HD2 LYS A 268     -13.186   2.836 -19.887  0.00  0.00      A     
ATOM   4155  CE  LYS A 268     -13.162   0.703 -20.237  0.00  0.00      A     
ATOM   4156  HE1 LYS A 268     -12.365   0.562 -19.499  0.00  0.00      A     
ATOM   4157  HE2 LYS A 268     -12.956   0.029 -21.074  0.00  0.00      A     
ATOM   4158  NZ  LYS A 268     -14.473   0.360 -19.632  0.00  0.00      A     
ATOM   4159  HZ1 LYS A 268     -15.206   0.238 -20.334  0.00  0.00      A     
ATOM   4160  HZ2 LYS A 268     -14.774   1.049 -18.961  0.00  0.00      A     
ATOM   4161  HZ3 LYS A 268     -14.387  -0.531 -19.142  0.00  0.00      A     
ATOM   4162  C   LYS A 268      -9.986   4.695 -20.319  0.00  0.00      A     
ATOM   4163  O   LYS A 268      -9.944   4.123 -19.233  0.00  0.00      A     
ATOM   4164  N   ALA A 269      -8.900   5.189 -20.912  0.00  0.00      A     
ATOM   4165  HN  ALA A 269      -9.044   5.638 -21.801  0.00  0.00      A     
ATOM   4166  CA  ALA A 269      -7.539   5.164 -20.381  0.00  0.00      A     
ATOM   4167  HA  ALA A 269      -7.266   4.124 -20.216  0.00  0.00      A     
ATOM   4168  CB  ALA A 269      -6.627   5.704 -21.487  0.00  0.00      A     
ATOM   4169  HB1 ALA A 269      -6.930   6.714 -21.759  0.00  0.00      A     
ATOM   4170  HB2 ALA A 269      -6.696   5.064 -22.368  0.00  0.00      A     
ATOM   4171  HB3 ALA A 269      -5.591   5.716 -21.144  0.00  0.00      A     
ATOM   4172  C   ALA A 269      -7.305   5.895 -19.032  0.00  0.00      A     
ATOM   4173  O   ALA A 269      -6.357   5.537 -18.332  0.00  0.00      A     
ATOM   4174  N   PHE A 270      -8.151   6.854 -18.614  0.00  0.00      A     
ATOM   4175  HN  PHE A 270      -8.926   7.115 -19.218  0.00  0.00      A     
ATOM   4176  CA  PHE A 270      -7.979   7.621 -17.356  0.00  0.00      A     
ATOM   4177  HA  PHE A 270      -7.077   8.223 -17.450  0.00  0.00      A     
ATOM   4178  CB  PHE A 270      -9.172   8.569 -17.133  0.00  0.00      A     
ATOM   4179  HB1 PHE A 270      -9.130   8.939 -16.108  0.00  0.00      A     
ATOM   4180  HB2 PHE A 270     -10.091   7.988 -17.223  0.00  0.00      A     
ATOM   4181  CG  PHE A 270      -9.277   9.797 -18.022  0.00  0.00      A     
ATOM   4182  CD1 PHE A 270      -8.175  10.658 -18.203  0.00  0.00      A     
ATOM   4183  HD1 PHE A 270      -7.225  10.433 -17.743  0.00  0.00      A     
ATOM   4184  CE1 PHE A 270      -8.313  11.830 -18.970  0.00  0.00      A     
ATOM   4185  HE1 PHE A 270      -7.464  12.481 -19.114  0.00  0.00      A     
ATOM   4186  CZ  PHE A 270      -9.558  12.158 -19.538  0.00  0.00      A     
ATOM   4187  HZ  PHE A 270      -9.681  13.066 -20.109  0.00  0.00      A     
ATOM   4188  CE2 PHE A 270     -10.661  11.313 -19.346  0.00  0.00      A     
ATOM   4189  HE2 PHE A 270     -11.623  11.570 -19.771  0.00  0.00      A     
ATOM   4190  CD2 PHE A 270     -10.522  10.140 -18.585  0.00  0.00      A     
ATOM   4191  HD2 PHE A 270     -11.383   9.507 -18.425  0.00  0.00      A     
ATOM   4192  C   PHE A 270      -7.778   6.774 -16.078  0.00  0.00      A     
ATOM   4193  O   PHE A 270      -7.135   7.240 -15.137  0.00  0.00      A     
ATOM   4194  N   PHE A 271      -8.278   5.532 -16.063  0.00  0.00      A     
ATOM   4195  HN  PHE A 271      -8.797   5.248 -16.881  0.00  0.00      A     
ATOM   4196  CA  PHE A 271      -8.247   4.613 -14.912  0.00  0.00      A     
ATOM   4197  HA  PHE A 271      -7.594   5.037 -14.152  0.00  0.00      A     
ATOM   4198  CB  PHE A 271      -9.663   4.524 -14.306  0.00  0.00      A     
ATOM   4199  HB1 PHE A 271      -9.668   3.771 -13.517  0.00  0.00      A     
ATOM   4200  HB2 PHE A 271     -10.359   4.187 -15.075  0.00  0.00      A     
ATOM   4201  CG  PHE A 271     -10.185   5.816 -13.698  0.00  0.00      A     
ATOM   4202  CD1 PHE A 271     -10.843   6.765 -14.504  0.00  0.00      A     
ATOM   4203  HD1 PHE A 271     -10.990   6.572 -15.556  0.00  0.00      A     
ATOM   4204  CE1 PHE A 271     -11.312   7.967 -13.945  0.00  0.00      A     
ATOM   4205  HE1 PHE A 271     -11.807   8.698 -14.571  0.00  0.00      A     
ATOM   4206  CZ  PHE A 271     -11.148   8.213 -12.570  0.00  0.00      A     
ATOM   4207  HZ  PHE A 271     -11.516   9.134 -12.138  0.00  0.00      A     
ATOM   4208  CE2 PHE A 271     -10.519   7.256 -11.756  0.00  0.00      A     
ATOM   4209  HE2 PHE A 271     -10.409   7.439 -10.695  0.00  0.00      A     
ATOM   4210  CD2 PHE A 271     -10.033   6.063 -12.320  0.00  0.00      A     
ATOM   4211  HD2 PHE A 271      -9.554   5.332 -11.686  0.00  0.00      A     
ATOM   4212  C   PHE A 271      -7.665   3.214 -15.242  0.00  0.00      A     
ATOM   4213  O   PHE A 271      -7.905   2.262 -14.495  0.00  0.00      A     
ATOM   4214  N   LYS A 272      -6.923   3.073 -16.360  0.00  0.00      A     
ATOM   4215  HN  LYS A 272      -6.749   3.929 -16.881  0.00  0.00      A     
ATOM   4216  CA  LYS A 272      -6.380   1.813 -16.945  0.00  0.00      A     
ATOM   4217  HA  LYS A 272      -7.239   1.171 -17.141  0.00  0.00      A     
ATOM   4218  CB  LYS A 272      -5.757   2.116 -18.331  0.00  0.00      A     
ATOM   4219  HB1 LYS A 272      -4.957   2.852 -18.229  0.00  0.00      A     
ATOM   4220  HB2 LYS A 272      -6.542   2.550 -18.948  0.00  0.00      A     
ATOM   4221  CG  LYS A 272      -5.208   0.870 -19.057  0.00  0.00      A     
ATOM   4222  HG1 LYS A 272      -5.830   0.016 -18.798  0.00  0.00      A     
ATOM   4223  HG2 LYS A 272      -4.196   0.673 -18.705  0.00  0.00      A     
ATOM   4224  CD  LYS A 272      -5.157   0.982 -20.588  0.00  0.00      A     
ATOM   4225  HD1 LYS A 272      -4.503   1.806 -20.879  0.00  0.00      A     
ATOM   4226  HD2 LYS A 272      -6.163   1.161 -20.972  0.00  0.00      A     
ATOM   4227  CE  LYS A 272      -4.620  -0.342 -21.153  0.00  0.00      A     
ATOM   4228  HE1 LYS A 272      -5.236  -1.153 -20.754  0.00  0.00      A     
ATOM   4229  HE2 LYS A 272      -3.597  -0.498 -20.794  0.00  0.00      A     
ATOM   4230  NZ  LYS A 272      -4.659  -0.384 -22.636  0.00  0.00      A     
ATOM   4231  HZ1 LYS A 272      -5.601  -0.230 -22.991  0.00  0.00      A     
ATOM   4232  HZ2 LYS A 272      -4.353  -1.286 -22.993  0.00  0.00      A     
ATOM   4233  HZ3 LYS A 272      -4.030   0.288 -23.066  0.00  0.00      A     
ATOM   4234  C   LYS A 272      -5.480   0.963 -16.017  0.00  0.00      A     
ATOM   4235  O   LYS A 272      -4.267   0.868 -16.208  0.00  0.00      A     
ATOM   4236  N   GLY A 273      -6.078   0.324 -15.014  0.00  0.00      A     
ATOM   4237  HN  GLY A 273      -7.070   0.505 -14.926  0.00  0.00      A     
ATOM   4238  CA  GLY A 273      -5.434  -0.627 -14.090  0.00  0.00      A     
ATOM   4239  HA1 GLY A 273      -4.359  -0.450 -14.061  0.00  0.00      A     
ATOM   4240  HA2 GLY A 273      -5.594  -1.630 -14.477  0.00  0.00      A     
ATOM   4241  C   GLY A 273      -5.930  -0.652 -12.636  0.00  0.00      A     
ATOM   4242  O   GLY A 273      -5.337  -1.350 -11.820  0.00  0.00      A     
ATOM   4243  N   ALA A 274      -6.993   0.080 -12.276  0.00  0.00      A     
ATOM   4244  HN  ALA A 274      -7.400   0.692 -12.972  0.00  0.00      A     
ATOM   4245  CA  ALA A 274      -7.461   0.244 -10.884  0.00  0.00      A     
ATOM   4246  HA  ALA A 274      -6.690   0.799 -10.347  0.00  0.00      A     
ATOM   4247  CB  ALA A 274      -8.712   1.130 -10.920  0.00  0.00      A     
ATOM   4248  HB1 ALA A 274      -8.484   2.076 -11.415  0.00  0.00      A     
ATOM   4249  HB2 ALA A 274      -9.039   1.336  -9.901  0.00  0.00      A     
ATOM   4250  HB3 ALA A 274      -9.515   0.626 -11.460  0.00  0.00      A     
ATOM   4251  C   ALA A 274      -7.692  -1.053 -10.053  0.00  0.00      A     
ATOM   4252  O   ALA A 274      -7.655  -1.018  -8.818  0.00  0.00      A     
ATOM   4253  N   TRP A 275      -7.846  -2.218 -10.699  0.00  0.00      A     
ATOM   4254  HN  TRP A 275      -7.837  -2.192 -11.708  0.00  0.00      A     
ATOM   4255  CA  TRP A 275      -7.785  -3.541 -10.049  0.00  0.00      A     
ATOM   4256  HA  TRP A 275      -8.639  -3.635  -9.380  0.00  0.00      A     
ATOM   4257  CB  TRP A 275      -7.904  -4.633 -11.119  0.00  0.00      A     
ATOM   4258  HB1 TRP A 275      -7.008  -4.605 -11.742  0.00  0.00      A     
ATOM   4259  HB2 TRP A 275      -8.760  -4.408 -11.757  0.00  0.00      A     
ATOM   4260  CG  TRP A 275      -8.084  -6.025 -10.595  0.00  0.00      A     
ATOM   4261  CD1 TRP A 275      -7.217  -7.049 -10.769  0.00  0.00      A     
ATOM   4262  HD1 TRP A 275      -6.282  -6.976 -11.318  0.00  0.00      A     
ATOM   4263  NE1 TRP A 275      -7.701  -8.178 -10.132  0.00  0.00      A     
ATOM   4264  HE1 TRP A 275      -7.199  -9.053 -10.076  0.00  0.00      A     
ATOM   4265  CE2 TRP A 275      -8.902  -7.931  -9.503  0.00  0.00      A     
ATOM   4266  CZ2 TRP A 275      -9.753  -8.728  -8.724  0.00  0.00      A     
ATOM   4267  HZ2 TRP A 275      -9.501  -9.754  -8.505  0.00  0.00      A     
ATOM   4268  CH2 TRP A 275     -10.945  -8.173  -8.232  0.00  0.00      A     
ATOM   4269  HH2 TRP A 275     -11.618  -8.772  -7.631  0.00  0.00      A     
ATOM   4270  CZ3 TRP A 275     -11.273  -6.839  -8.533  0.00  0.00      A     
ATOM   4271  HZ3 TRP A 275     -12.204  -6.425  -8.165  0.00  0.00      A     
ATOM   4272  CE3 TRP A 275     -10.406  -6.044  -9.308  0.00  0.00      A     
ATOM   4273  HE3 TRP A 275     -10.674  -5.023  -9.534  0.00  0.00      A     
ATOM   4274  CD2 TRP A 275      -9.189  -6.565  -9.802  0.00  0.00      A     
ATOM   4275  C   TRP A 275      -6.529  -3.752  -9.177  0.00  0.00      A     
ATOM   4276  O   TRP A 275      -6.612  -4.383  -8.128  0.00  0.00      A     
ATOM   4277  N   SER A 276      -5.403  -3.114  -9.522  0.00  0.00      A     
ATOM   4278  HN  SER A 276      -5.402  -2.637 -10.420  0.00  0.00      A     
ATOM   4279  CA  SER A 276      -4.147  -3.029  -8.740  0.00  0.00      A     
ATOM   4280  HA  SER A 276      -3.750  -4.038  -8.634  0.00  0.00      A     
ATOM   4281  CB  SER A 276      -3.122  -2.199  -9.511  0.00  0.00      A     
ATOM   4282  HB1 SER A 276      -2.216  -2.069  -8.918  0.00  0.00      A     
ATOM   4283  HB2 SER A 276      -3.542  -1.218  -9.739  0.00  0.00      A     
ATOM   4284  OG  SER A 276      -2.788  -2.863 -10.706  0.00  0.00      A     
ATOM   4285  HG1 SER A 276      -2.317  -2.206 -11.261  0.00  0.00      A     
ATOM   4286  C   SER A 276      -4.249  -2.448  -7.319  0.00  0.00      A     
ATOM   4287  O   SER A 276      -3.255  -2.415  -6.590  0.00  0.00      A     
ATOM   4288  N   ASN A 277      -5.433  -2.011  -6.888  0.00  0.00      A     
ATOM   4289  HN  ASN A 277      -6.184  -1.970  -7.565  0.00  0.00      A     
ATOM   4290  CA  ASN A 277      -5.732  -1.728  -5.481  0.00  0.00      A     
ATOM   4291  HA  ASN A 277      -4.886  -2.048  -4.869  0.00  0.00      A     
ATOM   4292  CB  ASN A 277      -5.877  -0.198  -5.331  0.00  0.00      A     
ATOM   4293  HB1 ASN A 277      -6.911   0.109  -5.477  0.00  0.00      A     
ATOM   4294  HB2 ASN A 277      -5.272   0.298  -6.091  0.00  0.00      A     
ATOM   4295  CG  ASN A 277      -5.397   0.304  -3.986  0.00  0.00      A     
ATOM   4296  OD1 ASN A 277      -5.484  -0.351  -2.961  0.00  0.00      A     
ATOM   4297  ND2 ASN A 277      -4.787   1.453  -3.937  0.00  0.00      A     
ATOM   4298 HD21 ASN A 277      -4.573   1.821  -3.027  0.00  0.00      A     
ATOM   4299 HD22 ASN A 277      -4.642   2.005  -4.778  0.00  0.00      A     
ATOM   4300  C   ASN A 277      -6.932  -2.554  -4.956  0.00  0.00      A     
ATOM   4301  O   ASN A 277      -6.855  -3.113  -3.865  0.00  0.00      A     
ATOM   4302  N   VAL A 278      -7.983  -2.737  -5.768  0.00  0.00      A     
ATOM   4303  HN  VAL A 278      -7.971  -2.253  -6.656  0.00  0.00      A     
ATOM   4304  CA  VAL A 278      -9.167  -3.582  -5.454  0.00  0.00      A     
ATOM   4305  HA  VAL A 278      -9.611  -3.223  -4.529  0.00  0.00      A     
ATOM   4306  CB  VAL A 278     -10.246  -3.468  -6.552  0.00  0.00      A     
ATOM   4307  HB  VAL A 278      -9.862  -3.909  -7.470  0.00  0.00      A     
ATOM   4308  CG1 VAL A 278     -11.549  -4.178  -6.169  0.00  0.00      A     
ATOM   4309 HG11 VAL A 278     -12.301  -4.024  -6.942  0.00  0.00      A     
ATOM   4310 HG12 VAL A 278     -11.924  -3.791  -5.221  0.00  0.00      A     
ATOM   4311 HG13 VAL A 278     -11.383  -5.250  -6.074  0.00  0.00      A     
ATOM   4312  CG2 VAL A 278     -10.620  -2.006  -6.838  0.00  0.00      A     
ATOM   4313 HG21 VAL A 278      -9.762  -1.452  -7.211  0.00  0.00      A     
ATOM   4314 HG22 VAL A 278     -10.989  -1.530  -5.929  0.00  0.00      A     
ATOM   4315 HG23 VAL A 278     -11.400  -1.967  -7.598  0.00  0.00      A     
ATOM   4316  C   VAL A 278      -8.843  -5.062  -5.190  0.00  0.00      A     
ATOM   4317  O   VAL A 278      -9.486  -5.684  -4.353  0.00  0.00      A     
ATOM   4318  N   LEU A 279      -7.813  -5.623  -5.826  0.00  0.00      A     
ATOM   4319  HN  LEU A 279      -7.363  -5.074  -6.551  0.00  0.00      A     
ATOM   4320  CA  LEU A 279      -7.314  -6.996  -5.616  0.00  0.00      A     
ATOM   4321  HA  LEU A 279      -8.140  -7.699  -5.738  0.00  0.00      A     
ATOM   4322  CB  LEU A 279      -6.278  -7.223  -6.738  0.00  0.00      A     
ATOM   4323  HB1 LEU A 279      -5.518  -6.443  -6.661  0.00  0.00      A     
ATOM   4324  HB2 LEU A 279      -6.782  -7.093  -7.695  0.00  0.00      A     
ATOM   4325  CG  LEU A 279      -5.544  -8.574  -6.759  0.00  0.00      A     
ATOM   4326  HG  LEU A 279      -4.967  -8.689  -5.845  0.00  0.00      A     
ATOM   4327  CD1 LEU A 279      -6.498  -9.755  -6.905  0.00  0.00      A     
ATOM   4328 HD11 LEU A 279      -7.122  -9.620  -7.782  0.00  0.00      A     
ATOM   4329 HD12 LEU A 279      -7.132  -9.826  -6.022  0.00  0.00      A     
ATOM   4330 HD13 LEU A 279      -5.932 -10.682  -6.989  0.00  0.00      A     
ATOM   4331  CD2 LEU A 279      -4.574  -8.600  -7.940  0.00  0.00      A     
ATOM   4332 HD21 LEU A 279      -5.112  -8.440  -8.872  0.00  0.00      A     
ATOM   4333 HD22 LEU A 279      -4.059  -9.559  -7.977  0.00  0.00      A     
ATOM   4334 HD23 LEU A 279      -3.833  -7.810  -7.816  0.00  0.00      A     
ATOM   4335  C   LEU A 279      -6.682  -7.262  -4.226  0.00  0.00      A     
ATOM   4336  O   LEU A 279      -6.625  -8.405  -3.770  0.00  0.00      A     
ATOM   4337  N   ARG A 280      -6.129  -6.221  -3.590  0.00  0.00      A     
ATOM   4338  HN  ARG A 280      -6.338  -5.301  -3.959  0.00  0.00      A     
ATOM   4339  CA  ARG A 280      -5.054  -6.336  -2.579  0.00  0.00      A     
ATOM   4340  HA  ARG A 280      -4.251  -6.942  -3.002  0.00  0.00      A     
ATOM   4341  CB  ARG A 280      -4.517  -4.925  -2.321  0.00  0.00      A     
ATOM   4342  HB1 ARG A 280      -5.288  -4.337  -1.826  0.00  0.00      A     
ATOM   4343  HB2 ARG A 280      -4.292  -4.456  -3.282  0.00  0.00      A     
ATOM   4344  CG  ARG A 280      -3.247  -4.912  -1.466  0.00  0.00      A     
ATOM   4345  HG1 ARG A 280      -2.485  -5.536  -1.933  0.00  0.00      A     
ATOM   4346  HG2 ARG A 280      -3.463  -5.287  -0.466  0.00  0.00      A     
ATOM   4347  CD  ARG A 280      -2.727  -3.480  -1.364  0.00  0.00      A     
ATOM   4348  HD1 ARG A 280      -3.486  -2.858  -0.882  0.00  0.00      A     
ATOM   4349  HD2 ARG A 280      -2.560  -3.105  -2.375  0.00  0.00      A     
ATOM   4350  NE  ARG A 280      -1.487  -3.430  -0.577  0.00  0.00      A     
ATOM   4351  HE  ARG A 280      -1.517  -3.830   0.352  0.00  0.00      A     
ATOM   4352  CZ  ARG A 280      -0.395  -2.773  -0.854  0.00  0.00      A     
ATOM   4353  NH1 ARG A 280      -0.262  -2.008  -1.869  0.00  0.00      A     
ATOM   4354 HH11 ARG A 280       0.564  -1.418  -1.868  0.00  0.00      A     
ATOM   4355 HH12 ARG A 280      -1.082  -1.778  -2.401  0.00  0.00      A     
ATOM   4356  NH2 ARG A 280       0.638  -2.852  -0.109  0.00  0.00      A     
ATOM   4357 HH21 ARG A 280       1.492  -2.413  -0.460  0.00  0.00      A     
ATOM   4358 HH22 ARG A 280       0.636  -3.419   0.711  0.00  0.00      A     
ATOM   4359  C   ARG A 280      -5.435  -7.052  -1.277  0.00  0.00      A     
ATOM   4360  O   ARG A 280      -4.644  -7.833  -0.764  0.00  0.00      A     
ATOM   4361  N   GLY A 281      -6.635  -6.819  -0.756  0.00  0.00      A     
ATOM   4362  HN  GLY A 281      -7.238  -6.173  -1.249  0.00  0.00      A     
ATOM   4363  CA  GLY A 281      -7.201  -7.566   0.376  0.00  0.00      A     
ATOM   4364  HA1 GLY A 281      -8.108  -7.063   0.702  0.00  0.00      A     
ATOM   4365  HA2 GLY A 281      -6.496  -7.602   1.205  0.00  0.00      A     
ATOM   4366  C   GLY A 281      -7.596  -8.995   0.011  0.00  0.00      A     
ATOM   4367  O   GLY A 281      -7.071  -9.941   0.597  0.00  0.00      A     
ATOM   4368  N   MET A 282      -8.450  -9.137  -1.010  0.00  0.00      A     
ATOM   4369  HN  MET A 282      -8.794  -8.273  -1.425  0.00  0.00      A     
ATOM   4370  CA  MET A 282      -9.019 -10.407  -1.518  0.00  0.00      A     
ATOM   4371  HA  MET A 282      -9.616 -10.854  -0.722  0.00  0.00      A     
ATOM   4372  CB  MET A 282      -9.956 -10.113  -2.703  0.00  0.00      A     
ATOM   4373  HB1 MET A 282     -10.237 -11.053  -3.178  0.00  0.00      A     
ATOM   4374  HB2 MET A 282      -9.436  -9.499  -3.439  0.00  0.00      A     
ATOM   4375  CG  MET A 282     -11.248  -9.415  -2.263  0.00  0.00      A     
ATOM   4376  HG1 MET A 282     -11.013  -8.433  -1.853  0.00  0.00      A     
ATOM   4377  HG2 MET A 282     -11.706 -10.011  -1.474  0.00  0.00      A     
ATOM   4378  SD  MET A 282     -12.477  -9.219  -3.582  0.00  0.00      A     
ATOM   4379  CE  MET A 282     -11.762  -7.825  -4.490  0.00  0.00      A     
ATOM   4380  HE1 MET A 282     -10.769  -8.086  -4.854  0.00  0.00      A     
ATOM   4381  HE2 MET A 282     -11.692  -6.962  -3.828  0.00  0.00      A     
ATOM   4382  HE3 MET A 282     -12.403  -7.575  -5.335  0.00  0.00      A     
ATOM   4383  C   MET A 282      -8.008 -11.498  -1.924  0.00  0.00      A     
ATOM   4384  O   MET A 282      -8.393 -12.659  -2.064  0.00  0.00      A     
ATOM   4385  N   GLY A 283      -6.727 -11.147  -2.076  0.00  0.00      A     
ATOM   4386  HN  GLY A 283      -6.520 -10.159  -2.045  0.00  0.00      A     
ATOM   4387  CA  GLY A 283      -5.632 -12.090  -2.335  0.00  0.00      A     
ATOM   4388  HA1 GLY A 283      -5.383 -12.057  -3.395  0.00  0.00      A     
ATOM   4389  HA2 GLY A 283      -5.964 -13.103  -2.109  0.00  0.00      A     
ATOM   4390  C   GLY A 283      -4.336 -11.872  -1.539  0.00  0.00      A     
ATOM   4391  O   GLY A 283      -3.315 -12.415  -1.952  0.00  0.00      A     
ATOM   4392  N   GLY A 284      -4.331 -11.107  -0.432  0.00  0.00      A     
ATOM   4393  HN  GLY A 284      -5.198 -10.685  -0.125  0.00  0.00      A     
ATOM   4394  CA  GLY A 284      -3.112 -11.024   0.403  0.00  0.00      A     
ATOM   4395  HA1 GLY A 284      -2.247 -10.991  -0.258  0.00  0.00      A     
ATOM   4396  HA2 GLY A 284      -3.042 -11.954   0.966  0.00  0.00      A     
ATOM   4397  C   GLY A 284      -2.891  -9.889   1.419  0.00  0.00      A     
ATOM   4398  O   GLY A 284      -1.728  -9.623   1.718  0.00  0.00      A     
ATOM   4399  N   ALA A 285      -3.909  -9.214   1.975  0.00  0.00      A     
ATOM   4400  HN  ALA A 285      -4.854  -9.413   1.679  0.00  0.00      A     
ATOM   4401  CA  ALA A 285      -3.657  -8.106   2.923  0.00  0.00      A     
ATOM   4402  HA  ALA A 285      -2.678  -8.264   3.376  0.00  0.00      A     
ATOM   4403  CB  ALA A 285      -3.567  -6.802   2.124  0.00  0.00      A     
ATOM   4404  HB1 ALA A 285      -2.821  -6.903   1.334  0.00  0.00      A     
ATOM   4405  HB2 ALA A 285      -3.272  -5.990   2.786  0.00  0.00      A     
ATOM   4406  HB3 ALA A 285      -4.532  -6.566   1.679  0.00  0.00      A     
ATOM   4407  C   ALA A 285      -4.632  -7.952   4.115  0.00  0.00      A     
ATOM   4408  O   ALA A 285      -5.835  -8.177   4.010  0.00  0.00      A     
ATOM   4409  N   PHE A 286      -4.079  -7.501   5.252  0.00  0.00      A     
ATOM   4410  HN  PHE A 286      -3.087  -7.337   5.211  0.00  0.00      A     
ATOM   4411  CA  PHE A 286      -4.800  -7.086   6.477  0.00  0.00      A     
ATOM   4412  HA  PHE A 286      -5.688  -6.526   6.186  0.00  0.00      A     
ATOM   4413  CB  PHE A 286      -5.240  -8.344   7.252  0.00  0.00      A     
ATOM   4414  HB1 PHE A 286      -4.353  -8.951   7.440  0.00  0.00      A     
ATOM   4415  HB2 PHE A 286      -5.899  -8.935   6.617  0.00  0.00      A     
ATOM   4416  CG  PHE A 286      -5.955  -8.133   8.583  0.00  0.00      A     
ATOM   4417  CD1 PHE A 286      -5.849  -9.126   9.577  0.00  0.00      A     
ATOM   4418  HD1 PHE A 286      -5.271 -10.021   9.389  0.00  0.00      A     
ATOM   4419  CE1 PHE A 286      -6.502  -8.971  10.813  0.00  0.00      A     
ATOM   4420  HE1 PHE A 286      -6.425  -9.745  11.567  0.00  0.00      A     
ATOM   4421  CZ  PHE A 286      -7.271  -7.823  11.065  0.00  0.00      A     
ATOM   4422  HZ  PHE A 286      -7.783  -7.710  12.012  0.00  0.00      A     
ATOM   4423  CE2 PHE A 286      -7.390  -6.831  10.077  0.00  0.00      A     
ATOM   4424  HE2 PHE A 286      -7.992  -5.953  10.267  0.00  0.00      A     
ATOM   4425  CD2 PHE A 286      -6.741  -6.989   8.839  0.00  0.00      A     
ATOM   4426  HD2 PHE A 286      -6.855  -6.221   8.090  0.00  0.00      A     
ATOM   4427  C   PHE A 286      -3.958  -6.168   7.396  0.00  0.00      A     
ATOM   4428  O   PHE A 286      -4.439  -5.134   7.858  0.00  0.00      A     
ATOM   4429  N   VAL A 287      -2.674  -6.497   7.595  0.00  0.00      A     
ATOM   4430  HN  VAL A 287      -2.387  -7.389   7.221  0.00  0.00      A     
ATOM   4431  CA  VAL A 287      -1.674  -5.805   8.465  0.00  0.00      A     
ATOM   4432  HA  VAL A 287      -2.082  -5.768   9.473  0.00  0.00      A     
ATOM   4433  CB  VAL A 287      -0.364  -6.623   8.537  0.00  0.00      A     
ATOM   4434  HB  VAL A 287       0.303  -6.151   9.255  0.00  0.00      A     
ATOM   4435  CG1 VAL A 287      -0.615  -8.057   9.019  0.00  0.00      A     
ATOM   4436 HG11 VAL A 287       0.339  -8.545   9.220  0.00  0.00      A     
ATOM   4437 HG12 VAL A 287      -1.155  -8.636   8.271  0.00  0.00      A     
ATOM   4438 HG13 VAL A 287      -1.191  -8.040   9.944  0.00  0.00      A     
ATOM   4439  CG2 VAL A 287       0.372  -6.705   7.192  0.00  0.00      A     
ATOM   4440 HG21 VAL A 287       0.680  -5.710   6.873  0.00  0.00      A     
ATOM   4441 HG22 VAL A 287      -0.262  -7.154   6.429  0.00  0.00      A     
ATOM   4442 HG23 VAL A 287       1.271  -7.311   7.307  0.00  0.00      A     
ATOM   4443  C   VAL A 287      -1.320  -4.344   8.106  0.00  0.00      A     
ATOM   4444  O   VAL A 287      -0.375  -3.768   8.643  0.00  0.00      A     
ATOM   4445  N   LEU A 288      -2.030  -3.756   7.143  0.00  0.00      A     
ATOM   4446  HN  LEU A 288      -2.853  -4.253   6.838  0.00  0.00      A     
ATOM   4447  CA  LEU A 288      -1.617  -2.579   6.368  0.00  0.00      A     
ATOM   4448  HA  LEU A 288      -0.975  -1.959   6.995  0.00  0.00      A     
ATOM   4449  CB  LEU A 288      -0.772  -3.129   5.197  0.00  0.00      A     
ATOM   4450  HB1 LEU A 288      -1.403  -3.782   4.595  0.00  0.00      A     
ATOM   4451  HB2 LEU A 288       0.014  -3.750   5.629  0.00  0.00      A     
ATOM   4452  CG  LEU A 288      -0.078  -2.125   4.260  0.00  0.00      A     
ATOM   4453  HG  LEU A 288      -0.812  -1.621   3.634  0.00  0.00      A     
ATOM   4454  CD1 LEU A 288       0.748  -1.076   5.002  0.00  0.00      A     
ATOM   4455 HD11 LEU A 288       0.088  -0.430   5.579  0.00  0.00      A     
ATOM   4456 HD12 LEU A 288       1.287  -0.464   4.279  0.00  0.00      A     
ATOM   4457 HD13 LEU A 288       1.461  -1.565   5.666  0.00  0.00      A     
ATOM   4458  CD2 LEU A 288       0.858  -2.905   3.343  0.00  0.00      A     
ATOM   4459 HD21 LEU A 288       0.316  -3.719   2.864  0.00  0.00      A     
ATOM   4460 HD22 LEU A 288       1.693  -3.311   3.914  0.00  0.00      A     
ATOM   4461 HD23 LEU A 288       1.240  -2.230   2.584  0.00  0.00      A     
ATOM   4462  C   LEU A 288      -2.817  -1.685   5.968  0.00  0.00      A     
ATOM   4463  O   LEU A 288      -2.942  -1.244   4.827  0.00  0.00      A     
ATOM   4464  N   VAL A 289      -3.733  -1.442   6.912  0.00  0.00      A     
ATOM   4465  HN  VAL A 289      -3.614  -1.910   7.806  0.00  0.00      A     
ATOM   4466  CA  VAL A 289      -4.840  -0.461   6.780  0.00  0.00      A     
ATOM   4467  HA  VAL A 289      -4.611   0.200   5.944  0.00  0.00      A     
ATOM   4468  CB  VAL A 289      -6.206  -1.105   6.439  0.00  0.00      A     
ATOM   4469  HB  VAL A 289      -6.971  -0.329   6.471  0.00  0.00      A     
ATOM   4470  CG1 VAL A 289      -6.167  -1.667   5.017  0.00  0.00      A     
ATOM   4471 HG11 VAL A 289      -7.135  -2.086   4.758  0.00  0.00      A     
ATOM   4472 HG12 VAL A 289      -5.417  -2.451   4.935  0.00  0.00      A     
ATOM   4473 HG13 VAL A 289      -5.943  -0.867   4.315  0.00  0.00      A     
ATOM   4474  CG2 VAL A 289      -6.652  -2.261   7.344  0.00  0.00      A     
ATOM   4475 HG21 VAL A 289      -5.904  -3.050   7.342  0.00  0.00      A     
ATOM   4476 HG22 VAL A 289      -7.589  -2.666   6.970  0.00  0.00      A     
ATOM   4477 HG23 VAL A 289      -6.830  -1.919   8.360  0.00  0.00      A     
ATOM   4478  C   VAL A 289      -4.913   0.478   7.986  0.00  0.00      A     
ATOM   4479  O   VAL A 289      -4.454   1.613   7.872  0.00  0.00      A     
ATOM   4480  N   LEU A 290      -5.331   0.014   9.169  0.00  0.00      A     
ATOM   4481  HN  LEU A 290      -5.582  -0.963   9.225  0.00  0.00      A     
ATOM   4482  CA  LEU A 290      -5.334   0.802  10.420  0.00  0.00      A     
ATOM   4483  HA  LEU A 290      -5.972   1.675  10.281  0.00  0.00      A     
ATOM   4484  CB  LEU A 290      -5.943  -0.078  11.531  0.00  0.00      A     
ATOM   4485  HB1 LEU A 290      -5.379  -1.011  11.585  0.00  0.00      A     
ATOM   4486  HB2 LEU A 290      -6.969  -0.324  11.252  0.00  0.00      A     
ATOM   4487  CG  LEU A 290      -5.958   0.550  12.940  0.00  0.00      A     
ATOM   4488  HG  LEU A 290      -4.936   0.750  13.259  0.00  0.00      A     
ATOM   4489  CD1 LEU A 290      -6.762   1.845  13.004  0.00  0.00      A     
ATOM   4490 HD11 LEU A 290      -7.777   1.685  12.639  0.00  0.00      A     
ATOM   4491 HD12 LEU A 290      -6.287   2.615  12.399  0.00  0.00      A     
ATOM   4492 HD13 LEU A 290      -6.803   2.204  14.032  0.00  0.00      A     
ATOM   4493  CD2 LEU A 290      -6.579  -0.434  13.927  0.00  0.00      A     
ATOM   4494 HD21 LEU A 290      -6.018  -1.368  13.922  0.00  0.00      A     
ATOM   4495 HD22 LEU A 290      -7.617  -0.630  13.659  0.00  0.00      A     
ATOM   4496 HD23 LEU A 290      -6.544  -0.012  14.932  0.00  0.00      A     
ATOM   4497  C   LEU A 290      -3.925   1.306  10.790  0.00  0.00      A     
ATOM   4498  O   LEU A 290      -3.728   2.444  11.217  0.00  0.00      A     
ATOM   4499  N   TYR A 291      -2.922   0.468  10.527  0.00  0.00      A     
ATOM   4500  HN  TYR A 291      -3.176  -0.451  10.190  0.00  0.00      A     
ATOM   4501  CA  TYR A 291      -1.497   0.770  10.696  0.00  0.00      A     
ATOM   4502  HA  TYR A 291      -1.378   1.255  11.661  0.00  0.00      A     
ATOM   4503  CB  TYR A 291      -0.733  -0.563  10.744  0.00  0.00      A     
ATOM   4504  HB1 TYR A 291       0.331  -0.345  10.692  0.00  0.00      A     
ATOM   4505  HB2 TYR A 291      -0.983  -1.146   9.855  0.00  0.00      A     
ATOM   4506  CG  TYR A 291      -0.946  -1.437  11.980  0.00  0.00      A     
ATOM   4507  CD1 TYR A 291      -0.290  -2.683  12.043  0.00  0.00      A     
ATOM   4508  HD1 TYR A 291       0.309  -3.018  11.204  0.00  0.00      A     
ATOM   4509  CE1 TYR A 291      -0.397  -3.491  13.195  0.00  0.00      A     
ATOM   4510  HE1 TYR A 291       0.118  -4.438  13.256  0.00  0.00      A     
ATOM   4511  CZ  TYR A 291      -1.163  -3.062  14.295  0.00  0.00      A     
ATOM   4512  OH  TYR A 291      -1.250  -3.827  15.411  0.00  0.00      A     
ATOM   4513  HH  TYR A 291      -1.783  -3.394  16.085  0.00  0.00      A     
ATOM   4514  CE2 TYR A 291      -1.839  -1.830  14.230  0.00  0.00      A     
ATOM   4515  HE2 TYR A 291      -2.423  -1.492  15.076  0.00  0.00      A     
ATOM   4516  CD2 TYR A 291      -1.729  -1.021  13.083  0.00  0.00      A     
ATOM   4517  HD2 TYR A 291      -2.238  -0.067  13.089  0.00  0.00      A     
ATOM   4518  C   TYR A 291      -0.906   1.796   9.696  0.00  0.00      A     
ATOM   4519  O   TYR A 291       0.293   2.073   9.744  0.00  0.00      A     
ATOM   4520  N   ASP A 292      -1.737   2.414   8.850  0.00  0.00      A     
ATOM   4521  HN  ASP A 292      -2.688   2.073   8.811  0.00  0.00      A     
ATOM   4522  CA  ASP A 292      -1.443   3.671   8.135  0.00  0.00      A     
ATOM   4523  HA  ASP A 292      -0.555   4.117   8.583  0.00  0.00      A     
ATOM   4524  CB  ASP A 292      -1.113   3.363   6.669  0.00  0.00      A     
ATOM   4525  HB1 ASP A 292      -1.998   2.947   6.182  0.00  0.00      A     
ATOM   4526  HB2 ASP A 292      -0.316   2.617   6.628  0.00  0.00      A     
ATOM   4527  CG  ASP A 292      -0.646   4.614   5.922  0.00  0.00      A     
ATOM   4528  OD1 ASP A 292      -1.179   4.869   4.822  0.00  0.00      A     
ATOM   4529  OD2 ASP A 292       0.256   5.310   6.449  0.00  0.00      A     
ATOM   4530  C   ASP A 292      -2.560   4.740   8.257  0.00  0.00      A     
ATOM   4531  O   ASP A 292      -2.262   5.939   8.242  0.00  0.00      A     
ATOM   4532  N   GLU A 293      -3.816   4.339   8.508  0.00  0.00      A     
ATOM   4533  HN  GLU A 293      -4.030   3.351   8.426  0.00  0.00      A     
ATOM   4534  CA  GLU A 293      -4.880   5.218   9.040  0.00  0.00      A     
ATOM   4535  HA  GLU A 293      -5.193   5.902   8.250  0.00  0.00      A     
ATOM   4536  CB  GLU A 293      -6.099   4.376   9.466  0.00  0.00      A     
ATOM   4537  HB1 GLU A 293      -5.906   3.925  10.438  0.00  0.00      A     
ATOM   4538  HB2 GLU A 293      -6.267   3.578   8.749  0.00  0.00      A     
ATOM   4539  CG  GLU A 293      -7.368   5.225   9.550  0.00  0.00      A     
ATOM   4540  HG1 GLU A 293      -7.524   5.718   8.588  0.00  0.00      A     
ATOM   4541  HG2 GLU A 293      -7.217   6.007  10.298  0.00  0.00      A     
ATOM   4542  CD  GLU A 293      -8.610   4.396   9.917  0.00  0.00      A     
ATOM   4543  OE1 GLU A 293      -9.486   4.178   9.054  0.00  0.00      A     
ATOM   4544  OE2 GLU A 293      -8.828   4.105  11.113  0.00  0.00      A     
ATOM   4545  C   GLU A 293      -4.368   6.066  10.220  0.00  0.00      A     
ATOM   4546  O   GLU A 293      -4.518   7.289  10.224  0.00  0.00      A     
ATOM   4547  N   ILE A 294      -3.595   5.429  11.111  0.00  0.00      A     
ATOM   4548  HN  ILE A 294      -3.592   4.414  11.056  0.00  0.00      A     
ATOM   4549  CA  ILE A 294      -2.646   6.080  12.032  0.00  0.00      A     
ATOM   4550  HA  ILE A 294      -2.550   7.125  11.736  0.00  0.00      A     
ATOM   4551  CB  ILE A 294      -3.164   6.073  13.495  0.00  0.00      A     
ATOM   4552  HB  ILE A 294      -2.310   6.260  14.150  0.00  0.00      A     
ATOM   4553  CG2 ILE A 294      -4.142   7.246  13.680  0.00  0.00      A     
ATOM   4554 HG21 ILE A 294      -4.444   7.327  14.724  0.00  0.00      A     
ATOM   4555 HG22 ILE A 294      -5.031   7.091  13.066  0.00  0.00      A     
ATOM   4556 HG23 ILE A 294      -3.669   8.182  13.387  0.00  0.00      A     
ATOM   4557  CG1 ILE A 294      -3.830   4.741  13.927  0.00  0.00      A     
ATOM   4558 HG11 ILE A 294      -3.234   3.896  13.590  0.00  0.00      A     
ATOM   4559 HG12 ILE A 294      -4.813   4.652  13.461  0.00  0.00      A     
ATOM   4560  CD  ILE A 294      -3.992   4.603  15.445  0.00  0.00      A     
ATOM   4561  HD1 ILE A 294      -3.026   4.727  15.936  0.00  0.00      A     
ATOM   4562  HD2 ILE A 294      -4.692   5.345  15.826  0.00  0.00      A     
ATOM   4563  HD3 ILE A 294      -4.378   3.610  15.678  0.00  0.00      A     
ATOM   4564  C   ILE A 294      -1.214   5.523  11.889  0.00  0.00      A     
ATOM   4565  O   ILE A 294      -0.392   6.129  11.196  0.00  0.00      A     
ATOM   4566  N   LYS A 295      -0.894   4.386  12.522  0.00  0.00      A     
ATOM   4567  HN  LYS A 295      -1.639   3.933  13.039  0.00  0.00      A     
ATOM   4568  CA  LYS A 295       0.461   3.796  12.655  0.00  0.00      A     
ATOM   4569  HA  LYS A 295       0.918   3.699  11.669  0.00  0.00      A     
ATOM   4570  CB  LYS A 295       1.305   4.774  13.515  0.00  0.00      A     
ATOM   4571  HB1 LYS A 295       0.691   5.142  14.341  0.00  0.00      A     
ATOM   4572  HB2 LYS A 295       1.582   5.631  12.899  0.00  0.00      A     
ATOM   4573  CG  LYS A 295       2.579   4.174  14.119  0.00  0.00      A     
ATOM   4574  HG1 LYS A 295       3.167   3.691  13.337  0.00  0.00      A     
ATOM   4575  HG2 LYS A 295       2.271   3.440  14.860  0.00  0.00      A     
ATOM   4576  CD  LYS A 295       3.453   5.203  14.836  0.00  0.00      A     
ATOM   4577  HD1 LYS A 295       2.849   5.763  15.550  0.00  0.00      A     
ATOM   4578  HD2 LYS A 295       3.882   5.895  14.115  0.00  0.00      A     
ATOM   4579  CE  LYS A 295       4.561   4.443  15.572  0.00  0.00      A     
ATOM   4580  HE1 LYS A 295       4.092   3.727  16.257  0.00  0.00      A     
ATOM   4581  HE2 LYS A 295       5.149   3.872  14.845  0.00  0.00      A     
ATOM   4582  NZ  LYS A 295       5.434   5.368  16.331  0.00  0.00      A     
ATOM   4583  HZ1 LYS A 295       6.148   4.845  16.838  0.00  0.00      A     
ATOM   4584  HZ2 LYS A 295       5.900   6.021  15.725  0.00  0.00      A     
ATOM   4585  HZ3 LYS A 295       4.886   5.890  17.015  0.00  0.00      A     
ATOM   4586  C   LYS A 295       0.398   2.383  13.273  0.00  0.00      A     
ATOM   4587  O   LYS A 295      -0.549   2.073  13.989  0.00  0.00      A     
ATOM   4588  N   LYS A 296       1.410   1.538  13.032  0.00  0.00      A     
ATOM   4589  HN  LYS A 296       2.111   1.851  12.379  0.00  0.00      A     
ATOM   4590  CA  LYS A 296       1.669   0.279  13.778  0.00  0.00      A     
ATOM   4591  HA  LYS A 296       0.723  -0.242  13.936  0.00  0.00      A     
ATOM   4592  CB  LYS A 296       2.573  -0.626  12.919  0.00  0.00      A     
ATOM   4593  HB1 LYS A 296       2.093  -0.792  11.956  0.00  0.00      A     
ATOM   4594  HB2 LYS A 296       3.527  -0.126  12.737  0.00  0.00      A     
ATOM   4595  CG  LYS A 296       2.844  -1.991  13.572  0.00  0.00      A     
ATOM   4596  HG1 LYS A 296       1.921  -2.403  13.975  0.00  0.00      A     
ATOM   4597  HG2 LYS A 296       3.544  -1.853  14.396  0.00  0.00      A     
ATOM   4598  CD  LYS A 296       3.438  -2.977  12.557  0.00  0.00      A     
ATOM   4599  HD1 LYS A 296       4.283  -2.500  12.060  0.00  0.00      A     
ATOM   4600  HD2 LYS A 296       2.692  -3.230  11.802  0.00  0.00      A     
ATOM   4601  CE  LYS A 296       3.905  -4.254  13.264  0.00  0.00      A     
ATOM   4602  HE1 LYS A 296       3.031  -4.793  13.642  0.00  0.00      A     
ATOM   4603  HE2 LYS A 296       4.518  -3.971  14.125  0.00  0.00      A     
ATOM   4604  NZ  LYS A 296       4.699  -5.116  12.356  0.00  0.00      A     
ATOM   4605  HZ1 LYS A 296       5.085  -5.920  12.852  0.00  0.00      A     
ATOM   4606  HZ2 LYS A 296       4.141  -5.458  11.579  0.00  0.00      A     
ATOM   4607  HZ3 LYS A 296       5.484  -4.599  11.971  0.00  0.00      A     
ATOM   4608  C   LYS A 296       2.289   0.525  15.167  0.00  0.00      A     
ATOM   4609  O   LYS A 296       3.296   1.226  15.278  0.00  0.00      A     
ATOM   4610  N   TYR A 297       1.706  -0.076  16.206  0.00  0.00      A     
ATOM   4611  HN  TYR A 297       0.836  -0.552  16.012  0.00  0.00      A     
ATOM   4612  CA  TYR A 297       2.089   0.071  17.630  0.00  0.00      A     
ATOM   4613  HA  TYR A 297       1.433  -0.589  18.199  0.00  0.00      A     
ATOM   4614  CB  TYR A 297       3.529  -0.406  17.905  0.00  0.00      A     
ATOM   4615  HB1 TYR A 297       3.676  -0.409  18.986  0.00  0.00      A     
ATOM   4616  HB2 TYR A 297       4.221   0.334  17.501  0.00  0.00      A     
ATOM   4617  CG  TYR A 297       3.965  -1.772  17.401  0.00  0.00      A     
ATOM   4618  CD1 TYR A 297       5.347  -2.019  17.302  0.00  0.00      A     
ATOM   4619  HD1 TYR A 297       6.050  -1.238  17.560  0.00  0.00      A     
ATOM   4620  CE1 TYR A 297       5.821  -3.293  16.947  0.00  0.00      A     
ATOM   4621  HE1 TYR A 297       6.883  -3.490  16.933  0.00  0.00      A     
ATOM   4622  CZ  TYR A 297       4.907  -4.332  16.690  0.00  0.00      A     
ATOM   4623  OH  TYR A 297       5.361  -5.587  16.452  0.00  0.00      A     
ATOM   4624  HH  TYR A 297       6.331  -5.630  16.608  0.00  0.00      A     
ATOM   4625  CE2 TYR A 297       3.522  -4.084  16.747  0.00  0.00      A     
ATOM   4626  HE2 TYR A 297       2.831  -4.896  16.570  0.00  0.00      A     
ATOM   4627  CD2 TYR A 297       3.049  -2.810  17.120  0.00  0.00      A     
ATOM   4628  HD2 TYR A 297       1.985  -2.656  17.233  0.00  0.00      A     
ATOM   4629  C   TYR A 297       1.822   1.481  18.205  0.00  0.00      A     
ATOM   4630  O   TYR A 297       2.697   2.124  18.790  0.00  0.00      A     
ATOM   4631  N   THR A 298       0.619   2.006  17.975  0.00  0.00      A     
ATOM   4632  HN  THR A 298      -0.039   1.427  17.461  0.00  0.00      A     
ATOM   4633  CA  THR A 298       0.081   3.308  18.459  0.00  0.00      A     
ATOM   4634  HA  THR A 298       0.416   3.513  19.474  0.00  0.00      A     
ATOM   4635  CB  THR A 298       0.503   4.458  17.550  0.00  0.00      A     
ATOM   4636  HB  THR A 298       0.234   4.234  16.516  0.00  0.00      A     
ATOM   4637  CG2 THR A 298      -0.038   5.831  17.940  0.00  0.00      A     
ATOM   4638 HG21 THR A 298      -1.114   5.865  17.773  0.00  0.00      A     
ATOM   4639 HG22 THR A 298       0.166   6.022  18.993  0.00  0.00      A     
ATOM   4640 HG23 THR A 298       0.435   6.598  17.329  0.00  0.00      A     
ATOM   4641  OG1 THR A 298       1.897   4.536  17.675  0.00  0.00      A     
ATOM   4642  HG1 THR A 298       2.128   3.713  18.141  0.00  0.00      A     
ATOM   4643  C   THR A 298      -1.439   3.291  18.523  0.00  0.00      A     
ATOM   4644  OT1 THR A 298      -2.034   2.680  17.608  0.00  0.00      A     
ATOM   4645  OT2 THR A 298      -1.970   3.856  19.499  0.00  0.00      A     
ATOM   4646  PA  AMP C   1       2.870  -0.656  -2.185  0.00  0.00      C     
ATOM   4647  O3A AMP C   1       3.974   0.253  -1.885  0.00  0.00      C     
ATOM   4648  O1A AMP C   1       2.627  -0.896  -3.603  0.00  0.00      C     
ATOM   4649  O2A AMP C   1       2.846  -1.863  -1.373  0.00  0.00      C     
ATOM   4650  O5' AMP C   1       1.575   0.056  -1.651  0.00  0.00      C     
ATOM   4651  C5' AMP C   1       1.099   1.268  -2.221  0.00  0.00      C     
ATOM   4652  H5' AMP C   1       1.863   2.044  -2.131  0.00  0.00      C     
ATOM   4653 H5'' AMP C   1       0.957   1.115  -3.293  0.00  0.00      C     
ATOM   4654  C4' AMP C   1      -0.215   1.698  -1.551  0.00  0.00      C     
ATOM   4655  H4' AMP C   1      -0.750   0.796  -1.269  0.00  0.00      C     
ATOM   4656  O4' AMP C   1       0.061   2.483  -0.394  0.00  0.00      C     
ATOM   4657  C1' AMP C   1      -0.347   3.830  -0.600  0.00  0.00      C     
ATOM   4658  H1' AMP C   1      -1.300   3.994  -0.091  0.00  0.00      C     
ATOM   4659  N9  AMP C   1       0.679   4.765  -0.066  0.00  0.00      C     
ATOM   4660  C8  AMP C   1       1.129   5.943  -0.617  0.00  0.00      C     
ATOM   4661  H8  AMP C   1       0.723   6.360  -1.527  0.00  0.00      C     
ATOM   4662  N7  AMP C   1       2.119   6.501   0.027  0.00  0.00      C     
ATOM   4663  C5  AMP C   1       2.293   5.649   1.133  0.00  0.00      C     
ATOM   4664  C6  AMP C   1       3.152   5.609   2.264  0.00  0.00      C     
ATOM   4665  N6  AMP C   1       4.110   6.464   2.530  0.00  0.00      C     
ATOM   4666  H61 AMP C   1       4.645   6.299   3.363  0.00  0.00      C     
ATOM   4667  H62 AMP C   1       4.278   7.217   1.891  0.00  0.00      C     
ATOM   4668  N1  AMP C   1       3.072   4.674   3.203  0.00  0.00      C     
ATOM   4669  C2  AMP C   1       2.123   3.765   3.048  0.00  0.00      C     
ATOM   4670  H2  AMP C   1       2.051   3.018   3.828  0.00  0.00      C     
ATOM   4671  N3  AMP C   1       1.234   3.659   2.064  0.00  0.00      C     
ATOM   4672  C4  AMP C   1       1.387   4.625   1.113  0.00  0.00      C     
ATOM   4673  C3' AMP C   1      -1.103   2.561  -2.463  0.00  0.00      C     
ATOM   4674  H3' AMP C   1      -0.951   2.328  -3.519  0.00  0.00      C     
ATOM   4675  O3' AMP C   1      -2.476   2.401  -2.115  0.00  0.00      C     
ATOM   4676 H3'' AMP C   1      -2.664   1.443  -2.126  0.00  0.00      C     
ATOM   4677  C2' AMP C   1      -0.577   3.961  -2.113  0.00  0.00      C     
ATOM   4678 H2'' AMP C   1       0.385   4.096  -2.608  0.00  0.00      C     
ATOM   4679  O2' AMP C   1      -1.469   5.024  -2.467  0.00  0.00      C     
ATOM   4680  H2' AMP C   1      -2.341   4.774  -2.116  0.00  0.00      C     
END
