# Supplementary material for: Dataset of the AAC2 conformations in the c-, intermediate- and m-states obtained from free-energy simulations
Source: Data Brief. 2016 Apr 13;7:1355–7. doi: 10.1016/j.dib.2016.04.022 (PMC4845157; doi:10.1016/j.dib.2016.04.022)
Supplement: Supplementary file 2 — Supplementary material [file mmc2.zip › AAC_AMP_mbasin_min.pdb]

HEADER The conformation of AAC2 in the m-basin in the presence of AMP
CRYST1    1.000    1.000    1.000  90.00  90.00  90.00 P 1           1
ATOM      1  N   ASP A   3      22.895  -8.888  24.013  0.00  0.00      A     
ATOM      2  HT1 ASP A   3      23.222  -9.453  24.788  0.00  0.00      A     
ATOM      3  HT2 ASP A   3      22.488  -9.509  23.326  0.00  0.00      A     
ATOM      4  HT3 ASP A   3      22.174  -8.263  24.359  0.00  0.00      A     
ATOM      5  CA  ASP A   3      24.015  -8.129  23.423  0.00  0.00      A     
ATOM      6  HA  ASP A   3      23.618  -7.523  22.609  0.00  0.00      A     
ATOM      7  CB  ASP A   3      24.593  -7.170  24.484  0.00  0.00      A     
ATOM      8  HB1 ASP A   3      25.098  -7.742  25.260  0.00  0.00      A     
ATOM      9  HB2 ASP A   3      23.766  -6.639  24.948  0.00  0.00      A     
ATOM     10  CG  ASP A   3      25.532  -6.124  23.888  0.00  0.00      A     
ATOM     11  OD1 ASP A   3      26.602  -5.843  24.473  0.00  0.00      A     
ATOM     12  OD2 ASP A   3      25.236  -5.682  22.758  0.00  0.00      A     
ATOM     13  C   ASP A   3      25.052  -9.075  22.791  0.00  0.00      A     
ATOM     14  O   ASP A   3      24.845 -10.288  22.796  0.00  0.00      A     
ATOM     15  N   ALA A   4      26.101  -8.487  22.207  0.00  0.00      A     
ATOM     16  HN  ALA A   4      26.079  -7.473  22.241  0.00  0.00      A     
ATOM     17  CA  ALA A   4      27.270  -9.001  21.464  0.00  0.00      A     
ATOM     18  HA  ALA A   4      28.150  -8.884  22.098  0.00  0.00      A     
ATOM     19  CB  ALA A   4      27.181 -10.491  21.101  0.00  0.00      A     
ATOM     20  HB1 ALA A   4      27.109 -11.094  22.006  0.00  0.00      A     
ATOM     21  HB2 ALA A   4      28.083 -10.793  20.568  0.00  0.00      A     
ATOM     22  HB3 ALA A   4      26.321 -10.680  20.463  0.00  0.00      A     
ATOM     23  C   ALA A   4      27.490  -8.112  20.220  0.00  0.00      A     
ATOM     24  O   ALA A   4      26.522  -7.565  19.683  0.00  0.00      A     
ATOM     25  N   ALA A   5      28.717  -8.009  19.706  0.00  0.00      A     
ATOM     26  HN  ALA A   5      29.455  -8.555  20.146  0.00  0.00      A     
ATOM     27  CA  ALA A   5      29.118  -7.116  18.603  0.00  0.00      A     
ATOM     28  HA  ALA A   5      28.764  -6.115  18.852  0.00  0.00      A     
ATOM     29  CB  ALA A   5      30.650  -7.076  18.597  0.00  0.00      A     
ATOM     30  HB1 ALA A   5      30.987  -6.273  17.945  0.00  0.00      A     
ATOM     31  HB2 ALA A   5      31.045  -8.025  18.237  0.00  0.00      A     
ATOM     32  HB3 ALA A   5      31.027  -6.885  19.603  0.00  0.00      A     
ATOM     33  C   ALA A   5      28.527  -7.448  17.200  0.00  0.00      A     
ATOM     34  O   ALA A   5      29.084  -7.069  16.166  0.00  0.00      A     
ATOM     35  N   VAL A   6      27.413  -8.186  17.156  0.00  0.00      A     
ATOM     36  HN  VAL A   6      27.023  -8.415  18.060  0.00  0.00      A     
ATOM     37  CA  VAL A   6      26.729  -8.732  15.962  0.00  0.00      A     
ATOM     38  HA  VAL A   6      27.095  -8.178  15.107  0.00  0.00      A     
ATOM     39  CB  VAL A   6      27.116 -10.200  15.700  0.00  0.00      A     
ATOM     40  HB  VAL A   6      26.502 -10.590  14.892  0.00  0.00      A     
ATOM     41  CG1 VAL A   6      28.570 -10.308  15.239  0.00  0.00      A     
ATOM     42 HG11 VAL A   6      28.731  -9.661  14.377  0.00  0.00      A     
ATOM     43 HG12 VAL A   6      28.780 -11.336  14.947  0.00  0.00      A     
ATOM     44 HG13 VAL A   6      29.245 -10.018  16.042  0.00  0.00      A     
ATOM     45  CG2 VAL A   6      26.934 -11.086  16.933  0.00  0.00      A     
ATOM     46 HG21 VAL A   6      27.066 -12.128  16.644  0.00  0.00      A     
ATOM     47 HG22 VAL A   6      25.935 -10.961  17.347  0.00  0.00      A     
ATOM     48 HG23 VAL A   6      27.668 -10.836  17.700  0.00  0.00      A     
ATOM     49  C   VAL A   6      25.193  -8.541  15.962  0.00  0.00      A     
ATOM     50  O   VAL A   6      24.473  -9.134  15.159  0.00  0.00      A     
ATOM     51  N   SER A   7      24.662  -7.668  16.828  0.00  0.00      A     
ATOM     52  HN  SER A   7      25.315  -7.182  17.434  0.00  0.00      A     
ATOM     53  CA  SER A   7      23.226  -7.303  16.952  0.00  0.00      A     
ATOM     54  HA  SER A   7      22.678  -8.219  17.164  0.00  0.00      A     
ATOM     55  CB  SER A   7      23.000  -6.365  18.155  0.00  0.00      A     
ATOM     56  HB1 SER A   7      22.216  -5.637  17.945  0.00  0.00      A     
ATOM     57  HB2 SER A   7      23.918  -5.818  18.377  0.00  0.00      A     
ATOM     58  OG  SER A   7      22.613  -7.120  19.288  0.00  0.00      A     
ATOM     59  HG1 SER A   7      21.646  -7.015  19.431  0.00  0.00      A     
ATOM     60  C   SER A   7      22.517  -6.732  15.708  0.00  0.00      A     
ATOM     61  O   SER A   7      21.335  -6.398  15.805  0.00  0.00      A     
ATOM     62  N   PHE A   8      23.153  -6.624  14.532  0.00  0.00      A     
ATOM     63  HN  PHE A   8      24.138  -6.860  14.500  0.00  0.00      A     
ATOM     64  CA  PHE A   8      22.455  -6.355  13.254  0.00  0.00      A     
ATOM     65  HA  PHE A   8      21.598  -5.719  13.479  0.00  0.00      A     
ATOM     66  CB  PHE A   8      23.327  -5.517  12.290  0.00  0.00      A     
ATOM     67  HB1 PHE A   8      23.679  -4.647  12.842  0.00  0.00      A     
ATOM     68  HB2 PHE A   8      22.658  -5.130  11.529  0.00  0.00      A     
ATOM     69  CG  PHE A   8      24.512  -6.125  11.538  0.00  0.00      A     
ATOM     70  CD1 PHE A   8      24.376  -7.260  10.712  0.00  0.00      A     
ATOM     71  HD1 PHE A   8      23.429  -7.760  10.608  0.00  0.00      A     
ATOM     72  CE1 PHE A   8      25.462  -7.741   9.959  0.00  0.00      A     
ATOM     73  HE1 PHE A   8      25.338  -8.610   9.328  0.00  0.00      A     
ATOM     74  CZ  PHE A   8      26.696  -7.074   9.995  0.00  0.00      A     
ATOM     75  HZ  PHE A   8      27.527  -7.432   9.401  0.00  0.00      A     
ATOM     76  CE2 PHE A   8      26.836  -5.921  10.783  0.00  0.00      A     
ATOM     77  HE2 PHE A   8      27.780  -5.392  10.794  0.00  0.00      A     
ATOM     78  CD2 PHE A   8      25.751  -5.450  11.543  0.00  0.00      A     
ATOM     79  HD2 PHE A   8      25.873  -4.550  12.128  0.00  0.00      A     
ATOM     80  C   PHE A   8      21.832  -7.594  12.574  0.00  0.00      A     
ATOM     81  O   PHE A   8      21.142  -7.446  11.565  0.00  0.00      A     
ATOM     82  N   ALA A   9      22.063  -8.807  13.091  0.00  0.00      A     
ATOM     83  HN  ALA A   9      22.678  -8.849  13.895  0.00  0.00      A     
ATOM     84  CA  ALA A   9      21.835 -10.069  12.367  0.00  0.00      A     
ATOM     85  HA  ALA A   9      21.340  -9.854  11.419  0.00  0.00      A     
ATOM     86  CB  ALA A   9      23.225 -10.628  12.032  0.00  0.00      A     
ATOM     87  HB1 ALA A   9      23.133 -11.536  11.439  0.00  0.00      A     
ATOM     88  HB2 ALA A   9      23.766 -10.851  12.950  0.00  0.00      A     
ATOM     89  HB3 ALA A   9      23.798  -9.904  11.456  0.00  0.00      A     
ATOM     90  C   ALA A   9      20.922 -11.112  13.069  0.00  0.00      A     
ATOM     91  O   ALA A   9      20.972 -12.295  12.711  0.00  0.00      A     
ATOM     92  N   LYS A  10      20.081 -10.707  14.038  0.00  0.00      A     
ATOM     93  HN  LYS A  10      20.078  -9.714  14.256  0.00  0.00      A     
ATOM     94  CA  LYS A  10      19.199 -11.598  14.839  0.00  0.00      A     
ATOM     95  HA  LYS A  10      19.198 -12.592  14.395  0.00  0.00      A     
ATOM     96  CB  LYS A  10      19.740 -11.718  16.279  0.00  0.00      A     
ATOM     97  HB1 LYS A  10      18.952 -12.082  16.935  0.00  0.00      A     
ATOM     98  HB2 LYS A  10      20.018 -10.727  16.642  0.00  0.00      A     
ATOM     99  CG  LYS A  10      20.942 -12.659  16.446  0.00  0.00      A     
ATOM    100  HG1 LYS A  10      21.218 -12.667  17.500  0.00  0.00      A     
ATOM    101  HG2 LYS A  10      21.760 -12.257  15.864  0.00  0.00      A     
ATOM    102  CD  LYS A  10      20.700 -14.106  15.998  0.00  0.00      A     
ATOM    103  HD1 LYS A  10      20.698 -14.156  14.910  0.00  0.00      A     
ATOM    104  HD2 LYS A  10      19.723 -14.427  16.358  0.00  0.00      A     
ATOM    105  CE  LYS A  10      21.738 -15.097  16.541  0.00  0.00      A     
ATOM    106  HE1 LYS A  10      21.462 -16.094  16.181  0.00  0.00      A     
ATOM    107  HE2 LYS A  10      21.671 -15.127  17.630  0.00  0.00      A     
ATOM    108  NZ  LYS A  10      23.132 -14.798  16.137  0.00  0.00      A     
ATOM    109  HZ1 LYS A  10      23.192 -14.534  15.159  0.00  0.00      A     
ATOM    110  HZ2 LYS A  10      23.701 -15.636  16.252  0.00  0.00      A     
ATOM    111  HZ3 LYS A  10      23.541 -14.060  16.706  0.00  0.00      A     
ATOM    112  C   LYS A  10      17.711 -11.226  14.882  0.00  0.00      A     
ATOM    113  O   LYS A  10      16.889 -12.135  14.905  0.00  0.00      A     
ATOM    114  N   ASP A  11      17.331  -9.954  14.824  0.00  0.00      A     
ATOM    115  HN  ASP A  11      18.060  -9.249  14.826  0.00  0.00      A     
ATOM    116  CA  ASP A  11      15.921  -9.503  14.829  0.00  0.00      A     
ATOM    117  HA  ASP A  11      15.470  -9.752  15.792  0.00  0.00      A     
ATOM    118  CB  ASP A  11      15.926  -7.975  14.694  0.00  0.00      A     
ATOM    119  HB1 ASP A  11      16.518  -7.701  13.821  0.00  0.00      A     
ATOM    120  HB2 ASP A  11      16.418  -7.551  15.571  0.00  0.00      A     
ATOM    121  CG  ASP A  11      14.532  -7.358  14.553  0.00  0.00      A     
ATOM    122  OD1 ASP A  11      14.132  -7.058  13.405  0.00  0.00      A     
ATOM    123  OD2 ASP A  11      13.873  -7.090  15.576  0.00  0.00      A     
ATOM    124  C   ASP A  11      15.052 -10.186  13.746  0.00  0.00      A     
ATOM    125  O   ASP A  11      14.034 -10.808  14.053  0.00  0.00      A     
ATOM    126  N   PHE A  12      15.502 -10.192  12.487  0.00  0.00      A     
ATOM    127  HN  PHE A  12      16.344  -9.671  12.266  0.00  0.00      A     
ATOM    128  CA  PHE A  12      14.790 -10.914  11.422  0.00  0.00      A     
ATOM    129  HA  PHE A  12      13.740 -10.618  11.459  0.00  0.00      A     
ATOM    130  CB  PHE A  12      15.346 -10.490  10.058  0.00  0.00      A     
ATOM    131  HB1 PHE A  12      16.257 -11.054   9.866  0.00  0.00      A     
ATOM    132  HB2 PHE A  12      15.627  -9.438  10.099  0.00  0.00      A     
ATOM    133  CG  PHE A  12      14.372 -10.663   8.904  0.00  0.00      A     
ATOM    134  CD1 PHE A  12      14.193 -11.921   8.295  0.00  0.00      A     
ATOM    135  HD1 PHE A  12      14.744 -12.778   8.651  0.00  0.00      A     
ATOM    136  CE1 PHE A  12      13.297 -12.069   7.221  0.00  0.00      A     
ATOM    137  HE1 PHE A  12      13.157 -13.039   6.762  0.00  0.00      A     
ATOM    138  CZ  PHE A  12      12.575 -10.959   6.751  0.00  0.00      A     
ATOM    139  HZ  PHE A  12      11.879 -11.077   5.932  0.00  0.00      A     
ATOM    140  CE2 PHE A  12      12.748  -9.701   7.356  0.00  0.00      A     
ATOM    141  HE2 PHE A  12      12.185  -8.849   7.002  0.00  0.00      A     
ATOM    142  CD2 PHE A  12      13.642  -9.555   8.432  0.00  0.00      A     
ATOM    143  HD2 PHE A  12      13.763  -8.587   8.900  0.00  0.00      A     
ATOM    144  C   PHE A  12      14.833 -12.448  11.595  0.00  0.00      A     
ATOM    145  O   PHE A  12      13.899 -13.141  11.201  0.00  0.00      A     
ATOM    146  N   LEU A  13      15.883 -12.997  12.221  0.00  0.00      A     
ATOM    147  HN  LEU A  13      16.579 -12.372  12.597  0.00  0.00      A     
ATOM    148  CA  LEU A  13      15.985 -14.427  12.562  0.00  0.00      A     
ATOM    149  HA  LEU A  13      15.686 -14.996  11.683  0.00  0.00      A     
ATOM    150  CB  LEU A  13      17.460 -14.749  12.893  0.00  0.00      A     
ATOM    151  HB1 LEU A  13      17.692 -14.342  13.875  0.00  0.00      A     
ATOM    152  HB2 LEU A  13      18.108 -14.260  12.165  0.00  0.00      A     
ATOM    153  CG  LEU A  13      17.805 -16.250  12.910  0.00  0.00      A     
ATOM    154  HG  LEU A  13      17.130 -16.786  13.573  0.00  0.00      A     
ATOM    155  CD1 LEU A  13      17.712 -16.863  11.518  0.00  0.00      A     
ATOM    156 HD11 LEU A  13      16.699 -16.796  11.135  0.00  0.00      A     
ATOM    157 HD12 LEU A  13      17.971 -17.919  11.573  0.00  0.00      A     
ATOM    158 HD13 LEU A  13      18.396 -16.355  10.839  0.00  0.00      A     
ATOM    159  CD2 LEU A  13      19.231 -16.460  13.409  0.00  0.00      A     
ATOM    160 HD21 LEU A  13      19.462 -17.524  13.427  0.00  0.00      A     
ATOM    161 HD22 LEU A  13      19.308 -16.089  14.429  0.00  0.00      A     
ATOM    162 HD23 LEU A  13      19.942 -15.935  12.771  0.00  0.00      A     
ATOM    163  C   LEU A  13      15.036 -14.861  13.704  0.00  0.00      A     
ATOM    164  O   LEU A  13      14.656 -16.030  13.771  0.00  0.00      A     
ATOM    165  N   ALA A  14      14.631 -13.930  14.574  0.00  0.00      A     
ATOM    166  HN  ALA A  14      15.019 -12.999  14.485  0.00  0.00      A     
ATOM    167  CA  ALA A  14      13.716 -14.180  15.688  0.00  0.00      A     
ATOM    168  HA  ALA A  14      14.071 -15.047  16.241  0.00  0.00      A     
ATOM    169  CB  ALA A  14      13.766 -12.960  16.618  0.00  0.00      A     
ATOM    170  HB1 ALA A  14      14.798 -12.710  16.859  0.00  0.00      A     
ATOM    171  HB2 ALA A  14      13.244 -13.189  17.544  0.00  0.00      A     
ATOM    172  HB3 ALA A  14      13.291 -12.098  16.151  0.00  0.00      A     
ATOM    173  C   ALA A  14      12.275 -14.487  15.228  0.00  0.00      A     
ATOM    174  O   ALA A  14      11.698 -15.502  15.626  0.00  0.00      A     
ATOM    175  N   GLY A  15      11.736 -13.664  14.318  0.00  0.00      A     
ATOM    176  HN  GLY A  15      12.281 -12.847  14.081  0.00  0.00      A     
ATOM    177  CA  GLY A  15      10.358 -13.789  13.804  0.00  0.00      A     
ATOM    178  HA1 GLY A  15       9.735 -13.087  14.355  0.00  0.00      A     
ATOM    179  HA2 GLY A  15       9.977 -14.792  13.996  0.00  0.00      A     
ATOM    180  C   GLY A  15      10.143 -13.500  12.310  0.00  0.00      A     
ATOM    181  O   GLY A  15       9.204 -14.024  11.708  0.00  0.00      A     
ATOM    182  N   GLY A  16      11.021 -12.716  11.677  0.00  0.00      A     
ATOM    183  HN  GLY A  16      11.799 -12.349  12.202  0.00  0.00      A     
ATOM    184  CA  GLY A  16      10.977 -12.451  10.229  0.00  0.00      A     
ATOM    185  HA1 GLY A  16      11.802 -11.792   9.962  0.00  0.00      A     
ATOM    186  HA2 GLY A  16      10.042 -11.949   9.980  0.00  0.00      A     
ATOM    187  C   GLY A  16      11.086 -13.712   9.361  0.00  0.00      A     
ATOM    188  O   GLY A  16      10.346 -13.851   8.390  0.00  0.00      A     
ATOM    189  N   VAL A  17      11.943 -14.671   9.734  0.00  0.00      A     
ATOM    190  HN  VAL A  17      12.562 -14.462  10.511  0.00  0.00      A     
ATOM    191  CA  VAL A  17      12.060 -15.974   9.036  0.00  0.00      A     
ATOM    192  HA  VAL A  17      12.072 -15.763   7.971  0.00  0.00      A     
ATOM    193  CB  VAL A  17      13.378 -16.718   9.311  0.00  0.00      A     
ATOM    194  HB  VAL A  17      13.384 -17.628   8.714  0.00  0.00      A     
ATOM    195  CG1 VAL A  17      14.585 -15.878   8.884  0.00  0.00      A     
ATOM    196 HG11 VAL A  17      14.671 -14.993   9.509  0.00  0.00      A     
ATOM    197 HG12 VAL A  17      14.472 -15.582   7.841  0.00  0.00      A     
ATOM    198 HG13 VAL A  17      15.489 -16.479   8.980  0.00  0.00      A     
ATOM    199  CG2 VAL A  17      13.568 -17.114  10.771  0.00  0.00      A     
ATOM    200 HG21 VAL A  17      13.522 -16.236  11.412  0.00  0.00      A     
ATOM    201 HG22 VAL A  17      14.531 -17.605  10.886  0.00  0.00      A     
ATOM    202 HG23 VAL A  17      12.797 -17.821  11.068  0.00  0.00      A     
ATOM    203  C   VAL A  17      10.867 -16.914   9.250  0.00  0.00      A     
ATOM    204  O   VAL A  17      10.455 -17.565   8.291  0.00  0.00      A     
ATOM    205  N   ALA A  18      10.241 -16.953  10.434  0.00  0.00      A     
ATOM    206  HN  ALA A  18      10.660 -16.485  11.230  0.00  0.00      A     
ATOM    207  CA  ALA A  18       8.961 -17.655  10.638  0.00  0.00      A     
ATOM    208  HA  ALA A  18       9.079 -18.700  10.346  0.00  0.00      A     
ATOM    209  CB  ALA A  18       8.591 -17.624  12.123  0.00  0.00      A     
ATOM    210  HB1 ALA A  18       9.316 -18.195  12.697  0.00  0.00      A     
ATOM    211  HB2 ALA A  18       7.613 -18.084  12.263  0.00  0.00      A     
ATOM    212  HB3 ALA A  18       8.561 -16.598  12.489  0.00  0.00      A     
ATOM    213  C   ALA A  18       7.820 -17.075   9.779  0.00  0.00      A     
ATOM    214  O   ALA A  18       7.067 -17.825   9.154  0.00  0.00      A     
ATOM    215  N   ALA A  19       7.730 -15.745   9.657  0.00  0.00      A     
ATOM    216  HN  ALA A  19       8.335 -15.168  10.233  0.00  0.00      A     
ATOM    217  CA  ALA A  19       6.838 -15.092   8.694  0.00  0.00      A     
ATOM    218  HA  ALA A  19       5.823 -15.446   8.872  0.00  0.00      A     
ATOM    219  CB  ALA A  19       6.872 -13.581   8.964  0.00  0.00      A     
ATOM    220  HB1 ALA A  19       6.173 -13.071   8.301  0.00  0.00      A     
ATOM    221  HB2 ALA A  19       7.873 -13.187   8.792  0.00  0.00      A     
ATOM    222  HB3 ALA A  19       6.591 -13.384   9.999  0.00  0.00      A     
ATOM    223  C   ALA A  19       7.176 -15.443   7.223  0.00  0.00      A     
ATOM    224  O   ALA A  19       6.286 -15.827   6.464  0.00  0.00      A     
ATOM    225  N   ALA A  20       8.458 -15.397   6.843  0.00  0.00      A     
ATOM    226  HN  ALA A  20       9.129 -15.040   7.516  0.00  0.00      A     
ATOM    227  CA  ALA A  20       8.978 -15.732   5.507  0.00  0.00      A     
ATOM    228  HA  ALA A  20       8.425 -15.141   4.776  0.00  0.00      A     
ATOM    229  CB  ALA A  20      10.442 -15.289   5.454  0.00  0.00      A     
ATOM    230  HB1 ALA A  20      10.821 -15.431   4.446  0.00  0.00      A     
ATOM    231  HB2 ALA A  20      11.036 -15.901   6.129  0.00  0.00      A     
ATOM    232  HB3 ALA A  20      10.532 -14.236   5.725  0.00  0.00      A     
ATOM    233  C   ALA A  20       8.834 -17.208   5.058  0.00  0.00      A     
ATOM    234  O   ALA A  20       9.140 -17.531   3.906  0.00  0.00      A     
ATOM    235  N   ILE A  21       8.326 -18.100   5.915  0.00  0.00      A     
ATOM    236  HN  ILE A  21       8.213 -17.799   6.872  0.00  0.00      A     
ATOM    237  CA  ILE A  21       7.876 -19.456   5.537  0.00  0.00      A     
ATOM    238  HA  ILE A  21       7.981 -19.559   4.458  0.00  0.00      A     
ATOM    239  CB  ILE A  21       8.776 -20.538   6.174  0.00  0.00      A     
ATOM    240  HB  ILE A  21       9.809 -20.309   5.905  0.00  0.00      A     
ATOM    241  CG2 ILE A  21       8.682 -20.556   7.708  0.00  0.00      A     
ATOM    242 HG21 ILE A  21       9.430 -21.244   8.104  0.00  0.00      A     
ATOM    243 HG22 ILE A  21       7.699 -20.891   8.039  0.00  0.00      A     
ATOM    244 HG23 ILE A  21       8.881 -19.570   8.116  0.00  0.00      A     
ATOM    245  CG1 ILE A  21       8.471 -21.966   5.680  0.00  0.00      A     
ATOM    246 HG11 ILE A  21       7.495 -22.271   6.044  0.00  0.00      A     
ATOM    247 HG12 ILE A  21       9.213 -22.645   6.101  0.00  0.00      A     
ATOM    248  CD  ILE A  21       8.478 -22.142   4.161  0.00  0.00      A     
ATOM    249  HD1 ILE A  21       9.418 -21.777   3.751  0.00  0.00      A     
ATOM    250  HD2 ILE A  21       7.647 -21.609   3.703  0.00  0.00      A     
ATOM    251  HD3 ILE A  21       8.369 -23.201   3.930  0.00  0.00      A     
ATOM    252  C   ILE A  21       6.386 -19.684   5.817  0.00  0.00      A     
ATOM    253  O   ILE A  21       5.678 -20.235   4.974  0.00  0.00      A     
ATOM    254  N   SER A  22       5.849 -19.172   6.927  0.00  0.00      A     
ATOM    255  HN  SER A  22       6.469 -18.748   7.608  0.00  0.00      A     
ATOM    256  CA  SER A  22       4.408 -19.250   7.243  0.00  0.00      A     
ATOM    257  HA  SER A  22       4.119 -20.301   7.256  0.00  0.00      A     
ATOM    258  CB  SER A  22       4.104 -18.682   8.628  0.00  0.00      A     
ATOM    259  HB1 SER A  22       3.031 -18.753   8.821  0.00  0.00      A     
ATOM    260  HB2 SER A  22       4.411 -17.637   8.681  0.00  0.00      A     
ATOM    261  OG  SER A  22       4.795 -19.439   9.598  0.00  0.00      A     
ATOM    262  HG1 SER A  22       5.691 -19.068   9.699  0.00  0.00      A     
ATOM    263  C   SER A  22       3.518 -18.553   6.209  0.00  0.00      A     
ATOM    264  O   SER A  22       2.403 -19.016   5.958  0.00  0.00      A     
ATOM    265  N   LYS A  23       4.018 -17.505   5.533  0.00  0.00      A     
ATOM    266  HN  LYS A  23       4.937 -17.161   5.801  0.00  0.00      A     
ATOM    267  CA  LYS A  23       3.336 -16.851   4.399  0.00  0.00      A     
ATOM    268  HA  LYS A  23       2.347 -16.541   4.739  0.00  0.00      A     
ATOM    269  CB  LYS A  23       4.108 -15.585   3.973  0.00  0.00      A     
ATOM    270  HB1 LYS A  23       5.047 -15.867   3.501  0.00  0.00      A     
ATOM    271  HB2 LYS A  23       4.346 -14.995   4.856  0.00  0.00      A     
ATOM    272  CG  LYS A  23       3.300 -14.699   3.010  0.00  0.00      A     
ATOM    273  HG1 LYS A  23       2.358 -14.426   3.487  0.00  0.00      A     
ATOM    274  HG2 LYS A  23       3.090 -15.241   2.089  0.00  0.00      A     
ATOM    275  CD  LYS A  23       4.066 -13.429   2.632  0.00  0.00      A     
ATOM    276  HD1 LYS A  23       5.018 -13.714   2.180  0.00  0.00      A     
ATOM    277  HD2 LYS A  23       4.276 -12.843   3.527  0.00  0.00      A     
ATOM    278  CE  LYS A  23       3.281 -12.587   1.619  0.00  0.00      A     
ATOM    279  HE1 LYS A  23       3.021 -13.207   0.754  0.00  0.00      A     
ATOM    280  HE2 LYS A  23       3.937 -11.789   1.256  0.00  0.00      A     
ATOM    281  NZ  LYS A  23       2.070 -11.974   2.217  0.00  0.00      A     
ATOM    282  HZ1 LYS A  23       1.711 -11.239   1.604  0.00  0.00      A     
ATOM    283  HZ2 LYS A  23       2.297 -11.477   3.069  0.00  0.00      A     
ATOM    284  HZ3 LYS A  23       1.293 -12.614   2.354  0.00  0.00      A     
ATOM    285  C   LYS A  23       3.078 -17.774   3.200  0.00  0.00      A     
ATOM    286  O   LYS A  23       2.145 -17.506   2.457  0.00  0.00      A     
ATOM    287  N   THR A  24       3.811 -18.871   2.986  0.00  0.00      A     
ATOM    288  HN  THR A  24       4.600 -19.048   3.597  0.00  0.00      A     
ATOM    289  CA  THR A  24       3.660 -19.700   1.756  0.00  0.00      A     
ATOM    290  HA  THR A  24       3.836 -19.038   0.912  0.00  0.00      A     
ATOM    291  CB  THR A  24       4.729 -20.798   1.629  0.00  0.00      A     
ATOM    292  HB  THR A  24       4.576 -21.561   2.388  0.00  0.00      A     
ATOM    293  CG2 THR A  24       4.778 -21.442   0.245  0.00  0.00      A     
ATOM    294 HG21 THR A  24       3.829 -21.919   0.008  0.00  0.00      A     
ATOM    295 HG22 THR A  24       5.546 -22.214   0.236  0.00  0.00      A     
ATOM    296 HG23 THR A  24       5.008 -20.693  -0.513  0.00  0.00      A     
ATOM    297  OG1 THR A  24       5.993 -20.201   1.791  0.00  0.00      A     
ATOM    298  HG1 THR A  24       6.627 -20.695   1.234  0.00  0.00      A     
ATOM    299  C   THR A  24       2.247 -20.270   1.546  0.00  0.00      A     
ATOM    300  O   THR A  24       1.794 -20.337   0.404  0.00  0.00      A     
ATOM    301  N   ALA A  25       1.475 -20.510   2.618  0.00  0.00      A     
ATOM    302  HN  ALA A  25       1.911 -20.440   3.526  0.00  0.00      A     
ATOM    303  CA  ALA A  25       0.020 -20.780   2.595  0.00  0.00      A     
ATOM    304  HA  ALA A  25      -0.153 -21.720   2.069  0.00  0.00      A     
ATOM    305  CB  ALA A  25      -0.455 -20.954   4.045  0.00  0.00      A     
ATOM    306  HB1 ALA A  25      -1.538 -21.085   4.069  0.00  0.00      A     
ATOM    307  HB2 ALA A  25      -0.186 -20.080   4.638  0.00  0.00      A     
ATOM    308  HB3 ALA A  25      -0.008 -21.838   4.489  0.00  0.00      A     
ATOM    309  C   ALA A  25      -0.863 -19.714   1.892  0.00  0.00      A     
ATOM    310  O   ALA A  25      -2.006 -19.993   1.532  0.00  0.00      A     
ATOM    311  N   VAL A  26      -0.350 -18.499   1.691  0.00  0.00      A     
ATOM    312  HN  VAL A  26       0.573 -18.343   2.078  0.00  0.00      A     
ATOM    313  CA  VAL A  26      -1.039 -17.315   1.118  0.00  0.00      A     
ATOM    314  HA  VAL A  26      -1.892 -17.645   0.528  0.00  0.00      A     
ATOM    315  CB  VAL A  26      -1.598 -16.396   2.220  0.00  0.00      A     
ATOM    316  HB  VAL A  26      -1.991 -15.494   1.757  0.00  0.00      A     
ATOM    317  CG1 VAL A  26      -2.752 -17.072   2.961  0.00  0.00      A     
ATOM    318 HG11 VAL A  26      -2.417 -17.968   3.476  0.00  0.00      A     
ATOM    319 HG12 VAL A  26      -3.529 -17.351   2.253  0.00  0.00      A     
ATOM    320 HG13 VAL A  26      -3.178 -16.375   3.683  0.00  0.00      A     
ATOM    321  CG2 VAL A  26      -0.540 -15.980   3.243  0.00  0.00      A     
ATOM    322 HG21 VAL A  26       0.240 -15.401   2.752  0.00  0.00      A     
ATOM    323 HG22 VAL A  26      -0.104 -16.852   3.727  0.00  0.00      A     
ATOM    324 HG23 VAL A  26      -1.011 -15.373   4.010  0.00  0.00      A     
ATOM    325  C   VAL A  26      -0.172 -16.495   0.152  0.00  0.00      A     
ATOM    326  O   VAL A  26      -0.652 -15.548  -0.465  0.00  0.00      A     
ATOM    327  N   ALA A  27       1.091 -16.872  -0.055  0.00  0.00      A     
ATOM    328  HN  ALA A  27       1.467 -17.585   0.553  0.00  0.00      A     
ATOM    329  CA  ALA A  27       1.981 -16.296  -1.066  0.00  0.00      A     
ATOM    330  HA  ALA A  27       2.108 -15.238  -0.830  0.00  0.00      A     
ATOM    331  CB  ALA A  27       3.360 -16.950  -0.931  0.00  0.00      A     
ATOM    332  HB1 ALA A  27       3.757 -16.747   0.064  0.00  0.00      A     
ATOM    333  HB2 ALA A  27       4.034 -16.525  -1.674  0.00  0.00      A     
ATOM    334  HB3 ALA A  27       3.308 -18.025  -1.075  0.00  0.00      A     
ATOM    335  C   ALA A  27       1.419 -16.338  -2.511  0.00  0.00      A     
ATOM    336  O   ALA A  27       1.450 -15.292  -3.158  0.00  0.00      A     
ATOM    337  N   PRO A  28       0.812 -17.445  -3.005  0.00  0.00      A     
ATOM    338  CD  PRO A  28       0.863 -18.795  -2.459  0.00  0.00      A     
ATOM    339  HD1 PRO A  28       0.206 -18.864  -1.596  0.00  0.00      A     
ATOM    340  HD2 PRO A  28       1.873 -19.085  -2.182  0.00  0.00      A     
ATOM    341  CG  PRO A  28       0.369 -19.719  -3.569  0.00  0.00      A     
ATOM    342  HG1 PRO A  28       1.213 -20.002  -4.193  0.00  0.00      A     
ATOM    343  HG2 PRO A  28      -0.126 -20.609  -3.186  0.00  0.00      A     
ATOM    344  CB  PRO A  28      -0.594 -18.842  -4.359  0.00  0.00      A     
ATOM    345  HB1 PRO A  28      -0.670 -19.160  -5.398  0.00  0.00      A     
ATOM    346  HB2 PRO A  28      -1.577 -18.875  -3.885  0.00  0.00      A     
ATOM    347  CA  PRO A  28       0.010 -17.439  -4.238  0.00  0.00      A     
ATOM    348  HA  PRO A  28       0.679 -17.277  -5.084  0.00  0.00      A     
ATOM    349  C   PRO A  28      -1.104 -16.377  -4.276  0.00  0.00      A     
ATOM    350  O   PRO A  28      -1.372 -15.803  -5.330  0.00  0.00      A     
ATOM    351  N   ILE A  29      -1.737 -16.081  -3.134  0.00  0.00      A     
ATOM    352  HN  ILE A  29      -1.451 -16.558  -2.291  0.00  0.00      A     
ATOM    353  CA  ILE A  29      -2.784 -15.046  -3.026  0.00  0.00      A     
ATOM    354  HA  ILE A  29      -3.420 -15.135  -3.898  0.00  0.00      A     
ATOM    355  CB  ILE A  29      -3.721 -15.276  -1.821  0.00  0.00      A     
ATOM    356  HB  ILE A  29      -3.145 -15.252  -0.897  0.00  0.00      A     
ATOM    357  CG2 ILE A  29      -4.775 -14.152  -1.787  0.00  0.00      A     
ATOM    358 HG21 ILE A  29      -5.257 -14.053  -2.759  0.00  0.00      A     
ATOM    359 HG22 ILE A  29      -4.313 -13.201  -1.520  0.00  0.00      A     
ATOM    360 HG23 ILE A  29      -5.530 -14.373  -1.041  0.00  0.00      A     
ATOM    361  CG1 ILE A  29      -4.425 -16.649  -1.947  0.00  0.00      A     
ATOM    362 HG11 ILE A  29      -3.698 -17.414  -2.213  0.00  0.00      A     
ATOM    363 HG12 ILE A  29      -5.165 -16.609  -2.748  0.00  0.00      A     
ATOM    364  CD  ILE A  29      -5.106 -17.121  -0.658  0.00  0.00      A     
ATOM    365  HD1 ILE A  29      -4.373 -17.172   0.145  0.00  0.00      A     
ATOM    366  HD2 ILE A  29      -5.525 -18.115  -0.813  0.00  0.00      A     
ATOM    367  HD3 ILE A  29      -5.911 -16.448  -0.373  0.00  0.00      A     
ATOM    368  C   ILE A  29      -2.201 -13.624  -3.059  0.00  0.00      A     
ATOM    369  O   ILE A  29      -2.702 -12.784  -3.806  0.00  0.00      A     
ATOM    370  N   GLU A  30      -1.095 -13.347  -2.356  0.00  0.00      A     
ATOM    371  HN  GLU A  30      -0.724 -14.064  -1.739  0.00  0.00      A     
ATOM    372  CA  GLU A  30      -0.357 -12.080  -2.554  0.00  0.00      A     
ATOM    373  HA  GLU A  30      -1.070 -11.271  -2.415  0.00  0.00      A     
ATOM    374  CB  GLU A  30       0.737 -11.858  -1.497  0.00  0.00      A     
ATOM    375  HB1 GLU A  30       1.531 -12.599  -1.609  0.00  0.00      A     
ATOM    376  HB2 GLU A  30       0.288 -11.970  -0.509  0.00  0.00      A     
ATOM    377  CG  GLU A  30       1.320 -10.436  -1.638  0.00  0.00      A     
ATOM    378  HG1 GLU A  30       0.504  -9.727  -1.800  0.00  0.00      A     
ATOM    379  HG2 GLU A  30       1.974 -10.402  -2.513  0.00  0.00      A     
ATOM    380  CD  GLU A  30       2.097  -9.998  -0.397  0.00  0.00      A     
ATOM    381  OE1 GLU A  30       3.339  -9.841  -0.472  0.00  0.00      A     
ATOM    382  OE2 GLU A  30       1.472  -9.879   0.677  0.00  0.00      A     
ATOM    383  C   GLU A  30       0.204 -11.930  -3.983  0.00  0.00      A     
ATOM    384  O   GLU A  30       0.158 -10.845  -4.556  0.00  0.00      A     
ATOM    385  N   ARG A  31       0.644 -13.024  -4.616  0.00  0.00      A     
ATOM    386  HN  ARG A  31       0.721 -13.878  -4.068  0.00  0.00      A     
ATOM    387  CA  ARG A  31       0.996 -13.082  -6.047  0.00  0.00      A     
ATOM    388  HA  ARG A  31       1.747 -12.317  -6.244  0.00  0.00      A     
ATOM    389  CB  ARG A  31       1.637 -14.450  -6.348  0.00  0.00      A     
ATOM    390  HB1 ARG A  31       1.070 -15.221  -5.836  0.00  0.00      A     
ATOM    391  HB2 ARG A  31       2.649 -14.469  -5.940  0.00  0.00      A     
ATOM    392  CG  ARG A  31       1.681 -14.847  -7.827  0.00  0.00      A     
ATOM    393  HG1 ARG A  31       0.663 -14.866  -8.218  0.00  0.00      A     
ATOM    394  HG2 ARG A  31       2.053 -15.861  -7.901  0.00  0.00      A     
ATOM    395  CD  ARG A  31       2.555 -13.973  -8.730  0.00  0.00      A     
ATOM    396  HD1 ARG A  31       3.609 -14.136  -8.490  0.00  0.00      A     
ATOM    397  HD2 ARG A  31       2.320 -12.919  -8.578  0.00  0.00      A     
ATOM    398  NE  ARG A  31       2.280 -14.367 -10.118  0.00  0.00      A     
ATOM    399  HE  ARG A  31       1.990 -15.325 -10.256  0.00  0.00      A     
ATOM    400  CZ  ARG A  31       2.186 -13.614 -11.174  0.00  0.00      A     
ATOM    401  NH1 ARG A  31       2.610 -12.412 -11.245  0.00  0.00      A     
ATOM    402 HH11 ARG A  31       2.580 -11.968 -12.152  0.00  0.00      A     
ATOM    403 HH12 ARG A  31       3.237 -12.102 -10.513  0.00  0.00      A     
ATOM    404  NH2 ARG A  31       1.673 -14.081 -12.249  0.00  0.00      A     
ATOM    405 HH21 ARG A  31       1.696 -13.468 -13.056  0.00  0.00      A     
ATOM    406 HH22 ARG A  31       1.302 -15.007 -12.264  0.00  0.00      A     
ATOM    407  C   ARG A  31      -0.172 -12.732  -6.980  0.00  0.00      A     
ATOM    408  O   ARG A  31       0.077 -12.063  -7.977  0.00  0.00      A     
ATOM    409  N   VAL A  32      -1.428 -13.099  -6.689  0.00  0.00      A     
ATOM    410  HN  VAL A  32      -1.573 -13.719  -5.900  0.00  0.00      A     
ATOM    411  CA  VAL A  32      -2.584 -12.658  -7.524  0.00  0.00      A     
ATOM    412  HA  VAL A  32      -2.199 -12.543  -8.527  0.00  0.00      A     
ATOM    413  CB  VAL A  32      -3.712 -13.688  -7.698  0.00  0.00      A     
ATOM    414  HB  VAL A  32      -4.453 -13.264  -8.376  0.00  0.00      A     
ATOM    415  CG1 VAL A  32      -3.159 -14.960  -8.350  0.00  0.00      A     
ATOM    416 HG11 VAL A  32      -2.377 -15.398  -7.731  0.00  0.00      A     
ATOM    417 HG12 VAL A  32      -2.749 -14.722  -9.331  0.00  0.00      A     
ATOM    418 HG13 VAL A  32      -3.953 -15.692  -8.462  0.00  0.00      A     
ATOM    419  CG2 VAL A  32      -4.427 -14.066  -6.408  0.00  0.00      A     
ATOM    420 HG21 VAL A  32      -5.314 -14.655  -6.641  0.00  0.00      A     
ATOM    421 HG22 VAL A  32      -4.732 -13.177  -5.859  0.00  0.00      A     
ATOM    422 HG23 VAL A  32      -3.755 -14.665  -5.809  0.00  0.00      A     
ATOM    423  C   VAL A  32      -3.144 -11.275  -7.168  0.00  0.00      A     
ATOM    424  O   VAL A  32      -3.600 -10.558  -8.055  0.00  0.00      A     
ATOM    425  N   LYS A  33      -2.985 -10.821  -5.919  0.00  0.00      A     
ATOM    426  HN  LYS A  33      -2.681 -11.500  -5.225  0.00  0.00      A     
ATOM    427  CA  LYS A  33      -3.071  -9.399  -5.504  0.00  0.00      A     
ATOM    428  HA  LYS A  33      -4.055  -9.004  -5.758  0.00  0.00      A     
ATOM    429  CB  LYS A  33      -2.898  -9.381  -3.974  0.00  0.00      A     
ATOM    430  HB1 LYS A  33      -2.050 -10.006  -3.729  0.00  0.00      A     
ATOM    431  HB2 LYS A  33      -3.774  -9.848  -3.522  0.00  0.00      A     
ATOM    432  CG  LYS A  33      -2.647  -8.041  -3.277  0.00  0.00      A     
ATOM    433  HG1 LYS A  33      -1.685  -7.637  -3.594  0.00  0.00      A     
ATOM    434  HG2 LYS A  33      -2.571  -8.250  -2.208  0.00  0.00      A     
ATOM    435  CD  LYS A  33      -3.733  -6.986  -3.519  0.00  0.00      A     
ATOM    436  HD1 LYS A  33      -4.651  -7.446  -3.882  0.00  0.00      A     
ATOM    437  HD2 LYS A  33      -3.368  -6.278  -4.267  0.00  0.00      A     
ATOM    438  CE  LYS A  33      -4.018  -6.256  -2.205  0.00  0.00      A     
ATOM    439  HE1 LYS A  33      -3.064  -6.044  -1.713  0.00  0.00      A     
ATOM    440  HE2 LYS A  33      -4.604  -6.907  -1.552  0.00  0.00      A     
ATOM    441  NZ  LYS A  33      -4.721  -4.986  -2.455  0.00  0.00      A     
ATOM    442  HZ1 LYS A  33      -5.495  -5.125  -3.096  0.00  0.00      A     
ATOM    443  HZ2 LYS A  33      -4.065  -4.311  -2.864  0.00  0.00      A     
ATOM    444  HZ3 LYS A  33      -5.074  -4.579  -1.598  0.00  0.00      A     
ATOM    445  C   LYS A  33      -2.063  -8.504  -6.248  0.00  0.00      A     
ATOM    446  O   LYS A  33      -2.436  -7.461  -6.781  0.00  0.00      A     
ATOM    447  N   LEU A  34      -0.824  -8.968  -6.401  0.00  0.00      A     
ATOM    448  HN  LEU A  34      -0.567  -9.778  -5.848  0.00  0.00      A     
ATOM    449  CA  LEU A  34       0.186  -8.393  -7.297  0.00  0.00      A     
ATOM    450  HA  LEU A  34       0.263  -7.328  -7.074  0.00  0.00      A     
ATOM    451  CB  LEU A  34       1.538  -9.050  -6.952  0.00  0.00      A     
ATOM    452  HB1 LEU A  34       1.455 -10.127  -7.069  0.00  0.00      A     
ATOM    453  HB2 LEU A  34       1.721  -8.864  -5.893  0.00  0.00      A     
ATOM    454  CG  LEU A  34       2.796  -8.585  -7.706  0.00  0.00      A     
ATOM    455  HG  LEU A  34       3.643  -8.947  -7.129  0.00  0.00      A     
ATOM    456  CD1 LEU A  34       2.925  -9.165  -9.114  0.00  0.00      A     
ATOM    457 HD11 LEU A  34       2.213  -8.703  -9.794  0.00  0.00      A     
ATOM    458 HD12 LEU A  34       2.759 -10.241  -9.084  0.00  0.00      A     
ATOM    459 HD13 LEU A  34       3.928  -8.971  -9.492  0.00  0.00      A     
ATOM    460  CD2 LEU A  34       2.925  -7.071  -7.792  0.00  0.00      A     
ATOM    461 HD21 LEU A  34       2.903  -6.645  -6.789  0.00  0.00      A     
ATOM    462 HD22 LEU A  34       2.113  -6.648  -8.382  0.00  0.00      A     
ATOM    463 HD23 LEU A  34       3.868  -6.822  -8.273  0.00  0.00      A     
ATOM    464  C   LEU A  34      -0.209  -8.508  -8.784  0.00  0.00      A     
ATOM    465  O   LEU A  34      -0.127  -7.516  -9.501  0.00  0.00      A     
ATOM    466  N   LEU A  35      -0.707  -9.664  -9.245  0.00  0.00      A     
ATOM    467  HN  LEU A  35      -0.661 -10.469  -8.632  0.00  0.00      A     
ATOM    468  CA  LEU A  35      -1.235  -9.851 -10.609  0.00  0.00      A     
ATOM    469  HA  LEU A  35      -0.412  -9.678 -11.295  0.00  0.00      A     
ATOM    470  CB  LEU A  35      -1.689 -11.313 -10.803  0.00  0.00      A     
ATOM    471  HB1 LEU A  35      -2.596 -11.462 -10.223  0.00  0.00      A     
ATOM    472  HB2 LEU A  35      -0.905 -11.966 -10.418  0.00  0.00      A     
ATOM    473  CG  LEU A  35      -2.017 -11.765 -12.236  0.00  0.00      A     
ATOM    474  HG  LEU A  35      -2.915 -11.258 -12.575  0.00  0.00      A     
ATOM    475  CD1 LEU A  35      -0.897 -11.488 -13.230  0.00  0.00      A     
ATOM    476 HD11 LEU A  35      -0.790 -10.414 -13.378  0.00  0.00      A     
ATOM    477 HD12 LEU A  35      -1.132 -11.941 -14.193  0.00  0.00      A     
ATOM    478 HD13 LEU A  35       0.037 -11.894 -12.851  0.00  0.00      A     
ATOM    479  CD2 LEU A  35      -2.289 -13.269 -12.244  0.00  0.00      A     
ATOM    480 HD21 LEU A  35      -1.409 -13.813 -11.901  0.00  0.00      A     
ATOM    481 HD22 LEU A  35      -2.544 -13.595 -13.252  0.00  0.00      A     
ATOM    482 HD23 LEU A  35      -3.132 -13.490 -11.589  0.00  0.00      A     
ATOM    483  C   LEU A  35      -2.338  -8.835 -10.966  0.00  0.00      A     
ATOM    484  O   LEU A  35      -2.382  -8.375 -12.105  0.00  0.00      A     
ATOM    485  N   LEU A  36      -3.186  -8.441 -10.006  0.00  0.00      A     
ATOM    486  HN  LEU A  36      -3.159  -8.946  -9.127  0.00  0.00      A     
ATOM    487  CA  LEU A  36      -4.098  -7.292 -10.118  0.00  0.00      A     
ATOM    488  HA  LEU A  36      -4.685  -7.423 -11.021  0.00  0.00      A     
ATOM    489  CB  LEU A  36      -5.090  -7.325  -8.937  0.00  0.00      A     
ATOM    490  HB1 LEU A  36      -4.535  -7.291  -8.004  0.00  0.00      A     
ATOM    491  HB2 LEU A  36      -5.625  -8.276  -8.965  0.00  0.00      A     
ATOM    492  CG  LEU A  36      -6.120  -6.180  -8.912  0.00  0.00      A     
ATOM    493  HG  LEU A  36      -5.601  -5.226  -8.822  0.00  0.00      A     
ATOM    494  CD1 LEU A  36      -7.001  -6.148 -10.161  0.00  0.00      A     
ATOM    495 HD11 LEU A  36      -6.395  -5.910 -11.034  0.00  0.00      A     
ATOM    496 HD12 LEU A  36      -7.761  -5.375 -10.050  0.00  0.00      A     
ATOM    497 HD13 LEU A  36      -7.485  -7.116 -10.300  0.00  0.00      A     
ATOM    498  CD2 LEU A  36      -7.033  -6.346  -7.699  0.00  0.00      A     
ATOM    499 HD21 LEU A  36      -7.732  -5.512  -7.647  0.00  0.00      A     
ATOM    500 HD22 LEU A  36      -6.432  -6.354  -6.790  0.00  0.00      A     
ATOM    501 HD23 LEU A  36      -7.586  -7.283  -7.772  0.00  0.00      A     
ATOM    502  C   LEU A  36      -3.347  -5.944 -10.249  0.00  0.00      A     
ATOM    503  O   LEU A  36      -3.591  -5.207 -11.203  0.00  0.00      A     
ATOM    504  N   GLN A  37      -2.390  -5.653  -9.359  0.00  0.00      A     
ATOM    505  HN  GLN A  37      -2.239  -6.320  -8.609  0.00  0.00      A     
ATOM    506  CA  GLN A  37      -1.502  -4.466  -9.407  0.00  0.00      A     
ATOM    507  HA  GLN A  37      -2.141  -3.594  -9.527  0.00  0.00      A     
ATOM    508  CB  GLN A  37      -0.758  -4.313  -8.061  0.00  0.00      A     
ATOM    509  HB1 GLN A  37      -0.006  -3.529  -8.153  0.00  0.00      A     
ATOM    510  HB2 GLN A  37      -0.230  -5.242  -7.846  0.00  0.00      A     
ATOM    511  CG  GLN A  37      -1.659  -3.964  -6.854  0.00  0.00      A     
ATOM    512  HG1 GLN A  37      -1.053  -4.000  -5.948  0.00  0.00      A     
ATOM    513  HG2 GLN A  37      -2.444  -4.713  -6.752  0.00  0.00      A     
ATOM    514  CD  GLN A  37      -2.311  -2.582  -6.920  0.00  0.00      A     
ATOM    515  OE1 GLN A  37      -2.115  -1.785  -7.825  0.00  0.00      A     
ATOM    516  NE2 GLN A  37      -3.118  -2.197  -5.969  0.00  0.00      A     
ATOM    517 HE21 GLN A  37      -3.547  -1.285  -6.070  0.00  0.00      A     
ATOM    518 HE22 GLN A  37      -3.157  -2.694  -5.074  0.00  0.00      A     
ATOM    519  C   GLN A  37      -0.517  -4.394 -10.612  0.00  0.00      A     
ATOM    520  O   GLN A  37       0.174  -3.380 -10.786  0.00  0.00      A     
ATOM    521  N   VAL A  38      -0.508  -5.400 -11.501  0.00  0.00      A     
ATOM    522  HN  VAL A  38      -0.991  -6.243 -11.220  0.00  0.00      A     
ATOM    523  CA  VAL A  38       0.176  -5.394 -12.827  0.00  0.00      A     
ATOM    524  HA  VAL A  38       0.547  -4.386 -13.001  0.00  0.00      A     
ATOM    525  CB  VAL A  38       1.426  -6.303 -12.884  0.00  0.00      A     
ATOM    526  HB  VAL A  38       1.934  -6.123 -13.832  0.00  0.00      A     
ATOM    527  CG1 VAL A  38       2.422  -5.957 -11.775  0.00  0.00      A     
ATOM    528 HG11 VAL A  38       3.350  -6.508 -11.926  0.00  0.00      A     
ATOM    529 HG12 VAL A  38       2.008  -6.215 -10.800  0.00  0.00      A     
ATOM    530 HG13 VAL A  38       2.623  -4.891 -11.805  0.00  0.00      A     
ATOM    531  CG2 VAL A  38       1.120  -7.796 -12.792  0.00  0.00      A     
ATOM    532 HG21 VAL A  38       0.410  -8.092 -13.562  0.00  0.00      A     
ATOM    533 HG22 VAL A  38       0.710  -8.009 -11.813  0.00  0.00      A     
ATOM    534 HG23 VAL A  38       2.038  -8.367 -12.927  0.00  0.00      A     
ATOM    535  C   VAL A  38      -0.756  -5.651 -14.028  0.00  0.00      A     
ATOM    536  O   VAL A  38      -0.290  -5.989 -15.118  0.00  0.00      A     
ATOM    537  N   GLN A  39      -2.074  -5.469 -13.870  0.00  0.00      A     
ATOM    538  HN  GLN A  39      -2.396  -5.229 -12.939  0.00  0.00      A     
ATOM    539  CA  GLN A  39      -3.067  -5.508 -14.969  0.00  0.00      A     
ATOM    540  HA  GLN A  39      -2.523  -5.373 -15.904  0.00  0.00      A     
ATOM    541  CB  GLN A  39      -3.735  -6.894 -15.050  0.00  0.00      A     
ATOM    542  HB1 GLN A  39      -2.962  -7.662 -14.990  0.00  0.00      A     
ATOM    543  HB2 GLN A  39      -4.227  -6.994 -16.019  0.00  0.00      A     
ATOM    544  CG  GLN A  39      -4.772  -7.141 -13.948  0.00  0.00      A     
ATOM    545  HG1 GLN A  39      -5.608  -6.453 -14.037  0.00  0.00      A     
ATOM    546  HG2 GLN A  39      -4.300  -6.965 -12.992  0.00  0.00      A     
ATOM    547  CD  GLN A  39      -5.304  -8.563 -13.996  0.00  0.00      A     
ATOM    548  OE1 GLN A  39      -6.314  -8.879 -14.603  0.00  0.00      A     
ATOM    549  NE2 GLN A  39      -4.628  -9.505 -13.405  0.00  0.00      A     
ATOM    550 HE21 GLN A  39      -4.969 -10.442 -13.485  0.00  0.00      A     
ATOM    551 HE22 GLN A  39      -3.755  -9.254 -12.956  0.00  0.00      A     
ATOM    552  C   GLN A  39      -4.097  -4.356 -14.960  0.00  0.00      A     
ATOM    553  O   GLN A  39      -5.164  -4.464 -15.577  0.00  0.00      A     
ATOM    554  N   HIE A  40      -3.799  -3.234 -14.300  0.00  0.00      A     
ATOM    555  HN  HIE A  40      -2.902  -3.182 -13.824  0.00  0.00      A     
ATOM    556  CA  HIE A  40      -4.671  -2.049 -14.291  0.00  0.00      A     
ATOM    557  HA  HIE A  40      -5.294  -2.096 -15.180  0.00  0.00      A     
ATOM    558  NE2 HIE A  40      -3.865  -1.216  -9.958  0.00  0.00      A     
ATOM    559  HE2 HIE A  40      -3.185  -1.341  -9.204  0.00  0.00      A     
ATOM    560  CD2 HIE A  40      -3.984  -1.989 -11.090  0.00  0.00      A     
ATOM    561  HD2 HIE A  40      -3.364  -2.823 -11.382  0.00  0.00      A     
ATOM    562  ND1 HIE A  40      -5.616  -0.453 -11.061  0.00  0.00      A     
ATOM    563  CG  HIE A  40      -5.062  -1.523 -11.776  0.00  0.00      A     
ATOM    564  CE1 HIE A  40      -4.853  -0.309  -9.963  0.00  0.00      A     
ATOM    565  HE1 HIE A  40      -5.018   0.419  -9.177  0.00  0.00      A     
ATOM    566  CB  HIE A  40      -5.611  -2.094 -13.065  0.00  0.00      A     
ATOM    567  HB1 HIE A  40      -5.928  -3.122 -12.884  0.00  0.00      A     
ATOM    568  HB2 HIE A  40      -6.505  -1.523 -13.310  0.00  0.00      A     
ATOM    569  C   HIE A  40      -3.969  -0.689 -14.386  0.00  0.00      A     
ATOM    570  O   HIE A  40      -2.797  -0.528 -14.048  0.00  0.00      A     
ATOM    571  N   ALA A  41      -4.767   0.303 -14.763  0.00  0.00      A     
ATOM    572  HN  ALA A  41      -5.638   0.034 -15.209  0.00  0.00      A     
ATOM    573  CA  ALA A  41      -4.643   1.687 -14.314  0.00  0.00      A     
ATOM    574  HA  ALA A  41      -4.132   1.710 -13.350  0.00  0.00      A     
ATOM    575  CB  ALA A  41      -3.795   2.461 -15.331  0.00  0.00      A     
ATOM    576  HB1 ALA A  41      -3.664   3.487 -14.993  0.00  0.00      A     
ATOM    577  HB2 ALA A  41      -4.274   2.458 -16.309  0.00  0.00      A     
ATOM    578  HB3 ALA A  41      -2.812   1.996 -15.419  0.00  0.00      A     
ATOM    579  C   ALA A  41      -6.050   2.287 -14.105  0.00  0.00      A     
ATOM    580  O   ALA A  41      -6.380   2.751 -13.009  0.00  0.00      A     
ATOM    581  N   SER A  42      -6.947   2.144 -15.086  0.00  0.00      A     
ATOM    582  HN  SER A  42      -6.628   1.755 -15.972  0.00  0.00      A     
ATOM    583  CA  SER A  42      -8.342   2.627 -15.010  0.00  0.00      A     
ATOM    584  HA  SER A  42      -8.712   2.525 -13.993  0.00  0.00      A     
ATOM    585  CB  SER A  42      -8.391   4.110 -15.369  0.00  0.00      A     
ATOM    586  HB1 SER A  42      -7.866   4.650 -14.590  0.00  0.00      A     
ATOM    587  HB2 SER A  42      -9.426   4.457 -15.393  0.00  0.00      A     
ATOM    588  OG  SER A  42      -7.766   4.369 -16.615  0.00  0.00      A     
ATOM    589  HG1 SER A  42      -7.534   5.328 -16.639  0.00  0.00      A     
ATOM    590  C   SER A  42      -9.345   1.907 -15.910  0.00  0.00      A     
ATOM    591  O   SER A  42     -10.344   1.404 -15.400  0.00  0.00      A     
ATOM    592  N   LYS A  43      -9.092   1.880 -17.221  0.00  0.00      A     
ATOM    593  HN  LYS A  43      -8.210   2.315 -17.484  0.00  0.00      A     
ATOM    594  CA  LYS A  43     -10.083   1.599 -18.283  0.00  0.00      A     
ATOM    595  HA  LYS A  43     -10.849   0.931 -17.882  0.00  0.00      A     
ATOM    596  CB  LYS A  43     -10.752   2.939 -18.666  0.00  0.00      A     
ATOM    597  HB1 LYS A  43     -10.966   3.506 -17.758  0.00  0.00      A     
ATOM    598  HB2 LYS A  43     -11.706   2.731 -19.155  0.00  0.00      A     
ATOM    599  CG  LYS A  43      -9.895   3.795 -19.621  0.00  0.00      A     
ATOM    600  HG1 LYS A  43      -9.966   3.367 -20.622  0.00  0.00      A     
ATOM    601  HG2 LYS A  43      -8.849   3.765 -19.310  0.00  0.00      A     
ATOM    602  CD  LYS A  43     -10.334   5.265 -19.675  0.00  0.00      A     
ATOM    603  HD1 LYS A  43      -9.933   5.776 -18.799  0.00  0.00      A     
ATOM    604  HD2 LYS A  43     -11.423   5.335 -19.667  0.00  0.00      A     
ATOM    605  CE  LYS A  43      -9.800   5.905 -20.962  0.00  0.00      A     
ATOM    606  HE1 LYS A  43     -10.422   5.570 -21.798  0.00  0.00      A     
ATOM    607  HE2 LYS A  43      -8.781   5.549 -21.144  0.00  0.00      A     
ATOM    608  NZ  LYS A  43      -9.787   7.384 -20.903  0.00  0.00      A     
ATOM    609  HZ1 LYS A  43     -10.574   7.814 -20.432  0.00  0.00      A     
ATOM    610  HZ2 LYS A  43      -9.744   7.793 -21.835  0.00  0.00      A     
ATOM    611  HZ3 LYS A  43      -8.944   7.733 -20.442  0.00  0.00      A     
ATOM    612  C   LYS A  43      -9.519   0.897 -19.526  0.00  0.00      A     
ATOM    613  O   LYS A  43     -10.269   0.613 -20.455  0.00  0.00      A     
ATOM    614  N   GLN A  44      -8.206   0.664 -19.568  0.00  0.00      A     
ATOM    615  HN  GLN A  44      -7.694   0.882 -18.721  0.00  0.00      A     
ATOM    616  CA  GLN A  44      -7.405   0.224 -20.729  0.00  0.00      A     
ATOM    617  HA  GLN A  44      -7.707   0.818 -21.592  0.00  0.00      A     
ATOM    618  CB  GLN A  44      -5.908   0.511 -20.453  0.00  0.00      A     
ATOM    619  HB1 GLN A  44      -5.337   0.159 -21.314  0.00  0.00      A     
ATOM    620  HB2 GLN A  44      -5.582  -0.066 -19.592  0.00  0.00      A     
ATOM    621  CG  GLN A  44      -5.504   1.987 -20.248  0.00  0.00      A     
ATOM    622  HG1 GLN A  44      -5.996   2.603 -21.001  0.00  0.00      A     
ATOM    623  HG2 GLN A  44      -4.430   2.068 -20.412  0.00  0.00      A     
ATOM    624  CD  GLN A  44      -5.791   2.573 -18.865  0.00  0.00      A     
ATOM    625  OE1 GLN A  44      -6.349   1.966 -17.970  0.00  0.00      A     
ATOM    626  NE2 GLN A  44      -5.451   3.806 -18.610  0.00  0.00      A     
ATOM    627 HE21 GLN A  44      -5.777   4.166 -17.729  0.00  0.00      A     
ATOM    628 HE22 GLN A  44      -4.862   4.327 -19.247  0.00  0.00      A     
ATOM    629  C   GLN A  44      -7.623  -1.260 -21.136  0.00  0.00      A     
ATOM    630  O   GLN A  44      -6.776  -1.871 -21.796  0.00  0.00      A     
ATOM    631  N   ILE A  45      -8.754  -1.848 -20.748  0.00  0.00      A     
ATOM    632  HN  ILE A  45      -9.468  -1.246 -20.362  0.00  0.00      A     
ATOM    633  CA  ILE A  45      -9.090  -3.275 -20.876  0.00  0.00      A     
ATOM    634  HA  ILE A  45      -8.468  -3.731 -21.642  0.00  0.00      A     
ATOM    635  CB  ILE A  45      -8.832  -4.018 -19.546  0.00  0.00      A     
ATOM    636  HB  ILE A  45      -9.161  -5.044 -19.682  0.00  0.00      A     
ATOM    637  CG2 ILE A  45      -7.330  -4.071 -19.231  0.00  0.00      A     
ATOM    638 HG21 ILE A  45      -6.793  -4.527 -20.062  0.00  0.00      A     
ATOM    639 HG22 ILE A  45      -7.156  -4.663 -18.334  0.00  0.00      A     
ATOM    640 HG23 ILE A  45      -6.947  -3.066 -19.065  0.00  0.00      A     
ATOM    641  CG1 ILE A  45      -9.631  -3.425 -18.364  0.00  0.00      A     
ATOM    642 HG11 ILE A  45     -10.602  -3.075 -18.707  0.00  0.00      A     
ATOM    643 HG12 ILE A  45      -9.095  -2.573 -17.943  0.00  0.00      A     
ATOM    644  CD  ILE A  45      -9.891  -4.463 -17.268  0.00  0.00      A     
ATOM    645  HD1 ILE A  45     -10.521  -5.263 -17.658  0.00  0.00      A     
ATOM    646  HD2 ILE A  45     -10.402  -3.983 -16.436  0.00  0.00      A     
ATOM    647  HD3 ILE A  45      -8.954  -4.881 -16.913  0.00  0.00      A     
ATOM    648  C   ILE A  45     -10.543  -3.505 -21.312  0.00  0.00      A     
ATOM    649  O   ILE A  45     -11.386  -2.615 -21.232  0.00  0.00      A     
ATOM    650  N   THR A  46     -10.850  -4.738 -21.701  0.00  0.00      A     
ATOM    651  HN  THR A  46     -10.094  -5.403 -21.773  0.00  0.00      A     
ATOM    652  CA  THR A  46     -12.219  -5.260 -21.919  0.00  0.00      A     
ATOM    653  HA  THR A  46     -12.922  -4.675 -21.325  0.00  0.00      A     
ATOM    654  CB  THR A  46     -12.664  -5.158 -23.389  0.00  0.00      A     
ATOM    655  HB  THR A  46     -13.410  -5.922 -23.587  0.00  0.00      A     
ATOM    656  CG2 THR A  46     -13.268  -3.796 -23.706  0.00  0.00      A     
ATOM    657 HG21 THR A  46     -14.137  -3.624 -23.070  0.00  0.00      A     
ATOM    658 HG22 THR A  46     -13.594  -3.773 -24.746  0.00  0.00      A     
ATOM    659 HG23 THR A  46     -12.540  -3.004 -23.537  0.00  0.00      A     
ATOM    660  OG1 THR A  46     -11.598  -5.351 -24.287  0.00  0.00      A     
ATOM    661  HG1 THR A  46     -11.421  -4.474 -24.681  0.00  0.00      A     
ATOM    662  C   THR A  46     -12.344  -6.699 -21.405  0.00  0.00      A     
ATOM    663  O   THR A  46     -11.375  -7.266 -20.905  0.00  0.00      A     
ATOM    664  N   ALA A  47     -13.531  -7.301 -21.432  0.00  0.00      A     
ATOM    665  HN  ALA A  47     -14.301  -6.815 -21.869  0.00  0.00      A     
ATOM    666  CA  ALA A  47     -13.861  -8.493 -20.634  0.00  0.00      A     
ATOM    667  HA  ALA A  47     -13.432  -8.342 -19.643  0.00  0.00      A     
ATOM    668  CB  ALA A  47     -15.386  -8.486 -20.469  0.00  0.00      A     
ATOM    669  HB1 ALA A  47     -15.862  -8.619 -21.437  0.00  0.00      A     
ATOM    670  HB2 ALA A  47     -15.709  -7.537 -20.039  0.00  0.00      A     
ATOM    671  HB3 ALA A  47     -15.687  -9.290 -19.798  0.00  0.00      A     
ATOM    672  C   ALA A  47     -13.287  -9.863 -21.117  0.00  0.00      A     
ATOM    673  O   ALA A  47     -14.038 -10.832 -21.261  0.00  0.00      A     
ATOM    674  N   ASP A  48     -11.985  -9.970 -21.422  0.00  0.00      A     
ATOM    675  HN  ASP A  48     -11.442  -9.117 -21.377  0.00  0.00      A     
ATOM    676  CA  ASP A  48     -11.345 -11.228 -21.881  0.00  0.00      A     
ATOM    677  HA  ASP A  48     -11.960 -12.064 -21.544  0.00  0.00      A     
ATOM    678  CB  ASP A  48     -11.344 -11.245 -23.415  0.00  0.00      A     
ATOM    679  HB1 ASP A  48     -10.596 -10.539 -23.777  0.00  0.00      A     
ATOM    680  HB2 ASP A  48     -12.317 -10.922 -23.778  0.00  0.00      A     
ATOM    681  CG  ASP A  48     -11.070 -12.632 -23.991  0.00  0.00      A     
ATOM    682  OD1 ASP A  48     -10.023 -12.816 -24.651  0.00  0.00      A     
ATOM    683  OD2 ASP A  48     -11.935 -13.528 -23.865  0.00  0.00      A     
ATOM    684  C   ASP A  48      -9.924 -11.536 -21.344  0.00  0.00      A     
ATOM    685  O   ASP A  48      -9.458 -12.667 -21.499  0.00  0.00      A     
ATOM    686  N   LYS A  49      -9.243 -10.595 -20.677  0.00  0.00      A     
ATOM    687  HN  LYS A  49      -9.624  -9.658 -20.687  0.00  0.00      A     
ATOM    688  CA  LYS A  49      -7.944 -10.819 -19.990  0.00  0.00      A     
ATOM    689  HA  LYS A  49      -7.692 -11.878 -20.047  0.00  0.00      A     
ATOM    690  CB  LYS A  49      -6.839 -10.044 -20.735  0.00  0.00      A     
ATOM    691  HB1 LYS A  49      -7.080  -8.985 -20.738  0.00  0.00      A     
ATOM    692  HB2 LYS A  49      -6.826 -10.376 -21.775  0.00  0.00      A     
ATOM    693  CG  LYS A  49      -5.418 -10.174 -20.170  0.00  0.00      A     
ATOM    694  HG1 LYS A  49      -5.396  -9.821 -19.141  0.00  0.00      A     
ATOM    695  HG2 LYS A  49      -4.773  -9.522 -20.760  0.00  0.00      A     
ATOM    696  CD  LYS A  49      -4.858 -11.599 -20.247  0.00  0.00      A     
ATOM    697  HD1 LYS A  49      -4.920 -11.935 -21.282  0.00  0.00      A     
ATOM    698  HD2 LYS A  49      -5.440 -12.279 -19.623  0.00  0.00      A     
ATOM    699  CE  LYS A  49      -3.386 -11.616 -19.825  0.00  0.00      A     
ATOM    700  HE1 LYS A  49      -2.919 -10.684 -20.158  0.00  0.00      A     
ATOM    701  HE2 LYS A  49      -2.885 -12.436 -20.346  0.00  0.00      A     
ATOM    702  NZ  LYS A  49      -3.224 -11.786 -18.360  0.00  0.00      A     
ATOM    703  HZ1 LYS A  49      -2.283 -11.522 -18.073  0.00  0.00      A     
ATOM    704  HZ2 LYS A  49      -3.386 -12.754 -18.098  0.00  0.00      A     
ATOM    705  HZ3 LYS A  49      -3.863 -11.194 -17.834  0.00  0.00      A     
ATOM    706  C   LYS A  49      -7.996 -10.538 -18.484  0.00  0.00      A     
ATOM    707  O   LYS A  49      -7.299 -11.203 -17.716  0.00  0.00      A     
ATOM    708  N   GLN A  50      -8.905  -9.682 -18.022  0.00  0.00      A     
ATOM    709  HN  GLN A  50      -9.370  -9.092 -18.696  0.00  0.00      A     
ATOM    710  CA  GLN A  50      -9.318  -9.615 -16.618  0.00  0.00      A     
ATOM    711  HA  GLN A  50      -8.439  -9.400 -16.010  0.00  0.00      A     
ATOM    712  CB  GLN A  50     -10.340  -8.485 -16.412  0.00  0.00      A     
ATOM    713  HB1 GLN A  50     -11.281  -8.768 -16.887  0.00  0.00      A     
ATOM    714  HB2 GLN A  50      -9.986  -7.571 -16.890  0.00  0.00      A     
ATOM    715  CG  GLN A  50     -10.567  -8.210 -14.912  0.00  0.00      A     
ATOM    716  HG1 GLN A  50      -9.916  -7.400 -14.592  0.00  0.00      A     
ATOM    717  HG2 GLN A  50     -10.313  -9.079 -14.311  0.00  0.00      A     
ATOM    718  CD  GLN A  50     -12.003  -7.823 -14.605  0.00  0.00      A     
ATOM    719  OE1 GLN A  50     -12.462  -6.734 -14.906  0.00  0.00      A     
ATOM    720  NE2 GLN A  50     -12.775  -8.677 -13.988  0.00  0.00      A     
ATOM    721 HE21 GLN A  50     -13.728  -8.399 -13.852  0.00  0.00      A     
ATOM    722 HE22 GLN A  50     -12.413  -9.586 -13.724  0.00  0.00      A     
ATOM    723  C   GLN A  50      -9.926 -10.950 -16.152  0.00  0.00      A     
ATOM    724  O   GLN A  50     -10.928 -11.412 -16.699  0.00  0.00      A     
ATOM    725  N   TYR A  51      -9.353 -11.545 -15.109  0.00  0.00      A     
ATOM    726  HN  TYR A  51      -8.494 -11.163 -14.746  0.00  0.00      A     
ATOM    727  CA  TYR A  51      -9.972 -12.661 -14.386  0.00  0.00      A     
ATOM    728  HA  TYR A  51     -10.110 -13.486 -15.087  0.00  0.00      A     
ATOM    729  CB  TYR A  51      -8.997 -13.130 -13.297  0.00  0.00      A     
ATOM    730  HB1 TYR A  51      -9.425 -13.970 -12.760  0.00  0.00      A     
ATOM    731  HB2 TYR A  51      -8.839 -12.321 -12.581  0.00  0.00      A     
ATOM    732  CG  TYR A  51      -7.664 -13.577 -13.869  0.00  0.00      A     
ATOM    733  CD1 TYR A  51      -7.564 -14.834 -14.497  0.00  0.00      A     
ATOM    734  HD1 TYR A  51      -8.422 -15.495 -14.516  0.00  0.00      A     
ATOM    735  CE1 TYR A  51      -6.363 -15.213 -15.129  0.00  0.00      A     
ATOM    736  HE1 TYR A  51      -6.287 -16.161 -15.639  0.00  0.00      A     
ATOM    737  CZ  TYR A  51      -5.263 -14.331 -15.130  0.00  0.00      A     
ATOM    738  OH  TYR A  51      -4.120 -14.664 -15.779  0.00  0.00      A     
ATOM    739  HH  TYR A  51      -4.254 -15.486 -16.291  0.00  0.00      A     
ATOM    740  CE2 TYR A  51      -5.351 -13.090 -14.468  0.00  0.00      A     
ATOM    741  HE2 TYR A  51      -4.496 -12.433 -14.488  0.00  0.00      A     
ATOM    742  CD2 TYR A  51      -6.553 -12.710 -13.839  0.00  0.00      A     
ATOM    743  HD2 TYR A  51      -6.638 -11.753 -13.345  0.00  0.00      A     
ATOM    744  C   TYR A  51     -11.366 -12.266 -13.846  0.00  0.00      A     
ATOM    745  O   TYR A  51     -11.546 -11.185 -13.281  0.00  0.00      A     
ATOM    746  N   LYS A  52     -12.377 -13.112 -14.068  0.00  0.00      A     
ATOM    747  HN  LYS A  52     -12.110 -14.004 -14.485  0.00  0.00      A     
ATOM    748  CA  LYS A  52     -13.830 -12.828 -13.938  0.00  0.00      A     
ATOM    749  HA  LYS A  52     -14.051 -11.940 -14.534  0.00  0.00      A     
ATOM    750  CB  LYS A  52     -14.617 -14.003 -14.555  0.00  0.00      A     
ATOM    751  HB1 LYS A  52     -15.680 -13.825 -14.413  0.00  0.00      A     
ATOM    752  HB2 LYS A  52     -14.365 -14.933 -14.045  0.00  0.00      A     
ATOM    753  CG  LYS A  52     -14.374 -14.155 -16.066  0.00  0.00      A     
ATOM    754  HG1 LYS A  52     -13.353 -14.494 -16.251  0.00  0.00      A     
ATOM    755  HG2 LYS A  52     -14.519 -13.184 -16.539  0.00  0.00      A     
ATOM    756  CD  LYS A  52     -15.366 -15.150 -16.682  0.00  0.00      A     
ATOM    757  HD1 LYS A  52     -16.378 -14.835 -16.424  0.00  0.00      A     
ATOM    758  HD2 LYS A  52     -15.189 -16.149 -16.280  0.00  0.00      A     
ATOM    759  CE  LYS A  52     -15.227 -15.168 -18.208  0.00  0.00      A     
ATOM    760  HE1 LYS A  52     -14.261 -15.608 -18.476  0.00  0.00      A     
ATOM    761  HE2 LYS A  52     -15.222 -14.132 -18.563  0.00  0.00      A     
ATOM    762  NZ  LYS A  52     -16.348 -15.908 -18.839  0.00  0.00      A     
ATOM    763  HZ1 LYS A  52     -17.248 -15.521 -18.566  0.00  0.00      A     
ATOM    764  HZ2 LYS A  52     -16.366 -16.889 -18.576  0.00  0.00      A     
ATOM    765  HZ3 LYS A  52     -16.328 -15.841 -19.854  0.00  0.00      A     
ATOM    766  C   LYS A  52     -14.374 -12.484 -12.532  0.00  0.00      A     
ATOM    767  O   LYS A  52     -15.572 -12.251 -12.388  0.00  0.00      A     
ATOM    768  N   GLY A  53     -13.531 -12.443 -11.500  0.00  0.00      A     
ATOM    769  HN  GLY A  53     -12.550 -12.549 -11.711  0.00  0.00      A     
ATOM    770  CA  GLY A  53     -13.920 -12.179 -10.103  0.00  0.00      A     
ATOM    771  HA1 GLY A  53     -14.777 -12.801  -9.846  0.00  0.00      A     
ATOM    772  HA2 GLY A  53     -14.227 -11.138 -10.006  0.00  0.00      A     
ATOM    773  C   GLY A  53     -12.800 -12.436  -9.084  0.00  0.00      A     
ATOM    774  O   GLY A  53     -11.623 -12.275  -9.399  0.00  0.00      A     
ATOM    775  N   ILE A  54     -13.158 -12.842  -7.859  0.00  0.00      A     
ATOM    776  HN  ILE A  54     -14.145 -12.956  -7.681  0.00  0.00      A     
ATOM    777  CA  ILE A  54     -12.210 -13.202  -6.768  0.00  0.00      A     
ATOM    778  HA  ILE A  54     -11.237 -12.770  -7.002  0.00  0.00      A     
ATOM    779  CB  ILE A  54     -12.638 -12.587  -5.414  0.00  0.00      A     
ATOM    780  HB  ILE A  54     -11.899 -12.882  -4.666  0.00  0.00      A     
ATOM    781  CG2 ILE A  54     -12.592 -11.051  -5.506  0.00  0.00      A     
ATOM    782 HG21 ILE A  54     -12.703 -10.613  -4.515  0.00  0.00      A     
ATOM    783 HG22 ILE A  54     -13.391 -10.682  -6.150  0.00  0.00      A     
ATOM    784 HG23 ILE A  54     -11.630 -10.735  -5.911  0.00  0.00      A     
ATOM    785  CG1 ILE A  54     -14.019 -13.098  -4.942  0.00  0.00      A     
ATOM    786 HG11 ILE A  54     -14.004 -14.186  -4.934  0.00  0.00      A     
ATOM    787 HG12 ILE A  54     -14.793 -12.773  -5.638  0.00  0.00      A     
ATOM    788  CD  ILE A  54     -14.404 -12.639  -3.530  0.00  0.00      A     
ATOM    789  HD1 ILE A  54     -13.624 -12.918  -2.822  0.00  0.00      A     
ATOM    790  HD2 ILE A  54     -15.336 -13.124  -3.237  0.00  0.00      A     
ATOM    791  HD3 ILE A  54     -14.554 -11.560  -3.506  0.00  0.00      A     
ATOM    792  C   ILE A  54     -11.936 -14.717  -6.635  0.00  0.00      A     
ATOM    793  O   ILE A  54     -11.178 -15.143  -5.767  0.00  0.00      A     
ATOM    794  N   ILE A  55     -12.521 -15.535  -7.517  0.00  0.00      A     
ATOM    795  HN  ILE A  55     -13.155 -15.110  -8.186  0.00  0.00      A     
ATOM    796  CA  ILE A  55     -12.392 -17.009  -7.590  0.00  0.00      A     
ATOM    797  HA  ILE A  55     -11.630 -17.323  -6.881  0.00  0.00      A     
ATOM    798  CB  ILE A  55     -13.725 -17.706  -7.185  0.00  0.00      A     
ATOM    799  HB  ILE A  55     -14.406 -17.649  -8.036  0.00  0.00      A     
ATOM    800  CG2 ILE A  55     -13.502 -19.197  -6.861  0.00  0.00      A     
ATOM    801 HG21 ILE A  55     -12.650 -19.319  -6.199  0.00  0.00      A     
ATOM    802 HG22 ILE A  55     -13.341 -19.777  -7.766  0.00  0.00      A     
ATOM    803 HG23 ILE A  55     -14.388 -19.611  -6.386  0.00  0.00      A     
ATOM    804  CG1 ILE A  55     -14.462 -17.046  -5.991  0.00  0.00      A     
ATOM    805 HG11 ILE A  55     -15.436 -17.516  -5.880  0.00  0.00      A     
ATOM    806 HG12 ILE A  55     -14.665 -16.002  -6.220  0.00  0.00      A     
ATOM    807  CD  ILE A  55     -13.765 -17.137  -4.627  0.00  0.00      A     
ATOM    808  HD1 ILE A  55     -12.723 -16.836  -4.698  0.00  0.00      A     
ATOM    809  HD2 ILE A  55     -13.818 -18.157  -4.252  0.00  0.00      A     
ATOM    810  HD3 ILE A  55     -14.276 -16.484  -3.920  0.00  0.00      A     
ATOM    811  C   ILE A  55     -11.889 -17.454  -8.986  0.00  0.00      A     
ATOM    812  O   ILE A  55     -11.955 -18.627  -9.356  0.00  0.00      A     
ATOM    813  N   ASP A  56     -11.317 -16.536  -9.770  0.00  0.00      A     
ATOM    814  HN  ASP A  56     -11.173 -15.611  -9.379  0.00  0.00      A     
ATOM    815  CA  ASP A  56     -10.961 -16.738 -11.184  0.00  0.00      A     
ATOM    816  HA  ASP A  56     -11.297 -17.732 -11.485  0.00  0.00      A     
ATOM    817  CB  ASP A  56     -11.746 -15.739 -12.046  0.00  0.00      A     
ATOM    818  HB1 ASP A  56     -11.262 -14.766 -12.017  0.00  0.00      A     
ATOM    819  HB2 ASP A  56     -12.739 -15.599 -11.622  0.00  0.00      A     
ATOM    820  CG  ASP A  56     -11.928 -16.228 -13.486  0.00  0.00      A     
ATOM    821  OD1 ASP A  56     -12.779 -17.125 -13.682  0.00  0.00      A     
ATOM    822  OD2 ASP A  56     -11.297 -15.667 -14.409  0.00  0.00      A     
ATOM    823  C   ASP A  56      -9.444 -16.709 -11.484  0.00  0.00      A     
ATOM    824  O   ASP A  56      -9.044 -17.221 -12.522  0.00  0.00      A     
ATOM    825  N   CYS A  57      -8.564 -16.289 -10.570  0.00  0.00      A     
ATOM    826  HN  CYS A  57      -8.920 -15.822  -9.742  0.00  0.00      A     
ATOM    827  CA  CYS A  57      -7.104 -16.369 -10.775  0.00  0.00      A     
ATOM    828  HA  CYS A  57      -6.887 -16.145 -11.823  0.00  0.00      A     
ATOM    829  CB  CYS A  57      -6.410 -15.287  -9.933  0.00  0.00      A     
ATOM    830  HB1 CYS A  57      -5.335 -15.370 -10.088  0.00  0.00      A     
ATOM    831  HB2 CYS A  57      -6.635 -15.423  -8.873  0.00  0.00      A     
ATOM    832  SG  CYS A  57      -6.908 -13.621 -10.443  0.00  0.00      A     
ATOM    833  HG1 CYS A  57      -8.206 -13.748 -10.119  0.00  0.00      A     
ATOM    834  C   CYS A  57      -6.474 -17.764 -10.500  0.00  0.00      A     
ATOM    835  O   CYS A  57      -5.980 -18.407 -11.426  0.00  0.00      A     
ATOM    836  N   VAL A  58      -6.450 -18.238  -9.241  0.00  0.00      A     
ATOM    837  HN  VAL A  58      -6.949 -17.698  -8.542  0.00  0.00      A     
ATOM    838  CA  VAL A  58      -5.534 -19.320  -8.757  0.00  0.00      A     
ATOM    839  HA  VAL A  58      -4.554 -19.081  -9.165  0.00  0.00      A     
ATOM    840  CB  VAL A  58      -5.336 -19.330  -7.221  0.00  0.00      A     
ATOM    841  HB  VAL A  58      -4.537 -20.032  -6.983  0.00  0.00      A     
ATOM    842  CG1 VAL A  58      -4.878 -17.967  -6.695  0.00  0.00      A     
ATOM    843 HG11 VAL A  58      -3.958 -17.674  -7.198  0.00  0.00      A     
ATOM    844 HG12 VAL A  58      -4.674 -18.039  -5.626  0.00  0.00      A     
ATOM    845 HG13 VAL A  58      -5.647 -17.211  -6.855  0.00  0.00      A     
ATOM    846  CG2 VAL A  58      -6.573 -19.770  -6.440  0.00  0.00      A     
ATOM    847 HG21 VAL A  58      -6.870 -20.774  -6.739  0.00  0.00      A     
ATOM    848 HG22 VAL A  58      -7.388 -19.077  -6.616  0.00  0.00      A     
ATOM    849 HG23 VAL A  58      -6.343 -19.786  -5.375  0.00  0.00      A     
ATOM    850  C   VAL A  58      -5.792 -20.765  -9.234  0.00  0.00      A     
ATOM    851  O   VAL A  58      -5.040 -21.664  -8.863  0.00  0.00      A     
ATOM    852  N   VAL A  59      -6.793 -21.028 -10.079  0.00  0.00      A     
ATOM    853  HN  VAL A  59      -7.403 -20.258 -10.328  0.00  0.00      A     
ATOM    854  CA  VAL A  59      -7.039 -22.355 -10.713  0.00  0.00      A     
ATOM    855  HA  VAL A  59      -6.192 -22.999 -10.486  0.00  0.00      A     
ATOM    856  CB  VAL A  59      -8.256 -23.110 -10.147  0.00  0.00      A     
ATOM    857  HB  VAL A  59      -8.233 -24.124 -10.545  0.00  0.00      A     
ATOM    858  CG1 VAL A  59      -8.164 -23.196  -8.627  0.00  0.00      A     
ATOM    859 HG11 VAL A  59      -8.258 -22.208  -8.179  0.00  0.00      A     
ATOM    860 HG12 VAL A  59      -7.209 -23.631  -8.347  0.00  0.00      A     
ATOM    861 HG13 VAL A  59      -8.958 -23.830  -8.249  0.00  0.00      A     
ATOM    862  CG2 VAL A  59      -9.622 -22.516 -10.476  0.00  0.00      A     
ATOM    863 HG21 VAL A  59      -9.750 -21.559  -9.978  0.00  0.00      A     
ATOM    864 HG22 VAL A  59     -10.394 -23.186 -10.106  0.00  0.00      A     
ATOM    865 HG23 VAL A  59      -9.745 -22.396 -11.552  0.00  0.00      A     
ATOM    866  C   VAL A  59      -7.078 -22.322 -12.242  0.00  0.00      A     
ATOM    867  O   VAL A  59      -6.717 -23.310 -12.878  0.00  0.00      A     
ATOM    868  N   ARG A  60      -7.343 -21.160 -12.850  0.00  0.00      A     
ATOM    869  HN  ARG A  60      -7.725 -20.421 -12.267  0.00  0.00      A     
ATOM    870  CA  ARG A  60      -6.993 -20.845 -14.249  0.00  0.00      A     
ATOM    871  HA  ARG A  60      -7.343 -21.650 -14.901  0.00  0.00      A     
ATOM    872  CB  ARG A  60      -7.661 -19.533 -14.690  0.00  0.00      A     
ATOM    873  HB1 ARG A  60      -7.195 -19.220 -15.626  0.00  0.00      A     
ATOM    874  HB2 ARG A  60      -7.480 -18.754 -13.948  0.00  0.00      A     
ATOM    875  CG  ARG A  60      -9.175 -19.700 -14.919  0.00  0.00      A     
ATOM    876  HG1 ARG A  60      -9.658 -19.973 -13.980  0.00  0.00      A     
ATOM    877  HG2 ARG A  60      -9.341 -20.504 -15.638  0.00  0.00      A     
ATOM    878  CD  ARG A  60      -9.832 -18.421 -15.456  0.00  0.00      A     
ATOM    879  HD1 ARG A  60      -9.757 -17.640 -14.705  0.00  0.00      A     
ATOM    880  HD2 ARG A  60     -10.893 -18.613 -15.633  0.00  0.00      A     
ATOM    881  NE  ARG A  60      -9.193 -17.954 -16.696  0.00  0.00      A     
ATOM    882  HE  ARG A  60      -8.468 -18.510 -17.108  0.00  0.00      A     
ATOM    883  CZ  ARG A  60      -9.407 -16.834 -17.326  0.00  0.00      A     
ATOM    884  NH1 ARG A  60     -10.229 -15.920 -16.964  0.00  0.00      A     
ATOM    885 HH11 ARG A  60     -10.039 -15.010 -17.359  0.00  0.00      A     
ATOM    886 HH12 ARG A  60     -10.670 -15.996 -16.048  0.00  0.00      A     
ATOM    887  NH2 ARG A  60      -8.724 -16.586 -18.373  0.00  0.00      A     
ATOM    888 HH21 ARG A  60      -8.987 -15.770 -18.911  0.00  0.00      A     
ATOM    889 HH22 ARG A  60      -7.819 -17.032 -18.474  0.00  0.00      A     
ATOM    890  C   ARG A  60      -5.481 -20.765 -14.460  0.00  0.00      A     
ATOM    891  O   ARG A  60      -4.947 -21.532 -15.258  0.00  0.00      A     
ATOM    892  N   ILE A  61      -4.762 -19.906 -13.727  0.00  0.00      A     
ATOM    893  HN  ILE A  61      -5.254 -19.327 -13.053  0.00  0.00      A     
ATOM    894  CA  ILE A  61      -3.303 -19.719 -13.919  0.00  0.00      A     
ATOM    895  HA  ILE A  61      -3.195 -19.389 -14.950  0.00  0.00      A     
ATOM    896  CB  ILE A  61      -2.703 -18.549 -13.103  0.00  0.00      A     
ATOM    897  HB  ILE A  61      -1.676 -18.421 -13.448  0.00  0.00      A     
ATOM    898  CG2 ILE A  61      -3.435 -17.244 -13.470  0.00  0.00      A     
ATOM    899 HG21 ILE A  61      -3.514 -17.152 -14.553  0.00  0.00      A     
ATOM    900 HG22 ILE A  61      -2.880 -16.382 -13.103  0.00  0.00      A     
ATOM    901 HG23 ILE A  61      -4.438 -17.225 -13.046  0.00  0.00      A     
ATOM    902  CG1 ILE A  61      -2.640 -18.820 -11.585  0.00  0.00      A     
ATOM    903 HG11 ILE A  61      -1.950 -19.644 -11.408  0.00  0.00      A     
ATOM    904 HG12 ILE A  61      -3.618 -19.127 -11.228  0.00  0.00      A     
ATOM    905  CD  ILE A  61      -2.159 -17.633 -10.741  0.00  0.00      A     
ATOM    906  HD1 ILE A  61      -2.067 -17.943  -9.701  0.00  0.00      A     
ATOM    907  HD2 ILE A  61      -2.880 -16.817 -10.793  0.00  0.00      A     
ATOM    908  HD3 ILE A  61      -1.187 -17.291 -11.099  0.00  0.00      A     
ATOM    909  C   ILE A  61      -2.440 -21.003 -13.869  0.00  0.00      A     
ATOM    910  O   ILE A  61      -1.601 -21.137 -14.760  0.00  0.00      A     
ATOM    911  N   PRO A  62      -2.674 -22.030 -13.015  0.00  0.00      A     
ATOM    912  CD  PRO A  62      -3.575 -22.076 -11.867  0.00  0.00      A     
ATOM    913  HD1 PRO A  62      -4.576 -21.737 -12.100  0.00  0.00      A     
ATOM    914  HD2 PRO A  62      -3.165 -21.483 -11.051  0.00  0.00      A     
ATOM    915  CG  PRO A  62      -3.619 -23.539 -11.435  0.00  0.00      A     
ATOM    916  HG1 PRO A  62      -3.891 -23.656 -10.389  0.00  0.00      A     
ATOM    917  HG2 PRO A  62      -4.301 -24.101 -12.073  0.00  0.00      A     
ATOM    918  CB  PRO A  62      -2.186 -23.966 -11.709  0.00  0.00      A     
ATOM    919  HB1 PRO A  62      -1.523 -23.551 -10.949  0.00  0.00      A     
ATOM    920  HB2 PRO A  62      -2.075 -25.044 -11.748  0.00  0.00      A     
ATOM    921  CA  PRO A  62      -1.910 -23.290 -13.051  0.00  0.00      A     
ATOM    922  HA  PRO A  62      -0.854 -23.048 -13.087  0.00  0.00      A     
ATOM    923  C   PRO A  62      -2.196 -24.233 -14.247  0.00  0.00      A     
ATOM    924  O   PRO A  62      -1.615 -25.319 -14.313  0.00  0.00      A     
ATOM    925  N   LYS A  63      -3.027 -23.821 -15.220  0.00  0.00      A     
ATOM    926  HN  LYS A  63      -3.554 -22.973 -15.040  0.00  0.00      A     
ATOM    927  CA  LYS A  63      -3.171 -24.482 -16.543  0.00  0.00      A     
ATOM    928  HA  LYS A  63      -2.307 -25.131 -16.696  0.00  0.00      A     
ATOM    929  CB  LYS A  63      -4.408 -25.393 -16.555  0.00  0.00      A     
ATOM    930  HB1 LYS A  63      -4.375 -26.023 -15.668  0.00  0.00      A     
ATOM    931  HB2 LYS A  63      -4.346 -26.045 -17.429  0.00  0.00      A     
ATOM    932  CG  LYS A  63      -5.748 -24.637 -16.601  0.00  0.00      A     
ATOM    933  HG1 LYS A  63      -5.786 -24.023 -17.500  0.00  0.00      A     
ATOM    934  HG2 LYS A  63      -5.839 -23.986 -15.732  0.00  0.00      A     
ATOM    935  CD  LYS A  63      -6.939 -25.601 -16.648  0.00  0.00      A     
ATOM    936  HD1 LYS A  63      -6.770 -26.339 -17.435  0.00  0.00      A     
ATOM    937  HD2 LYS A  63      -7.836 -25.043 -16.911  0.00  0.00      A     
ATOM    938  CE  LYS A  63      -7.158 -26.334 -15.322  0.00  0.00      A     
ATOM    939  HE1 LYS A  63      -6.214 -26.781 -15.003  0.00  0.00      A     
ATOM    940  HE2 LYS A  63      -7.859 -27.152 -15.486  0.00  0.00      A     
ATOM    941  NZ  LYS A  63      -7.694 -25.444 -14.269  0.00  0.00      A     
ATOM    942  HZ1 LYS A  63      -7.791 -25.930 -13.382  0.00  0.00      A     
ATOM    943  HZ2 LYS A  63      -8.608 -25.068 -14.505  0.00  0.00      A     
ATOM    944  HZ3 LYS A  63      -7.092 -24.649 -14.076  0.00  0.00      A     
ATOM    945  C   LYS A  63      -3.145 -23.542 -17.753  0.00  0.00      A     
ATOM    946  O   LYS A  63      -2.637 -23.919 -18.803  0.00  0.00      A     
ATOM    947  N   GLU A  64      -3.584 -22.297 -17.591  0.00  0.00      A     
ATOM    948  HN  GLU A  64      -4.077 -22.103 -16.728  0.00  0.00      A     
ATOM    949  CA  GLU A  64      -3.370 -21.163 -18.513  0.00  0.00      A     
ATOM    950  HA  GLU A  64      -3.749 -21.407 -19.508  0.00  0.00      A     
ATOM    951  CB  GLU A  64      -4.172 -19.974 -17.947  0.00  0.00      A     
ATOM    952  HB1 GLU A  64      -3.725 -19.695 -16.995  0.00  0.00      A     
ATOM    953  HB2 GLU A  64      -5.195 -20.302 -17.752  0.00  0.00      A     
ATOM    954  CG  GLU A  64      -4.249 -18.720 -18.821  0.00  0.00      A     
ATOM    955  HG1 GLU A  64      -4.862 -18.929 -19.700  0.00  0.00      A     
ATOM    956  HG2 GLU A  64      -3.251 -18.440 -19.163  0.00  0.00      A     
ATOM    957  CD  GLU A  64      -4.847 -17.564 -18.007  0.00  0.00      A     
ATOM    958  OE1 GLU A  64      -6.091 -17.408 -17.978  0.00  0.00      A     
ATOM    959  OE2 GLU A  64      -4.066 -16.800 -17.384  0.00  0.00      A     
ATOM    960  C   GLU A  64      -1.878 -20.784 -18.653  0.00  0.00      A     
ATOM    961  O   GLU A  64      -1.436 -20.318 -19.704  0.00  0.00      A     
ATOM    962  N   GLN A  65      -1.086 -20.993 -17.593  0.00  0.00      A     
ATOM    963  HN  GLN A  65      -1.536 -21.317 -16.746  0.00  0.00      A     
ATOM    964  CA  GLN A  65       0.323 -20.568 -17.483  0.00  0.00      A     
ATOM    965  HA  GLN A  65       0.752 -20.464 -18.479  0.00  0.00      A     
ATOM    966  CB  GLN A  65       0.367 -19.179 -16.820  0.00  0.00      A     
ATOM    967  HB1 GLN A  65       1.402 -18.856 -16.832  0.00  0.00      A     
ATOM    968  HB2 GLN A  65       0.041 -19.260 -15.782  0.00  0.00      A     
ATOM    969  CG  GLN A  65      -0.491 -18.111 -17.532  0.00  0.00      A     
ATOM    970  HG1 GLN A  65      -1.534 -18.414 -17.515  0.00  0.00      A     
ATOM    971  HG2 GLN A  65      -0.173 -18.015 -18.570  0.00  0.00      A     
ATOM    972  CD  GLN A  65      -0.415 -16.742 -16.878  0.00  0.00      A     
ATOM    973  OE1 GLN A  65       0.635 -16.143 -16.728  0.00  0.00      A     
ATOM    974  NE2 GLN A  65      -1.508 -16.181 -16.440  0.00  0.00      A     
ATOM    975 HE21 GLN A  65      -1.435 -15.242 -16.100  0.00  0.00      A     
ATOM    976 HE22 GLN A  65      -2.417 -16.586 -16.659  0.00  0.00      A     
ATOM    977  C   GLN A  65       1.236 -21.565 -16.719  0.00  0.00      A     
ATOM    978  O   GLN A  65       2.438 -21.623 -16.977  0.00  0.00      A     
ATOM    979  N   GLY A  66       0.683 -22.375 -15.813  0.00  0.00      A     
ATOM    980  HN  GLY A  66      -0.284 -22.189 -15.586  0.00  0.00      A     
ATOM    981  CA  GLY A  66       1.363 -23.433 -15.039  0.00  0.00      A     
ATOM    982  HA1 GLY A  66       2.306 -23.712 -15.508  0.00  0.00      A     
ATOM    983  HA2 GLY A  66       0.724 -24.313 -15.038  0.00  0.00      A     
ATOM    984  C   GLY A  66       1.637 -23.049 -13.576  0.00  0.00      A     
ATOM    985  O   GLY A  66       1.657 -21.864 -13.248  0.00  0.00      A     
ATOM    986  N   VAL A  67       1.815 -24.017 -12.669  0.00  0.00      A     
ATOM    987  HN  VAL A  67       1.756 -24.979 -12.994  0.00  0.00      A     
ATOM    988  CA  VAL A  67       1.948 -23.769 -11.202  0.00  0.00      A     
ATOM    989  HA  VAL A  67       1.013 -23.324 -10.860  0.00  0.00      A     
ATOM    990  CB  VAL A  67       2.141 -25.053 -10.375  0.00  0.00      A     
ATOM    991  HB  VAL A  67       2.234 -24.774  -9.325  0.00  0.00      A     
ATOM    992  CG1 VAL A  67       0.928 -25.979 -10.495  0.00  0.00      A     
ATOM    993 HG11 VAL A  67       1.065 -26.843  -9.844  0.00  0.00      A     
ATOM    994 HG12 VAL A  67       0.807 -26.326 -11.521  0.00  0.00      A     
ATOM    995 HG13 VAL A  67       0.028 -25.453 -10.181  0.00  0.00      A     
ATOM    996  CG2 VAL A  67       3.402 -25.822 -10.775  0.00  0.00      A     
ATOM    997 HG21 VAL A  67       3.531 -26.671 -10.107  0.00  0.00      A     
ATOM    998 HG22 VAL A  67       4.285 -25.192 -10.686  0.00  0.00      A     
ATOM    999 HG23 VAL A  67       3.316 -26.180 -11.799  0.00  0.00      A     
ATOM   1000  C   VAL A  67       3.034 -22.770 -10.777  0.00  0.00      A     
ATOM   1001  O   VAL A  67       2.848 -22.067  -9.788  0.00  0.00      A     
ATOM   1002  N   LEU A  68       4.131 -22.612 -11.527  0.00  0.00      A     
ATOM   1003  HN  LEU A  68       4.242 -23.199 -12.346  0.00  0.00      A     
ATOM   1004  CA  LEU A  68       5.138 -21.570 -11.248  0.00  0.00      A     
ATOM   1005  HA  LEU A  68       5.469 -21.713 -10.219  0.00  0.00      A     
ATOM   1006  CB  LEU A  68       6.362 -21.774 -12.163  0.00  0.00      A     
ATOM   1007  HB1 LEU A  68       6.044 -21.685 -13.199  0.00  0.00      A     
ATOM   1008  HB2 LEU A  68       6.733 -22.789 -12.014  0.00  0.00      A     
ATOM   1009  CG  LEU A  68       7.534 -20.796 -11.941  0.00  0.00      A     
ATOM   1010  HG  LEU A  68       7.212 -19.780 -12.170  0.00  0.00      A     
ATOM   1011  CD1 LEU A  68       8.084 -20.833 -10.515  0.00  0.00      A     
ATOM   1012 HD11 LEU A  68       7.332 -20.478  -9.813  0.00  0.00      A     
ATOM   1013 HD12 LEU A  68       8.955 -20.183 -10.440  0.00  0.00      A     
ATOM   1014 HD13 LEU A  68       8.375 -21.851 -10.256  0.00  0.00      A     
ATOM   1015  CD2 LEU A  68       8.684 -21.154 -12.878  0.00  0.00      A     
ATOM   1016 HD21 LEU A  68       8.344 -21.098 -13.911  0.00  0.00      A     
ATOM   1017 HD22 LEU A  68       9.040 -22.164 -12.670  0.00  0.00      A     
ATOM   1018 HD23 LEU A  68       9.504 -20.450 -12.745  0.00  0.00      A     
ATOM   1019  C   LEU A  68       4.558 -20.138 -11.311  0.00  0.00      A     
ATOM   1020  O   LEU A  68       5.055 -19.246 -10.628  0.00  0.00      A     
ATOM   1021  N   SER A  69       3.436 -19.925 -12.010  0.00  0.00      A     
ATOM   1022  HN  SER A  69       3.065 -20.709 -12.535  0.00  0.00      A     
ATOM   1023  CA  SER A  69       2.642 -18.679 -11.959  0.00  0.00      A     
ATOM   1024  HA  SER A  69       3.291 -17.876 -12.291  0.00  0.00      A     
ATOM   1025  CB  SER A  69       1.467 -18.715 -12.940  0.00  0.00      A     
ATOM   1026  HB1 SER A  69       1.826 -18.997 -13.931  0.00  0.00      A     
ATOM   1027  HB2 SER A  69       1.018 -17.723 -13.000  0.00  0.00      A     
ATOM   1028  OG  SER A  69       0.491 -19.635 -12.510  0.00  0.00      A     
ATOM   1029  HG1 SER A  69       0.831 -20.529 -12.723  0.00  0.00      A     
ATOM   1030  C   SER A  69       2.142 -18.257 -10.566  0.00  0.00      A     
ATOM   1031  O   SER A  69       1.794 -17.087 -10.401  0.00  0.00      A     
ATOM   1032  N   PHE A  70       2.181 -19.137  -9.555  0.00  0.00      A     
ATOM   1033  HN  PHE A  70       2.395 -20.104  -9.782  0.00  0.00      A     
ATOM   1034  CA  PHE A  70       2.017 -18.815  -8.123  0.00  0.00      A     
ATOM   1035  HA  PHE A  70       1.195 -18.114  -7.989  0.00  0.00      A     
ATOM   1036  CB  PHE A  70       1.710 -20.110  -7.363  0.00  0.00      A     
ATOM   1037  HB1 PHE A  70       1.613 -19.870  -6.309  0.00  0.00      A     
ATOM   1038  HB2 PHE A  70       2.574 -20.764  -7.464  0.00  0.00      A     
ATOM   1039  CG  PHE A  70       0.478 -20.888  -7.767  0.00  0.00      A     
ATOM   1040  CD1 PHE A  70      -0.721 -20.229  -8.094  0.00  0.00      A     
ATOM   1041  HD1 PHE A  70      -0.776 -19.152  -8.079  0.00  0.00      A     
ATOM   1042  CE1 PHE A  70      -1.858 -20.978  -8.430  0.00  0.00      A     
ATOM   1043  HE1 PHE A  70      -2.777 -20.476  -8.682  0.00  0.00      A     
ATOM   1044  CZ  PHE A  70      -1.803 -22.381  -8.423  0.00  0.00      A     
ATOM   1045  HZ  PHE A  70      -2.678 -22.954  -8.672  0.00  0.00      A     
ATOM   1046  CE2 PHE A  70      -0.612 -23.044  -8.092  0.00  0.00      A     
ATOM   1047  HE2 PHE A  70      -0.571 -24.125  -8.092  0.00  0.00      A     
ATOM   1048  CD2 PHE A  70       0.526 -22.295  -7.763  0.00  0.00      A     
ATOM   1049  HD2 PHE A  70       1.446 -22.802  -7.511  0.00  0.00      A     
ATOM   1050  C   PHE A  70       3.255 -18.204  -7.432  0.00  0.00      A     
ATOM   1051  O   PHE A  70       3.120 -17.551  -6.399  0.00  0.00      A     
ATOM   1052  N   TRP A  71       4.453 -18.417  -7.985  0.00  0.00      A     
ATOM   1053  HN  TRP A  71       4.467 -18.960  -8.840  0.00  0.00      A     
ATOM   1054  CA  TRP A  71       5.740 -18.201  -7.298  0.00  0.00      A     
ATOM   1055  HA  TRP A  71       5.579 -17.508  -6.473  0.00  0.00      A     
ATOM   1056  CB  TRP A  71       6.194 -19.535  -6.681  0.00  0.00      A     
ATOM   1057  HB1 TRP A  71       7.183 -19.405  -6.240  0.00  0.00      A     
ATOM   1058  HB2 TRP A  71       6.286 -20.280  -7.472  0.00  0.00      A     
ATOM   1059  CG  TRP A  71       5.290 -20.073  -5.606  0.00  0.00      A     
ATOM   1060  CD1 TRP A  71       4.988 -19.434  -4.452  0.00  0.00      A     
ATOM   1061  HD1 TRP A  71       5.374 -18.462  -4.171  0.00  0.00      A     
ATOM   1062  NE1 TRP A  71       4.132 -20.208  -3.693  0.00  0.00      A     
ATOM   1063  HE1 TRP A  71       3.797 -19.938  -2.781  0.00  0.00      A     
ATOM   1064  CE2 TRP A  71       3.820 -21.384  -4.333  0.00  0.00      A     
ATOM   1065  CZ2 TRP A  71       2.986 -22.457  -3.989  0.00  0.00      A     
ATOM   1066  HZ2 TRP A  71       2.414 -22.432  -3.071  0.00  0.00      A     
ATOM   1067  CH2 TRP A  71       2.885 -23.547  -4.870  0.00  0.00      A     
ATOM   1068  HH2 TRP A  71       2.239 -24.382  -4.632  0.00  0.00      A     
ATOM   1069  CZ3 TRP A  71       3.606 -23.540  -6.077  0.00  0.00      A     
ATOM   1070  HZ3 TRP A  71       3.500 -24.367  -6.768  0.00  0.00      A     
ATOM   1071  CE3 TRP A  71       4.424 -22.446  -6.422  0.00  0.00      A     
ATOM   1072  HE3 TRP A  71       4.936 -22.440  -7.375  0.00  0.00      A     
ATOM   1073  CD2 TRP A  71       4.557 -21.338  -5.556  0.00  0.00      A     
ATOM   1074  C   TRP A  71       6.841 -17.537  -8.154  0.00  0.00      A     
ATOM   1075  O   TRP A  71       7.961 -17.354  -7.671  0.00  0.00      A     
ATOM   1076  N   ARG A  72       6.510 -17.097  -9.381  0.00  0.00      A     
ATOM   1077  HN  ARG A  72       5.627 -17.441  -9.736  0.00  0.00      A     
ATOM   1078  CA  ARG A  72       7.237 -16.102 -10.215  0.00  0.00      A     
ATOM   1079  HA  ARG A  72       7.984 -16.600 -10.834  0.00  0.00      A     
ATOM   1080  CB  ARG A  72       6.246 -15.377 -11.136  0.00  0.00      A     
ATOM   1081  HB1 ARG A  72       6.715 -14.478 -11.540  0.00  0.00      A     
ATOM   1082  HB2 ARG A  72       5.365 -15.073 -10.567  0.00  0.00      A     
ATOM   1083  CG  ARG A  72       5.835 -16.271 -12.298  0.00  0.00      A     
ATOM   1084  HG1 ARG A  72       5.353 -17.163 -11.913  0.00  0.00      A     
ATOM   1085  HG2 ARG A  72       6.716 -16.569 -12.866  0.00  0.00      A     
ATOM   1086  CD  ARG A  72       4.860 -15.532 -13.205  0.00  0.00      A     
ATOM   1087  HD1 ARG A  72       5.360 -14.671 -13.652  0.00  0.00      A     
ATOM   1088  HD2 ARG A  72       4.024 -15.179 -12.604  0.00  0.00      A     
ATOM   1089  NE  ARG A  72       4.374 -16.446 -14.243  0.00  0.00      A     
ATOM   1090  HE  ARG A  72       4.820 -17.353 -14.330  0.00  0.00      A     
ATOM   1091  CZ  ARG A  72       3.385 -16.268 -15.064  0.00  0.00      A     
ATOM   1092  NH1 ARG A  72       2.705 -15.190 -15.158  0.00  0.00      A     
ATOM   1093 HH11 ARG A  72       1.972 -15.213 -15.853  0.00  0.00      A     
ATOM   1094 HH12 ARG A  72       3.235 -14.340 -15.017  0.00  0.00      A     
ATOM   1095  NH2 ARG A  72       3.032 -17.198 -15.854  0.00  0.00      A     
ATOM   1096 HH21 ARG A  72       2.278 -16.990 -16.487  0.00  0.00      A     
ATOM   1097 HH22 ARG A  72       3.653 -17.985 -16.026  0.00  0.00      A     
ATOM   1098  C   ARG A  72       7.964 -15.052  -9.384  0.00  0.00      A     
ATOM   1099  O   ARG A  72       7.311 -14.241  -8.740  0.00  0.00      A     
ATOM   1100  N   GLY A  73       9.292 -15.147  -9.325  0.00  0.00      A     
ATOM   1101  HN  GLY A  73       9.713 -15.831  -9.931  0.00  0.00      A     
ATOM   1102  CA  GLY A  73      10.186 -14.338  -8.479  0.00  0.00      A     
ATOM   1103  HA1 GLY A  73      10.359 -13.385  -8.966  0.00  0.00      A     
ATOM   1104  HA2 GLY A  73      11.146 -14.849  -8.421  0.00  0.00      A     
ATOM   1105  C   GLY A  73       9.756 -14.039  -7.032  0.00  0.00      A     
ATOM   1106  O   GLY A  73      10.305 -13.118  -6.430  0.00  0.00      A     
ATOM   1107  N   ASN A  74       8.841 -14.812  -6.431  0.00  0.00      A     
ATOM   1108  HN  ASN A  74       8.410 -15.537  -6.991  0.00  0.00      A     
ATOM   1109  CA  ASN A  74       8.439 -14.707  -5.020  0.00  0.00      A     
ATOM   1110  HA  ASN A  74       8.083 -13.689  -4.848  0.00  0.00      A     
ATOM   1111  CB  ASN A  74       7.257 -15.665  -4.788  0.00  0.00      A     
ATOM   1112  HB1 ASN A  74       7.581 -16.691  -4.953  0.00  0.00      A     
ATOM   1113  HB2 ASN A  74       6.461 -15.438  -5.496  0.00  0.00      A     
ATOM   1114  CG  ASN A  74       6.672 -15.533  -3.396  0.00  0.00      A     
ATOM   1115  OD1 ASN A  74       6.202 -14.488  -2.984  0.00  0.00      A     
ATOM   1116  ND2 ASN A  74       6.704 -16.568  -2.605  0.00  0.00      A     
ATOM   1117 HD21 ASN A  74       6.420 -16.442  -1.647  0.00  0.00      A     
ATOM   1118 HD22 ASN A  74       7.132 -17.439  -2.914  0.00  0.00      A     
ATOM   1119  C   ASN A  74       9.615 -14.922  -4.033  0.00  0.00      A     
ATOM   1120  O   ASN A  74       9.549 -14.514  -2.874  0.00  0.00      A     
ATOM   1121  N   LEU A  75      10.742 -15.451  -4.521  0.00  0.00      A     
ATOM   1122  HN  LEU A  75      10.660 -15.916  -5.420  0.00  0.00      A     
ATOM   1123  CA  LEU A  75      12.101 -15.283  -3.991  0.00  0.00      A     
ATOM   1124  HA  LEU A  75      12.251 -15.986  -3.171  0.00  0.00      A     
ATOM   1125  CB  LEU A  75      13.042 -15.688  -5.152  0.00  0.00      A     
ATOM   1126  HB1 LEU A  75      12.714 -15.198  -6.070  0.00  0.00      A     
ATOM   1127  HB2 LEU A  75      12.895 -16.759  -5.301  0.00  0.00      A     
ATOM   1128  CG  LEU A  75      14.555 -15.435  -4.994  0.00  0.00      A     
ATOM   1129  HG  LEU A  75      14.853 -15.574  -3.958  0.00  0.00      A     
ATOM   1130  CD1 LEU A  75      15.329 -16.422  -5.865  0.00  0.00      A     
ATOM   1131 HD11 LEU A  75      16.399 -16.234  -5.772  0.00  0.00      A     
ATOM   1132 HD12 LEU A  75      15.037 -16.316  -6.910  0.00  0.00      A     
ATOM   1133 HD13 LEU A  75      15.131 -17.441  -5.535  0.00  0.00      A     
ATOM   1134  CD2 LEU A  75      14.963 -14.040  -5.471  0.00  0.00      A     
ATOM   1135 HD21 LEU A  75      16.045 -13.931  -5.386  0.00  0.00      A     
ATOM   1136 HD22 LEU A  75      14.501 -13.267  -4.867  0.00  0.00      A     
ATOM   1137 HD23 LEU A  75      14.683 -13.899  -6.515  0.00  0.00      A     
ATOM   1138  C   LEU A  75      12.344 -13.869  -3.420  0.00  0.00      A     
ATOM   1139  O   LEU A  75      12.794 -13.734  -2.281  0.00  0.00      A     
ATOM   1140  N   ALA A  76      11.957 -12.821  -4.151  0.00  0.00      A     
ATOM   1141  HN  ALA A  76      11.544 -13.011  -5.059  0.00  0.00      A     
ATOM   1142  CA  ALA A  76      12.062 -11.415  -3.752  0.00  0.00      A     
ATOM   1143  HA  ALA A  76      13.098 -11.211  -3.488  0.00  0.00      A     
ATOM   1144  CB  ALA A  76      11.709 -10.559  -4.970  0.00  0.00      A     
ATOM   1145  HB1 ALA A  76      10.688 -10.762  -5.296  0.00  0.00      A     
ATOM   1146  HB2 ALA A  76      12.397 -10.783  -5.784  0.00  0.00      A     
ATOM   1147  HB3 ALA A  76      11.798  -9.506  -4.706  0.00  0.00      A     
ATOM   1148  C   ALA A  76      11.212 -11.002  -2.532  0.00  0.00      A     
ATOM   1149  O   ALA A  76      11.560 -10.043  -1.849  0.00  0.00      A     
ATOM   1150  N   ASN A  77      10.140 -11.733  -2.201  0.00  0.00      A     
ATOM   1151  HN  ASN A  77       9.914 -12.550  -2.756  0.00  0.00      A     
ATOM   1152  CA  ASN A  77       9.396 -11.522  -0.952  0.00  0.00      A     
ATOM   1153  HA  ASN A  77       9.382 -10.445  -0.783  0.00  0.00      A     
ATOM   1154  CB  ASN A  77       7.941 -12.022  -1.126  0.00  0.00      A     
ATOM   1155  HB1 ASN A  77       7.792 -12.935  -0.550  0.00  0.00      A     
ATOM   1156  HB2 ASN A  77       7.740 -12.261  -2.169  0.00  0.00      A     
ATOM   1157  CG  ASN A  77       6.896 -11.002  -0.702  0.00  0.00      A     
ATOM   1158  OD1 ASN A  77       7.162  -9.830  -0.496  0.00  0.00      A     
ATOM   1159  ND2 ASN A  77       5.658 -11.392  -0.611  0.00  0.00      A     
ATOM   1160 HD21 ASN A  77       4.935 -10.693  -0.438  0.00  0.00      A     
ATOM   1161 HD22 ASN A  77       5.429 -12.373  -0.722  0.00  0.00      A     
ATOM   1162  C   ASN A  77      10.109 -12.092   0.299  0.00  0.00      A     
ATOM   1163  O   ASN A  77       9.654 -11.873   1.419  0.00  0.00      A     
ATOM   1164  N   VAL A  78      11.268 -12.742   0.114  0.00  0.00      A     
ATOM   1165  HN  VAL A  78      11.518 -12.959  -0.842  0.00  0.00      A     
ATOM   1166  CA  VAL A  78      12.201 -13.151   1.188  0.00  0.00      A     
ATOM   1167  HA  VAL A  78      11.838 -12.732   2.126  0.00  0.00      A     
ATOM   1168  CB  VAL A  78      12.228 -14.680   1.385  0.00  0.00      A     
ATOM   1169  HB  VAL A  78      12.716 -15.144   0.531  0.00  0.00      A     
ATOM   1170  CG1 VAL A  78      12.995 -15.046   2.659  0.00  0.00      A     
ATOM   1171 HG11 VAL A  78      12.842 -16.095   2.907  0.00  0.00      A     
ATOM   1172 HG12 VAL A  78      12.660 -14.432   3.494  0.00  0.00      A     
ATOM   1173 HG13 VAL A  78      14.059 -14.887   2.506  0.00  0.00      A     
ATOM   1174  CG2 VAL A  78      10.814 -15.264   1.509  0.00  0.00      A     
ATOM   1175 HG21 VAL A  78      10.864 -16.327   1.746  0.00  0.00      A     
ATOM   1176 HG22 VAL A  78      10.279 -15.160   0.566  0.00  0.00      A     
ATOM   1177 HG23 VAL A  78      10.258 -14.744   2.289  0.00  0.00      A     
ATOM   1178  C   VAL A  78      13.615 -12.570   1.007  0.00  0.00      A     
ATOM   1179  O   VAL A  78      14.296 -12.320   2.003  0.00  0.00      A     
ATOM   1180  N   ILE A  79      14.019 -12.168  -0.210  0.00  0.00      A     
ATOM   1181  HN  ILE A  79      13.471 -12.467  -1.007  0.00  0.00      A     
ATOM   1182  CA  ILE A  79      15.053 -11.122  -0.433  0.00  0.00      A     
ATOM   1183  HA  ILE A  79      15.862 -11.341   0.262  0.00  0.00      A     
ATOM   1184  CB  ILE A  79      15.700 -11.137  -1.840  0.00  0.00      A     
ATOM   1185  HB  ILE A  79      14.991 -10.699  -2.536  0.00  0.00      A     
ATOM   1186  CG2 ILE A  79      16.981 -10.271  -1.840  0.00  0.00      A     
ATOM   1187 HG21 ILE A  79      17.685 -10.619  -1.086  0.00  0.00      A     
ATOM   1188 HG22 ILE A  79      16.747  -9.225  -1.651  0.00  0.00      A     
ATOM   1189 HG23 ILE A  79      17.468 -10.327  -2.815  0.00  0.00      A     
ATOM   1190  CG1 ILE A  79      16.060 -12.529  -2.399  0.00  0.00      A     
ATOM   1191 HG11 ILE A  79      16.494 -12.402  -3.391  0.00  0.00      A     
ATOM   1192 HG12 ILE A  79      15.154 -13.109  -2.524  0.00  0.00      A     
ATOM   1193  CD  ILE A  79      17.036 -13.354  -1.559  0.00  0.00      A     
ATOM   1194  HD1 ILE A  79      17.982 -12.828  -1.451  0.00  0.00      A     
ATOM   1195  HD2 ILE A  79      17.230 -14.293  -2.069  0.00  0.00      A     
ATOM   1196  HD3 ILE A  79      16.606 -13.562  -0.579  0.00  0.00      A     
ATOM   1197  C   ILE A  79      14.515  -9.718  -0.052  0.00  0.00      A     
ATOM   1198  O   ILE A  79      14.415  -8.786  -0.852  0.00  0.00      A     
ATOM   1199  N   ARG A  80      14.123  -9.592   1.219  0.00  0.00      A     
ATOM   1200  HN  ARG A  80      14.174 -10.448   1.757  0.00  0.00      A     
ATOM   1201  CA  ARG A  80      13.726  -8.343   1.899  0.00  0.00      A     
ATOM   1202  HA  ARG A  80      14.184  -7.513   1.358  0.00  0.00      A     
ATOM   1203  CB  ARG A  80      12.206  -8.160   1.766  0.00  0.00      A     
ATOM   1204  HB1 ARG A  80      11.926  -8.333   0.725  0.00  0.00      A     
ATOM   1205  HB2 ARG A  80      11.985  -7.119   1.991  0.00  0.00      A     
ATOM   1206  CG  ARG A  80      11.340  -9.065   2.660  0.00  0.00      A     
ATOM   1207  HG1 ARG A  80      11.484  -8.790   3.705  0.00  0.00      A     
ATOM   1208  HG2 ARG A  80      11.638 -10.105   2.526  0.00  0.00      A     
ATOM   1209  CD  ARG A  80       9.849  -8.932   2.303  0.00  0.00      A     
ATOM   1210  HD1 ARG A  80       9.259  -9.532   2.999  0.00  0.00      A     
ATOM   1211  HD2 ARG A  80       9.703  -9.338   1.300  0.00  0.00      A     
ATOM   1212  NE  ARG A  80       9.402  -7.528   2.343  0.00  0.00      A     
ATOM   1213  HE  ARG A  80       9.846  -6.902   3.001  0.00  0.00      A     
ATOM   1214  CZ  ARG A  80       8.764  -6.882   1.403  0.00  0.00      A     
ATOM   1215  NH1 ARG A  80       8.151  -7.395   0.405  0.00  0.00      A     
ATOM   1216 HH11 ARG A  80       7.808  -6.735  -0.281  0.00  0.00      A     
ATOM   1217 HH12 ARG A  80       7.984  -8.386   0.321  0.00  0.00      A     
ATOM   1218  NH2 ARG A  80       8.747  -5.608   1.408  0.00  0.00      A     
ATOM   1219 HH21 ARG A  80       8.375  -5.178   0.573  0.00  0.00      A     
ATOM   1220 HH22 ARG A  80       9.332  -5.129   2.076  0.00  0.00      A     
ATOM   1221  C   ARG A  80      14.259  -8.206   3.336  0.00  0.00      A     
ATOM   1222  O   ARG A  80      14.040  -7.186   3.986  0.00  0.00      A     
ATOM   1223  N   TYR A  81      15.029  -9.193   3.797  0.00  0.00      A     
ATOM   1224  HN  TYR A  81      15.205  -9.951   3.156  0.00  0.00      A     
ATOM   1225  CA  TYR A  81      15.898  -9.124   4.986  0.00  0.00      A     
ATOM   1226  HA  TYR A  81      15.293  -8.964   5.880  0.00  0.00      A     
ATOM   1227  CB  TYR A  81      16.606 -10.488   5.109  0.00  0.00      A     
ATOM   1228  HB1 TYR A  81      16.943 -10.798   4.122  0.00  0.00      A     
ATOM   1229  HB2 TYR A  81      15.869 -11.227   5.428  0.00  0.00      A     
ATOM   1230  CG  TYR A  81      17.807 -10.555   6.040  0.00  0.00      A     
ATOM   1231  CD1 TYR A  81      19.097 -10.214   5.583  0.00  0.00      A     
ATOM   1232  HD1 TYR A  81      19.245  -9.873   4.566  0.00  0.00      A     
ATOM   1233  CE1 TYR A  81      20.207 -10.328   6.444  0.00  0.00      A     
ATOM   1234  HE1 TYR A  81      21.190 -10.061   6.091  0.00  0.00      A     
ATOM   1235  CZ  TYR A  81      20.031 -10.746   7.778  0.00  0.00      A     
ATOM   1236  OH  TYR A  81      21.069 -10.758   8.655  0.00  0.00      A     
ATOM   1237  HH  TYR A  81      21.934 -10.702   8.209  0.00  0.00      A     
ATOM   1238  CE2 TYR A  81      18.746 -11.101   8.229  0.00  0.00      A     
ATOM   1239  HE2 TYR A  81      18.628 -11.438   9.248  0.00  0.00      A     
ATOM   1240  CD2 TYR A  81      17.645 -11.026   7.353  0.00  0.00      A     
ATOM   1241  HD2 TYR A  81      16.669 -11.336   7.680  0.00  0.00      A     
ATOM   1242  C   TYR A  81      16.919  -7.970   4.909  0.00  0.00      A     
ATOM   1243  O   TYR A  81      17.141  -7.263   5.890  0.00  0.00      A     
ATOM   1244  N   PHE A  82      17.520  -7.746   3.737  0.00  0.00      A     
ATOM   1245  HN  PHE A  82      17.308  -8.385   2.977  0.00  0.00      A     
ATOM   1246  CA  PHE A  82      18.583  -6.759   3.516  0.00  0.00      A     
ATOM   1247  HA  PHE A  82      19.386  -6.970   4.218  0.00  0.00      A     
ATOM   1248  CB  PHE A  82      19.147  -6.931   2.095  0.00  0.00      A     
ATOM   1249  HB1 PHE A  82      19.669  -6.017   1.835  0.00  0.00      A     
ATOM   1250  HB2 PHE A  82      18.319  -7.032   1.394  0.00  0.00      A     
ATOM   1251  CG  PHE A  82      20.110  -8.081   1.857  0.00  0.00      A     
ATOM   1252  CD1 PHE A  82      19.999  -8.838   0.674  0.00  0.00      A     
ATOM   1253  HD1 PHE A  82      19.221  -8.616  -0.042  0.00  0.00      A     
ATOM   1254  CE1 PHE A  82      20.904  -9.878   0.407  0.00  0.00      A     
ATOM   1255  HE1 PHE A  82      20.801 -10.468  -0.492  0.00  0.00      A     
ATOM   1256  CZ  PHE A  82      21.946 -10.150   1.307  0.00  0.00      A     
ATOM   1257  HZ  PHE A  82      22.648 -10.945   1.093  0.00  0.00      A     
ATOM   1258  CE2 PHE A  82      22.078  -9.387   2.479  0.00  0.00      A     
ATOM   1259  HE2 PHE A  82      22.882  -9.599   3.171  0.00  0.00      A     
ATOM   1260  CD2 PHE A  82      21.164  -8.354   2.753  0.00  0.00      A     
ATOM   1261  HD2 PHE A  82      21.286  -7.771   3.653  0.00  0.00      A     
ATOM   1262  C   PHE A  82      18.191  -5.289   3.795  0.00  0.00      A     
ATOM   1263  O   PHE A  82      18.788  -4.687   4.693  0.00  0.00      A     
ATOM   1264  N   PRO A  83      17.219  -4.665   3.095  0.00  0.00      A     
ATOM   1265  CD  PRO A  83      16.400  -5.196   2.012  0.00  0.00      A     
ATOM   1266  HD1 PRO A  83      15.921  -6.134   2.283  0.00  0.00      A     
ATOM   1267  HD2 PRO A  83      17.018  -5.325   1.124  0.00  0.00      A     
ATOM   1268  CG  PRO A  83      15.352  -4.123   1.724  0.00  0.00      A     
ATOM   1269  HG1 PRO A  83      15.029  -4.130   0.688  0.00  0.00      A     
ATOM   1270  HG2 PRO A  83      14.496  -4.248   2.388  0.00  0.00      A     
ATOM   1271  CB  PRO A  83      16.105  -2.841   2.064  0.00  0.00      A     
ATOM   1272  HB1 PRO A  83      16.756  -2.567   1.232  0.00  0.00      A     
ATOM   1273  HB2 PRO A  83      15.430  -2.028   2.308  0.00  0.00      A     
ATOM   1274  CA  PRO A  83      16.949  -3.235   3.271  0.00  0.00      A     
ATOM   1275  HA  PRO A  83      17.879  -2.665   3.259  0.00  0.00      A     
ATOM   1276  C   PRO A  83      16.207  -2.921   4.575  0.00  0.00      A     
ATOM   1277  O   PRO A  83      16.499  -1.916   5.219  0.00  0.00      A     
ATOM   1278  N   THR A  84      15.296  -3.808   4.998  0.00  0.00      A     
ATOM   1279  HN  THR A  84      15.110  -4.595   4.392  0.00  0.00      A     
ATOM   1280  CA  THR A  84      14.451  -3.670   6.211  0.00  0.00      A     
ATOM   1281  HA  THR A  84      13.845  -2.775   6.120  0.00  0.00      A     
ATOM   1282  CB  THR A  84      13.494  -4.864   6.375  0.00  0.00      A     
ATOM   1283  HB  THR A  84      14.053  -5.747   6.689  0.00  0.00      A     
ATOM   1284  CG2 THR A  84      12.355  -4.605   7.355  0.00  0.00      A     
ATOM   1285 HG21 THR A  84      11.674  -5.456   7.351  0.00  0.00      A     
ATOM   1286 HG22 THR A  84      11.809  -3.708   7.062  0.00  0.00      A     
ATOM   1287 HG23 THR A  84      12.744  -4.484   8.365  0.00  0.00      A     
ATOM   1288  OG1 THR A  84      12.863  -5.138   5.146  0.00  0.00      A     
ATOM   1289  HG1 THR A  84      13.288  -5.942   4.783  0.00  0.00      A     
ATOM   1290  C   THR A  84      15.249  -3.500   7.497  0.00  0.00      A     
ATOM   1291  O   THR A  84      14.778  -2.849   8.427  0.00  0.00      A     
ATOM   1292  N   GLN A  85      16.486  -4.005   7.518  0.00  0.00      A     
ATOM   1293  HN  GLN A  85      16.790  -4.528   6.709  0.00  0.00      A     
ATOM   1294  CA  GLN A  85      17.345  -4.009   8.703  0.00  0.00      A     
ATOM   1295  HA  GLN A  85      16.764  -3.643   9.540  0.00  0.00      A     
ATOM   1296  CB  GLN A  85      17.770  -5.450   9.030  0.00  0.00      A     
ATOM   1297  HB1 GLN A  85      18.233  -5.467  10.017  0.00  0.00      A     
ATOM   1298  HB2 GLN A  85      18.531  -5.734   8.311  0.00  0.00      A     
ATOM   1299  CG  GLN A  85      16.660  -6.519   8.992  0.00  0.00      A     
ATOM   1300  HG1 GLN A  85      17.120  -7.500   9.098  0.00  0.00      A     
ATOM   1301  HG2 GLN A  85      16.146  -6.509   8.035  0.00  0.00      A     
ATOM   1302  CD  GLN A  85      15.616  -6.354  10.080  0.00  0.00      A     
ATOM   1303  OE1 GLN A  85      14.598  -5.705   9.920  0.00  0.00      A     
ATOM   1304  NE2 GLN A  85      15.814  -6.958  11.219  0.00  0.00      A     
ATOM   1305 HE21 GLN A  85      15.084  -6.913  11.927  0.00  0.00      A     
ATOM   1306 HE22 GLN A  85      16.637  -7.524  11.360  0.00  0.00      A     
ATOM   1307  C   GLN A  85      18.577  -3.084   8.602  0.00  0.00      A     
ATOM   1308  O   GLN A  85      19.148  -2.747   9.637  0.00  0.00      A     
ATOM   1309  N   ALA A  86      18.969  -2.632   7.404  0.00  0.00      A     
ATOM   1310  HN  ALA A  86      18.476  -2.961   6.587  0.00  0.00      A     
ATOM   1311  CA  ALA A  86      20.163  -1.797   7.175  0.00  0.00      A     
ATOM   1312  HA  ALA A  86      21.039  -2.364   7.490  0.00  0.00      A     
ATOM   1313  CB  ALA A  86      20.274  -1.561   5.664  0.00  0.00      A     
ATOM   1314  HB1 ALA A  86      19.374  -1.072   5.292  0.00  0.00      A     
ATOM   1315  HB2 ALA A  86      20.397  -2.514   5.151  0.00  0.00      A     
ATOM   1316  HB3 ALA A  86      21.139  -0.932   5.447  0.00  0.00      A     
ATOM   1317  C   ALA A  86      20.215  -0.470   7.973  0.00  0.00      A     
ATOM   1318  O   ALA A  86      21.292  -0.028   8.379  0.00  0.00      A     
ATOM   1319  N   LEU A  87      19.056   0.127   8.258  0.00  0.00      A     
ATOM   1320  HN  LEU A  87      18.240  -0.236   7.789  0.00  0.00      A     
ATOM   1321  CA  LEU A  87      18.887   1.247   9.198  0.00  0.00      A     
ATOM   1322  HA  LEU A  87      19.594   1.125  10.020  0.00  0.00      A     
ATOM   1323  CB  LEU A  87      19.213   2.545   8.429  0.00  0.00      A     
ATOM   1324  HB1 LEU A  87      18.487   2.671   7.624  0.00  0.00      A     
ATOM   1325  HB2 LEU A  87      20.198   2.446   7.971  0.00  0.00      A     
ATOM   1326  CG  LEU A  87      19.215   3.818   9.287  0.00  0.00      A     
ATOM   1327  HG  LEU A  87      18.221   3.971   9.701  0.00  0.00      A     
ATOM   1328  CD1 LEU A  87      20.234   3.748  10.424  0.00  0.00      A     
ATOM   1329 HD11 LEU A  87      19.901   3.035  11.177  0.00  0.00      A     
ATOM   1330 HD12 LEU A  87      20.339   4.724  10.893  0.00  0.00      A     
ATOM   1331 HD13 LEU A  87      21.202   3.438  10.030  0.00  0.00      A     
ATOM   1332  CD2 LEU A  87      19.561   5.017   8.417  0.00  0.00      A     
ATOM   1333 HD21 LEU A  87      18.862   5.087   7.584  0.00  0.00      A     
ATOM   1334 HD22 LEU A  87      20.575   4.920   8.029  0.00  0.00      A     
ATOM   1335 HD23 LEU A  87      19.489   5.930   9.006  0.00  0.00      A     
ATOM   1336  C   LEU A  87      17.472   1.279   9.814  0.00  0.00      A     
ATOM   1337  O   LEU A  87      17.303   1.489  11.014  0.00  0.00      A     
ATOM   1338  N   ASN A  88      16.457   0.977   9.001  0.00  0.00      A     
ATOM   1339  HN  ASN A  88      16.674   0.875   8.014  0.00  0.00      A     
ATOM   1340  CA  ASN A  88      15.046   0.860   9.375  0.00  0.00      A     
ATOM   1341  HA  ASN A  88      14.681   1.851   9.651  0.00  0.00      A     
ATOM   1342  CB  ASN A  88      14.319   0.435   8.085  0.00  0.00      A     
ATOM   1343  HB1 ASN A  88      14.772  -0.465   7.677  0.00  0.00      A     
ATOM   1344  HB2 ASN A  88      14.429   1.219   7.340  0.00  0.00      A     
ATOM   1345  CG  ASN A  88      12.840   0.196   8.253  0.00  0.00      A     
ATOM   1346  OD1 ASN A  88      12.020   1.086   8.112  0.00  0.00      A     
ATOM   1347  ND2 ASN A  88      12.451  -1.018   8.531  0.00  0.00      A     
ATOM   1348 HD21 ASN A  88      11.466  -1.152   8.651  0.00  0.00      A     
ATOM   1349 HD22 ASN A  88      13.138  -1.751   8.657  0.00  0.00      A     
ATOM   1350  C   ASN A  88      14.765  -0.037  10.611  0.00  0.00      A     
ATOM   1351  O   ASN A  88      13.880   0.303  11.394  0.00  0.00      A     
ATOM   1352  N   PHE A  89      15.547  -1.103  10.851  0.00  0.00      A     
ATOM   1353  HN  PHE A  89      16.217  -1.360  10.146  0.00  0.00      A     
ATOM   1354  CA  PHE A  89      15.451  -1.934  12.071  0.00  0.00      A     
ATOM   1355  HA  PHE A  89      14.484  -2.442  12.069  0.00  0.00      A     
ATOM   1356  CB  PHE A  89      16.546  -3.017  12.097  0.00  0.00      A     
ATOM   1357  HB1 PHE A  89      17.448  -2.624  11.630  0.00  0.00      A     
ATOM   1358  HB2 PHE A  89      16.197  -3.874  11.525  0.00  0.00      A     
ATOM   1359  CG  PHE A  89      16.904  -3.505  13.492  0.00  0.00      A     
ATOM   1360  CD1 PHE A  89      18.086  -3.063  14.118  0.00  0.00      A     
ATOM   1361  HD1 PHE A  89      18.781  -2.427  13.588  0.00  0.00      A     
ATOM   1362  CE1 PHE A  89      18.345  -3.404  15.457  0.00  0.00      A     
ATOM   1363  HE1 PHE A  89      19.229  -3.029  15.949  0.00  0.00      A     
ATOM   1364  CZ  PHE A  89      17.435  -4.201  16.170  0.00  0.00      A     
ATOM   1365  HZ  PHE A  89      17.626  -4.452  17.204  0.00  0.00      A     
ATOM   1366  CE2 PHE A  89      16.259  -4.645  15.547  0.00  0.00      A     
ATOM   1367  HE2 PHE A  89      15.542  -5.228  16.111  0.00  0.00      A     
ATOM   1368  CD2 PHE A  89      15.995  -4.303  14.209  0.00  0.00      A     
ATOM   1369  HD2 PHE A  89      15.072  -4.617  13.746  0.00  0.00      A     
ATOM   1370  C   PHE A  89      15.492  -1.119  13.372  0.00  0.00      A     
ATOM   1371  O   PHE A  89      14.566  -1.219  14.167  0.00  0.00      A     
ATOM   1372  N   ALA A  90      16.516  -0.291  13.601  0.00  0.00      A     
ATOM   1373  HN  ALA A  90      17.225  -0.174  12.892  0.00  0.00      A     
ATOM   1374  CA  ALA A  90      16.614   0.482  14.845  0.00  0.00      A     
ATOM   1375  HA  ALA A  90      16.611  -0.205  15.694  0.00  0.00      A     
ATOM   1376  CB  ALA A  90      17.948   1.240  14.828  0.00  0.00      A     
ATOM   1377  HB1 ALA A  90      18.776   0.532  14.756  0.00  0.00      A     
ATOM   1378  HB2 ALA A  90      18.058   1.815  15.748  0.00  0.00      A     
ATOM   1379  HB3 ALA A  90      17.988   1.921  13.975  0.00  0.00      A     
ATOM   1380  C   ALA A  90      15.403   1.423  15.010  0.00  0.00      A     
ATOM   1381  O   ALA A  90      14.769   1.508  16.065  0.00  0.00      A     
ATOM   1382  N   PHE A  91      15.014   2.064  13.909  0.00  0.00      A     
ATOM   1383  HN  PHE A  91      15.568   1.926  13.074  0.00  0.00      A     
ATOM   1384  CA  PHE A  91      13.856   2.949  13.821  0.00  0.00      A     
ATOM   1385  HA  PHE A  91      13.878   3.601  14.691  0.00  0.00      A     
ATOM   1386  CB  PHE A  91      14.039   3.838  12.590  0.00  0.00      A     
ATOM   1387  HB1 PHE A  91      13.128   4.411  12.435  0.00  0.00      A     
ATOM   1388  HB2 PHE A  91      14.187   3.213  11.708  0.00  0.00      A     
ATOM   1389  CG  PHE A  91      15.206   4.801  12.754  0.00  0.00      A     
ATOM   1390  CD1 PHE A  91      15.196   5.751  13.796  0.00  0.00      A     
ATOM   1391  HD1 PHE A  91      14.345   5.822  14.451  0.00  0.00      A     
ATOM   1392  CE1 PHE A  91      16.272   6.639  13.969  0.00  0.00      A     
ATOM   1393  HE1 PHE A  91      16.243   7.382  14.753  0.00  0.00      A     
ATOM   1394  CZ  PHE A  91      17.366   6.587  13.093  0.00  0.00      A     
ATOM   1395  HZ  PHE A  91      18.187   7.282  13.205  0.00  0.00      A     
ATOM   1396  CE2 PHE A  91      17.385   5.641  12.054  0.00  0.00      A     
ATOM   1397  HE2 PHE A  91      18.223   5.620  11.375  0.00  0.00      A     
ATOM   1398  CD2 PHE A  91      16.315   4.742  11.891  0.00  0.00      A     
ATOM   1399  HD2 PHE A  91      16.345   4.012  11.098  0.00  0.00      A     
ATOM   1400  C   PHE A  91      12.471   2.277  13.909  0.00  0.00      A     
ATOM   1401  O   PHE A  91      11.489   3.004  14.104  0.00  0.00      A     
ATOM   1402  N   LYS A  92      12.380   0.932  13.943  0.00  0.00      A     
ATOM   1403  HN  LYS A  92      13.214   0.394  13.721  0.00  0.00      A     
ATOM   1404  CA  LYS A  92      11.179   0.193  14.414  0.00  0.00      A     
ATOM   1405  HA  LYS A  92      10.362   0.454  13.741  0.00  0.00      A     
ATOM   1406  CB  LYS A  92      11.370  -1.338  14.321  0.00  0.00      A     
ATOM   1407  HB1 LYS A  92      11.988  -1.561  13.449  0.00  0.00      A     
ATOM   1408  HB2 LYS A  92      10.393  -1.791  14.147  0.00  0.00      A     
ATOM   1409  CG  LYS A  92      11.979  -2.001  15.578  0.00  0.00      A     
ATOM   1410  HG1 LYS A  92      11.242  -2.007  16.383  0.00  0.00      A     
ATOM   1411  HG2 LYS A  92      12.832  -1.417  15.920  0.00  0.00      A     
ATOM   1412  CD  LYS A  92      12.445  -3.442  15.314  0.00  0.00      A     
ATOM   1413  HD1 LYS A  92      13.078  -3.771  16.141  0.00  0.00      A     
ATOM   1414  HD2 LYS A  92      13.043  -3.462  14.402  0.00  0.00      A     
ATOM   1415  CE  LYS A  92      11.265  -4.410  15.183  0.00  0.00      A     
ATOM   1416  HE1 LYS A  92      10.517  -3.982  14.512  0.00  0.00      A     
ATOM   1417  HE2 LYS A  92      10.797  -4.545  16.163  0.00  0.00      A     
ATOM   1418  NZ  LYS A  92      11.691  -5.721  14.648  0.00  0.00      A     
ATOM   1419  HZ1 LYS A  92      12.040  -5.641  13.699  0.00  0.00      A     
ATOM   1420  HZ2 LYS A  92      10.892  -6.358  14.637  0.00  0.00      A     
ATOM   1421  HZ3 LYS A  92      12.429  -6.168  15.197  0.00  0.00      A     
ATOM   1422  C   LYS A  92      10.707   0.630  15.805  0.00  0.00      A     
ATOM   1423  O   LYS A  92       9.516   0.561  16.088  0.00  0.00      A     
ATOM   1424  N   ASP A  93      11.608   1.191  16.613  0.00  0.00      A     
ATOM   1425  HN  ASP A  93      12.574   1.119  16.323  0.00  0.00      A     
ATOM   1426  CA  ASP A  93      11.278   1.924  17.841  0.00  0.00      A     
ATOM   1427  HA  ASP A  93      10.204   2.121  17.863  0.00  0.00      A     
ATOM   1428  CB  ASP A  93      11.598   1.029  19.045  0.00  0.00      A     
ATOM   1429  HB1 ASP A  93      12.679   0.986  19.195  0.00  0.00      A     
ATOM   1430  HB2 ASP A  93      11.242   0.015  18.847  0.00  0.00      A     
ATOM   1431  CG  ASP A  93      10.906   1.543  20.303  0.00  0.00      A     
ATOM   1432  OD1 ASP A  93      11.577   2.223  21.117  0.00  0.00      A     
ATOM   1433  OD2 ASP A  93       9.686   1.291  20.438  0.00  0.00      A     
ATOM   1434  C   ASP A  93      11.974   3.301  17.936  0.00  0.00      A     
ATOM   1435  O   ASP A  93      11.290   4.302  18.153  0.00  0.00      A     
ATOM   1436  N   LYS A  94      13.285   3.390  17.652  0.00  0.00      A     
ATOM   1437  HN  LYS A  94      13.737   2.523  17.368  0.00  0.00      A     
ATOM   1438  CA  LYS A  94      14.201   4.507  17.998  0.00  0.00      A     
ATOM   1439  HA  LYS A  94      14.392   4.415  19.067  0.00  0.00      A     
ATOM   1440  CB  LYS A  94      15.546   4.293  17.266  0.00  0.00      A     
ATOM   1441  HB1 LYS A  94      15.371   4.321  16.193  0.00  0.00      A     
ATOM   1442  HB2 LYS A  94      15.930   3.302  17.515  0.00  0.00      A     
ATOM   1443  CG  LYS A  94      16.647   5.317  17.589  0.00  0.00      A     
ATOM   1444  HG1 LYS A  94      16.287   6.325  17.379  0.00  0.00      A     
ATOM   1445  HG2 LYS A  94      17.490   5.137  16.919  0.00  0.00      A     
ATOM   1446  CD  LYS A  94      17.152   5.211  19.037  0.00  0.00      A     
ATOM   1447  HD1 LYS A  94      18.147   4.763  19.026  0.00  0.00      A     
ATOM   1448  HD2 LYS A  94      16.507   4.555  19.620  0.00  0.00      A     
ATOM   1449  CE  LYS A  94      17.213   6.584  19.715  0.00  0.00      A     
ATOM   1450  HE1 LYS A  94      16.212   7.025  19.708  0.00  0.00      A     
ATOM   1451  HE2 LYS A  94      17.880   7.232  19.137  0.00  0.00      A     
ATOM   1452  NZ  LYS A  94      17.720   6.446  21.101  0.00  0.00      A     
ATOM   1453  HZ1 LYS A  94      17.184   5.746  21.615  0.00  0.00      A     
ATOM   1454  HZ2 LYS A  94      17.699   7.322  21.600  0.00  0.00      A     
ATOM   1455  HZ3 LYS A  94      18.690   6.132  21.053  0.00  0.00      A     
ATOM   1456  C   LYS A  94      13.691   5.948  17.839  0.00  0.00      A     
ATOM   1457  O   LYS A  94      13.993   6.762  18.706  0.00  0.00      A     
ATOM   1458  N   TYR A  95      12.908   6.285  16.809  0.00  0.00      A     
ATOM   1459  HN  TYR A  95      12.668   5.572  16.141  0.00  0.00      A     
ATOM   1460  CA  TYR A  95      12.324   7.637  16.675  0.00  0.00      A     
ATOM   1461  HA  TYR A  95      13.144   8.355  16.652  0.00  0.00      A     
ATOM   1462  CB  TYR A  95      11.541   7.788  15.364  0.00  0.00      A     
ATOM   1463  HB1 TYR A  95      10.995   8.725  15.428  0.00  0.00      A     
ATOM   1464  HB2 TYR A  95      10.813   6.981  15.277  0.00  0.00      A     
ATOM   1465  CG  TYR A  95      12.379   7.878  14.103  0.00  0.00      A     
ATOM   1466  CD1 TYR A  95      13.322   8.916  13.965  0.00  0.00      A     
ATOM   1467  HD1 TYR A  95      13.439   9.647  14.753  0.00  0.00      A     
ATOM   1468  CE1 TYR A  95      14.107   9.012  12.799  0.00  0.00      A     
ATOM   1469  HE1 TYR A  95      14.844   9.792  12.684  0.00  0.00      A     
ATOM   1470  CZ  TYR A  95      13.951   8.071  11.763  0.00  0.00      A     
ATOM   1471  OH  TYR A  95      14.719   8.160  10.648  0.00  0.00      A     
ATOM   1472  HH  TYR A  95      14.575   7.428  10.033  0.00  0.00      A     
ATOM   1473  CE2 TYR A  95      12.981   7.056  11.886  0.00  0.00      A     
ATOM   1474  HE2 TYR A  95      12.871   6.344  11.087  0.00  0.00      A     
ATOM   1475  CD2 TYR A  95      12.190   6.961  13.051  0.00  0.00      A     
ATOM   1476  HD2 TYR A  95      11.444   6.183  13.142  0.00  0.00      A     
ATOM   1477  C   TYR A  95      11.440   8.070  17.863  0.00  0.00      A     
ATOM   1478  O   TYR A  95      11.469   9.242  18.237  0.00  0.00      A     
ATOM   1479  N   LYS A  96      10.748   7.140  18.542  0.00  0.00      A     
ATOM   1480  HN  LYS A  96      10.800   6.178  18.224  0.00  0.00      A     
ATOM   1481  CA  LYS A  96      10.011   7.423  19.795  0.00  0.00      A     
ATOM   1482  HA  LYS A  96       9.197   8.116  19.585  0.00  0.00      A     
ATOM   1483  CB  LYS A  96       9.444   6.130  20.392  0.00  0.00      A     
ATOM   1484  HB1 LYS A  96       9.016   6.361  21.369  0.00  0.00      A     
ATOM   1485  HB2 LYS A  96      10.272   5.436  20.551  0.00  0.00      A     
ATOM   1486  CG  LYS A  96       8.367   5.428  19.556  0.00  0.00      A     
ATOM   1487  HG1 LYS A  96       8.775   5.132  18.590  0.00  0.00      A     
ATOM   1488  HG2 LYS A  96       7.515   6.089  19.403  0.00  0.00      A     
ATOM   1489  CD  LYS A  96       7.944   4.186  20.345  0.00  0.00      A     
ATOM   1490  HD1 LYS A  96       7.458   4.485  21.275  0.00  0.00      A     
ATOM   1491  HD2 LYS A  96       8.845   3.631  20.599  0.00  0.00      A     
ATOM   1492  CE  LYS A  96       7.018   3.261  19.562  0.00  0.00      A     
ATOM   1493  HE1 LYS A  96       7.409   3.141  18.548  0.00  0.00      A     
ATOM   1494  HE2 LYS A  96       6.021   3.709  19.495  0.00  0.00      A     
ATOM   1495  NZ  LYS A  96       6.961   1.941  20.231  0.00  0.00      A     
ATOM   1496  HZ1 LYS A  96       6.433   1.272  19.678  0.00  0.00      A     
ATOM   1497  HZ2 LYS A  96       6.562   2.005  21.163  0.00  0.00      A     
ATOM   1498  HZ3 LYS A  96       7.908   1.571  20.342  0.00  0.00      A     
ATOM   1499  C   LYS A  96      10.889   8.075  20.864  0.00  0.00      A     
ATOM   1500  O   LYS A  96      10.494   9.038  21.506  0.00  0.00      A     
ATOM   1501  N   GLN A  97      12.124   7.604  20.982  0.00  0.00      A     
ATOM   1502  HN  GLN A  97      12.386   6.860  20.354  0.00  0.00      A     
ATOM   1503  CA  GLN A  97      13.119   8.051  21.964  0.00  0.00      A     
ATOM   1504  HA  GLN A  97      12.633   8.125  22.939  0.00  0.00      A     
ATOM   1505  CB  GLN A  97      14.212   6.973  22.064  0.00  0.00      A     
ATOM   1506  HB1 GLN A  97      14.943   7.268  22.818  0.00  0.00      A     
ATOM   1507  HB2 GLN A  97      14.723   6.916  21.107  0.00  0.00      A     
ATOM   1508  CG  GLN A  97      13.670   5.573  22.430  0.00  0.00      A     
ATOM   1509  HG1 GLN A  97      12.763   5.350  21.872  0.00  0.00      A     
ATOM   1510  HG2 GLN A  97      13.421   5.545  23.489  0.00  0.00      A     
ATOM   1511  CD  GLN A  97      14.667   4.463  22.131  0.00  0.00      A     
ATOM   1512  OE1 GLN A  97      15.876   4.642  22.169  0.00  0.00      A     
ATOM   1513  NE2 GLN A  97      14.214   3.301  21.734  0.00  0.00      A     
ATOM   1514 HE21 GLN A  97      14.867   2.538  21.692  0.00  0.00      A     
ATOM   1515 HE22 GLN A  97      13.216   3.107  21.685  0.00  0.00      A     
ATOM   1516  C   GLN A  97      13.711   9.452  21.665  0.00  0.00      A     
ATOM   1517  O   GLN A  97      14.591   9.904  22.391  0.00  0.00      A     
ATOM   1518  N   ILE A  98      13.223  10.139  20.617  0.00  0.00      A     
ATOM   1519  HN  ILE A  98      12.577   9.649  20.015  0.00  0.00      A     
ATOM   1520  CA  ILE A  98      13.480  11.571  20.324  0.00  0.00      A     
ATOM   1521  HA  ILE A  98      13.848  12.040  21.238  0.00  0.00      A     
ATOM   1522  CB  ILE A  98      14.582  11.760  19.254  0.00  0.00      A     
ATOM   1523  HB  ILE A  98      14.673  12.833  19.070  0.00  0.00      A     
ATOM   1524  CG2 ILE A  98      15.942  11.280  19.792  0.00  0.00      A     
ATOM   1525 HG21 ILE A  98      16.121  11.715  20.777  0.00  0.00      A     
ATOM   1526 HG22 ILE A  98      16.746  11.605  19.133  0.00  0.00      A     
ATOM   1527 HG23 ILE A  98      15.956  10.195  19.877  0.00  0.00      A     
ATOM   1528  CG1 ILE A  98      14.239  11.077  17.910  0.00  0.00      A     
ATOM   1529 HG11 ILE A  98      13.240  11.378  17.600  0.00  0.00      A     
ATOM   1530 HG12 ILE A  98      14.244   9.994  18.037  0.00  0.00      A     
ATOM   1531  CD  ILE A  98      15.206  11.447  16.778  0.00  0.00      A     
ATOM   1532  HD1 ILE A  98      15.271  12.532  16.685  0.00  0.00      A     
ATOM   1533  HD2 ILE A  98      14.841  11.038  15.838  0.00  0.00      A     
ATOM   1534  HD3 ILE A  98      16.197  11.037  16.972  0.00  0.00      A     
ATOM   1535  C   ILE A  98      12.227  12.394  19.948  0.00  0.00      A     
ATOM   1536  O   ILE A  98      12.250  13.610  20.096  0.00  0.00      A     
ATOM   1537  N   PHE A  99      11.118  11.764  19.532  0.00  0.00      A     
ATOM   1538  HN  PHE A  99      11.207  10.784  19.300  0.00  0.00      A     
ATOM   1539  CA  PHE A  99       9.860  12.437  19.129  0.00  0.00      A     
ATOM   1540  HA  PHE A  99       9.968  13.516  19.249  0.00  0.00      A     
ATOM   1541  CB  PHE A  99       9.574  12.152  17.641  0.00  0.00      A     
ATOM   1542  HB1 PHE A  99       8.679  12.704  17.352  0.00  0.00      A     
ATOM   1543  HB2 PHE A  99       9.341  11.092  17.553  0.00  0.00      A     
ATOM   1544  CG  PHE A  99      10.650  12.481  16.618  0.00  0.00      A     
ATOM   1545  CD1 PHE A  99      11.511  13.586  16.773  0.00  0.00      A     
ATOM   1546  HD1 PHE A  99      11.436  14.222  17.644  0.00  0.00      A     
ATOM   1547  CE1 PHE A  99      12.477  13.873  15.792  0.00  0.00      A     
ATOM   1548  HE1 PHE A  99      13.139  14.719  15.921  0.00  0.00      A     
ATOM   1549  CZ  PHE A  99      12.576  13.072  14.641  0.00  0.00      A     
ATOM   1550  HZ  PHE A  99      13.313  13.303  13.885  0.00  0.00      A     
ATOM   1551  CE2 PHE A  99      11.706  11.982  14.470  0.00  0.00      A     
ATOM   1552  HE2 PHE A  99      11.767  11.376  13.577  0.00  0.00      A     
ATOM   1553  CD2 PHE A  99      10.748  11.690  15.457  0.00  0.00      A     
ATOM   1554  HD2 PHE A  99      10.071  10.863  15.316  0.00  0.00      A     
ATOM   1555  C   PHE A  99       8.617  12.050  19.966  0.00  0.00      A     
ATOM   1556  O   PHE A  99       7.535  12.592  19.747  0.00  0.00      A     
ATOM   1557  N   LEU A 100       8.747  11.120  20.918  0.00  0.00      A     
ATOM   1558  HN  LEU A 100       9.648  10.664  20.990  0.00  0.00      A     
ATOM   1559  CA  LEU A 100       7.657  10.571  21.749  0.00  0.00      A     
ATOM   1560  HA  LEU A 100       6.851  11.301  21.765  0.00  0.00      A     
ATOM   1561  CB  LEU A 100       7.149   9.277  21.071  0.00  0.00      A     
ATOM   1562  HB1 LEU A 100       7.762   8.451  21.429  0.00  0.00      A     
ATOM   1563  HB2 LEU A 100       7.289   9.351  19.992  0.00  0.00      A     
ATOM   1564  CG  LEU A 100       5.670   8.934  21.324  0.00  0.00      A     
ATOM   1565  HG  LEU A 100       5.422   9.031  22.379  0.00  0.00      A     
ATOM   1566  CD1 LEU A 100       4.757   9.825  20.492  0.00  0.00      A     
ATOM   1567 HD11 LEU A 100       3.714   9.582  20.690  0.00  0.00      A     
ATOM   1568 HD12 LEU A 100       4.970   9.658  19.443  0.00  0.00      A     
ATOM   1569 HD13 LEU A 100       4.923  10.872  20.730  0.00  0.00      A     
ATOM   1570  CD2 LEU A 100       5.392   7.501  20.875  0.00  0.00      A     
ATOM   1571 HD21 LEU A 100       6.024   6.817  21.439  0.00  0.00      A     
ATOM   1572 HD22 LEU A 100       5.594   7.393  19.811  0.00  0.00      A     
ATOM   1573 HD23 LEU A 100       4.349   7.254  21.068  0.00  0.00      A     
ATOM   1574  C   LEU A 100       8.056  10.318  23.229  0.00  0.00      A     
ATOM   1575  O   LEU A 100       7.269   9.780  24.003  0.00  0.00      A     
ATOM   1576  N   GLY A 101       9.270  10.698  23.642  0.00  0.00      A     
ATOM   1577  HN  GLY A 101       9.880  11.092  22.942  0.00  0.00      A     
ATOM   1578  CA  GLY A 101       9.850  10.430  24.977  0.00  0.00      A     
ATOM   1579  HA1 GLY A 101      10.935  10.382  24.889  0.00  0.00      A     
ATOM   1580  HA2 GLY A 101       9.503   9.458  25.329  0.00  0.00      A     
ATOM   1581  C   GLY A 101       9.516  11.458  26.073  0.00  0.00      A     
ATOM   1582  O   GLY A 101      10.264  11.580  27.044  0.00  0.00      A     
ATOM   1583  N   GLY A 102       8.425  12.210  25.889  0.00  0.00      A     
ATOM   1584  HN  GLY A 102       7.884  11.995  25.067  0.00  0.00      A     
ATOM   1585  CA  GLY A 102       7.959  13.308  26.756  0.00  0.00      A     
ATOM   1586  HA1 GLY A 102       8.544  14.204  26.544  0.00  0.00      A     
ATOM   1587  HA2 GLY A 102       8.126  13.037  27.798  0.00  0.00      A     
ATOM   1588  C   GLY A 102       6.470  13.665  26.591  0.00  0.00      A     
ATOM   1589  O   GLY A 102       6.084  14.818  26.783  0.00  0.00      A     
ATOM   1590  N   VAL A 103       5.638  12.703  26.173  0.00  0.00      A     
ATOM   1591  HN  VAL A 103       6.010  11.765  26.110  0.00  0.00      A     
ATOM   1592  CA  VAL A 103       4.223  12.887  25.754  0.00  0.00      A     
ATOM   1593  HA  VAL A 103       3.790  13.714  26.309  0.00  0.00      A     
ATOM   1594  CB  VAL A 103       4.109  13.214  24.250  0.00  0.00      A     
ATOM   1595  HB  VAL A 103       3.076  13.086  23.938  0.00  0.00      A     
ATOM   1596  CG1 VAL A 103       4.482  14.664  23.947  0.00  0.00      A     
ATOM   1597 HG11 VAL A 103       3.899  15.342  24.566  0.00  0.00      A     
ATOM   1598 HG12 VAL A 103       4.259  14.871  22.904  0.00  0.00      A     
ATOM   1599 HG13 VAL A 103       5.544  14.835  24.117  0.00  0.00      A     
ATOM   1600  CG2 VAL A 103       4.967  12.309  23.367  0.00  0.00      A     
ATOM   1601 HG21 VAL A 103       6.022  12.522  23.534  0.00  0.00      A     
ATOM   1602 HG22 VAL A 103       4.737  12.512  22.324  0.00  0.00      A     
ATOM   1603 HG23 VAL A 103       4.769  11.260  23.586  0.00  0.00      A     
ATOM   1604  C   VAL A 103       3.343  11.661  26.040  0.00  0.00      A     
ATOM   1605  O   VAL A 103       3.855  10.558  26.208  0.00  0.00      A     
ATOM   1606  N   ASP A 104       2.013  11.829  26.040  0.00  0.00      A     
ATOM   1607  HN  ASP A 104       1.660  12.762  25.852  0.00  0.00      A     
ATOM   1608  CA  ASP A 104       1.036  10.748  26.278  0.00  0.00      A     
ATOM   1609  HA  ASP A 104       1.511   9.803  26.013  0.00  0.00      A     
ATOM   1610  CB  ASP A 104       0.689  10.685  27.772  0.00  0.00      A     
ATOM   1611  HB1 ASP A 104       0.366  11.671  28.105  0.00  0.00      A     
ATOM   1612  HB2 ASP A 104       1.571  10.407  28.346  0.00  0.00      A     
ATOM   1613  CG  ASP A 104      -0.424   9.667  28.017  0.00  0.00      A     
ATOM   1614  OD1 ASP A 104      -0.183   8.451  27.867  0.00  0.00      A     
ATOM   1615  OD2 ASP A 104      -1.593  10.074  28.205  0.00  0.00      A     
ATOM   1616  C   ASP A 104      -0.275  10.833  25.456  0.00  0.00      A     
ATOM   1617  O   ASP A 104      -0.925  11.877  25.360  0.00  0.00      A     
ATOM   1618  N   LYS A 105      -0.707   9.664  24.958  0.00  0.00      A     
ATOM   1619  HN  LYS A 105      -0.110   8.867  25.148  0.00  0.00      A     
ATOM   1620  CA  LYS A 105      -1.849   9.426  24.049  0.00  0.00      A     
ATOM   1621  HA  LYS A 105      -1.683  10.052  23.172  0.00  0.00      A     
ATOM   1622  CB  LYS A 105      -1.789   7.964  23.566  0.00  0.00      A     
ATOM   1623  HB1 LYS A 105      -0.772   7.765  23.244  0.00  0.00      A     
ATOM   1624  HB2 LYS A 105      -2.440   7.852  22.697  0.00  0.00      A     
ATOM   1625  CG  LYS A 105      -2.159   6.892  24.602  0.00  0.00      A     
ATOM   1626  HG1 LYS A 105      -3.227   6.956  24.804  0.00  0.00      A     
ATOM   1627  HG2 LYS A 105      -1.604   7.060  25.525  0.00  0.00      A     
ATOM   1628  CD  LYS A 105      -1.805   5.502  24.038  0.00  0.00      A     
ATOM   1629  HD1 LYS A 105      -0.724   5.446  23.901  0.00  0.00      A     
ATOM   1630  HD2 LYS A 105      -2.267   5.385  23.058  0.00  0.00      A     
ATOM   1631  CE  LYS A 105      -2.227   4.322  24.923  0.00  0.00      A     
ATOM   1632  HE1 LYS A 105      -1.714   4.377  25.885  0.00  0.00      A     
ATOM   1633  HE2 LYS A 105      -1.906   3.396  24.434  0.00  0.00      A     
ATOM   1634  NZ  LYS A 105      -3.691   4.287  25.133  0.00  0.00      A     
ATOM   1635  HZ1 LYS A 105      -4.171   4.346  24.236  0.00  0.00      A     
ATOM   1636  HZ2 LYS A 105      -4.008   5.060  25.717  0.00  0.00      A     
ATOM   1637  HZ3 LYS A 105      -3.981   3.416  25.567  0.00  0.00      A     
ATOM   1638  C   LYS A 105      -3.263   9.823  24.509  0.00  0.00      A     
ATOM   1639  O   LYS A 105      -4.179   9.770  23.688  0.00  0.00      A     
ATOM   1640  N   ARG A 106      -3.485  10.236  25.763  0.00  0.00      A     
ATOM   1641  HN  ARG A 106      -2.692  10.211  26.395  0.00  0.00      A     
ATOM   1642  CA  ARG A 106      -4.790  10.802  26.213  0.00  0.00      A     
ATOM   1643  HA  ARG A 106      -5.258  11.284  25.354  0.00  0.00      A     
ATOM   1644  CB  ARG A 106      -5.726   9.675  26.700  0.00  0.00      A     
ATOM   1645  HB1 ARG A 106      -5.543   9.492  27.760  0.00  0.00      A     
ATOM   1646  HB2 ARG A 106      -5.508   8.752  26.166  0.00  0.00      A     
ATOM   1647  CG  ARG A 106      -7.218  10.011  26.505  0.00  0.00      A     
ATOM   1648  HG1 ARG A 106      -7.407  11.024  26.857  0.00  0.00      A     
ATOM   1649  HG2 ARG A 106      -7.815   9.341  27.120  0.00  0.00      A     
ATOM   1650  CD  ARG A 106      -7.705   9.892  25.049  0.00  0.00      A     
ATOM   1651  HD1 ARG A 106      -6.957  10.296  24.364  0.00  0.00      A     
ATOM   1652  HD2 ARG A 106      -8.604  10.503  24.948  0.00  0.00      A     
ATOM   1653  NE  ARG A 106      -8.056   8.503  24.690  0.00  0.00      A     
ATOM   1654  HE  ARG A 106      -8.972   8.158  24.944  0.00  0.00      A     
ATOM   1655  CZ  ARG A 106      -7.317   7.602  24.097  0.00  0.00      A     
ATOM   1656  NH1 ARG A 106      -6.120   7.763  23.675  0.00  0.00      A     
ATOM   1657 HH11 ARG A 106      -5.664   6.931  23.328  0.00  0.00      A     
ATOM   1658 HH12 ARG A 106      -5.650   8.650  23.758  0.00  0.00      A     
ATOM   1659  NH2 ARG A 106      -7.773   6.429  23.888  0.00  0.00      A     
ATOM   1660 HH21 ARG A 106      -7.155   5.766  23.451  0.00  0.00      A     
ATOM   1661 HH22 ARG A 106      -8.728   6.232  24.160  0.00  0.00      A     
ATOM   1662  C   ARG A 106      -4.703  11.927  27.248  0.00  0.00      A     
ATOM   1663  O   ARG A 106      -5.525  12.832  27.207  0.00  0.00      A     
ATOM   1664  N   THR A 107      -3.667  11.942  28.088  0.00  0.00      A     
ATOM   1665  HN  THR A 107      -3.049  11.137  28.067  0.00  0.00      A     
ATOM   1666  CA  THR A 107      -3.331  13.065  29.002  0.00  0.00      A     
ATOM   1667  HA  THR A 107      -4.097  13.153  29.773  0.00  0.00      A     
ATOM   1668  CB  THR A 107      -1.968  12.842  29.683  0.00  0.00      A     
ATOM   1669  HB  THR A 107      -1.182  12.895  28.931  0.00  0.00      A     
ATOM   1670  CG2 THR A 107      -1.648  13.840  30.782  0.00  0.00      A     
ATOM   1671 HG21 THR A 107      -0.653  13.634  31.175  0.00  0.00      A     
ATOM   1672 HG22 THR A 107      -2.377  13.748  31.584  0.00  0.00      A     
ATOM   1673 HG23 THR A 107      -1.656  14.857  30.395  0.00  0.00      A     
ATOM   1674  OG1 THR A 107      -1.918  11.581  30.306  0.00  0.00      A     
ATOM   1675  HG1 THR A 107      -1.831  10.929  29.573  0.00  0.00      A     
ATOM   1676  C   THR A 107      -3.253  14.399  28.259  0.00  0.00      A     
ATOM   1677  O   THR A 107      -3.826  15.398  28.690  0.00  0.00      A     
ATOM   1678  N   GLN A 108      -2.566  14.386  27.113  0.00  0.00      A     
ATOM   1679  HN  GLN A 108      -2.148  13.502  26.848  0.00  0.00      A     
ATOM   1680  CA  GLN A 108      -2.311  15.517  26.212  0.00  0.00      A     
ATOM   1681  HA  GLN A 108      -3.158  16.203  26.216  0.00  0.00      A     
ATOM   1682  CB  GLN A 108      -1.059  16.272  26.684  0.00  0.00      A     
ATOM   1683  HB1 GLN A 108      -0.717  16.892  25.862  0.00  0.00      A     
ATOM   1684  HB2 GLN A 108      -0.286  15.546  26.928  0.00  0.00      A     
ATOM   1685  CG  GLN A 108      -1.230  17.200  27.889  0.00  0.00      A     
ATOM   1686  HG1 GLN A 108      -1.621  16.643  28.735  0.00  0.00      A     
ATOM   1687  HG2 GLN A 108      -1.918  18.004  27.633  0.00  0.00      A     
ATOM   1688  CD  GLN A 108       0.103  17.815  28.286  0.00  0.00      A     
ATOM   1689  OE1 GLN A 108       0.857  18.326  27.474  0.00  0.00      A     
ATOM   1690  NE2 GLN A 108       0.492  17.767  29.531  0.00  0.00      A     
ATOM   1691 HE21 GLN A 108       1.397  18.139  29.749  0.00  0.00      A     
ATOM   1692 HE22 GLN A 108      -0.104  17.370  30.247  0.00  0.00      A     
ATOM   1693  C   GLN A 108      -2.145  14.999  24.763  0.00  0.00      A     
ATOM   1694  O   GLN A 108      -1.035  14.896  24.234  0.00  0.00      A     
ATOM   1695  N   PHE A 109      -3.257  14.582  24.152  0.00  0.00      A     
ATOM   1696  HN  PHE A 109      -4.128  14.708  24.644  0.00  0.00      A     
ATOM   1697  CA  PHE A 109      -3.297  13.871  22.863  0.00  0.00      A     
ATOM   1698  HA  PHE A 109      -2.863  12.880  23.008  0.00  0.00      A     
ATOM   1699  CB  PHE A 109      -4.770  13.681  22.462  0.00  0.00      A     
ATOM   1700  HB1 PHE A 109      -5.288  14.637  22.564  0.00  0.00      A     
ATOM   1701  HB2 PHE A 109      -5.237  12.982  23.157  0.00  0.00      A     
ATOM   1702  CG  PHE A 109      -4.982  13.179  21.043  0.00  0.00      A     
ATOM   1703  CD1 PHE A 109      -4.845  11.810  20.741  0.00  0.00      A     
ATOM   1704  HD1 PHE A 109      -4.604  11.105  21.522  0.00  0.00      A     
ATOM   1705  CE1 PHE A 109      -5.022  11.357  19.420  0.00  0.00      A     
ATOM   1706  HE1 PHE A 109      -4.925  10.305  19.186  0.00  0.00      A     
ATOM   1707  CZ  PHE A 109      -5.330  12.272  18.398  0.00  0.00      A     
ATOM   1708  HZ  PHE A 109      -5.473  11.927  17.384  0.00  0.00      A     
ATOM   1709  CE2 PHE A 109      -5.456  13.640  18.693  0.00  0.00      A     
ATOM   1710  HE2 PHE A 109      -5.687  14.346  17.905  0.00  0.00      A     
ATOM   1711  CD2 PHE A 109      -5.288  14.091  20.013  0.00  0.00      A     
ATOM   1712  HD2 PHE A 109      -5.390  15.144  20.230  0.00  0.00      A     
ATOM   1713  C   PHE A 109      -2.497  14.503  21.703  0.00  0.00      A     
ATOM   1714  O   PHE A 109      -1.795  13.778  21.007  0.00  0.00      A     
ATOM   1715  N   TRP A 110      -2.584  15.814  21.457  0.00  0.00      A     
ATOM   1716  HN  TRP A 110      -3.119  16.390  22.095  0.00  0.00      A     
ATOM   1717  CA  TRP A 110      -2.126  16.400  20.179  0.00  0.00      A     
ATOM   1718  HA  TRP A 110      -2.548  15.796  19.375  0.00  0.00      A     
ATOM   1719  CB  TRP A 110      -2.703  17.805  19.998  0.00  0.00      A     
ATOM   1720  HB1 TRP A 110      -2.130  18.325  19.229  0.00  0.00      A     
ATOM   1721  HB2 TRP A 110      -2.596  18.370  20.923  0.00  0.00      A     
ATOM   1722  CG  TRP A 110      -4.133  17.794  19.551  0.00  0.00      A     
ATOM   1723  CD1 TRP A 110      -5.220  18.016  20.325  0.00  0.00      A     
ATOM   1724  HD1 TRP A 110      -5.192  18.253  21.382  0.00  0.00      A     
ATOM   1725  NE1 TRP A 110      -6.366  17.917  19.556  0.00  0.00      A     
ATOM   1726  HE1 TRP A 110      -7.299  18.082  19.912  0.00  0.00      A     
ATOM   1727  CE2 TRP A 110      -6.075  17.589  18.251  0.00  0.00      A     
ATOM   1728  CZ2 TRP A 110      -6.873  17.364  17.120  0.00  0.00      A     
ATOM   1729  HZ2 TRP A 110      -7.948  17.451  17.186  0.00  0.00      A     
ATOM   1730  CH2 TRP A 110      -6.254  17.020  15.906  0.00  0.00      A     
ATOM   1731  HH2 TRP A 110      -6.855  16.839  15.023  0.00  0.00      A     
ATOM   1732  CZ3 TRP A 110      -4.853  16.908  15.839  0.00  0.00      A     
ATOM   1733  HZ3 TRP A 110      -4.384  16.630  14.905  0.00  0.00      A     
ATOM   1734  CE3 TRP A 110      -4.061  17.149  16.980  0.00  0.00      A     
ATOM   1735  HE3 TRP A 110      -2.986  17.067  16.918  0.00  0.00      A     
ATOM   1736  CD2 TRP A 110      -4.651  17.498  18.215  0.00  0.00      A     
ATOM   1737  C   TRP A 110      -0.609  16.365  19.922  0.00  0.00      A     
ATOM   1738  O   TRP A 110      -0.209  15.946  18.835  0.00  0.00      A     
ATOM   1739  N   LEU A 111       0.251  16.691  20.896  0.00  0.00      A     
ATOM   1740  HN  LEU A 111      -0.112  17.087  21.757  0.00  0.00      A     
ATOM   1741  CA  LEU A 111       1.708  16.533  20.720  0.00  0.00      A     
ATOM   1742  HA  LEU A 111       1.942  16.900  19.722  0.00  0.00      A     
ATOM   1743  CB  LEU A 111       2.475  17.410  21.726  0.00  0.00      A     
ATOM   1744  HB1 LEU A 111       2.368  16.968  22.712  0.00  0.00      A     
ATOM   1745  HB2 LEU A 111       2.028  18.404  21.744  0.00  0.00      A     
ATOM   1746  CG  LEU A 111       3.982  17.561  21.421  0.00  0.00      A     
ATOM   1747  HG  LEU A 111       4.458  16.587  21.464  0.00  0.00      A     
ATOM   1748  CD1 LEU A 111       4.266  18.168  20.049  0.00  0.00      A     
ATOM   1749 HD11 LEU A 111       3.682  19.076  19.914  0.00  0.00      A     
ATOM   1750 HD12 LEU A 111       4.019  17.453  19.268  0.00  0.00      A     
ATOM   1751 HD13 LEU A 111       5.327  18.405  19.961  0.00  0.00      A     
ATOM   1752  CD2 LEU A 111       4.645  18.441  22.473  0.00  0.00      A     
ATOM   1753 HD21 LEU A 111       4.218  19.442  22.447  0.00  0.00      A     
ATOM   1754 HD22 LEU A 111       5.715  18.502  22.276  0.00  0.00      A     
ATOM   1755 HD23 LEU A 111       4.502  18.000  23.457  0.00  0.00      A     
ATOM   1756  C   LEU A 111       2.167  15.059  20.762  0.00  0.00      A     
ATOM   1757  O   LEU A 111       3.174  14.709  20.144  0.00  0.00      A     
ATOM   1758  N   TYR A 112       1.403  14.167  21.408  0.00  0.00      A     
ATOM   1759  HN  TYR A 112       0.577  14.501  21.886  0.00  0.00      A     
ATOM   1760  CA  TYR A 112       1.584  12.719  21.232  0.00  0.00      A     
ATOM   1761  HA  TYR A 112       2.636  12.478  21.384  0.00  0.00      A     
ATOM   1762  CB  TYR A 112       0.773  11.927  22.264  0.00  0.00      A     
ATOM   1763  HB1 TYR A 112      -0.291  12.108  22.127  0.00  0.00      A     
ATOM   1764  HB2 TYR A 112       1.032  12.275  23.263  0.00  0.00      A     
ATOM   1765  CG  TYR A 112       1.030  10.435  22.171  0.00  0.00      A     
ATOM   1766  CD1 TYR A 112       2.013   9.843  22.985  0.00  0.00      A     
ATOM   1767  HD1 TYR A 112       2.576  10.447  23.680  0.00  0.00      A     
ATOM   1768  CE1 TYR A 112       2.275   8.465  22.889  0.00  0.00      A     
ATOM   1769  HE1 TYR A 112       3.031   8.016  23.514  0.00  0.00      A     
ATOM   1770  CZ  TYR A 112       1.568   7.679  21.958  0.00  0.00      A     
ATOM   1771  OH  TYR A 112       1.772   6.339  21.910  0.00  0.00      A     
ATOM   1772  HH  TYR A 112       1.229   5.939  21.211  0.00  0.00      A     
ATOM   1773  CE2 TYR A 112       0.606   8.274  21.115  0.00  0.00      A     
ATOM   1774  HE2 TYR A 112       0.069   7.669  20.402  0.00  0.00      A     
ATOM   1775  CD2 TYR A 112       0.325   9.649  21.237  0.00  0.00      A     
ATOM   1776  HD2 TYR A 112      -0.425  10.104  20.603  0.00  0.00      A     
ATOM   1777  C   TYR A 112       1.229  12.264  19.809  0.00  0.00      A     
ATOM   1778  O   TYR A 112       2.019  11.574  19.176  0.00  0.00      A     
ATOM   1779  N   PHE A 113       0.081  12.680  19.267  0.00  0.00      A     
ATOM   1780  HN  PHE A 113      -0.545  13.227  19.850  0.00  0.00      A     
ATOM   1781  CA  PHE A 113      -0.324  12.435  17.877  0.00  0.00      A     
ATOM   1782  HA  PHE A 113      -0.398  11.360  17.712  0.00  0.00      A     
ATOM   1783  CB  PHE A 113      -1.718  13.042  17.647  0.00  0.00      A     
ATOM   1784  HB1 PHE A 113      -1.759  14.032  18.097  0.00  0.00      A     
ATOM   1785  HB2 PHE A 113      -2.455  12.428  18.165  0.00  0.00      A     
ATOM   1786  CG  PHE A 113      -2.113  13.174  16.189  0.00  0.00      A     
ATOM   1787  CD1 PHE A 113      -1.896  14.391  15.514  0.00  0.00      A     
ATOM   1788  HD1 PHE A 113      -1.468  15.232  16.041  0.00  0.00      A     
ATOM   1789  CE1 PHE A 113      -2.234  14.518  14.156  0.00  0.00      A     
ATOM   1790  HE1 PHE A 113      -2.070  15.455  13.642  0.00  0.00      A     
ATOM   1791  CZ  PHE A 113      -2.797  13.429  13.470  0.00  0.00      A     
ATOM   1792  HZ  PHE A 113      -3.076  13.534  12.432  0.00  0.00      A     
ATOM   1793  CE2 PHE A 113      -3.013  12.212  14.140  0.00  0.00      A     
ATOM   1794  HE2 PHE A 113      -3.456  11.383  13.609  0.00  0.00      A     
ATOM   1795  CD2 PHE A 113      -2.671  12.082  15.498  0.00  0.00      A     
ATOM   1796  HD2 PHE A 113      -2.844  11.148  16.015  0.00  0.00      A     
ATOM   1797  C   PHE A 113       0.715  12.956  16.872  0.00  0.00      A     
ATOM   1798  O   PHE A 113       1.191  12.181  16.045  0.00  0.00      A     
ATOM   1799  N   ALA A 114       1.151  14.214  16.998  0.00  0.00      A     
ATOM   1800  HN  ALA A 114       0.701  14.806  17.689  0.00  0.00      A     
ATOM   1801  CA  ALA A 114       2.232  14.797  16.197  0.00  0.00      A     
ATOM   1802  HA  ALA A 114       1.961  14.726  15.143  0.00  0.00      A     
ATOM   1803  CB  ALA A 114       2.332  16.283  16.558  0.00  0.00      A     
ATOM   1804  HB1 ALA A 114       3.086  16.765  15.934  0.00  0.00      A     
ATOM   1805  HB2 ALA A 114       2.611  16.396  17.605  0.00  0.00      A     
ATOM   1806  HB3 ALA A 114       1.371  16.773  16.391  0.00  0.00      A     
ATOM   1807  C   ALA A 114       3.586  14.068  16.371  0.00  0.00      A     
ATOM   1808  O   ALA A 114       4.277  13.796  15.391  0.00  0.00      A     
ATOM   1809  N   GLY A 115       3.932  13.660  17.595  0.00  0.00      A     
ATOM   1810  HN  GLY A 115       3.352  13.954  18.373  0.00  0.00      A     
ATOM   1811  CA  GLY A 115       5.119  12.848  17.903  0.00  0.00      A     
ATOM   1812  HA1 GLY A 115       5.190  12.767  18.985  0.00  0.00      A     
ATOM   1813  HA2 GLY A 115       6.015  13.346  17.531  0.00  0.00      A     
ATOM   1814  C   GLY A 115       5.086  11.418  17.351  0.00  0.00      A     
ATOM   1815  O   GLY A 115       6.103  10.887  16.900  0.00  0.00      A     
ATOM   1816  N   ASN A 116       3.914  10.780  17.333  0.00  0.00      A     
ATOM   1817  HN  ASN A 116       3.130  11.235  17.793  0.00  0.00      A     
ATOM   1818  CA  ASN A 116       3.700   9.447  16.768  0.00  0.00      A     
ATOM   1819  HA  ASN A 116       4.558   8.825  17.029  0.00  0.00      A     
ATOM   1820  CB  ASN A 116       2.440   8.834  17.419  0.00  0.00      A     
ATOM   1821  HB1 ASN A 116       1.543   9.200  16.921  0.00  0.00      A     
ATOM   1822  HB2 ASN A 116       2.394   9.131  18.466  0.00  0.00      A     
ATOM   1823  CG  ASN A 116       2.423   7.317  17.416  0.00  0.00      A     
ATOM   1824  OD1 ASN A 116       2.087   6.658  18.384  0.00  0.00      A     
ATOM   1825  ND2 ASN A 116       2.811   6.670  16.354  0.00  0.00      A     
ATOM   1826 HD21 ASN A 116       2.744   5.666  16.388  0.00  0.00      A     
ATOM   1827 HD22 ASN A 116       3.033   7.160  15.502  0.00  0.00      A     
ATOM   1828  C   ASN A 116       3.620   9.498  15.227  0.00  0.00      A     
ATOM   1829  O   ASN A 116       4.162   8.613  14.565  0.00  0.00      A     
ATOM   1830  N   LEU A 117       3.016  10.549  14.662  0.00  0.00      A     
ATOM   1831  HN  LEU A 117       2.531  11.192  15.283  0.00  0.00      A     
ATOM   1832  CA  LEU A 117       3.083  10.933  13.247  0.00  0.00      A     
ATOM   1833  HA  LEU A 117       2.681  10.123  12.641  0.00  0.00      A     
ATOM   1834  CB  LEU A 117       2.185  12.175  13.063  0.00  0.00      A     
ATOM   1835  HB1 LEU A 117       2.463  12.916  13.808  0.00  0.00      A     
ATOM   1836  HB2 LEU A 117       1.154  11.880  13.268  0.00  0.00      A     
ATOM   1837  CG  LEU A 117       2.228  12.880  11.697  0.00  0.00      A     
ATOM   1838  HG  LEU A 117       3.224  13.287  11.525  0.00  0.00      A     
ATOM   1839  CD1 LEU A 117       1.873  11.938  10.555  0.00  0.00      A     
ATOM   1840 HD11 LEU A 117       0.920  11.461  10.764  0.00  0.00      A     
ATOM   1841 HD12 LEU A 117       2.656  11.193  10.445  0.00  0.00      A     
ATOM   1842 HD13 LEU A 117       1.797  12.500   9.625  0.00  0.00      A     
ATOM   1843  CD2 LEU A 117       1.220  14.025  11.689  0.00  0.00      A     
ATOM   1844 HD21 LEU A 117       1.462  14.732  12.481  0.00  0.00      A     
ATOM   1845 HD22 LEU A 117       0.211  13.643  11.847  0.00  0.00      A     
ATOM   1846 HD23 LEU A 117       1.262  14.549  10.734  0.00  0.00      A     
ATOM   1847  C   LEU A 117       4.533  11.157  12.785  0.00  0.00      A     
ATOM   1848  O   LEU A 117       4.953  10.536  11.812  0.00  0.00      A     
ATOM   1849  N   ALA A 118       5.328  11.932  13.527  0.00  0.00      A     
ATOM   1850  HN  ALA A 118       4.909  12.478  14.273  0.00  0.00      A     
ATOM   1851  CA  ALA A 118       6.769  12.068  13.311  0.00  0.00      A     
ATOM   1852  HA  ALA A 118       6.936  12.427  12.294  0.00  0.00      A     
ATOM   1853  CB  ALA A 118       7.304  13.131  14.280  0.00  0.00      A     
ATOM   1854  HB1 ALA A 118       6.792  14.080  14.107  0.00  0.00      A     
ATOM   1855  HB2 ALA A 118       8.373  13.276  14.118  0.00  0.00      A     
ATOM   1856  HB3 ALA A 118       7.140  12.825  15.312  0.00  0.00      A     
ATOM   1857  C   ALA A 118       7.524  10.728  13.445  0.00  0.00      A     
ATOM   1858  O   ALA A 118       8.273  10.360  12.547  0.00  0.00      A     
ATOM   1859  N   SER A 119       7.283   9.944  14.503  0.00  0.00      A     
ATOM   1860  HN  SER A 119       6.688  10.324  15.230  0.00  0.00      A     
ATOM   1861  CA  SER A 119       7.959   8.647  14.734  0.00  0.00      A     
ATOM   1862  HA  SER A 119       9.029   8.820  14.731  0.00  0.00      A     
ATOM   1863  CB  SER A 119       7.580   8.040  16.093  0.00  0.00      A     
ATOM   1864  HB1 SER A 119       8.101   7.089  16.216  0.00  0.00      A     
ATOM   1865  HB2 SER A 119       6.505   7.857  16.132  0.00  0.00      A     
ATOM   1866  OG  SER A 119       7.948   8.893  17.156  0.00  0.00      A     
ATOM   1867  HG1 SER A 119       7.373   9.683  17.137  0.00  0.00      A     
ATOM   1868  C   SER A 119       7.682   7.605  13.645  0.00  0.00      A     
ATOM   1869  O   SER A 119       8.602   7.091  13.009  0.00  0.00      A     
ATOM   1870  N   GLY A 120       6.404   7.335  13.365  0.00  0.00      A     
ATOM   1871  HN  GLY A 120       5.691   7.823  13.899  0.00  0.00      A     
ATOM   1872  CA  GLY A 120       5.972   6.402  12.315  0.00  0.00      A     
ATOM   1873  HA1 GLY A 120       4.919   6.172  12.467  0.00  0.00      A     
ATOM   1874  HA2 GLY A 120       6.539   5.475  12.397  0.00  0.00      A     
ATOM   1875  C   GLY A 120       6.131   6.943  10.888  0.00  0.00      A     
ATOM   1876  O   GLY A 120       6.190   6.162   9.936  0.00  0.00      A     
ATOM   1877  N   GLY A 121       6.205   8.266  10.726  0.00  0.00      A     
ATOM   1878  HN  GLY A 121       6.064   8.852  11.543  0.00  0.00      A     
ATOM   1879  CA  GLY A 121       6.428   8.969   9.458  0.00  0.00      A     
ATOM   1880  HA1 GLY A 121       6.078   9.994   9.563  0.00  0.00      A     
ATOM   1881  HA2 GLY A 121       5.868   8.492   8.654  0.00  0.00      A     
ATOM   1882  C   GLY A 121       7.901   9.032   9.059  0.00  0.00      A     
ATOM   1883  O   GLY A 121       8.227   8.668   7.936  0.00  0.00      A     
ATOM   1884  N   ALA A 122       8.802   9.357   9.987  0.00  0.00      A     
ATOM   1885  HN  ALA A 122       8.477   9.683  10.892  0.00  0.00      A     
ATOM   1886  CA  ALA A 122      10.249   9.206   9.816  0.00  0.00      A     
ATOM   1887  HA  ALA A 122      10.549   9.736   8.911  0.00  0.00      A     
ATOM   1888  CB  ALA A 122      10.952   9.875  11.003  0.00  0.00      A     
ATOM   1889  HB1 ALA A 122      10.620  10.909  11.097  0.00  0.00      A     
ATOM   1890  HB2 ALA A 122      12.029   9.873  10.838  0.00  0.00      A     
ATOM   1891  HB3 ALA A 122      10.727   9.341  11.928  0.00  0.00      A     
ATOM   1892  C   ALA A 122      10.670   7.731   9.640  0.00  0.00      A     
ATOM   1893  O   ALA A 122      11.487   7.429   8.769  0.00  0.00      A     
ATOM   1894  N   ALA A 123      10.050   6.779  10.352  0.00  0.00      A     
ATOM   1895  HN  ALA A 123       9.474   7.055  11.141  0.00  0.00      A     
ATOM   1896  CA  ALA A 123      10.164   5.349  10.026  0.00  0.00      A     
ATOM   1897  HA  ALA A 123      11.216   5.062  10.057  0.00  0.00      A     
ATOM   1898  CB  ALA A 123       9.427   4.537  11.098  0.00  0.00      A     
ATOM   1899  HB1 ALA A 123       9.844   4.751  12.082  0.00  0.00      A     
ATOM   1900  HB2 ALA A 123       9.548   3.472  10.896  0.00  0.00      A     
ATOM   1901  HB3 ALA A 123       8.366   4.784  11.097  0.00  0.00      A     
ATOM   1902  C   ALA A 123       9.658   5.029   8.598  0.00  0.00      A     
ATOM   1903  O   ALA A 123      10.345   4.356   7.835  0.00  0.00      A     
ATOM   1904  N   GLY A 124       8.513   5.593   8.190  0.00  0.00      A     
ATOM   1905  HN  GLY A 124       7.989   6.129   8.869  0.00  0.00      A     
ATOM   1906  CA  GLY A 124       7.999   5.535   6.810  0.00  0.00      A     
ATOM   1907  HA1 GLY A 124       7.080   6.118   6.758  0.00  0.00      A     
ATOM   1908  HA2 GLY A 124       7.770   4.501   6.553  0.00  0.00      A     
ATOM   1909  C   GLY A 124       8.954   6.087   5.741  0.00  0.00      A     
ATOM   1910  O   GLY A 124       9.153   5.443   4.717  0.00  0.00      A     
ATOM   1911  N   ALA A 125       9.594   7.232   5.986  0.00  0.00      A     
ATOM   1912  HN  ALA A 125       9.322   7.753   6.812  0.00  0.00      A     
ATOM   1913  CA  ALA A 125      10.639   7.811   5.137  0.00  0.00      A     
ATOM   1914  HA  ALA A 125      10.271   7.862   4.112  0.00  0.00      A     
ATOM   1915  CB  ALA A 125      10.892   9.244   5.621  0.00  0.00      A     
ATOM   1916  HB1 ALA A 125       9.962   9.814   5.602  0.00  0.00      A     
ATOM   1917  HB2 ALA A 125      11.615   9.732   4.965  0.00  0.00      A     
ATOM   1918  HB3 ALA A 125      11.288   9.238   6.637  0.00  0.00      A     
ATOM   1919  C   ALA A 125      11.939   6.974   5.120  0.00  0.00      A     
ATOM   1920  O   ALA A 125      12.514   6.739   4.060  0.00  0.00      A     
ATOM   1921  N   THR A 126      12.361   6.441   6.272  0.00  0.00      A     
ATOM   1922  HN  THR A 126      11.852   6.700   7.108  0.00  0.00      A     
ATOM   1923  CA  THR A 126      13.501   5.496   6.388  0.00  0.00      A     
ATOM   1924  HA  THR A 126      14.395   5.974   5.986  0.00  0.00      A     
ATOM   1925  CB  THR A 126      13.797   5.099   7.846  0.00  0.00      A     
ATOM   1926  HB  THR A 126      13.001   4.455   8.222  0.00  0.00      A     
ATOM   1927  CG2 THR A 126      15.137   4.382   7.987  0.00  0.00      A     
ATOM   1928 HG21 THR A 126      15.943   5.036   7.650  0.00  0.00      A     
ATOM   1929 HG22 THR A 126      15.148   3.467   7.399  0.00  0.00      A     
ATOM   1930 HG23 THR A 126      15.300   4.132   9.034  0.00  0.00      A     
ATOM   1931  OG1 THR A 126      13.896   6.231   8.677  0.00  0.00      A     
ATOM   1932  HG1 THR A 126      13.056   6.719   8.612  0.00  0.00      A     
ATOM   1933  C   THR A 126      13.254   4.223   5.574  0.00  0.00      A     
ATOM   1934  O   THR A 126      14.124   3.785   4.825  0.00  0.00      A     
ATOM   1935  N   SER A 127      12.036   3.671   5.639  0.00  0.00      A     
ATOM   1936  HN  SER A 127      11.396   4.029   6.342  0.00  0.00      A     
ATOM   1937  CA  SER A 127      11.539   2.622   4.728  0.00  0.00      A     
ATOM   1938  HA  SER A 127      12.205   1.763   4.783  0.00  0.00      A     
ATOM   1939  CB  SER A 127      10.143   2.152   5.150  0.00  0.00      A     
ATOM   1940  HB1 SER A 127       9.601   1.790   4.275  0.00  0.00      A     
ATOM   1941  HB2 SER A 127       9.582   2.979   5.585  0.00  0.00      A     
ATOM   1942  OG  SER A 127      10.227   1.086   6.071  0.00  0.00      A     
ATOM   1943  HG1 SER A 127      10.836   1.311   6.802  0.00  0.00      A     
ATOM   1944  C   SER A 127      11.490   3.058   3.255  0.00  0.00      A     
ATOM   1945  O   SER A 127      11.959   2.323   2.390  0.00  0.00      A     
ATOM   1946  N   LEU A 128      10.985   4.256   2.934  0.00  0.00      A     
ATOM   1947  HN  LEU A 128      10.564   4.815   3.668  0.00  0.00      A     
ATOM   1948  CA  LEU A 128      10.967   4.784   1.559  0.00  0.00      A     
ATOM   1949  HA  LEU A 128      10.370   4.101   0.958  0.00  0.00      A     
ATOM   1950  CB  LEU A 128      10.283   6.167   1.522  0.00  0.00      A     
ATOM   1951  HB1 LEU A 128      10.832   6.843   2.171  0.00  0.00      A     
ATOM   1952  HB2 LEU A 128       9.273   6.067   1.918  0.00  0.00      A     
ATOM   1953  CG  LEU A 128      10.212   6.824   0.126  0.00  0.00      A     
ATOM   1954  HG  LEU A 128      11.221   6.988  -0.252  0.00  0.00      A     
ATOM   1955  CD1 LEU A 128       9.435   5.993  -0.893  0.00  0.00      A     
ATOM   1956 HD11 LEU A 128       9.971   5.069  -1.090  0.00  0.00      A     
ATOM   1957 HD12 LEU A 128       9.359   6.541  -1.832  0.00  0.00      A     
ATOM   1958 HD13 LEU A 128       8.442   5.765  -0.514  0.00  0.00      A     
ATOM   1959  CD2 LEU A 128       9.528   8.184   0.227  0.00  0.00      A     
ATOM   1960 HD21 LEU A 128      10.087   8.820   0.914  0.00  0.00      A     
ATOM   1961 HD22 LEU A 128       8.508   8.072   0.591  0.00  0.00      A     
ATOM   1962 HD23 LEU A 128       9.514   8.662  -0.752  0.00  0.00      A     
ATOM   1963  C   LEU A 128      12.363   4.823   0.915  0.00  0.00      A     
ATOM   1964  O   LEU A 128      12.483   4.468  -0.249  0.00  0.00      A     
ATOM   1965  N   CYS A 129      13.407   5.197   1.660  0.00  0.00      A     
ATOM   1966  HN  CYS A 129      13.221   5.505   2.607  0.00  0.00      A     
ATOM   1967  CA  CYS A 129      14.780   5.298   1.144  0.00  0.00      A     
ATOM   1968  HA  CYS A 129      14.780   5.951   0.269  0.00  0.00      A     
ATOM   1969  CB  CYS A 129      15.668   5.954   2.217  0.00  0.00      A     
ATOM   1970  HB1 CYS A 129      16.695   6.000   1.847  0.00  0.00      A     
ATOM   1971  HB2 CYS A 129      15.654   5.357   3.132  0.00  0.00      A     
ATOM   1972  SG  CYS A 129      15.111   7.648   2.579  0.00  0.00      A     
ATOM   1973  HG1 CYS A 129      13.927   7.319   3.116  0.00  0.00      A     
ATOM   1974  C   CYS A 129      15.393   3.956   0.677  0.00  0.00      A     
ATOM   1975  O   CYS A 129      16.147   3.945  -0.296  0.00  0.00      A     
ATOM   1976  N   PHE A 130      15.075   2.828   1.329  0.00  0.00      A     
ATOM   1977  HN  PHE A 130      14.403   2.904   2.080  0.00  0.00      A     
ATOM   1978  CA  PHE A 130      15.777   1.538   1.128  0.00  0.00      A     
ATOM   1979  HA  PHE A 130      16.321   1.569   0.183  0.00  0.00      A     
ATOM   1980  CB  PHE A 130      16.813   1.342   2.254  0.00  0.00      A     
ATOM   1981  HB1 PHE A 130      16.731   0.328   2.647  0.00  0.00      A     
ATOM   1982  HB2 PHE A 130      16.587   2.016   3.081  0.00  0.00      A     
ATOM   1983  CG  PHE A 130      18.258   1.584   1.864  0.00  0.00      A     
ATOM   1984  CD1 PHE A 130      18.691   2.878   1.525  0.00  0.00      A     
ATOM   1985  HD1 PHE A 130      17.996   3.704   1.508  0.00  0.00      A     
ATOM   1986  CE1 PHE A 130      20.040   3.117   1.226  0.00  0.00      A     
ATOM   1987  HE1 PHE A 130      20.361   4.117   0.971  0.00  0.00      A     
ATOM   1988  CZ  PHE A 130      20.975   2.072   1.292  0.00  0.00      A     
ATOM   1989  HZ  PHE A 130      22.019   2.264   1.080  0.00  0.00      A     
ATOM   1990  CE2 PHE A 130      20.553   0.782   1.650  0.00  0.00      A     
ATOM   1991  HE2 PHE A 130      21.278  -0.016   1.714  0.00  0.00      A     
ATOM   1992  CD2 PHE A 130      19.196   0.534   1.926  0.00  0.00      A     
ATOM   1993  HD2 PHE A 130      18.881  -0.464   2.196  0.00  0.00      A     
ATOM   1994  C   PHE A 130      14.860   0.304   1.019  0.00  0.00      A     
ATOM   1995  O   PHE A 130      15.049  -0.496   0.101  0.00  0.00      A     
ATOM   1996  N   VAL A 131      13.861   0.144   1.899  0.00  0.00      A     
ATOM   1997  HN  VAL A 131      13.822   0.785   2.686  0.00  0.00      A     
ATOM   1998  CA  VAL A 131      12.813  -0.905   1.798  0.00  0.00      A     
ATOM   1999  HA  VAL A 131      13.287  -1.881   1.711  0.00  0.00      A     
ATOM   2000  CB  VAL A 131      11.904  -0.936   3.048  0.00  0.00      A     
ATOM   2001  HB  VAL A 131      11.689   0.076   3.371  0.00  0.00      A     
ATOM   2002  CG1 VAL A 131      10.557  -1.646   2.857  0.00  0.00      A     
ATOM   2003 HG11 VAL A 131       9.909  -1.065   2.203  0.00  0.00      A     
ATOM   2004 HG12 VAL A 131      10.052  -1.745   3.819  0.00  0.00      A     
ATOM   2005 HG13 VAL A 131      10.710  -2.634   2.430  0.00  0.00      A     
ATOM   2006  CG2 VAL A 131      12.631  -1.653   4.178  0.00  0.00      A     
ATOM   2007 HG21 VAL A 131      12.777  -2.699   3.913  0.00  0.00      A     
ATOM   2008 HG22 VAL A 131      12.040  -1.585   5.092  0.00  0.00      A     
ATOM   2009 HG23 VAL A 131      13.597  -1.184   4.353  0.00  0.00      A     
ATOM   2010  C   VAL A 131      11.958  -0.759   0.547  0.00  0.00      A     
ATOM   2011  O   VAL A 131      11.796  -1.735  -0.186  0.00  0.00      A     
ATOM   2012  N   TYR A 132      11.418   0.435   0.281  0.00  0.00      A     
ATOM   2013  HN  TYR A 132      11.608   1.201   0.919  0.00  0.00      A     
ATOM   2014  CA  TYR A 132      10.518   0.642  -0.857  0.00  0.00      A     
ATOM   2015  HA  TYR A 132       9.756  -0.134  -0.779  0.00  0.00      A     
ATOM   2016  CB  TYR A 132       9.775   1.980  -0.796  0.00  0.00      A     
ATOM   2017  HB1 TYR A 132      10.495   2.790  -0.899  0.00  0.00      A     
ATOM   2018  HB2 TYR A 132       9.269   2.074   0.166  0.00  0.00      A     
ATOM   2019  CG  TYR A 132       8.747   2.055  -1.913  0.00  0.00      A     
ATOM   2020  CD1 TYR A 132       8.978   2.865  -3.045  0.00  0.00      A     
ATOM   2021  HD1 TYR A 132       9.842   3.518  -3.079  0.00  0.00      A     
ATOM   2022  CE1 TYR A 132       8.144   2.749  -4.176  0.00  0.00      A     
ATOM   2023  HE1 TYR A 132       8.346   3.316  -5.072  0.00  0.00      A     
ATOM   2024  CZ  TYR A 132       7.092   1.810  -4.185  0.00  0.00      A     
ATOM   2025  OH  TYR A 132       6.298   1.669  -5.273  0.00  0.00      A     
ATOM   2026  HH  TYR A 132       5.668   0.960  -5.135  0.00  0.00      A     
ATOM   2027  CE2 TYR A 132       6.851   1.015  -3.050  0.00  0.00      A     
ATOM   2028  HE2 TYR A 132       6.056   0.286  -3.068  0.00  0.00      A     
ATOM   2029  CD2 TYR A 132       7.668   1.147  -1.911  0.00  0.00      A     
ATOM   2030  HD2 TYR A 132       7.502   0.496  -1.062  0.00  0.00      A     
ATOM   2031  C   TYR A 132      11.141   0.445  -2.252  0.00  0.00      A     
ATOM   2032  O   TYR A 132      10.492  -0.222  -3.050  0.00  0.00      A     
ATOM   2033  N   PRO A 133      12.363   0.904  -2.596  0.00  0.00      A     
ATOM   2034  CD  PRO A 133      13.256   1.781  -1.860  0.00  0.00      A     
ATOM   2035  HD1 PRO A 133      13.344   1.528  -0.809  0.00  0.00      A     
ATOM   2036  HD2 PRO A 133      12.890   2.799  -1.973  0.00  0.00      A     
ATOM   2037  CG  PRO A 133      14.614   1.645  -2.547  0.00  0.00      A     
ATOM   2038  HG1 PRO A 133      15.239   2.525  -2.416  0.00  0.00      A     
ATOM   2039  HG2 PRO A 133      15.129   0.756  -2.186  0.00  0.00      A     
ATOM   2040  CB  PRO A 133      14.220   1.443  -4.004  0.00  0.00      A     
ATOM   2041  HB1 PRO A 133      14.014   2.415  -4.455  0.00  0.00      A     
ATOM   2042  HB2 PRO A 133      14.994   0.915  -4.558  0.00  0.00      A     
ATOM   2043  CA  PRO A 133      12.919   0.643  -3.928  0.00  0.00      A     
ATOM   2044  HA  PRO A 133      12.237   1.022  -4.691  0.00  0.00      A     
ATOM   2045  C   PRO A 133      13.125  -0.855  -4.195  0.00  0.00      A     
ATOM   2046  O   PRO A 133      12.864  -1.320  -5.303  0.00  0.00      A     
ATOM   2047  N   LEU A 134      13.486  -1.641  -3.171  0.00  0.00      A     
ATOM   2048  HN  LEU A 134      13.689  -1.213  -2.278  0.00  0.00      A     
ATOM   2049  CA  LEU A 134      13.517  -3.106  -3.274  0.00  0.00      A     
ATOM   2050  HA  LEU A 134      13.897  -3.337  -4.265  0.00  0.00      A     
ATOM   2051  CB  LEU A 134      14.509  -3.680  -2.248  0.00  0.00      A     
ATOM   2052  HB1 LEU A 134      13.980  -3.820  -1.306  0.00  0.00      A     
ATOM   2053  HB2 LEU A 134      15.319  -2.969  -2.076  0.00  0.00      A     
ATOM   2054  CG  LEU A 134      15.128  -5.019  -2.702  0.00  0.00      A     
ATOM   2055  HG  LEU A 134      14.352  -5.695  -3.051  0.00  0.00      A     
ATOM   2056  CD1 LEU A 134      16.153  -4.827  -3.820  0.00  0.00      A     
ATOM   2057 HD11 LEU A 134      16.664  -5.768  -4.012  0.00  0.00      A     
ATOM   2058 HD12 LEU A 134      16.891  -4.082  -3.526  0.00  0.00      A     
ATOM   2059 HD13 LEU A 134      15.664  -4.507  -4.738  0.00  0.00      A     
ATOM   2060  CD2 LEU A 134      15.845  -5.686  -1.536  0.00  0.00      A     
ATOM   2061 HD21 LEU A 134      16.587  -5.002  -1.133  0.00  0.00      A     
ATOM   2062 HD22 LEU A 134      16.333  -6.600  -1.873  0.00  0.00      A     
ATOM   2063 HD23 LEU A 134      15.124  -5.951  -0.766  0.00  0.00      A     
ATOM   2064  C   LEU A 134      12.126  -3.778  -3.175  0.00  0.00      A     
ATOM   2065  O   LEU A 134      11.966  -4.909  -3.629  0.00  0.00      A     
ATOM   2066  N   ASP A 135      11.101  -3.107  -2.637  0.00  0.00      A     
ATOM   2067  HN  ASP A 135      11.286  -2.209  -2.209  0.00  0.00      A     
ATOM   2068  CA  ASP A 135       9.706  -3.573  -2.715  0.00  0.00      A     
ATOM   2069  HA  ASP A 135       9.733  -4.657  -2.641  0.00  0.00      A     
ATOM   2070  CB  ASP A 135       8.865  -3.073  -1.536  0.00  0.00      A     
ATOM   2071  HB1 ASP A 135       8.574  -2.033  -1.694  0.00  0.00      A     
ATOM   2072  HB2 ASP A 135       9.448  -3.140  -0.616  0.00  0.00      A     
ATOM   2073  CG  ASP A 135       7.629  -3.964  -1.390  0.00  0.00      A     
ATOM   2074  OD1 ASP A 135       6.480  -3.497  -1.478  0.00  0.00      A     
ATOM   2075  OD2 ASP A 135       7.808  -5.184  -1.172  0.00  0.00      A     
ATOM   2076  C   ASP A 135       9.011  -3.230  -4.047  0.00  0.00      A     
ATOM   2077  O   ASP A 135       8.232  -4.036  -4.546  0.00  0.00      A     
ATOM   2078  N   PHE A 136       9.344  -2.105  -4.685  0.00  0.00      A     
ATOM   2079  HN  PHE A 136       9.922  -1.439  -4.184  0.00  0.00      A     
ATOM   2080  CA  PHE A 136       9.084  -1.845  -6.104  0.00  0.00      A     
ATOM   2081  HA  PHE A 136       8.014  -1.915  -6.293  0.00  0.00      A     
ATOM   2082  CB  PHE A 136       9.537  -0.422  -6.466  0.00  0.00      A     
ATOM   2083  HB1 PHE A 136      10.558  -0.263  -6.119  0.00  0.00      A     
ATOM   2084  HB2 PHE A 136       8.900   0.299  -5.953  0.00  0.00      A     
ATOM   2085  CG  PHE A 136       9.483  -0.164  -7.960  0.00  0.00      A     
ATOM   2086  CD1 PHE A 136       8.264   0.179  -8.575  0.00  0.00      A     
ATOM   2087  HD1 PHE A 136       7.384   0.344  -7.969  0.00  0.00      A     
ATOM   2088  CE1 PHE A 136       8.188   0.287  -9.975  0.00  0.00      A     
ATOM   2089  HE1 PHE A 136       7.251   0.547 -10.447  0.00  0.00      A     
ATOM   2090  CZ  PHE A 136       9.331   0.050 -10.758  0.00  0.00      A     
ATOM   2091  HZ  PHE A 136       9.277   0.109 -11.833  0.00  0.00      A     
ATOM   2092  CE2 PHE A 136      10.554  -0.271 -10.147  0.00  0.00      A     
ATOM   2093  HE2 PHE A 136      11.434  -0.453 -10.750  0.00  0.00      A     
ATOM   2094  CD2 PHE A 136      10.631  -0.374  -8.748  0.00  0.00      A     
ATOM   2095  HD2 PHE A 136      11.570  -0.645  -8.283  0.00  0.00      A     
ATOM   2096  C   PHE A 136       9.781  -2.891  -6.990  0.00  0.00      A     
ATOM   2097  O   PHE A 136       9.147  -3.499  -7.853  0.00  0.00      A     
ATOM   2098  N   ALA A 137      11.054  -3.189  -6.715  0.00  0.00      A     
ATOM   2099  HN  ALA A 137      11.560  -2.597  -6.064  0.00  0.00      A     
ATOM   2100  CA  ALA A 137      11.782  -4.266  -7.381  0.00  0.00      A     
ATOM   2101  HA  ALA A 137      11.766  -4.050  -8.448  0.00  0.00      A     
ATOM   2102  CB  ALA A 137      13.235  -4.220  -6.904  0.00  0.00      A     
ATOM   2103  HB1 ALA A 137      13.866  -4.820  -7.553  0.00  0.00      A     
ATOM   2104  HB2 ALA A 137      13.312  -4.610  -5.892  0.00  0.00      A     
ATOM   2105  HB3 ALA A 137      13.598  -3.194  -6.932  0.00  0.00      A     
ATOM   2106  C   ALA A 137      11.124  -5.653  -7.175  0.00  0.00      A     
ATOM   2107  O   ALA A 137      10.928  -6.390  -8.140  0.00  0.00      A     
ATOM   2108  N   ARG A 138      10.672  -5.979  -5.951  0.00  0.00      A     
ATOM   2109  HN  ARG A 138      10.951  -5.372  -5.185  0.00  0.00      A     
ATOM   2110  CA  ARG A 138       9.812  -7.148  -5.642  0.00  0.00      A     
ATOM   2111  HA  ARG A 138      10.326  -8.054  -5.967  0.00  0.00      A     
ATOM   2112  CB  ARG A 138       9.599  -7.218  -4.115  0.00  0.00      A     
ATOM   2113  HB1 ARG A 138       9.095  -6.318  -3.779  0.00  0.00      A     
ATOM   2114  HB2 ARG A 138      10.585  -7.236  -3.647  0.00  0.00      A     
ATOM   2115  CG  ARG A 138       8.827  -8.435  -3.578  0.00  0.00      A     
ATOM   2116  HG1 ARG A 138       9.102  -8.575  -2.531  0.00  0.00      A     
ATOM   2117  HG2 ARG A 138       9.146  -9.323  -4.122  0.00  0.00      A     
ATOM   2118  CD  ARG A 138       7.294  -8.344  -3.645  0.00  0.00      A     
ATOM   2119  HD1 ARG A 138       6.909  -9.314  -3.328  0.00  0.00      A     
ATOM   2120  HD2 ARG A 138       6.967  -8.188  -4.673  0.00  0.00      A     
ATOM   2121  NE  ARG A 138       6.733  -7.279  -2.781  0.00  0.00      A     
ATOM   2122  HE  ARG A 138       7.274  -6.442  -2.595  0.00  0.00      A     
ATOM   2123  CZ  ARG A 138       5.590  -7.306  -2.141  0.00  0.00      A     
ATOM   2124  NH1 ARG A 138       4.804  -8.319  -2.184  0.00  0.00      A     
ATOM   2125 HH11 ARG A 138       4.108  -8.462  -1.458  0.00  0.00      A     
ATOM   2126 HH12 ARG A 138       5.117  -9.124  -2.675  0.00  0.00      A     
ATOM   2127  NH2 ARG A 138       5.218  -6.313  -1.420  0.00  0.00      A     
ATOM   2128 HH21 ARG A 138       4.304  -6.331  -1.021  0.00  0.00      A     
ATOM   2129 HH22 ARG A 138       5.798  -5.474  -1.404  0.00  0.00      A     
ATOM   2130  C   ARG A 138       8.498  -7.121  -6.427  0.00  0.00      A     
ATOM   2131  O   ARG A 138       8.114  -8.130  -6.998  0.00  0.00      A     
ATOM   2132  N   THR A 139       7.857  -5.960  -6.518  0.00  0.00      A     
ATOM   2133  HN  THR A 139       8.252  -5.204  -5.971  0.00  0.00      A     
ATOM   2134  CA  THR A 139       6.641  -5.656  -7.317  0.00  0.00      A     
ATOM   2135  HA  THR A 139       5.879  -6.396  -7.079  0.00  0.00      A     
ATOM   2136  CB  THR A 139       6.075  -4.280  -6.901  0.00  0.00      A     
ATOM   2137  HB  THR A 139       6.827  -3.514  -7.062  0.00  0.00      A     
ATOM   2138  CG2 THR A 139       4.785  -3.806  -7.557  0.00  0.00      A     
ATOM   2139 HG21 THR A 139       4.029  -4.585  -7.510  0.00  0.00      A     
ATOM   2140 HG22 THR A 139       4.975  -3.525  -8.586  0.00  0.00      A     
ATOM   2141 HG23 THR A 139       4.414  -2.926  -7.031  0.00  0.00      A     
ATOM   2142  OG1 THR A 139       5.763  -4.325  -5.533  0.00  0.00      A     
ATOM   2143  HG1 THR A 139       6.594  -4.194  -5.042  0.00  0.00      A     
ATOM   2144  C   THR A 139       6.866  -5.735  -8.839  0.00  0.00      A     
ATOM   2145  O   THR A 139       5.910  -5.704  -9.615  0.00  0.00      A     
ATOM   2146  N   ARG A 140       8.119  -5.883  -9.303  0.00  0.00      A     
ATOM   2147  HN  ARG A 140       8.864  -5.761  -8.626  0.00  0.00      A     
ATOM   2148  CA  ARG A 140       8.509  -6.294 -10.674  0.00  0.00      A     
ATOM   2149  HA  ARG A 140       7.672  -6.195 -11.367  0.00  0.00      A     
ATOM   2150  CB  ARG A 140       9.673  -5.407 -11.180  0.00  0.00      A     
ATOM   2151  HB1 ARG A 140      10.331  -6.022 -11.796  0.00  0.00      A     
ATOM   2152  HB2 ARG A 140      10.267  -5.053 -10.337  0.00  0.00      A     
ATOM   2153  CG  ARG A 140       9.277  -4.196 -12.051  0.00  0.00      A     
ATOM   2154  HG1 ARG A 140       8.744  -4.553 -12.932  0.00  0.00      A     
ATOM   2155  HG2 ARG A 140      10.203  -3.732 -12.393  0.00  0.00      A     
ATOM   2156  CD  ARG A 140       8.439  -3.097 -11.382  0.00  0.00      A     
ATOM   2157  HD1 ARG A 140       8.452  -2.226 -12.037  0.00  0.00      A     
ATOM   2158  HD2 ARG A 140       8.902  -2.821 -10.431  0.00  0.00      A     
ATOM   2159  NE  ARG A 140       7.052  -3.535 -11.158  0.00  0.00      A     
ATOM   2160  HE  ARG A 140       6.929  -4.438 -10.729  0.00  0.00      A     
ATOM   2161  CZ  ARG A 140       5.920  -2.953 -11.447  0.00  0.00      A     
ATOM   2162  NH1 ARG A 140       5.781  -1.792 -11.976  0.00  0.00      A     
ATOM   2163 HH11 ARG A 140       4.843  -1.467 -12.132  0.00  0.00      A     
ATOM   2164 HH12 ARG A 140       6.594  -1.258 -12.201  0.00  0.00      A     
ATOM   2165  NH2 ARG A 140       4.832  -3.566 -11.184  0.00  0.00      A     
ATOM   2166 HH21 ARG A 140       3.954  -3.111 -11.396  0.00  0.00      A     
ATOM   2167 HH22 ARG A 140       4.881  -4.463 -10.723  0.00  0.00      A     
ATOM   2168  C   ARG A 140       8.860  -7.790 -10.755  0.00  0.00      A     
ATOM   2169  O   ARG A 140       8.217  -8.505 -11.518  0.00  0.00      A     
ATOM   2170  N   LEU A 141       9.789  -8.300  -9.938  0.00  0.00      A     
ATOM   2171  HN  LEU A 141      10.299  -7.657  -9.343  0.00  0.00      A     
ATOM   2172  CA  LEU A 141      10.191  -9.722  -9.973  0.00  0.00      A     
ATOM   2173  HA  LEU A 141      10.458  -9.939 -11.007  0.00  0.00      A     
ATOM   2174  CB  LEU A 141      11.437  -9.965  -9.096  0.00  0.00      A     
ATOM   2175  HB1 LEU A 141      11.109 -10.174  -8.077  0.00  0.00      A     
ATOM   2176  HB2 LEU A 141      12.059  -9.071  -9.065  0.00  0.00      A     
ATOM   2177  CG  LEU A 141      12.289 -11.144  -9.619  0.00  0.00      A     
ATOM   2178  HG  LEU A 141      11.647 -11.965  -9.919  0.00  0.00      A     
ATOM   2179  CD1 LEU A 141      13.151 -10.749 -10.814  0.00  0.00      A     
ATOM   2180 HD11 LEU A 141      13.693 -11.619 -11.186  0.00  0.00      A     
ATOM   2181 HD12 LEU A 141      13.853  -9.974 -10.523  0.00  0.00      A     
ATOM   2182 HD13 LEU A 141      12.530 -10.374 -11.626  0.00  0.00      A     
ATOM   2183  CD2 LEU A 141      13.231 -11.655  -8.535  0.00  0.00      A     
ATOM   2184 HD21 LEU A 141      13.864 -10.843  -8.187  0.00  0.00      A     
ATOM   2185 HD22 LEU A 141      13.855 -12.454  -8.936  0.00  0.00      A     
ATOM   2186 HD23 LEU A 141      12.647 -12.054  -7.707  0.00  0.00      A     
ATOM   2187  C   LEU A 141       9.058 -10.712  -9.621  0.00  0.00      A     
ATOM   2188  O   LEU A 141       9.036 -11.815 -10.155  0.00  0.00      A     
ATOM   2189  N   ALA A 142       8.065 -10.308  -8.822  0.00  0.00      A     
ATOM   2190  HN  ALA A 142       8.162  -9.405  -8.373  0.00  0.00      A     
ATOM   2191  CA  ALA A 142       6.824 -11.057  -8.559  0.00  0.00      A     
ATOM   2192  HA  ALA A 142       7.111 -12.015  -8.135  0.00  0.00      A     
ATOM   2193  CB  ALA A 142       6.044 -10.315  -7.471  0.00  0.00      A     
ATOM   2194  HB1 ALA A 142       5.808  -9.307  -7.813  0.00  0.00      A     
ATOM   2195  HB2 ALA A 142       6.644 -10.259  -6.562  0.00  0.00      A     
ATOM   2196  HB3 ALA A 142       5.124 -10.853  -7.243  0.00  0.00      A     
ATOM   2197  C   ALA A 142       5.948 -11.370  -9.807  0.00  0.00      A     
ATOM   2198  O   ALA A 142       4.865 -11.951  -9.689  0.00  0.00      A     
ATOM   2199  N   ALA A 143       6.401 -10.988 -11.005  0.00  0.00      A     
ATOM   2200  HN  ALA A 143       7.232 -10.411 -11.016  0.00  0.00      A     
ATOM   2201  CA  ALA A 143       5.854 -11.363 -12.310  0.00  0.00      A     
ATOM   2202  HA  ALA A 143       5.146 -12.180 -12.178  0.00  0.00      A     
ATOM   2203  CB  ALA A 143       5.091 -10.142 -12.845  0.00  0.00      A     
ATOM   2204  HB1 ALA A 143       5.780  -9.305 -12.976  0.00  0.00      A     
ATOM   2205  HB2 ALA A 143       4.308  -9.853 -12.144  0.00  0.00      A     
ATOM   2206  HB3 ALA A 143       4.638 -10.376 -13.809  0.00  0.00      A     
ATOM   2207  C   ALA A 143       6.914 -11.892 -13.315  0.00  0.00      A     
ATOM   2208  O   ALA A 143       6.555 -12.244 -14.437  0.00  0.00      A     
ATOM   2209  N   ASP A 144       8.192 -11.991 -12.938  0.00  0.00      A     
ATOM   2210  HN  ASP A 144       8.427 -11.800 -11.972  0.00  0.00      A     
ATOM   2211  CA  ASP A 144       9.266 -12.521 -13.794  0.00  0.00      A     
ATOM   2212  HA  ASP A 144       9.173 -12.058 -14.776  0.00  0.00      A     
ATOM   2213  CB  ASP A 144      10.615 -12.077 -13.212  0.00  0.00      A     
ATOM   2214  HB1 ASP A 144      10.706 -12.461 -12.195  0.00  0.00      A     
ATOM   2215  HB2 ASP A 144      10.645 -10.987 -13.175  0.00  0.00      A     
ATOM   2216  CG  ASP A 144      11.795 -12.573 -14.046  0.00  0.00      A     
ATOM   2217  OD1 ASP A 144      12.669 -13.245 -13.457  0.00  0.00      A     
ATOM   2218  OD2 ASP A 144      11.786 -12.378 -15.284  0.00  0.00      A     
ATOM   2219  C   ASP A 144       9.193 -14.054 -14.020  0.00  0.00      A     
ATOM   2220  O   ASP A 144       8.669 -14.815 -13.203  0.00  0.00      A     
ATOM   2221  N   VAL A 145       9.721 -14.502 -15.163  0.00  0.00      A     
ATOM   2222  HN  VAL A 145      10.265 -13.832 -15.701  0.00  0.00      A     
ATOM   2223  CA  VAL A 145       9.497 -15.838 -15.760  0.00  0.00      A     
ATOM   2224  HA  VAL A 145       9.385 -16.578 -14.969  0.00  0.00      A     
ATOM   2225  CB  VAL A 145       8.232 -15.859 -16.646  0.00  0.00      A     
ATOM   2226  HB  VAL A 145       8.268 -16.737 -17.289  0.00  0.00      A     
ATOM   2227  CG1 VAL A 145       6.966 -15.979 -15.819  0.00  0.00      A     
ATOM   2228 HG11 VAL A 145       6.835 -15.075 -15.228  0.00  0.00      A     
ATOM   2229 HG12 VAL A 145       7.048 -16.842 -15.161  0.00  0.00      A     
ATOM   2230 HG13 VAL A 145       6.110 -16.110 -16.481  0.00  0.00      A     
ATOM   2231  CG2 VAL A 145       8.058 -14.631 -17.540  0.00  0.00      A     
ATOM   2232 HG21 VAL A 145       8.950 -14.471 -18.145  0.00  0.00      A     
ATOM   2233 HG22 VAL A 145       7.869 -13.747 -16.932  0.00  0.00      A     
ATOM   2234 HG23 VAL A 145       7.200 -14.778 -18.194  0.00  0.00      A     
ATOM   2235  C   VAL A 145      10.639 -16.297 -16.664  0.00  0.00      A     
ATOM   2236  O   VAL A 145      11.350 -15.484 -17.257  0.00  0.00      A     
ATOM   2237  N   GLY A 146      10.749 -17.612 -16.882  0.00  0.00      A     
ATOM   2238  HN  GLY A 146      10.143 -18.242 -16.374  0.00  0.00      A     
ATOM   2239  CA  GLY A 146      11.529 -18.129 -18.014  0.00  0.00      A     
ATOM   2240  HA1 GLY A 146      12.526 -17.688 -17.986  0.00  0.00      A     
ATOM   2241  HA2 GLY A 146      11.040 -17.795 -18.930  0.00  0.00      A     
ATOM   2242  C   GLY A 146      11.727 -19.638 -18.140  0.00  0.00      A     
ATOM   2243  O   GLY A 146      11.586 -20.402 -17.185  0.00  0.00      A     
ATOM   2244  N   LYS A 147      12.124 -20.028 -19.354  0.00  0.00      A     
ATOM   2245  HN  LYS A 147      12.168 -19.293 -20.053  0.00  0.00      A     
ATOM   2246  CA  LYS A 147      12.659 -21.338 -19.766  0.00  0.00      A     
ATOM   2247  HA  LYS A 147      12.197 -22.132 -19.174  0.00  0.00      A     
ATOM   2248  CB  LYS A 147      12.346 -21.576 -21.261  0.00  0.00      A     
ATOM   2249  HB1 LYS A 147      12.433 -22.645 -21.459  0.00  0.00      A     
ATOM   2250  HB2 LYS A 147      13.098 -21.064 -21.859  0.00  0.00      A     
ATOM   2251  CG  LYS A 147      10.957 -21.094 -21.729  0.00  0.00      A     
ATOM   2252  HG1 LYS A 147      10.895 -20.007 -21.657  0.00  0.00      A     
ATOM   2253  HG2 LYS A 147      10.197 -21.527 -21.078  0.00  0.00      A     
ATOM   2254  CD  LYS A 147      10.645 -21.499 -23.176  0.00  0.00      A     
ATOM   2255  HD1 LYS A 147       9.638 -21.169 -23.427  0.00  0.00      A     
ATOM   2256  HD2 LYS A 147      10.645 -22.583 -23.226  0.00  0.00      A     
ATOM   2257  CE  LYS A 147      11.618 -20.974 -24.240  0.00  0.00      A     
ATOM   2258  HE1 LYS A 147      11.414 -21.513 -25.167  0.00  0.00      A     
ATOM   2259  HE2 LYS A 147      12.648 -21.204 -23.955  0.00  0.00      A     
ATOM   2260  NZ  LYS A 147      11.452 -19.525 -24.493  0.00  0.00      A     
ATOM   2261  HZ1 LYS A 147      10.469 -19.268 -24.530  0.00  0.00      A     
ATOM   2262  HZ2 LYS A 147      11.888 -19.256 -25.367  0.00  0.00      A     
ATOM   2263  HZ3 LYS A 147      11.895 -18.942 -23.785  0.00  0.00      A     
ATOM   2264  C   LYS A 147      14.180 -21.420 -19.553  0.00  0.00      A     
ATOM   2265  O   LYS A 147      14.698 -22.459 -19.153  0.00  0.00      A     
ATOM   2266  N   ALA A 148      14.884 -20.304 -19.749  0.00  0.00      A     
ATOM   2267  HN  ALA A 148      14.367 -19.511 -20.104  0.00  0.00      A     
ATOM   2268  CA  ALA A 148      16.327 -20.140 -19.511  0.00  0.00      A     
ATOM   2269  HA  ALA A 148      16.635 -20.825 -18.720  0.00  0.00      A     
ATOM   2270  CB  ALA A 148      17.064 -20.559 -20.792  0.00  0.00      A     
ATOM   2271  HB1 ALA A 148      18.140 -20.480 -20.649  0.00  0.00      A     
ATOM   2272  HB2 ALA A 148      16.769 -19.935 -21.633  0.00  0.00      A     
ATOM   2273  HB3 ALA A 148      16.825 -21.598 -21.024  0.00  0.00      A     
ATOM   2274  C   ALA A 148      16.674 -18.717 -18.988  0.00  0.00      A     
ATOM   2275  O   ALA A 148      15.903 -18.149 -18.208  0.00  0.00      A     
ATOM   2276  N   GLY A 149      17.808 -18.113 -19.366  0.00  0.00      A     
ATOM   2277  HN  GLY A 149      18.393 -18.594 -20.038  0.00  0.00      A     
ATOM   2278  CA  GLY A 149      18.289 -16.816 -18.840  0.00  0.00      A     
ATOM   2279  HA1 GLY A 149      19.333 -16.937 -18.553  0.00  0.00      A     
ATOM   2280  HA2 GLY A 149      17.736 -16.531 -17.946  0.00  0.00      A     
ATOM   2281  C   GLY A 149      18.245 -15.634 -19.819  0.00  0.00      A     
ATOM   2282  O   GLY A 149      18.079 -14.497 -19.386  0.00  0.00      A     
ATOM   2283  N   ALA A 150      18.340 -15.890 -21.121  0.00  0.00      A     
ATOM   2284  HN  ALA A 150      18.484 -16.856 -21.381  0.00  0.00      A     
ATOM   2285  CA  ALA A 150      18.421 -14.907 -22.212  0.00  0.00      A     
ATOM   2286  HA  ALA A 150      19.163 -14.154 -21.943  0.00  0.00      A     
ATOM   2287  CB  ALA A 150      18.948 -15.702 -23.410  0.00  0.00      A     
ATOM   2288  HB1 ALA A 150      19.922 -16.128 -23.169  0.00  0.00      A     
ATOM   2289  HB2 ALA A 150      19.060 -15.050 -24.272  0.00  0.00      A     
ATOM   2290  HB3 ALA A 150      18.256 -16.504 -23.662  0.00  0.00      A     
ATOM   2291  C   ALA A 150      17.112 -14.140 -22.560  0.00  0.00      A     
ATOM   2292  O   ALA A 150      16.986 -13.536 -23.629  0.00  0.00      A     
ATOM   2293  N   GLU A 151      16.088 -14.209 -21.711  0.00  0.00      A     
ATOM   2294  HN  GLU A 151      16.245 -14.724 -20.856  0.00  0.00      A     
ATOM   2295  CA  GLU A 151      14.706 -13.823 -22.053  0.00  0.00      A     
ATOM   2296  HA  GLU A 151      14.720 -13.017 -22.782  0.00  0.00      A     
ATOM   2297  CB  GLU A 151      14.066 -15.063 -22.706  0.00  0.00      A     
ATOM   2298  HB1 GLU A 151      13.739 -15.724 -21.915  0.00  0.00      A     
ATOM   2299  HB2 GLU A 151      14.824 -15.585 -23.289  0.00  0.00      A     
ATOM   2300  CG  GLU A 151      12.909 -14.826 -23.669  0.00  0.00      A     
ATOM   2301  HG1 GLU A 151      13.293 -14.262 -24.516  0.00  0.00      A     
ATOM   2302  HG2 GLU A 151      12.124 -14.247 -23.184  0.00  0.00      A     
ATOM   2303  CD  GLU A 151      12.330 -16.159 -24.164  0.00  0.00      A     
ATOM   2304  OE1 GLU A 151      12.092 -17.082 -23.342  0.00  0.00      A     
ATOM   2305  OE2 GLU A 151      12.021 -16.277 -25.371  0.00  0.00      A     
ATOM   2306  C   GLU A 151      13.874 -13.291 -20.861  0.00  0.00      A     
ATOM   2307  O   GLU A 151      12.722 -12.905 -21.054  0.00  0.00      A     
ATOM   2308  N   ARG A 152      14.448 -13.245 -19.643  0.00  0.00      A     
ATOM   2309  HN  ARG A 152      15.410 -13.553 -19.598  0.00  0.00      A     
ATOM   2310  CA  ARG A 152      13.810 -12.795 -18.378  0.00  0.00      A     
ATOM   2311  HA  ARG A 152      13.012 -13.483 -18.096  0.00  0.00      A     
ATOM   2312  CB  ARG A 152      14.857 -12.742 -17.243  0.00  0.00      A     
ATOM   2313  HB1 ARG A 152      14.356 -12.415 -16.334  0.00  0.00      A     
ATOM   2314  HB2 ARG A 152      15.602 -11.989 -17.498  0.00  0.00      A     
ATOM   2315  CG  ARG A 152      15.613 -14.045 -16.931  0.00  0.00      A     
ATOM   2316  HG1 ARG A 152      16.460 -13.811 -16.285  0.00  0.00      A     
ATOM   2317  HG2 ARG A 152      16.011 -14.457 -17.853  0.00  0.00      A     
ATOM   2318  CD  ARG A 152      14.755 -15.111 -16.242  0.00  0.00      A     
ATOM   2319  HD1 ARG A 152      15.266 -16.069 -16.319  0.00  0.00      A     
ATOM   2320  HD2 ARG A 152      13.807 -15.203 -16.771  0.00  0.00      A     
ATOM   2321  NE  ARG A 152      14.500 -14.781 -14.827  0.00  0.00      A     
ATOM   2322  HE  ARG A 152      13.781 -14.083 -14.624  0.00  0.00      A     
ATOM   2323  CZ  ARG A 152      15.031 -15.289 -13.744  0.00  0.00      A     
ATOM   2324  NH1 ARG A 152      15.958 -16.181 -13.727  0.00  0.00      A     
ATOM   2325 HH11 ARG A 152      16.335 -16.480 -12.844  0.00  0.00      A     
ATOM   2326 HH12 ARG A 152      16.237 -16.607 -14.595  0.00  0.00      A     
ATOM   2327  NH2 ARG A 152      14.601 -14.923 -12.599  0.00  0.00      A     
ATOM   2328 HH21 ARG A 152      14.747 -15.529 -11.811  0.00  0.00      A     
ATOM   2329 HH22 ARG A 152      13.830 -14.251 -12.647  0.00  0.00      A     
ATOM   2330  C   ARG A 152      13.159 -11.416 -18.514  0.00  0.00      A     
ATOM   2331  O   ARG A 152      13.764 -10.523 -19.117  0.00  0.00      A     
ATOM   2332  N   GLU A 153      11.999 -11.212 -17.892  0.00  0.00      A     
ATOM   2333  HN  GLU A 153      11.682 -11.933 -17.250  0.00  0.00      A     
ATOM   2334  CA  GLU A 153      11.308  -9.902 -17.860  0.00  0.00      A     
ATOM   2335  HA  GLU A 153      11.126  -9.565 -18.882  0.00  0.00      A     
ATOM   2336  CB  GLU A 153       9.949 -10.001 -17.131  0.00  0.00      A     
ATOM   2337  HB1 GLU A 153       9.388  -9.084 -17.315  0.00  0.00      A     
ATOM   2338  HB2 GLU A 153      10.151 -10.040 -16.059  0.00  0.00      A     
ATOM   2339  CG  GLU A 153       9.047 -11.207 -17.451  0.00  0.00      A     
ATOM   2340  HG1 GLU A 153       8.252 -11.217 -16.702  0.00  0.00      A     
ATOM   2341  HG2 GLU A 153       9.615 -12.130 -17.318  0.00  0.00      A     
ATOM   2342  CD  GLU A 153       8.383 -11.209 -18.838  0.00  0.00      A     
ATOM   2343  OE1 GLU A 153       8.976 -10.744 -19.833  0.00  0.00      A     
ATOM   2344  OE2 GLU A 153       7.257 -11.756 -18.969  0.00  0.00      A     
ATOM   2345  C   GLU A 153      12.180  -8.835 -17.160  0.00  0.00      A     
ATOM   2346  O   GLU A 153      12.275  -7.689 -17.601  0.00  0.00      A     
ATOM   2347  N   PHE A 154      12.905  -9.273 -16.124  0.00  0.00      A     
ATOM   2348  HN  PHE A 154      12.727 -10.229 -15.828  0.00  0.00      A     
ATOM   2349  CA  PHE A 154      14.050  -8.599 -15.499  0.00  0.00      A     
ATOM   2350  HA  PHE A 154      14.515  -7.913 -16.208  0.00  0.00      A     
ATOM   2351  CB  PHE A 154      13.589  -7.809 -14.269  0.00  0.00      A     
ATOM   2352  HB1 PHE A 154      14.470  -7.547 -13.681  0.00  0.00      A     
ATOM   2353  HB2 PHE A 154      12.968  -8.461 -13.652  0.00  0.00      A     
ATOM   2354  CG  PHE A 154      12.832  -6.527 -14.554  0.00  0.00      A     
ATOM   2355  CD1 PHE A 154      13.533  -5.313 -14.682  0.00  0.00      A     
ATOM   2356  HD1 PHE A 154      14.610  -5.298 -14.608  0.00  0.00      A     
ATOM   2357  CE1 PHE A 154      12.834  -4.113 -14.901  0.00  0.00      A     
ATOM   2358  HE1 PHE A 154      13.376  -3.185 -15.007  0.00  0.00      A     
ATOM   2359  CZ  PHE A 154      11.435  -4.129 -15.021  0.00  0.00      A     
ATOM   2360  HZ  PHE A 154      10.898  -3.212 -15.221  0.00  0.00      A     
ATOM   2361  CE2 PHE A 154      10.734  -5.343 -14.914  0.00  0.00      A     
ATOM   2362  HE2 PHE A 154       9.660  -5.356 -15.041  0.00  0.00      A     
ATOM   2363  CD2 PHE A 154      11.430  -6.539 -14.665  0.00  0.00      A     
ATOM   2364  HD2 PHE A 154      10.890  -7.471 -14.581  0.00  0.00      A     
ATOM   2365  C   PHE A 154      15.098  -9.635 -15.059  0.00  0.00      A     
ATOM   2366  O   PHE A 154      14.758 -10.699 -14.549  0.00  0.00      A     
ATOM   2367  N   ARG A 155      16.390  -9.321 -15.193  0.00  0.00      A     
ATOM   2368  HN  ARG A 155      16.583  -8.390 -15.559  0.00  0.00      A     
ATOM   2369  CA  ARG A 155      17.533 -10.242 -14.950  0.00  0.00      A     
ATOM   2370  HA  ARG A 155      17.387 -11.120 -15.581  0.00  0.00      A     
ATOM   2371  CB  ARG A 155      18.830  -9.530 -15.370  0.00  0.00      A     
ATOM   2372  HB1 ARG A 155      19.299  -9.077 -14.497  0.00  0.00      A     
ATOM   2373  HB2 ARG A 155      18.591  -8.740 -16.079  0.00  0.00      A     
ATOM   2374  CG  ARG A 155      19.821 -10.482 -16.046  0.00  0.00      A     
ATOM   2375  HG1 ARG A 155      19.422 -10.749 -17.021  0.00  0.00      A     
ATOM   2376  HG2 ARG A 155      19.928 -11.390 -15.453  0.00  0.00      A     
ATOM   2377  CD  ARG A 155      21.210  -9.854 -16.211  0.00  0.00      A     
ATOM   2378  HD1 ARG A 155      21.847 -10.564 -16.740  0.00  0.00      A     
ATOM   2379  HD2 ARG A 155      21.623  -9.687 -15.215  0.00  0.00      A     
ATOM   2380  NE  ARG A 155      21.175  -8.577 -16.946  0.00  0.00      A     
ATOM   2381  HE  ARG A 155      20.289  -8.247 -17.303  0.00  0.00      A     
ATOM   2382  CZ  ARG A 155      22.161  -7.751 -17.175  0.00  0.00      A     
ATOM   2383  NH1 ARG A 155      23.376  -7.952 -16.814  0.00  0.00      A     
ATOM   2384 HH11 ARG A 155      24.081  -7.298 -17.119  0.00  0.00      A     
ATOM   2385 HH12 ARG A 155      23.602  -8.775 -16.272  0.00  0.00      A     
ATOM   2386  NH2 ARG A 155      21.915  -6.653 -17.785  0.00  0.00      A     
ATOM   2387 HH21 ARG A 155      22.664  -6.031 -18.060  0.00  0.00      A     
ATOM   2388 HH22 ARG A 155      20.958  -6.484 -18.059  0.00  0.00      A     
ATOM   2389  C   ARG A 155      17.674 -10.781 -13.515  0.00  0.00      A     
ATOM   2390  O   ARG A 155      18.519 -11.633 -13.245  0.00  0.00      A     
ATOM   2391  N   GLY A 156      16.905 -10.232 -12.584  0.00  0.00      A     
ATOM   2392  HN  GLY A 156      16.213  -9.581 -12.920  0.00  0.00      A     
ATOM   2393  CA  GLY A 156      16.959 -10.477 -11.142  0.00  0.00      A     
ATOM   2394  HA1 GLY A 156      17.986 -10.682 -10.842  0.00  0.00      A     
ATOM   2395  HA2 GLY A 156      16.348 -11.346 -10.897  0.00  0.00      A     
ATOM   2396  C   GLY A 156      16.452  -9.284 -10.328  0.00  0.00      A     
ATOM   2397  O   GLY A 156      16.098  -8.241 -10.884  0.00  0.00      A     
ATOM   2398  N   LEU A 157      16.416  -9.414  -9.001  0.00  0.00      A     
ATOM   2399  HN  LEU A 157      16.715 -10.300  -8.600  0.00  0.00      A     
ATOM   2400  CA  LEU A 157      15.940  -8.347  -8.110  0.00  0.00      A     
ATOM   2401  HA  LEU A 157      14.954  -8.054  -8.468  0.00  0.00      A     
ATOM   2402  CB  LEU A 157      15.806  -8.914  -6.687  0.00  0.00      A     
ATOM   2403  HB1 LEU A 157      16.802  -9.105  -6.286  0.00  0.00      A     
ATOM   2404  HB2 LEU A 157      15.283  -9.868  -6.729  0.00  0.00      A     
ATOM   2405  CG  LEU A 157      15.046  -7.986  -5.723  0.00  0.00      A     
ATOM   2406  HG  LEU A 157      15.573  -7.041  -5.619  0.00  0.00      A     
ATOM   2407  CD1 LEU A 157      13.618  -7.713  -6.184  0.00  0.00      A     
ATOM   2408 HD11 LEU A 157      13.634  -7.074  -7.063  0.00  0.00      A     
ATOM   2409 HD12 LEU A 157      13.073  -7.203  -5.392  0.00  0.00      A     
ATOM   2410 HD13 LEU A 157      13.121  -8.644  -6.442  0.00  0.00      A     
ATOM   2411  CD2 LEU A 157      14.969  -8.648  -4.359  0.00  0.00      A     
ATOM   2412 HD21 LEU A 157      15.980  -8.783  -3.980  0.00  0.00      A     
ATOM   2413 HD22 LEU A 157      14.476  -9.612  -4.450  0.00  0.00      A     
ATOM   2414 HD23 LEU A 157      14.419  -8.020  -3.660  0.00  0.00      A     
ATOM   2415  C   LEU A 157      16.811  -7.072  -8.138  0.00  0.00      A     
ATOM   2416  O   LEU A 157      16.301  -5.976  -7.917  0.00  0.00      A     
ATOM   2417  N   GLY A 158      18.102  -7.200  -8.464  0.00  0.00      A     
ATOM   2418  HN  GLY A 158      18.446  -8.132  -8.641  0.00  0.00      A     
ATOM   2419  CA  GLY A 158      18.972  -6.057  -8.776  0.00  0.00      A     
ATOM   2420  HA1 GLY A 158      19.994  -6.408  -8.909  0.00  0.00      A     
ATOM   2421  HA2 GLY A 158      18.954  -5.342  -7.953  0.00  0.00      A     
ATOM   2422  C   GLY A 158      18.548  -5.324 -10.054  0.00  0.00      A     
ATOM   2423  O   GLY A 158      18.264  -4.132 -10.011  0.00  0.00      A     
ATOM   2424  N   ASP A 159      18.401  -6.035 -11.175  0.00  0.00      A     
ATOM   2425  HN  ASP A 159      18.673  -7.012 -11.149  0.00  0.00      A     
ATOM   2426  CA  ASP A 159      17.912  -5.482 -12.451  0.00  0.00      A     
ATOM   2427  HA  ASP A 159      18.616  -4.717 -12.778  0.00  0.00      A     
ATOM   2428  CB  ASP A 159      17.908  -6.607 -13.492  0.00  0.00      A     
ATOM   2429  HB1 ASP A 159      17.144  -7.339 -13.228  0.00  0.00      A     
ATOM   2430  HB2 ASP A 159      18.877  -7.104 -13.461  0.00  0.00      A     
ATOM   2431  CG  ASP A 159      17.675  -6.114 -14.921  0.00  0.00      A     
ATOM   2432  OD1 ASP A 159      16.695  -6.535 -15.567  0.00  0.00      A     
ATOM   2433  OD2 ASP A 159      18.545  -5.402 -15.473  0.00  0.00      A     
ATOM   2434  C   ASP A 159      16.531  -4.802 -12.353  0.00  0.00      A     
ATOM   2435  O   ASP A 159      16.343  -3.731 -12.925  0.00  0.00      A     
ATOM   2436  N   CYS A 160      15.611  -5.354 -11.552  0.00  0.00      A     
ATOM   2437  HN  CYS A 160      15.840  -6.251 -11.138  0.00  0.00      A     
ATOM   2438  CA  CYS A 160      14.304  -4.756 -11.214  0.00  0.00      A     
ATOM   2439  HA  CYS A 160      13.708  -4.668 -12.122  0.00  0.00      A     
ATOM   2440  CB  CYS A 160      13.572  -5.696 -10.250  0.00  0.00      A     
ATOM   2441  HB1 CYS A 160      12.667  -5.204  -9.903  0.00  0.00      A     
ATOM   2442  HB2 CYS A 160      14.211  -5.920  -9.397  0.00  0.00      A     
ATOM   2443  SG  CYS A 160      13.072  -7.234 -11.047  0.00  0.00      A     
ATOM   2444  HG1 CYS A 160      14.307  -7.699 -11.302  0.00  0.00      A     
ATOM   2445  C   CYS A 160      14.361  -3.334 -10.603  0.00  0.00      A     
ATOM   2446  O   CYS A 160      13.349  -2.630 -10.594  0.00  0.00      A     
ATOM   2447  N   LEU A 161      15.531  -2.900 -10.126  0.00  0.00      A     
ATOM   2448  HN  LEU A 161      16.297  -3.562 -10.164  0.00  0.00      A     
ATOM   2449  CA  LEU A 161      15.812  -1.593  -9.513  0.00  0.00      A     
ATOM   2450  HA  LEU A 161      14.896  -1.006  -9.431  0.00  0.00      A     
ATOM   2451  CB  LEU A 161      16.337  -1.922  -8.094  0.00  0.00      A     
ATOM   2452  HB1 LEU A 161      17.272  -2.476  -8.171  0.00  0.00      A     
ATOM   2453  HB2 LEU A 161      15.617  -2.598  -7.637  0.00  0.00      A     
ATOM   2454  CG  LEU A 161      16.543  -0.752  -7.118  0.00  0.00      A     
ATOM   2455  HG  LEU A 161      15.663  -0.113  -7.133  0.00  0.00      A     
ATOM   2456  CD1 LEU A 161      16.717  -1.312  -5.706  0.00  0.00      A     
ATOM   2457 HD11 LEU A 161      15.821  -1.857  -5.414  0.00  0.00      A     
ATOM   2458 HD12 LEU A 161      16.878  -0.498  -5.000  0.00  0.00      A     
ATOM   2459 HD13 LEU A 161      17.576  -1.983  -5.672  0.00  0.00      A     
ATOM   2460  CD2 LEU A 161      17.796   0.072  -7.427  0.00  0.00      A     
ATOM   2461 HD21 LEU A 161      17.981   0.778  -6.618  0.00  0.00      A     
ATOM   2462 HD22 LEU A 161      17.658   0.646  -8.339  0.00  0.00      A     
ATOM   2463 HD23 LEU A 161      18.661  -0.583  -7.528  0.00  0.00      A     
ATOM   2464  C   LEU A 161      16.815  -0.789 -10.369  0.00  0.00      A     
ATOM   2465  O   LEU A 161      16.570   0.359 -10.745  0.00  0.00      A     
ATOM   2466  N   VAL A 162      17.929  -1.432 -10.728  0.00  0.00      A     
ATOM   2467  HN  VAL A 162      18.022  -2.382 -10.379  0.00  0.00      A     
ATOM   2468  CA  VAL A 162      19.048  -0.903 -11.534  0.00  0.00      A     
ATOM   2469  HA  VAL A 162      19.399   0.012 -11.058  0.00  0.00      A     
ATOM   2470  CB  VAL A 162      20.223  -1.910 -11.520  0.00  0.00      A     
ATOM   2471  HB  VAL A 162      19.842  -2.893 -11.794  0.00  0.00      A     
ATOM   2472  CG1 VAL A 162      21.444  -1.630 -12.407  0.00  0.00      A     
ATOM   2473 HG11 VAL A 162      21.152  -1.415 -13.425  0.00  0.00      A     
ATOM   2474 HG12 VAL A 162      22.071  -2.522 -12.422  0.00  0.00      A     
ATOM   2475 HG13 VAL A 162      22.035  -0.808 -12.012  0.00  0.00      A     
ATOM   2476  CG2 VAL A 162      20.799  -1.964 -10.102  0.00  0.00      A     
ATOM   2477 HG21 VAL A 162      21.094  -0.965  -9.780  0.00  0.00      A     
ATOM   2478 HG22 VAL A 162      21.679  -2.602 -10.089  0.00  0.00      A     
ATOM   2479 HG23 VAL A 162      20.062  -2.357  -9.404  0.00  0.00      A     
ATOM   2480  C   VAL A 162      18.638  -0.503 -12.955  0.00  0.00      A     
ATOM   2481  O   VAL A 162      19.297   0.364 -13.531  0.00  0.00      A     
ATOM   2482  N   LYS A 163      17.542  -1.037 -13.523  0.00  0.00      A     
ATOM   2483  HN  LYS A 163      17.085  -1.807 -13.038  0.00  0.00      A     
ATOM   2484  CA  LYS A 163      16.910  -0.525 -14.767  0.00  0.00      A     
ATOM   2485  HA  LYS A 163      17.676  -0.383 -15.525  0.00  0.00      A     
ATOM   2486  CB  LYS A 163      15.877  -1.533 -15.306  0.00  0.00      A     
ATOM   2487  HB1 LYS A 163      15.152  -1.019 -15.940  0.00  0.00      A     
ATOM   2488  HB2 LYS A 163      15.327  -1.964 -14.472  0.00  0.00      A     
ATOM   2489  CG  LYS A 163      16.512  -2.666 -16.127  0.00  0.00      A     
ATOM   2490  HG1 LYS A 163      15.773  -3.458 -16.253  0.00  0.00      A     
ATOM   2491  HG2 LYS A 163      17.360  -3.070 -15.576  0.00  0.00      A     
ATOM   2492  CD  LYS A 163      16.963  -2.186 -17.519  0.00  0.00      A     
ATOM   2493  HD1 LYS A 163      17.750  -1.437 -17.428  0.00  0.00      A     
ATOM   2494  HD2 LYS A 163      16.110  -1.725 -18.022  0.00  0.00      A     
ATOM   2495  CE  LYS A 163      17.464  -3.333 -18.400  0.00  0.00      A     
ATOM   2496  HE1 LYS A 163      17.661  -2.941 -19.403  0.00  0.00      A     
ATOM   2497  HE2 LYS A 163      16.668  -4.080 -18.487  0.00  0.00      A     
ATOM   2498  NZ  LYS A 163      18.692  -3.952 -17.849  0.00  0.00      A     
ATOM   2499  HZ1 LYS A 163      19.453  -3.294 -17.722  0.00  0.00      A     
ATOM   2500  HZ2 LYS A 163      19.047  -4.679 -18.470  0.00  0.00      A     
ATOM   2501  HZ3 LYS A 163      18.512  -4.394 -16.948  0.00  0.00      A     
ATOM   2502  C   LYS A 163      16.286   0.863 -14.614  0.00  0.00      A     
ATOM   2503  O   LYS A 163      16.775   1.808 -15.239  0.00  0.00      A     
ATOM   2504  N   ILE A 164      15.241   1.040 -13.799  0.00  0.00      A     
ATOM   2505  HN  ILE A 164      14.830   0.227 -13.345  0.00  0.00      A     
ATOM   2506  CA  ILE A 164      14.583   2.358 -13.670  0.00  0.00      A     
ATOM   2507  HA  ILE A 164      14.353   2.666 -14.686  0.00  0.00      A     
ATOM   2508  CB  ILE A 164      13.239   2.288 -12.915  0.00  0.00      A     
ATOM   2509  HB  ILE A 164      12.653   1.473 -13.341  0.00  0.00      A     
ATOM   2510  CG2 ILE A 164      13.406   2.022 -11.408  0.00  0.00      A     
ATOM   2511 HG21 ILE A 164      13.900   2.857 -10.912  0.00  0.00      A     
ATOM   2512 HG22 ILE A 164      13.984   1.112 -11.247  0.00  0.00      A     
ATOM   2513 HG23 ILE A 164      12.424   1.887 -10.953  0.00  0.00      A     
ATOM   2514  CG1 ILE A 164      12.431   3.588 -13.097  0.00  0.00      A     
ATOM   2515 HG11 ILE A 164      12.987   4.416 -12.666  0.00  0.00      A     
ATOM   2516 HG12 ILE A 164      11.504   3.496 -12.540  0.00  0.00      A     
ATOM   2517  CD  ILE A 164      12.087   3.934 -14.553  0.00  0.00      A     
ATOM   2518  HD1 ILE A 164      11.658   3.068 -15.059  0.00  0.00      A     
ATOM   2519  HD2 ILE A 164      12.974   4.266 -15.087  0.00  0.00      A     
ATOM   2520  HD3 ILE A 164      11.365   4.749 -14.572  0.00  0.00      A     
ATOM   2521  C   ILE A 164      15.505   3.445 -13.099  0.00  0.00      A     
ATOM   2522  O   ILE A 164      15.505   4.573 -13.598  0.00  0.00      A     
ATOM   2523  N   TYR A 165      16.390   3.080 -12.165  0.00  0.00      A     
ATOM   2524  HN  TYR A 165      16.322   2.131 -11.804  0.00  0.00      A     
ATOM   2525  CA  TYR A 165      17.415   3.959 -11.581  0.00  0.00      A     
ATOM   2526  HA  TYR A 165      16.887   4.805 -11.143  0.00  0.00      A     
ATOM   2527  CB  TYR A 165      18.101   3.192 -10.432  0.00  0.00      A     
ATOM   2528  HB1 TYR A 165      18.579   2.308 -10.856  0.00  0.00      A     
ATOM   2529  HB2 TYR A 165      17.334   2.849  -9.739  0.00  0.00      A     
ATOM   2530  CG  TYR A 165      19.135   3.961  -9.626  0.00  0.00      A     
ATOM   2531  CD1 TYR A 165      18.919   5.309  -9.280  0.00  0.00      A     
ATOM   2532  HD1 TYR A 165      17.985   5.794  -9.522  0.00  0.00      A     
ATOM   2533  CE1 TYR A 165      19.953   6.053  -8.683  0.00  0.00      A     
ATOM   2534  HE1 TYR A 165      19.827   7.097  -8.480  0.00  0.00      A     
ATOM   2535  CZ  TYR A 165      21.202   5.462  -8.426  0.00  0.00      A     
ATOM   2536  OH  TYR A 165      22.219   6.230  -7.958  0.00  0.00      A     
ATOM   2537  HH  TYR A 165      23.059   5.741  -7.974  0.00  0.00      A     
ATOM   2538  CE2 TYR A 165      21.387   4.089  -8.681  0.00  0.00      A     
ATOM   2539  HE2 TYR A 165      22.339   3.627  -8.469  0.00  0.00      A     
ATOM   2540  CD2 TYR A 165      20.345   3.338  -9.263  0.00  0.00      A     
ATOM   2541  HD2 TYR A 165      20.501   2.291  -9.487  0.00  0.00      A     
ATOM   2542  C   TYR A 165      18.416   4.572 -12.600  0.00  0.00      A     
ATOM   2543  O   TYR A 165      19.146   5.504 -12.265  0.00  0.00      A     
ATOM   2544  N   LYS A 166      18.417   4.127 -13.867  0.00  0.00      A     
ATOM   2545  HN  LYS A 166      17.866   3.294 -14.047  0.00  0.00      A     
ATOM   2546  CA  LYS A 166      19.063   4.793 -15.033  0.00  0.00      A     
ATOM   2547  HA  LYS A 166      19.101   5.863 -14.822  0.00  0.00      A     
ATOM   2548  CB  LYS A 166      20.535   4.360 -15.197  0.00  0.00      A     
ATOM   2549  HB1 LYS A 166      21.113   4.849 -14.415  0.00  0.00      A     
ATOM   2550  HB2 LYS A 166      20.933   4.729 -16.144  0.00  0.00      A     
ATOM   2551  CG  LYS A 166      20.768   2.848 -15.104  0.00  0.00      A     
ATOM   2552  HG1 LYS A 166      20.262   2.345 -15.926  0.00  0.00      A     
ATOM   2553  HG2 LYS A 166      20.365   2.491 -14.161  0.00  0.00      A     
ATOM   2554  CD  LYS A 166      22.265   2.532 -15.114  0.00  0.00      A     
ATOM   2555  HD1 LYS A 166      22.735   3.094 -14.306  0.00  0.00      A     
ATOM   2556  HD2 LYS A 166      22.706   2.840 -16.063  0.00  0.00      A     
ATOM   2557  CE  LYS A 166      22.513   1.039 -14.883  0.00  0.00      A     
ATOM   2558  HE1 LYS A 166      22.194   0.482 -15.768  0.00  0.00      A     
ATOM   2559  HE2 LYS A 166      21.908   0.711 -14.035  0.00  0.00      A     
ATOM   2560  NZ  LYS A 166      23.942   0.785 -14.599  0.00  0.00      A     
ATOM   2561  HZ1 LYS A 166      24.260   1.326 -13.796  0.00  0.00      A     
ATOM   2562  HZ2 LYS A 166      24.532   1.067 -15.378  0.00  0.00      A     
ATOM   2563  HZ3 LYS A 166      24.129  -0.195 -14.409  0.00  0.00      A     
ATOM   2564  C   LYS A 166      18.230   4.721 -16.326  0.00  0.00      A     
ATOM   2565  O   LYS A 166      18.756   4.626 -17.435  0.00  0.00      A     
ATOM   2566  N   SER A 167      16.910   4.813 -16.155  0.00  0.00      A     
ATOM   2567  HN  SER A 167      16.587   4.776 -15.198  0.00  0.00      A     
ATOM   2568  CA  SER A 167      15.903   5.022 -17.227  0.00  0.00      A     
ATOM   2569  HA  SER A 167      16.417   5.283 -18.153  0.00  0.00      A     
ATOM   2570  CB  SER A 167      15.095   3.748 -17.507  0.00  0.00      A     
ATOM   2571  HB1 SER A 167      14.499   3.895 -18.409  0.00  0.00      A     
ATOM   2572  HB2 SER A 167      14.419   3.548 -16.677  0.00  0.00      A     
ATOM   2573  OG  SER A 167      15.949   2.634 -17.689  0.00  0.00      A     
ATOM   2574  HG1 SER A 167      16.271   2.361 -16.807  0.00  0.00      A     
ATOM   2575  C   SER A 167      14.933   6.183 -16.933  0.00  0.00      A     
ATOM   2576  O   SER A 167      14.405   6.786 -17.858  0.00  0.00      A     
ATOM   2577  N   ASP A 168      14.782   6.547 -15.654  0.00  0.00      A     
ATOM   2578  HN  ASP A 168      15.094   5.882 -14.956  0.00  0.00      A     
ATOM   2579  CA  ASP A 168      14.157   7.782 -15.124  0.00  0.00      A     
ATOM   2580  HA  ASP A 168      14.161   8.550 -15.899  0.00  0.00      A     
ATOM   2581  CB  ASP A 168      12.688   7.437 -14.801  0.00  0.00      A     
ATOM   2582  HB1 ASP A 168      12.688   6.657 -14.045  0.00  0.00      A     
ATOM   2583  HB2 ASP A 168      12.233   7.014 -15.699  0.00  0.00      A     
ATOM   2584  CG  ASP A 168      11.783   8.583 -14.333  0.00  0.00      A     
ATOM   2585  OD1 ASP A 168      10.842   8.317 -13.549  0.00  0.00      A     
ATOM   2586  OD2 ASP A 168      11.926   9.746 -14.769  0.00  0.00      A     
ATOM   2587  C   ASP A 168      14.980   8.342 -13.919  0.00  0.00      A     
ATOM   2588  O   ASP A 168      14.531   9.181 -13.136  0.00  0.00      A     
ATOM   2589  N   GLY A 169      16.228   7.873 -13.759  0.00  0.00      A     
ATOM   2590  HN  GLY A 169      16.541   7.206 -14.443  0.00  0.00      A     
ATOM   2591  CA  GLY A 169      17.161   8.222 -12.670  0.00  0.00      A     
ATOM   2592  HA1 GLY A 169      17.412   9.279 -12.741  0.00  0.00      A     
ATOM   2593  HA2 GLY A 169      18.092   7.675 -12.804  0.00  0.00      A     
ATOM   2594  C   GLY A 169      16.653   7.940 -11.245  0.00  0.00      A     
ATOM   2595  O   GLY A 169      15.746   7.132 -11.029  0.00  0.00      A     
ATOM   2596  N   ILE A 170      17.228   8.611 -10.241  0.00  0.00      A     
ATOM   2597  HN  ILE A 170      18.032   9.199 -10.443  0.00  0.00      A     
ATOM   2598  CA  ILE A 170      16.727   8.558  -8.849  0.00  0.00      A     
ATOM   2599  HA  ILE A 170      16.670   7.504  -8.578  0.00  0.00      A     
ATOM   2600  CB  ILE A 170      17.719   9.214  -7.870  0.00  0.00      A     
ATOM   2601  HB  ILE A 170      18.706   8.833  -8.104  0.00  0.00      A     
ATOM   2602  CG2 ILE A 170      17.753  10.731  -8.052  0.00  0.00      A     
ATOM   2603 HG21 ILE A 170      16.795  11.166  -7.772  0.00  0.00      A     
ATOM   2604 HG22 ILE A 170      17.966  10.968  -9.093  0.00  0.00      A     
ATOM   2605 HG23 ILE A 170      18.543  11.160  -7.436  0.00  0.00      A     
ATOM   2606  CG1 ILE A 170      17.413   8.828  -6.411  0.00  0.00      A     
ATOM   2607 HG11 ILE A 170      17.089   7.789  -6.391  0.00  0.00      A     
ATOM   2608 HG12 ILE A 170      16.602   9.447  -6.024  0.00  0.00      A     
ATOM   2609  CD  ILE A 170      18.626   8.949  -5.484  0.00  0.00      A     
ATOM   2610  HD1 ILE A 170      19.382   8.222  -5.781  0.00  0.00      A     
ATOM   2611  HD2 ILE A 170      18.324   8.740  -4.457  0.00  0.00      A     
ATOM   2612  HD3 ILE A 170      19.050   9.951  -5.531  0.00  0.00      A     
ATOM   2613  C   ILE A 170      15.302   9.107  -8.659  0.00  0.00      A     
ATOM   2614  O   ILE A 170      14.625   8.685  -7.724  0.00  0.00      A     
ATOM   2615  N   LYS A 171      14.782   9.956  -9.568  0.00  0.00      A     
ATOM   2616  HN  LYS A 171      15.387  10.290 -10.311  0.00  0.00      A     
ATOM   2617  CA  LYS A 171      13.327  10.213  -9.652  0.00  0.00      A     
ATOM   2618  HA  LYS A 171      12.995  10.638  -8.704  0.00  0.00      A     
ATOM   2619  CB  LYS A 171      12.990  11.216 -10.772  0.00  0.00      A     
ATOM   2620  HB1 LYS A 171      13.513  10.922 -11.676  0.00  0.00      A     
ATOM   2621  HB2 LYS A 171      13.341  12.202 -10.474  0.00  0.00      A     
ATOM   2622  CG  LYS A 171      11.494  11.320 -11.119  0.00  0.00      A     
ATOM   2623  HG1 LYS A 171      10.940  11.719 -10.268  0.00  0.00      A     
ATOM   2624  HG2 LYS A 171      11.109  10.329 -11.355  0.00  0.00      A     
ATOM   2625  CD  LYS A 171      11.294  12.230 -12.341  0.00  0.00      A     
ATOM   2626  HD1 LYS A 171      12.019  11.970 -13.116  0.00  0.00      A     
ATOM   2627  HD2 LYS A 171      11.472  13.267 -12.048  0.00  0.00      A     
ATOM   2628  CE  LYS A 171       9.890  12.116 -12.944  0.00  0.00      A     
ATOM   2629  HE1 LYS A 171       9.813  12.859 -13.745  0.00  0.00      A     
ATOM   2630  HE2 LYS A 171       9.143  12.365 -12.185  0.00  0.00      A     
ATOM   2631  NZ  LYS A 171       9.652  10.761 -13.500  0.00  0.00      A     
ATOM   2632  HZ1 LYS A 171       8.868  10.722 -14.126  0.00  0.00      A     
ATOM   2633  HZ2 LYS A 171       9.525  10.059 -12.772  0.00  0.00      A     
ATOM   2634  HZ3 LYS A 171      10.478  10.422 -14.010  0.00  0.00      A     
ATOM   2635  C   LYS A 171      12.574   8.894  -9.809  0.00  0.00      A     
ATOM   2636  O   LYS A 171      11.785   8.566  -8.933  0.00  0.00      A     
ATOM   2637  N   GLY A 172      12.856   8.117 -10.851  0.00  0.00      A     
ATOM   2638  HN  GLY A 172      13.521   8.473 -11.529  0.00  0.00      A     
ATOM   2639  CA  GLY A 172      12.203   6.829 -11.134  0.00  0.00      A     
ATOM   2640  HA1 GLY A 172      12.711   6.390 -11.982  0.00  0.00      A     
ATOM   2641  HA2 GLY A 172      11.164   7.001 -11.405  0.00  0.00      A     
ATOM   2642  C   GLY A 172      12.234   5.784 -10.012  0.00  0.00      A     
ATOM   2643  O   GLY A 172      11.253   5.065  -9.817  0.00  0.00      A     
ATOM   2644  N   LEU A 173      13.329   5.749  -9.246  0.00  0.00      A     
ATOM   2645  HN  LEU A 173      14.088   6.362  -9.517  0.00  0.00      A     
ATOM   2646  CA  LEU A 173      13.544   4.872  -8.083  0.00  0.00      A     
ATOM   2647  HA  LEU A 173      13.435   3.841  -8.423  0.00  0.00      A     
ATOM   2648  CB  LEU A 173      15.004   5.098  -7.632  0.00  0.00      A     
ATOM   2649  HB1 LEU A 173      15.096   6.116  -7.255  0.00  0.00      A     
ATOM   2650  HB2 LEU A 173      15.654   5.002  -8.503  0.00  0.00      A     
ATOM   2651  CG  LEU A 173      15.522   4.142  -6.545  0.00  0.00      A     
ATOM   2652  HG  LEU A 173      14.950   4.279  -5.630  0.00  0.00      A     
ATOM   2653  CD1 LEU A 173      15.438   2.686  -6.985  0.00  0.00      A     
ATOM   2654 HD11 LEU A 173      15.890   2.558  -7.966  0.00  0.00      A     
ATOM   2655 HD12 LEU A 173      14.397   2.366  -7.017  0.00  0.00      A     
ATOM   2656 HD13 LEU A 173      15.968   2.068  -6.265  0.00  0.00      A     
ATOM   2657  CD2 LEU A 173      16.991   4.433  -6.246  0.00  0.00      A     
ATOM   2658 HD21 LEU A 173      17.113   5.478  -5.974  0.00  0.00      A     
ATOM   2659 HD22 LEU A 173      17.606   4.205  -7.115  0.00  0.00      A     
ATOM   2660 HD23 LEU A 173      17.318   3.820  -5.406  0.00  0.00      A     
ATOM   2661  C   LEU A 173      12.533   5.053  -6.919  0.00  0.00      A     
ATOM   2662  O   LEU A 173      12.283   4.112  -6.168  0.00  0.00      A     
ATOM   2663  N   TYR A 174      11.915   6.234  -6.799  0.00  0.00      A     
ATOM   2664  HN  TYR A 174      12.230   6.967  -7.422  0.00  0.00      A     
ATOM   2665  CA  TYR A 174      10.958   6.588  -5.724  0.00  0.00      A     
ATOM   2666  HA  TYR A 174      10.601   5.673  -5.249  0.00  0.00      A     
ATOM   2667  CB  TYR A 174      11.697   7.426  -4.664  0.00  0.00      A     
ATOM   2668  HB1 TYR A 174      11.035   7.579  -3.811  0.00  0.00      A     
ATOM   2669  HB2 TYR A 174      11.909   8.410  -5.086  0.00  0.00      A     
ATOM   2670  CG  TYR A 174      12.998   6.838  -4.146  0.00  0.00      A     
ATOM   2671  CD1 TYR A 174      14.231   7.355  -4.592  0.00  0.00      A     
ATOM   2672  HD1 TYR A 174      14.250   8.170  -5.302  0.00  0.00      A     
ATOM   2673  CE1 TYR A 174      15.439   6.846  -4.076  0.00  0.00      A     
ATOM   2674  HE1 TYR A 174      16.388   7.256  -4.369  0.00  0.00      A     
ATOM   2675  CZ  TYR A 174      15.422   5.813  -3.126  0.00  0.00      A     
ATOM   2676  OH  TYR A 174      16.589   5.360  -2.602  0.00  0.00      A     
ATOM   2677  HH  TYR A 174      16.443   4.715  -1.889  0.00  0.00      A     
ATOM   2678  CE2 TYR A 174      14.194   5.293  -2.688  0.00  0.00      A     
ATOM   2679  HE2 TYR A 174      14.195   4.517  -1.948  0.00  0.00      A     
ATOM   2680  CD2 TYR A 174      12.981   5.800  -3.196  0.00  0.00      A     
ATOM   2681  HD2 TYR A 174      12.042   5.399  -2.844  0.00  0.00      A     
ATOM   2682  C   TYR A 174       9.704   7.354  -6.217  0.00  0.00      A     
ATOM   2683  O   TYR A 174       8.892   7.817  -5.410  0.00  0.00      A     
ATOM   2684  N   GLN A 175       9.591   7.529  -7.539  0.00  0.00      A     
ATOM   2685  HN  GLN A 175      10.275   7.030  -8.091  0.00  0.00      A     
ATOM   2686  CA  GLN A 175       8.884   8.610  -8.255  0.00  0.00      A     
ATOM   2687  HA  GLN A 175       9.460   8.788  -9.158  0.00  0.00      A     
ATOM   2688  CB  GLN A 175       7.512   8.161  -8.773  0.00  0.00      A     
ATOM   2689  HB1 GLN A 175       6.928   9.026  -9.089  0.00  0.00      A     
ATOM   2690  HB2 GLN A 175       6.970   7.645  -7.981  0.00  0.00      A     
ATOM   2691  CG  GLN A 175       7.718   7.221  -9.981  0.00  0.00      A     
ATOM   2692  HG1 GLN A 175       6.781   6.729 -10.215  0.00  0.00      A     
ATOM   2693  HG2 GLN A 175       8.408   6.429  -9.696  0.00  0.00      A     
ATOM   2694  CD  GLN A 175       8.265   7.903 -11.249  0.00  0.00      A     
ATOM   2695  OE1 GLN A 175       8.368   9.116 -11.389  0.00  0.00      A     
ATOM   2696  NE2 GLN A 175       8.684   7.150 -12.227  0.00  0.00      A     
ATOM   2697 HE21 GLN A 175       9.331   7.587 -12.885  0.00  0.00      A     
ATOM   2698 HE22 GLN A 175       8.675   6.144 -12.111  0.00  0.00      A     
ATOM   2699  C   GLN A 175       8.943   9.987  -7.573  0.00  0.00      A     
ATOM   2700  O   GLN A 175       7.999  10.449  -6.943  0.00  0.00      A     
ATOM   2701  N   GLY A 176      10.121  10.616  -7.663  0.00  0.00      A     
ATOM   2702  HN  GLY A 176      10.854  10.114  -8.152  0.00  0.00      A     
ATOM   2703  CA  GLY A 176      10.414  11.975  -7.161  0.00  0.00      A     
ATOM   2704  HA1 GLY A 176       9.638  12.656  -7.514  0.00  0.00      A     
ATOM   2705  HA2 GLY A 176      11.369  12.308  -7.566  0.00  0.00      A     
ATOM   2706  C   GLY A 176      10.482  12.118  -5.634  0.00  0.00      A     
ATOM   2707  O   GLY A 176      10.644  13.224  -5.120  0.00  0.00      A     
ATOM   2708  N   PHE A 177      10.347  11.009  -4.902  0.00  0.00      A     
ATOM   2709  HN  PHE A 177      10.241  10.160  -5.435  0.00  0.00      A     
ATOM   2710  CA  PHE A 177       9.990  10.915  -3.477  0.00  0.00      A     
ATOM   2711  HA  PHE A 177       9.888   9.855  -3.242  0.00  0.00      A     
ATOM   2712  CB  PHE A 177      11.090  11.468  -2.553  0.00  0.00      A     
ATOM   2713  HB1 PHE A 177      10.753  11.344  -1.523  0.00  0.00      A     
ATOM   2714  HB2 PHE A 177      11.191  12.541  -2.710  0.00  0.00      A     
ATOM   2715  CG  PHE A 177      12.464  10.838  -2.669  0.00  0.00      A     
ATOM   2716  CD1 PHE A 177      13.372  11.292  -3.644  0.00  0.00      A     
ATOM   2717  HD1 PHE A 177      13.077  12.047  -4.357  0.00  0.00      A     
ATOM   2718  CE1 PHE A 177      14.681  10.786  -3.679  0.00  0.00      A     
ATOM   2719  HE1 PHE A 177      15.378  11.137  -4.425  0.00  0.00      A     
ATOM   2720  CZ  PHE A 177      15.093   9.835  -2.730  0.00  0.00      A     
ATOM   2721  HZ  PHE A 177      16.108   9.461  -2.744  0.00  0.00      A     
ATOM   2722  CE2 PHE A 177      14.182   9.360  -1.771  0.00  0.00      A     
ATOM   2723  HE2 PHE A 177      14.500   8.617  -1.053  0.00  0.00      A     
ATOM   2724  CD2 PHE A 177      12.869   9.859  -1.741  0.00  0.00      A     
ATOM   2725  HD2 PHE A 177      12.183   9.507  -0.984  0.00  0.00      A     
ATOM   2726  C   PHE A 177       8.639  11.553  -3.109  0.00  0.00      A     
ATOM   2727  O   PHE A 177       7.839  10.887  -2.465  0.00  0.00      A     
ATOM   2728  N   ASN A 178       8.360  12.804  -3.483  0.00  0.00      A     
ATOM   2729  HN  ASN A 178       9.028  13.269  -4.087  0.00  0.00      A     
ATOM   2730  CA  ASN A 178       7.224  13.595  -2.985  0.00  0.00      A     
ATOM   2731  HA  ASN A 178       7.380  13.741  -1.915  0.00  0.00      A     
ATOM   2732  CB  ASN A 178       7.272  14.999  -3.615  0.00  0.00      A     
ATOM   2733  HB1 ASN A 178       8.199  15.490  -3.320  0.00  0.00      A     
ATOM   2734  HB2 ASN A 178       6.449  15.590  -3.216  0.00  0.00      A     
ATOM   2735  CG  ASN A 178       7.190  15.067  -5.126  0.00  0.00      A     
ATOM   2736  OD1 ASN A 178       7.134  14.085  -5.844  0.00  0.00      A     
ATOM   2737  ND2 ASN A 178       7.176  16.258  -5.653  0.00  0.00      A     
ATOM   2738 HD21 ASN A 178       7.152  16.314  -6.651  0.00  0.00      A     
ATOM   2739 HD22 ASN A 178       7.193  17.070  -5.047  0.00  0.00      A     
ATOM   2740  C   ASN A 178       5.837  12.914  -3.080  0.00  0.00      A     
ATOM   2741  O   ASN A 178       5.161  12.800  -2.058  0.00  0.00      A     
ATOM   2742  N   VAL A 179       5.434  12.375  -4.239  0.00  0.00      A     
ATOM   2743  HN  VAL A 179       6.004  12.545  -5.064  0.00  0.00      A     
ATOM   2744  CA  VAL A 179       4.156  11.623  -4.355  0.00  0.00      A     
ATOM   2745  HA  VAL A 179       3.377  12.251  -3.922  0.00  0.00      A     
ATOM   2746  CB  VAL A 179       3.714  11.332  -5.803  0.00  0.00      A     
ATOM   2747  HB  VAL A 179       2.812  10.721  -5.769  0.00  0.00      A     
ATOM   2748  CG1 VAL A 179       3.359  12.629  -6.531  0.00  0.00      A     
ATOM   2749 HG11 VAL A 179       2.576  13.155  -5.983  0.00  0.00      A     
ATOM   2750 HG12 VAL A 179       2.991  12.404  -7.532  0.00  0.00      A     
ATOM   2751 HG13 VAL A 179       4.235  13.274  -6.611  0.00  0.00      A     
ATOM   2752  CG2 VAL A 179       4.753  10.578  -6.633  0.00  0.00      A     
ATOM   2753 HG21 VAL A 179       5.053   9.658  -6.133  0.00  0.00      A     
ATOM   2754 HG22 VAL A 179       5.626  11.212  -6.784  0.00  0.00      A     
ATOM   2755 HG23 VAL A 179       4.333  10.330  -7.607  0.00  0.00      A     
ATOM   2756  C   VAL A 179       4.121  10.325  -3.541  0.00  0.00      A     
ATOM   2757  O   VAL A 179       3.055   9.936  -3.069  0.00  0.00      A     
ATOM   2758  N   SER A 180       5.273   9.685  -3.299  0.00  0.00      A     
ATOM   2759  HN  SER A 180       6.116  10.087  -3.687  0.00  0.00      A     
ATOM   2760  CA  SER A 180       5.399   8.588  -2.315  0.00  0.00      A     
ATOM   2761  HA  SER A 180       4.571   7.900  -2.449  0.00  0.00      A     
ATOM   2762  CB  SER A 180       6.703   7.793  -2.491  0.00  0.00      A     
ATOM   2763  HB1 SER A 180       6.788   7.088  -1.663  0.00  0.00      A     
ATOM   2764  HB2 SER A 180       7.564   8.459  -2.458  0.00  0.00      A     
ATOM   2765  OG  SER A 180       6.718   7.053  -3.700  0.00  0.00      A     
ATOM   2766  HG1 SER A 180       7.397   7.442  -4.288  0.00  0.00      A     
ATOM   2767  C   SER A 180       5.322   9.074  -0.861  0.00  0.00      A     
ATOM   2768  O   SER A 180       4.646   8.451  -0.046  0.00  0.00      A     
ATOM   2769  N   VAL A 181       5.978  10.193  -0.529  0.00  0.00      A     
ATOM   2770  HN  VAL A 181       6.504  10.648  -1.268  0.00  0.00      A     
ATOM   2771  CA  VAL A 181       5.980  10.822   0.812  0.00  0.00      A     
ATOM   2772  HA  VAL A 181       6.291  10.077   1.543  0.00  0.00      A     
ATOM   2773  CB  VAL A 181       6.971  12.003   0.909  0.00  0.00      A     
ATOM   2774  HB  VAL A 181       6.803  12.688   0.080  0.00  0.00      A     
ATOM   2775  CG1 VAL A 181       6.843  12.792   2.220  0.00  0.00      A     
ATOM   2776 HG11 VAL A 181       5.888  13.318   2.259  0.00  0.00      A     
ATOM   2777 HG12 VAL A 181       7.632  13.542   2.283  0.00  0.00      A     
ATOM   2778 HG13 VAL A 181       6.919  12.120   3.075  0.00  0.00      A     
ATOM   2779  CG2 VAL A 181       8.417  11.501   0.854  0.00  0.00      A     
ATOM   2780 HG21 VAL A 181       8.584  10.928  -0.053  0.00  0.00      A     
ATOM   2781 HG22 VAL A 181       8.627  10.869   1.717  0.00  0.00      A     
ATOM   2782 HG23 VAL A 181       9.103  12.349   0.858  0.00  0.00      A     
ATOM   2783  C   VAL A 181       4.590  11.280   1.237  0.00  0.00      A     
ATOM   2784  O   VAL A 181       4.180  10.920   2.334  0.00  0.00      A     
ATOM   2785  N   GLN A 182       3.842  11.997   0.388  0.00  0.00      A     
ATOM   2786  HN  GLN A 182       4.256  12.271  -0.499  0.00  0.00      A     
ATOM   2787  CA  GLN A 182       2.477  12.464   0.702  0.00  0.00      A     
ATOM   2788  HA  GLN A 182       2.531  13.136   1.559  0.00  0.00      A     
ATOM   2789  CB  GLN A 182       1.880  13.248  -0.484  0.00  0.00      A     
ATOM   2790  HB1 GLN A 182       0.812  13.389  -0.304  0.00  0.00      A     
ATOM   2791  HB2 GLN A 182       1.986  12.654  -1.392  0.00  0.00      A     
ATOM   2792  CG  GLN A 182       2.505  14.636  -0.720  0.00  0.00      A     
ATOM   2793  HG1 GLN A 182       2.026  15.092  -1.587  0.00  0.00      A     
ATOM   2794  HG2 GLN A 182       3.566  14.529  -0.938  0.00  0.00      A     
ATOM   2795  CD  GLN A 182       2.347  15.575   0.472  0.00  0.00      A     
ATOM   2796  OE1 GLN A 182       3.270  15.794   1.241  0.00  0.00      A     
ATOM   2797  NE2 GLN A 182       1.192  16.155   0.685  0.00  0.00      A     
ATOM   2798 HE21 GLN A 182       1.088  16.683   1.541  0.00  0.00      A     
ATOM   2799 HE22 GLN A 182       0.451  16.132  -0.004  0.00  0.00      A     
ATOM   2800  C   GLN A 182       1.537  11.317   1.121  0.00  0.00      A     
ATOM   2801  O   GLN A 182       0.889  11.405   2.163  0.00  0.00      A     
ATOM   2802  N   GLY A 183       1.527  10.200   0.382  0.00  0.00      A     
ATOM   2803  HN  GLY A 183       2.046  10.194  -0.486  0.00  0.00      A     
ATOM   2804  CA  GLY A 183       0.796   8.980   0.764  0.00  0.00      A     
ATOM   2805  HA1 GLY A 183       0.891   8.243  -0.031  0.00  0.00      A     
ATOM   2806  HA2 GLY A 183      -0.259   9.202   0.908  0.00  0.00      A     
ATOM   2807  C   GLY A 183       1.318   8.326   2.038  0.00  0.00      A     
ATOM   2808  O   GLY A 183       0.553   8.054   2.962  0.00  0.00      A     
ATOM   2809  N   ILE A 184       2.633   8.104   2.118  0.00  0.00      A     
ATOM   2810  HN  ILE A 184       3.209   8.361   1.321  0.00  0.00      A     
ATOM   2811  CA  ILE A 184       3.282   7.509   3.296  0.00  0.00      A     
ATOM   2812  HA  ILE A 184       2.820   6.538   3.469  0.00  0.00      A     
ATOM   2813  CB  ILE A 184       4.784   7.254   3.021  0.00  0.00      A     
ATOM   2814  HB  ILE A 184       5.202   8.134   2.529  0.00  0.00      A     
ATOM   2815  CG2 ILE A 184       5.600   7.004   4.305  0.00  0.00      A     
ATOM   2816 HG21 ILE A 184       6.645   6.833   4.052  0.00  0.00      A     
ATOM   2817 HG22 ILE A 184       5.211   6.135   4.835  0.00  0.00      A     
ATOM   2818 HG23 ILE A 184       5.568   7.879   4.954  0.00  0.00      A     
ATOM   2819  CG1 ILE A 184       4.896   6.033   2.073  0.00  0.00      A     
ATOM   2820 HG11 ILE A 184       4.229   6.171   1.223  0.00  0.00      A     
ATOM   2821 HG12 ILE A 184       4.569   5.134   2.599  0.00  0.00      A     
ATOM   2822  CD  ILE A 184       6.299   5.784   1.509  0.00  0.00      A     
ATOM   2823  HD1 ILE A 184       6.674   6.695   1.044  0.00  0.00      A     
ATOM   2824  HD2 ILE A 184       6.249   4.996   0.757  0.00  0.00      A     
ATOM   2825  HD3 ILE A 184       6.978   5.464   2.299  0.00  0.00      A     
ATOM   2826  C   ILE A 184       3.022   8.307   4.582  0.00  0.00      A     
ATOM   2827  O   ILE A 184       2.759   7.672   5.602  0.00  0.00      A     
ATOM   2828  N   ILE A 185       3.034   9.645   4.559  0.00  0.00      A     
ATOM   2829  HN  ILE A 185       3.260  10.101   3.678  0.00  0.00      A     
ATOM   2830  CA  ILE A 185       2.814  10.492   5.749  0.00  0.00      A     
ATOM   2831  HA  ILE A 185       3.236   9.945   6.588  0.00  0.00      A     
ATOM   2832  CB  ILE A 185       3.591  11.830   5.647  0.00  0.00      A     
ATOM   2833  HB  ILE A 185       4.584  11.605   5.252  0.00  0.00      A     
ATOM   2834  CG2 ILE A 185       2.936  12.847   4.698  0.00  0.00      A     
ATOM   2835 HG21 ILE A 185       2.693  12.377   3.751  0.00  0.00      A     
ATOM   2836 HG22 ILE A 185       3.627  13.668   4.502  0.00  0.00      A     
ATOM   2837 HG23 ILE A 185       2.024  13.260   5.132  0.00  0.00      A     
ATOM   2838  CG1 ILE A 185       3.784  12.528   7.012  0.00  0.00      A     
ATOM   2839 HG11 ILE A 185       2.811  12.765   7.444  0.00  0.00      A     
ATOM   2840 HG12 ILE A 185       4.310  13.470   6.846  0.00  0.00      A     
ATOM   2841  CD  ILE A 185       4.598  11.721   8.031  0.00  0.00      A     
ATOM   2842  HD1 ILE A 185       4.798  12.343   8.904  0.00  0.00      A     
ATOM   2843  HD2 ILE A 185       5.547  11.415   7.589  0.00  0.00      A     
ATOM   2844  HD3 ILE A 185       4.043  10.842   8.357  0.00  0.00      A     
ATOM   2845  C   ILE A 185       1.336  10.710   6.108  0.00  0.00      A     
ATOM   2846  O   ILE A 185       0.992  10.554   7.280  0.00  0.00      A     
ATOM   2847  N   ILE A 186       0.438  10.974   5.145  0.00  0.00      A     
ATOM   2848  HN  ILE A 186       0.755  11.082   4.185  0.00  0.00      A     
ATOM   2849  CA  ILE A 186      -1.002  11.167   5.445  0.00  0.00      A     
ATOM   2850  HA  ILE A 186      -1.051  11.927   6.222  0.00  0.00      A     
ATOM   2851  CB  ILE A 186      -1.781  11.702   4.220  0.00  0.00      A     
ATOM   2852  HB  ILE A 186      -1.158  12.450   3.726  0.00  0.00      A     
ATOM   2853  CG2 ILE A 186      -2.095  10.602   3.197  0.00  0.00      A     
ATOM   2854 HG21 ILE A 186      -1.194  10.049   2.944  0.00  0.00      A     
ATOM   2855 HG22 ILE A 186      -2.485  11.062   2.293  0.00  0.00      A     
ATOM   2856 HG23 ILE A 186      -2.845   9.914   3.587  0.00  0.00      A     
ATOM   2857  CG1 ILE A 186      -3.113  12.388   4.595  0.00  0.00      A     
ATOM   2858 HG11 ILE A 186      -3.747  11.691   5.146  0.00  0.00      A     
ATOM   2859 HG12 ILE A 186      -3.636  12.657   3.676  0.00  0.00      A     
ATOM   2860  CD  ILE A 186      -2.949  13.672   5.420  0.00  0.00      A     
ATOM   2861  HD1 ILE A 186      -3.920  14.158   5.523  0.00  0.00      A     
ATOM   2862  HD2 ILE A 186      -2.266  14.356   4.915  0.00  0.00      A     
ATOM   2863  HD3 ILE A 186      -2.571  13.446   6.416  0.00  0.00      A     
ATOM   2864  C   ILE A 186      -1.648   9.910   6.047  0.00  0.00      A     
ATOM   2865  O   ILE A 186      -2.443  10.007   6.980  0.00  0.00      A     
ATOM   2866  N   TYR A 187      -1.187   8.725   5.634  0.00  0.00      A     
ATOM   2867  HN  TYR A 187      -0.607   8.716   4.803  0.00  0.00      A     
ATOM   2868  CA  TYR A 187      -1.505   7.436   6.260  0.00  0.00      A     
ATOM   2869  HA  TYR A 187      -2.566   7.223   6.121  0.00  0.00      A     
ATOM   2870  CB  TYR A 187      -0.692   6.356   5.538  0.00  0.00      A     
ATOM   2871  HB1 TYR A 187       0.367   6.598   5.611  0.00  0.00      A     
ATOM   2872  HB2 TYR A 187      -0.957   6.389   4.483  0.00  0.00      A     
ATOM   2873  CG  TYR A 187      -0.891   4.939   6.038  0.00  0.00      A     
ATOM   2874  CD1 TYR A 187      -1.737   4.065   5.330  0.00  0.00      A     
ATOM   2875  HD1 TYR A 187      -2.265   4.421   4.454  0.00  0.00      A     
ATOM   2876  CE1 TYR A 187      -1.887   2.732   5.756  0.00  0.00      A     
ATOM   2877  HE1 TYR A 187      -2.534   2.053   5.220  0.00  0.00      A     
ATOM   2878  CZ  TYR A 187      -1.212   2.285   6.910  0.00  0.00      A     
ATOM   2879  OH  TYR A 187      -1.342   1.002   7.319  0.00  0.00      A     
ATOM   2880  HH  TYR A 187      -1.038   0.888   8.238  0.00  0.00      A     
ATOM   2881  CE2 TYR A 187      -0.387   3.163   7.638  0.00  0.00      A     
ATOM   2882  HE2 TYR A 187       0.110   2.809   8.527  0.00  0.00      A     
ATOM   2883  CD2 TYR A 187      -0.215   4.487   7.191  0.00  0.00      A     
ATOM   2884  HD2 TYR A 187       0.418   5.160   7.748  0.00  0.00      A     
ATOM   2885  C   TYR A 187      -1.228   7.397   7.770  0.00  0.00      A     
ATOM   2886  O   TYR A 187      -2.013   6.833   8.527  0.00  0.00      A     
ATOM   2887  N   ARG A 188      -0.128   8.004   8.246  0.00  0.00      A     
ATOM   2888  HN  ARG A 188       0.409   8.571   7.597  0.00  0.00      A     
ATOM   2889  CA  ARG A 188       0.195   8.054   9.689  0.00  0.00      A     
ATOM   2890  HA  ARG A 188       0.047   7.063  10.124  0.00  0.00      A     
ATOM   2891  CB  ARG A 188       1.650   8.487   9.945  0.00  0.00      A     
ATOM   2892  HB1 ARG A 188       1.715   8.859  10.967  0.00  0.00      A     
ATOM   2893  HB2 ARG A 188       1.928   9.305   9.283  0.00  0.00      A     
ATOM   2894  CG  ARG A 188       2.669   7.346   9.819  0.00  0.00      A     
ATOM   2895  HG1 ARG A 188       2.274   6.446  10.292  0.00  0.00      A     
ATOM   2896  HG2 ARG A 188       3.571   7.645  10.344  0.00  0.00      A     
ATOM   2897  CD  ARG A 188       3.034   7.046   8.367  0.00  0.00      A     
ATOM   2898  HD1 ARG A 188       3.520   7.928   7.945  0.00  0.00      A     
ATOM   2899  HD2 ARG A 188       2.109   6.862   7.822  0.00  0.00      A     
ATOM   2900  NE  ARG A 188       3.930   5.879   8.240  0.00  0.00      A     
ATOM   2901  HE  ARG A 188       4.692   5.802   8.899  0.00  0.00      A     
ATOM   2902  CZ  ARG A 188       3.840   4.913   7.359  0.00  0.00      A     
ATOM   2903  NH1 ARG A 188       3.044   4.948   6.351  0.00  0.00      A     
ATOM   2904 HH11 ARG A 188       2.917   4.153   5.758  0.00  0.00      A     
ATOM   2905 HH12 ARG A 188       2.625   5.847   6.142  0.00  0.00      A     
ATOM   2906  NH2 ARG A 188       4.572   3.865   7.467  0.00  0.00      A     
ATOM   2907 HH21 ARG A 188       4.463   3.129   6.797  0.00  0.00      A     
ATOM   2908 HH22 ARG A 188       5.200   3.789   8.242  0.00  0.00      A     
ATOM   2909  C   ARG A 188      -0.779   8.939  10.465  0.00  0.00      A     
ATOM   2910  O   ARG A 188      -1.197   8.540  11.544  0.00  0.00      A     
ATOM   2911  N   ALA A 189      -1.201  10.072   9.907  0.00  0.00      A     
ATOM   2912  HN  ALA A 189      -0.832  10.325   9.001  0.00  0.00      A     
ATOM   2913  CA  ALA A 189      -2.272  10.889  10.486  0.00  0.00      A     
ATOM   2914  HA  ALA A 189      -2.022  11.118  11.524  0.00  0.00      A     
ATOM   2915  CB  ALA A 189      -2.333  12.211   9.709  0.00  0.00      A     
ATOM   2916  HB1 ALA A 189      -2.548  12.029   8.656  0.00  0.00      A     
ATOM   2917  HB2 ALA A 189      -1.379  12.735   9.791  0.00  0.00      A     
ATOM   2918  HB3 ALA A 189      -3.119  12.845  10.120  0.00  0.00      A     
ATOM   2919  C   ALA A 189      -3.626  10.141  10.501  0.00  0.00      A     
ATOM   2920  O   ALA A 189      -4.219   9.953  11.564  0.00  0.00      A     
ATOM   2921  N   ALA A 190      -4.053   9.617   9.348  0.00  0.00      A     
ATOM   2922  HN  ALA A 190      -3.510   9.807   8.511  0.00  0.00      A     
ATOM   2923  CA  ALA A 190      -5.285   8.839   9.180  0.00  0.00      A     
ATOM   2924  HA  ALA A 190      -6.116   9.438   9.557  0.00  0.00      A     
ATOM   2925  CB  ALA A 190      -5.497   8.643   7.673  0.00  0.00      A     
ATOM   2926  HB1 ALA A 190      -6.483   8.211   7.500  0.00  0.00      A     
ATOM   2927  HB2 ALA A 190      -4.729   7.984   7.266  0.00  0.00      A     
ATOM   2928  HB3 ALA A 190      -5.450   9.606   7.161  0.00  0.00      A     
ATOM   2929  C   ALA A 190      -5.332   7.499   9.958  0.00  0.00      A     
ATOM   2930  O   ALA A 190      -6.414   6.965  10.187  0.00  0.00      A     
ATOM   2931  N   TYR A 191      -4.185   6.966  10.400  0.00  0.00      A     
ATOM   2932  HN  TYR A 191      -3.327   7.359  10.037  0.00  0.00      A     
ATOM   2933  CA  TYR A 191      -4.095   5.795  11.286  0.00  0.00      A     
ATOM   2934  HA  TYR A 191      -5.013   5.211  11.204  0.00  0.00      A     
ATOM   2935  CB  TYR A 191      -2.935   4.901  10.813  0.00  0.00      A     
ATOM   2936  HB1 TYR A 191      -1.997   5.448  10.917  0.00  0.00      A     
ATOM   2937  HB2 TYR A 191      -3.064   4.692   9.751  0.00  0.00      A     
ATOM   2938  CG  TYR A 191      -2.815   3.570  11.531  0.00  0.00      A     
ATOM   2939  CD1 TYR A 191      -3.570   2.459  11.107  0.00  0.00      A     
ATOM   2940  HD1 TYR A 191      -4.254   2.560  10.272  0.00  0.00      A     
ATOM   2941  CE1 TYR A 191      -3.437   1.222  11.772  0.00  0.00      A     
ATOM   2942  HE1 TYR A 191      -4.007   0.361  11.456  0.00  0.00      A     
ATOM   2943  CZ  TYR A 191      -2.547   1.095  12.860  0.00  0.00      A     
ATOM   2944  OH  TYR A 191      -2.389  -0.103  13.477  0.00  0.00      A     
ATOM   2945  HH  TYR A 191      -1.807  -0.012  14.238  0.00  0.00      A     
ATOM   2946  CE2 TYR A 191      -1.785   2.204  13.276  0.00  0.00      A     
ATOM   2947  HE2 TYR A 191      -1.096   2.103  14.102  0.00  0.00      A     
ATOM   2948  CD2 TYR A 191      -1.920   3.438  12.609  0.00  0.00      A     
ATOM   2949  HD2 TYR A 191      -1.332   4.288  12.918  0.00  0.00      A     
ATOM   2950  C   TYR A 191      -3.949   6.184  12.771  0.00  0.00      A     
ATOM   2951  O   TYR A 191      -4.799   5.819  13.581  0.00  0.00      A     
ATOM   2952  N   PHE A 192      -2.929   6.960  13.167  0.00  0.00      A     
ATOM   2953  HN  PHE A 192      -2.290   7.327  12.470  0.00  0.00      A     
ATOM   2954  CA  PHE A 192      -2.703   7.330  14.581  0.00  0.00      A     
ATOM   2955  HA  PHE A 192      -2.740   6.420  15.178  0.00  0.00      A     
ATOM   2956  CB  PHE A 192      -1.313   7.961  14.774  0.00  0.00      A     
ATOM   2957  HB1 PHE A 192      -1.181   8.186  15.833  0.00  0.00      A     
ATOM   2958  HB2 PHE A 192      -1.291   8.911  14.238  0.00  0.00      A     
ATOM   2959  CG  PHE A 192      -0.128   7.112  14.338  0.00  0.00      A     
ATOM   2960  CD1 PHE A 192      -0.044   5.748  14.679  0.00  0.00      A     
ATOM   2961  HD1 PHE A 192      -0.816   5.284  15.275  0.00  0.00      A     
ATOM   2962  CE1 PHE A 192       1.041   4.971  14.232  0.00  0.00      A     
ATOM   2963  HE1 PHE A 192       1.089   3.920  14.481  0.00  0.00      A     
ATOM   2964  CZ  PHE A 192       2.066   5.558  13.474  0.00  0.00      A     
ATOM   2965  HZ  PHE A 192       2.902   4.956  13.146  0.00  0.00      A     
ATOM   2966  CE2 PHE A 192       2.013   6.930  13.178  0.00  0.00      A     
ATOM   2967  HE2 PHE A 192       2.818   7.401  12.636  0.00  0.00      A     
ATOM   2968  CD2 PHE A 192       0.918   7.702  13.605  0.00  0.00      A     
ATOM   2969  HD2 PHE A 192       0.871   8.755  13.366  0.00  0.00      A     
ATOM   2970  C   PHE A 192      -3.785   8.246  15.184  0.00  0.00      A     
ATOM   2971  O   PHE A 192      -3.982   8.217  16.396  0.00  0.00      A     
ATOM   2972  N   GLY A 193      -4.530   8.993  14.359  0.00  0.00      A     
ATOM   2973  HN  GLY A 193      -4.288   9.015  13.374  0.00  0.00      A     
ATOM   2974  CA  GLY A 193      -5.694   9.786  14.790  0.00  0.00      A     
ATOM   2975  HA1 GLY A 193      -6.023  10.406  13.956  0.00  0.00      A     
ATOM   2976  HA2 GLY A 193      -5.401  10.444  15.607  0.00  0.00      A     
ATOM   2977  C   GLY A 193      -6.906   8.966  15.260  0.00  0.00      A     
ATOM   2978  O   GLY A 193      -7.777   9.505  15.935  0.00  0.00      A     
ATOM   2979  N   ILE A 194      -6.953   7.664  14.943  0.00  0.00      A     
ATOM   2980  HN  ILE A 194      -6.208   7.313  14.359  0.00  0.00      A     
ATOM   2981  CA  ILE A 194      -8.076   6.760  15.282  0.00  0.00      A     
ATOM   2982  HA  ILE A 194      -8.704   7.248  16.028  0.00  0.00      A     
ATOM   2983  CB  ILE A 194      -8.971   6.486  14.047  0.00  0.00      A     
ATOM   2984  HB  ILE A 194      -9.749   5.786  14.355  0.00  0.00      A     
ATOM   2985  CG2 ILE A 194      -9.676   7.779  13.605  0.00  0.00      A     
ATOM   2986 HG21 ILE A 194     -10.458   7.555  12.880  0.00  0.00      A     
ATOM   2987 HG22 ILE A 194      -8.962   8.468  13.153  0.00  0.00      A     
ATOM   2988 HG23 ILE A 194     -10.138   8.265  14.465  0.00  0.00      A     
ATOM   2989  CG1 ILE A 194      -8.180   5.839  12.886  0.00  0.00      A     
ATOM   2990 HG11 ILE A 194      -7.670   4.949  13.249  0.00  0.00      A     
ATOM   2991 HG12 ILE A 194      -7.422   6.538  12.532  0.00  0.00      A     
ATOM   2992  CD  ILE A 194      -9.042   5.412  11.692  0.00  0.00      A     
ATOM   2993  HD1 ILE A 194      -9.469   6.286  11.202  0.00  0.00      A     
ATOM   2994  HD2 ILE A 194      -9.841   4.749  12.026  0.00  0.00      A     
ATOM   2995  HD3 ILE A 194      -8.418   4.882  10.971  0.00  0.00      A     
ATOM   2996  C   ILE A 194      -7.660   5.428  15.922  0.00  0.00      A     
ATOM   2997  O   ILE A 194      -8.439   4.856  16.679  0.00  0.00      A     
ATOM   2998  N   TYR A 195      -6.451   4.921  15.664  0.00  0.00      A     
ATOM   2999  HN  TYR A 195      -5.866   5.425  15.007  0.00  0.00      A     
ATOM   3000  CA  TYR A 195      -6.015   3.569  16.052  0.00  0.00      A     
ATOM   3001  HA  TYR A 195      -6.668   2.855  15.553  0.00  0.00      A     
ATOM   3002  CB  TYR A 195      -4.585   3.325  15.542  0.00  0.00      A     
ATOM   3003  HB1 TYR A 195      -3.959   4.161  15.854  0.00  0.00      A     
ATOM   3004  HB2 TYR A 195      -4.599   3.312  14.451  0.00  0.00      A     
ATOM   3005  CG  TYR A 195      -3.946   2.031  16.018  0.00  0.00      A     
ATOM   3006  CD1 TYR A 195      -4.630   0.804  15.882  0.00  0.00      A     
ATOM   3007  HD1 TYR A 195      -5.610   0.777  15.429  0.00  0.00      A     
ATOM   3008  CE1 TYR A 195      -4.050  -0.385  16.365  0.00  0.00      A     
ATOM   3009  HE1 TYR A 195      -4.577  -1.323  16.293  0.00  0.00      A     
ATOM   3010  CZ  TYR A 195      -2.775  -0.353  16.961  0.00  0.00      A     
ATOM   3011  OH  TYR A 195      -2.220  -1.497  17.428  0.00  0.00      A     
ATOM   3012  HH  TYR A 195      -1.334  -1.327  17.808  0.00  0.00      A     
ATOM   3013  CE2 TYR A 195      -2.083   0.867  17.085  0.00  0.00      A     
ATOM   3014  HE2 TYR A 195      -1.104   0.890  17.540  0.00  0.00      A     
ATOM   3015  CD2 TYR A 195      -2.671   2.058  16.618  0.00  0.00      A     
ATOM   3016  HD2 TYR A 195      -2.135   2.992  16.721  0.00  0.00      A     
ATOM   3017  C   TYR A 195      -6.130   3.261  17.554  0.00  0.00      A     
ATOM   3018  O   TYR A 195      -6.660   2.215  17.919  0.00  0.00      A     
ATOM   3019  N   ASP A 196      -5.709   4.167  18.441  0.00  0.00      A     
ATOM   3020  HN  ASP A 196      -5.291   5.021  18.104  0.00  0.00      A     
ATOM   3021  CA  ASP A 196      -5.840   3.945  19.890  0.00  0.00      A     
ATOM   3022  HA  ASP A 196      -5.448   2.950  20.104  0.00  0.00      A     
ATOM   3023  CB  ASP A 196      -4.963   4.948  20.646  0.00  0.00      A     
ATOM   3024  HB1 ASP A 196      -5.404   5.945  20.579  0.00  0.00      A     
ATOM   3025  HB2 ASP A 196      -3.970   4.977  20.192  0.00  0.00      A     
ATOM   3026  CG  ASP A 196      -4.818   4.533  22.107  0.00  0.00      A     
ATOM   3027  OD1 ASP A 196      -5.420   5.173  22.999  0.00  0.00      A     
ATOM   3028  OD2 ASP A 196      -4.144   3.532  22.415  0.00  0.00      A     
ATOM   3029  C   ASP A 196      -7.302   3.945  20.402  0.00  0.00      A     
ATOM   3030  O   ASP A 196      -7.602   3.284  21.396  0.00  0.00      A     
ATOM   3031  N   THR A 197      -8.227   4.614  19.708  0.00  0.00      A     
ATOM   3032  HN  THR A 197      -7.926   5.155  18.909  0.00  0.00      A     
ATOM   3033  CA  THR A 197      -9.685   4.490  19.950  0.00  0.00      A     
ATOM   3034  HA  THR A 197      -9.878   4.477  21.022  0.00  0.00      A     
ATOM   3035  CB  THR A 197     -10.464   5.670  19.346  0.00  0.00      A     
ATOM   3036  HB  THR A 197     -10.392   5.647  18.258  0.00  0.00      A     
ATOM   3037  CG2 THR A 197     -11.934   5.686  19.755  0.00  0.00      A     
ATOM   3038 HG21 THR A 197     -12.424   6.565  19.336  0.00  0.00      A     
ATOM   3039 HG22 THR A 197     -12.017   5.711  20.843  0.00  0.00      A     
ATOM   3040 HG23 THR A 197     -12.440   4.798  19.378  0.00  0.00      A     
ATOM   3041  OG1 THR A 197      -9.923   6.879  19.814  0.00  0.00      A     
ATOM   3042  HG1 THR A 197     -10.403   7.595  19.388  0.00  0.00      A     
ATOM   3043  C   THR A 197     -10.238   3.193  19.359  0.00  0.00      A     
ATOM   3044  O   THR A 197     -10.934   2.443  20.038  0.00  0.00      A     
ATOM   3045  N   ALA A 198      -9.862   2.866  18.119  0.00  0.00      A     
ATOM   3046  HN  ALA A 198      -9.286   3.531  17.615  0.00  0.00      A     
ATOM   3047  CA  ALA A 198     -10.223   1.627  17.424  0.00  0.00      A     
ATOM   3048  HA  ALA A 198     -11.312   1.541  17.427  0.00  0.00      A     
ATOM   3049  CB  ALA A 198      -9.769   1.756  15.968  0.00  0.00      A     
ATOM   3050  HB1 ALA A 198     -10.115   0.887  15.407  0.00  0.00      A     
ATOM   3051  HB2 ALA A 198      -8.682   1.811  15.919  0.00  0.00      A     
ATOM   3052  HB3 ALA A 198     -10.197   2.656  15.522  0.00  0.00      A     
ATOM   3053  C   ALA A 198      -9.680   0.339  18.086  0.00  0.00      A     
ATOM   3054  O   ALA A 198     -10.291  -0.720  17.948  0.00  0.00      A     
ATOM   3055  N   LYS A 199      -8.602   0.416  18.886  0.00  0.00      A     
ATOM   3056  HN  LYS A 199      -8.058   1.274  18.834  0.00  0.00      A     
ATOM   3057  CA  LYS A 199      -8.183  -0.625  19.857  0.00  0.00      A     
ATOM   3058  HA  LYS A 199      -7.933  -1.538  19.314  0.00  0.00      A     
ATOM   3059  CB  LYS A 199      -6.943  -0.160  20.643  0.00  0.00      A     
ATOM   3060  HB1 LYS A 199      -6.953  -0.641  21.624  0.00  0.00      A     
ATOM   3061  HB2 LYS A 199      -6.998   0.915  20.806  0.00  0.00      A     
ATOM   3062  CG  LYS A 199      -5.604  -0.509  19.979  0.00  0.00      A     
ATOM   3063  HG1 LYS A 199      -5.545  -0.062  18.986  0.00  0.00      A     
ATOM   3064  HG2 LYS A 199      -5.525  -1.594  19.889  0.00  0.00      A     
ATOM   3065  CD  LYS A 199      -4.458   0.020  20.856  0.00  0.00      A     
ATOM   3066  HD1 LYS A 199      -4.658  -0.237  21.898  0.00  0.00      A     
ATOM   3067  HD2 LYS A 199      -4.414   1.106  20.770  0.00  0.00      A     
ATOM   3068  CE  LYS A 199      -3.104  -0.578  20.472  0.00  0.00      A     
ATOM   3069  HE1 LYS A 199      -2.936  -0.420  19.406  0.00  0.00      A     
ATOM   3070  HE2 LYS A 199      -3.140  -1.657  20.658  0.00  0.00      A     
ATOM   3071  NZ  LYS A 199      -2.010   0.043  21.259  0.00  0.00      A     
ATOM   3072  HZ1 LYS A 199      -1.170  -0.530  21.268  0.00  0.00      A     
ATOM   3073  HZ2 LYS A 199      -2.306   0.222  22.219  0.00  0.00      A     
ATOM   3074  HZ3 LYS A 199      -1.763   0.962  20.890  0.00  0.00      A     
ATOM   3075  C   LYS A 199      -9.290  -1.021  20.846  0.00  0.00      A     
ATOM   3076  O   LYS A 199      -9.387  -2.197  21.191  0.00  0.00      A     
ATOM   3077  N   GLY A 200     -10.178  -0.092  21.203  0.00  0.00      A     
ATOM   3078  HN  GLY A 200     -10.064   0.830  20.798  0.00  0.00      A     
ATOM   3079  CA  GLY A 200     -11.270  -0.256  22.176  0.00  0.00      A     
ATOM   3080  HA1 GLY A 200     -11.102   0.416  23.018  0.00  0.00      A     
ATOM   3081  HA2 GLY A 200     -11.278  -1.278  22.551  0.00  0.00      A     
ATOM   3082  C   GLY A 200     -12.669   0.030  21.612  0.00  0.00      A     
ATOM   3083  O   GLY A 200     -13.394   0.865  22.147  0.00  0.00      A     
ATOM   3084  N   MET A 201     -13.024  -0.659  20.526  0.00  0.00      A     
ATOM   3085  HN  MET A 201     -12.344  -1.315  20.165  0.00  0.00      A     
ATOM   3086  CA  MET A 201     -14.275  -0.518  19.757  0.00  0.00      A     
ATOM   3087  HA  MET A 201     -15.021  -0.036  20.388  0.00  0.00      A     
ATOM   3088  CB  MET A 201     -13.991   0.427  18.570  0.00  0.00      A     
ATOM   3089  HB1 MET A 201     -13.352  -0.079  17.845  0.00  0.00      A     
ATOM   3090  HB2 MET A 201     -13.447   1.296  18.947  0.00  0.00      A     
ATOM   3091  CG  MET A 201     -15.245   0.951  17.858  0.00  0.00      A     
ATOM   3092  HG1 MET A 201     -15.935   1.367  18.593  0.00  0.00      A     
ATOM   3093  HG2 MET A 201     -15.748   0.124  17.361  0.00  0.00      A     
ATOM   3094  SD  MET A 201     -14.892   2.209  16.598  0.00  0.00      A     
ATOM   3095  CE  MET A 201     -15.134   3.714  17.582  0.00  0.00      A     
ATOM   3096  HE1 MET A 201     -14.464   3.708  18.441  0.00  0.00      A     
ATOM   3097  HE2 MET A 201     -16.168   3.762  17.927  0.00  0.00      A     
ATOM   3098  HE3 MET A 201     -14.930   4.591  16.967  0.00  0.00      A     
ATOM   3099  C   MET A 201     -14.864  -1.897  19.351  0.00  0.00      A     
ATOM   3100  O   MET A 201     -15.374  -2.066  18.247  0.00  0.00      A     
ATOM   3101  N   LEU A 202     -14.680  -2.916  20.206  0.00  0.00      A     
ATOM   3102  HN  LEU A 202     -14.249  -2.660  21.085  0.00  0.00      A     
ATOM   3103  CA  LEU A 202     -15.284  -4.268  20.144  0.00  0.00      A     
ATOM   3104  HA  LEU A 202     -16.365  -4.128  20.094  0.00  0.00      A     
ATOM   3105  CB  LEU A 202     -14.841  -5.036  18.870  0.00  0.00      A     
ATOM   3106  HB1 LEU A 202     -13.761  -5.167  18.889  0.00  0.00      A     
ATOM   3107  HB2 LEU A 202     -15.093  -4.455  17.987  0.00  0.00      A     
ATOM   3108  CG  LEU A 202     -15.497  -6.418  18.683  0.00  0.00      A     
ATOM   3109  HG  LEU A 202     -15.258  -7.064  19.526  0.00  0.00      A     
ATOM   3110  CD1 LEU A 202     -17.009  -6.303  18.548  0.00  0.00      A     
ATOM   3111 HD11 LEU A 202     -17.447  -6.014  19.501  0.00  0.00      A     
ATOM   3112 HD12 LEU A 202     -17.418  -7.264  18.259  0.00  0.00      A     
ATOM   3113 HD13 LEU A 202     -17.261  -5.565  17.785  0.00  0.00      A     
ATOM   3114  CD2 LEU A 202     -14.991  -7.095  17.417  0.00  0.00      A     
ATOM   3115 HD21 LEU A 202     -15.478  -8.061  17.289  0.00  0.00      A     
ATOM   3116 HD22 LEU A 202     -13.923  -7.269  17.512  0.00  0.00      A     
ATOM   3117 HD23 LEU A 202     -15.189  -6.469  16.548  0.00  0.00      A     
ATOM   3118  C   LEU A 202     -15.017  -5.168  21.383  0.00  0.00      A     
ATOM   3119  O   LEU A 202     -15.970  -5.787  21.861  0.00  0.00      A     
ATOM   3120  N   PRO A 203     -13.773  -5.340  21.889  0.00  0.00      A     
ATOM   3121  CD  PRO A 203     -12.554  -4.630  21.525  0.00  0.00      A     
ATOM   3122  HD1 PRO A 203     -12.669  -3.551  21.610  0.00  0.00      A     
ATOM   3123  HD2 PRO A 203     -12.263  -4.909  20.514  0.00  0.00      A     
ATOM   3124  CG  PRO A 203     -11.482  -5.092  22.505  0.00  0.00      A     
ATOM   3125  HG1 PRO A 203     -10.485  -5.053  22.065  0.00  0.00      A     
ATOM   3126  HG2 PRO A 203     -11.533  -4.481  23.406  0.00  0.00      A     
ATOM   3127  CB  PRO A 203     -11.913  -6.519  22.821  0.00  0.00      A     
ATOM   3128  HB1 PRO A 203     -11.577  -7.177  22.021  0.00  0.00      A     
ATOM   3129  HB2 PRO A 203     -11.521  -6.861  23.779  0.00  0.00      A     
ATOM   3130  CA  PRO A 203     -13.443  -6.451  22.796  0.00  0.00      A     
ATOM   3131  HA  PRO A 203     -13.816  -7.384  22.378  0.00  0.00      A     
ATOM   3132  C   PRO A 203     -14.032  -6.283  24.203  0.00  0.00      A     
ATOM   3133  O   PRO A 203     -14.050  -5.185  24.761  0.00  0.00      A     
ATOM   3134  N   ASP A 204     -14.438  -7.380  24.840  0.00  0.00      A     
ATOM   3135  HN  ASP A 204     -14.345  -8.268  24.356  0.00  0.00      A     
ATOM   3136  CA  ASP A 204     -15.235  -7.382  26.079  0.00  0.00      A     
ATOM   3137  HA  ASP A 204     -15.423  -6.354  26.369  0.00  0.00      A     
ATOM   3138  CB  ASP A 204     -16.594  -8.034  25.786  0.00  0.00      A     
ATOM   3139  HB1 ASP A 204     -16.926  -8.540  26.691  0.00  0.00      A     
ATOM   3140  HB2 ASP A 204     -16.492  -8.796  25.011  0.00  0.00      A     
ATOM   3141  CG  ASP A 204     -17.694  -7.048  25.396  0.00  0.00      A     
ATOM   3142  OD1 ASP A 204     -18.875  -7.361  25.675  0.00  0.00      A     
ATOM   3143  OD2 ASP A 204     -17.430  -5.941  24.868  0.00  0.00      A     
ATOM   3144  C   ASP A 204     -14.555  -8.118  27.265  0.00  0.00      A     
ATOM   3145  O   ASP A 204     -13.850  -9.103  27.028  0.00  0.00      A     
ATOM   3146  N   PRO A 205     -14.763  -7.661  28.523  0.00  0.00      A     
ATOM   3147  CD  PRO A 205     -15.449  -6.410  28.843  0.00  0.00      A     
ATOM   3148  HD1 PRO A 205     -16.525  -6.544  28.727  0.00  0.00      A     
ATOM   3149  HD2 PRO A 205     -15.099  -5.590  28.216  0.00  0.00      A     
ATOM   3150  CG  PRO A 205     -15.123  -6.070  30.293  0.00  0.00      A     
ATOM   3151  HG1 PRO A 205     -14.218  -5.469  30.340  0.00  0.00      A     
ATOM   3152  HG2 PRO A 205     -15.948  -5.551  30.781  0.00  0.00      A     
ATOM   3153  CB  PRO A 205     -14.873  -7.435  30.909  0.00  0.00      A     
ATOM   3154  HB1 PRO A 205     -14.193  -7.368  31.756  0.00  0.00      A     
ATOM   3155  HB2 PRO A 205     -15.837  -7.833  31.218  0.00  0.00      A     
ATOM   3156  CA  PRO A 205     -14.272  -8.275  29.770  0.00  0.00      A     
ATOM   3157  HA  PRO A 205     -13.193  -8.126  29.799  0.00  0.00      A     
ATOM   3158  C   PRO A 205     -14.537  -9.790  29.952  0.00  0.00      A     
ATOM   3159  O   PRO A 205     -15.532 -10.175  30.568  0.00  0.00      A     
ATOM   3160  N   LYS A 206     -13.620 -10.624  29.429  0.00  0.00      A     
ATOM   3161  HN  LYS A 206     -12.880 -10.127  28.940  0.00  0.00      A     
ATOM   3162  CA  LYS A 206     -13.436 -12.104  29.535  0.00  0.00      A     
ATOM   3163  HA  LYS A 206     -12.361 -12.276  29.596  0.00  0.00      A     
ATOM   3164  CB  LYS A 206     -14.050 -12.721  30.814  0.00  0.00      A     
ATOM   3165  HB1 LYS A 206     -13.914 -13.800  30.772  0.00  0.00      A     
ATOM   3166  HB2 LYS A 206     -15.122 -12.545  30.841  0.00  0.00      A     
ATOM   3167  CG  LYS A 206     -13.392 -12.245  32.121  0.00  0.00      A     
ATOM   3168  HG1 LYS A 206     -13.355 -11.157  32.138  0.00  0.00      A     
ATOM   3169  HG2 LYS A 206     -12.369 -12.617  32.149  0.00  0.00      A     
ATOM   3170  CD  LYS A 206     -14.143 -12.711  33.381  0.00  0.00      A     
ATOM   3171  HD1 LYS A 206     -15.064 -12.135  33.451  0.00  0.00      A     
ATOM   3172  HD2 LYS A 206     -13.547 -12.481  34.265  0.00  0.00      A     
ATOM   3173  CE  LYS A 206     -14.535 -14.194  33.388  0.00  0.00      A     
ATOM   3174  HE1 LYS A 206     -15.040 -14.429  32.445  0.00  0.00      A     
ATOM   3175  HE2 LYS A 206     -15.264 -14.361  34.187  0.00  0.00      A     
ATOM   3176  NZ  LYS A 206     -13.375 -15.096  33.580  0.00  0.00      A     
ATOM   3177  HZ1 LYS A 206     -13.321 -15.420  34.542  0.00  0.00      A     
ATOM   3178  HZ2 LYS A 206     -12.489 -14.649  33.364  0.00  0.00      A     
ATOM   3179  HZ3 LYS A 206     -13.454 -15.920  32.984  0.00  0.00      A     
ATOM   3180  C   LYS A 206     -13.854 -12.911  28.288  0.00  0.00      A     
ATOM   3181  O   LYS A 206     -13.781 -14.143  28.323  0.00  0.00      A     
ATOM   3182  N   ASN A 207     -14.227 -12.280  27.171  0.00  0.00      A     
ATOM   3183  HN  ASN A 207     -14.233 -11.267  27.196  0.00  0.00      A     
ATOM   3184  CA  ASN A 207     -14.876 -12.965  26.034  0.00  0.00      A     
ATOM   3185  HA  ASN A 207     -15.053 -14.003  26.320  0.00  0.00      A     
ATOM   3186  CB  ASN A 207     -16.260 -12.309  25.856  0.00  0.00      A     
ATOM   3187  HB1 ASN A 207     -16.172 -11.420  25.232  0.00  0.00      A     
ATOM   3188  HB2 ASN A 207     -16.642 -12.005  26.827  0.00  0.00      A     
ATOM   3189  CG  ASN A 207     -17.313 -13.226  25.267  0.00  0.00      A     
ATOM   3190  OD1 ASN A 207     -17.158 -14.431  25.139  0.00  0.00      A     
ATOM   3191  ND2 ASN A 207     -18.451 -12.693  24.924  0.00  0.00      A     
ATOM   3192 HD21 ASN A 207     -19.164 -13.303  24.565  0.00  0.00      A     
ATOM   3193 HD22 ASN A 207     -18.627 -11.710  25.085  0.00  0.00      A     
ATOM   3194  C   ASN A 207     -14.050 -13.061  24.717  0.00  0.00      A     
ATOM   3195  O   ASN A 207     -14.503 -13.659  23.744  0.00  0.00      A     
ATOM   3196  N   THR A 208     -12.821 -12.543  24.691  0.00  0.00      A     
ATOM   3197  HN  THR A 208     -12.491 -12.136  25.557  0.00  0.00      A     
ATOM   3198  CA  THR A 208     -11.963 -12.347  23.487  0.00  0.00      A     
ATOM   3199  HA  THR A 208     -12.577 -12.401  22.589  0.00  0.00      A     
ATOM   3200  CB  THR A 208     -11.270 -10.965  23.532  0.00  0.00      A     
ATOM   3201  HB  THR A 208     -10.272 -11.083  23.952  0.00  0.00      A     
ATOM   3202  CG2 THR A 208     -11.150 -10.304  22.165  0.00  0.00      A     
ATOM   3203 HG21 THR A 208     -10.677  -9.332  22.286  0.00  0.00      A     
ATOM   3204 HG22 THR A 208     -12.136 -10.177  21.719  0.00  0.00      A     
ATOM   3205 HG23 THR A 208     -10.529 -10.902  21.503  0.00  0.00      A     
ATOM   3206  OG1 THR A 208     -11.952 -10.037  24.347  0.00  0.00      A     
ATOM   3207  HG1 THR A 208     -12.856  -9.965  23.970  0.00  0.00      A     
ATOM   3208  C   THR A 208     -10.830 -13.379  23.349  0.00  0.00      A     
ATOM   3209  O   THR A 208     -10.491 -14.063  24.317  0.00  0.00      A     
ATOM   3210  N   HIE A 209     -10.151 -13.443  22.189  0.00  0.00      A     
ATOM   3211  HN  HIE A 209     -10.511 -12.922  21.400  0.00  0.00      A     
ATOM   3212  CA  HIE A 209      -8.783 -14.010  22.097  0.00  0.00      A     
ATOM   3213  HA  HIE A 209      -8.700 -14.764  22.872  0.00  0.00      A     
ATOM   3214  NE2 HIE A 209      -7.846 -13.659  17.374  0.00  0.00      A     
ATOM   3215  HE2 HIE A 209      -7.849 -13.742  16.366  0.00  0.00      A     
ATOM   3216  CD2 HIE A 209      -8.419 -14.540  18.263  0.00  0.00      A     
ATOM   3217  HD2 HIE A 209      -8.894 -15.487  18.035  0.00  0.00      A     
ATOM   3218  ND1 HIE A 209      -7.501 -12.840  19.390  0.00  0.00      A     
ATOM   3219  CG  HIE A 209      -8.221 -14.033  19.513  0.00  0.00      A     
ATOM   3220  CE1 HIE A 209      -7.292 -12.659  18.075  0.00  0.00      A     
ATOM   3221  HE1 HIE A 209      -6.765 -11.819  17.640  0.00  0.00      A     
ATOM   3222  CB  HIE A 209      -8.547 -14.784  20.783  0.00  0.00      A     
ATOM   3223  HB1 HIE A 209      -9.411 -15.421  20.601  0.00  0.00      A     
ATOM   3224  HB2 HIE A 209      -7.704 -15.453  20.943  0.00  0.00      A     
ATOM   3225  C   HIE A 209      -7.666 -13.003  22.435  0.00  0.00      A     
ATOM   3226  O   HIE A 209      -7.884 -11.791  22.434  0.00  0.00      A     
ATOM   3227  N   ILE A 210      -6.473 -13.505  22.774  0.00  0.00      A     
ATOM   3228  HN  ILE A 210      -6.389 -14.517  22.780  0.00  0.00      A     
ATOM   3229  CA  ILE A 210      -5.348 -12.723  23.349  0.00  0.00      A     
ATOM   3230  HA  ILE A 210      -5.748 -12.139  24.177  0.00  0.00      A     
ATOM   3231  CB  ILE A 210      -4.263 -13.659  23.940  0.00  0.00      A     
ATOM   3232  HB  ILE A 210      -3.415 -13.043  24.245  0.00  0.00      A     
ATOM   3233  CG2 ILE A 210      -4.779 -14.342  25.216  0.00  0.00      A     
ATOM   3234 HG21 ILE A 210      -3.991 -14.940  25.673  0.00  0.00      A     
ATOM   3235 HG22 ILE A 210      -5.626 -14.988  24.992  0.00  0.00      A     
ATOM   3236 HG23 ILE A 210      -5.089 -13.590  25.940  0.00  0.00      A     
ATOM   3237  CG1 ILE A 210      -3.753 -14.695  22.912  0.00  0.00      A     
ATOM   3238 HG11 ILE A 210      -3.637 -14.218  21.941  0.00  0.00      A     
ATOM   3239 HG12 ILE A 210      -4.482 -15.495  22.796  0.00  0.00      A     
ATOM   3240  CD  ILE A 210      -2.403 -15.316  23.293  0.00  0.00      A     
ATOM   3241  HD1 ILE A 210      -1.655 -14.533  23.421  0.00  0.00      A     
ATOM   3242  HD2 ILE A 210      -2.079 -15.988  22.498  0.00  0.00      A     
ATOM   3243  HD3 ILE A 210      -2.494 -15.888  24.216  0.00  0.00      A     
ATOM   3244  C   ILE A 210      -4.672 -11.680  22.431  0.00  0.00      A     
ATOM   3245  O   ILE A 210      -3.815 -10.930  22.904  0.00  0.00      A     
ATOM   3246  N   VAL A 211      -5.006 -11.597  21.138  0.00  0.00      A     
ATOM   3247  HN  VAL A 211      -5.763 -12.192  20.818  0.00  0.00      A     
ATOM   3248  CA  VAL A 211      -4.261 -10.785  20.128  0.00  0.00      A     
ATOM   3249  HA  VAL A 211      -3.735  -9.985  20.649  0.00  0.00      A     
ATOM   3250  CB  VAL A 211      -3.180 -11.617  19.394  0.00  0.00      A     
ATOM   3251  HB  VAL A 211      -2.741 -11.013  18.603  0.00  0.00      A     
ATOM   3252  CG1 VAL A 211      -2.019 -11.981  20.321  0.00  0.00      A     
ATOM   3253 HG11 VAL A 211      -1.547 -11.071  20.690  0.00  0.00      A     
ATOM   3254 HG12 VAL A 211      -1.282 -12.564  19.773  0.00  0.00      A     
ATOM   3255 HG13 VAL A 211      -2.364 -12.571  21.164  0.00  0.00      A     
ATOM   3256  CG2 VAL A 211      -3.726 -12.894  18.746  0.00  0.00      A     
ATOM   3257 HG21 VAL A 211      -4.491 -12.636  18.017  0.00  0.00      A     
ATOM   3258 HG22 VAL A 211      -4.149 -13.558  19.500  0.00  0.00      A     
ATOM   3259 HG23 VAL A 211      -2.921 -13.415  18.229  0.00  0.00      A     
ATOM   3260  C   VAL A 211      -5.152 -10.041  19.122  0.00  0.00      A     
ATOM   3261  O   VAL A 211      -4.752  -9.779  17.988  0.00  0.00      A     
ATOM   3262  N   ILE A 212      -6.386  -9.698  19.503  0.00  0.00      A     
ATOM   3263  HN  ILE A 212      -6.676  -9.953  20.439  0.00  0.00      A     
ATOM   3264  CA  ILE A 212      -7.365  -9.027  18.617  0.00  0.00      A     
ATOM   3265  HA  ILE A 212      -7.571  -9.719  17.800  0.00  0.00      A     
ATOM   3266  CB  ILE A 212      -8.705  -8.818  19.352  0.00  0.00      A     
ATOM   3267  HB  ILE A 212      -8.971  -9.768  19.817  0.00  0.00      A     
ATOM   3268  CG2 ILE A 212      -8.582  -7.767  20.470  0.00  0.00      A     
ATOM   3269 HG21 ILE A 212      -9.502  -7.729  21.047  0.00  0.00      A     
ATOM   3270 HG22 ILE A 212      -8.405  -6.781  20.047  0.00  0.00      A     
ATOM   3271 HG23 ILE A 212      -7.768  -8.023  21.150  0.00  0.00      A     
ATOM   3272  CG1 ILE A 212      -9.813  -8.477  18.332  0.00  0.00      A     
ATOM   3273 HG11 ILE A 212      -9.782  -9.209  17.525  0.00  0.00      A     
ATOM   3274 HG12 ILE A 212      -9.625  -7.501  17.890  0.00  0.00      A     
ATOM   3275  CD  ILE A 212     -11.230  -8.494  18.915  0.00  0.00      A     
ATOM   3276  HD1 ILE A 212     -11.429  -9.458  19.382  0.00  0.00      A     
ATOM   3277  HD2 ILE A 212     -11.946  -8.342  18.108  0.00  0.00      A     
ATOM   3278  HD3 ILE A 212     -11.354  -7.697  19.646  0.00  0.00      A     
ATOM   3279  C   ILE A 212      -6.854  -7.742  17.929  0.00  0.00      A     
ATOM   3280  O   ILE A 212      -7.130  -7.536  16.746  0.00  0.00      A     
ATOM   3281  N   SER A 213      -6.002  -6.937  18.583  0.00  0.00      A     
ATOM   3282  HN  SER A 213      -5.775  -7.165  19.546  0.00  0.00      A     
ATOM   3283  CA  SER A 213      -5.373  -5.737  17.970  0.00  0.00      A     
ATOM   3284  HA  SER A 213      -6.167  -5.072  17.637  0.00  0.00      A     
ATOM   3285  CB  SER A 213      -4.523  -4.943  18.966  0.00  0.00      A     
ATOM   3286  HB1 SER A 213      -4.199  -4.011  18.500  0.00  0.00      A     
ATOM   3287  HB2 SER A 213      -3.639  -5.522  19.242  0.00  0.00      A     
ATOM   3288  OG  SER A 213      -5.272  -4.644  20.126  0.00  0.00      A     
ATOM   3289  HG1 SER A 213      -5.145  -5.423  20.712  0.00  0.00      A     
ATOM   3290  C   SER A 213      -4.492  -6.036  16.749  0.00  0.00      A     
ATOM   3291  O   SER A 213      -4.224  -5.140  15.944  0.00  0.00      A     
ATOM   3292  N   TRP A 214      -4.041  -7.287  16.589  0.00  0.00      A     
ATOM   3293  HN  TRP A 214      -4.280  -7.970  17.302  0.00  0.00      A     
ATOM   3294  CA  TRP A 214      -3.272  -7.772  15.430  0.00  0.00      A     
ATOM   3295  HA  TRP A 214      -2.695  -6.949  15.016  0.00  0.00      A     
ATOM   3296  CB  TRP A 214      -2.271  -8.852  15.872  0.00  0.00      A     
ATOM   3297  HB1 TRP A 214      -1.660  -9.125  15.012  0.00  0.00      A     
ATOM   3298  HB2 TRP A 214      -2.833  -9.742  16.158  0.00  0.00      A     
ATOM   3299  CG  TRP A 214      -1.334  -8.512  17.001  0.00  0.00      A     
ATOM   3300  CD1 TRP A 214      -0.646  -9.429  17.719  0.00  0.00      A     
ATOM   3301  HD1 TRP A 214      -0.689 -10.497  17.547  0.00  0.00      A     
ATOM   3302  NE1 TRP A 214       0.085  -8.803  18.709  0.00  0.00      A     
ATOM   3303  HE1 TRP A 214       0.740  -9.268  19.335  0.00  0.00      A     
ATOM   3304  CE2 TRP A 214      -0.109  -7.443  18.698  0.00  0.00      A     
ATOM   3305  CZ2 TRP A 214       0.394  -6.406  19.495  0.00  0.00      A     
ATOM   3306  HZ2 TRP A 214       1.044  -6.631  20.328  0.00  0.00      A     
ATOM   3307  CH2 TRP A 214       0.042  -5.080  19.198  0.00  0.00      A     
ATOM   3308  HH2 TRP A 214       0.416  -4.264  19.795  0.00  0.00      A     
ATOM   3309  CZ3 TRP A 214      -0.763  -4.811  18.083  0.00  0.00      A     
ATOM   3310  HZ3 TRP A 214      -1.008  -3.789  17.837  0.00  0.00      A     
ATOM   3311  CE3 TRP A 214      -1.230  -5.859  17.272  0.00  0.00      A     
ATOM   3312  HE3 TRP A 214      -1.802  -5.624  16.397  0.00  0.00      A     
ATOM   3313  CD2 TRP A 214      -0.961  -7.214  17.577  0.00  0.00      A     
ATOM   3314  C   TRP A 214      -4.149  -8.258  14.264  0.00  0.00      A     
ATOM   3315  O   TRP A 214      -3.616  -8.507  13.183  0.00  0.00      A     
ATOM   3316  N   MET A 215      -5.478  -8.288  14.419  0.00  0.00      A     
ATOM   3317  HN  MET A 215      -5.848  -8.079  15.341  0.00  0.00      A     
ATOM   3318  CA  MET A 215      -6.452  -8.494  13.330  0.00  0.00      A     
ATOM   3319  HA  MET A 215      -5.939  -8.834  12.430  0.00  0.00      A     
ATOM   3320  CB  MET A 215      -7.454  -9.591  13.725  0.00  0.00      A     
ATOM   3321  HB1 MET A 215      -8.322  -9.537  13.067  0.00  0.00      A     
ATOM   3322  HB2 MET A 215      -7.783  -9.427  14.752  0.00  0.00      A     
ATOM   3323  CG  MET A 215      -6.876 -11.005  13.617  0.00  0.00      A     
ATOM   3324  HG1 MET A 215      -7.612 -11.695  14.032  0.00  0.00      A     
ATOM   3325  HG2 MET A 215      -5.968 -11.074  14.217  0.00  0.00      A     
ATOM   3326  SD  MET A 215      -6.509 -11.532  11.919  0.00  0.00      A     
ATOM   3327  CE  MET A 215      -6.215 -13.299  12.198  0.00  0.00      A     
ATOM   3328  HE1 MET A 215      -7.118 -13.763  12.594  0.00  0.00      A     
ATOM   3329  HE2 MET A 215      -5.395 -13.432  12.902  0.00  0.00      A     
ATOM   3330  HE3 MET A 215      -5.955 -13.776  11.254  0.00  0.00      A     
ATOM   3331  C   MET A 215      -7.165  -7.184  12.937  0.00  0.00      A     
ATOM   3332  O   MET A 215      -6.904  -6.678  11.841  0.00  0.00      A     
ATOM   3333  N   ILE A 216      -7.937  -6.553  13.835  0.00  0.00      A     
ATOM   3334  HN  ILE A 216      -8.141  -7.050  14.698  0.00  0.00      A     
ATOM   3335  CA  ILE A 216      -8.714  -5.312  13.565  0.00  0.00      A     
ATOM   3336  HA  ILE A 216      -9.470  -5.578  12.827  0.00  0.00      A     
ATOM   3337  CB  ILE A 216      -9.445  -4.829  14.839  0.00  0.00      A     
ATOM   3338  HB  ILE A 216      -9.981  -5.684  15.249  0.00  0.00      A     
ATOM   3339  CG2 ILE A 216      -8.458  -4.333  15.911  0.00  0.00      A     
ATOM   3340 HG21 ILE A 216      -8.998  -4.118  16.831  0.00  0.00      A     
ATOM   3341 HG22 ILE A 216      -7.956  -3.419  15.597  0.00  0.00      A     
ATOM   3342 HG23 ILE A 216      -7.725  -5.107  16.120  0.00  0.00      A     
ATOM   3343  CG1 ILE A 216     -10.464  -3.693  14.588  0.00  0.00      A     
ATOM   3344 HG11 ILE A 216      -9.955  -2.806  14.213  0.00  0.00      A     
ATOM   3345 HG12 ILE A 216     -10.912  -3.417  15.541  0.00  0.00      A     
ATOM   3346  CD  ILE A 216     -11.598  -4.055  13.622  0.00  0.00      A     
ATOM   3347  HD1 ILE A 216     -12.303  -3.225  13.568  0.00  0.00      A     
ATOM   3348  HD2 ILE A 216     -12.122  -4.941  13.977  0.00  0.00      A     
ATOM   3349  HD3 ILE A 216     -11.206  -4.245  12.625  0.00  0.00      A     
ATOM   3350  C   ILE A 216      -7.914  -4.147  12.964  0.00  0.00      A     
ATOM   3351  O   ILE A 216      -8.433  -3.367  12.165  0.00  0.00      A     
ATOM   3352  N   ALA A 217      -6.626  -4.033  13.290  0.00  0.00      A     
ATOM   3353  HN  ALA A 217      -6.245  -4.691  13.955  0.00  0.00      A     
ATOM   3354  CA  ALA A 217      -5.747  -3.007  12.735  0.00  0.00      A     
ATOM   3355  HA  ALA A 217      -6.190  -2.037  12.956  0.00  0.00      A     
ATOM   3356  CB  ALA A 217      -4.420  -3.076  13.482  0.00  0.00      A     
ATOM   3357  HB1 ALA A 217      -4.599  -2.905  14.543  0.00  0.00      A     
ATOM   3358  HB2 ALA A 217      -3.750  -2.305  13.110  0.00  0.00      A     
ATOM   3359  HB3 ALA A 217      -3.955  -4.051  13.346  0.00  0.00      A     
ATOM   3360  C   ALA A 217      -5.573  -3.058  11.199  0.00  0.00      A     
ATOM   3361  O   ALA A 217      -5.125  -2.071  10.616  0.00  0.00      A     
ATOM   3362  N   GLN A 218      -5.983  -4.142  10.523  0.00  0.00      A     
ATOM   3363  HN  GLN A 218      -6.339  -4.928  11.054  0.00  0.00      A     
ATOM   3364  CA  GLN A 218      -6.083  -4.193   9.058  0.00  0.00      A     
ATOM   3365  HA  GLN A 218      -5.224  -3.667   8.654  0.00  0.00      A     
ATOM   3366  CB  GLN A 218      -5.971  -5.642   8.564  0.00  0.00      A     
ATOM   3367  HB1 GLN A 218      -6.876  -6.198   8.813  0.00  0.00      A     
ATOM   3368  HB2 GLN A 218      -5.122  -6.110   9.060  0.00  0.00      A     
ATOM   3369  CG  GLN A 218      -5.729  -5.676   7.045  0.00  0.00      A     
ATOM   3370  HG1 GLN A 218      -4.930  -4.988   6.776  0.00  0.00      A     
ATOM   3371  HG2 GLN A 218      -6.634  -5.358   6.527  0.00  0.00      A     
ATOM   3372  CD  GLN A 218      -5.358  -7.060   6.541  0.00  0.00      A     
ATOM   3373  OE1 GLN A 218      -6.191  -7.853   6.161  0.00  0.00      A     
ATOM   3374  NE2 GLN A 218      -4.105  -7.440   6.487  0.00  0.00      A     
ATOM   3375 HE21 GLN A 218      -3.967  -8.367   6.136  0.00  0.00      A     
ATOM   3376 HE22 GLN A 218      -3.353  -6.893   6.898  0.00  0.00      A     
ATOM   3377  C   GLN A 218      -7.342  -3.477   8.526  0.00  0.00      A     
ATOM   3378  O   GLN A 218      -7.275  -2.803   7.503  0.00  0.00      A     
ATOM   3379  N   THR A 219      -8.453  -3.490   9.270  0.00  0.00      A     
ATOM   3380  HN  THR A 219      -8.478  -4.078  10.093  0.00  0.00      A     
ATOM   3381  CA  THR A 219      -9.625  -2.615   9.024  0.00  0.00      A     
ATOM   3382  HA  THR A 219      -9.911  -2.692   7.976  0.00  0.00      A     
ATOM   3383  CB  THR A 219     -10.838  -3.022   9.873  0.00  0.00      A     
ATOM   3384  HB  THR A 219     -10.657  -2.778  10.919  0.00  0.00      A     
ATOM   3385  CG2 THR A 219     -12.135  -2.358   9.420  0.00  0.00      A     
ATOM   3386 HG21 THR A 219     -12.061  -1.276   9.529  0.00  0.00      A     
ATOM   3387 HG22 THR A 219     -12.963  -2.709  10.036  0.00  0.00      A     
ATOM   3388 HG23 THR A 219     -12.332  -2.601   8.376  0.00  0.00      A     
ATOM   3389  OG1 THR A 219     -11.058  -4.403   9.753  0.00  0.00      A     
ATOM   3390  HG1 THR A 219     -11.938  -4.586  10.089  0.00  0.00      A     
ATOM   3391  C   THR A 219      -9.314  -1.146   9.316  0.00  0.00      A     
ATOM   3392  O   THR A 219      -9.651  -0.275   8.521  0.00  0.00      A     
ATOM   3393  N   VAL A 220      -8.586  -0.851  10.403  0.00  0.00      A     
ATOM   3394  HN  VAL A 220      -8.395  -1.608  11.052  0.00  0.00      A     
ATOM   3395  CA  VAL A 220      -8.050   0.512  10.678  0.00  0.00      A     
ATOM   3396  HA  VAL A 220      -8.880   1.220  10.661  0.00  0.00      A     
ATOM   3397  CB  VAL A 220      -7.371   0.616  12.058  0.00  0.00      A     
ATOM   3398  HB  VAL A 220      -6.451   0.033  12.052  0.00  0.00      A     
ATOM   3399  CG1 VAL A 220      -7.031   2.067  12.413  0.00  0.00      A     
ATOM   3400 HG11 VAL A 220      -6.527   2.101  13.376  0.00  0.00      A     
ATOM   3401 HG12 VAL A 220      -7.944   2.661  12.460  0.00  0.00      A     
ATOM   3402 HG13 VAL A 220      -6.365   2.505  11.673  0.00  0.00      A     
ATOM   3403  CG2 VAL A 220      -8.274   0.098  13.181  0.00  0.00      A     
ATOM   3404 HG21 VAL A 220      -8.485  -0.960  13.050  0.00  0.00      A     
ATOM   3405 HG22 VAL A 220      -9.216   0.647  13.178  0.00  0.00      A     
ATOM   3406 HG23 VAL A 220      -7.782   0.226  14.145  0.00  0.00      A     
ATOM   3407  C   VAL A 220      -7.058   0.967   9.598  0.00  0.00      A     
ATOM   3408  O   VAL A 220      -7.092   2.110   9.153  0.00  0.00      A     
ATOM   3409  N   THR A 221      -6.214   0.050   9.117  0.00  0.00      A     
ATOM   3410  HN  THR A 221      -6.198  -0.851   9.577  0.00  0.00      A     
ATOM   3411  CA  THR A 221      -5.352   0.234   7.928  0.00  0.00      A     
ATOM   3412  HA  THR A 221      -4.700   1.092   8.082  0.00  0.00      A     
ATOM   3413  CB  THR A 221      -4.456  -0.984   7.686  0.00  0.00      A     
ATOM   3414  HB  THR A 221      -5.054  -1.881   7.768  0.00  0.00      A     
ATOM   3415  CG2 THR A 221      -3.768  -1.034   6.329  0.00  0.00      A     
ATOM   3416 HG21 THR A 221      -4.497  -1.254   5.550  0.00  0.00      A     
ATOM   3417 HG22 THR A 221      -3.033  -1.834   6.331  0.00  0.00      A     
ATOM   3418 HG23 THR A 221      -3.290  -0.083   6.111  0.00  0.00      A     
ATOM   3419  OG1 THR A 221      -3.460  -1.017   8.677  0.00  0.00      A     
ATOM   3420  HG1 THR A 221      -3.894  -1.365   9.474  0.00  0.00      A     
ATOM   3421  C   THR A 221      -6.145   0.508   6.658  0.00  0.00      A     
ATOM   3422  O   THR A 221      -5.737   1.374   5.898  0.00  0.00      A     
ATOM   3423  N   ALA A 222      -7.278  -0.159   6.424  0.00  0.00      A     
ATOM   3424  HN  ALA A 222      -7.525  -0.938   7.021  0.00  0.00      A     
ATOM   3425  CA  ALA A 222      -8.175   0.172   5.315  0.00  0.00      A     
ATOM   3426  HA  ALA A 222      -7.592   0.173   4.393  0.00  0.00      A     
ATOM   3427  CB  ALA A 222      -9.240  -0.925   5.186  0.00  0.00      A     
ATOM   3428  HB1 ALA A 222      -9.843  -0.740   4.296  0.00  0.00      A     
ATOM   3429  HB2 ALA A 222      -9.891  -0.934   6.058  0.00  0.00      A     
ATOM   3430  HB3 ALA A 222      -8.757  -1.899   5.086  0.00  0.00      A     
ATOM   3431  C   ALA A 222      -8.781   1.586   5.449  0.00  0.00      A     
ATOM   3432  O   ALA A 222      -8.730   2.353   4.496  0.00  0.00      A     
ATOM   3433  N   VAL A 223      -9.256   2.004   6.630  0.00  0.00      A     
ATOM   3434  HN  VAL A 223      -9.306   1.331   7.389  0.00  0.00      A     
ATOM   3435  CA  VAL A 223      -9.701   3.407   6.857  0.00  0.00      A     
ATOM   3436  HA  VAL A 223     -10.503   3.629   6.153  0.00  0.00      A     
ATOM   3437  CB  VAL A 223     -10.264   3.619   8.277  0.00  0.00      A     
ATOM   3438  HB  VAL A 223      -9.515   3.335   9.015  0.00  0.00      A     
ATOM   3439  CG1 VAL A 223     -10.671   5.077   8.526  0.00  0.00      A     
ATOM   3440 HG11 VAL A 223      -9.793   5.723   8.535  0.00  0.00      A     
ATOM   3441 HG12 VAL A 223     -11.160   5.166   9.495  0.00  0.00      A     
ATOM   3442 HG13 VAL A 223     -11.359   5.414   7.749  0.00  0.00      A     
ATOM   3443  CG2 VAL A 223     -11.521   2.770   8.497  0.00  0.00      A     
ATOM   3444 HG21 VAL A 223     -11.895   2.918   9.509  0.00  0.00      A     
ATOM   3445 HG22 VAL A 223     -11.295   1.713   8.368  0.00  0.00      A     
ATOM   3446 HG23 VAL A 223     -12.295   3.056   7.784  0.00  0.00      A     
ATOM   3447  C   VAL A 223      -8.588   4.425   6.568  0.00  0.00      A     
ATOM   3448  O   VAL A 223      -8.807   5.394   5.837  0.00  0.00      A     
ATOM   3449  N   ALA A 224      -7.375   4.181   7.070  0.00  0.00      A     
ATOM   3450  HN  ALA A 224      -7.272   3.388   7.694  0.00  0.00      A     
ATOM   3451  CA  ALA A 224      -6.196   5.015   6.813  0.00  0.00      A     
ATOM   3452  HA  ALA A 224      -6.452   6.047   7.045  0.00  0.00      A     
ATOM   3453  CB  ALA A 224      -5.096   4.564   7.779  0.00  0.00      A     
ATOM   3454  HB1 ALA A 224      -5.463   4.621   8.804  0.00  0.00      A     
ATOM   3455  HB2 ALA A 224      -4.228   5.216   7.673  0.00  0.00      A     
ATOM   3456  HB3 ALA A 224      -4.800   3.537   7.561  0.00  0.00      A     
ATOM   3457  C   ALA A 224      -5.696   4.985   5.349  0.00  0.00      A     
ATOM   3458  O   ALA A 224      -5.303   6.016   4.801  0.00  0.00      A     
ATOM   3459  N   GLY A 225      -5.733   3.822   4.698  0.00  0.00      A     
ATOM   3460  HN  GLY A 225      -6.050   3.014   5.224  0.00  0.00      A     
ATOM   3461  CA  GLY A 225      -5.219   3.559   3.348  0.00  0.00      A     
ATOM   3462  HA1 GLY A 225      -5.029   2.490   3.250  0.00  0.00      A     
ATOM   3463  HA2 GLY A 225      -4.279   4.087   3.205  0.00  0.00      A     
ATOM   3464  C   GLY A 225      -6.177   3.959   2.226  0.00  0.00      A     
ATOM   3465  O   GLY A 225      -5.736   4.531   1.233  0.00  0.00      A     
ATOM   3466  N   LEU A 226      -7.487   3.785   2.420  0.00  0.00      A     
ATOM   3467  HN  LEU A 226      -7.780   3.253   3.234  0.00  0.00      A     
ATOM   3468  CA  LEU A 226      -8.530   4.373   1.574  0.00  0.00      A     
ATOM   3469  HA  LEU A 226      -8.264   4.195   0.536  0.00  0.00      A     
ATOM   3470  CB  LEU A 226      -9.875   3.670   1.830  0.00  0.00      A     
ATOM   3471  HB1 LEU A 226     -10.622   4.139   1.192  0.00  0.00      A     
ATOM   3472  HB2 LEU A 226     -10.175   3.832   2.866  0.00  0.00      A     
ATOM   3473  CG  LEU A 226      -9.887   2.154   1.534  0.00  0.00      A     
ATOM   3474  HG  LEU A 226      -9.232   1.622   2.217  0.00  0.00      A     
ATOM   3475  CD1 LEU A 226     -11.301   1.611   1.715  0.00  0.00      A     
ATOM   3476 HD11 LEU A 226     -11.976   2.091   1.005  0.00  0.00      A     
ATOM   3477 HD12 LEU A 226     -11.639   1.811   2.731  0.00  0.00      A     
ATOM   3478 HD13 LEU A 226     -11.306   0.535   1.546  0.00  0.00      A     
ATOM   3479  CD2 LEU A 226      -9.421   1.830   0.118  0.00  0.00      A     
ATOM   3480 HD21 LEU A 226      -8.342   1.960   0.060  0.00  0.00      A     
ATOM   3481 HD22 LEU A 226      -9.921   2.493  -0.587  0.00  0.00      A     
ATOM   3482 HD23 LEU A 226      -9.655   0.793  -0.112  0.00  0.00      A     
ATOM   3483  C   LEU A 226      -8.627   5.906   1.734  0.00  0.00      A     
ATOM   3484  O   LEU A 226      -8.727   6.620   0.740  0.00  0.00      A     
ATOM   3485  N   THR A 227      -8.464   6.449   2.949  0.00  0.00      A     
ATOM   3486  HN  THR A 227      -8.444   5.830   3.751  0.00  0.00      A     
ATOM   3487  CA  THR A 227      -8.242   7.910   3.146  0.00  0.00      A     
ATOM   3488  HA  THR A 227      -9.075   8.455   2.705  0.00  0.00      A     
ATOM   3489  CB  THR A 227      -8.179   8.290   4.633  0.00  0.00      A     
ATOM   3490  HB  THR A 227      -7.397   7.715   5.130  0.00  0.00      A     
ATOM   3491  CG2 THR A 227      -7.940   9.775   4.889  0.00  0.00      A     
ATOM   3492 HG21 THR A 227      -8.085   9.991   5.948  0.00  0.00      A     
ATOM   3493 HG22 THR A 227      -8.638  10.373   4.303  0.00  0.00      A     
ATOM   3494 HG23 THR A 227      -6.919  10.044   4.618  0.00  0.00      A     
ATOM   3495  OG1 THR A 227      -9.418   7.995   5.229  0.00  0.00      A     
ATOM   3496  HG1 THR A 227      -9.368   7.060   5.499  0.00  0.00      A     
ATOM   3497  C   THR A 227      -6.973   8.407   2.445  0.00  0.00      A     
ATOM   3498  O   THR A 227      -6.956   9.484   1.854  0.00  0.00      A     
ATOM   3499  N   SER A 228      -5.917   7.590   2.435  0.00  0.00      A     
ATOM   3500  HN  SER A 228      -5.978   6.741   2.981  0.00  0.00      A     
ATOM   3501  CA  SER A 228      -4.676   7.842   1.678  0.00  0.00      A     
ATOM   3502  HA  SER A 228      -4.405   8.891   1.789  0.00  0.00      A     
ATOM   3503  CB  SER A 228      -3.510   7.011   2.225  0.00  0.00      A     
ATOM   3504  HB1 SER A 228      -2.597   7.256   1.680  0.00  0.00      A     
ATOM   3505  HB2 SER A 228      -3.721   5.951   2.095  0.00  0.00      A     
ATOM   3506  OG  SER A 228      -3.305   7.288   3.592  0.00  0.00      A     
ATOM   3507  HG1 SER A 228      -4.052   6.900   4.088  0.00  0.00      A     
ATOM   3508  C   SER A 228      -4.769   7.553   0.174  0.00  0.00      A     
ATOM   3509  O   SER A 228      -3.810   7.835  -0.537  0.00  0.00      A     
ATOM   3510  N   TYR A 229      -5.867   6.997  -0.353  0.00  0.00      A     
ATOM   3511  HN  TYR A 229      -6.651   6.805   0.259  0.00  0.00      A     
ATOM   3512  CA  TYR A 229      -5.908   6.427  -1.713  0.00  0.00      A     
ATOM   3513  HA  TYR A 229      -5.177   5.617  -1.718  0.00  0.00      A     
ATOM   3514  CB  TYR A 229      -7.269   5.774  -1.990  0.00  0.00      A     
ATOM   3515  HB1 TYR A 229      -7.999   6.528  -2.276  0.00  0.00      A     
ATOM   3516  HB2 TYR A 229      -7.622   5.331  -1.068  0.00  0.00      A     
ATOM   3517  CG  TYR A 229      -7.239   4.660  -3.020  0.00  0.00      A     
ATOM   3518  CD1 TYR A 229      -7.171   3.320  -2.587  0.00  0.00      A     
ATOM   3519  HD1 TYR A 229      -7.137   3.103  -1.527  0.00  0.00      A     
ATOM   3520  CE1 TYR A 229      -7.128   2.269  -3.524  0.00  0.00      A     
ATOM   3521  HE1 TYR A 229      -7.072   1.244  -3.191  0.00  0.00      A     
ATOM   3522  CZ  TYR A 229      -7.116   2.559  -4.903  0.00  0.00      A     
ATOM   3523  OH  TYR A 229      -7.032   1.551  -5.811  0.00  0.00      A     
ATOM   3524  HH  TYR A 229      -7.163   0.676  -5.391  0.00  0.00      A     
ATOM   3525  CE2 TYR A 229      -7.181   3.899  -5.336  0.00  0.00      A     
ATOM   3526  HE2 TYR A 229      -7.143   4.114  -6.391  0.00  0.00      A     
ATOM   3527  CD2 TYR A 229      -7.254   4.949  -4.398  0.00  0.00      A     
ATOM   3528  HD2 TYR A 229      -7.276   5.977  -4.733  0.00  0.00      A     
ATOM   3529  C   TYR A 229      -5.488   7.374  -2.860  0.00  0.00      A     
ATOM   3530  O   TYR A 229      -4.726   6.915  -3.714  0.00  0.00      A     
ATOM   3531  N   PRO A 230      -5.849   8.680  -2.892  0.00  0.00      A     
ATOM   3532  CD  PRO A 230      -6.748   9.362  -1.970  0.00  0.00      A     
ATOM   3533  HD1 PRO A 230      -6.221   9.593  -1.045  0.00  0.00      A     
ATOM   3534  HD2 PRO A 230      -7.636   8.768  -1.754  0.00  0.00      A     
ATOM   3535  CG  PRO A 230      -7.145  10.665  -2.652  0.00  0.00      A     
ATOM   3536  HG1 PRO A 230      -8.065  10.507  -3.210  0.00  0.00      A     
ATOM   3537  HG2 PRO A 230      -7.284  11.466  -1.926  0.00  0.00      A     
ATOM   3538  CB  PRO A 230      -5.995  10.971  -3.614  0.00  0.00      A     
ATOM   3539  HB1 PRO A 230      -6.373  11.397  -4.542  0.00  0.00      A     
ATOM   3540  HB2 PRO A 230      -5.323  11.689  -3.140  0.00  0.00      A     
ATOM   3541  CA  PRO A 230      -5.281   9.628  -3.863  0.00  0.00      A     
ATOM   3542  HA  PRO A 230      -5.489   9.281  -4.876  0.00  0.00      A     
ATOM   3543  C   PRO A 230      -3.760   9.774  -3.679  0.00  0.00      A     
ATOM   3544  O   PRO A 230      -2.963   9.619  -4.609  0.00  0.00      A     
ATOM   3545  N   PHE A 231      -3.357  10.006  -2.430  0.00  0.00      A     
ATOM   3546  HN  PHE A 231      -4.078  10.043  -1.724  0.00  0.00      A     
ATOM   3547  CA  PHE A 231      -1.982  10.204  -1.962  0.00  0.00      A     
ATOM   3548  HA  PHE A 231      -1.523  10.976  -2.582  0.00  0.00      A     
ATOM   3549  CB  PHE A 231      -2.044  10.753  -0.531  0.00  0.00      A     
ATOM   3550  HB1 PHE A 231      -1.044  11.065  -0.236  0.00  0.00      A     
ATOM   3551  HB2 PHE A 231      -2.358   9.955   0.142  0.00  0.00      A     
ATOM   3552  CG  PHE A 231      -2.975  11.943  -0.361  0.00  0.00      A     
ATOM   3553  CD1 PHE A 231      -4.263  11.769   0.185  0.00  0.00      A     
ATOM   3554  HD1 PHE A 231      -4.595  10.792   0.505  0.00  0.00      A     
ATOM   3555  CE1 PHE A 231      -5.122  12.872   0.335  0.00  0.00      A     
ATOM   3556  HE1 PHE A 231      -6.104  12.733   0.770  0.00  0.00      A     
ATOM   3557  CZ  PHE A 231      -4.699  14.154  -0.058  0.00  0.00      A     
ATOM   3558  HZ  PHE A 231      -5.353  15.005   0.073  0.00  0.00      A     
ATOM   3559  CE2 PHE A 231      -3.417  14.330  -0.608  0.00  0.00      A     
ATOM   3560  HE2 PHE A 231      -3.084  15.317  -0.902  0.00  0.00      A     
ATOM   3561  CD2 PHE A 231      -2.558  13.226  -0.762  0.00  0.00      A     
ATOM   3562  HD2 PHE A 231      -1.574  13.369  -1.186  0.00  0.00      A     
ATOM   3563  C   PHE A 231      -1.074   8.959  -2.082  0.00  0.00      A     
ATOM   3564  O   PHE A 231       0.139   9.110  -2.193  0.00  0.00      A     
ATOM   3565  N   ASP A 232      -1.625   7.756  -2.269  0.00  0.00      A     
ATOM   3566  HN  ASP A 232      -2.604   7.667  -2.015  0.00  0.00      A     
ATOM   3567  CA  ASP A 232      -0.896   6.532  -2.662  0.00  0.00      A     
ATOM   3568  HA  ASP A 232       0.175   6.703  -2.542  0.00  0.00      A     
ATOM   3569  CB  ASP A 232      -1.281   5.405  -1.688  0.00  0.00      A     
ATOM   3570  HB1 ASP A 232      -2.325   5.129  -1.853  0.00  0.00      A     
ATOM   3571  HB2 ASP A 232      -1.188   5.781  -0.669  0.00  0.00      A     
ATOM   3572  CG  ASP A 232      -0.384   4.168  -1.829  0.00  0.00      A     
ATOM   3573  OD1 ASP A 232       0.854   4.328  -1.870  0.00  0.00      A     
ATOM   3574  OD2 ASP A 232      -0.925   3.037  -1.920  0.00  0.00      A     
ATOM   3575  C   ASP A 232      -1.099   6.100  -4.139  0.00  0.00      A     
ATOM   3576  O   ASP A 232      -0.294   5.336  -4.672  0.00  0.00      A     
ATOM   3577  N   THR A 233      -2.107   6.612  -4.858  0.00  0.00      A     
ATOM   3578  HN  THR A 233      -2.782   7.198  -4.379  0.00  0.00      A     
ATOM   3579  CA  THR A 233      -2.431   6.124  -6.224  0.00  0.00      A     
ATOM   3580  HA  THR A 233      -1.885   5.204  -6.379  0.00  0.00      A     
ATOM   3581  CB  THR A 233      -3.896   5.706  -6.380  0.00  0.00      A     
ATOM   3582  HB  THR A 233      -4.542   6.574  -6.265  0.00  0.00      A     
ATOM   3583  CG2 THR A 233      -4.204   4.985  -7.691  0.00  0.00      A     
ATOM   3584 HG21 THR A 233      -5.244   4.660  -7.684  0.00  0.00      A     
ATOM   3585 HG22 THR A 233      -3.560   4.112  -7.795  0.00  0.00      A     
ATOM   3586 HG23 THR A 233      -4.056   5.657  -8.533  0.00  0.00      A     
ATOM   3587  OG1 THR A 233      -4.187   4.771  -5.377  0.00  0.00      A     
ATOM   3588  HG1 THR A 233      -4.451   5.306  -4.612  0.00  0.00      A     
ATOM   3589  C   THR A 233      -1.987   7.028  -7.372  0.00  0.00      A     
ATOM   3590  O   THR A 233      -1.581   6.492  -8.404  0.00  0.00      A     
ATOM   3591  N   VAL A 234      -1.891   8.357  -7.218  0.00  0.00      A     
ATOM   3592  HN  VAL A 234      -2.240   8.778  -6.363  0.00  0.00      A     
ATOM   3593  CA  VAL A 234      -1.130   9.188  -8.198  0.00  0.00      A     
ATOM   3594  HA  VAL A 234      -1.545   8.961  -9.180  0.00  0.00      A     
ATOM   3595  CB  VAL A 234      -1.295  10.717  -8.042  0.00  0.00      A     
ATOM   3596  HB  VAL A 234      -0.922  11.159  -8.964  0.00  0.00      A     
ATOM   3597  CG1 VAL A 234      -2.770  11.093  -7.906  0.00  0.00      A     
ATOM   3598 HG11 VAL A 234      -3.332  10.699  -8.750  0.00  0.00      A     
ATOM   3599 HG12 VAL A 234      -2.862  12.177  -7.878  0.00  0.00      A     
ATOM   3600 HG13 VAL A 234      -3.189  10.695  -6.984  0.00  0.00      A     
ATOM   3601  CG2 VAL A 234      -0.546  11.415  -6.906  0.00  0.00      A     
ATOM   3602 HG21 VAL A 234       0.487  11.080  -6.849  0.00  0.00      A     
ATOM   3603 HG22 VAL A 234      -1.057  11.253  -5.961  0.00  0.00      A     
ATOM   3604 HG23 VAL A 234      -0.541  12.489  -7.096  0.00  0.00      A     
ATOM   3605  C   VAL A 234       0.354   8.785  -8.283  0.00  0.00      A     
ATOM   3606  O   VAL A 234       0.938   8.784  -9.366  0.00  0.00      A     
ATOM   3607  N   ARG A 235       0.917   8.310  -7.165  0.00  0.00      A     
ATOM   3608  HN  ARG A 235       0.366   8.462  -6.324  0.00  0.00      A     
ATOM   3609  CA  ARG A 235       2.163   7.539  -7.000  0.00  0.00      A     
ATOM   3610  HA  ARG A 235       3.006   8.115  -7.386  0.00  0.00      A     
ATOM   3611  CB  ARG A 235       2.355   7.325  -5.486  0.00  0.00      A     
ATOM   3612  HB1 ARG A 235       1.437   6.915  -5.087  0.00  0.00      A     
ATOM   3613  HB2 ARG A 235       2.487   8.298  -5.013  0.00  0.00      A     
ATOM   3614  CG  ARG A 235       3.517   6.421  -5.052  0.00  0.00      A     
ATOM   3615  HG1 ARG A 235       4.434   7.009  -5.056  0.00  0.00      A     
ATOM   3616  HG2 ARG A 235       3.634   5.580  -5.735  0.00  0.00      A     
ATOM   3617  CD  ARG A 235       3.247   5.856  -3.649  0.00  0.00      A     
ATOM   3618  HD1 ARG A 235       2.417   5.149  -3.722  0.00  0.00      A     
ATOM   3619  HD2 ARG A 235       2.935   6.662  -2.982  0.00  0.00      A     
ATOM   3620  NE  ARG A 235       4.444   5.189  -3.099  0.00  0.00      A     
ATOM   3621  HE  ARG A 235       5.343   5.590  -3.325  0.00  0.00      A     
ATOM   3622  CZ  ARG A 235       4.465   4.137  -2.316  0.00  0.00      A     
ATOM   3623  NH1 ARG A 235       3.438   3.535  -1.852  0.00  0.00      A     
ATOM   3624 HH11 ARG A 235       3.578   2.695  -1.316  0.00  0.00      A     
ATOM   3625 HH12 ARG A 235       2.499   3.917  -1.986  0.00  0.00      A     
ATOM   3626  NH2 ARG A 235       5.561   3.589  -1.948  0.00  0.00      A     
ATOM   3627 HH21 ARG A 235       5.464   2.719  -1.441  0.00  0.00      A     
ATOM   3628 HH22 ARG A 235       6.428   3.853  -2.369  0.00  0.00      A     
ATOM   3629  C   ARG A 235       2.142   6.223  -7.784  0.00  0.00      A     
ATOM   3630  O   ARG A 235       2.988   6.053  -8.652  0.00  0.00      A     
ATOM   3631  N   ARG A 236       1.173   5.318  -7.564  0.00  0.00      A     
ATOM   3632  HN  ARG A 236       0.543   5.505  -6.790  0.00  0.00      A     
ATOM   3633  CA  ARG A 236       1.017   4.048  -8.338  0.00  0.00      A     
ATOM   3634  HA  ARG A 236       1.897   3.423  -8.183  0.00  0.00      A     
ATOM   3635  CB  ARG A 236      -0.212   3.258  -7.866  0.00  0.00      A     
ATOM   3636  HB1 ARG A 236      -0.415   2.443  -8.564  0.00  0.00      A     
ATOM   3637  HB2 ARG A 236      -1.079   3.914  -7.862  0.00  0.00      A     
ATOM   3638  CG  ARG A 236       0.009   2.645  -6.481  0.00  0.00      A     
ATOM   3639  HG1 ARG A 236       0.543   3.341  -5.839  0.00  0.00      A     
ATOM   3640  HG2 ARG A 236       0.624   1.750  -6.579  0.00  0.00      A     
ATOM   3641  CD  ARG A 236      -1.322   2.280  -5.821  0.00  0.00      A     
ATOM   3642  HD1 ARG A 236      -1.825   1.513  -6.412  0.00  0.00      A     
ATOM   3643  HD2 ARG A 236      -1.968   3.157  -5.781  0.00  0.00      A     
ATOM   3644  NE  ARG A 236      -1.084   1.820  -4.450  0.00  0.00      A     
ATOM   3645  HE  ARG A 236      -1.013   2.506  -3.704  0.00  0.00      A     
ATOM   3646  CZ  ARG A 236      -0.862   0.604  -4.047  0.00  0.00      A     
ATOM   3647  NH1 ARG A 236      -0.927  -0.438  -4.786  0.00  0.00      A     
ATOM   3648 HH11 ARG A 236      -0.853  -1.316  -4.266  0.00  0.00      A     
ATOM   3649 HH12 ARG A 236      -1.371  -0.396  -5.677  0.00  0.00      A     
ATOM   3650  NH2 ARG A 236      -0.568   0.379  -2.830  0.00  0.00      A     
ATOM   3651 HH21 ARG A 236      -0.557  -0.608  -2.573  0.00  0.00      A     
ATOM   3652 HH22 ARG A 236      -0.601   1.162  -2.192  0.00  0.00      A     
ATOM   3653  C   ARG A 236       0.938   4.249  -9.854  0.00  0.00      A     
ATOM   3654  O   ARG A 236       1.648   3.569 -10.586  0.00  0.00      A     
ATOM   3655  N   ARG A 237       0.175   5.245 -10.313  0.00  0.00      A     
ATOM   3656  HN  ARG A 237      -0.389   5.728  -9.619  0.00  0.00      A     
ATOM   3657  CA  ARG A 237       0.113   5.713 -11.719  0.00  0.00      A     
ATOM   3658  HA  ARG A 237      -0.200   4.891 -12.365  0.00  0.00      A     
ATOM   3659  CB  ARG A 237      -0.934   6.834 -11.813  0.00  0.00      A     
ATOM   3660  HB1 ARG A 237      -0.880   7.301 -12.791  0.00  0.00      A     
ATOM   3661  HB2 ARG A 237      -0.700   7.598 -11.073  0.00  0.00      A     
ATOM   3662  CG  ARG A 237      -2.385   6.375 -11.595  0.00  0.00      A     
ATOM   3663  HG1 ARG A 237      -2.988   7.271 -11.446  0.00  0.00      A     
ATOM   3664  HG2 ARG A 237      -2.465   5.769 -10.694  0.00  0.00      A     
ATOM   3665  CD  ARG A 237      -2.965   5.584 -12.776  0.00  0.00      A     
ATOM   3666  HD1 ARG A 237      -2.563   4.570 -12.774  0.00  0.00      A     
ATOM   3667  HD2 ARG A 237      -2.671   6.074 -13.705  0.00  0.00      A     
ATOM   3668  NE  ARG A 237      -4.434   5.549 -12.663  0.00  0.00      A     
ATOM   3669  HE  ARG A 237      -4.832   5.547 -11.734  0.00  0.00      A     
ATOM   3670  CZ  ARG A 237      -5.322   5.851 -13.572  0.00  0.00      A     
ATOM   3671  NH1 ARG A 237      -5.097   5.937 -14.830  0.00  0.00      A     
ATOM   3672 HH11 ARG A 237      -5.844   6.272 -15.431  0.00  0.00      A     
ATOM   3673 HH12 ARG A 237      -4.178   5.736 -15.196  0.00  0.00      A     
ATOM   3674  NH2 ARG A 237      -6.504   6.145 -13.189  0.00  0.00      A     
ATOM   3675 HH21 ARG A 237      -7.183   6.468 -13.874  0.00  0.00      A     
ATOM   3676 HH22 ARG A 237      -6.679   6.163 -12.198  0.00  0.00      A     
ATOM   3677  C   ARG A 237       1.472   6.154 -12.294  0.00  0.00      A     
ATOM   3678  O   ARG A 237       1.721   5.978 -13.484  0.00  0.00      A     
ATOM   3679  N   MET A 238       2.392   6.624 -11.446  0.00  0.00      A     
ATOM   3680  HN  MET A 238       2.113   6.766 -10.485  0.00  0.00      A     
ATOM   3681  CA  MET A 238       3.811   6.826 -11.795  0.00  0.00      A     
ATOM   3682  HA  MET A 238       3.877   7.029 -12.861  0.00  0.00      A     
ATOM   3683  CB  MET A 238       4.394   8.045 -11.069  0.00  0.00      A     
ATOM   3684  HB1 MET A 238       5.458   8.101 -11.272  0.00  0.00      A     
ATOM   3685  HB2 MET A 238       4.246   7.956  -9.993  0.00  0.00      A     
ATOM   3686  CG  MET A 238       3.786   9.352 -11.566  0.00  0.00      A     
ATOM   3687  HG1 MET A 238       4.271  10.177 -11.041  0.00  0.00      A     
ATOM   3688  HG2 MET A 238       2.736   9.356 -11.289  0.00  0.00      A     
ATOM   3689  SD  MET A 238       3.916   9.645 -13.360  0.00  0.00      A     
ATOM   3690  CE  MET A 238       5.717   9.752 -13.562  0.00  0.00      A     
ATOM   3691  HE1 MET A 238       5.950  10.029 -14.591  0.00  0.00      A     
ATOM   3692  HE2 MET A 238       6.177   8.788 -13.345  0.00  0.00      A     
ATOM   3693  HE3 MET A 238       6.120  10.507 -12.887  0.00  0.00      A     
ATOM   3694  C   MET A 238       4.715   5.601 -11.589  0.00  0.00      A     
ATOM   3695  O   MET A 238       5.659   5.440 -12.350  0.00  0.00      A     
ATOM   3696  N   MET A 239       4.422   4.668 -10.680  0.00  0.00      A     
ATOM   3697  HN  MET A 239       3.687   4.869 -10.013  0.00  0.00      A     
ATOM   3698  CA  MET A 239       5.093   3.347 -10.651  0.00  0.00      A     
ATOM   3699  HA  MET A 239       6.169   3.520 -10.657  0.00  0.00      A     
ATOM   3700  CB  MET A 239       4.759   2.577  -9.363  0.00  0.00      A     
ATOM   3701  HB1 MET A 239       5.330   1.648  -9.354  0.00  0.00      A     
ATOM   3702  HB2 MET A 239       3.700   2.322  -9.351  0.00  0.00      A     
ATOM   3703  CG  MET A 239       5.098   3.362  -8.090  0.00  0.00      A     
ATOM   3704  HG1 MET A 239       4.909   2.720  -7.230  0.00  0.00      A     
ATOM   3705  HG2 MET A 239       4.421   4.208  -8.013  0.00  0.00      A     
ATOM   3706  SD  MET A 239       6.797   3.989  -7.978  0.00  0.00      A     
ATOM   3707  CE  MET A 239       6.614   5.062  -6.532  0.00  0.00      A     
ATOM   3708  HE1 MET A 239       5.925   5.873  -6.764  0.00  0.00      A     
ATOM   3709  HE2 MET A 239       7.584   5.481  -6.267  0.00  0.00      A     
ATOM   3710  HE3 MET A 239       6.228   4.485  -5.692  0.00  0.00      A     
ATOM   3711  C   MET A 239       4.783   2.491 -11.899  0.00  0.00      A     
ATOM   3712  O   MET A 239       5.630   1.731 -12.368  0.00  0.00      A     
ATOM   3713  N   MET A 240       3.609   2.700 -12.506  0.00  0.00      A     
ATOM   3714  HN  MET A 240       2.921   3.231 -11.983  0.00  0.00      A     
ATOM   3715  CA  MET A 240       3.240   2.264 -13.867  0.00  0.00      A     
ATOM   3716  HA  MET A 240       3.458   1.200 -13.969  0.00  0.00      A     
ATOM   3717  CB  MET A 240       1.724   2.457 -14.067  0.00  0.00      A     
ATOM   3718  HB1 MET A 240       1.453   2.203 -15.092  0.00  0.00      A     
ATOM   3719  HB2 MET A 240       1.481   3.505 -13.906  0.00  0.00      A     
ATOM   3720  CG  MET A 240       0.869   1.603 -13.118  0.00  0.00      A     
ATOM   3721  HG1 MET A 240       1.321   1.591 -12.128  0.00  0.00      A     
ATOM   3722  HG2 MET A 240       0.852   0.577 -13.486  0.00  0.00      A     
ATOM   3723  SD  MET A 240      -0.837   2.194 -12.936  0.00  0.00      A     
ATOM   3724  CE  MET A 240      -1.406   1.088 -11.618  0.00  0.00      A     
ATOM   3725  HE1 MET A 240      -1.290   0.052 -11.932  0.00  0.00      A     
ATOM   3726  HE2 MET A 240      -2.459   1.278 -11.409  0.00  0.00      A     
ATOM   3727  HE3 MET A 240      -0.820   1.257 -10.715  0.00  0.00      A     
ATOM   3728  C   MET A 240       4.024   2.983 -14.994  0.00  0.00      A     
ATOM   3729  O   MET A 240       4.025   2.507 -16.125  0.00  0.00      A     
ATOM   3730  N   GLN A 241       4.734   4.083 -14.697  0.00  0.00      A     
ATOM   3731  HN  GLN A 241       4.674   4.435 -13.752  0.00  0.00      A     
ATOM   3732  CA  GLN A 241       5.772   4.678 -15.566  0.00  0.00      A     
ATOM   3733  HA  GLN A 241       5.606   4.353 -16.594  0.00  0.00      A     
ATOM   3734  CB  GLN A 241       5.713   6.220 -15.553  0.00  0.00      A     
ATOM   3735  HB1 GLN A 241       6.423   6.594 -16.287  0.00  0.00      A     
ATOM   3736  HB2 GLN A 241       6.046   6.589 -14.584  0.00  0.00      A     
ATOM   3737  CG  GLN A 241       4.345   6.851 -15.859  0.00  0.00      A     
ATOM   3738  HG1 GLN A 241       4.479   7.923 -15.990  0.00  0.00      A     
ATOM   3739  HG2 GLN A 241       3.690   6.705 -15.005  0.00  0.00      A     
ATOM   3740  CD  GLN A 241       3.659   6.297 -17.099  0.00  0.00      A     
ATOM   3741  OE1 GLN A 241       4.002   6.579 -18.236  0.00  0.00      A     
ATOM   3742  NE2 GLN A 241       2.618   5.523 -16.926  0.00  0.00      A     
ATOM   3743 HE21 GLN A 241       2.238   5.068 -17.748  0.00  0.00      A     
ATOM   3744 HE22 GLN A 241       2.277   5.332 -16.000  0.00  0.00      A     
ATOM   3745  C   GLN A 241       7.195   4.209 -15.186  0.00  0.00      A     
ATOM   3746  O   GLN A 241       8.015   3.989 -16.069  0.00  0.00      A     
ATOM   3747  N   SER A 242       7.476   3.934 -13.902  0.00  0.00      A     
ATOM   3748  HN  SER A 242       6.826   4.260 -13.197  0.00  0.00      A     
ATOM   3749  CA  SER A 242       8.699   3.226 -13.455  0.00  0.00      A     
ATOM   3750  HA  SER A 242       9.551   3.787 -13.825  0.00  0.00      A     
ATOM   3751  CB  SER A 242       8.822   3.162 -11.927  0.00  0.00      A     
ATOM   3752  HB1 SER A 242       9.695   2.565 -11.660  0.00  0.00      A     
ATOM   3753  HB2 SER A 242       7.940   2.687 -11.503  0.00  0.00      A     
ATOM   3754  OG  SER A 242       8.986   4.453 -11.381  0.00  0.00      A     
ATOM   3755  HG1 SER A 242       9.693   4.420 -10.708  0.00  0.00      A     
ATOM   3756  C   SER A 242       8.846   1.798 -14.004  0.00  0.00      A     
ATOM   3757  O   SER A 242       9.934   1.234 -13.970  0.00  0.00      A     
ATOM   3758  N   GLY A 243       7.765   1.212 -14.531  0.00  0.00      A     
ATOM   3759  HN  GLY A 243       6.890   1.704 -14.426  0.00  0.00      A     
ATOM   3760  CA  GLY A 243       7.766  -0.042 -15.305  0.00  0.00      A     
ATOM   3761  HA1 GLY A 243       6.868  -0.611 -15.067  0.00  0.00      A     
ATOM   3762  HA2 GLY A 243       8.630  -0.645 -15.024  0.00  0.00      A     
ATOM   3763  C   GLY A 243       7.810   0.139 -16.833  0.00  0.00      A     
ATOM   3764  O   GLY A 243       7.429  -0.780 -17.557  0.00  0.00      A     
ATOM   3765  N   ARG A 244       8.234   1.314 -17.321  0.00  0.00      A     
ATOM   3766  HN  ARG A 244       8.536   2.005 -16.641  0.00  0.00      A     
ATOM   3767  CA  ARG A 244       8.300   1.736 -18.740  0.00  0.00      A     
ATOM   3768  HA  ARG A 244       8.287   0.857 -19.387  0.00  0.00      A     
ATOM   3769  CB  ARG A 244       7.059   2.597 -19.063  0.00  0.00      A     
ATOM   3770  HB1 ARG A 244       7.178   3.068 -20.036  0.00  0.00      A     
ATOM   3771  HB2 ARG A 244       6.969   3.394 -18.329  0.00  0.00      A     
ATOM   3772  CG  ARG A 244       5.761   1.773 -19.060  0.00  0.00      A     
ATOM   3773  HG1 ARG A 244       5.546   1.460 -18.039  0.00  0.00      A     
ATOM   3774  HG2 ARG A 244       5.891   0.877 -19.670  0.00  0.00      A     
ATOM   3775  CD  ARG A 244       4.558   2.566 -19.587  0.00  0.00      A     
ATOM   3776  HD1 ARG A 244       4.553   3.563 -19.138  0.00  0.00      A     
ATOM   3777  HD2 ARG A 244       3.651   2.044 -19.277  0.00  0.00      A     
ATOM   3778  NE  ARG A 244       4.577   2.662 -21.059  0.00  0.00      A     
ATOM   3779  HE  ARG A 244       5.405   2.319 -21.545  0.00  0.00      A     
ATOM   3780  CZ  ARG A 244       3.651   3.148 -21.845  0.00  0.00      A     
ATOM   3781  NH1 ARG A 244       2.563   3.687 -21.416  0.00  0.00      A     
ATOM   3782 HH11 ARG A 244       1.915   4.067 -22.071  0.00  0.00      A     
ATOM   3783 HH12 ARG A 244       2.377   3.699 -20.423  0.00  0.00      A     
ATOM   3784  NH2 ARG A 244       3.773   3.102 -23.120  0.00  0.00      A     
ATOM   3785 HH21 ARG A 244       3.156   3.641 -23.682  0.00  0.00      A     
ATOM   3786 HH22 ARG A 244       4.664   2.793 -23.505  0.00  0.00      A     
ATOM   3787  C   ARG A 244       9.618   2.473 -19.052  0.00  0.00      A     
ATOM   3788  O   ARG A 244      10.461   2.653 -18.176  0.00  0.00      A     
ATOM   3789  N   LYS A 245       9.827   2.876 -20.313  0.00  0.00      A     
ATOM   3790  HN  LYS A 245       9.062   2.723 -20.961  0.00  0.00      A     
ATOM   3791  CA  LYS A 245      11.096   3.481 -20.809  0.00  0.00      A     
ATOM   3792  HA  LYS A 245      11.882   3.316 -20.068  0.00  0.00      A     
ATOM   3793  CB  LYS A 245      11.531   2.802 -22.126  0.00  0.00      A     
ATOM   3794  HB1 LYS A 245      12.502   3.203 -22.423  0.00  0.00      A     
ATOM   3795  HB2 LYS A 245      10.832   3.076 -22.911  0.00  0.00      A     
ATOM   3796  CG  LYS A 245      11.654   1.265 -22.068  0.00  0.00      A     
ATOM   3797  HG1 LYS A 245      10.825   0.822 -21.516  0.00  0.00      A     
ATOM   3798  HG2 LYS A 245      12.581   1.010 -21.553  0.00  0.00      A     
ATOM   3799  CD  LYS A 245      11.674   0.657 -23.481  0.00  0.00      A     
ATOM   3800  HD1 LYS A 245      12.054  -0.364 -23.426  0.00  0.00      A     
ATOM   3801  HD2 LYS A 245      12.347   1.240 -24.113  0.00  0.00      A     
ATOM   3802  CE  LYS A 245      10.261   0.625 -24.087  0.00  0.00      A     
ATOM   3803  HE1 LYS A 245       9.731   1.538 -23.808  0.00  0.00      A     
ATOM   3804  HE2 LYS A 245       9.708  -0.217 -23.660  0.00  0.00      A     
ATOM   3805  NZ  LYS A 245      10.303   0.520 -25.565  0.00  0.00      A     
ATOM   3806  HZ1 LYS A 245      10.796  -0.316 -25.878  0.00  0.00      A     
ATOM   3807  HZ2 LYS A 245      10.775   1.324 -25.973  0.00  0.00      A     
ATOM   3808  HZ3 LYS A 245       9.367   0.471 -25.966  0.00  0.00      A     
ATOM   3809  C   LYS A 245      10.992   5.002 -21.013  0.00  0.00      A     
ATOM   3810  O   LYS A 245       9.923   5.515 -21.331  0.00  0.00      A     
ATOM   3811  N   GLY A 246      12.117   5.719 -20.944  0.00  0.00      A     
ATOM   3812  HN  GLY A 246      12.954   5.249 -20.637  0.00  0.00      A     
ATOM   3813  CA  GLY A 246      12.195   7.177 -21.205  0.00  0.00      A     
ATOM   3814  HA1 GLY A 246      13.242   7.481 -21.189  0.00  0.00      A     
ATOM   3815  HA2 GLY A 246      11.680   7.710 -20.405  0.00  0.00      A     
ATOM   3816  C   GLY A 246      11.596   7.654 -22.544  0.00  0.00      A     
ATOM   3817  O   GLY A 246      11.060   8.752 -22.626  0.00  0.00      A     
ATOM   3818  N   THR A 247      11.594   6.793 -23.569  0.00  0.00      A     
ATOM   3819  HN  THR A 247      12.098   5.930 -23.442  0.00  0.00      A     
ATOM   3820  CA  THR A 247      10.950   7.008 -24.892  0.00  0.00      A     
ATOM   3821  HA  THR A 247      10.605   8.040 -24.945  0.00  0.00      A     
ATOM   3822  CB  THR A 247      11.944   6.819 -26.048  0.00  0.00      A     
ATOM   3823  HB  THR A 247      11.421   6.931 -26.998  0.00  0.00      A     
ATOM   3824  CG2 THR A 247      13.065   7.854 -25.997  0.00  0.00      A     
ATOM   3825 HG21 THR A 247      13.699   7.761 -26.877  0.00  0.00      A     
ATOM   3826 HG22 THR A 247      13.675   7.715 -25.104  0.00  0.00      A     
ATOM   3827 HG23 THR A 247      12.634   8.855 -25.983  0.00  0.00      A     
ATOM   3828  OG1 THR A 247      12.557   5.548 -26.000  0.00  0.00      A     
ATOM   3829  HG1 THR A 247      13.058   5.497 -26.846  0.00  0.00      A     
ATOM   3830  C   THR A 247       9.689   6.152 -25.097  0.00  0.00      A     
ATOM   3831  O   THR A 247       9.389   5.669 -26.189  0.00  0.00      A     
ATOM   3832  N   ASP A 248       8.936   5.936 -24.021  0.00  0.00      A     
ATOM   3833  HN  ASP A 248       9.279   6.321 -23.150  0.00  0.00      A     
ATOM   3834  CA  ASP A 248       7.709   5.117 -23.962  0.00  0.00      A     
ATOM   3835  HA  ASP A 248       7.198   5.133 -24.926  0.00  0.00      A     
ATOM   3836  CB  ASP A 248       8.168   3.684 -23.668  0.00  0.00      A     
ATOM   3837  HB1 ASP A 248       8.786   3.711 -22.775  0.00  0.00      A     
ATOM   3838  HB2 ASP A 248       8.779   3.325 -24.498  0.00  0.00      A     
ATOM   3839  CG  ASP A 248       7.046   2.691 -23.410  0.00  0.00      A     
ATOM   3840  OD1 ASP A 248       7.033   2.120 -22.302  0.00  0.00      A     
ATOM   3841  OD2 ASP A 248       6.210   2.460 -24.311  0.00  0.00      A     
ATOM   3842  C   ASP A 248       6.683   5.604 -22.909  0.00  0.00      A     
ATOM   3843  O   ASP A 248       5.481   5.468 -23.121  0.00  0.00      A     
ATOM   3844  N   ILE A 249       7.131   6.204 -21.800  0.00  0.00      A     
ATOM   3845  HN  ILE A 249       8.130   6.210 -21.634  0.00  0.00      A     
ATOM   3846  CA  ILE A 249       6.259   6.858 -20.802  0.00  0.00      A     
ATOM   3847  HA  ILE A 249       5.610   6.087 -20.386  0.00  0.00      A     
ATOM   3848  CB  ILE A 249       7.077   7.456 -19.632  0.00  0.00      A     
ATOM   3849  HB  ILE A 249       6.384   8.003 -18.989  0.00  0.00      A     
ATOM   3850  CG2 ILE A 249       7.656   6.312 -18.786  0.00  0.00      A     
ATOM   3851 HG21 ILE A 249       6.846   5.666 -18.454  0.00  0.00      A     
ATOM   3852 HG22 ILE A 249       8.163   6.703 -17.904  0.00  0.00      A     
ATOM   3853 HG23 ILE A 249       8.365   5.722 -19.361  0.00  0.00      A     
ATOM   3854  CG1 ILE A 249       8.160   8.454 -20.105  0.00  0.00      A     
ATOM   3855 HG11 ILE A 249       7.700   9.192 -20.763  0.00  0.00      A     
ATOM   3856 HG12 ILE A 249       8.926   7.930 -20.675  0.00  0.00      A     
ATOM   3857  CD  ILE A 249       8.839   9.218 -18.961  0.00  0.00      A     
ATOM   3858  HD1 ILE A 249       8.087   9.710 -18.343  0.00  0.00      A     
ATOM   3859  HD2 ILE A 249       9.503   9.975 -19.381  0.00  0.00      A     
ATOM   3860  HD3 ILE A 249       9.432   8.540 -18.348  0.00  0.00      A     
ATOM   3861  C   ILE A 249       5.319   7.926 -21.395  0.00  0.00      A     
ATOM   3862  O   ILE A 249       5.621   8.593 -22.389  0.00  0.00      A     
ATOM   3863  N   MET A 250       4.173   8.128 -20.739  0.00  0.00      A     
ATOM   3864  HN  MET A 250       3.994   7.524 -19.942  0.00  0.00      A     
ATOM   3865  CA  MET A 250       3.119   9.062 -21.194  0.00  0.00      A     
ATOM   3866  HA  MET A 250       3.588   9.800 -21.841  0.00  0.00      A     
ATOM   3867  CB  MET A 250       2.103   8.300 -22.065  0.00  0.00      A     
ATOM   3868  HB1 MET A 250       2.650   7.724 -22.813  0.00  0.00      A     
ATOM   3869  HB2 MET A 250       1.477   9.021 -22.593  0.00  0.00      A     
ATOM   3870  CG  MET A 250       1.203   7.347 -21.274  0.00  0.00      A     
ATOM   3871  HG1 MET A 250       0.456   7.948 -20.758  0.00  0.00      A     
ATOM   3872  HG2 MET A 250       1.805   6.828 -20.527  0.00  0.00      A     
ATOM   3873  SD  MET A 250       0.344   6.083 -22.256  0.00  0.00      A     
ATOM   3874  CE  MET A 250      -0.612   7.126 -23.394  0.00  0.00      A     
ATOM   3875  HE1 MET A 250      -1.246   6.496 -24.020  0.00  0.00      A     
ATOM   3876  HE2 MET A 250       0.064   7.691 -24.036  0.00  0.00      A     
ATOM   3877  HE3 MET A 250      -1.237   7.818 -22.829  0.00  0.00      A     
ATOM   3878  C   MET A 250       2.476   9.922 -20.089  0.00  0.00      A     
ATOM   3879  O   MET A 250       1.547  10.683 -20.348  0.00  0.00      A     
ATOM   3880  N   TYR A 251       3.033   9.884 -18.878  0.00  0.00      A     
ATOM   3881  HN  TYR A 251       3.813   9.253 -18.753  0.00  0.00      A     
ATOM   3882  CA  TYR A 251       2.707  10.754 -17.734  0.00  0.00      A     
ATOM   3883  HA  TYR A 251       2.161  11.634 -18.070  0.00  0.00      A     
ATOM   3884  CB  TYR A 251       1.815   9.982 -16.747  0.00  0.00      A     
ATOM   3885  HB1 TYR A 251       1.556  10.652 -15.929  0.00  0.00      A     
ATOM   3886  HB2 TYR A 251       2.402   9.171 -16.315  0.00  0.00      A     
ATOM   3887  CG  TYR A 251       0.533   9.378 -17.319  0.00  0.00      A     
ATOM   3888  CD1 TYR A 251      -0.715  10.019 -17.164  0.00  0.00      A     
ATOM   3889  HD1 TYR A 251      -0.764  10.978 -16.673  0.00  0.00      A     
ATOM   3890  CE1 TYR A 251      -1.902   9.410 -17.632  0.00  0.00      A     
ATOM   3891  HE1 TYR A 251      -2.859   9.894 -17.506  0.00  0.00      A     
ATOM   3892  CZ  TYR A 251      -1.846   8.149 -18.259  0.00  0.00      A     
ATOM   3893  OH  TYR A 251      -2.972   7.496 -18.650  0.00  0.00      A     
ATOM   3894  HH  TYR A 251      -3.802   7.998 -18.494  0.00  0.00      A     
ATOM   3895  CE2 TYR A 251      -0.602   7.510 -18.418  0.00  0.00      A     
ATOM   3896  HE2 TYR A 251      -0.563   6.545 -18.902  0.00  0.00      A     
ATOM   3897  CD2 TYR A 251       0.578   8.124 -17.957  0.00  0.00      A     
ATOM   3898  HD2 TYR A 251       1.527   7.629 -18.097  0.00  0.00      A     
ATOM   3899  C   TYR A 251       4.036  11.227 -17.101  0.00  0.00      A     
ATOM   3900  O   TYR A 251       4.933  10.409 -16.896  0.00  0.00      A     
ATOM   3901  N   THR A 252       4.237  12.541 -16.935  0.00  0.00      A     
ATOM   3902  HN  THR A 252       3.428  13.154 -16.974  0.00  0.00      A     
ATOM   3903  CA  THR A 252       5.566  13.161 -17.193  0.00  0.00      A     
ATOM   3904  HA  THR A 252       6.327  12.394 -17.058  0.00  0.00      A     
ATOM   3905  CB  THR A 252       5.674  13.634 -18.665  0.00  0.00      A     
ATOM   3906  HB  THR A 252       6.340  14.492 -18.751  0.00  0.00      A     
ATOM   3907  CG2 THR A 252       6.218  12.522 -19.559  0.00  0.00      A     
ATOM   3908 HG21 THR A 252       7.219  12.244 -19.232  0.00  0.00      A     
ATOM   3909 HG22 THR A 252       6.273  12.880 -20.587  0.00  0.00      A     
ATOM   3910 HG23 THR A 252       5.567  11.650 -19.518  0.00  0.00      A     
ATOM   3911  OG1 THR A 252       4.423  13.972 -19.230  0.00  0.00      A     
ATOM   3912  HG1 THR A 252       3.921  14.512 -18.583  0.00  0.00      A     
ATOM   3913  C   THR A 252       6.061  14.297 -16.278  0.00  0.00      A     
ATOM   3914  O   THR A 252       7.188  14.746 -16.482  0.00  0.00      A     
ATOM   3915  N   GLY A 253       5.333  14.765 -15.254  0.00  0.00      A     
ATOM   3916  HN  GLY A 253       4.419  14.357 -15.062  0.00  0.00      A     
ATOM   3917  CA  GLY A 253       5.860  15.835 -14.370  0.00  0.00      A     
ATOM   3918  HA1 GLY A 253       6.096  16.704 -14.984  0.00  0.00      A     
ATOM   3919  HA2 GLY A 253       6.800  15.487 -13.940  0.00  0.00      A     
ATOM   3920  C   GLY A 253       4.994  16.331 -13.199  0.00  0.00      A     
ATOM   3921  O   GLY A 253       3.836  15.958 -13.046  0.00  0.00      A     
ATOM   3922  N   THR A 254       5.569  17.215 -12.370  0.00  0.00      A     
ATOM   3923  HN  THR A 254       6.528  17.477 -12.564  0.00  0.00      A     
ATOM   3924  CA  THR A 254       5.065  17.645 -11.034  0.00  0.00      A     
ATOM   3925  HA  THR A 254       5.218  16.823 -10.336  0.00  0.00      A     
ATOM   3926  CB  THR A 254       5.845  18.860 -10.500  0.00  0.00      A     
ATOM   3927  HB  THR A 254       5.431  19.774 -10.929  0.00  0.00      A     
ATOM   3928  CG2 THR A 254       5.812  18.963  -8.978  0.00  0.00      A     
ATOM   3929 HG21 THR A 254       6.251  18.069  -8.537  0.00  0.00      A     
ATOM   3930 HG22 THR A 254       4.784  19.070  -8.632  0.00  0.00      A     
ATOM   3931 HG23 THR A 254       6.380  19.835  -8.655  0.00  0.00      A     
ATOM   3932  OG1 THR A 254       7.196  18.790 -10.873  0.00  0.00      A     
ATOM   3933  HG1 THR A 254       7.551  19.685 -10.739  0.00  0.00      A     
ATOM   3934  C   THR A 254       3.584  18.014 -10.963  0.00  0.00      A     
ATOM   3935  O   THR A 254       2.873  17.528 -10.088  0.00  0.00      A     
ATOM   3936  N   LEU A 255       3.105  18.831 -11.909  0.00  0.00      A     
ATOM   3937  HN  LEU A 255       3.766  19.226 -12.557  0.00  0.00      A     
ATOM   3938  CA  LEU A 255       1.691  19.218 -12.030  0.00  0.00      A     
ATOM   3939  HA  LEU A 255       1.166  18.845 -11.152  0.00  0.00      A     
ATOM   3940  CB  LEU A 255       1.591  20.756 -11.985  0.00  0.00      A     
ATOM   3941  HB1 LEU A 255       2.126  21.173 -12.839  0.00  0.00      A     
ATOM   3942  HB2 LEU A 255       2.085  21.102 -11.076  0.00  0.00      A     
ATOM   3943  CG  LEU A 255       0.155  21.317 -11.993  0.00  0.00      A     
ATOM   3944  HG  LEU A 255      -0.295  21.114 -12.961  0.00  0.00      A     
ATOM   3945  CD1 LEU A 255      -0.736  20.725 -10.907  0.00  0.00      A     
ATOM   3946 HD11 LEU A 255      -0.278  20.853  -9.930  0.00  0.00      A     
ATOM   3947 HD12 LEU A 255      -0.883  19.670 -11.090  0.00  0.00      A     
ATOM   3948 HD13 LEU A 255      -1.709  21.213 -10.926  0.00  0.00      A     
ATOM   3949  CD2 LEU A 255       0.176  22.823 -11.762  0.00  0.00      A     
ATOM   3950 HD21 LEU A 255       0.842  23.295 -12.476  0.00  0.00      A     
ATOM   3951 HD22 LEU A 255       0.520  23.038 -10.752  0.00  0.00      A     
ATOM   3952 HD23 LEU A 255      -0.827  23.226 -11.892  0.00  0.00      A     
ATOM   3953  C   LEU A 255       0.978  18.564 -13.233  0.00  0.00      A     
ATOM   3954  O   LEU A 255      -0.233  18.370 -13.193  0.00  0.00      A     
ATOM   3955  N   ASP A 256       1.724  18.057 -14.223  0.00  0.00      A     
ATOM   3956  HN  ASP A 256       2.716  18.210 -14.184  0.00  0.00      A     
ATOM   3957  CA  ASP A 256       1.216  17.079 -15.203  0.00  0.00      A     
ATOM   3958  HA  ASP A 256       0.476  17.587 -15.813  0.00  0.00      A     
ATOM   3959  CB  ASP A 256       2.376  16.651 -16.120  0.00  0.00      A     
ATOM   3960  HB1 ASP A 256       3.008  15.953 -15.578  0.00  0.00      A     
ATOM   3961  HB2 ASP A 256       2.978  17.529 -16.361  0.00  0.00      A     
ATOM   3962  CG  ASP A 256       1.935  16.019 -17.443  0.00  0.00      A     
ATOM   3963  OD1 ASP A 256       1.135  16.667 -18.164  0.00  0.00      A     
ATOM   3964  OD2 ASP A 256       2.458  14.935 -17.799  0.00  0.00      A     
ATOM   3965  C   ASP A 256       0.517  15.877 -14.513  0.00  0.00      A     
ATOM   3966  O   ASP A 256      -0.509  15.379 -14.982  0.00  0.00      A     
ATOM   3967  N   CYS A 257       1.003  15.505 -13.320  0.00  0.00      A     
ATOM   3968  HN  CYS A 257       1.911  15.895 -13.083  0.00  0.00      A     
ATOM   3969  CA  CYS A 257       0.417  14.595 -12.325  0.00  0.00      A     
ATOM   3970  HA  CYS A 257       0.522  13.573 -12.683  0.00  0.00      A     
ATOM   3971  CB  CYS A 257       1.255  14.766 -11.047  0.00  0.00      A     
ATOM   3972  HB1 CYS A 257       1.080  15.754 -10.620  0.00  0.00      A     
ATOM   3973  HB2 CYS A 257       2.318  14.687 -11.289  0.00  0.00      A     
ATOM   3974  SG  CYS A 257       0.840  13.493  -9.822  0.00  0.00      A     
ATOM   3975  HG1 CYS A 257       1.537  12.526 -10.434  0.00  0.00      A     
ATOM   3976  C   CYS A 257      -1.084  14.795 -12.028  0.00  0.00      A     
ATOM   3977  O   CYS A 257      -1.795  13.834 -11.713  0.00  0.00      A     
ATOM   3978  N   TRP A 258      -1.602  16.010 -12.210  0.00  0.00      A     
ATOM   3979  HN  TRP A 258      -0.962  16.747 -12.493  0.00  0.00      A     
ATOM   3980  CA  TRP A 258      -2.995  16.409 -11.947  0.00  0.00      A     
ATOM   3981  HA  TRP A 258      -3.568  15.540 -11.631  0.00  0.00      A     
ATOM   3982  CB  TRP A 258      -3.008  17.410 -10.779  0.00  0.00      A     
ATOM   3983  HB1 TRP A 258      -4.038  17.643 -10.510  0.00  0.00      A     
ATOM   3984  HB2 TRP A 258      -2.555  18.339 -11.112  0.00  0.00      A     
ATOM   3985  CG  TRP A 258      -2.304  16.930  -9.542  0.00  0.00      A     
ATOM   3986  CD1 TRP A 258      -0.985  17.086  -9.278  0.00  0.00      A     
ATOM   3987  HD1 TRP A 258      -0.284  17.617  -9.912  0.00  0.00      A     
ATOM   3988  NE1 TRP A 258      -0.661  16.422  -8.112  0.00  0.00      A     
ATOM   3989  HE1 TRP A 258       0.277  16.387  -7.733  0.00  0.00      A     
ATOM   3990  CE2 TRP A 258      -1.763  15.817  -7.550  0.00  0.00      A     
ATOM   3991  CZ2 TRP A 258      -1.941  15.027  -6.406  0.00  0.00      A     
ATOM   3992  HZ2 TRP A 258      -1.098  14.784  -5.776  0.00  0.00      A     
ATOM   3993  CH2 TRP A 258      -3.233  14.578  -6.080  0.00  0.00      A     
ATOM   3994  HH2 TRP A 258      -3.395  13.986  -5.189  0.00  0.00      A     
ATOM   3995  CZ3 TRP A 258      -4.324  14.933  -6.893  0.00  0.00      A     
ATOM   3996  HZ3 TRP A 258      -5.322  14.619  -6.612  0.00  0.00      A     
ATOM   3997  CE3 TRP A 258      -4.132  15.721  -8.046  0.00  0.00      A     
ATOM   3998  HE3 TRP A 258      -4.981  16.011  -8.648  0.00  0.00      A     
ATOM   3999  CD2 TRP A 258      -2.843  16.168  -8.416  0.00  0.00      A     
ATOM   4000  C   TRP A 258      -3.709  16.943 -13.205  0.00  0.00      A     
ATOM   4001  O   TRP A 258      -4.806  17.498 -13.111  0.00  0.00      A     
ATOM   4002  N   ARG A 259      -3.115  16.736 -14.390  0.00  0.00      A     
ATOM   4003  HN  ARG A 259      -2.231  16.235 -14.346  0.00  0.00      A     
ATOM   4004  CA  ARG A 259      -3.438  17.368 -15.693  0.00  0.00      A     
ATOM   4005  HA  ARG A 259      -4.275  18.060 -15.589  0.00  0.00      A     
ATOM   4006  CB  ARG A 259      -2.193  18.163 -16.087  0.00  0.00      A     
ATOM   4007  HB1 ARG A 259      -1.482  17.467 -16.530  0.00  0.00      A     
ATOM   4008  HB2 ARG A 259      -1.757  18.586 -15.182  0.00  0.00      A     
ATOM   4009  CG  ARG A 259      -2.413  19.328 -17.054  0.00  0.00      A     
ATOM   4010  HG1 ARG A 259      -3.123  20.031 -16.616  0.00  0.00      A     
ATOM   4011  HG2 ARG A 259      -2.789  18.986 -18.018  0.00  0.00      A     
ATOM   4012  CD  ARG A 259      -1.063  20.023 -17.238  0.00  0.00      A     
ATOM   4013  HD1 ARG A 259      -0.592  20.144 -16.262  0.00  0.00      A     
ATOM   4014  HD2 ARG A 259      -1.233  21.019 -17.634  0.00  0.00      A     
ATOM   4015  NE  ARG A 259      -0.146  19.267 -18.109  0.00  0.00      A     
ATOM   4016  HE  ARG A 259       0.157  18.346 -17.826  0.00  0.00      A     
ATOM   4017  CZ  ARG A 259       0.440  19.688 -19.195  0.00  0.00      A     
ATOM   4018  NH1 ARG A 259       0.117  20.759 -19.818  0.00  0.00      A     
ATOM   4019 HH11 ARG A 259       0.599  20.968 -20.679  0.00  0.00      A     
ATOM   4020 HH12 ARG A 259      -0.771  21.186 -19.596  0.00  0.00      A     
ATOM   4021  NH2 ARG A 259       1.406  18.998 -19.671  0.00  0.00      A     
ATOM   4022 HH21 ARG A 259       1.949  19.337 -20.452  0.00  0.00      A     
ATOM   4023 HH22 ARG A 259       1.601  18.111 -19.226  0.00  0.00      A     
ATOM   4024  C   ARG A 259      -3.810  16.389 -16.820  0.00  0.00      A     
ATOM   4025  O   ARG A 259      -4.150  16.820 -17.920  0.00  0.00      A     
ATOM   4026  N   LYS A 260      -3.744  15.078 -16.559  0.00  0.00      A     
ATOM   4027  HN  LYS A 260      -3.468  14.827 -15.615  0.00  0.00      A     
ATOM   4028  CA  LYS A 260      -3.970  13.997 -17.542  0.00  0.00      A     
ATOM   4029  HA  LYS A 260      -4.256  14.418 -18.510  0.00  0.00      A     
ATOM   4030  CB  LYS A 260      -2.672  13.194 -17.743  0.00  0.00      A     
ATOM   4031  HB1 LYS A 260      -2.896  12.325 -18.366  0.00  0.00      A     
ATOM   4032  HB2 LYS A 260      -2.290  12.850 -16.781  0.00  0.00      A     
ATOM   4033  CG  LYS A 260      -1.604  14.035 -18.452  0.00  0.00      A     
ATOM   4034  HG1 LYS A 260      -1.284  14.853 -17.806  0.00  0.00      A     
ATOM   4035  HG2 LYS A 260      -2.052  14.463 -19.345  0.00  0.00      A     
ATOM   4036  CD  LYS A 260      -0.378  13.213 -18.863  0.00  0.00      A     
ATOM   4037  HD1 LYS A 260      -0.681  12.249 -19.274  0.00  0.00      A     
ATOM   4038  HD2 LYS A 260       0.260  13.059 -17.993  0.00  0.00      A     
ATOM   4039  CE  LYS A 260       0.373  13.998 -19.937  0.00  0.00      A     
ATOM   4040  HE1 LYS A 260       0.472  15.031 -19.600  0.00  0.00      A     
ATOM   4041  HE2 LYS A 260      -0.221  13.993 -20.856  0.00  0.00      A     
ATOM   4042  NZ  LYS A 260       1.723  13.460 -20.178  0.00  0.00      A     
ATOM   4043  HZ1 LYS A 260       2.341  13.743 -19.419  0.00  0.00      A     
ATOM   4044  HZ2 LYS A 260       2.109  13.823 -21.044  0.00  0.00      A     
ATOM   4045  HZ3 LYS A 260       1.694  12.449 -20.253  0.00  0.00      A     
ATOM   4046  C   LYS A 260      -5.129  13.086 -17.159  0.00  0.00      A     
ATOM   4047  O   LYS A 260      -6.114  13.018 -17.882  0.00  0.00      A     
ATOM   4048  N   ILE A 261      -5.076  12.448 -15.994  0.00  0.00      A     
ATOM   4049  HN  ILE A 261      -4.270  12.629 -15.406  0.00  0.00      A     
ATOM   4050  CA  ILE A 261      -6.130  11.531 -15.518  0.00  0.00      A     
ATOM   4051  HA  ILE A 261      -6.352  10.820 -16.318  0.00  0.00      A     
ATOM   4052  CB  ILE A 261      -5.623  10.713 -14.311  0.00  0.00      A     
ATOM   4053  HB  ILE A 261      -5.252  11.400 -13.550  0.00  0.00      A     
ATOM   4054  CG2 ILE A 261      -6.749   9.863 -13.700  0.00  0.00      A     
ATOM   4055 HG21 ILE A 261      -7.594  10.476 -13.397  0.00  0.00      A     
ATOM   4056 HG22 ILE A 261      -6.394   9.337 -12.817  0.00  0.00      A     
ATOM   4057 HG23 ILE A 261      -7.090   9.140 -14.432  0.00  0.00      A     
ATOM   4058  CG1 ILE A 261      -4.463   9.801 -14.780  0.00  0.00      A     
ATOM   4059 HG11 ILE A 261      -3.696  10.407 -15.260  0.00  0.00      A     
ATOM   4060 HG12 ILE A 261      -4.837   9.088 -15.517  0.00  0.00      A     
ATOM   4061  CD  ILE A 261      -3.774   9.027 -13.657  0.00  0.00      A     
ATOM   4062  HD1 ILE A 261      -4.463   8.330 -13.193  0.00  0.00      A     
ATOM   4063  HD2 ILE A 261      -3.423   9.719 -12.900  0.00  0.00      A     
ATOM   4064  HD3 ILE A 261      -2.926   8.477 -14.064  0.00  0.00      A     
ATOM   4065  C   ILE A 261      -7.452  12.264 -15.238  0.00  0.00      A     
ATOM   4066  O   ILE A 261      -8.497  11.823 -15.703  0.00  0.00      A     
ATOM   4067  N   ALA A 262      -7.450  13.430 -14.585  0.00  0.00      A     
ATOM   4068  HN  ALA A 262      -6.581  13.781 -14.199  0.00  0.00      A     
ATOM   4069  CA  ALA A 262      -8.665  14.238 -14.412  0.00  0.00      A     
ATOM   4070  HA  ALA A 262      -9.472  13.548 -14.197  0.00  0.00      A     
ATOM   4071  CB  ALA A 262      -8.545  15.119 -13.165  0.00  0.00      A     
ATOM   4072  HB1 ALA A 262      -8.391  14.501 -12.282  0.00  0.00      A     
ATOM   4073  HB2 ALA A 262      -9.468  15.676 -13.027  0.00  0.00      A     
ATOM   4074  HB3 ALA A 262      -7.723  15.821 -13.250  0.00  0.00      A     
ATOM   4075  C   ALA A 262      -9.138  14.989 -15.684  0.00  0.00      A     
ATOM   4076  O   ALA A 262     -10.208  15.604 -15.668  0.00  0.00      A     
ATOM   4077  N   ARG A 263      -8.421  14.873 -16.813  0.00  0.00      A     
ATOM   4078  HN  ARG A 263      -7.504  14.451 -16.729  0.00  0.00      A     
ATOM   4079  CA  ARG A 263      -8.925  15.173 -18.171  0.00  0.00      A     
ATOM   4080  HA  ARG A 263      -9.749  15.883 -18.112  0.00  0.00      A     
ATOM   4081  CB  ARG A 263      -7.799  15.785 -19.030  0.00  0.00      A     
ATOM   4082  HB1 ARG A 263      -8.137  15.836 -20.064  0.00  0.00      A     
ATOM   4083  HB2 ARG A 263      -6.915  15.149 -19.005  0.00  0.00      A     
ATOM   4084  CG  ARG A 263      -7.391  17.204 -18.623  0.00  0.00      A     
ATOM   4085  HG1 ARG A 263      -6.609  17.537 -19.307  0.00  0.00      A     
ATOM   4086  HG2 ARG A 263      -6.988  17.213 -17.613  0.00  0.00      A     
ATOM   4087  CD  ARG A 263      -8.587  18.156 -18.713  0.00  0.00      A     
ATOM   4088  HD1 ARG A 263      -9.193  18.065 -17.809  0.00  0.00      A     
ATOM   4089  HD2 ARG A 263      -9.190  17.868 -19.577  0.00  0.00      A     
ATOM   4090  NE  ARG A 263      -8.145  19.542 -18.880  0.00  0.00      A     
ATOM   4091  HE  ARG A 263      -7.277  19.833 -18.449  0.00  0.00      A     
ATOM   4092  CZ  ARG A 263      -8.713  20.470 -19.596  0.00  0.00      A     
ATOM   4093  NH1 ARG A 263      -9.892  20.371 -20.093  0.00  0.00      A     
ATOM   4094 HH11 ARG A 263     -10.222  21.129 -20.670  0.00  0.00      A     
ATOM   4095 HH12 ARG A 263     -10.454  19.572 -19.858  0.00  0.00      A     
ATOM   4096  NH2 ARG A 263      -8.081  21.553 -19.837  0.00  0.00      A     
ATOM   4097 HH21 ARG A 263      -8.536  22.275 -20.366  0.00  0.00      A     
ATOM   4098 HH22 ARG A 263      -7.105  21.605 -19.582  0.00  0.00      A     
ATOM   4099  C   ARG A 263      -9.511  13.942 -18.867  0.00  0.00      A     
ATOM   4100  O   ARG A 263     -10.677  13.981 -19.255  0.00  0.00      A     
ATOM   4101  N   ASP A 264      -8.737  12.866 -18.957  0.00  0.00      A     
ATOM   4102  HN  ASP A 264      -7.792  12.979 -18.607  0.00  0.00      A     
ATOM   4103  CA  ASP A 264      -9.015  11.596 -19.654  0.00  0.00      A     
ATOM   4104  HA  ASP A 264      -9.413  11.805 -20.648  0.00  0.00      A     
ATOM   4105  CB  ASP A 264      -7.645  10.914 -19.814  0.00  0.00      A     
ATOM   4106  HB1 ASP A 264      -7.238  10.698 -18.825  0.00  0.00      A     
ATOM   4107  HB2 ASP A 264      -6.960  11.598 -20.315  0.00  0.00      A     
ATOM   4108  CG  ASP A 264      -7.709   9.625 -20.622  0.00  0.00      A     
ATOM   4109  OD1 ASP A 264      -7.452   8.545 -20.039  0.00  0.00      A     
ATOM   4110  OD2 ASP A 264      -8.101   9.672 -21.811  0.00  0.00      A     
ATOM   4111  C   ASP A 264     -10.019  10.646 -18.948  0.00  0.00      A     
ATOM   4112  O   ASP A 264     -10.572   9.732 -19.562  0.00  0.00      A     
ATOM   4113  N   GLU A 265     -10.244  10.836 -17.647  0.00  0.00      A     
ATOM   4114  HN  GLU A 265      -9.650  11.517 -17.192  0.00  0.00      A     
ATOM   4115  CA  GLU A 265     -11.024   9.921 -16.792  0.00  0.00      A     
ATOM   4116  HA  GLU A 265     -11.752   9.378 -17.397  0.00  0.00      A     
ATOM   4117  CB  GLU A 265     -10.094   8.914 -16.101  0.00  0.00      A     
ATOM   4118  HB1 GLU A 265     -10.724   8.112 -15.713  0.00  0.00      A     
ATOM   4119  HB2 GLU A 265      -9.623   9.416 -15.255  0.00  0.00      A     
ATOM   4120  CG  GLU A 265      -8.969   8.285 -16.926  0.00  0.00      A     
ATOM   4121  HG1 GLU A 265      -9.401   7.729 -17.760  0.00  0.00      A     
ATOM   4122  HG2 GLU A 265      -8.320   9.069 -17.319  0.00  0.00      A     
ATOM   4123  CD  GLU A 265      -8.118   7.355 -16.058  0.00  0.00      A     
ATOM   4124  OE1 GLU A 265      -8.467   7.069 -14.889  0.00  0.00      A     
ATOM   4125  OE2 GLU A 265      -7.069   6.859 -16.528  0.00  0.00      A     
ATOM   4126  C   GLU A 265     -11.790  10.594 -15.641  0.00  0.00      A     
ATOM   4127  O   GLU A 265     -12.801  10.059 -15.190  0.00  0.00      A     
ATOM   4128  N   GLY A 266     -11.291  11.720 -15.119  0.00  0.00      A     
ATOM   4129  HN  GLY A 266     -10.391  12.016 -15.477  0.00  0.00      A     
ATOM   4130  CA  GLY A 266     -11.841  12.434 -13.956  0.00  0.00      A     
ATOM   4131  HA1 GLY A 266     -12.901  12.211 -13.871  0.00  0.00      A     
ATOM   4132  HA2 GLY A 266     -11.758  13.509 -14.115  0.00  0.00      A     
ATOM   4133  C   GLY A 266     -11.161  12.106 -12.614  0.00  0.00      A     
ATOM   4134  O   GLY A 266      -9.996  11.699 -12.547  0.00  0.00      A     
ATOM   4135  N   GLY A 267     -11.905  12.268 -11.522  0.00  0.00      A     
ATOM   4136  HN  GLY A 267     -12.824  12.672 -11.658  0.00  0.00      A     
ATOM   4137  CA  GLY A 267     -11.509  11.946 -10.142  0.00  0.00      A     
ATOM   4138  HA1 GLY A 267     -11.867  12.734  -9.482  0.00  0.00      A     
ATOM   4139  HA2 GLY A 267     -10.423  11.909 -10.068  0.00  0.00      A     
ATOM   4140  C   GLY A 267     -12.060  10.613  -9.614  0.00  0.00      A     
ATOM   4141  O   GLY A 267     -11.634  10.147  -8.562  0.00  0.00      A     
ATOM   4142  N   LYS A 268     -12.937   9.950 -10.382  0.00  0.00      A     
ATOM   4143  HN  LYS A 268     -13.276  10.472 -11.182  0.00  0.00      A     
ATOM   4144  CA  LYS A 268     -13.536   8.608 -10.156  0.00  0.00      A     
ATOM   4145  HA  LYS A 268     -14.122   8.674  -9.237  0.00  0.00      A     
ATOM   4146  CB  LYS A 268     -14.537   8.319 -11.295  0.00  0.00      A     
ATOM   4147  HB1 LYS A 268     -15.284   9.115 -11.306  0.00  0.00      A     
ATOM   4148  HB2 LYS A 268     -15.056   7.380 -11.091  0.00  0.00      A     
ATOM   4149  CG  LYS A 268     -13.866   8.234 -12.677  0.00  0.00      A     
ATOM   4150  HG1 LYS A 268     -13.118   7.441 -12.656  0.00  0.00      A     
ATOM   4151  HG2 LYS A 268     -13.351   9.171 -12.880  0.00  0.00      A     
ATOM   4152  CD  LYS A 268     -14.844   7.935 -13.829  0.00  0.00      A     
ATOM   4153  HD1 LYS A 268     -15.302   6.962 -13.647  0.00  0.00      A     
ATOM   4154  HD2 LYS A 268     -14.269   7.855 -14.754  0.00  0.00      A     
ATOM   4155  CE  LYS A 268     -15.967   8.965 -14.041  0.00  0.00      A     
ATOM   4156  HE1 LYS A 268     -16.613   8.979 -13.158  0.00  0.00      A     
ATOM   4157  HE2 LYS A 268     -16.578   8.638 -14.889  0.00  0.00      A     
ATOM   4158  NZ  LYS A 268     -15.454  10.331 -14.305  0.00  0.00      A     
ATOM   4159  HZ1 LYS A 268     -16.211  10.987 -14.492  0.00  0.00      A     
ATOM   4160  HZ2 LYS A 268     -14.773  10.379 -15.062  0.00  0.00      A     
ATOM   4161  HZ3 LYS A 268     -15.003  10.722 -13.484  0.00  0.00      A     
ATOM   4162  C   LYS A 268     -12.585   7.412  -9.886  0.00  0.00      A     
ATOM   4163  O   LYS A 268     -13.062   6.299  -9.700  0.00  0.00      A     
ATOM   4164  N   ALA A 269     -11.269   7.623  -9.804  0.00  0.00      A     
ATOM   4165  HN  ALA A 269     -10.941   8.550 -10.035  0.00  0.00      A     
ATOM   4166  CA  ALA A 269     -10.281   6.647  -9.319  0.00  0.00      A     
ATOM   4167  HA  ALA A 269     -10.822   5.817  -8.862  0.00  0.00      A     
ATOM   4168  CB  ALA A 269      -9.513   6.072 -10.517  0.00  0.00      A     
ATOM   4169  HB1 ALA A 269      -8.860   5.267 -10.185  0.00  0.00      A     
ATOM   4170  HB2 ALA A 269      -8.900   6.847 -10.975  0.00  0.00      A     
ATOM   4171  HB3 ALA A 269     -10.215   5.679 -11.254  0.00  0.00      A     
ATOM   4172  C   ALA A 269      -9.340   7.175  -8.202  0.00  0.00      A     
ATOM   4173  O   ALA A 269      -8.486   6.430  -7.719  0.00  0.00      A     
ATOM   4174  N   PHE A 270      -9.519   8.407  -7.705  0.00  0.00      A     
ATOM   4175  HN  PHE A 270     -10.214   9.010  -8.136  0.00  0.00      A     
ATOM   4176  CA  PHE A 270      -8.932   8.869  -6.428  0.00  0.00      A     
ATOM   4177  HA  PHE A 270      -7.851   8.755  -6.466  0.00  0.00      A     
ATOM   4178  CB  PHE A 270      -9.246  10.357  -6.214  0.00  0.00      A     
ATOM   4179  HB1 PHE A 270      -8.982  10.625  -5.194  0.00  0.00      A     
ATOM   4180  HB2 PHE A 270     -10.323  10.506  -6.302  0.00  0.00      A     
ATOM   4181  CG  PHE A 270      -8.514  11.334  -7.118  0.00  0.00      A     
ATOM   4182  CD1 PHE A 270      -9.223  12.387  -7.722  0.00  0.00      A     
ATOM   4183  HD1 PHE A 270     -10.289  12.471  -7.570  0.00  0.00      A     
ATOM   4184  CE1 PHE A 270      -8.549  13.354  -8.487  0.00  0.00      A     
ATOM   4185  HE1 PHE A 270      -9.103  14.168  -8.931  0.00  0.00      A     
ATOM   4186  CZ  PHE A 270      -7.152  13.297  -8.619  0.00  0.00      A     
ATOM   4187  HZ  PHE A 270      -6.625  14.066  -9.169  0.00  0.00      A     
ATOM   4188  CE2 PHE A 270      -6.439  12.245  -8.021  0.00  0.00      A     
ATOM   4189  HE2 PHE A 270      -5.364  12.205  -8.106  0.00  0.00      A     
ATOM   4190  CD2 PHE A 270      -7.116  11.263  -7.278  0.00  0.00      A     
ATOM   4191  HD2 PHE A 270      -6.548  10.480  -6.800  0.00  0.00      A     
ATOM   4192  C   PHE A 270      -9.375   8.046  -5.201  0.00  0.00      A     
ATOM   4193  O   PHE A 270      -8.694   8.057  -4.185  0.00  0.00      A     
ATOM   4194  N   PHE A 271     -10.458   7.273  -5.327  0.00  0.00      A     
ATOM   4195  HN  PHE A 271     -11.001   7.396  -6.166  0.00  0.00      A     
ATOM   4196  CA  PHE A 271     -10.979   6.345  -4.311  0.00  0.00      A     
ATOM   4197  HA  PHE A 271     -10.192   6.149  -3.580  0.00  0.00      A     
ATOM   4198  CB  PHE A 271     -12.136   7.040  -3.569  0.00  0.00      A     
ATOM   4199  HB1 PHE A 271     -13.042   6.988  -4.174  0.00  0.00      A     
ATOM   4200  HB2 PHE A 271     -11.893   8.099  -3.452  0.00  0.00      A     
ATOM   4201  CG  PHE A 271     -12.415   6.495  -2.179  0.00  0.00      A     
ATOM   4202  CD1 PHE A 271     -11.661   6.957  -1.083  0.00  0.00      A     
ATOM   4203  HD1 PHE A 271     -10.869   7.677  -1.233  0.00  0.00      A     
ATOM   4204  CE1 PHE A 271     -11.942   6.493   0.214  0.00  0.00      A     
ATOM   4205  HE1 PHE A 271     -11.371   6.863   1.053  0.00  0.00      A     
ATOM   4206  CZ  PHE A 271     -12.961   5.548   0.419  0.00  0.00      A     
ATOM   4207  HZ  PHE A 271     -13.173   5.187   1.416  0.00  0.00      A     
ATOM   4208  CE2 PHE A 271     -13.704   5.070  -0.673  0.00  0.00      A     
ATOM   4209  HE2 PHE A 271     -14.482   4.336  -0.518  0.00  0.00      A     
ATOM   4210  CD2 PHE A 271     -13.439   5.551  -1.968  0.00  0.00      A     
ATOM   4211  HD2 PHE A 271     -14.021   5.185  -2.802  0.00  0.00      A     
ATOM   4212  C   PHE A 271     -11.353   4.972  -4.923  0.00  0.00      A     
ATOM   4213  O   PHE A 271     -12.395   4.395  -4.634  0.00  0.00      A     
ATOM   4214  N   LYS A 272     -10.517   4.435  -5.831  0.00  0.00      A     
ATOM   4215  HN  LYS A 272      -9.665   4.950  -6.014  0.00  0.00      A     
ATOM   4216  CA  LYS A 272     -10.713   3.137  -6.543  0.00  0.00      A     
ATOM   4217  HA  LYS A 272     -11.715   3.148  -6.977  0.00  0.00      A     
ATOM   4218  CB  LYS A 272      -9.681   3.055  -7.692  0.00  0.00      A     
ATOM   4219  HB1 LYS A 272      -8.749   2.671  -7.291  0.00  0.00      A     
ATOM   4220  HB2 LYS A 272      -9.483   4.056  -8.070  0.00  0.00      A     
ATOM   4221  CG  LYS A 272     -10.087   2.191  -8.900  0.00  0.00      A     
ATOM   4222  HG1 LYS A 272     -10.870   2.704  -9.460  0.00  0.00      A     
ATOM   4223  HG2 LYS A 272     -10.473   1.228  -8.568  0.00  0.00      A     
ATOM   4224  CD  LYS A 272      -8.873   1.942  -9.811  0.00  0.00      A     
ATOM   4225  HD1 LYS A 272      -8.099   1.427  -9.238  0.00  0.00      A     
ATOM   4226  HD2 LYS A 272      -8.475   2.896 -10.161  0.00  0.00      A     
ATOM   4227  CE  LYS A 272      -9.263   1.079 -11.015  0.00  0.00      A     
ATOM   4228  HE1 LYS A 272     -10.023   1.608 -11.599  0.00  0.00      A     
ATOM   4229  HE2 LYS A 272      -9.713   0.149 -10.651  0.00  0.00      A     
ATOM   4230  NZ  LYS A 272      -8.088   0.771 -11.865  0.00  0.00      A     
ATOM   4231  HZ1 LYS A 272      -7.381   0.232 -11.367  0.00  0.00      A     
ATOM   4232  HZ2 LYS A 272      -7.622   1.609 -12.202  0.00  0.00      A     
ATOM   4233  HZ3 LYS A 272      -8.363   0.213 -12.674  0.00  0.00      A     
ATOM   4234  C   LYS A 272     -10.670   1.874  -5.636  0.00  0.00      A     
ATOM   4235  O   LYS A 272     -10.541   0.753  -6.131  0.00  0.00      A     
ATOM   4236  N   GLY A 273     -10.758   2.035  -4.314  0.00  0.00      A     
ATOM   4237  HN  GLY A 273     -11.038   2.951  -3.993  0.00  0.00      A     
ATOM   4238  CA  GLY A 273     -10.446   1.026  -3.291  0.00  0.00      A     
ATOM   4239  HA1 GLY A 273      -9.657   1.423  -2.655  0.00  0.00      A     
ATOM   4240  HA2 GLY A 273     -10.046   0.124  -3.749  0.00  0.00      A     
ATOM   4241  C   GLY A 273     -11.617   0.658  -2.366  0.00  0.00      A     
ATOM   4242  O   GLY A 273     -12.113   1.489  -1.618  0.00  0.00      A     
ATOM   4243  N   ALA A 274     -12.019  -0.612  -2.391  0.00  0.00      A     
ATOM   4244  HN  ALA A 274     -11.619  -1.188  -3.119  0.00  0.00      A     
ATOM   4245  CA  ALA A 274     -12.944  -1.239  -1.432  0.00  0.00      A     
ATOM   4246  HA  ALA A 274     -12.727  -0.863  -0.429  0.00  0.00      A     
ATOM   4247  CB  ALA A 274     -14.382  -0.823  -1.798  0.00  0.00      A     
ATOM   4248  HB1 ALA A 274     -14.623  -1.123  -2.819  0.00  0.00      A     
ATOM   4249  HB2 ALA A 274     -14.481   0.261  -1.723  0.00  0.00      A     
ATOM   4250  HB3 ALA A 274     -15.092  -1.273  -1.102  0.00  0.00      A     
ATOM   4251  C   ALA A 274     -12.715  -2.772  -1.400  0.00  0.00      A     
ATOM   4252  O   ALA A 274     -11.622  -3.234  -1.068  0.00  0.00      A     
ATOM   4253  N   TRP A 275     -13.667  -3.581  -1.879  0.00  0.00      A     
ATOM   4254  HN  TRP A 275     -14.584  -3.192  -2.042  0.00  0.00      A     
ATOM   4255  CA  TRP A 275     -13.431  -4.985  -2.277  0.00  0.00      A     
ATOM   4256  HA  TRP A 275     -13.158  -5.556  -1.391  0.00  0.00      A     
ATOM   4257  CB  TRP A 275     -14.750  -5.572  -2.796  0.00  0.00      A     
ATOM   4258  HB1 TRP A 275     -14.564  -6.587  -3.152  0.00  0.00      A     
ATOM   4259  HB2 TRP A 275     -15.103  -4.983  -3.644  0.00  0.00      A     
ATOM   4260  CG  TRP A 275     -15.831  -5.643  -1.756  0.00  0.00      A     
ATOM   4261  CD1 TRP A 275     -16.914  -4.832  -1.663  0.00  0.00      A     
ATOM   4262  HD1 TRP A 275     -17.160  -4.031  -2.350  0.00  0.00      A     
ATOM   4263  NE1 TRP A 275     -17.664  -5.183  -0.554  0.00  0.00      A     
ATOM   4264  HE1 TRP A 275     -18.525  -4.715  -0.264  0.00  0.00      A     
ATOM   4265  CE2 TRP A 275     -17.115  -6.257   0.110  0.00  0.00      A     
ATOM   4266  CZ2 TRP A 275     -17.507  -6.976   1.248  0.00  0.00      A     
ATOM   4267  HZ2 TRP A 275     -18.412  -6.708   1.774  0.00  0.00      A     
ATOM   4268  CH2 TRP A 275     -16.715  -8.053   1.681  0.00  0.00      A     
ATOM   4269  HH2 TRP A 275     -17.009  -8.629   2.549  0.00  0.00      A     
ATOM   4270  CZ3 TRP A 275     -15.542  -8.388   0.979  0.00  0.00      A     
ATOM   4271  HZ3 TRP A 275     -14.943  -9.223   1.317  0.00  0.00      A     
ATOM   4272  CE3 TRP A 275     -15.155  -7.657  -0.163  0.00  0.00      A     
ATOM   4273  HE3 TRP A 275     -14.261  -7.933  -0.699  0.00  0.00      A     
ATOM   4274  CD2 TRP A 275     -15.936  -6.573  -0.630  0.00  0.00      A     
ATOM   4275  C   TRP A 275     -12.266  -5.158  -3.283  0.00  0.00      A     
ATOM   4276  O   TRP A 275     -11.571  -6.171  -3.280  0.00  0.00      A     
ATOM   4277  N   SER A 276     -11.970  -4.114  -4.069  0.00  0.00      A     
ATOM   4278  HN  SER A 276     -12.598  -3.326  -4.022  0.00  0.00      A     
ATOM   4279  CA  SER A 276     -10.760  -3.921  -4.905  0.00  0.00      A     
ATOM   4280  HA  SER A 276     -10.604  -4.812  -5.512  0.00  0.00      A     
ATOM   4281  CB  SER A 276     -10.998  -2.739  -5.852  0.00  0.00      A     
ATOM   4282  HB1 SER A 276     -11.843  -2.957  -6.506  0.00  0.00      A     
ATOM   4283  HB2 SER A 276     -10.113  -2.563  -6.467  0.00  0.00      A     
ATOM   4284  OG  SER A 276     -11.285  -1.592  -5.076  0.00  0.00      A     
ATOM   4285  HG1 SER A 276     -11.034  -0.794  -5.594  0.00  0.00      A     
ATOM   4286  C   SER A 276      -9.434  -3.650  -4.157  0.00  0.00      A     
ATOM   4287  O   SER A 276      -8.397  -3.479  -4.801  0.00  0.00      A     
ATOM   4288  N   ASN A 277      -9.425  -3.613  -2.819  0.00  0.00      A     
ATOM   4289  HN  ASN A 277     -10.318  -3.717  -2.354  0.00  0.00      A     
ATOM   4290  CA  ASN A 277      -8.269  -3.259  -1.973  0.00  0.00      A     
ATOM   4291  HA  ASN A 277      -7.356  -3.244  -2.573  0.00  0.00      A     
ATOM   4292  CB  ASN A 277      -8.522  -1.823  -1.466  0.00  0.00      A     
ATOM   4293  HB1 ASN A 277      -9.532  -1.742  -1.071  0.00  0.00      A     
ATOM   4294  HB2 ASN A 277      -8.426  -1.124  -2.294  0.00  0.00      A     
ATOM   4295  CG  ASN A 277      -7.592  -1.376  -0.358  0.00  0.00      A     
ATOM   4296  OD1 ASN A 277      -7.955  -1.320   0.800  0.00  0.00      A     
ATOM   4297  ND2 ASN A 277      -6.373  -1.034  -0.656  0.00  0.00      A     
ATOM   4298 HD21 ASN A 277      -5.807  -0.706   0.108  0.00  0.00      A     
ATOM   4299 HD22 ASN A 277      -6.021  -1.107  -1.603  0.00  0.00      A     
ATOM   4300  C   ASN A 277      -7.998  -4.270  -0.827  0.00  0.00      A     
ATOM   4301  O   ASN A 277      -6.848  -4.662  -0.624  0.00  0.00      A     
ATOM   4302  N   VAL A 278      -9.038  -4.742  -0.125  0.00  0.00      A     
ATOM   4303  HN  VAL A 278      -9.946  -4.343  -0.334  0.00  0.00      A     
ATOM   4304  CA  VAL A 278      -8.938  -5.602   1.091  0.00  0.00      A     
ATOM   4305  HA  VAL A 278      -8.299  -5.079   1.804  0.00  0.00      A     
ATOM   4306  CB  VAL A 278     -10.305  -5.785   1.784  0.00  0.00      A     
ATOM   4307  HB  VAL A 278     -10.174  -6.406   2.670  0.00  0.00      A     
ATOM   4308  CG1 VAL A 278     -10.869  -4.444   2.261  0.00  0.00      A     
ATOM   4309 HG11 VAL A 278     -11.080  -3.787   1.420  0.00  0.00      A     
ATOM   4310 HG12 VAL A 278     -10.152  -3.958   2.922  0.00  0.00      A     
ATOM   4311 HG13 VAL A 278     -11.792  -4.614   2.816  0.00  0.00      A     
ATOM   4312  CG2 VAL A 278     -11.332  -6.469   0.874  0.00  0.00      A     
ATOM   4313 HG21 VAL A 278     -12.282  -6.561   1.402  0.00  0.00      A     
ATOM   4314 HG22 VAL A 278     -10.990  -7.468   0.607  0.00  0.00      A     
ATOM   4315 HG23 VAL A 278     -11.482  -5.883  -0.029  0.00  0.00      A     
ATOM   4316  C   VAL A 278      -8.294  -6.992   0.927  0.00  0.00      A     
ATOM   4317  O   VAL A 278      -8.036  -7.663   1.924  0.00  0.00      A     
ATOM   4318  N   LEU A 279      -7.982  -7.437  -0.297  0.00  0.00      A     
ATOM   4319  HN  LEU A 279      -8.189  -6.820  -1.068  0.00  0.00      A     
ATOM   4320  CA  LEU A 279      -7.417  -8.769  -0.611  0.00  0.00      A     
ATOM   4321  HA  LEU A 279      -8.162  -9.506  -0.310  0.00  0.00      A     
ATOM   4322  CB  LEU A 279      -7.254  -8.847  -2.144  0.00  0.00      A     
ATOM   4323  HB1 LEU A 279      -6.495  -8.125  -2.445  0.00  0.00      A     
ATOM   4324  HB2 LEU A 279      -8.198  -8.542  -2.595  0.00  0.00      A     
ATOM   4325  CG  LEU A 279      -6.883 -10.221  -2.737  0.00  0.00      A     
ATOM   4326  HG  LEU A 279      -5.923 -10.549  -2.341  0.00  0.00      A     
ATOM   4327  CD1 LEU A 279      -7.942 -11.283  -2.455  0.00  0.00      A     
ATOM   4328 HD11 LEU A 279      -7.659 -12.220  -2.935  0.00  0.00      A     
ATOM   4329 HD12 LEU A 279      -8.911 -10.966  -2.839  0.00  0.00      A     
ATOM   4330 HD13 LEU A 279      -8.019 -11.456  -1.385  0.00  0.00      A     
ATOM   4331  CD2 LEU A 279      -6.765 -10.107  -4.256  0.00  0.00      A     
ATOM   4332 HD21 LEU A 279      -6.429 -11.060  -4.668  0.00  0.00      A     
ATOM   4333 HD22 LEU A 279      -6.042  -9.339  -4.517  0.00  0.00      A     
ATOM   4334 HD23 LEU A 279      -7.731  -9.853  -4.691  0.00  0.00      A     
ATOM   4335  C   LEU A 279      -6.120  -9.144   0.158  0.00  0.00      A     
ATOM   4336  O   LEU A 279      -5.792 -10.323   0.287  0.00  0.00      A     
ATOM   4337  N   ARG A 280      -5.423  -8.159   0.749  0.00  0.00      A     
ATOM   4338  HN  ARG A 280      -5.794  -7.227   0.624  0.00  0.00      A     
ATOM   4339  CA  ARG A 280      -4.330  -8.337   1.736  0.00  0.00      A     
ATOM   4340  HA  ARG A 280      -3.492  -8.836   1.247  0.00  0.00      A     
ATOM   4341  CB  ARG A 280      -3.856  -6.942   2.189  0.00  0.00      A     
ATOM   4342  HB1 ARG A 280      -4.678  -6.436   2.698  0.00  0.00      A     
ATOM   4343  HB2 ARG A 280      -3.592  -6.357   1.306  0.00  0.00      A     
ATOM   4344  CG  ARG A 280      -2.638  -6.984   3.128  0.00  0.00      A     
ATOM   4345  HG1 ARG A 280      -1.809  -7.500   2.639  0.00  0.00      A     
ATOM   4346  HG2 ARG A 280      -2.903  -7.530   4.031  0.00  0.00      A     
ATOM   4347  CD  ARG A 280      -2.190  -5.574   3.527  0.00  0.00      A     
ATOM   4348  HD1 ARG A 280      -3.074  -4.966   3.734  0.00  0.00      A     
ATOM   4349  HD2 ARG A 280      -1.659  -5.120   2.688  0.00  0.00      A     
ATOM   4350  NE  ARG A 280      -1.358  -5.603   4.745  0.00  0.00      A     
ATOM   4351  HE  ARG A 280      -1.728  -6.047   5.574  0.00  0.00      A     
ATOM   4352  CZ  ARG A 280      -0.215  -5.012   4.967  0.00  0.00      A     
ATOM   4353  NH1 ARG A 280       0.489  -4.398   4.090  0.00  0.00      A     
ATOM   4354 HH11 ARG A 280       1.304  -3.900   4.412  0.00  0.00      A     
ATOM   4355 HH12 ARG A 280       0.230  -4.405   3.114  0.00  0.00      A     
ATOM   4356  NH2 ARG A 280       0.255  -5.025   6.156  0.00  0.00      A     
ATOM   4357 HH21 ARG A 280       1.145  -4.605   6.368  0.00  0.00      A     
ATOM   4358 HH22 ARG A 280      -0.265  -5.536   6.859  0.00  0.00      A     
ATOM   4359  C   ARG A 280      -4.697  -9.240   2.933  0.00  0.00      A     
ATOM   4360  O   ARG A 280      -3.824  -9.920   3.469  0.00  0.00      A     
ATOM   4361  N   GLY A 281      -5.976  -9.322   3.308  0.00  0.00      A     
ATOM   4362  HN  GLY A 281      -6.644  -8.704   2.861  0.00  0.00      A     
ATOM   4363  CA  GLY A 281      -6.468 -10.271   4.324  0.00  0.00      A     
ATOM   4364  HA1 GLY A 281      -7.530 -10.095   4.492  0.00  0.00      A     
ATOM   4365  HA2 GLY A 281      -5.941 -10.105   5.260  0.00  0.00      A     
ATOM   4366  C   GLY A 281      -6.275 -11.739   3.935  0.00  0.00      A     
ATOM   4367  O   GLY A 281      -5.693 -12.518   4.689  0.00  0.00      A     
ATOM   4368  N   MET A 282      -6.664 -12.094   2.710  0.00  0.00      A     
ATOM   4369  HN  MET A 282      -7.148 -11.404   2.150  0.00  0.00      A     
ATOM   4370  CA  MET A 282      -6.416 -13.409   2.101  0.00  0.00      A     
ATOM   4371  HA  MET A 282      -6.640 -14.180   2.838  0.00  0.00      A     
ATOM   4372  CB  MET A 282      -7.356 -13.624   0.902  0.00  0.00      A     
ATOM   4373  HB1 MET A 282      -7.223 -14.648   0.553  0.00  0.00      A     
ATOM   4374  HB2 MET A 282      -7.078 -12.949   0.094  0.00  0.00      A     
ATOM   4375  CG  MET A 282      -8.848 -13.438   1.218  0.00  0.00      A     
ATOM   4376  HG1 MET A 282      -9.072 -13.934   2.164  0.00  0.00      A     
ATOM   4377  HG2 MET A 282      -9.420 -13.942   0.438  0.00  0.00      A     
ATOM   4378  SD  MET A 282      -9.431 -11.717   1.295  0.00  0.00      A     
ATOM   4379  CE  MET A 282     -11.159 -12.011   1.761  0.00  0.00      A     
ATOM   4380  HE1 MET A 282     -11.201 -12.532   2.719  0.00  0.00      A     
ATOM   4381  HE2 MET A 282     -11.650 -12.620   1.001  0.00  0.00      A     
ATOM   4382  HE3 MET A 282     -11.682 -11.059   1.852  0.00  0.00      A     
ATOM   4383  C   MET A 282      -4.945 -13.615   1.676  0.00  0.00      A     
ATOM   4384  O   MET A 282      -4.483 -14.746   1.609  0.00  0.00      A     
ATOM   4385  N   GLY A 283      -4.184 -12.538   1.448  0.00  0.00      A     
ATOM   4386  HN  GLY A 283      -4.661 -11.645   1.406  0.00  0.00      A     
ATOM   4387  CA  GLY A 283      -2.730 -12.567   1.184  0.00  0.00      A     
ATOM   4388  HA1 GLY A 283      -2.454 -11.656   0.653  0.00  0.00      A     
ATOM   4389  HA2 GLY A 283      -2.496 -13.413   0.537  0.00  0.00      A     
ATOM   4390  C   GLY A 283      -1.820 -12.666   2.425  0.00  0.00      A     
ATOM   4391  O   GLY A 283      -0.596 -12.744   2.288  0.00  0.00      A     
ATOM   4392  N   GLY A 284      -2.384 -12.670   3.639  0.00  0.00      A     
ATOM   4393  HN  GLY A 284      -3.392 -12.591   3.681  0.00  0.00      A     
ATOM   4394  CA  GLY A 284      -1.615 -12.714   4.895  0.00  0.00      A     
ATOM   4395  HA1 GLY A 284      -1.159 -11.735   5.045  0.00  0.00      A     
ATOM   4396  HA2 GLY A 284      -0.805 -13.436   4.821  0.00  0.00      A     
ATOM   4397  C   GLY A 284      -2.417 -13.032   6.160  0.00  0.00      A     
ATOM   4398  O   GLY A 284      -2.181 -14.055   6.801  0.00  0.00      A     
ATOM   4399  N   ALA A 285      -3.362 -12.160   6.518  0.00  0.00      A     
ATOM   4400  HN  ALA A 285      -3.586 -11.421   5.868  0.00  0.00      A     
ATOM   4401  CA  ALA A 285      -3.943 -12.081   7.865  0.00  0.00      A     
ATOM   4402  HA  ALA A 285      -3.163 -11.723   8.539  0.00  0.00      A     
ATOM   4403  CB  ALA A 285      -5.069 -11.038   7.835  0.00  0.00      A     
ATOM   4404  HB1 ALA A 285      -4.699 -10.092   7.443  0.00  0.00      A     
ATOM   4405  HB2 ALA A 285      -5.446 -10.876   8.847  0.00  0.00      A     
ATOM   4406  HB3 ALA A 285      -5.892 -11.387   7.210  0.00  0.00      A     
ATOM   4407  C   ALA A 285      -4.432 -13.413   8.468  0.00  0.00      A     
ATOM   4408  O   ALA A 285      -4.004 -13.788   9.557  0.00  0.00      A     
ATOM   4409  N   PHE A 286      -5.286 -14.165   7.767  0.00  0.00      A     
ATOM   4410  HN  PHE A 286      -5.589 -13.824   6.865  0.00  0.00      A     
ATOM   4411  CA  PHE A 286      -5.918 -15.375   8.330  0.00  0.00      A     
ATOM   4412  HA  PHE A 286      -6.316 -15.093   9.305  0.00  0.00      A     
ATOM   4413  CB  PHE A 286      -7.128 -15.785   7.481  0.00  0.00      A     
ATOM   4414  HB1 PHE A 286      -7.672 -14.892   7.169  0.00  0.00      A     
ATOM   4415  HB2 PHE A 286      -7.803 -16.348   8.126  0.00  0.00      A     
ATOM   4416  CG  PHE A 286      -6.824 -16.629   6.259  0.00  0.00      A     
ATOM   4417  CD1 PHE A 286      -6.252 -16.045   5.114  0.00  0.00      A     
ATOM   4418  HD1 PHE A 286      -5.998 -14.997   5.106  0.00  0.00      A     
ATOM   4419  CE1 PHE A 286      -6.023 -16.825   3.969  0.00  0.00      A     
ATOM   4420  HE1 PHE A 286      -5.590 -16.382   3.085  0.00  0.00      A     
ATOM   4421  CZ  PHE A 286      -6.368 -18.184   3.959  0.00  0.00      A     
ATOM   4422  HZ  PHE A 286      -6.191 -18.777   3.072  0.00  0.00      A     
ATOM   4423  CE2 PHE A 286      -6.957 -18.765   5.093  0.00  0.00      A     
ATOM   4424  HE2 PHE A 286      -7.270 -19.799   5.061  0.00  0.00      A     
ATOM   4425  CD2 PHE A 286      -7.165 -17.995   6.250  0.00  0.00      A     
ATOM   4426  HD2 PHE A 286      -7.623 -18.446   7.120  0.00  0.00      A     
ATOM   4427  C   PHE A 286      -4.973 -16.567   8.619  0.00  0.00      A     
ATOM   4428  O   PHE A 286      -5.409 -17.545   9.228  0.00  0.00      A     
ATOM   4429  N   VAL A 287      -3.685 -16.484   8.249  0.00  0.00      A     
ATOM   4430  HN  VAL A 287      -3.416 -15.654   7.733  0.00  0.00      A     
ATOM   4431  CA  VAL A 287      -2.631 -17.492   8.556  0.00  0.00      A     
ATOM   4432  HA  VAL A 287      -3.010 -18.178   9.314  0.00  0.00      A     
ATOM   4433  CB  VAL A 287      -2.253 -18.346   7.328  0.00  0.00      A     
ATOM   4434  HB  VAL A 287      -1.561 -19.123   7.650  0.00  0.00      A     
ATOM   4435  CG1 VAL A 287      -3.462 -19.055   6.719  0.00  0.00      A     
ATOM   4436 HG11 VAL A 287      -3.964 -19.623   7.500  0.00  0.00      A     
ATOM   4437 HG12 VAL A 287      -3.131 -19.739   5.938  0.00  0.00      A     
ATOM   4438 HG13 VAL A 287      -4.153 -18.329   6.289  0.00  0.00      A     
ATOM   4439  CG2 VAL A 287      -1.559 -17.529   6.235  0.00  0.00      A     
ATOM   4440 HG21 VAL A 287      -2.221 -16.741   5.879  0.00  0.00      A     
ATOM   4441 HG22 VAL A 287      -1.299 -18.189   5.412  0.00  0.00      A     
ATOM   4442 HG23 VAL A 287      -0.637 -17.087   6.609  0.00  0.00      A     
ATOM   4443  C   VAL A 287      -1.334 -16.915   9.140  0.00  0.00      A     
ATOM   4444  O   VAL A 287      -0.453 -17.680   9.533  0.00  0.00      A     
ATOM   4445  N   LEU A 288      -1.183 -15.587   9.177  0.00  0.00      A     
ATOM   4446  HN  LEU A 288      -1.938 -15.020   8.812  0.00  0.00      A     
ATOM   4447  CA  LEU A 288       0.056 -14.895   9.550  0.00  0.00      A     
ATOM   4448  HA  LEU A 288       0.560 -15.481  10.319  0.00  0.00      A     
ATOM   4449  CB  LEU A 288       0.967 -14.853   8.302  0.00  0.00      A     
ATOM   4450  HB1 LEU A 288       0.409 -14.404   7.480  0.00  0.00      A     
ATOM   4451  HB2 LEU A 288       1.215 -15.876   8.017  0.00  0.00      A     
ATOM   4452  CG  LEU A 288       2.274 -14.061   8.475  0.00  0.00      A     
ATOM   4453  HG  LEU A 288       2.047 -13.023   8.700  0.00  0.00      A     
ATOM   4454  CD1 LEU A 288       3.157 -14.606   9.590  0.00  0.00      A     
ATOM   4455 HD11 LEU A 288       3.403 -15.646   9.385  0.00  0.00      A     
ATOM   4456 HD12 LEU A 288       2.646 -14.534  10.548  0.00  0.00      A     
ATOM   4457 HD13 LEU A 288       4.067 -14.012   9.643  0.00  0.00      A     
ATOM   4458  CD2 LEU A 288       3.084 -14.110   7.186  0.00  0.00      A     
ATOM   4459 HD21 LEU A 288       3.963 -13.475   7.279  0.00  0.00      A     
ATOM   4460 HD22 LEU A 288       2.476 -13.743   6.360  0.00  0.00      A     
ATOM   4461 HD23 LEU A 288       3.394 -15.134   6.987  0.00  0.00      A     
ATOM   4462  C   LEU A 288      -0.208 -13.489  10.129  0.00  0.00      A     
ATOM   4463  O   LEU A 288      -0.450 -12.533   9.392  0.00  0.00      A     
ATOM   4464  N   VAL A 289      -0.075 -13.359  11.457  0.00  0.00      A     
ATOM   4465  HN  VAL A 289       0.043 -14.209  11.984  0.00  0.00      A     
ATOM   4466  CA  VAL A 289      -0.214 -12.067  12.181  0.00  0.00      A     
ATOM   4467  HA  VAL A 289      -0.205 -11.261  11.446  0.00  0.00      A     
ATOM   4468  CB  VAL A 289      -1.556 -11.935  12.933  0.00  0.00      A     
ATOM   4469  HB  VAL A 289      -1.605 -10.934  13.362  0.00  0.00      A     
ATOM   4470  CG1 VAL A 289      -2.751 -12.094  11.998  0.00  0.00      A     
ATOM   4471 HG11 VAL A 289      -3.651 -11.736  12.496  0.00  0.00      A     
ATOM   4472 HG12 VAL A 289      -2.880 -13.141  11.730  0.00  0.00      A     
ATOM   4473 HG13 VAL A 289      -2.602 -11.515  11.088  0.00  0.00      A     
ATOM   4474  CG2 VAL A 289      -1.741 -12.938  14.079  0.00  0.00      A     
ATOM   4475 HG21 VAL A 289      -1.002 -12.768  14.858  0.00  0.00      A     
ATOM   4476 HG22 VAL A 289      -1.662 -13.959  13.708  0.00  0.00      A     
ATOM   4477 HG23 VAL A 289      -2.729 -12.802  14.522  0.00  0.00      A     
ATOM   4478  C   VAL A 289       0.913 -11.722  13.156  0.00  0.00      A     
ATOM   4479  O   VAL A 289       1.232 -10.546  13.294  0.00  0.00      A     
ATOM   4480  N   LEU A 290       1.544 -12.707  13.808  0.00  0.00      A     
ATOM   4481  HN  LEU A 290       1.263 -13.654  13.615  0.00  0.00      A     
ATOM   4482  CA  LEU A 290       2.423 -12.491  14.972  0.00  0.00      A     
ATOM   4483  HA  LEU A 290       2.782 -11.461  14.960  0.00  0.00      A     
ATOM   4484  CB  LEU A 290       1.570 -12.666  16.252  0.00  0.00      A     
ATOM   4485  HB1 LEU A 290       1.055 -13.626  16.197  0.00  0.00      A     
ATOM   4486  HB2 LEU A 290       0.815 -11.880  16.266  0.00  0.00      A     
ATOM   4487  CG  LEU A 290       2.341 -12.627  17.589  0.00  0.00      A     
ATOM   4488  HG  LEU A 290       3.030 -13.466  17.645  0.00  0.00      A     
ATOM   4489  CD1 LEU A 290       3.125 -11.335  17.770  0.00  0.00      A     
ATOM   4490 HD11 LEU A 290       3.935 -11.290  17.046  0.00  0.00      A     
ATOM   4491 HD12 LEU A 290       3.561 -11.313  18.769  0.00  0.00      A     
ATOM   4492 HD13 LEU A 290       2.466 -10.478  17.643  0.00  0.00      A     
ATOM   4493  CD2 LEU A 290       1.373 -12.740  18.760  0.00  0.00      A     
ATOM   4494 HD21 LEU A 290       0.730 -11.864  18.798  0.00  0.00      A     
ATOM   4495 HD22 LEU A 290       1.938 -12.803  19.691  0.00  0.00      A     
ATOM   4496 HD23 LEU A 290       0.770 -13.642  18.656  0.00  0.00      A     
ATOM   4497  C   LEU A 290       3.670 -13.397  14.983  0.00  0.00      A     
ATOM   4498  O   LEU A 290       3.594 -14.569  15.348  0.00  0.00      A     
ATOM   4499  N   TYR A 291       4.825 -12.802  14.678  0.00  0.00      A     
ATOM   4500  HN  TYR A 291       4.765 -11.843  14.354  0.00  0.00      A     
ATOM   4501  CA  TYR A 291       6.160 -13.360  14.981  0.00  0.00      A     
ATOM   4502  HA  TYR A 291       6.068 -14.059  15.812  0.00  0.00      A     
ATOM   4503  CB  TYR A 291       6.699 -14.147  13.778  0.00  0.00      A     
ATOM   4504  HB1 TYR A 291       7.734 -14.403  13.983  0.00  0.00      A     
ATOM   4505  HB2 TYR A 291       6.681 -13.513  12.891  0.00  0.00      A     
ATOM   4506  CG  TYR A 291       5.985 -15.456  13.498  0.00  0.00      A     
ATOM   4507  CD1 TYR A 291       5.211 -15.615  12.332  0.00  0.00      A     
ATOM   4508  HD1 TYR A 291       5.129 -14.799  11.631  0.00  0.00      A     
ATOM   4509  CE1 TYR A 291       4.546 -16.835  12.089  0.00  0.00      A     
ATOM   4510  HE1 TYR A 291       3.945 -16.983  11.208  0.00  0.00      A     
ATOM   4511  CZ  TYR A 291       4.662 -17.897  13.006  0.00  0.00      A     
ATOM   4512  OH  TYR A 291       4.017 -19.066  12.765  0.00  0.00      A     
ATOM   4513  HH  TYR A 291       4.263 -19.740  13.424  0.00  0.00      A     
ATOM   4514  CE2 TYR A 291       5.449 -17.744  14.166  0.00  0.00      A     
ATOM   4515  HE2 TYR A 291       5.538 -18.559  14.866  0.00  0.00      A     
ATOM   4516  CD2 TYR A 291       6.111 -16.524  14.409  0.00  0.00      A     
ATOM   4517  HD2 TYR A 291       6.712 -16.406  15.301  0.00  0.00      A     
ATOM   4518  C   TYR A 291       7.182 -12.308  15.463  0.00  0.00      A     
ATOM   4519  O   TYR A 291       8.065 -12.632  16.250  0.00  0.00      A     
ATOM   4520  N   ASP A 292       7.016 -11.039  15.084  0.00  0.00      A     
ATOM   4521  HN  ASP A 292       6.314 -10.852  14.383  0.00  0.00      A     
ATOM   4522  CA  ASP A 292       7.511  -9.865  15.825  0.00  0.00      A     
ATOM   4523  HA  ASP A 292       8.436 -10.117  16.348  0.00  0.00      A     
ATOM   4524  CB  ASP A 292       7.829  -8.765  14.796  0.00  0.00      A     
ATOM   4525  HB1 ASP A 292       6.938  -8.549  14.212  0.00  0.00      A     
ATOM   4526  HB2 ASP A 292       8.583  -9.152  14.108  0.00  0.00      A     
ATOM   4527  CG  ASP A 292       8.338  -7.450  15.394  0.00  0.00      A     
ATOM   4528  OD1 ASP A 292       7.763  -6.977  16.399  0.00  0.00      A     
ATOM   4529  OD2 ASP A 292       9.276  -6.871  14.806  0.00  0.00      A     
ATOM   4530  C   ASP A 292       6.463  -9.414  16.876  0.00  0.00      A     
ATOM   4531  O   ASP A 292       5.295  -9.163  16.555  0.00  0.00      A     
ATOM   4532  N   GLU A 293       6.877  -9.334  18.139  0.00  0.00      A     
ATOM   4533  HN  GLU A 293       7.857  -9.547  18.313  0.00  0.00      A     
ATOM   4534  CA  GLU A 293       6.032  -9.078  19.321  0.00  0.00      A     
ATOM   4535  HA  GLU A 293       5.117  -9.659  19.215  0.00  0.00      A     
ATOM   4536  CB  GLU A 293       6.796  -9.619  20.535  0.00  0.00      A     
ATOM   4537  HB1 GLU A 293       7.556  -8.895  20.833  0.00  0.00      A     
ATOM   4538  HB2 GLU A 293       7.301 -10.541  20.243  0.00  0.00      A     
ATOM   4539  CG  GLU A 293       5.914  -9.967  21.732  0.00  0.00      A     
ATOM   4540  HG1 GLU A 293       5.125 -10.655  21.418  0.00  0.00      A     
ATOM   4541  HG2 GLU A 293       5.452  -9.068  22.141  0.00  0.00      A     
ATOM   4542  CD  GLU A 293       6.797 -10.621  22.789  0.00  0.00      A     
ATOM   4543  OE1 GLU A 293       7.533  -9.893  23.495  0.00  0.00      A     
ATOM   4544  OE2 GLU A 293       6.821 -11.867  22.899  0.00  0.00      A     
ATOM   4545  C   GLU A 293       5.599  -7.606  19.542  0.00  0.00      A     
ATOM   4546  O   GLU A 293       4.748  -7.333  20.397  0.00  0.00      A     
ATOM   4547  N   ILE A 294       6.110  -6.664  18.740  0.00  0.00      A     
ATOM   4548  HN  ILE A 294       6.811  -6.962  18.060  0.00  0.00      A     
ATOM   4549  CA  ILE A 294       5.734  -5.230  18.763  0.00  0.00      A     
ATOM   4550  HA  ILE A 294       4.895  -5.099  19.445  0.00  0.00      A     
ATOM   4551  CB  ILE A 294       6.885  -4.343  19.290  0.00  0.00      A     
ATOM   4552  HB  ILE A 294       6.590  -3.304  19.143  0.00  0.00      A     
ATOM   4553  CG2 ILE A 294       7.051  -4.554  20.800  0.00  0.00      A     
ATOM   4554 HG21 ILE A 294       7.769  -3.839  21.196  0.00  0.00      A     
ATOM   4555 HG22 ILE A 294       7.403  -5.565  21.004  0.00  0.00      A     
ATOM   4556 HG23 ILE A 294       6.102  -4.402  21.309  0.00  0.00      A     
ATOM   4557  CG1 ILE A 294       8.224  -4.571  18.553  0.00  0.00      A     
ATOM   4558 HG11 ILE A 294       8.038  -4.619  17.485  0.00  0.00      A     
ATOM   4559 HG12 ILE A 294       8.654  -5.526  18.857  0.00  0.00      A     
ATOM   4560  CD  ILE A 294       9.259  -3.462  18.789  0.00  0.00      A     
ATOM   4561  HD1 ILE A 294       8.846  -2.497  18.494  0.00  0.00      A     
ATOM   4562  HD2 ILE A 294       9.551  -3.429  19.838  0.00  0.00      A     
ATOM   4563  HD3 ILE A 294      10.146  -3.666  18.190  0.00  0.00      A     
ATOM   4564  C   ILE A 294       5.214  -4.691  17.420  0.00  0.00      A     
ATOM   4565  O   ILE A 294       4.521  -3.670  17.409  0.00  0.00      A     
ATOM   4566  N   LYS A 295       5.485  -5.389  16.307  0.00  0.00      A     
ATOM   4567  HN  LYS A 295       6.164  -6.143  16.425  0.00  0.00      A     
ATOM   4568  CA  LYS A 295       5.067  -5.073  14.924  0.00  0.00      A     
ATOM   4569  HA  LYS A 295       4.292  -4.308  14.956  0.00  0.00      A     
ATOM   4570  CB  LYS A 295       6.259  -4.509  14.108  0.00  0.00      A     
ATOM   4571  HB1 LYS A 295       5.894  -4.223  13.120  0.00  0.00      A     
ATOM   4572  HB2 LYS A 295       6.989  -5.307  13.965  0.00  0.00      A     
ATOM   4573  CG  LYS A 295       7.025  -3.310  14.698  0.00  0.00      A     
ATOM   4574  HG1 LYS A 295       7.829  -3.052  14.006  0.00  0.00      A     
ATOM   4575  HG2 LYS A 295       7.489  -3.614  15.632  0.00  0.00      A     
ATOM   4576  CD  LYS A 295       6.181  -2.054  14.948  0.00  0.00      A     
ATOM   4577  HD1 LYS A 295       5.364  -2.288  15.623  0.00  0.00      A     
ATOM   4578  HD2 LYS A 295       5.759  -1.695  14.009  0.00  0.00      A     
ATOM   4579  CE  LYS A 295       7.056  -0.961  15.572  0.00  0.00      A     
ATOM   4580  HE1 LYS A 295       7.738  -1.411  16.302  0.00  0.00      A     
ATOM   4581  HE2 LYS A 295       7.666  -0.511  14.785  0.00  0.00      A     
ATOM   4582  NZ  LYS A 295       6.242   0.075  16.247  0.00  0.00      A     
ATOM   4583  HZ1 LYS A 295       5.348   0.217  15.784  0.00  0.00      A     
ATOM   4584  HZ2 LYS A 295       6.040  -0.186  17.211  0.00  0.00      A     
ATOM   4585  HZ3 LYS A 295       6.710   0.976  16.303  0.00  0.00      A     
ATOM   4586  C   LYS A 295       4.437  -6.292  14.217  0.00  0.00      A     
ATOM   4587  O   LYS A 295       5.080  -6.974  13.415  0.00  0.00      A     
ATOM   4588  N   LYS A 296       3.146  -6.551  14.471  0.00  0.00      A     
ATOM   4589  HN  LYS A 296       2.727  -6.022  15.228  0.00  0.00      A     
ATOM   4590  CA  LYS A 296       2.277  -7.500  13.721  0.00  0.00      A     
ATOM   4591  HA  LYS A 296       2.528  -8.505  14.060  0.00  0.00      A     
ATOM   4592  CB  LYS A 296       0.782  -7.292  14.071  0.00  0.00      A     
ATOM   4593  HB1 LYS A 296       0.678  -7.094  15.136  0.00  0.00      A     
ATOM   4594  HB2 LYS A 296       0.264  -8.231  13.879  0.00  0.00      A     
ATOM   4595  CG  LYS A 296       0.028  -6.211  13.270  0.00  0.00      A     
ATOM   4596  HG1 LYS A 296      -1.016  -6.207  13.582  0.00  0.00      A     
ATOM   4597  HG2 LYS A 296       0.037  -6.492  12.217  0.00  0.00      A     
ATOM   4598  CD  LYS A 296       0.592  -4.791  13.451  0.00  0.00      A     
ATOM   4599  HD1 LYS A 296       0.234  -4.404  14.403  0.00  0.00      A     
ATOM   4600  HD2 LYS A 296       1.675  -4.797  13.490  0.00  0.00      A     
ATOM   4601  CE  LYS A 296       0.205  -3.837  12.320  0.00  0.00      A     
ATOM   4602  HE1 LYS A 296       0.569  -2.837  12.580  0.00  0.00      A     
ATOM   4603  HE2 LYS A 296      -0.885  -3.779  12.245  0.00  0.00      A     
ATOM   4604  NZ  LYS A 296       0.800  -4.264  11.027  0.00  0.00      A     
ATOM   4605  HZ1 LYS A 296       0.941  -3.476  10.402  0.00  0.00      A     
ATOM   4606  HZ2 LYS A 296       1.684  -4.746  11.152  0.00  0.00      A     
ATOM   4607  HZ3 LYS A 296       0.187  -4.909  10.526  0.00  0.00      A     
ATOM   4608  C   LYS A 296       2.515  -7.470  12.202  0.00  0.00      A     
ATOM   4609  O   LYS A 296       2.665  -6.389  11.618  0.00  0.00      A     
ATOM   4610  N   TYR A 297       2.544  -8.626  11.548  0.00  0.00      A     
ATOM   4611  HN  TYR A 297       2.384  -9.469  12.089  0.00  0.00      A     
ATOM   4612  CA  TYR A 297       2.704  -8.709  10.083  0.00  0.00      A     
ATOM   4613  HA  TYR A 297       3.601  -8.163   9.788  0.00  0.00      A     
ATOM   4614  CB  TYR A 297       2.888 -10.179   9.677  0.00  0.00      A     
ATOM   4615  HB1 TYR A 297       2.017 -10.756   9.993  0.00  0.00      A     
ATOM   4616  HB2 TYR A 297       3.762 -10.585  10.187  0.00  0.00      A     
ATOM   4617  CG  TYR A 297       3.078 -10.331   8.182  0.00  0.00      A     
ATOM   4618  CD1 TYR A 297       1.985 -10.679   7.363  0.00  0.00      A     
ATOM   4619  HD1 TYR A 297       1.023 -10.903   7.809  0.00  0.00      A     
ATOM   4620  CE1 TYR A 297       2.135 -10.698   5.963  0.00  0.00      A     
ATOM   4621  HE1 TYR A 297       1.297 -10.928   5.325  0.00  0.00      A     
ATOM   4622  CZ  TYR A 297       3.372 -10.346   5.387  0.00  0.00      A     
ATOM   4623  OH  TYR A 297       3.499 -10.309   4.038  0.00  0.00      A     
ATOM   4624  HH  TYR A 297       4.322  -9.886   3.782  0.00  0.00      A     
ATOM   4625  CE2 TYR A 297       4.471 -10.015   6.205  0.00  0.00      A     
ATOM   4626  HE2 TYR A 297       5.414  -9.743   5.758  0.00  0.00      A     
ATOM   4627  CD2 TYR A 297       4.323 -10.012   7.605  0.00  0.00      A     
ATOM   4628  HD2 TYR A 297       5.152  -9.725   8.239  0.00  0.00      A     
ATOM   4629  C   TYR A 297       1.523  -8.078   9.312  0.00  0.00      A     
ATOM   4630  O   TYR A 297       1.717  -7.314   8.365  0.00  0.00      A     
ATOM   4631  N   THR A 298       0.312  -8.362   9.796  0.00  0.00      A     
ATOM   4632  HN  THR A 298       0.291  -8.957  10.615  0.00  0.00      A     
ATOM   4633  CA  THR A 298      -1.033  -8.010   9.280  0.00  0.00      A     
ATOM   4634  HA  THR A 298      -1.274  -8.693   8.470  0.00  0.00      A     
ATOM   4635  CB  THR A 298      -2.078  -8.172  10.387  0.00  0.00      A     
ATOM   4636  HB  THR A 298      -2.244  -7.214  10.870  0.00  0.00      A     
ATOM   4637  CG2 THR A 298      -3.389  -8.709   9.836  0.00  0.00      A     
ATOM   4638 HG21 THR A 298      -3.789  -8.018   9.100  0.00  0.00      A     
ATOM   4639 HG22 THR A 298      -3.203  -9.672   9.370  0.00  0.00      A     
ATOM   4640 HG23 THR A 298      -4.117  -8.836  10.635  0.00  0.00      A     
ATOM   4641  OG1 THR A 298      -1.655  -9.063  11.384  0.00  0.00      A     
ATOM   4642  HG1 THR A 298      -2.364  -9.069  12.050  0.00  0.00      A     
ATOM   4643  C   THR A 298      -1.205  -6.610   8.724  0.00  0.00      A     
ATOM   4644  OT1 THR A 298      -1.693  -6.451   7.581  0.00  0.00      A     
ATOM   4645  OT2 THR A 298      -0.953  -5.637   9.463  0.00  0.00      A     
ATOM   4646  PA  AMP C   1      -1.891  -3.262  -2.663  0.00  0.00      C     
ATOM   4647  O3A AMP C   1      -3.174  -2.907  -3.287  0.00  0.00      C     
ATOM   4648  O1A AMP C   1      -1.581  -4.682  -2.677  0.00  0.00      C     
ATOM   4649  O2A AMP C   1      -0.778  -2.344  -2.909  0.00  0.00      C     
ATOM   4650  O5' AMP C   1      -2.158  -3.034  -1.122  0.00  0.00      C     
ATOM   4651  C5' AMP C   1      -2.733  -1.843  -0.612  0.00  0.00      C     
ATOM   4652  H5' AMP C   1      -2.406  -0.981  -1.195  0.00  0.00      C     
ATOM   4653 H5'' AMP C   1      -3.817  -1.885  -0.718  0.00  0.00      C     
ATOM   4654  C4' AMP C   1      -2.286  -1.709   0.844  0.00  0.00      C     
ATOM   4655  H4' AMP C   1      -2.125  -2.717   1.235  0.00  0.00      C     
ATOM   4656  O4' AMP C   1      -1.081  -0.959   0.950  0.00  0.00      C     
ATOM   4657  C1' AMP C   1      -0.902  -0.665   2.327  0.00  0.00      C     
ATOM   4658  H1' AMP C   1      -0.251  -1.425   2.767  0.00  0.00      C     
ATOM   4659  N9  AMP C   1      -0.287   0.671   2.536  0.00  0.00      C     
ATOM   4660  C8  AMP C   1       0.910   0.944   3.157  0.00  0.00      C     
ATOM   4661  H8  AMP C   1       1.548   0.167   3.559  0.00  0.00      C     
ATOM   4662  N7  AMP C   1       1.231   2.210   3.206  0.00  0.00      C     
ATOM   4663  C5  AMP C   1       0.128   2.822   2.573  0.00  0.00      C     
ATOM   4664  C6  AMP C   1      -0.261   4.147   2.280  0.00  0.00      C     
ATOM   4665  N6  AMP C   1       0.433   5.221   2.546  0.00  0.00      C     
ATOM   4666  H61 AMP C   1      -0.038   6.099   2.390  0.00  0.00      C     
ATOM   4667  H62 AMP C   1       1.334   5.128   2.956  0.00  0.00      C     
ATOM   4668  N1  AMP C   1      -1.424   4.456   1.734  0.00  0.00      C     
ATOM   4669  C2  AMP C   1      -2.222   3.460   1.415  0.00  0.00      C     
ATOM   4670  H2  AMP C   1      -3.159   3.741   0.953  0.00  0.00      C     
ATOM   4671  N3  AMP C   1      -2.009   2.160   1.592  0.00  0.00      C     
ATOM   4672  C4  AMP C   1      -0.806   1.900   2.184  0.00  0.00      C     
ATOM   4673  C3' AMP C   1      -3.235  -0.990   1.795  0.00  0.00      C     
ATOM   4674  H3' AMP C   1      -3.537  -0.029   1.379  0.00  0.00      C     
ATOM   4675  O3' AMP C   1      -4.357  -1.760   2.196  0.00  0.00      C     
ATOM   4676 H3'' AMP C   1      -4.021  -2.276   2.946  0.00  0.00      C     
ATOM   4677  C2' AMP C   1      -2.282  -0.799   2.984  0.00  0.00      C     
ATOM   4678 H2'' AMP C   1      -2.551   0.095   3.549  0.00  0.00      C     
ATOM   4679  O2' AMP C   1      -2.232  -1.962   3.814  0.00  0.00      C     
ATOM   4680  H2' AMP C   1      -1.620  -1.778   4.552  0.00  0.00      C     
END
