# Supplementary material for: Dataset of the AAC2 conformations in the c-, intermediate- and m-states obtained from free-energy simulations
Source: Data Brief. 2016 Apr 13;7:1355–7. doi: 10.1016/j.dib.2016.04.022 (PMC4845157; doi:10.1016/j.dib.2016.04.022)
Supplement: Supplementary file 2 — Supplementary material [file mmc2.zip › AAC_ATP_cstate_min.pdb]

HEADER The c-state conformation of AAC2 in the presence of ATP
CRYST1    1.000    1.000    1.000  90.00  90.00  90.00 P 1           1
ATOM      1  N   ASP A   3      15.615  -8.535  27.655  0.00  0.00      A     
ATOM      2  HT1 ASP A   3      16.034  -8.260  26.775  0.00  0.00      A     
ATOM      3  HT2 ASP A   3      14.703  -8.937  27.469  0.00  0.00      A     
ATOM      4  HT3 ASP A   3      16.194  -9.252  28.079  0.00  0.00      A     
ATOM      5  CA  ASP A   3      15.474  -7.361  28.551  0.00  0.00      A     
ATOM      6  HA  ASP A   3      14.904  -7.673  29.424  0.00  0.00      A     
ATOM      7  CB  ASP A   3      16.830  -6.834  29.056  0.00  0.00      A     
ATOM      8  HB1 ASP A   3      17.500  -7.673  29.228  0.00  0.00      A     
ATOM      9  HB2 ASP A   3      16.665  -6.348  30.017  0.00  0.00      A     
ATOM     10  CG  ASP A   3      17.499  -5.832  28.107  0.00  0.00      A     
ATOM     11  OD1 ASP A   3      17.859  -6.234  26.981  0.00  0.00      A     
ATOM     12  OD2 ASP A   3      17.676  -4.649  28.483  0.00  0.00      A     
ATOM     13  C   ASP A   3      14.679  -6.235  27.901  0.00  0.00      A     
ATOM     14  O   ASP A   3      14.746  -6.050  26.690  0.00  0.00      A     
ATOM     15  N   ALA A   4      14.019  -5.433  28.726  0.00  0.00      A     
ATOM     16  HN  ALA A   4      14.025  -5.687  29.710  0.00  0.00      A     
ATOM     17  CA  ALA A   4      13.397  -4.155  28.366  0.00  0.00      A     
ATOM     18  HA  ALA A   4      14.005  -3.674  27.598  0.00  0.00      A     
ATOM     19  CB  ALA A   4      12.008  -4.427  27.760  0.00  0.00      A     
ATOM     20  HB1 ALA A   4      12.097  -5.118  26.921  0.00  0.00      A     
ATOM     21  HB2 ALA A   4      11.579  -3.497  27.390  0.00  0.00      A     
ATOM     22  HB3 ALA A   4      11.336  -4.853  28.503  0.00  0.00      A     
ATOM     23  C   ALA A   4      13.382  -3.202  29.588  0.00  0.00      A     
ATOM     24  O   ALA A   4      12.318  -2.848  30.105  0.00  0.00      A     
ATOM     25  N   ALA A   5      14.565  -2.905  30.145  0.00  0.00      A     
ATOM     26  HN  ALA A   5      15.389  -3.303  29.725  0.00  0.00      A     
ATOM     27  CA  ALA A   5      14.710  -2.123  31.384  0.00  0.00      A     
ATOM     28  HA  ALA A   5      13.846  -1.471  31.478  0.00  0.00      A     
ATOM     29  CB  ALA A   5      14.646  -3.109  32.560  0.00  0.00      A     
ATOM     30  HB1 ALA A   5      15.523  -3.756  32.563  0.00  0.00      A     
ATOM     31  HB2 ALA A   5      13.747  -3.721  32.483  0.00  0.00      A     
ATOM     32  HB3 ALA A   5      14.589  -2.558  33.497  0.00  0.00      A     
ATOM     33  C   ALA A   5      15.920  -1.151  31.474  0.00  0.00      A     
ATOM     34  O   ALA A   5      16.058  -0.480  32.497  0.00  0.00      A     
ATOM     35  N   VAL A   6      16.776  -1.044  30.443  0.00  0.00      A     
ATOM     36  HN  VAL A   6      16.612  -1.656  29.659  0.00  0.00      A     
ATOM     37  CA  VAL A   6      17.853  -0.008  30.308  0.00  0.00      A     
ATOM     38  HA  VAL A   6      17.529   0.873  30.857  0.00  0.00      A     
ATOM     39  CB  VAL A   6      19.227  -0.431  30.896  0.00  0.00      A     
ATOM     40  HB  VAL A   6      19.873   0.447  30.905  0.00  0.00      A     
ATOM     41  CG1 VAL A   6      19.159  -0.919  32.339  0.00  0.00      A     
ATOM     42 HG11 VAL A   6      18.652  -0.177  32.951  0.00  0.00      A     
ATOM     43 HG12 VAL A   6      20.167  -1.060  32.731  0.00  0.00      A     
ATOM     44 HG13 VAL A   6      18.620  -1.859  32.391  0.00  0.00      A     
ATOM     45  CG2 VAL A   6      19.933  -1.512  30.071  0.00  0.00      A     
ATOM     46 HG21 VAL A   6      20.808  -1.884  30.604  0.00  0.00      A     
ATOM     47 HG22 VAL A   6      20.269  -1.104  29.120  0.00  0.00      A     
ATOM     48 HG23 VAL A   6      19.254  -2.330  29.867  0.00  0.00      A     
ATOM     49  C   VAL A   6      18.090   0.457  28.858  0.00  0.00      A     
ATOM     50  O   VAL A   6      19.075   1.138  28.561  0.00  0.00      A     
ATOM     51  N   SER A   7      17.224   0.047  27.934  0.00  0.00      A     
ATOM     52  HN  SER A   7      16.368  -0.373  28.271  0.00  0.00      A     
ATOM     53  CA  SER A   7      17.520  -0.160  26.499  0.00  0.00      A     
ATOM     54  HA  SER A   7      18.469   0.306  26.234  0.00  0.00      A     
ATOM     55  CB  SER A   7      17.637  -1.673  26.225  0.00  0.00      A     
ATOM     56  HB1 SER A   7      18.076  -1.816  25.239  0.00  0.00      A     
ATOM     57  HB2 SER A   7      16.639  -2.111  26.234  0.00  0.00      A     
ATOM     58  OG  SER A   7      18.440  -2.364  27.173  0.00  0.00      A     
ATOM     59  HG1 SER A   7      17.914  -3.078  27.588  0.00  0.00      A     
ATOM     60  C   SER A   7      16.426   0.422  25.577  0.00  0.00      A     
ATOM     61  O   SER A   7      15.397   0.899  26.062  0.00  0.00      A     
ATOM     62  N   PHE A   8      16.615   0.372  24.257  0.00  0.00      A     
ATOM     63  HN  PHE A   8      17.509   0.004  23.946  0.00  0.00      A     
ATOM     64  CA  PHE A   8      15.586   0.665  23.233  0.00  0.00      A     
ATOM     65  HA  PHE A   8      14.640   0.221  23.548  0.00  0.00      A     
ATOM     66  CB  PHE A   8      15.388   2.191  23.113  0.00  0.00      A     
ATOM     67  HB1 PHE A   8      15.187   2.614  24.098  0.00  0.00      A     
ATOM     68  HB2 PHE A   8      14.494   2.369  22.513  0.00  0.00      A     
ATOM     69  CG  PHE A   8      16.547   2.948  22.481  0.00  0.00      A     
ATOM     70  CD1 PHE A   8      17.622   3.397  23.271  0.00  0.00      A     
ATOM     71  HD1 PHE A   8      17.616   3.226  24.338  0.00  0.00      A     
ATOM     72  CE1 PHE A   8      18.700   4.080  22.679  0.00  0.00      A     
ATOM     73  HE1 PHE A   8      19.512   4.439  23.296  0.00  0.00      A     
ATOM     74  CZ  PHE A   8      18.714   4.308  21.292  0.00  0.00      A     
ATOM     75  HZ  PHE A   8      19.540   4.838  20.835  0.00  0.00      A     
ATOM     76  CE2 PHE A   8      17.643   3.863  20.498  0.00  0.00      A     
ATOM     77  HE2 PHE A   8      17.650   4.047  19.432  0.00  0.00      A     
ATOM     78  CD2 PHE A   8      16.559   3.192  21.092  0.00  0.00      A     
ATOM     79  HD2 PHE A   8      15.734   2.857  20.478  0.00  0.00      A     
ATOM     80  C   PHE A   8      15.891   0.103  21.825  0.00  0.00      A     
ATOM     81  O   PHE A   8      14.975  -0.204  21.058  0.00  0.00      A     
ATOM     82  N   ALA A   9      17.169   0.009  21.436  0.00  0.00      A     
ATOM     83  HN  ALA A   9      17.892   0.235  22.106  0.00  0.00      A     
ATOM     84  CA  ALA A   9      17.557  -0.187  20.036  0.00  0.00      A     
ATOM     85  HA  ALA A   9      16.987   0.529  19.448  0.00  0.00      A     
ATOM     86  CB  ALA A   9      19.028   0.200  19.860  0.00  0.00      A     
ATOM     87  HB1 ALA A   9      19.663  -0.421  20.484  0.00  0.00      A     
ATOM     88  HB2 ALA A   9      19.166   1.247  20.132  0.00  0.00      A     
ATOM     89  HB3 ALA A   9      19.321   0.073  18.817  0.00  0.00      A     
ATOM     90  C   ALA A   9      17.224  -1.578  19.448  0.00  0.00      A     
ATOM     91  O   ALA A   9      17.100  -1.703  18.228  0.00  0.00      A     
ATOM     92  N   LYS A  10      16.980  -2.602  20.280  0.00  0.00      A     
ATOM     93  HN  LYS A  10      17.079  -2.433  21.278  0.00  0.00      A     
ATOM     94  CA  LYS A  10      16.452  -3.907  19.830  0.00  0.00      A     
ATOM     95  HA  LYS A  10      16.998  -4.209  18.936  0.00  0.00      A     
ATOM     96  CB  LYS A  10      16.689  -4.973  20.906  0.00  0.00      A     
ATOM     97  HB1 LYS A  10      16.139  -4.708  21.808  0.00  0.00      A     
ATOM     98  HB2 LYS A  10      17.753  -5.006  21.134  0.00  0.00      A     
ATOM     99  CG  LYS A  10      16.246  -6.365  20.438  0.00  0.00      A     
ATOM    100  HG1 LYS A  10      16.830  -6.653  19.563  0.00  0.00      A     
ATOM    101  HG2 LYS A  10      15.188  -6.352  20.174  0.00  0.00      A     
ATOM    102  CD  LYS A  10      16.434  -7.389  21.556  0.00  0.00      A     
ATOM    103  HD1 LYS A  10      15.911  -7.035  22.442  0.00  0.00      A     
ATOM    104  HD2 LYS A  10      17.490  -7.490  21.805  0.00  0.00      A     
ATOM    105  CE  LYS A  10      15.850  -8.745  21.158  0.00  0.00      A     
ATOM    106  HE1 LYS A  10      14.794  -8.626  20.891  0.00  0.00      A     
ATOM    107  HE2 LYS A  10      15.893  -9.399  22.035  0.00  0.00      A     
ATOM    108  NZ  LYS A  10      16.611  -9.362  20.043  0.00  0.00      A     
ATOM    109  HZ1 LYS A  10      16.456  -8.883  19.171  0.00  0.00      A     
ATOM    110  HZ2 LYS A  10      16.346 -10.342  19.946  0.00  0.00      A     
ATOM    111  HZ3 LYS A  10      17.607  -9.340  20.258  0.00  0.00      A     
ATOM    112  C   LYS A  10      14.979  -3.852  19.426  0.00  0.00      A     
ATOM    113  O   LYS A  10      14.620  -4.459  18.426  0.00  0.00      A     
ATOM    114  N   ASP A  11      14.140  -3.091  20.127  0.00  0.00      A     
ATOM    115  HN  ASP A  11      14.506  -2.592  20.924  0.00  0.00      A     
ATOM    116  CA  ASP A  11      12.757  -2.831  19.688  0.00  0.00      A     
ATOM    117  HA  ASP A  11      12.297  -3.775  19.392  0.00  0.00      A     
ATOM    118  CB  ASP A  11      11.940  -2.218  20.834  0.00  0.00      A     
ATOM    119  HB1 ASP A  11      11.244  -1.486  20.421  0.00  0.00      A     
ATOM    120  HB2 ASP A  11      12.600  -1.690  21.524  0.00  0.00      A     
ATOM    121  CG  ASP A  11      11.119  -3.254  21.599  0.00  0.00      A     
ATOM    122  OD1 ASP A  11      10.116  -2.862  22.242  0.00  0.00      A     
ATOM    123  OD2 ASP A  11      11.436  -4.462  21.595  0.00  0.00      A     
ATOM    124  C   ASP A  11      12.686  -1.929  18.447  0.00  0.00      A     
ATOM    125  O   ASP A  11      11.872  -2.171  17.563  0.00  0.00      A     
ATOM    126  N   PHE A  12      13.581  -0.947  18.329  0.00  0.00      A     
ATOM    127  HN  PHE A  12      14.173  -0.757  19.130  0.00  0.00      A     
ATOM    128  CA  PHE A  12      13.794  -0.181  17.091  0.00  0.00      A     
ATOM    129  HA  PHE A  12      12.863   0.315  16.814  0.00  0.00      A     
ATOM    130  CB  PHE A  12      14.848   0.881  17.419  0.00  0.00      A     
ATOM    131  HB1 PHE A  12      15.739   0.365  17.758  0.00  0.00      A     
ATOM    132  HB2 PHE A  12      14.485   1.481  18.256  0.00  0.00      A     
ATOM    133  CG  PHE A  12      15.261   1.836  16.319  0.00  0.00      A     
ATOM    134  CD1 PHE A  12      16.622   1.948  15.974  0.00  0.00      A     
ATOM    135  HD1 PHE A  12      17.354   1.297  16.433  0.00  0.00      A     
ATOM    136  CE1 PHE A  12      17.043   2.936  15.069  0.00  0.00      A     
ATOM    137  HE1 PHE A  12      18.093   3.036  14.829  0.00  0.00      A     
ATOM    138  CZ  PHE A  12      16.101   3.811  14.505  0.00  0.00      A     
ATOM    139  HZ  PHE A  12      16.428   4.597  13.840  0.00  0.00      A     
ATOM    140  CE2 PHE A  12      14.737   3.677  14.816  0.00  0.00      A     
ATOM    141  HE2 PHE A  12      14.016   4.349  14.377  0.00  0.00      A     
ATOM    142  CD2 PHE A  12      14.315   2.693  15.727  0.00  0.00      A     
ATOM    143  HD2 PHE A  12      13.271   2.619  15.997  0.00  0.00      A     
ATOM    144  C   PHE A  12      14.199  -1.081  15.900  0.00  0.00      A     
ATOM    145  O   PHE A  12      13.612  -0.992  14.821  0.00  0.00      A     
ATOM    146  N   LEU A  13      15.135  -2.015  16.111  0.00  0.00      A     
ATOM    147  HN  LEU A  13      15.626  -1.994  16.999  0.00  0.00      A     
ATOM    148  CA  LEU A  13      15.511  -3.064  15.151  0.00  0.00      A     
ATOM    149  HA  LEU A  13      15.781  -2.585  14.212  0.00  0.00      A     
ATOM    150  CB  LEU A  13      16.763  -3.776  15.701  0.00  0.00      A     
ATOM    151  HB1 LEU A  13      16.522  -4.190  16.678  0.00  0.00      A     
ATOM    152  HB2 LEU A  13      17.549  -3.033  15.843  0.00  0.00      A     
ATOM    153  CG  LEU A  13      17.321  -4.917  14.832  0.00  0.00      A     
ATOM    154  HG  LEU A  13      16.562  -5.688  14.706  0.00  0.00      A     
ATOM    155  CD1 LEU A  13      17.783  -4.438  13.457  0.00  0.00      A     
ATOM    156 HD11 LEU A  13      16.929  -4.075  12.887  0.00  0.00      A     
ATOM    157 HD12 LEU A  13      18.230  -5.273  12.917  0.00  0.00      A     
ATOM    158 HD13 LEU A  13      18.518  -3.641  13.568  0.00  0.00      A     
ATOM    159  CD2 LEU A  13      18.524  -5.542  15.535  0.00  0.00      A     
ATOM    160 HD21 LEU A  13      19.324  -4.810  15.638  0.00  0.00      A     
ATOM    161 HD22 LEU A  13      18.879  -6.392  14.953  0.00  0.00      A     
ATOM    162 HD23 LEU A  13      18.230  -5.897  16.521  0.00  0.00      A     
ATOM    163  C   LEU A  13      14.370  -4.055  14.831  0.00  0.00      A     
ATOM    164  O   LEU A  13      14.180  -4.397  13.668  0.00  0.00      A     
ATOM    165  N   ALA A  14      13.597  -4.502  15.823  0.00  0.00      A     
ATOM    166  HN  ALA A  14      13.846  -4.235  16.769  0.00  0.00      A     
ATOM    167  CA  ALA A  14      12.512  -5.478  15.663  0.00  0.00      A     
ATOM    168  HA  ALA A  14      12.827  -6.227  14.936  0.00  0.00      A     
ATOM    169  CB  ALA A  14      12.329  -6.197  17.000  0.00  0.00      A     
ATOM    170  HB1 ALA A  14      13.262  -6.681  17.292  0.00  0.00      A     
ATOM    171  HB2 ALA A  14      11.553  -6.957  16.903  0.00  0.00      A     
ATOM    172  HB3 ALA A  14      12.047  -5.481  17.771  0.00  0.00      A     
ATOM    173  C   ALA A  14      11.186  -4.885  15.129  0.00  0.00      A     
ATOM    174  O   ALA A  14      10.483  -5.555  14.375  0.00  0.00      A     
ATOM    175  N   GLY A  15      10.899  -3.605  15.385  0.00  0.00      A     
ATOM    176  HN  GLY A  15      11.448  -3.128  16.094  0.00  0.00      A     
ATOM    177  CA  GLY A  15       9.973  -2.794  14.578  0.00  0.00      A     
ATOM    178  HA1 GLY A  15       9.889  -1.801  15.021  0.00  0.00      A     
ATOM    179  HA2 GLY A  15       8.987  -3.257  14.564  0.00  0.00      A     
ATOM    180  C   GLY A  15      10.463  -2.631  13.133  0.00  0.00      A     
ATOM    181  O   GLY A  15       9.689  -2.761  12.187  0.00  0.00      A     
ATOM    182  N   GLY A  16      11.780  -2.496  12.945  0.00  0.00      A     
ATOM    183  HN  GLY A  16      12.355  -2.300  13.757  0.00  0.00      A     
ATOM    184  CA  GLY A  16      12.448  -2.658  11.648  0.00  0.00      A     
ATOM    185  HA1 GLY A  16      13.521  -2.559  11.796  0.00  0.00      A     
ATOM    186  HA2 GLY A  16      12.116  -1.874  10.968  0.00  0.00      A     
ATOM    187  C   GLY A  16      12.196  -4.016  10.975  0.00  0.00      A     
ATOM    188  O   GLY A  16      11.895  -4.048   9.787  0.00  0.00      A     
ATOM    189  N   VAL A  17      12.239  -5.132  11.718  0.00  0.00      A     
ATOM    190  HN  VAL A  17      12.584  -5.029  12.665  0.00  0.00      A     
ATOM    191  CA  VAL A  17      11.840  -6.482  11.235  0.00  0.00      A     
ATOM    192  HA  VAL A  17      12.372  -6.680  10.308  0.00  0.00      A     
ATOM    193  CB  VAL A  17      12.222  -7.608  12.220  0.00  0.00      A     
ATOM    194  HB  VAL A  17      11.786  -7.411  13.196  0.00  0.00      A     
ATOM    195  CG1 VAL A  17      11.744  -8.990  11.754  0.00  0.00      A     
ATOM    196 HG11 VAL A  17      10.655  -9.039  11.759  0.00  0.00      A     
ATOM    197 HG12 VAL A  17      12.110  -9.760  12.434  0.00  0.00      A     
ATOM    198 HG13 VAL A  17      12.108  -9.197  10.748  0.00  0.00      A     
ATOM    199  CG2 VAL A  17      13.744  -7.704  12.370  0.00  0.00      A     
ATOM    200 HG21 VAL A  17      14.149  -6.765  12.738  0.00  0.00      A     
ATOM    201 HG22 VAL A  17      14.201  -7.936  11.408  0.00  0.00      A     
ATOM    202 HG23 VAL A  17      13.996  -8.488  13.085  0.00  0.00      A     
ATOM    203  C   VAL A  17      10.346  -6.569  10.902  0.00  0.00      A     
ATOM    204  O   VAL A  17       9.997  -7.075   9.836  0.00  0.00      A     
ATOM    205  N   ALA A  18       9.469  -6.017  11.745  0.00  0.00      A     
ATOM    206  HN  ALA A  18       9.816  -5.664  12.630  0.00  0.00      A     
ATOM    207  CA  ALA A  18       8.030  -5.901  11.481  0.00  0.00      A     
ATOM    208  HA  ALA A  18       7.613  -6.905  11.377  0.00  0.00      A     
ATOM    209  CB  ALA A  18       7.363  -5.230  12.690  0.00  0.00      A     
ATOM    210  HB1 ALA A  18       7.651  -4.183  12.759  0.00  0.00      A     
ATOM    211  HB2 ALA A  18       7.658  -5.734  13.608  0.00  0.00      A     
ATOM    212  HB3 ALA A  18       6.279  -5.287  12.588  0.00  0.00      A     
ATOM    213  C   ALA A  18       7.735  -5.135  10.175  0.00  0.00      A     
ATOM    214  O   ALA A  18       6.989  -5.612   9.318  0.00  0.00      A     
ATOM    215  N   ALA A  19       8.385  -3.985   9.966  0.00  0.00      A     
ATOM    216  HN  ALA A  19       8.947  -3.619  10.730  0.00  0.00      A     
ATOM    217  CA  ALA A  19       8.369  -3.237   8.709  0.00  0.00      A     
ATOM    218  HA  ALA A  19       7.333  -3.026   8.446  0.00  0.00      A     
ATOM    219  CB  ALA A  19       9.077  -1.898   8.952  0.00  0.00      A     
ATOM    220  HB1 ALA A  19      10.117  -2.065   9.236  0.00  0.00      A     
ATOM    221  HB2 ALA A  19       8.578  -1.362   9.761  0.00  0.00      A     
ATOM    222  HB3 ALA A  19       9.047  -1.290   8.048  0.00  0.00      A     
ATOM    223  C   ALA A  19       8.995  -4.013   7.528  0.00  0.00      A     
ATOM    224  O   ALA A  19       8.445  -3.995   6.424  0.00  0.00      A     
ATOM    225  N   ALA A  20      10.104  -4.725   7.751  0.00  0.00      A     
ATOM    226  HN  ALA A  20      10.542  -4.651   8.664  0.00  0.00      A     
ATOM    227  CA  ALA A  20      10.785  -5.534   6.742  0.00  0.00      A     
ATOM    228  HA  ALA A  20      10.982  -4.898   5.888  0.00  0.00      A     
ATOM    229  CB  ALA A  20      12.140  -6.010   7.277  0.00  0.00      A     
ATOM    230  HB1 ALA A  20      12.674  -6.552   6.495  0.00  0.00      A     
ATOM    231  HB2 ALA A  20      11.998  -6.673   8.128  0.00  0.00      A     
ATOM    232  HB3 ALA A  20      12.743  -5.153   7.578  0.00  0.00      A     
ATOM    233  C   ALA A  20       9.935  -6.695   6.211  0.00  0.00      A     
ATOM    234  O   ALA A  20       9.766  -6.789   4.995  0.00  0.00      A     
ATOM    235  N   ILE A  21       9.335  -7.534   7.065  0.00  0.00      A     
ATOM    236  HN  ILE A  21       9.514  -7.421   8.061  0.00  0.00      A     
ATOM    237  CA  ILE A  21       8.385  -8.572   6.610  0.00  0.00      A     
ATOM    238  HA  ILE A  21       8.885  -9.132   5.819  0.00  0.00      A     
ATOM    239  CB  ILE A  21       8.060  -9.587   7.732  0.00  0.00      A     
ATOM    240  HB  ILE A  21       9.008  -9.883   8.186  0.00  0.00      A     
ATOM    241  CG2 ILE A  21       7.179  -9.001   8.849  0.00  0.00      A     
ATOM    242 HG21 ILE A  21       7.624  -8.085   9.229  0.00  0.00      A     
ATOM    243 HG22 ILE A  21       7.122  -9.697   9.687  0.00  0.00      A     
ATOM    244 HG23 ILE A  21       6.169  -8.800   8.495  0.00  0.00      A     
ATOM    245  CG1 ILE A  21       7.438 -10.856   7.108  0.00  0.00      A     
ATOM    246 HG11 ILE A  21       8.119 -11.234   6.344  0.00  0.00      A     
ATOM    247 HG12 ILE A  21       6.497 -10.603   6.620  0.00  0.00      A     
ATOM    248  CD  ILE A  21       7.184 -11.993   8.105  0.00  0.00      A     
ATOM    249  HD1 ILE A  21       6.405 -11.712   8.812  0.00  0.00      A     
ATOM    250  HD2 ILE A  21       8.101 -12.227   8.647  0.00  0.00      A     
ATOM    251  HD3 ILE A  21       6.856 -12.881   7.563  0.00  0.00      A     
ATOM    252  C   ILE A  21       7.131  -7.956   5.964  0.00  0.00      A     
ATOM    253  O   ILE A  21       6.731  -8.373   4.879  0.00  0.00      A     
ATOM    254  N   SER A  22       6.605  -6.866   6.538  0.00  0.00      A     
ATOM    255  HN  SER A  22       7.003  -6.593   7.432  0.00  0.00      A     
ATOM    256  CA  SER A  22       5.454  -6.074   6.040  0.00  0.00      A     
ATOM    257  HA  SER A  22       4.586  -6.723   5.973  0.00  0.00      A     
ATOM    258  CB  SER A  22       5.121  -4.957   7.028  0.00  0.00      A     
ATOM    259  HB1 SER A  22       4.379  -4.287   6.600  0.00  0.00      A     
ATOM    260  HB2 SER A  22       6.013  -4.375   7.255  0.00  0.00      A     
ATOM    261  OG  SER A  22       4.590  -5.528   8.204  0.00  0.00      A     
ATOM    262  HG1 SER A  22       5.349  -5.670   8.809  0.00  0.00      A     
ATOM    263  C   SER A  22       5.599  -5.434   4.655  0.00  0.00      A     
ATOM    264  O   SER A  22       4.620  -4.884   4.139  0.00  0.00      A     
ATOM    265  N   LYS A  23       6.798  -5.492   4.060  0.00  0.00      A     
ATOM    266  HN  LYS A  23       7.531  -5.921   4.612  0.00  0.00      A     
ATOM    267  CA  LYS A  23       7.157  -4.893   2.756  0.00  0.00      A     
ATOM    268  HA  LYS A  23       6.252  -4.619   2.213  0.00  0.00      A     
ATOM    269  CB  LYS A  23       7.969  -3.609   3.007  0.00  0.00      A     
ATOM    270  HB1 LYS A  23       8.323  -3.210   2.054  0.00  0.00      A     
ATOM    271  HB2 LYS A  23       8.841  -3.864   3.613  0.00  0.00      A     
ATOM    272  CG  LYS A  23       7.144  -2.516   3.722  0.00  0.00      A     
ATOM    273  HG1 LYS A  23       6.615  -2.937   4.575  0.00  0.00      A     
ATOM    274  HG2 LYS A  23       6.413  -2.099   3.029  0.00  0.00      A     
ATOM    275  CD  LYS A  23       8.057  -1.409   4.253  0.00  0.00      A     
ATOM    276  HD1 LYS A  23       8.524  -0.889   3.421  0.00  0.00      A     
ATOM    277  HD2 LYS A  23       8.839  -1.872   4.850  0.00  0.00      A     
ATOM    278  CE  LYS A  23       7.336  -0.418   5.168  0.00  0.00      A     
ATOM    279  HE1 LYS A  23       8.097   0.140   5.723  0.00  0.00      A     
ATOM    280  HE2 LYS A  23       6.738  -0.979   5.893  0.00  0.00      A     
ATOM    281  NZ  LYS A  23       6.486   0.536   4.418  0.00  0.00      A     
ATOM    282  HZ1 LYS A  23       5.948   1.111   5.064  0.00  0.00      A     
ATOM    283  HZ2 LYS A  23       5.821   0.071   3.802  0.00  0.00      A     
ATOM    284  HZ3 LYS A  23       7.056   1.138   3.825  0.00  0.00      A     
ATOM    285  C   LYS A  23       7.910  -5.867   1.839  0.00  0.00      A     
ATOM    286  O   LYS A  23       7.567  -5.962   0.664  0.00  0.00      A     
ATOM    287  N   THR A  24       8.847  -6.651   2.376  0.00  0.00      A     
ATOM    288  HN  THR A  24       9.072  -6.487   3.348  0.00  0.00      A     
ATOM    289  CA  THR A  24       9.634  -7.683   1.650  0.00  0.00      A     
ATOM    290  HA  THR A  24      10.036  -7.243   0.738  0.00  0.00      A     
ATOM    291  CB  THR A  24      10.826  -8.214   2.471  0.00  0.00      A     
ATOM    292  HB  THR A  24      10.457  -8.782   3.326  0.00  0.00      A     
ATOM    293  CG2 THR A  24      11.775  -9.098   1.669  0.00  0.00      A     
ATOM    294 HG21 THR A  24      12.597  -9.418   2.309  0.00  0.00      A     
ATOM    295 HG22 THR A  24      12.184  -8.538   0.829  0.00  0.00      A     
ATOM    296 HG23 THR A  24      11.262  -9.986   1.304  0.00  0.00      A     
ATOM    297  OG1 THR A  24      11.614  -7.152   2.947  0.00  0.00      A     
ATOM    298  HG1 THR A  24      11.147  -6.817   3.726  0.00  0.00      A     
ATOM    299  C   THR A  24       8.786  -8.887   1.247  0.00  0.00      A     
ATOM    300  O   THR A  24       8.765  -9.241   0.073  0.00  0.00      A     
ATOM    301  N   ALA A  25       8.021  -9.481   2.174  0.00  0.00      A     
ATOM    302  HN  ALA A  25       8.020  -9.120   3.119  0.00  0.00      A     
ATOM    303  CA  ALA A  25       7.139 -10.630   1.888  0.00  0.00      A     
ATOM    304  HA  ALA A  25       7.716 -11.380   1.342  0.00  0.00      A     
ATOM    305  CB  ALA A  25       6.713 -11.250   3.225  0.00  0.00      A     
ATOM    306  HB1 ALA A  25       6.174 -12.181   3.038  0.00  0.00      A     
ATOM    307  HB2 ALA A  25       6.053 -10.570   3.764  0.00  0.00      A     
ATOM    308  HB3 ALA A  25       7.590 -11.471   3.834  0.00  0.00      A     
ATOM    309  C   ALA A  25       5.915 -10.291   0.999  0.00  0.00      A     
ATOM    310  O   ALA A  25       5.185 -11.174   0.559  0.00  0.00      A     
ATOM    311  N   VAL A  26       5.713  -9.001   0.701  0.00  0.00      A     
ATOM    312  HN  VAL A  26       6.347  -8.343   1.126  0.00  0.00      A     
ATOM    313  CA  VAL A  26       4.635  -8.468  -0.161  0.00  0.00      A     
ATOM    314  HA  VAL A  26       4.092  -9.310  -0.590  0.00  0.00      A     
ATOM    315  CB  VAL A  26       3.603  -7.642   0.632  0.00  0.00      A     
ATOM    316  HB  VAL A  26       2.834  -7.285  -0.051  0.00  0.00      A     
ATOM    317  CG1 VAL A  26       2.901  -8.489   1.695  0.00  0.00      A     
ATOM    318 HG11 VAL A  26       2.125  -7.902   2.182  0.00  0.00      A     
ATOM    319 HG12 VAL A  26       3.612  -8.823   2.452  0.00  0.00      A     
ATOM    320 HG13 VAL A  26       2.446  -9.364   1.231  0.00  0.00      A     
ATOM    321  CG2 VAL A  26       4.230  -6.428   1.317  0.00  0.00      A     
ATOM    322 HG21 VAL A  26       3.460  -5.868   1.840  0.00  0.00      A     
ATOM    323 HG22 VAL A  26       4.701  -5.778   0.580  0.00  0.00      A     
ATOM    324 HG23 VAL A  26       4.972  -6.757   2.043  0.00  0.00      A     
ATOM    325  C   VAL A  26       5.157  -7.679  -1.366  0.00  0.00      A     
ATOM    326  O   VAL A  26       4.364  -7.107  -2.110  0.00  0.00      A     
ATOM    327  N   ALA A  27       6.467  -7.688  -1.635  0.00  0.00      A     
ATOM    328  HN  ALA A  27       7.086  -8.165  -0.993  0.00  0.00      A     
ATOM    329  CA  ALA A  27       7.056  -7.139  -2.863  0.00  0.00      A     
ATOM    330  HA  ALA A  27       6.946  -6.058  -2.823  0.00  0.00      A     
ATOM    331  CB  ALA A  27       8.564  -7.408  -2.836  0.00  0.00      A     
ATOM    332  HB1 ALA A  27       9.043  -6.872  -3.652  0.00  0.00      A     
ATOM    333  HB2 ALA A  27       8.767  -8.472  -2.941  0.00  0.00      A     
ATOM    334  HB3 ALA A  27       8.987  -7.056  -1.894  0.00  0.00      A     
ATOM    335  C   ALA A  27       6.367  -7.590  -4.186  0.00  0.00      A     
ATOM    336  O   ALA A  27       6.175  -6.729  -5.055  0.00  0.00      A     
ATOM    337  N   PRO A  28       5.897  -8.858  -4.334  0.00  0.00      A     
ATOM    338  CD  PRO A  28       6.240 -10.016  -3.506  0.00  0.00      A     
ATOM    339  HD1 PRO A  28       5.636 -10.020  -2.599  0.00  0.00      A     
ATOM    340  HD2 PRO A  28       7.299 -10.040  -3.251  0.00  0.00      A     
ATOM    341  CG  PRO A  28       5.887 -11.253  -4.324  0.00  0.00      A     
ATOM    342  HG1 PRO A  28       6.722 -11.514  -4.973  0.00  0.00      A     
ATOM    343  HG2 PRO A  28       5.620 -12.097  -3.686  0.00  0.00      A     
ATOM    344  CB  PRO A  28       4.705 -10.775  -5.160  0.00  0.00      A     
ATOM    345  HB1 PRO A  28       4.602 -11.354  -6.079  0.00  0.00      A     
ATOM    346  HB2 PRO A  28       3.793 -10.840  -4.563  0.00  0.00      A     
ATOM    347  CA  PRO A  28       5.044  -9.310  -5.450  0.00  0.00      A     
ATOM    348  HA  PRO A  28       5.640  -9.275  -6.354  0.00  0.00      A     
ATOM    349  C   PRO A  28       3.765  -8.502  -5.729  0.00  0.00      A     
ATOM    350  O   PRO A  28       3.229  -8.567  -6.836  0.00  0.00      A     
ATOM    351  N   ILE A  29       3.296  -7.700  -4.765  0.00  0.00      A     
ATOM    352  HN  ILE A  29       3.774  -7.720  -3.872  0.00  0.00      A     
ATOM    353  CA  ILE A  29       2.192  -6.735  -4.941  0.00  0.00      A     
ATOM    354  HA  ILE A  29       1.870  -6.778  -5.976  0.00  0.00      A     
ATOM    355  CB  ILE A  29       0.947  -7.097  -4.090  0.00  0.00      A     
ATOM    356  HB  ILE A  29       0.208  -6.308  -4.240  0.00  0.00      A     
ATOM    357  CG2 ILE A  29       0.325  -8.407  -4.607  0.00  0.00      A     
ATOM    358 HG21 ILE A  29       0.112  -8.325  -5.671  0.00  0.00      A     
ATOM    359 HG22 ILE A  29      -0.617  -8.611  -4.102  0.00  0.00      A     
ATOM    360 HG23 ILE A  29       1.004  -9.245  -4.443  0.00  0.00      A     
ATOM    361  CG1 ILE A  29       1.239  -7.190  -2.575  0.00  0.00      A     
ATOM    362 HG11 ILE A  29       1.714  -6.267  -2.248  0.00  0.00      A     
ATOM    363 HG12 ILE A  29       1.922  -8.019  -2.386  0.00  0.00      A     
ATOM    364  CD  ILE A  29      -0.008  -7.394  -1.705  0.00  0.00      A     
ATOM    365  HD1 ILE A  29      -0.437  -8.382  -1.871  0.00  0.00      A     
ATOM    366  HD2 ILE A  29      -0.749  -6.630  -1.940  0.00  0.00      A     
ATOM    367  HD3 ILE A  29       0.270  -7.316  -0.654  0.00  0.00      A     
ATOM    368  C   ILE A  29       2.624  -5.273  -4.746  0.00  0.00      A     
ATOM    369  O   ILE A  29       2.184  -4.416  -5.509  0.00  0.00      A     
ATOM    370  N   GLU A  30       3.531  -4.988  -3.808  0.00  0.00      A     
ATOM    371  HN  GLU A  30       3.849  -5.763  -3.236  0.00  0.00      A     
ATOM    372  CA  GLU A  30       4.029  -3.646  -3.445  0.00  0.00      A     
ATOM    373  HA  GLU A  30       3.173  -3.003  -3.229  0.00  0.00      A     
ATOM    374  CB  GLU A  30       4.846  -3.793  -2.147  0.00  0.00      A     
ATOM    375  HB1 GLU A  30       5.700  -4.442  -2.317  0.00  0.00      A     
ATOM    376  HB2 GLU A  30       4.204  -4.293  -1.420  0.00  0.00      A     
ATOM    377  CG  GLU A  30       5.313  -2.484  -1.494  0.00  0.00      A     
ATOM    378  HG1 GLU A  30       5.453  -2.678  -0.428  0.00  0.00      A     
ATOM    379  HG2 GLU A  30       4.512  -1.749  -1.589  0.00  0.00      A     
ATOM    380  CD  GLU A  30       6.629  -1.902  -2.040  0.00  0.00      A     
ATOM    381  OE1 GLU A  30       7.412  -2.594  -2.735  0.00  0.00      A     
ATOM    382  OE2 GLU A  30       6.918  -0.723  -1.736  0.00  0.00      A     
ATOM    383  C   GLU A  30       4.830  -2.931  -4.550  0.00  0.00      A     
ATOM    384  O   GLU A  30       4.640  -1.733  -4.763  0.00  0.00      A     
ATOM    385  N   ARG A  31       5.666  -3.647  -5.319  0.00  0.00      A     
ATOM    386  HN  ARG A  31       5.816  -4.624  -5.078  0.00  0.00      A     
ATOM    387  CA  ARG A  31       6.351  -3.074  -6.500  0.00  0.00      A     
ATOM    388  HA  ARG A  31       6.715  -2.078  -6.242  0.00  0.00      A     
ATOM    389  CB  ARG A  31       7.556  -3.959  -6.857  0.00  0.00      A     
ATOM    390  HB1 ARG A  31       7.232  -4.974  -7.097  0.00  0.00      A     
ATOM    391  HB2 ARG A  31       8.173  -4.013  -5.963  0.00  0.00      A     
ATOM    392  CG  ARG A  31       8.423  -3.400  -8.000  0.00  0.00      A     
ATOM    393  HG1 ARG A  31       9.450  -3.742  -7.865  0.00  0.00      A     
ATOM    394  HG2 ARG A  31       8.424  -2.311  -7.944  0.00  0.00      A     
ATOM    395  CD  ARG A  31       7.951  -3.854  -9.392  0.00  0.00      A     
ATOM    396  HD1 ARG A  31       6.865  -3.868  -9.443  0.00  0.00      A     
ATOM    397  HD2 ARG A  31       8.284  -4.879  -9.566  0.00  0.00      A     
ATOM    398  NE  ARG A  31       8.437  -2.957 -10.454  0.00  0.00      A     
ATOM    399  HE  ARG A  31       7.846  -2.196 -10.753  0.00  0.00      A     
ATOM    400  CZ  ARG A  31       9.560  -3.047 -11.112  0.00  0.00      A     
ATOM    401  NH1 ARG A  31      10.469  -3.907 -10.854  0.00  0.00      A     
ATOM    402 HH11 ARG A  31      11.221  -4.004 -11.522  0.00  0.00      A     
ATOM    403 HH12 ARG A  31      10.301  -4.631 -10.170  0.00  0.00      A     
ATOM    404  NH2 ARG A  31       9.779  -2.265 -12.098  0.00  0.00      A     
ATOM    405 HH21 ARG A  31      10.694  -2.216 -12.531  0.00  0.00      A     
ATOM    406 HH22 ARG A  31       9.151  -1.486 -12.240  0.00  0.00      A     
ATOM    407  C   ARG A  31       5.410  -2.874  -7.686  0.00  0.00      A     
ATOM    408  O   ARG A  31       5.461  -1.846  -8.359  0.00  0.00      A     
ATOM    409  N   VAL A  32       4.558  -3.868  -7.940  0.00  0.00      A     
ATOM    410  HN  VAL A  32       4.597  -4.659  -7.315  0.00  0.00      A     
ATOM    411  CA  VAL A  32       3.558  -3.870  -9.035  0.00  0.00      A     
ATOM    412  HA  VAL A  32       4.067  -3.715  -9.986  0.00  0.00      A     
ATOM    413  CB  VAL A  32       2.833  -5.226  -9.110  0.00  0.00      A     
ATOM    414  HB  VAL A  32       2.441  -5.470  -8.125  0.00  0.00      A     
ATOM    415  CG1 VAL A  32       1.679  -5.216 -10.116  0.00  0.00      A     
ATOM    416 HG11 VAL A  32       1.290  -6.225 -10.253  0.00  0.00      A     
ATOM    417 HG12 VAL A  32       2.029  -4.837 -11.073  0.00  0.00      A     
ATOM    418 HG13 VAL A  32       0.864  -4.589  -9.756  0.00  0.00      A     
ATOM    419  CG2 VAL A  32       3.820  -6.326  -9.521  0.00  0.00      A     
ATOM    420 HG21 VAL A  32       3.300  -7.282  -9.568  0.00  0.00      A     
ATOM    421 HG22 VAL A  32       4.619  -6.416  -8.786  0.00  0.00      A     
ATOM    422 HG23 VAL A  32       4.245  -6.100 -10.500  0.00  0.00      A     
ATOM    423  C   VAL A  32       2.553  -2.726  -8.891  0.00  0.00      A     
ATOM    424  O   VAL A  32       2.253  -2.050  -9.873  0.00  0.00      A     
ATOM    425  N   LYS A  33       2.132  -2.435  -7.652  0.00  0.00      A     
ATOM    426  HN  LYS A  33       2.412  -3.073  -6.914  0.00  0.00      A     
ATOM    427  CA  LYS A  33       1.311  -1.274  -7.262  0.00  0.00      A     
ATOM    428  HA  LYS A  33       0.294  -1.425  -7.624  0.00  0.00      A     
ATOM    429  CB  LYS A  33       1.309  -1.206  -5.720  0.00  0.00      A     
ATOM    430  HB1 LYS A  33       2.319  -1.031  -5.354  0.00  0.00      A     
ATOM    431  HB2 LYS A  33       0.999  -2.173  -5.329  0.00  0.00      A     
ATOM    432  CG  LYS A  33       0.374  -0.152  -5.122  0.00  0.00      A     
ATOM    433  HG1 LYS A  33       0.065  -0.491  -4.138  0.00  0.00      A     
ATOM    434  HG2 LYS A  33      -0.514  -0.065  -5.742  0.00  0.00      A     
ATOM    435  CD  LYS A  33       1.034   1.218  -4.955  0.00  0.00      A     
ATOM    436  HD1 LYS A  33       1.350   1.604  -5.920  0.00  0.00      A     
ATOM    437  HD2 LYS A  33       1.897   1.141  -4.291  0.00  0.00      A     
ATOM    438  CE  LYS A  33       0.018   2.183  -4.366  0.00  0.00      A     
ATOM    439  HE1 LYS A  33      -0.184   1.919  -3.323  0.00  0.00      A     
ATOM    440  HE2 LYS A  33      -0.915   2.094  -4.928  0.00  0.00      A     
ATOM    441  NZ  LYS A  33       0.517   3.564  -4.467  0.00  0.00      A     
ATOM    442  HZ1 LYS A  33       0.807   3.797  -5.416  0.00  0.00      A     
ATOM    443  HZ2 LYS A  33       1.278   3.742  -3.816  0.00  0.00      A     
ATOM    444  HZ3 LYS A  33      -0.217   4.214  -4.199  0.00  0.00      A     
ATOM    445  C   LYS A  33       1.779   0.037  -7.897  0.00  0.00      A     
ATOM    446  O   LYS A  33       0.993   0.725  -8.540  0.00  0.00      A     
ATOM    447  N   LEU A  34       3.060   0.360  -7.716  0.00  0.00      A     
ATOM    448  HN  LEU A  34       3.625  -0.284  -7.184  0.00  0.00      A     
ATOM    449  CA  LEU A  34       3.679   1.585  -8.235  0.00  0.00      A     
ATOM    450  HA  LEU A  34       2.997   2.423  -8.080  0.00  0.00      A     
ATOM    451  CB  LEU A  34       4.974   1.844  -7.447  0.00  0.00      A     
ATOM    452  HB1 LEU A  34       5.584   2.578  -7.976  0.00  0.00      A     
ATOM    453  HB2 LEU A  34       5.537   0.911  -7.395  0.00  0.00      A     
ATOM    454  CG  LEU A  34       4.709   2.358  -6.020  0.00  0.00      A     
ATOM    455  HG  LEU A  34       3.889   1.805  -5.566  0.00  0.00      A     
ATOM    456  CD1 LEU A  34       5.950   2.162  -5.163  0.00  0.00      A     
ATOM    457 HD11 LEU A  34       5.759   2.541  -4.159  0.00  0.00      A     
ATOM    458 HD12 LEU A  34       6.790   2.693  -5.606  0.00  0.00      A     
ATOM    459 HD13 LEU A  34       6.172   1.096  -5.096  0.00  0.00      A     
ATOM    460  CD2 LEU A  34       4.392   3.852  -5.996  0.00  0.00      A     
ATOM    461 HD21 LEU A  34       4.160   4.158  -4.977  0.00  0.00      A     
ATOM    462 HD22 LEU A  34       3.533   4.062  -6.630  0.00  0.00      A     
ATOM    463 HD23 LEU A  34       5.248   4.420  -6.356  0.00  0.00      A     
ATOM    464  C   LEU A  34       3.931   1.532  -9.750  0.00  0.00      A     
ATOM    465  O   LEU A  34       3.622   2.505 -10.432  0.00  0.00      A     
ATOM    466  N   LEU A  35       4.406   0.400 -10.291  0.00  0.00      A     
ATOM    467  HN  LEU A  35       4.623  -0.367  -9.667  0.00  0.00      A     
ATOM    468  CA  LEU A  35       4.594   0.198 -11.742  0.00  0.00      A     
ATOM    469  HA  LEU A  35       5.390   0.865 -12.076  0.00  0.00      A     
ATOM    470  CB  LEU A  35       5.054  -1.255 -11.983  0.00  0.00      A     
ATOM    471  HB1 LEU A  35       4.318  -1.929 -11.546  0.00  0.00      A     
ATOM    472  HB2 LEU A  35       5.996  -1.408 -11.458  0.00  0.00      A     
ATOM    473  CG  LEU A  35       5.236  -1.659 -13.462  0.00  0.00      A     
ATOM    474  HG  LEU A  35       4.270  -1.624 -13.965  0.00  0.00      A     
ATOM    475  CD1 LEU A  35       6.217  -0.769 -14.220  0.00  0.00      A     
ATOM    476 HD11 LEU A  35       6.274  -1.099 -15.257  0.00  0.00      A     
ATOM    477 HD12 LEU A  35       7.208  -0.822 -13.775  0.00  0.00      A     
ATOM    478 HD13 LEU A  35       5.875   0.264 -14.218  0.00  0.00      A     
ATOM    479  CD2 LEU A  35       5.766  -3.091 -13.528  0.00  0.00      A     
ATOM    480 HD21 LEU A  35       5.872  -3.390 -14.572  0.00  0.00      A     
ATOM    481 HD22 LEU A  35       5.058  -3.767 -13.050  0.00  0.00      A     
ATOM    482 HD23 LEU A  35       6.736  -3.161 -13.040  0.00  0.00      A     
ATOM    483  C   LEU A  35       3.334   0.561 -12.557  0.00  0.00      A     
ATOM    484  O   LEU A  35       3.397   1.380 -13.474  0.00  0.00      A     
ATOM    485  N   LEU A  36       2.174   0.033 -12.157  0.00  0.00      A     
ATOM    486  HN  LEU A  36       2.198  -0.619 -11.379  0.00  0.00      A     
ATOM    487  CA  LEU A  36       0.875   0.307 -12.789  0.00  0.00      A     
ATOM    488  HA  LEU A  36       0.954   0.069 -13.849  0.00  0.00      A     
ATOM    489  CB  LEU A  36      -0.179  -0.633 -12.171  0.00  0.00      A     
ATOM    490  HB1 LEU A  36      -1.157  -0.156 -12.248  0.00  0.00      A     
ATOM    491  HB2 LEU A  36       0.037  -0.768 -11.109  0.00  0.00      A     
ATOM    492  CG  LEU A  36      -0.297  -2.006 -12.864  0.00  0.00      A     
ATOM    493  HG  LEU A  36      -0.768  -1.865 -13.835  0.00  0.00      A     
ATOM    494  CD1 LEU A  36       1.023  -2.741 -13.089  0.00  0.00      A     
ATOM    495 HD11 LEU A  36       1.546  -2.862 -12.146  0.00  0.00      A     
ATOM    496 HD12 LEU A  36       1.646  -2.172 -13.777  0.00  0.00      A     
ATOM    497 HD13 LEU A  36       0.838  -3.719 -13.530  0.00  0.00      A     
ATOM    498  CD2 LEU A  36      -1.188  -2.917 -12.023  0.00  0.00      A     
ATOM    499 HD21 LEU A  36      -2.190  -2.495 -11.968  0.00  0.00      A     
ATOM    500 HD22 LEU A  36      -0.774  -3.021 -11.020  0.00  0.00      A     
ATOM    501 HD23 LEU A  36      -1.240  -3.898 -12.487  0.00  0.00      A     
ATOM    502  C   LEU A  36       0.437   1.788 -12.746  0.00  0.00      A     
ATOM    503  O   LEU A  36      -0.335   2.207 -13.607  0.00  0.00      A     
ATOM    504  N   GLN A  37       0.954   2.601 -11.816  0.00  0.00      A     
ATOM    505  HN  GLN A  37       1.600   2.202 -11.146  0.00  0.00      A     
ATOM    506  CA  GLN A  37       0.711   4.056 -11.766  0.00  0.00      A     
ATOM    507  HA  GLN A  37      -0.316   4.248 -12.072  0.00  0.00      A     
ATOM    508  CB  GLN A  37       0.890   4.566 -10.319  0.00  0.00      A     
ATOM    509  HB1 GLN A  37       0.795   5.653 -10.317  0.00  0.00      A     
ATOM    510  HB2 GLN A  37       1.894   4.324  -9.973  0.00  0.00      A     
ATOM    511  CG  GLN A  37      -0.135   4.000  -9.322  0.00  0.00      A     
ATOM    512  HG1 GLN A  37      -0.125   2.913  -9.349  0.00  0.00      A     
ATOM    513  HG2 GLN A  37      -1.130   4.339  -9.605  0.00  0.00      A     
ATOM    514  CD  GLN A  37       0.169   4.445  -7.894  0.00  0.00      A     
ATOM    515  OE1 GLN A  37       1.061   3.963  -7.215  0.00  0.00      A     
ATOM    516  NE2 GLN A  37      -0.532   5.396  -7.338  0.00  0.00      A     
ATOM    517 HE21 GLN A  37      -0.233   5.714  -6.427  0.00  0.00      A     
ATOM    518 HE22 GLN A  37      -1.341   5.805  -7.778  0.00  0.00      A     
ATOM    519  C   GLN A  37       1.625   4.880 -12.704  0.00  0.00      A     
ATOM    520  O   GLN A  37       1.228   5.933 -13.212  0.00  0.00      A     
ATOM    521  N   VAL A  38       2.864   4.433 -12.935  0.00  0.00      A     
ATOM    522  HN  VAL A  38       3.113   3.557 -12.486  0.00  0.00      A     
ATOM    523  CA  VAL A  38       3.967   5.246 -13.525  0.00  0.00      A     
ATOM    524  HA  VAL A  38       3.653   6.286 -13.604  0.00  0.00      A     
ATOM    525  CB  VAL A  38       5.217   5.230 -12.628  0.00  0.00      A     
ATOM    526  HB  VAL A  38       5.977   5.852 -13.092  0.00  0.00      A     
ATOM    527  CG1 VAL A  38       4.953   5.804 -11.236  0.00  0.00      A     
ATOM    528 HG11 VAL A  38       4.597   6.828 -11.331  0.00  0.00      A     
ATOM    529 HG12 VAL A  38       5.882   5.815 -10.670  0.00  0.00      A     
ATOM    530 HG13 VAL A  38       4.217   5.201 -10.705  0.00  0.00      A     
ATOM    531  CG2 VAL A  38       5.791   3.820 -12.505  0.00  0.00      A     
ATOM    532 HG21 VAL A  38       6.280   3.554 -13.440  0.00  0.00      A     
ATOM    533 HG22 VAL A  38       5.010   3.098 -12.313  0.00  0.00      A     
ATOM    534 HG23 VAL A  38       6.500   3.774 -11.682  0.00  0.00      A     
ATOM    535  C   VAL A  38       4.407   4.835 -14.932  0.00  0.00      A     
ATOM    536  O   VAL A  38       5.011   5.632 -15.645  0.00  0.00      A     
ATOM    537  N   GLN A  39       4.069   3.619 -15.358  0.00  0.00      A     
ATOM    538  HN  GLN A  39       3.623   3.011 -14.678  0.00  0.00      A     
ATOM    539  CA  GLN A  39       4.406   3.012 -16.660  0.00  0.00      A     
ATOM    540  HA  GLN A  39       5.491   2.904 -16.696  0.00  0.00      A     
ATOM    541  CB  GLN A  39       3.799   1.602 -16.689  0.00  0.00      A     
ATOM    542  HB1 GLN A  39       4.237   1.022 -15.877  0.00  0.00      A     
ATOM    543  HB2 GLN A  39       4.067   1.106 -17.619  0.00  0.00      A     
ATOM    544  CG  GLN A  39       2.265   1.615 -16.544  0.00  0.00      A     
ATOM    545  HG1 GLN A  39       1.828   2.120 -17.402  0.00  0.00      A     
ATOM    546  HG2 GLN A  39       1.974   2.149 -15.643  0.00  0.00      A     
ATOM    547  CD  GLN A  39       1.674   0.223 -16.439  0.00  0.00      A     
ATOM    548  OE1 GLN A  39       2.345  -0.766 -16.239  0.00  0.00      A     
ATOM    549  NE2 GLN A  39       0.394   0.043 -16.614  0.00  0.00      A     
ATOM    550 HE21 GLN A  39       0.093  -0.918 -16.533  0.00  0.00      A     
ATOM    551 HE22 GLN A  39      -0.223   0.809 -16.843  0.00  0.00      A     
ATOM    552  C   GLN A  39       4.023   3.799 -17.935  0.00  0.00      A     
ATOM    553  O   GLN A  39       4.485   3.464 -19.021  0.00  0.00      A     
ATOM    554  N   HIE A  40       3.206   4.853 -17.832  0.00  0.00      A     
ATOM    555  HN  HIE A  40       2.825   5.053 -16.920  0.00  0.00      A     
ATOM    556  CA  HIE A  40       2.960   5.821 -18.922  0.00  0.00      A     
ATOM    557  HA  HIE A  40       2.944   5.294 -19.869  0.00  0.00      A     
ATOM    558  NE2 HIE A  40       0.009   8.361 -21.434  0.00  0.00      A     
ATOM    559  HE2 HIE A  40      -0.380   9.198 -21.878  0.00  0.00      A     
ATOM    560  CD2 HIE A  40       0.612   8.308 -20.198  0.00  0.00      A     
ATOM    561  HD2 HIE A  40       0.779   9.136 -19.524  0.00  0.00      A     
ATOM    562  ND1 HIE A  40       0.534   6.240 -21.072  0.00  0.00      A     
ATOM    563  CG  HIE A  40       0.942   7.004 -19.974  0.00  0.00      A     
ATOM    564  CE1 HIE A  40      -0.022   7.112 -21.934  0.00  0.00      A     
ATOM    565  HE1 HIE A  40      -0.450   6.843 -22.892  0.00  0.00      A     
ATOM    566  CB  HIE A  40       1.576   6.457 -18.717  0.00  0.00      A     
ATOM    567  HB1 HIE A  40       1.668   7.256 -17.983  0.00  0.00      A     
ATOM    568  HB2 HIE A  40       0.892   5.707 -18.319  0.00  0.00      A     
ATOM    569  C   HIE A  40       4.068   6.878 -19.109  0.00  0.00      A     
ATOM    570  O   HIE A  40       3.982   7.692 -20.022  0.00  0.00      A     
ATOM    571  N   ALA A  41       5.106   6.872 -18.265  0.00  0.00      A     
ATOM    572  HN  ALA A  41       5.077   6.211 -17.499  0.00  0.00      A     
ATOM    573  CA  ALA A  41       6.136   7.916 -18.222  0.00  0.00      A     
ATOM    574  HA  ALA A  41       6.015   8.570 -19.087  0.00  0.00      A     
ATOM    575  CB  ALA A  41       5.860   8.756 -16.972  0.00  0.00      A     
ATOM    576  HB1 ALA A  41       6.024   8.151 -16.082  0.00  0.00      A     
ATOM    577  HB2 ALA A  41       4.827   9.105 -16.978  0.00  0.00      A     
ATOM    578  HB3 ALA A  41       6.526   9.619 -16.960  0.00  0.00      A     
ATOM    579  C   ALA A  41       7.606   7.428 -18.267  0.00  0.00      A     
ATOM    580  O   ALA A  41       8.472   8.220 -18.656  0.00  0.00      A     
ATOM    581  N   SER A  42       7.905   6.169 -17.921  0.00  0.00      A     
ATOM    582  HN  SER A  42       7.165   5.578 -17.573  0.00  0.00      A     
ATOM    583  CA  SER A  42       9.250   5.553 -18.048  0.00  0.00      A     
ATOM    584  HA  SER A  42       9.976   6.140 -17.484  0.00  0.00      A     
ATOM    585  CB  SER A  42       9.266   4.118 -17.499  0.00  0.00      A     
ATOM    586  HB1 SER A  42      10.300   3.773 -17.436  0.00  0.00      A     
ATOM    587  HB2 SER A  42       8.720   3.464 -18.178  0.00  0.00      A     
ATOM    588  OG  SER A  42       8.660   4.026 -16.225  0.00  0.00      A     
ATOM    589  HG1 SER A  42       8.868   3.139 -15.873  0.00  0.00      A     
ATOM    590  C   SER A  42       9.698   5.483 -19.513  0.00  0.00      A     
ATOM    591  O   SER A  42       9.003   4.886 -20.334  0.00  0.00      A     
ATOM    592  N   LYS A  43      10.853   6.056 -19.882  0.00  0.00      A     
ATOM    593  HN  LYS A  43      11.485   6.339 -19.129  0.00  0.00      A     
ATOM    594  CA  LYS A  43      11.274   6.207 -21.305  0.00  0.00      A     
ATOM    595  HA  LYS A  43      10.470   6.711 -21.843  0.00  0.00      A     
ATOM    596  CB  LYS A  43      12.545   7.066 -21.405  0.00  0.00      A     
ATOM    597  HB1 LYS A  43      13.043   6.855 -22.354  0.00  0.00      A     
ATOM    598  HB2 LYS A  43      13.234   6.822 -20.594  0.00  0.00      A     
ATOM    599  CG  LYS A  43      12.190   8.558 -21.376  0.00  0.00      A     
ATOM    600  HG1 LYS A  43      11.798   8.823 -20.393  0.00  0.00      A     
ATOM    601  HG2 LYS A  43      11.417   8.745 -22.123  0.00  0.00      A     
ATOM    602  CD  LYS A  43      13.416   9.425 -21.695  0.00  0.00      A     
ATOM    603  HD1 LYS A  43      13.888   9.087 -22.620  0.00  0.00      A     
ATOM    604  HD2 LYS A  43      14.139   9.327 -20.882  0.00  0.00      A     
ATOM    605  CE  LYS A  43      13.020  10.897 -21.838  0.00  0.00      A     
ATOM    606  HE1 LYS A  43      13.925  11.513 -21.855  0.00  0.00      A     
ATOM    607  HE2 LYS A  43      12.438  11.196 -20.960  0.00  0.00      A     
ATOM    608  NZ  LYS A  43      12.230  11.145 -23.070  0.00  0.00      A     
ATOM    609  HZ1 LYS A  43      11.470  10.494 -23.194  0.00  0.00      A     
ATOM    610  HZ2 LYS A  43      12.809  11.146 -23.908  0.00  0.00      A     
ATOM    611  HZ3 LYS A  43      11.795  12.071 -23.012  0.00  0.00      A     
ATOM    612  C   LYS A  43      11.443   4.897 -22.088  0.00  0.00      A     
ATOM    613  O   LYS A  43      11.379   4.893 -23.315  0.00  0.00      A     
ATOM    614  N   GLN A  44      11.603   3.787 -21.381  0.00  0.00      A     
ATOM    615  HN  GLN A  44      11.643   3.911 -20.381  0.00  0.00      A     
ATOM    616  CA  GLN A  44      11.665   2.418 -21.913  0.00  0.00      A     
ATOM    617  HA  GLN A  44      12.475   2.338 -22.640  0.00  0.00      A     
ATOM    618  CB  GLN A  44      11.956   1.484 -20.732  0.00  0.00      A     
ATOM    619  HB1 GLN A  44      11.968   0.447 -21.074  0.00  0.00      A     
ATOM    620  HB2 GLN A  44      11.139   1.592 -20.016  0.00  0.00      A     
ATOM    621  CG  GLN A  44      13.300   1.789 -20.047  0.00  0.00      A     
ATOM    622  HG1 GLN A  44      13.496   2.859 -19.998  0.00  0.00      A     
ATOM    623  HG2 GLN A  44      14.102   1.332 -20.628  0.00  0.00      A     
ATOM    624  CD  GLN A  44      13.347   1.278 -18.619  0.00  0.00      A     
ATOM    625  OE1 GLN A  44      12.388   1.271 -17.870  0.00  0.00      A     
ATOM    626  NE2 GLN A  44      14.472   0.827 -18.157  0.00  0.00      A     
ATOM    627 HE21 GLN A  44      14.466   0.551 -17.182  0.00  0.00      A     
ATOM    628 HE22 GLN A  44      15.295   0.808 -18.754  0.00  0.00      A     
ATOM    629  C   GLN A  44      10.373   1.933 -22.602  0.00  0.00      A     
ATOM    630  O   GLN A  44      10.429   0.994 -23.397  0.00  0.00      A     
ATOM    631  N   ILE A  45       9.217   2.533 -22.285  0.00  0.00      A     
ATOM    632  HN  ILE A  45       9.239   3.338 -21.667  0.00  0.00      A     
ATOM    633  CA  ILE A  45       7.888   1.992 -22.627  0.00  0.00      A     
ATOM    634  HA  ILE A  45       7.993   1.379 -23.521  0.00  0.00      A     
ATOM    635  CB  ILE A  45       7.346   1.076 -21.498  0.00  0.00      A     
ATOM    636  HB  ILE A  45       6.302   0.851 -21.722  0.00  0.00      A     
ATOM    637  CG2 ILE A  45       8.091  -0.270 -21.489  0.00  0.00      A     
ATOM    638 HG21 ILE A  45       9.100  -0.142 -21.099  0.00  0.00      A     
ATOM    639 HG22 ILE A  45       8.157  -0.670 -22.501  0.00  0.00      A     
ATOM    640 HG23 ILE A  45       7.559  -0.993 -20.870  0.00  0.00      A     
ATOM    641  CG1 ILE A  45       7.396   1.763 -20.114  0.00  0.00      A     
ATOM    642 HG11 ILE A  45       6.902   2.732 -20.179  0.00  0.00      A     
ATOM    643 HG12 ILE A  45       8.434   1.930 -19.828  0.00  0.00      A     
ATOM    644  CD  ILE A  45       6.720   0.963 -18.998  0.00  0.00      A     
ATOM    645  HD1 ILE A  45       7.279   0.055 -18.793  0.00  0.00      A     
ATOM    646  HD2 ILE A  45       5.703   0.705 -19.289  0.00  0.00      A     
ATOM    647  HD3 ILE A  45       6.700   1.563 -18.089  0.00  0.00      A     
ATOM    648  C   ILE A  45       6.832   3.056 -22.972  0.00  0.00      A     
ATOM    649  O   ILE A  45       6.848   4.194 -22.520  0.00  0.00      A     
ATOM    650  N   THR A  46       5.857   2.615 -23.760  0.00  0.00      A     
ATOM    651  HN  THR A  46       5.964   1.665 -24.092  0.00  0.00      A     
ATOM    652  CA  THR A  46       4.634   3.320 -24.207  0.00  0.00      A     
ATOM    653  HA  THR A  46       4.353   4.057 -23.456  0.00  0.00      A     
ATOM    654  CB  THR A  46       4.839   4.069 -25.541  0.00  0.00      A     
ATOM    655  HB  THR A  46       3.889   4.166 -26.064  0.00  0.00      A     
ATOM    656  CG2 THR A  46       5.391   5.468 -25.292  0.00  0.00      A     
ATOM    657 HG21 THR A  46       6.343   5.411 -24.765  0.00  0.00      A     
ATOM    658 HG22 THR A  46       4.685   6.043 -24.693  0.00  0.00      A     
ATOM    659 HG23 THR A  46       5.541   5.979 -26.241  0.00  0.00      A     
ATOM    660  OG1 THR A  46       5.757   3.421 -26.397  0.00  0.00      A     
ATOM    661  HG1 THR A  46       5.218   3.022 -27.114  0.00  0.00      A     
ATOM    662  C   THR A  46       3.470   2.319 -24.290  0.00  0.00      A     
ATOM    663  O   THR A  46       3.679   1.136 -24.009  0.00  0.00      A     
ATOM    664  N   ALA A  47       2.235   2.770 -24.550  0.00  0.00      A     
ATOM    665  HN  ALA A  47       2.128   3.730 -24.859  0.00  0.00      A     
ATOM    666  CA  ALA A  47       1.004   2.085 -24.097  0.00  0.00      A     
ATOM    667  HA  ALA A  47       0.951   2.225 -23.021  0.00  0.00      A     
ATOM    668  CB  ALA A  47      -0.222   2.806 -24.667  0.00  0.00      A     
ATOM    669  HB1 ALA A  47      -1.113   2.496 -24.120  0.00  0.00      A     
ATOM    670  HB2 ALA A  47      -0.355   2.541 -25.715  0.00  0.00      A     
ATOM    671  HB3 ALA A  47      -0.108   3.886 -24.570  0.00  0.00      A     
ATOM    672  C   ALA A  47       0.902   0.551 -24.294  0.00  0.00      A     
ATOM    673  O   ALA A  47       0.349  -0.127 -23.425  0.00  0.00      A     
ATOM    674  N   ASP A  48       1.428  -0.025 -25.378  0.00  0.00      A     
ATOM    675  HN  ASP A  48       1.778   0.590 -26.108  0.00  0.00      A     
ATOM    676  CA  ASP A  48       1.508  -1.477 -25.606  0.00  0.00      A     
ATOM    677  HA  ASP A  48       0.499  -1.891 -25.592  0.00  0.00      A     
ATOM    678  CB  ASP A  48       2.096  -1.712 -27.004  0.00  0.00      A     
ATOM    679  HB1 ASP A  48       3.028  -1.157 -27.098  0.00  0.00      A     
ATOM    680  HB2 ASP A  48       1.397  -1.335 -27.752  0.00  0.00      A     
ATOM    681  CG  ASP A  48       2.363  -3.192 -27.269  0.00  0.00      A     
ATOM    682  OD1 ASP A  48       1.422  -4.008 -27.155  0.00  0.00      A     
ATOM    683  OD2 ASP A  48       3.504  -3.575 -27.602  0.00  0.00      A     
ATOM    684  C   ASP A  48       2.325  -2.263 -24.555  0.00  0.00      A     
ATOM    685  O   ASP A  48       1.812  -3.233 -23.992  0.00  0.00      A     
ATOM    686  N   LYS A  49       3.585  -1.887 -24.292  0.00  0.00      A     
ATOM    687  HN  LYS A  49       3.914  -1.034 -24.736  0.00  0.00      A     
ATOM    688  CA  LYS A  49       4.534  -2.674 -23.458  0.00  0.00      A     
ATOM    689  HA  LYS A  49       4.322  -3.731 -23.604  0.00  0.00      A     
ATOM    690  CB  LYS A  49       5.987  -2.398 -23.897  0.00  0.00      A     
ATOM    691  HB1 LYS A  49       6.678  -2.806 -23.158  0.00  0.00      A     
ATOM    692  HB2 LYS A  49       6.149  -1.319 -23.943  0.00  0.00      A     
ATOM    693  CG  LYS A  49       6.343  -3.017 -25.260  0.00  0.00      A     
ATOM    694  HG1 LYS A  49       7.367  -2.730 -25.506  0.00  0.00      A     
ATOM    695  HG2 LYS A  49       5.679  -2.600 -26.016  0.00  0.00      A     
ATOM    696  CD  LYS A  49       6.242  -4.556 -25.280  0.00  0.00      A     
ATOM    697  HD1 LYS A  49       5.203  -4.859 -25.147  0.00  0.00      A     
ATOM    698  HD2 LYS A  49       6.827  -4.965 -24.455  0.00  0.00      A     
ATOM    699  CE  LYS A  49       6.740  -5.183 -26.586  0.00  0.00      A     
ATOM    700  HE1 LYS A  49       6.588  -6.266 -26.527  0.00  0.00      A     
ATOM    701  HE2 LYS A  49       7.814  -4.999 -26.695  0.00  0.00      A     
ATOM    702  NZ  LYS A  49       6.012  -4.638 -27.752  0.00  0.00      A     
ATOM    703  HZ1 LYS A  49       5.017  -4.505 -27.567  0.00  0.00      A     
ATOM    704  HZ2 LYS A  49       6.100  -5.217 -28.581  0.00  0.00      A     
ATOM    705  HZ3 LYS A  49       6.369  -3.718 -27.994  0.00  0.00      A     
ATOM    706  C   LYS A  49       4.370  -2.520 -21.942  0.00  0.00      A     
ATOM    707  O   LYS A  49       5.015  -3.248 -21.187  0.00  0.00      A     
ATOM    708  N   GLN A  50       3.476  -1.632 -21.519  0.00  0.00      A     
ATOM    709  HN  GLN A  50       3.018  -1.103 -22.244  0.00  0.00      A     
ATOM    710  CA  GLN A  50       2.980  -1.483 -20.142  0.00  0.00      A     
ATOM    711  HA  GLN A  50       3.822  -1.222 -19.500  0.00  0.00      A     
ATOM    712  CB  GLN A  50       1.983  -0.305 -20.121  0.00  0.00      A     
ATOM    713  HB1 GLN A  50       1.563  -0.210 -19.123  0.00  0.00      A     
ATOM    714  HB2 GLN A  50       1.165  -0.510 -20.812  0.00  0.00      A     
ATOM    715  CG  GLN A  50       2.651   1.032 -20.498  0.00  0.00      A     
ATOM    716  HG1 GLN A  50       3.049   0.966 -21.507  0.00  0.00      A     
ATOM    717  HG2 GLN A  50       3.483   1.220 -19.828  0.00  0.00      A     
ATOM    718  CD  GLN A  50       1.714   2.235 -20.450  0.00  0.00      A     
ATOM    719  OE1 GLN A  50       0.628   2.217 -19.898  0.00  0.00      A     
ATOM    720  NE2 GLN A  50       2.086   3.346 -21.029  0.00  0.00      A     
ATOM    721 HE21 GLN A  50       1.443   4.127 -20.982  0.00  0.00      A     
ATOM    722 HE22 GLN A  50       3.048   3.457 -21.298  0.00  0.00      A     
ATOM    723  C   GLN A  50       2.368  -2.782 -19.547  0.00  0.00      A     
ATOM    724  O   GLN A  50       2.246  -3.807 -20.220  0.00  0.00      A     
ATOM    725  N   TYR A  51       1.985  -2.744 -18.269  0.00  0.00      A     
ATOM    726  HN  TYR A  51       2.118  -1.878 -17.761  0.00  0.00      A     
ATOM    727  CA  TYR A  51       1.657  -3.915 -17.439  0.00  0.00      A     
ATOM    728  HA  TYR A  51       1.729  -4.820 -18.043  0.00  0.00      A     
ATOM    729  CB  TYR A  51       2.704  -4.041 -16.314  0.00  0.00      A     
ATOM    730  HB1 TYR A  51       2.501  -4.953 -15.752  0.00  0.00      A     
ATOM    731  HB2 TYR A  51       2.606  -3.207 -15.624  0.00  0.00      A     
ATOM    732  CG  TYR A  51       4.135  -4.081 -16.825  0.00  0.00      A     
ATOM    733  CD1 TYR A  51       4.790  -5.315 -16.983  0.00  0.00      A     
ATOM    734  HD1 TYR A  51       4.314  -6.224 -16.653  0.00  0.00      A     
ATOM    735  CE1 TYR A  51       6.053  -5.371 -17.600  0.00  0.00      A     
ATOM    736  HE1 TYR A  51       6.545  -6.319 -17.744  0.00  0.00      A     
ATOM    737  CZ  TYR A  51       6.652  -4.193 -18.088  0.00  0.00      A     
ATOM    738  OH  TYR A  51       7.841  -4.242 -18.735  0.00  0.00      A     
ATOM    739  HH  TYR A  51       8.173  -5.165 -18.810  0.00  0.00      A     
ATOM    740  CE2 TYR A  51       6.023  -2.952 -17.884  0.00  0.00      A     
ATOM    741  HE2 TYR A  51       6.502  -2.059 -18.250  0.00  0.00      A     
ATOM    742  CD2 TYR A  51       4.784  -2.893 -17.223  0.00  0.00      A     
ATOM    743  HD2 TYR A  51       4.311  -1.937 -17.063  0.00  0.00      A     
ATOM    744  C   TYR A  51       0.217  -3.812 -16.905  0.00  0.00      A     
ATOM    745  O   TYR A  51      -0.253  -2.737 -16.512  0.00  0.00      A     
ATOM    746  N   LYS A  52      -0.538  -4.917 -16.947  0.00  0.00      A     
ATOM    747  HN  LYS A  52      -0.083  -5.779 -17.249  0.00  0.00      A     
ATOM    748  CA  LYS A  52      -2.019  -4.861 -17.036  0.00  0.00      A     
ATOM    749  HA  LYS A  52      -2.329  -3.817 -17.040  0.00  0.00      A     
ATOM    750  CB  LYS A  52      -2.492  -5.428 -18.391  0.00  0.00      A     
ATOM    751  HB1 LYS A  52      -3.546  -5.181 -18.496  0.00  0.00      A     
ATOM    752  HB2 LYS A  52      -2.427  -6.515 -18.373  0.00  0.00      A     
ATOM    753  CG  LYS A  52      -1.779  -4.878 -19.648  0.00  0.00      A     
ATOM    754  HG1 LYS A  52      -1.397  -3.873 -19.464  0.00  0.00      A     
ATOM    755  HG2 LYS A  52      -2.506  -4.811 -20.454  0.00  0.00      A     
ATOM    756  CD  LYS A  52      -0.649  -5.799 -20.120  0.00  0.00      A     
ATOM    757  HD1 LYS A  52      -1.011  -6.825 -20.144  0.00  0.00      A     
ATOM    758  HD2 LYS A  52       0.173  -5.738 -19.414  0.00  0.00      A     
ATOM    759  CE  LYS A  52      -0.122  -5.438 -21.509  0.00  0.00      A     
ATOM    760  HE1 LYS A  52       0.444  -4.506 -21.428  0.00  0.00      A     
ATOM    761  HE2 LYS A  52      -0.961  -5.268 -22.191  0.00  0.00      A     
ATOM    762  NZ  LYS A  52       0.749  -6.523 -22.022  0.00  0.00      A     
ATOM    763  HZ1 LYS A  52       0.200  -7.351 -22.246  0.00  0.00      A     
ATOM    764  HZ2 LYS A  52       1.428  -6.784 -21.313  0.00  0.00      A     
ATOM    765  HZ3 LYS A  52       1.267  -6.245 -22.852  0.00  0.00      A     
ATOM    766  C   LYS A  52      -2.781  -5.451 -15.838  0.00  0.00      A     
ATOM    767  O   LYS A  52      -3.989  -5.672 -15.925  0.00  0.00      A     
ATOM    768  N   GLY A  53      -2.103  -5.691 -14.713  0.00  0.00      A     
ATOM    769  HN  GLY A  53      -1.111  -5.516 -14.725  0.00  0.00      A     
ATOM    770  CA  GLY A  53      -2.741  -6.075 -13.441  0.00  0.00      A     
ATOM    771  HA1 GLY A  53      -3.597  -6.708 -13.645  0.00  0.00      A     
ATOM    772  HA2 GLY A  53      -3.123  -5.176 -12.956  0.00  0.00      A     
ATOM    773  C   GLY A  53      -1.880  -6.830 -12.419  0.00  0.00      A     
ATOM    774  O   GLY A  53      -0.700  -7.106 -12.637  0.00  0.00      A     
ATOM    775  N   ILE A  54      -2.516  -7.168 -11.291  0.00  0.00      A     
ATOM    776  HN  ILE A  54      -3.486  -6.903 -11.216  0.00  0.00      A     
ATOM    777  CA  ILE A  54      -1.900  -7.827 -10.117  0.00  0.00      A     
ATOM    778  HA  ILE A  54      -1.087  -7.188  -9.770  0.00  0.00      A     
ATOM    779  CB  ILE A  54      -2.911  -7.966  -8.953  0.00  0.00      A     
ATOM    780  HB  ILE A  54      -2.416  -8.528  -8.158  0.00  0.00      A     
ATOM    781  CG2 ILE A  54      -3.236  -6.572  -8.396  0.00  0.00      A     
ATOM    782 HG21 ILE A  54      -2.308  -6.052  -8.170  0.00  0.00      A     
ATOM    783 HG22 ILE A  54      -3.799  -6.657  -7.470  0.00  0.00      A     
ATOM    784 HG23 ILE A  54      -3.805  -5.983  -9.115  0.00  0.00      A     
ATOM    785  CG1 ILE A  54      -4.207  -8.714  -9.348  0.00  0.00      A     
ATOM    786 HG11 ILE A  54      -3.966  -9.574  -9.966  0.00  0.00      A     
ATOM    787 HG12 ILE A  54      -4.850  -8.057  -9.935  0.00  0.00      A     
ATOM    788  CD  ILE A  54      -4.997  -9.242  -8.145  0.00  0.00      A     
ATOM    789  HD1 ILE A  54      -5.866  -9.797  -8.500  0.00  0.00      A     
ATOM    790  HD2 ILE A  54      -5.338  -8.421  -7.522  0.00  0.00      A     
ATOM    791  HD3 ILE A  54      -4.369  -9.910  -7.554  0.00  0.00      A     
ATOM    792  C   ILE A  54      -1.255  -9.195 -10.390  0.00  0.00      A     
ATOM    793  O   ILE A  54      -0.250  -9.524  -9.762  0.00  0.00      A     
ATOM    794  N   ILE A  55      -1.791  -9.962 -11.345  0.00  0.00      A     
ATOM    795  HN  ILE A  55      -2.616  -9.612 -11.815  0.00  0.00      A     
ATOM    796  CA  ILE A  55      -1.279 -11.290 -11.747  0.00  0.00      A     
ATOM    797  HA  ILE A  55      -0.421 -11.535 -11.120  0.00  0.00      A     
ATOM    798  CB  ILE A  55      -2.310 -12.418 -11.524  0.00  0.00      A     
ATOM    799  HB  ILE A  55      -1.867 -13.343 -11.900  0.00  0.00      A     
ATOM    800  CG2 ILE A  55      -2.542 -12.608 -10.015  0.00  0.00      A     
ATOM    801 HG21 ILE A  55      -3.123 -13.512  -9.836  0.00  0.00      A     
ATOM    802 HG22 ILE A  55      -3.074 -11.755  -9.597  0.00  0.00      A     
ATOM    803 HG23 ILE A  55      -1.586 -12.718  -9.503  0.00  0.00      A     
ATOM    804  CG1 ILE A  55      -3.627 -12.175 -12.296  0.00  0.00      A     
ATOM    805 HG11 ILE A  55      -3.394 -11.995 -13.345  0.00  0.00      A     
ATOM    806 HG12 ILE A  55      -4.128 -11.291 -11.901  0.00  0.00      A     
ATOM    807  CD  ILE A  55      -4.605 -13.355 -12.239  0.00  0.00      A     
ATOM    808  HD1 ILE A  55      -4.971 -13.498 -11.223  0.00  0.00      A     
ATOM    809  HD2 ILE A  55      -4.112 -14.264 -12.583  0.00  0.00      A     
ATOM    810  HD3 ILE A  55      -5.456 -13.147 -12.888  0.00  0.00      A     
ATOM    811  C   ILE A  55      -0.729 -11.307 -13.175  0.00  0.00      A     
ATOM    812  O   ILE A  55       0.139 -12.117 -13.478  0.00  0.00      A     
ATOM    813  N   ASP A  56      -1.095 -10.323 -14.003  0.00  0.00      A     
ATOM    814  HN  ASP A  56      -1.872  -9.737 -13.723  0.00  0.00      A     
ATOM    815  CA  ASP A  56      -0.399  -9.992 -15.254  0.00  0.00      A     
ATOM    816  HA  ASP A  56      -0.664 -10.734 -16.010  0.00  0.00      A     
ATOM    817  CB  ASP A  56      -0.855  -8.595 -15.705  0.00  0.00      A     
ATOM    818  HB1 ASP A  56      -0.308  -7.830 -15.152  0.00  0.00      A     
ATOM    819  HB2 ASP A  56      -1.912  -8.458 -15.487  0.00  0.00      A     
ATOM    820  CG  ASP A  56      -0.648  -8.386 -17.195  0.00  0.00      A     
ATOM    821  OD1 ASP A  56      -1.456  -8.963 -17.956  0.00  0.00      A     
ATOM    822  OD2 ASP A  56       0.282  -7.641 -17.582  0.00  0.00      A     
ATOM    823  C   ASP A  56       1.130  -9.986 -15.094  0.00  0.00      A     
ATOM    824  O   ASP A  56       1.863 -10.506 -15.939  0.00  0.00      A     
ATOM    825  N   CYS A  57       1.599  -9.395 -13.992  0.00  0.00      A     
ATOM    826  HN  CYS A  57       0.923  -8.947 -13.389  0.00  0.00      A     
ATOM    827  CA  CYS A  57       3.013  -9.256 -13.661  0.00  0.00      A     
ATOM    828  HA  CYS A  57       3.553  -8.890 -14.535  0.00  0.00      A     
ATOM    829  CB  CYS A  57       3.144  -8.200 -12.556  0.00  0.00      A     
ATOM    830  HB1 CYS A  57       4.192  -8.105 -12.271  0.00  0.00      A     
ATOM    831  HB2 CYS A  57       2.560  -8.486 -11.678  0.00  0.00      A     
ATOM    832  SG  CYS A  57       2.567  -6.598 -13.190  0.00  0.00      A     
ATOM    833  HG1 CYS A  57       1.246  -6.833 -13.108  0.00  0.00      A     
ATOM    834  C   CYS A  57       3.686 -10.580 -13.262  0.00  0.00      A     
ATOM    835  O   CYS A  57       4.809 -10.828 -13.692  0.00  0.00      A     
ATOM    836  N   VAL A  58       3.033 -11.454 -12.480  0.00  0.00      A     
ATOM    837  HN  VAL A  58       2.069 -11.262 -12.245  0.00  0.00      A     
ATOM    838  CA  VAL A  58       3.665 -12.703 -11.970  0.00  0.00      A     
ATOM    839  HA  VAL A  58       4.651 -12.426 -11.602  0.00  0.00      A     
ATOM    840  CB  VAL A  58       2.940 -13.340 -10.764  0.00  0.00      A     
ATOM    841  HB  VAL A  58       3.632 -14.050 -10.309  0.00  0.00      A     
ATOM    842  CG1 VAL A  58       2.593 -12.294  -9.697  0.00  0.00      A     
ATOM    843 HG11 VAL A  58       3.475 -11.710  -9.441  0.00  0.00      A     
ATOM    844 HG12 VAL A  58       2.236 -12.797  -8.798  0.00  0.00      A     
ATOM    845 HG13 VAL A  58       1.810 -11.625 -10.054  0.00  0.00      A     
ATOM    846  CG2 VAL A  58       1.663 -14.108 -11.109  0.00  0.00      A     
ATOM    847 HG21 VAL A  58       0.933 -13.450 -11.566  0.00  0.00      A     
ATOM    848 HG22 VAL A  58       1.235 -14.531 -10.200  0.00  0.00      A     
ATOM    849 HG23 VAL A  58       1.887 -14.931 -11.786  0.00  0.00      A     
ATOM    850  C   VAL A  58       3.938 -13.760 -13.049  0.00  0.00      A     
ATOM    851  O   VAL A  58       4.789 -14.623 -12.853  0.00  0.00      A     
ATOM    852  N   VAL A  59       3.308 -13.631 -14.222  0.00  0.00      A     
ATOM    853  HN  VAL A  59       2.575 -12.934 -14.269  0.00  0.00      A     
ATOM    854  CA  VAL A  59       3.575 -14.431 -15.447  0.00  0.00      A     
ATOM    855  HA  VAL A  59       4.277 -15.222 -15.193  0.00  0.00      A     
ATOM    856  CB  VAL A  59       2.317 -15.161 -15.964  0.00  0.00      A     
ATOM    857  HB  VAL A  59       2.580 -15.725 -16.859  0.00  0.00      A     
ATOM    858  CG1 VAL A  59       1.806 -16.171 -14.933  0.00  0.00      A     
ATOM    859 HG11 VAL A  59       0.991 -16.751 -15.366  0.00  0.00      A     
ATOM    860 HG12 VAL A  59       1.442 -15.658 -14.044  0.00  0.00      A     
ATOM    861 HG13 VAL A  59       2.609 -16.854 -14.656  0.00  0.00      A     
ATOM    862  CG2 VAL A  59       1.169 -14.212 -16.311  0.00  0.00      A     
ATOM    863 HG21 VAL A  59       0.338 -14.784 -16.725  0.00  0.00      A     
ATOM    864 HG22 VAL A  59       1.504 -13.504 -17.059  0.00  0.00      A     
ATOM    865 HG23 VAL A  59       0.828 -13.680 -15.425  0.00  0.00      A     
ATOM    866  C   VAL A  59       4.290 -13.633 -16.556  0.00  0.00      A     
ATOM    867  O   VAL A  59       4.235 -13.998 -17.728  0.00  0.00      A     
ATOM    868  N   ARG A  60       4.988 -12.545 -16.182  0.00  0.00      A     
ATOM    869  HN  ARG A  60       4.914 -12.288 -15.206  0.00  0.00      A     
ATOM    870  CA  ARG A  60       5.909 -11.765 -17.048  0.00  0.00      A     
ATOM    871  HA  ARG A  60       6.245 -12.396 -17.877  0.00  0.00      A     
ATOM    872  CB  ARG A  60       5.136 -10.585 -17.674  0.00  0.00      A     
ATOM    873  HB1 ARG A  60       4.767  -9.934 -16.881  0.00  0.00      A     
ATOM    874  HB2 ARG A  60       4.275 -10.988 -18.209  0.00  0.00      A     
ATOM    875  CG  ARG A  60       5.968  -9.747 -18.665  0.00  0.00      A     
ATOM    876  HG1 ARG A  60       6.416 -10.401 -19.414  0.00  0.00      A     
ATOM    877  HG2 ARG A  60       6.762  -9.228 -18.127  0.00  0.00      A     
ATOM    878  CD  ARG A  60       5.082  -8.711 -19.373  0.00  0.00      A     
ATOM    879  HD1 ARG A  60       4.526  -8.157 -18.616  0.00  0.00      A     
ATOM    880  HD2 ARG A  60       4.371  -9.233 -20.017  0.00  0.00      A     
ATOM    881  NE  ARG A  60       5.872  -7.762 -20.177  0.00  0.00      A     
ATOM    882  HE  ARG A  60       6.847  -7.972 -20.378  0.00  0.00      A     
ATOM    883  CZ  ARG A  60       5.541  -6.549 -20.533  0.00  0.00      A     
ATOM    884  NH1 ARG A  60       4.385  -6.018 -20.351  0.00  0.00      A     
ATOM    885 HH11 ARG A  60       4.264  -5.037 -20.541  0.00  0.00      A     
ATOM    886 HH12 ARG A  60       3.654  -6.572 -19.928  0.00  0.00      A     
ATOM    887  NH2 ARG A  60       6.425  -5.794 -21.062  0.00  0.00      A     
ATOM    888 HH21 ARG A  60       6.224  -4.810 -21.098  0.00  0.00      A     
ATOM    889 HH22 ARG A  60       7.372  -6.178 -21.064  0.00  0.00      A     
ATOM    890  C   ARG A  60       7.187 -11.325 -16.320  0.00  0.00      A     
ATOM    891  O   ARG A  60       8.267 -11.843 -16.610  0.00  0.00      A     
ATOM    892  N   ILE A  61       7.087 -10.431 -15.333  0.00  0.00      A     
ATOM    893  HN  ILE A  61       6.156 -10.160 -15.046  0.00  0.00      A     
ATOM    894  CA  ILE A  61       8.253  -9.749 -14.726  0.00  0.00      A     
ATOM    895  HA  ILE A  61       8.822  -9.379 -15.579  0.00  0.00      A     
ATOM    896  CB  ILE A  61       7.892  -8.461 -13.941  0.00  0.00      A     
ATOM    897  HB  ILE A  61       8.822  -7.898 -13.843  0.00  0.00      A     
ATOM    898  CG2 ILE A  61       6.931  -7.595 -14.778  0.00  0.00      A     
ATOM    899 HG21 ILE A  61       6.911  -6.573 -14.400  0.00  0.00      A     
ATOM    900 HG22 ILE A  61       5.919  -8.002 -14.756  0.00  0.00      A     
ATOM    901 HG23 ILE A  61       7.274  -7.555 -15.811  0.00  0.00      A     
ATOM    902  CG1 ILE A  61       7.345  -8.675 -12.513  0.00  0.00      A     
ATOM    903 HG11 ILE A  61       8.020  -9.330 -11.963  0.00  0.00      A     
ATOM    904 HG12 ILE A  61       6.370  -9.154 -12.561  0.00  0.00      A     
ATOM    905  CD  ILE A  61       7.210  -7.373 -11.708  0.00  0.00      A     
ATOM    906  HD1 ILE A  61       8.168  -6.852 -11.678  0.00  0.00      A     
ATOM    907  HD2 ILE A  61       6.904  -7.609 -10.691  0.00  0.00      A     
ATOM    908  HD3 ILE A  61       6.455  -6.725 -12.152  0.00  0.00      A     
ATOM    909  C   ILE A  61       9.277 -10.641 -13.986  0.00  0.00      A     
ATOM    910  O   ILE A  61      10.460 -10.323 -14.099  0.00  0.00      A     
ATOM    911  N   PRO A  62       8.927 -11.776 -13.333  0.00  0.00      A     
ATOM    912  CD  PRO A  62       7.595 -12.188 -12.913  0.00  0.00      A     
ATOM    913  HD1 PRO A  62       7.088 -12.697 -13.733  0.00  0.00      A     
ATOM    914  HD2 PRO A  62       7.001 -11.348 -12.563  0.00  0.00      A     
ATOM    915  CG  PRO A  62       7.820 -13.164 -11.762  0.00  0.00      A     
ATOM    916  HG1 PRO A  62       8.001 -12.605 -10.845  0.00  0.00      A     
ATOM    917  HG2 PRO A  62       6.990 -13.858 -11.638  0.00  0.00      A     
ATOM    918  CB  PRO A  62       9.103 -13.873 -12.167  0.00  0.00      A     
ATOM    919  HB1 PRO A  62       9.624 -14.289 -11.304  0.00  0.00      A     
ATOM    920  HB2 PRO A  62       8.876 -14.657 -12.890  0.00  0.00      A     
ATOM    921  CA  PRO A  62       9.910 -12.753 -12.828  0.00  0.00      A     
ATOM    922  HA  PRO A  62      10.511 -12.268 -12.062  0.00  0.00      A     
ATOM    923  C   PRO A  62      10.872 -13.332 -13.875  0.00  0.00      A     
ATOM    924  O   PRO A  62      11.957 -13.788 -13.518  0.00  0.00      A     
ATOM    925  N   LYS A  63      10.507 -13.281 -15.166  0.00  0.00      A     
ATOM    926  HN  LYS A  63       9.582 -12.924 -15.372  0.00  0.00      A     
ATOM    927  CA  LYS A  63      11.426 -13.507 -16.294  0.00  0.00      A     
ATOM    928  HA  LYS A  63      12.274 -14.099 -15.950  0.00  0.00      A     
ATOM    929  CB  LYS A  63      10.700 -14.276 -17.412  0.00  0.00      A     
ATOM    930  HB1 LYS A  63       9.928 -13.640 -17.845  0.00  0.00      A     
ATOM    931  HB2 LYS A  63      10.215 -15.155 -16.989  0.00  0.00      A     
ATOM    932  CG  LYS A  63      11.631 -14.725 -18.545  0.00  0.00      A     
ATOM    933  HG1 LYS A  63      12.245 -13.885 -18.870  0.00  0.00      A     
ATOM    934  HG2 LYS A  63      11.012 -15.036 -19.387  0.00  0.00      A     
ATOM    935  CD  LYS A  63      12.536 -15.896 -18.151  0.00  0.00      A     
ATOM    936  HD1 LYS A  63      11.916 -16.763 -17.917  0.00  0.00      A     
ATOM    937  HD2 LYS A  63      13.142 -15.638 -17.283  0.00  0.00      A     
ATOM    938  CE  LYS A  63      13.455 -16.221 -19.327  0.00  0.00      A     
ATOM    939  HE1 LYS A  63      14.176 -15.408 -19.454  0.00  0.00      A     
ATOM    940  HE2 LYS A  63      12.856 -16.271 -20.240  0.00  0.00      A     
ATOM    941  NZ  LYS A  63      14.160 -17.502 -19.120  0.00  0.00      A     
ATOM    942  HZ1 LYS A  63      14.740 -17.740 -19.920  0.00  0.00      A     
ATOM    943  HZ2 LYS A  63      13.516 -18.276 -18.998  0.00  0.00      A     
ATOM    944  HZ3 LYS A  63      14.741 -17.470 -18.284  0.00  0.00      A     
ATOM    945  C   LYS A  63      12.004 -12.194 -16.815  0.00  0.00      A     
ATOM    946  O   LYS A  63      13.216 -12.017 -16.768  0.00  0.00      A     
ATOM    947  N   GLU A  64      11.157 -11.256 -17.238  0.00  0.00      A     
ATOM    948  HN  GLU A  64      10.174 -11.504 -17.251  0.00  0.00      A     
ATOM    949  CA  GLU A  64      11.564  -9.999 -17.902  0.00  0.00      A     
ATOM    950  HA  GLU A  64      12.069 -10.257 -18.832  0.00  0.00      A     
ATOM    951  CB  GLU A  64      10.299  -9.205 -18.267  0.00  0.00      A     
ATOM    952  HB1 GLU A  64       9.929  -8.709 -17.370  0.00  0.00      A     
ATOM    953  HB2 GLU A  64       9.529  -9.896 -18.616  0.00  0.00      A     
ATOM    954  CG  GLU A  64      10.527  -8.162 -19.370  0.00  0.00      A     
ATOM    955  HG1 GLU A  64      10.837  -8.668 -20.288  0.00  0.00      A     
ATOM    956  HG2 GLU A  64      11.325  -7.481 -19.067  0.00  0.00      A     
ATOM    957  CD  GLU A  64       9.240  -7.362 -19.603  0.00  0.00      A     
ATOM    958  OE1 GLU A  64       8.615  -7.438 -20.683  0.00  0.00      A     
ATOM    959  OE2 GLU A  64       8.811  -6.655 -18.667  0.00  0.00      A     
ATOM    960  C   GLU A  64      12.556  -9.137 -17.089  0.00  0.00      A     
ATOM    961  O   GLU A  64      13.463  -8.533 -17.663  0.00  0.00      A     
ATOM    962  N   GLN A  65      12.447  -9.165 -15.755  0.00  0.00      A     
ATOM    963  HN  GLN A  65      11.668  -9.701 -15.385  0.00  0.00      A     
ATOM    964  CA  GLN A  65      13.308  -8.505 -14.753  0.00  0.00      A     
ATOM    965  HA  GLN A  65      14.125  -7.994 -15.260  0.00  0.00      A     
ATOM    966  CB  GLN A  65      12.465  -7.462 -13.986  0.00  0.00      A     
ATOM    967  HB1 GLN A  65      12.977  -7.198 -13.061  0.00  0.00      A     
ATOM    968  HB2 GLN A  65      11.502  -7.898 -13.736  0.00  0.00      A     
ATOM    969  CG  GLN A  65      12.188  -6.154 -14.723  0.00  0.00      A     
ATOM    970  HG1 GLN A  65      11.581  -6.345 -15.607  0.00  0.00      A     
ATOM    971  HG2 GLN A  65      13.130  -5.702 -15.008  0.00  0.00      A     
ATOM    972  CD  GLN A  65      11.495  -5.156 -13.818  0.00  0.00      A     
ATOM    973  OE1 GLN A  65      12.084  -4.568 -12.929  0.00  0.00      A     
ATOM    974  NE2 GLN A  65      10.221  -4.920 -13.954  0.00  0.00      A     
ATOM    975 HE21 GLN A  65       9.824  -4.175 -13.419  0.00  0.00      A     
ATOM    976 HE22 GLN A  65       9.735  -5.318 -14.758  0.00  0.00      A     
ATOM    977  C   GLN A  65      13.976  -9.502 -13.763  0.00  0.00      A     
ATOM    978  O   GLN A  65      14.524  -9.093 -12.735  0.00  0.00      A     
ATOM    979  N   GLY A  66      13.935 -10.810 -14.046  0.00  0.00      A     
ATOM    980  HN  GLY A  66      13.507 -11.085 -14.921  0.00  0.00      A     
ATOM    981  CA  GLY A  66      14.479 -11.876 -13.184  0.00  0.00      A     
ATOM    982  HA1 GLY A  66      15.552 -11.723 -13.076  0.00  0.00      A     
ATOM    983  HA2 GLY A  66      14.334 -12.837 -13.678  0.00  0.00      A     
ATOM    984  C   GLY A  66      13.871 -11.978 -11.770  0.00  0.00      A     
ATOM    985  O   GLY A  66      12.868 -11.344 -11.439  0.00  0.00      A     
ATOM    986  N   VAL A  67      14.506 -12.766 -10.892  0.00  0.00      A     
ATOM    987  HN  VAL A  67      15.296 -13.297 -11.227  0.00  0.00      A     
ATOM    988  CA  VAL A  67      14.050 -12.977  -9.491  0.00  0.00      A     
ATOM    989  HA  VAL A  67      13.067 -13.449  -9.521  0.00  0.00      A     
ATOM    990  CB  VAL A  67      14.989 -13.922  -8.712  0.00  0.00      A     
ATOM    991  HB  VAL A  67      15.983 -13.477  -8.661  0.00  0.00      A     
ATOM    992  CG1 VAL A  67      14.495 -14.183  -7.284  0.00  0.00      A     
ATOM    993 HG11 VAL A  67      14.498 -13.265  -6.697  0.00  0.00      A     
ATOM    994 HG12 VAL A  67      15.154 -14.896  -6.787  0.00  0.00      A     
ATOM    995 HG13 VAL A  67      13.483 -14.591  -7.304  0.00  0.00      A     
ATOM    996  CG2 VAL A  67      15.097 -15.284  -9.407  0.00  0.00      A     
ATOM    997 HG21 VAL A  67      15.723 -15.950  -8.813  0.00  0.00      A     
ATOM    998 HG22 VAL A  67      15.553 -15.181 -10.390  0.00  0.00      A     
ATOM    999 HG23 VAL A  67      14.108 -15.732  -9.513  0.00  0.00      A     
ATOM   1000  C   VAL A  67      13.871 -11.669  -8.710  0.00  0.00      A     
ATOM   1001  O   VAL A  67      12.828 -11.454  -8.102  0.00  0.00      A     
ATOM   1002  N   LEU A  68      14.830 -10.735  -8.786  0.00  0.00      A     
ATOM   1003  HN  LEU A  68      15.666 -10.962  -9.302  0.00  0.00      A     
ATOM   1004  CA  LEU A  68      14.744  -9.424  -8.115  0.00  0.00      A     
ATOM   1005  HA  LEU A  68      14.457  -9.623  -7.083  0.00  0.00      A     
ATOM   1006  CB  LEU A  68      16.143  -8.762  -8.106  0.00  0.00      A     
ATOM   1007  HB1 LEU A  68      16.272  -8.210  -9.038  0.00  0.00      A     
ATOM   1008  HB2 LEU A  68      16.916  -9.533  -8.076  0.00  0.00      A     
ATOM   1009  CG  LEU A  68      16.378  -7.813  -6.909  0.00  0.00      A     
ATOM   1010  HG  LEU A  68      15.515  -7.169  -6.757  0.00  0.00      A     
ATOM   1011  CD1 LEU A  68      16.643  -8.587  -5.619  0.00  0.00      A     
ATOM   1012 HD11 LEU A  68      17.539  -9.199  -5.726  0.00  0.00      A     
ATOM   1013 HD12 LEU A  68      15.802  -9.233  -5.376  0.00  0.00      A     
ATOM   1014 HD13 LEU A  68      16.790  -7.888  -4.795  0.00  0.00      A     
ATOM   1015  CD2 LEU A  68      17.586  -6.916  -7.156  0.00  0.00      A     
ATOM   1016 HD21 LEU A  68      17.725  -6.238  -6.313  0.00  0.00      A     
ATOM   1017 HD22 LEU A  68      17.439  -6.326  -8.059  0.00  0.00      A     
ATOM   1018 HD23 LEU A  68      18.482  -7.523  -7.269  0.00  0.00      A     
ATOM   1019  C   LEU A  68      13.652  -8.472  -8.675  0.00  0.00      A     
ATOM   1020  O   LEU A  68      13.482  -7.373  -8.156  0.00  0.00      A     
ATOM   1021  N   SER A  69      12.908  -8.851  -9.720  0.00  0.00      A     
ATOM   1022  HN  SER A  69      13.083  -9.772 -10.107  0.00  0.00      A     
ATOM   1023  CA  SER A  69      11.802  -8.063 -10.315  0.00  0.00      A     
ATOM   1024  HA  SER A  69      12.231  -7.228 -10.866  0.00  0.00      A     
ATOM   1025  CB  SER A  69      11.020  -8.924 -11.305  0.00  0.00      A     
ATOM   1026  HB1 SER A  69      11.689  -9.252 -12.097  0.00  0.00      A     
ATOM   1027  HB2 SER A  69      10.211  -8.337 -11.741  0.00  0.00      A     
ATOM   1028  OG  SER A  69      10.492 -10.066 -10.670  0.00  0.00      A     
ATOM   1029  HG1 SER A  69      11.163 -10.765 -10.775  0.00  0.00      A     
ATOM   1030  C   SER A  69      10.799  -7.469  -9.319  0.00  0.00      A     
ATOM   1031  O   SER A  69      10.430  -6.299  -9.437  0.00  0.00      A     
ATOM   1032  N   PHE A  70      10.393  -8.237  -8.309  0.00  0.00      A     
ATOM   1033  HN  PHE A  70      10.646  -9.217  -8.348  0.00  0.00      A     
ATOM   1034  CA  PHE A  70       9.537  -7.769  -7.214  0.00  0.00      A     
ATOM   1035  HA  PHE A  70       8.732  -7.155  -7.615  0.00  0.00      A     
ATOM   1036  CB  PHE A  70       8.929  -9.000  -6.529  0.00  0.00      A     
ATOM   1037  HB1 PHE A  70       8.305  -8.661  -5.708  0.00  0.00      A     
ATOM   1038  HB2 PHE A  70       9.736  -9.589  -6.093  0.00  0.00      A     
ATOM   1039  CG  PHE A  70       8.089  -9.909  -7.413  0.00  0.00      A     
ATOM   1040  CD1 PHE A  70       7.152  -9.379  -8.324  0.00  0.00      A     
ATOM   1041  HD1 PHE A  70       7.039  -8.311  -8.427  0.00  0.00      A     
ATOM   1042  CE1 PHE A  70       6.321 -10.236  -9.068  0.00  0.00      A     
ATOM   1043  HE1 PHE A  70       5.592  -9.825  -9.751  0.00  0.00      A     
ATOM   1044  CZ  PHE A  70       6.425 -11.627  -8.905  0.00  0.00      A     
ATOM   1045  HZ  PHE A  70       5.787 -12.292  -9.468  0.00  0.00      A     
ATOM   1046  CE2 PHE A  70       7.374 -12.162  -8.017  0.00  0.00      A     
ATOM   1047  HE2 PHE A  70       7.460 -13.234  -7.897  0.00  0.00      A     
ATOM   1048  CD2 PHE A  70       8.206 -11.305  -7.276  0.00  0.00      A     
ATOM   1049  HD2 PHE A  70       8.921 -11.724  -6.582  0.00  0.00      A     
ATOM   1050  C   PHE A  70      10.288  -6.893  -6.196  0.00  0.00      A     
ATOM   1051  O   PHE A  70       9.870  -5.776  -5.901  0.00  0.00      A     
ATOM   1052  N   TRP A  71      11.422  -7.364  -5.674  0.00  0.00      A     
ATOM   1053  HN  TRP A  71      11.699  -8.301  -5.926  0.00  0.00      A     
ATOM   1054  CA  TRP A  71      12.187  -6.678  -4.617  0.00  0.00      A     
ATOM   1055  HA  TRP A  71      11.479  -6.323  -3.867  0.00  0.00      A     
ATOM   1056  CB  TRP A  71      13.082  -7.704  -3.916  0.00  0.00      A     
ATOM   1057  HB1 TRP A  71      13.694  -7.202  -3.166  0.00  0.00      A     
ATOM   1058  HB2 TRP A  71      13.747  -8.168  -4.645  0.00  0.00      A     
ATOM   1059  CG  TRP A  71      12.271  -8.763  -3.236  0.00  0.00      A     
ATOM   1060  CD1 TRP A  71      11.694  -8.630  -2.020  0.00  0.00      A     
ATOM   1061  HD1 TRP A  71      11.798  -7.763  -1.377  0.00  0.00      A     
ATOM   1062  NE1 TRP A  71      10.904  -9.735  -1.761  0.00  0.00      A     
ATOM   1063  HE1 TRP A  71      10.296  -9.822  -0.951  0.00  0.00      A     
ATOM   1064  CE2 TRP A  71      10.931 -10.635  -2.800  0.00  0.00      A     
ATOM   1065  CZ2 TRP A  71      10.277 -11.855  -3.016  0.00  0.00      A     
ATOM   1066  HZ2 TRP A  71       9.621 -12.262  -2.260  0.00  0.00      A     
ATOM   1067  CH2 TRP A  71      10.518 -12.556  -4.208  0.00  0.00      A     
ATOM   1068  HH2 TRP A  71      10.045 -13.515  -4.375  0.00  0.00      A     
ATOM   1069  CZ3 TRP A  71      11.397 -12.021  -5.167  0.00  0.00      A     
ATOM   1070  HZ3 TRP A  71      11.592 -12.573  -6.077  0.00  0.00      A     
ATOM   1071  CE3 TRP A  71      12.037 -10.785  -4.946  0.00  0.00      A     
ATOM   1072  HE3 TRP A  71      12.718 -10.401  -5.688  0.00  0.00      A     
ATOM   1073  CD2 TRP A  71      11.820 -10.057  -3.755  0.00  0.00      A     
ATOM   1074  C   TRP A  71      12.955  -5.420  -5.063  0.00  0.00      A     
ATOM   1075  O   TRP A  71      13.400  -4.644  -4.219  0.00  0.00      A     
ATOM   1076  N   ARG A  72      13.047  -5.152  -6.373  0.00  0.00      A     
ATOM   1077  HN  ARG A  72      12.721  -5.886  -6.994  0.00  0.00      A     
ATOM   1078  CA  ARG A  72      13.635  -3.941  -6.990  0.00  0.00      A     
ATOM   1079  HA  ARG A  72      14.715  -4.014  -6.854  0.00  0.00      A     
ATOM   1080  CB  ARG A  72      13.348  -3.967  -8.502  0.00  0.00      A     
ATOM   1081  HB1 ARG A  72      12.335  -3.613  -8.701  0.00  0.00      A     
ATOM   1082  HB2 ARG A  72      13.402  -4.998  -8.843  0.00  0.00      A     
ATOM   1083  CG  ARG A  72      14.359  -3.135  -9.307  0.00  0.00      A     
ATOM   1084  HG1 ARG A  72      15.367  -3.300  -8.926  0.00  0.00      A     
ATOM   1085  HG2 ARG A  72      14.116  -2.077  -9.200  0.00  0.00      A     
ATOM   1086  CD  ARG A  72      14.340  -3.514 -10.794  0.00  0.00      A     
ATOM   1087  HD1 ARG A  72      14.986  -2.820 -11.332  0.00  0.00      A     
ATOM   1088  HD2 ARG A  72      13.327  -3.388 -11.177  0.00  0.00      A     
ATOM   1089  NE  ARG A  72      14.813  -4.900 -11.016  0.00  0.00      A     
ATOM   1090  HE  ARG A  72      14.830  -5.526 -10.234  0.00  0.00      A     
ATOM   1091  CZ  ARG A  72      15.303  -5.388 -12.128  0.00  0.00      A     
ATOM   1092  NH1 ARG A  72      15.341  -4.749 -13.230  0.00  0.00      A     
ATOM   1093 HH11 ARG A  72      15.553  -5.267 -14.068  0.00  0.00      A     
ATOM   1094 HH12 ARG A  72      14.844  -3.867 -13.306  0.00  0.00      A     
ATOM   1095  NH2 ARG A  72      15.787  -6.572 -12.190  0.00  0.00      A     
ATOM   1096 HH21 ARG A  72      16.257  -6.851 -13.043  0.00  0.00      A     
ATOM   1097 HH22 ARG A  72      15.590  -7.259 -11.494  0.00  0.00      A     
ATOM   1098  C   ARG A  72      13.184  -2.633  -6.321  0.00  0.00      A     
ATOM   1099  O   ARG A  72      12.043  -2.187  -6.468  0.00  0.00      A     
ATOM   1100  N   GLY A  73      14.075  -2.046  -5.522  0.00  0.00      A     
ATOM   1101  HN  GLY A  73      14.961  -2.515  -5.396  0.00  0.00      A     
ATOM   1102  CA  GLY A  73      13.832  -0.829  -4.730  0.00  0.00      A     
ATOM   1103  HA1 GLY A  73      13.362  -0.077  -5.360  0.00  0.00      A     
ATOM   1104  HA2 GLY A  73      14.791  -0.439  -4.393  0.00  0.00      A     
ATOM   1105  C   GLY A  73      12.966  -0.971  -3.474  0.00  0.00      A     
ATOM   1106  O   GLY A  73      12.789   0.017  -2.772  0.00  0.00      A     
ATOM   1107  N   ASN A  74      12.446  -2.159  -3.146  0.00  0.00      A     
ATOM   1108  HN  ASN A  74      12.691  -2.961  -3.718  0.00  0.00      A     
ATOM   1109  CA  ASN A  74      11.699  -2.415  -1.904  0.00  0.00      A     
ATOM   1110  HA  ASN A  74      10.818  -1.770  -1.885  0.00  0.00      A     
ATOM   1111  CB  ASN A  74      11.228  -3.880  -1.964  0.00  0.00      A     
ATOM   1112  HB1 ASN A  74      12.093  -4.540  -1.906  0.00  0.00      A     
ATOM   1113  HB2 ASN A  74      10.726  -4.064  -2.913  0.00  0.00      A     
ATOM   1114  CG  ASN A  74      10.279  -4.294  -0.859  0.00  0.00      A     
ATOM   1115  OD1 ASN A  74      10.669  -4.828   0.156  0.00  0.00      A     
ATOM   1116  ND2 ASN A  74       8.996  -4.138  -1.027  0.00  0.00      A     
ATOM   1117 HD21 ASN A  74       8.420  -4.626  -0.357  0.00  0.00      A     
ATOM   1118 HD22 ASN A  74       8.590  -3.650  -1.820  0.00  0.00      A     
ATOM   1119  C   ASN A  74      12.526  -2.057  -0.640  0.00  0.00      A     
ATOM   1120  O   ASN A  74      11.978  -1.528   0.327  0.00  0.00      A     
ATOM   1121  N   LEU A  75      13.861  -2.191  -0.709  0.00  0.00      A     
ATOM   1122  HN  LEU A  75      14.240  -2.673  -1.510  0.00  0.00      A     
ATOM   1123  CA  LEU A  75      14.806  -1.709   0.310  0.00  0.00      A     
ATOM   1124  HA  LEU A  75      14.610  -2.285   1.207  0.00  0.00      A     
ATOM   1125  CB  LEU A  75      16.244  -2.039  -0.134  0.00  0.00      A     
ATOM   1126  HB1 LEU A  75      16.572  -1.283  -0.849  0.00  0.00      A     
ATOM   1127  HB2 LEU A  75      16.263  -3.006  -0.640  0.00  0.00      A     
ATOM   1128  CG  LEU A  75      17.232  -2.097   1.048  0.00  0.00      A     
ATOM   1129  HG  LEU A  75      17.069  -1.247   1.711  0.00  0.00      A     
ATOM   1130  CD1 LEU A  75      17.101  -3.394   1.845  0.00  0.00      A     
ATOM   1131 HD11 LEU A  75      17.803  -3.383   2.679  0.00  0.00      A     
ATOM   1132 HD12 LEU A  75      17.322  -4.248   1.207  0.00  0.00      A     
ATOM   1133 HD13 LEU A  75      16.096  -3.502   2.247  0.00  0.00      A     
ATOM   1134  CD2 LEU A  75      18.660  -2.028   0.525  0.00  0.00      A     
ATOM   1135 HD21 LEU A  75      18.828  -2.818  -0.206  0.00  0.00      A     
ATOM   1136 HD22 LEU A  75      19.364  -2.148   1.348  0.00  0.00      A     
ATOM   1137 HD23 LEU A  75      18.826  -1.060   0.065  0.00  0.00      A     
ATOM   1138  C   LEU A  75      14.637  -0.213   0.675  0.00  0.00      A     
ATOM   1139  O   LEU A  75      14.669   0.142   1.853  0.00  0.00      A     
ATOM   1140  N   ALA A  76      14.336   0.661  -0.295  0.00  0.00      A     
ATOM   1141  HN  ALA A  76      14.275   0.313  -1.243  0.00  0.00      A     
ATOM   1142  CA  ALA A  76      14.015   2.084  -0.079  0.00  0.00      A     
ATOM   1143  HA  ALA A  76      14.806   2.512   0.536  0.00  0.00      A     
ATOM   1144  CB  ALA A  76      14.067   2.795  -1.436  0.00  0.00      A     
ATOM   1145  HB1 ALA A  76      15.005   2.571  -1.942  0.00  0.00      A     
ATOM   1146  HB2 ALA A  76      14.023   3.870  -1.280  0.00  0.00      A     
ATOM   1147  HB3 ALA A  76      13.236   2.482  -2.065  0.00  0.00      A     
ATOM   1148  C   ALA A  76      12.679   2.343   0.677  0.00  0.00      A     
ATOM   1149  O   ALA A  76      12.301   3.487   0.953  0.00  0.00      A     
ATOM   1150  N   ASN A  77      11.962   1.282   1.057  0.00  0.00      A     
ATOM   1151  HN  ASN A  77      12.271   0.371   0.732  0.00  0.00      A     
ATOM   1152  CA  ASN A  77      10.784   1.297   1.929  0.00  0.00      A     
ATOM   1153  HA  ASN A  77      10.457   2.328   2.069  0.00  0.00      A     
ATOM   1154  CB  ASN A  77       9.668   0.535   1.177  0.00  0.00      A     
ATOM   1155  HB1 ASN A  77       9.689  -0.522   1.440  0.00  0.00      A     
ATOM   1156  HB2 ASN A  77       9.843   0.592   0.105  0.00  0.00      A     
ATOM   1157  CG  ASN A  77       8.273   1.076   1.419  0.00  0.00      A     
ATOM   1158  OD1 ASN A  77       7.975   1.758   2.384  0.00  0.00      A     
ATOM   1159  ND2 ASN A  77       7.349   0.798   0.547  0.00  0.00      A     
ATOM   1160 HD21 ASN A  77       6.420   1.147   0.711  0.00  0.00      A     
ATOM   1161 HD22 ASN A  77       7.510   0.197  -0.263  0.00  0.00      A     
ATOM   1162  C   ASN A  77      11.078   0.757   3.360  0.00  0.00      A     
ATOM   1163  O   ASN A  77      10.230   0.876   4.242  0.00  0.00      A     
ATOM   1164  N   VAL A  78      12.291   0.235   3.616  0.00  0.00      A     
ATOM   1165  HN  VAL A  78      12.932   0.148   2.835  0.00  0.00      A     
ATOM   1166  CA  VAL A  78      12.724  -0.340   4.921  0.00  0.00      A     
ATOM   1167  HA  VAL A  78      11.950  -0.142   5.663  0.00  0.00      A     
ATOM   1168  CB  VAL A  78      12.887  -1.873   4.887  0.00  0.00      A     
ATOM   1169  HB  VAL A  78      13.274  -2.210   5.849  0.00  0.00      A     
ATOM   1170  CG1 VAL A  78      11.538  -2.553   4.651  0.00  0.00      A     
ATOM   1171 HG11 VAL A  78      11.040  -2.129   3.781  0.00  0.00      A     
ATOM   1172 HG12 VAL A  78      10.917  -2.435   5.537  0.00  0.00      A     
ATOM   1173 HG13 VAL A  78      11.696  -3.611   4.453  0.00  0.00      A     
ATOM   1174  CG2 VAL A  78      13.820  -2.373   3.789  0.00  0.00      A     
ATOM   1175 HG21 VAL A  78      13.958  -3.451   3.888  0.00  0.00      A     
ATOM   1176 HG22 VAL A  78      14.800  -1.904   3.862  0.00  0.00      A     
ATOM   1177 HG23 VAL A  78      13.362  -2.168   2.825  0.00  0.00      A     
ATOM   1178  C   VAL A  78      13.991   0.296   5.499  0.00  0.00      A     
ATOM   1179  O   VAL A  78      13.975   0.658   6.669  0.00  0.00      A     
ATOM   1180  N   ILE A  79      15.013   0.619   4.692  0.00  0.00      A     
ATOM   1181  HN  ILE A  79      15.000   0.275   3.737  0.00  0.00      A     
ATOM   1182  CA  ILE A  79      16.162   1.460   5.126  0.00  0.00      A     
ATOM   1183  HA  ILE A  79      16.630   0.966   5.976  0.00  0.00      A     
ATOM   1184  CB  ILE A  79      17.211   1.570   3.995  0.00  0.00      A     
ATOM   1185  HB  ILE A  79      17.309   0.583   3.538  0.00  0.00      A     
ATOM   1186  CG2 ILE A  79      16.760   2.559   2.907  0.00  0.00      A     
ATOM   1187 HG21 ILE A  79      15.738   2.354   2.600  0.00  0.00      A     
ATOM   1188 HG22 ILE A  79      17.405   2.461   2.042  0.00  0.00      A     
ATOM   1189 HG23 ILE A  79      16.839   3.585   3.268  0.00  0.00      A     
ATOM   1190  CG1 ILE A  79      18.597   1.967   4.547  0.00  0.00      A     
ATOM   1191 HG11 ILE A  79      18.869   1.267   5.337  0.00  0.00      A     
ATOM   1192 HG12 ILE A  79      18.548   2.966   4.981  0.00  0.00      A     
ATOM   1193  CD  ILE A  79      19.715   1.953   3.494  0.00  0.00      A     
ATOM   1194  HD1 ILE A  79      19.545   2.723   2.746  0.00  0.00      A     
ATOM   1195  HD2 ILE A  79      19.759   0.984   2.998  0.00  0.00      A     
ATOM   1196  HD3 ILE A  79      20.671   2.151   3.977  0.00  0.00      A     
ATOM   1197  C   ILE A  79      15.722   2.850   5.620  0.00  0.00      A     
ATOM   1198  O   ILE A  79      16.347   3.451   6.491  0.00  0.00      A     
ATOM   1199  N   ARG A  80      14.582   3.315   5.090  0.00  0.00      A     
ATOM   1200  HN  ARG A  80      14.200   2.723   4.368  0.00  0.00      A     
ATOM   1201  CA  ARG A  80      13.804   4.501   5.484  0.00  0.00      A     
ATOM   1202  HA  ARG A  80      14.461   5.373   5.497  0.00  0.00      A     
ATOM   1203  CB  ARG A  80      12.730   4.703   4.394  0.00  0.00      A     
ATOM   1204  HB1 ARG A  80      12.232   3.750   4.200  0.00  0.00      A     
ATOM   1205  HB2 ARG A  80      13.237   5.002   3.477  0.00  0.00      A     
ATOM   1206  CG  ARG A  80      11.643   5.739   4.728  0.00  0.00      A     
ATOM   1207  HG1 ARG A  80      12.085   6.561   5.290  0.00  0.00      A     
ATOM   1208  HG2 ARG A  80      10.887   5.265   5.356  0.00  0.00      A     
ATOM   1209  CD  ARG A  80      10.961   6.340   3.491  0.00  0.00      A     
ATOM   1210  HD1 ARG A  80      11.627   7.095   3.071  0.00  0.00      A     
ATOM   1211  HD2 ARG A  80      10.058   6.856   3.819  0.00  0.00      A     
ATOM   1212  NE  ARG A  80      10.665   5.349   2.432  0.00  0.00      A     
ATOM   1213  HE  ARG A  80      11.429   4.791   2.075  0.00  0.00      A     
ATOM   1214  CZ  ARG A  80       9.585   5.271   1.701  0.00  0.00      A     
ATOM   1215  NH1 ARG A  80       8.485   5.870   1.966  0.00  0.00      A     
ATOM   1216 HH11 ARG A  80       7.786   5.857   1.228  0.00  0.00      A     
ATOM   1217 HH12 ARG A  80       8.399   6.389   2.810  0.00  0.00      A     
ATOM   1218  NH2 ARG A  80       9.580   4.608   0.609  0.00  0.00      A     
ATOM   1219 HH21 ARG A  80       8.764   4.740   0.022  0.00  0.00      A     
ATOM   1220 HH22 ARG A  80      10.446   4.203   0.293  0.00  0.00      A     
ATOM   1221  C   ARG A  80      13.199   4.434   6.894  0.00  0.00      A     
ATOM   1222  O   ARG A  80      13.000   5.483   7.500  0.00  0.00      A     
ATOM   1223  N   TYR A  81      12.903   3.246   7.424  0.00  0.00      A     
ATOM   1224  HN  TYR A  81      13.190   2.413   6.926  0.00  0.00      A     
ATOM   1225  CA  TYR A  81      12.220   3.075   8.718  0.00  0.00      A     
ATOM   1226  HA  TYR A  81      11.244   3.562   8.671  0.00  0.00      A     
ATOM   1227  CB  TYR A  81      11.992   1.576   8.968  0.00  0.00      A     
ATOM   1228  HB1 TYR A  81      12.956   1.068   9.024  0.00  0.00      A     
ATOM   1229  HB2 TYR A  81      11.449   1.154   8.121  0.00  0.00      A     
ATOM   1230  CG  TYR A  81      11.215   1.269  10.232  0.00  0.00      A     
ATOM   1231  CD1 TYR A  81      11.901   0.923  11.414  0.00  0.00      A     
ATOM   1232  HD1 TYR A  81      12.981   0.868  11.425  0.00  0.00      A     
ATOM   1233  CE1 TYR A  81      11.176   0.638  12.588  0.00  0.00      A     
ATOM   1234  HE1 TYR A  81      11.686   0.380  13.504  0.00  0.00      A     
ATOM   1235  CZ  TYR A  81       9.768   0.678  12.578  0.00  0.00      A     
ATOM   1236  OH  TYR A  81       9.081   0.451  13.725  0.00  0.00      A     
ATOM   1237  HH  TYR A  81       8.135   0.657  13.620  0.00  0.00      A     
ATOM   1238  CE2 TYR A  81       9.083   1.031  11.397  0.00  0.00      A     
ATOM   1239  HE2 TYR A  81       8.004   1.073  11.405  0.00  0.00      A     
ATOM   1240  CD2 TYR A  81       9.808   1.330  10.225  0.00  0.00      A     
ATOM   1241  HD2 TYR A  81       9.281   1.599   9.321  0.00  0.00      A     
ATOM   1242  C   TYR A  81      12.985   3.724   9.882  0.00  0.00      A     
ATOM   1243  O   TYR A  81      12.462   4.600  10.565  0.00  0.00      A     
ATOM   1244  N   PHE A  82      14.261   3.379  10.048  0.00  0.00      A     
ATOM   1245  HN  PHE A  82      14.631   2.649   9.455  0.00  0.00      A     
ATOM   1246  CA  PHE A  82      15.125   3.885  11.123  0.00  0.00      A     
ATOM   1247  HA  PHE A  82      14.648   3.607  12.062  0.00  0.00      A     
ATOM   1248  CB  PHE A  82      16.459   3.115  11.064  0.00  0.00      A     
ATOM   1249  HB1 PHE A  82      17.041   3.324  11.959  0.00  0.00      A     
ATOM   1250  HB2 PHE A  82      17.048   3.449  10.214  0.00  0.00      A     
ATOM   1251  CG  PHE A  82      16.266   1.611  10.944  0.00  0.00      A     
ATOM   1252  CD1 PHE A  82      15.828   0.864  12.053  0.00  0.00      A     
ATOM   1253  HD1 PHE A  82      15.676   1.343  13.010  0.00  0.00      A     
ATOM   1254  CE1 PHE A  82      15.558  -0.509  11.914  0.00  0.00      A     
ATOM   1255  HE1 PHE A  82      15.200  -1.070  12.763  0.00  0.00      A     
ATOM   1256  CZ  PHE A  82      15.730  -1.142  10.671  0.00  0.00      A     
ATOM   1257  HZ  PHE A  82      15.521  -2.198  10.564  0.00  0.00      A     
ATOM   1258  CE2 PHE A  82      16.163  -0.399   9.560  0.00  0.00      A     
ATOM   1259  HE2 PHE A  82      16.282  -0.880   8.597  0.00  0.00      A     
ATOM   1260  CD2 PHE A  82      16.426   0.975   9.696  0.00  0.00      A     
ATOM   1261  HD2 PHE A  82      16.739   1.540   8.831  0.00  0.00      A     
ATOM   1262  C   PHE A  82      15.259   5.436  11.169  0.00  0.00      A     
ATOM   1263  O   PHE A  82      14.925   6.017  12.208  0.00  0.00      A     
ATOM   1264  N   PRO A  83      15.608   6.143  10.065  0.00  0.00      A     
ATOM   1265  CD  PRO A  83      16.194   5.602   8.843  0.00  0.00      A     
ATOM   1266  HD1 PRO A  83      15.591   4.801   8.425  0.00  0.00      A     
ATOM   1267  HD2 PRO A  83      17.205   5.250   9.050  0.00  0.00      A     
ATOM   1268  CG  PRO A  83      16.281   6.754   7.849  0.00  0.00      A     
ATOM   1269  HG1 PRO A  83      17.128   6.641   7.172  0.00  0.00      A     
ATOM   1270  HG2 PRO A  83      15.350   6.821   7.290  0.00  0.00      A     
ATOM   1271  CB  PRO A  83      16.435   7.969   8.757  0.00  0.00      A     
ATOM   1272  HB1 PRO A  83      17.477   8.057   9.068  0.00  0.00      A     
ATOM   1273  HB2 PRO A  83      16.116   8.887   8.261  0.00  0.00      A     
ATOM   1274  CA  PRO A  83      15.574   7.615   9.977  0.00  0.00      A     
ATOM   1275  HA  PRO A  83      16.048   8.037  10.863  0.00  0.00      A     
ATOM   1276  C   PRO A  83      14.164   8.248   9.888  0.00  0.00      A     
ATOM   1277  O   PRO A  83      14.051   9.470   9.797  0.00  0.00      A     
ATOM   1278  N   THR A  84      13.088   7.451   9.948  0.00  0.00      A     
ATOM   1279  HN  THR A  84      13.243   6.451   9.965  0.00  0.00      A     
ATOM   1280  CA  THR A  84      11.712   7.947  10.206  0.00  0.00      A     
ATOM   1281  HA  THR A  84      11.632   8.996   9.919  0.00  0.00      A     
ATOM   1282  CB  THR A  84      10.638   7.171   9.418  0.00  0.00      A     
ATOM   1283  HB  THR A  84      10.554   6.155   9.802  0.00  0.00      A     
ATOM   1284  CG2 THR A  84       9.267   7.840   9.473  0.00  0.00      A     
ATOM   1285 HG21 THR A  84       8.925   7.922  10.504  0.00  0.00      A     
ATOM   1286 HG22 THR A  84       8.551   7.233   8.920  0.00  0.00      A     
ATOM   1287 HG23 THR A  84       9.322   8.830   9.024  0.00  0.00      A     
ATOM   1288  OG1 THR A  84      10.951   7.109   8.049  0.00  0.00      A     
ATOM   1289  HG1 THR A  84      11.783   6.610   7.967  0.00  0.00      A     
ATOM   1290  C   THR A  84      11.357   7.847  11.693  0.00  0.00      A     
ATOM   1291  O   THR A  84      10.969   8.838  12.305  0.00  0.00      A     
ATOM   1292  N   GLN A  85      11.529   6.670  12.307  0.00  0.00      A     
ATOM   1293  HN  GLN A  85      11.873   5.893  11.752  0.00  0.00      A     
ATOM   1294  CA  GLN A  85      10.977   6.371  13.639  0.00  0.00      A     
ATOM   1295  HA  GLN A  85      10.003   6.848  13.711  0.00  0.00      A     
ATOM   1296  CB  GLN A  85      10.751   4.860  13.800  0.00  0.00      A     
ATOM   1297  HB1 GLN A  85      10.324   4.681  14.788  0.00  0.00      A     
ATOM   1298  HB2 GLN A  85      11.713   4.348  13.755  0.00  0.00      A     
ATOM   1299  CG  GLN A  85       9.817   4.223  12.759  0.00  0.00      A     
ATOM   1300  HG1 GLN A  85       9.676   3.190  13.055  0.00  0.00      A     
ATOM   1301  HG2 GLN A  85      10.282   4.225  11.777  0.00  0.00      A     
ATOM   1302  CD  GLN A  85       8.445   4.874  12.635  0.00  0.00      A     
ATOM   1303  OE1 GLN A  85       8.291   5.992  12.179  0.00  0.00      A     
ATOM   1304  NE2 GLN A  85       7.389   4.195  12.996  0.00  0.00      A     
ATOM   1305 HE21 GLN A  85       6.493   4.638  12.885  0.00  0.00      A     
ATOM   1306 HE22 GLN A  85       7.449   3.239  13.318  0.00  0.00      A     
ATOM   1307  C   GLN A  85      11.790   6.909  14.828  0.00  0.00      A     
ATOM   1308  O   GLN A  85      11.193   7.322  15.821  0.00  0.00      A     
ATOM   1309  N   ALA A  86      13.124   6.979  14.734  0.00  0.00      A     
ATOM   1310  HN  ALA A  86      13.580   6.624  13.903  0.00  0.00      A     
ATOM   1311  CA  ALA A  86      13.941   7.643  15.763  0.00  0.00      A     
ATOM   1312  HA  ALA A  86      13.713   7.210  16.739  0.00  0.00      A     
ATOM   1313  CB  ALA A  86      15.420   7.383  15.451  0.00  0.00      A     
ATOM   1314  HB1 ALA A  86      16.044   7.905  16.177  0.00  0.00      A     
ATOM   1315  HB2 ALA A  86      15.667   7.734  14.447  0.00  0.00      A     
ATOM   1316  HB3 ALA A  86      15.627   6.317  15.524  0.00  0.00      A     
ATOM   1317  C   ALA A  86      13.637   9.155  15.859  0.00  0.00      A     
ATOM   1318  O   ALA A  86      13.484   9.707  16.948  0.00  0.00      A     
ATOM   1319  N   LEU A  87      13.472   9.800  14.699  0.00  0.00      A     
ATOM   1320  HN  LEU A  87      13.614   9.269  13.855  0.00  0.00      A     
ATOM   1321  CA  LEU A  87      13.008  11.182  14.560  0.00  0.00      A     
ATOM   1322  HA  LEU A  87      13.648  11.829  15.162  0.00  0.00      A     
ATOM   1323  CB  LEU A  87      13.171  11.542  13.072  0.00  0.00      A     
ATOM   1324  HB1 LEU A  87      12.554  10.867  12.481  0.00  0.00      A     
ATOM   1325  HB2 LEU A  87      14.210  11.369  12.786  0.00  0.00      A     
ATOM   1326  CG  LEU A  87      12.802  12.982  12.688  0.00  0.00      A     
ATOM   1327  HG  LEU A  87      11.768  13.187  12.963  0.00  0.00      A     
ATOM   1328  CD1 LEU A  87      13.732  14.011  13.325  0.00  0.00      A     
ATOM   1329 HD11 LEU A  87      14.765  13.821  13.037  0.00  0.00      A     
ATOM   1330 HD12 LEU A  87      13.638  13.979  14.409  0.00  0.00      A     
ATOM   1331 HD13 LEU A  87      13.441  15.010  12.996  0.00  0.00      A     
ATOM   1332  CD2 LEU A  87      12.937  13.109  11.179  0.00  0.00      A     
ATOM   1333 HD21 LEU A  87      13.957  12.862  10.888  0.00  0.00      A     
ATOM   1334 HD22 LEU A  87      12.700  14.126  10.875  0.00  0.00      A     
ATOM   1335 HD23 LEU A  87      12.250  12.424  10.687  0.00  0.00      A     
ATOM   1336  C   LEU A  87      11.562  11.374  15.065  0.00  0.00      A     
ATOM   1337  O   LEU A  87      11.281  12.345  15.765  0.00  0.00      A     
ATOM   1338  N   ASN A  88      10.659  10.437  14.749  0.00  0.00      A     
ATOM   1339  HN  ASN A  88      10.941   9.712  14.100  0.00  0.00      A     
ATOM   1340  CA  ASN A  88       9.276  10.420  15.228  0.00  0.00      A     
ATOM   1341  HA  ASN A  88       8.798  11.351  14.928  0.00  0.00      A     
ATOM   1342  CB  ASN A  88       8.544   9.254  14.538  0.00  0.00      A     
ATOM   1343  HB1 ASN A  88       8.976   8.312  14.855  0.00  0.00      A     
ATOM   1344  HB2 ASN A  88       8.646   9.334  13.457  0.00  0.00      A     
ATOM   1345  CG  ASN A  88       7.075   9.190  14.887  0.00  0.00      A     
ATOM   1346  OD1 ASN A  88       6.682   8.741  15.943  0.00  0.00      A     
ATOM   1347  ND2 ASN A  88       6.214   9.658  14.027  0.00  0.00      A     
ATOM   1348 HD21 ASN A  88       6.539  10.045  13.157  0.00  0.00      A     
ATOM   1349 HD22 ASN A  88       5.248   9.539  14.277  0.00  0.00      A     
ATOM   1350  C   ASN A  88       9.160  10.366  16.765  0.00  0.00      A     
ATOM   1351  O   ASN A  88       8.648  11.310  17.365  0.00  0.00      A     
ATOM   1352  N   PHE A  89       9.641   9.304  17.423  0.00  0.00      A     
ATOM   1353  HN  PHE A  89      10.088   8.561  16.894  0.00  0.00      A     
ATOM   1354  CA  PHE A  89       9.376   9.107  18.859  0.00  0.00      A     
ATOM   1355  HA  PHE A  89       8.295   9.180  18.998  0.00  0.00      A     
ATOM   1356  CB  PHE A  89       9.790   7.694  19.298  0.00  0.00      A     
ATOM   1357  HB1 PHE A  89      10.846   7.689  19.573  0.00  0.00      A     
ATOM   1358  HB2 PHE A  89       9.671   7.012  18.454  0.00  0.00      A     
ATOM   1359  CG  PHE A  89       8.954   7.165  20.453  0.00  0.00      A     
ATOM   1360  CD1 PHE A  89       7.903   6.260  20.206  0.00  0.00      A     
ATOM   1361  HD1 PHE A  89       7.712   5.916  19.198  0.00  0.00      A     
ATOM   1362  CE1 PHE A  89       7.092   5.806  21.262  0.00  0.00      A     
ATOM   1363  HE1 PHE A  89       6.291   5.103  21.068  0.00  0.00      A     
ATOM   1364  CZ  PHE A  89       7.316   6.271  22.570  0.00  0.00      A     
ATOM   1365  HZ  PHE A  89       6.689   5.929  23.383  0.00  0.00      A     
ATOM   1366  CE2 PHE A  89       8.368   7.167  22.824  0.00  0.00      A     
ATOM   1367  HE2 PHE A  89       8.548   7.518  23.832  0.00  0.00      A     
ATOM   1368  CD2 PHE A  89       9.190   7.606  21.770  0.00  0.00      A     
ATOM   1369  HD2 PHE A  89       9.991   8.303  21.974  0.00  0.00      A     
ATOM   1370  C   PHE A  89       9.994  10.203  19.753  0.00  0.00      A     
ATOM   1371  O   PHE A  89       9.393  10.599  20.749  0.00  0.00      A     
ATOM   1372  N   ALA A  90      11.131  10.781  19.347  0.00  0.00      A     
ATOM   1373  HN  ALA A  90      11.579  10.412  18.518  0.00  0.00      A     
ATOM   1374  CA  ALA A  90      11.749  11.955  19.982  0.00  0.00      A     
ATOM   1375  HA  ALA A  90      11.958  11.710  21.024  0.00  0.00      A     
ATOM   1376  CB  ALA A  90      13.085  12.198  19.269  0.00  0.00      A     
ATOM   1377  HB1 ALA A  90      13.711  11.307  19.339  0.00  0.00      A     
ATOM   1378  HB2 ALA A  90      13.607  13.034  19.736  0.00  0.00      A     
ATOM   1379  HB3 ALA A  90      12.911  12.427  18.216  0.00  0.00      A     
ATOM   1380  C   ALA A  90      10.878  13.241  20.003  0.00  0.00      A     
ATOM   1381  O   ALA A  90      11.168  14.172  20.758  0.00  0.00      A     
ATOM   1382  N   PHE A  91       9.810  13.305  19.198  0.00  0.00      A     
ATOM   1383  HN  PHE A  91       9.667  12.531  18.559  0.00  0.00      A     
ATOM   1384  CA  PHE A  91       8.909  14.464  19.079  0.00  0.00      A     
ATOM   1385  HA  PHE A  91       9.028  15.108  19.951  0.00  0.00      A     
ATOM   1386  CB  PHE A  91       9.303  15.283  17.837  0.00  0.00      A     
ATOM   1387  HB1 PHE A  91       8.433  15.838  17.492  0.00  0.00      A     
ATOM   1388  HB2 PHE A  91       9.582  14.602  17.034  0.00  0.00      A     
ATOM   1389  CG  PHE A  91      10.406  16.301  18.059  0.00  0.00      A     
ATOM   1390  CD1 PHE A  91      10.075  17.659  18.241  0.00  0.00      A     
ATOM   1391  HD1 PHE A  91       9.044  17.977  18.185  0.00  0.00      A     
ATOM   1392  CE1 PHE A  91      11.083  18.609  18.482  0.00  0.00      A     
ATOM   1393  HE1 PHE A  91      10.823  19.651  18.618  0.00  0.00      A     
ATOM   1394  CZ  PHE A  91      12.428  18.206  18.534  0.00  0.00      A     
ATOM   1395  HZ  PHE A  91      13.206  18.936  18.719  0.00  0.00      A     
ATOM   1396  CE2 PHE A  91      12.765  16.855  18.335  0.00  0.00      A     
ATOM   1397  HE2 PHE A  91      13.801  16.549  18.359  0.00  0.00      A     
ATOM   1398  CD2 PHE A  91      11.756  15.907  18.088  0.00  0.00      A     
ATOM   1399  HD2 PHE A  91      12.018  14.873  17.914  0.00  0.00      A     
ATOM   1400  C   PHE A  91       7.405  14.128  19.041  0.00  0.00      A     
ATOM   1401  O   PHE A  91       6.601  15.058  19.047  0.00  0.00      A     
ATOM   1402  N   LYS A  92       6.984  12.852  19.039  0.00  0.00      A     
ATOM   1403  HN  LYS A  92       7.698  12.136  18.960  0.00  0.00      A     
ATOM   1404  CA  LYS A  92       5.581  12.453  18.768  0.00  0.00      A     
ATOM   1405  HA  LYS A  92       5.373  12.763  17.752  0.00  0.00      A     
ATOM   1406  CB  LYS A  92       5.418  10.925  18.757  0.00  0.00      A     
ATOM   1407  HB1 LYS A  92       6.183  10.479  18.120  0.00  0.00      A     
ATOM   1408  HB2 LYS A  92       4.450  10.713  18.298  0.00  0.00      A     
ATOM   1409  CG  LYS A  92       5.461  10.260  20.141  0.00  0.00      A     
ATOM   1410  HG1 LYS A  92       4.786  10.788  20.814  0.00  0.00      A     
ATOM   1411  HG2 LYS A  92       6.472  10.296  20.548  0.00  0.00      A     
ATOM   1412  CD  LYS A  92       4.984   8.808  20.031  0.00  0.00      A     
ATOM   1413  HD1 LYS A  92       5.755   8.191  19.567  0.00  0.00      A     
ATOM   1414  HD2 LYS A  92       4.096   8.778  19.398  0.00  0.00      A     
ATOM   1415  CE  LYS A  92       4.627   8.260  21.416  0.00  0.00      A     
ATOM   1416  HE1 LYS A  92       4.292   9.085  22.052  0.00  0.00      A     
ATOM   1417  HE2 LYS A  92       5.520   7.827  21.873  0.00  0.00      A     
ATOM   1418  NZ  LYS A  92       3.538   7.262  21.316  0.00  0.00      A     
ATOM   1419  HZ1 LYS A  92       3.760   6.520  20.655  0.00  0.00      A     
ATOM   1420  HZ2 LYS A  92       2.693   7.692  20.936  0.00  0.00      A     
ATOM   1421  HZ3 LYS A  92       3.303   6.853  22.215  0.00  0.00      A     
ATOM   1422  C   LYS A  92       4.486  13.168  19.571  0.00  0.00      A     
ATOM   1423  O   LYS A  92       3.444  13.505  19.024  0.00  0.00      A     
ATOM   1424  N   ASP A  93       4.739  13.499  20.836  0.00  0.00      A     
ATOM   1425  HN  ASP A  93       5.604  13.178  21.237  0.00  0.00      A     
ATOM   1426  CA  ASP A  93       3.823  14.342  21.617  0.00  0.00      A     
ATOM   1427  HA  ASP A  93       2.798  14.014  21.423  0.00  0.00      A     
ATOM   1428  CB  ASP A  93       4.105  14.136  23.103  0.00  0.00      A     
ATOM   1429  HB1 ASP A  93       5.066  14.584  23.364  0.00  0.00      A     
ATOM   1430  HB2 ASP A  93       4.154  13.067  23.319  0.00  0.00      A     
ATOM   1431  CG  ASP A  93       2.989  14.753  23.935  0.00  0.00      A     
ATOM   1432  OD1 ASP A  93       3.213  15.813  24.567  0.00  0.00      A     
ATOM   1433  OD2 ASP A  93       1.892  14.155  24.012  0.00  0.00      A     
ATOM   1434  C   ASP A  93       3.890  15.841  21.254  0.00  0.00      A     
ATOM   1435  O   ASP A  93       2.855  16.486  21.127  0.00  0.00      A     
ATOM   1436  N   LYS A  94       5.087  16.392  21.014  0.00  0.00      A     
ATOM   1437  HN  LYS A  94       5.882  15.767  21.031  0.00  0.00      A     
ATOM   1438  CA  LYS A  94       5.310  17.764  20.507  0.00  0.00      A     
ATOM   1439  HA  LYS A  94       4.821  18.460  21.184  0.00  0.00      A     
ATOM   1440  CB  LYS A  94       6.825  18.052  20.542  0.00  0.00      A     
ATOM   1441  HB1 LYS A  94       7.336  17.339  19.896  0.00  0.00      A     
ATOM   1442  HB2 LYS A  94       7.189  17.889  21.558  0.00  0.00      A     
ATOM   1443  CG  LYS A  94       7.254  19.459  20.101  0.00  0.00      A     
ATOM   1444  HG1 LYS A  94       6.909  19.626  19.083  0.00  0.00      A     
ATOM   1445  HG2 LYS A  94       8.345  19.484  20.095  0.00  0.00      A     
ATOM   1446  CD  LYS A  94       6.751  20.602  20.992  0.00  0.00      A     
ATOM   1447  HD1 LYS A  94       7.026  20.406  22.030  0.00  0.00      A     
ATOM   1448  HD2 LYS A  94       5.666  20.681  20.912  0.00  0.00      A     
ATOM   1449  CE  LYS A  94       7.401  21.912  20.528  0.00  0.00      A     
ATOM   1450  HE1 LYS A  94       7.159  22.072  19.472  0.00  0.00      A     
ATOM   1451  HE2 LYS A  94       8.489  21.811  20.605  0.00  0.00      A     
ATOM   1452  NZ  LYS A  94       6.938  23.065  21.335  0.00  0.00      A     
ATOM   1453  HZ1 LYS A  94       7.391  23.936  21.068  0.00  0.00      A     
ATOM   1454  HZ2 LYS A  94       7.083  22.923  22.330  0.00  0.00      A     
ATOM   1455  HZ3 LYS A  94       5.939  23.225  21.224  0.00  0.00      A     
ATOM   1456  C   LYS A  94       4.668  18.008  19.126  0.00  0.00      A     
ATOM   1457  O   LYS A  94       4.157  19.101  18.882  0.00  0.00      A     
ATOM   1458  N   TYR A  95       4.576  16.976  18.281  0.00  0.00      A     
ATOM   1459  HN  TYR A  95       5.090  16.136  18.524  0.00  0.00      A     
ATOM   1460  CA  TYR A  95       3.748  16.963  17.058  0.00  0.00      A     
ATOM   1461  HA  TYR A  95       4.070  17.770  16.398  0.00  0.00      A     
ATOM   1462  CB  TYR A  95       3.891  15.633  16.308  0.00  0.00      A     
ATOM   1463  HB1 TYR A  95       3.274  15.712  15.412  0.00  0.00      A     
ATOM   1464  HB2 TYR A  95       3.450  14.849  16.920  0.00  0.00      A     
ATOM   1465  CG  TYR A  95       5.254  15.153  15.841  0.00  0.00      A     
ATOM   1466  CD1 TYR A  95       6.324  16.033  15.586  0.00  0.00      A     
ATOM   1467  HD1 TYR A  95       6.241  17.086  15.821  0.00  0.00      A     
ATOM   1468  CE1 TYR A  95       7.505  15.538  14.996  0.00  0.00      A     
ATOM   1469  HE1 TYR A  95       8.337  16.196  14.818  0.00  0.00      A     
ATOM   1470  CZ  TYR A  95       7.605  14.185  14.614  0.00  0.00      A     
ATOM   1471  OH  TYR A  95       8.680  13.746  13.909  0.00  0.00      A     
ATOM   1472  HH  TYR A  95       8.529  12.849  13.585  0.00  0.00      A     
ATOM   1473  CE2 TYR A  95       6.554  13.299  14.913  0.00  0.00      A     
ATOM   1474  HE2 TYR A  95       6.630  12.258  14.649  0.00  0.00      A     
ATOM   1475  CD2 TYR A  95       5.392  13.785  15.537  0.00  0.00      A     
ATOM   1476  HD2 TYR A  95       4.570  13.111  15.740  0.00  0.00      A     
ATOM   1477  C   TYR A  95       2.240  17.163  17.316  0.00  0.00      A     
ATOM   1478  O   TYR A  95       1.559  17.768  16.489  0.00  0.00      A     
ATOM   1479  N   LYS A  96       1.713  16.693  18.459  0.00  0.00      A     
ATOM   1480  HN  LYS A  96       2.328  16.170  19.072  0.00  0.00      A     
ATOM   1481  CA  LYS A  96       0.331  16.940  18.927  0.00  0.00      A     
ATOM   1482  HA  LYS A  96      -0.321  17.041  18.065  0.00  0.00      A     
ATOM   1483  CB  LYS A  96      -0.185  15.734  19.744  0.00  0.00      A     
ATOM   1484  HB1 LYS A  96      -0.669  16.084  20.656  0.00  0.00      A     
ATOM   1485  HB2 LYS A  96       0.645  15.081  20.026  0.00  0.00      A     
ATOM   1486  CG  LYS A  96      -1.215  14.935  18.922  0.00  0.00      A     
ATOM   1487  HG1 LYS A  96      -0.795  14.705  17.940  0.00  0.00      A     
ATOM   1488  HG2 LYS A  96      -2.098  15.559  18.777  0.00  0.00      A     
ATOM   1489  CD  LYS A  96      -1.627  13.614  19.591  0.00  0.00      A     
ATOM   1490  HD1 LYS A  96      -1.864  13.783  20.643  0.00  0.00      A     
ATOM   1491  HD2 LYS A  96      -0.789  12.918  19.518  0.00  0.00      A     
ATOM   1492  CE  LYS A  96      -2.852  13.019  18.878  0.00  0.00      A     
ATOM   1493  HE1 LYS A  96      -2.758  13.219  17.803  0.00  0.00      A     
ATOM   1494  HE2 LYS A  96      -3.768  13.504  19.225  0.00  0.00      A     
ATOM   1495  NZ  LYS A  96      -2.931  11.548  19.033  0.00  0.00      A     
ATOM   1496  HZ1 LYS A  96      -2.178  11.140  18.468  0.00  0.00      A     
ATOM   1497  HZ2 LYS A  96      -3.724  11.172  18.495  0.00  0.00      A     
ATOM   1498  HZ3 LYS A  96      -2.909  11.185  19.966  0.00  0.00      A     
ATOM   1499  C   LYS A  96       0.167  18.275  19.661  0.00  0.00      A     
ATOM   1500  O   LYS A  96      -0.769  19.006  19.362  0.00  0.00      A     
ATOM   1501  N   GLN A  97       1.117  18.666  20.514  0.00  0.00      A     
ATOM   1502  HN  GLN A  97       1.829  17.980  20.736  0.00  0.00      A     
ATOM   1503  CA  GLN A  97       1.096  19.942  21.261  0.00  0.00      A     
ATOM   1504  HA  GLN A  97       0.298  19.895  22.001  0.00  0.00      A     
ATOM   1505  CB  GLN A  97       2.420  20.145  22.014  0.00  0.00      A     
ATOM   1506  HB1 GLN A  97       2.422  21.159  22.413  0.00  0.00      A     
ATOM   1507  HB2 GLN A  97       3.247  20.059  21.310  0.00  0.00      A     
ATOM   1508  CG  GLN A  97       2.642  19.194  23.200  0.00  0.00      A     
ATOM   1509  HG1 GLN A  97       2.501  18.167  22.882  0.00  0.00      A     
ATOM   1510  HG2 GLN A  97       1.901  19.403  23.967  0.00  0.00      A     
ATOM   1511  CD  GLN A  97       4.033  19.331  23.816  0.00  0.00      A     
ATOM   1512  OE1 GLN A  97       4.670  20.374  23.800  0.00  0.00      A     
ATOM   1513  NE2 GLN A  97       4.593  18.283  24.360  0.00  0.00      A     
ATOM   1514 HE21 GLN A  97       5.489  18.426  24.782  0.00  0.00      A     
ATOM   1515 HE22 GLN A  97       4.099  17.393  24.404  0.00  0.00      A     
ATOM   1516  C   GLN A  97       0.828  21.191  20.392  0.00  0.00      A     
ATOM   1517  O   GLN A  97       0.104  22.099  20.811  0.00  0.00      A     
ATOM   1518  N   ILE A  98       1.400  21.247  19.183  0.00  0.00      A     
ATOM   1519  HN  ILE A  98       2.010  20.480  18.928  0.00  0.00      A     
ATOM   1520  CA  ILE A  98       1.280  22.382  18.240  0.00  0.00      A     
ATOM   1521  HA  ILE A  98       1.586  23.279  18.776  0.00  0.00      A     
ATOM   1522  CB  ILE A  98       2.244  22.235  17.042  0.00  0.00      A     
ATOM   1523  HB  ILE A  98       1.991  23.003  16.307  0.00  0.00      A     
ATOM   1524  CG2 ILE A  98       3.684  22.501  17.511  0.00  0.00      A     
ATOM   1525 HG21 ILE A  98       3.729  23.469  18.009  0.00  0.00      A     
ATOM   1526 HG22 ILE A  98       4.361  22.533  16.658  0.00  0.00      A     
ATOM   1527 HG23 ILE A  98       4.011  21.728  18.206  0.00  0.00      A     
ATOM   1528  CG1 ILE A  98       2.113  20.855  16.371  0.00  0.00      A     
ATOM   1529 HG11 ILE A  98       1.069  20.676  16.125  0.00  0.00      A     
ATOM   1530 HG12 ILE A  98       2.434  20.085  17.069  0.00  0.00      A     
ATOM   1531  CD  ILE A  98       2.937  20.699  15.092  0.00  0.00      A     
ATOM   1532  HD1 ILE A  98       3.991  20.622  15.337  0.00  0.00      A     
ATOM   1533  HD2 ILE A  98       2.786  21.555  14.437  0.00  0.00      A     
ATOM   1534  HD3 ILE A  98       2.634  19.787  14.583  0.00  0.00      A     
ATOM   1535  C   ILE A  98      -0.146  22.696  17.753  0.00  0.00      A     
ATOM   1536  O   ILE A  98      -0.457  23.876  17.570  0.00  0.00      A     
ATOM   1537  N   PHE A  99      -1.053  21.715  17.667  0.00  0.00      A     
ATOM   1538  HN  PHE A  99      -0.746  20.762  17.821  0.00  0.00      A     
ATOM   1539  CA  PHE A  99      -2.462  21.940  17.266  0.00  0.00      A     
ATOM   1540  HA  PHE A  99      -2.661  23.008  17.297  0.00  0.00      A     
ATOM   1541  CB  PHE A  99      -2.666  21.517  15.801  0.00  0.00      A     
ATOM   1542  HB1 PHE A  99      -3.657  21.830  15.475  0.00  0.00      A     
ATOM   1543  HB2 PHE A  99      -2.621  20.433  15.750  0.00  0.00      A     
ATOM   1544  CG  PHE A  99      -1.646  22.081  14.828  0.00  0.00      A     
ATOM   1545  CD1 PHE A  99      -1.536  23.468  14.625  0.00  0.00      A     
ATOM   1546  HD1 PHE A  99      -2.232  24.140  15.100  0.00  0.00      A     
ATOM   1547  CE1 PHE A  99      -0.493  23.988  13.840  0.00  0.00      A     
ATOM   1548  HE1 PHE A  99      -0.390  25.056  13.711  0.00  0.00      A     
ATOM   1549  CZ  PHE A  99       0.429  23.120  13.234  0.00  0.00      A     
ATOM   1550  HZ  PHE A  99       1.245  23.519  12.652  0.00  0.00      A     
ATOM   1551  CE2 PHE A  99       0.280  21.733  13.379  0.00  0.00      A     
ATOM   1552  HE2 PHE A  99       0.983  21.062  12.908  0.00  0.00      A     
ATOM   1553  CD2 PHE A  99      -0.756  21.217  14.170  0.00  0.00      A     
ATOM   1554  HD2 PHE A  99      -0.841  20.152  14.306  0.00  0.00      A     
ATOM   1555  C   PHE A  99      -3.518  21.358  18.234  0.00  0.00      A     
ATOM   1556  O   PHE A  99      -4.683  21.746  18.173  0.00  0.00      A     
ATOM   1557  N   LEU A 100      -3.102  20.568  19.227  0.00  0.00      A     
ATOM   1558  HN  LEU A 100      -2.163  20.194  19.154  0.00  0.00      A     
ATOM   1559  CA  LEU A 100      -3.803  20.310  20.493  0.00  0.00      A     
ATOM   1560  HA  LEU A 100      -4.787  20.780  20.488  0.00  0.00      A     
ATOM   1561  CB  LEU A 100      -3.978  18.792  20.708  0.00  0.00      A     
ATOM   1562  HB1 LEU A 100      -4.428  18.641  21.690  0.00  0.00      A     
ATOM   1563  HB2 LEU A 100      -2.994  18.322  20.721  0.00  0.00      A     
ATOM   1564  CG  LEU A 100      -4.836  18.063  19.666  0.00  0.00      A     
ATOM   1565  HG  LEU A 100      -4.353  18.112  18.695  0.00  0.00      A     
ATOM   1566  CD1 LEU A 100      -4.963  16.593  20.063  0.00  0.00      A     
ATOM   1567 HD11 LEU A 100      -3.974  16.139  20.073  0.00  0.00      A     
ATOM   1568 HD12 LEU A 100      -5.582  16.069  19.338  0.00  0.00      A     
ATOM   1569 HD13 LEU A 100      -5.401  16.513  21.053  0.00  0.00      A     
ATOM   1570  CD2 LEU A 100      -6.239  18.657  19.579  0.00  0.00      A     
ATOM   1571 HD21 LEU A 100      -6.873  18.036  18.950  0.00  0.00      A     
ATOM   1572 HD22 LEU A 100      -6.188  19.648  19.136  0.00  0.00      A     
ATOM   1573 HD23 LEU A 100      -6.674  18.742  20.572  0.00  0.00      A     
ATOM   1574  C   LEU A 100      -3.010  20.938  21.653  0.00  0.00      A     
ATOM   1575  O   LEU A 100      -2.078  20.330  22.175  0.00  0.00      A     
ATOM   1576  N   GLY A 101      -3.347  22.164  22.052  0.00  0.00      A     
ATOM   1577  HN  GLY A 101      -4.139  22.607  21.600  0.00  0.00      A     
ATOM   1578  CA  GLY A 101      -2.557  22.950  23.017  0.00  0.00      A     
ATOM   1579  HA1 GLY A 101      -1.801  23.516  22.479  0.00  0.00      A     
ATOM   1580  HA2 GLY A 101      -2.052  22.277  23.709  0.00  0.00      A     
ATOM   1581  C   GLY A 101      -3.345  23.940  23.872  0.00  0.00      A     
ATOM   1582  O   GLY A 101      -2.835  25.019  24.181  0.00  0.00      A     
ATOM   1583  N   GLY A 102      -4.582  23.591  24.223  0.00  0.00      A     
ATOM   1584  HN  GLY A 102      -4.884  22.663  23.944  0.00  0.00      A     
ATOM   1585  CA  GLY A 102      -5.456  24.393  25.085  0.00  0.00      A     
ATOM   1586  HA1 GLY A 102      -5.435  25.434  24.758  0.00  0.00      A     
ATOM   1587  HA2 GLY A 102      -5.057  24.348  26.095  0.00  0.00      A     
ATOM   1588  C   GLY A 102      -6.922  23.948  25.160  0.00  0.00      A     
ATOM   1589  O   GLY A 102      -7.798  24.813  25.158  0.00  0.00      A     
ATOM   1590  N   VAL A 103      -7.218  22.641  25.126  0.00  0.00      A     
ATOM   1591  HN  VAL A 103      -6.441  21.990  25.075  0.00  0.00      A     
ATOM   1592  CA  VAL A 103      -8.597  22.083  25.085  0.00  0.00      A     
ATOM   1593  HA  VAL A 103      -9.250  22.745  25.651  0.00  0.00      A     
ATOM   1594  CB  VAL A 103      -9.150  21.995  23.645  0.00  0.00      A     
ATOM   1595  HB  VAL A 103      -9.919  21.227  23.619  0.00  0.00      A     
ATOM   1596  CG1 VAL A 103      -9.844  23.288  23.223  0.00  0.00      A     
ATOM   1597 HG11 VAL A 103     -10.252  23.174  22.224  0.00  0.00      A     
ATOM   1598 HG12 VAL A 103      -9.147  24.112  23.208  0.00  0.00      A     
ATOM   1599 HG13 VAL A 103     -10.653  23.522  23.916  0.00  0.00      A     
ATOM   1600  CG2 VAL A 103      -8.103  21.604  22.600  0.00  0.00      A     
ATOM   1601 HG21 VAL A 103      -8.590  21.408  21.646  0.00  0.00      A     
ATOM   1602 HG22 VAL A 103      -7.578  20.702  22.912  0.00  0.00      A     
ATOM   1603 HG23 VAL A 103      -7.382  22.408  22.467  0.00  0.00      A     
ATOM   1604  C   VAL A 103      -8.786  20.680  25.683  0.00  0.00      A     
ATOM   1605  O   VAL A 103      -7.965  19.775  25.524  0.00  0.00      A     
ATOM   1606  N   ASP A 104      -9.963  20.479  26.274  0.00  0.00      A     
ATOM   1607  HN  ASP A 104     -10.489  21.312  26.519  0.00  0.00      A     
ATOM   1608  CA  ASP A 104     -10.653  19.195  26.496  0.00  0.00      A     
ATOM   1609  HA  ASP A 104      -9.960  18.474  26.935  0.00  0.00      A     
ATOM   1610  CB  ASP A 104     -11.765  19.516  27.511  0.00  0.00      A     
ATOM   1611  HB1 ASP A 104     -12.465  20.207  27.036  0.00  0.00      A     
ATOM   1612  HB2 ASP A 104     -11.315  20.029  28.363  0.00  0.00      A     
ATOM   1613  CG  ASP A 104     -12.561  18.334  28.066  0.00  0.00      A     
ATOM   1614  OD1 ASP A 104     -12.232  17.163  27.797  0.00  0.00      A     
ATOM   1615  OD2 ASP A 104     -13.551  18.588  28.790  0.00  0.00      A     
ATOM   1616  C   ASP A 104     -11.244  18.596  25.186  0.00  0.00      A     
ATOM   1617  O   ASP A 104     -11.585  19.335  24.256  0.00  0.00      A     
ATOM   1618  N   LYS A 105     -11.456  17.270  25.140  0.00  0.00      A     
ATOM   1619  HN  LYS A 105     -11.319  16.787  26.026  0.00  0.00      A     
ATOM   1620  CA  LYS A 105     -11.976  16.467  23.996  0.00  0.00      A     
ATOM   1621  HA  LYS A 105     -12.035  17.106  23.114  0.00  0.00      A     
ATOM   1622  CB  LYS A 105     -10.974  15.335  23.666  0.00  0.00      A     
ATOM   1623  HB1 LYS A 105     -11.067  14.545  24.414  0.00  0.00      A     
ATOM   1624  HB2 LYS A 105      -9.963  15.736  23.737  0.00  0.00      A     
ATOM   1625  CG  LYS A 105     -11.156  14.734  22.253  0.00  0.00      A     
ATOM   1626  HG1 LYS A 105     -11.082  15.528  21.512  0.00  0.00      A     
ATOM   1627  HG2 LYS A 105     -12.143  14.283  22.167  0.00  0.00      A     
ATOM   1628  CD  LYS A 105     -10.101  13.651  21.956  0.00  0.00      A     
ATOM   1629  HD1 LYS A 105     -10.118  12.933  22.778  0.00  0.00      A     
ATOM   1630  HD2 LYS A 105      -9.107  14.097  21.924  0.00  0.00      A     
ATOM   1631  CE  LYS A 105     -10.369  12.870  20.657  0.00  0.00      A     
ATOM   1632  HE1 LYS A 105     -11.418  12.556  20.660  0.00  0.00      A     
ATOM   1633  HE2 LYS A 105      -9.753  11.965  20.668  0.00  0.00      A     
ATOM   1634  NZ  LYS A 105     -10.079  13.649  19.423  0.00  0.00      A     
ATOM   1635  HZ1 LYS A 105     -10.337  13.128  18.597  0.00  0.00      A     
ATOM   1636  HZ2 LYS A 105      -9.096  13.897  19.321  0.00  0.00      A     
ATOM   1637  HZ3 LYS A 105     -10.653  14.494  19.385  0.00  0.00      A     
ATOM   1638  C   LYS A 105     -13.418  15.963  24.243  0.00  0.00      A     
ATOM   1639  O   LYS A 105     -13.739  14.801  24.014  0.00  0.00      A     
ATOM   1640  N   ARG A 106     -14.256  16.851  24.796  0.00  0.00      A     
ATOM   1641  HN  ARG A 106     -13.854  17.766  24.912  0.00  0.00      A     
ATOM   1642  CA  ARG A 106     -15.671  16.635  25.197  0.00  0.00      A     
ATOM   1643  HA  ARG A 106     -16.093  15.800  24.630  0.00  0.00      A     
ATOM   1644  CB  ARG A 106     -15.712  16.284  26.696  0.00  0.00      A     
ATOM   1645  HB1 ARG A 106     -16.751  16.192  27.014  0.00  0.00      A     
ATOM   1646  HB2 ARG A 106     -15.262  17.104  27.256  0.00  0.00      A     
ATOM   1647  CG  ARG A 106     -14.986  14.970  27.039  0.00  0.00      A     
ATOM   1648  HG1 ARG A 106     -13.947  15.011  26.716  0.00  0.00      A     
ATOM   1649  HG2 ARG A 106     -15.481  14.147  26.522  0.00  0.00      A     
ATOM   1650  CD  ARG A 106     -14.993  14.690  28.542  0.00  0.00      A     
ATOM   1651  HD1 ARG A 106     -14.573  13.696  28.700  0.00  0.00      A     
ATOM   1652  HD2 ARG A 106     -16.027  14.700  28.897  0.00  0.00      A     
ATOM   1653  NE  ARG A 106     -14.182  15.672  29.285  0.00  0.00      A     
ATOM   1654  HE  ARG A 106     -13.540  16.261  28.757  0.00  0.00      A     
ATOM   1655  CZ  ARG A 106     -14.219  15.931  30.566  0.00  0.00      A     
ATOM   1656  NH1 ARG A 106     -14.937  15.267  31.394  0.00  0.00      A     
ATOM   1657 HH11 ARG A 106     -14.953  15.532  32.365  0.00  0.00      A     
ATOM   1658 HH12 ARG A 106     -15.536  14.539  31.047  0.00  0.00      A     
ATOM   1659  NH2 ARG A 106     -13.543  16.905  31.047  0.00  0.00      A     
ATOM   1660 HH21 ARG A 106     -13.630  17.138  32.025  0.00  0.00      A     
ATOM   1661 HH22 ARG A 106     -13.172  17.559  30.373  0.00  0.00      A     
ATOM   1662  C   ARG A 106     -16.614  17.823  24.937  0.00  0.00      A     
ATOM   1663  O   ARG A 106     -17.779  17.623  24.617  0.00  0.00      A     
ATOM   1664  N   THR A 107     -16.141  19.064  25.048  0.00  0.00      A     
ATOM   1665  HN  THR A 107     -15.179  19.171  25.327  0.00  0.00      A     
ATOM   1666  CA  THR A 107     -16.986  20.291  25.024  0.00  0.00      A     
ATOM   1667  HA  THR A 107     -18.008  20.015  25.273  0.00  0.00      A     
ATOM   1668  CB  THR A 107     -16.526  21.304  26.082  0.00  0.00      A     
ATOM   1669  HB  THR A 107     -16.932  22.294  25.868  0.00  0.00      A     
ATOM   1670  CG2 THR A 107     -16.995  20.875  27.464  0.00  0.00      A     
ATOM   1671 HG21 THR A 107     -18.079  20.780  27.478  0.00  0.00      A     
ATOM   1672 HG22 THR A 107     -16.702  21.629  28.190  0.00  0.00      A     
ATOM   1673 HG23 THR A 107     -16.546  19.919  27.723  0.00  0.00      A     
ATOM   1674  OG1 THR A 107     -15.116  21.365  26.134  0.00  0.00      A     
ATOM   1675  HG1 THR A 107     -14.834  21.903  25.374  0.00  0.00      A     
ATOM   1676  C   THR A 107     -17.096  21.028  23.686  0.00  0.00      A     
ATOM   1677  O   THR A 107     -18.021  21.820  23.519  0.00  0.00      A     
ATOM   1678  N   GLN A 108     -16.198  20.768  22.733  0.00  0.00      A     
ATOM   1679  HN  GLN A 108     -15.466  20.113  22.973  0.00  0.00      A     
ATOM   1680  CA  GLN A 108     -16.258  21.247  21.339  0.00  0.00      A     
ATOM   1681  HA  GLN A 108     -17.299  21.424  21.073  0.00  0.00      A     
ATOM   1682  CB  GLN A 108     -15.488  22.570  21.166  0.00  0.00      A     
ATOM   1683  HB1 GLN A 108     -15.698  22.924  20.157  0.00  0.00      A     
ATOM   1684  HB2 GLN A 108     -14.423  22.363  21.220  0.00  0.00      A     
ATOM   1685  CG  GLN A 108     -15.781  23.741  22.109  0.00  0.00      A     
ATOM   1686  HG1 GLN A 108     -16.795  23.704  22.495  0.00  0.00      A     
ATOM   1687  HG2 GLN A 108     -15.711  24.640  21.504  0.00  0.00      A     
ATOM   1688  CD  GLN A 108     -14.773  23.866  23.250  0.00  0.00      A     
ATOM   1689  OE1 GLN A 108     -14.465  22.943  23.998  0.00  0.00      A     
ATOM   1690  NE2 GLN A 108     -14.177  25.013  23.439  0.00  0.00      A     
ATOM   1691 HE21 GLN A 108     -13.490  25.099  24.167  0.00  0.00      A     
ATOM   1692 HE22 GLN A 108     -14.441  25.814  22.869  0.00  0.00      A     
ATOM   1693  C   GLN A 108     -15.666  20.220  20.340  0.00  0.00      A     
ATOM   1694  O   GLN A 108     -14.540  19.741  20.526  0.00  0.00      A     
ATOM   1695  N   PHE A 109     -16.328  19.943  19.215  0.00  0.00      A     
ATOM   1696  HN  PHE A 109     -17.206  20.426  19.057  0.00  0.00      A     
ATOM   1697  CA  PHE A 109     -15.982  18.814  18.328  0.00  0.00      A     
ATOM   1698  HA  PHE A 109     -15.487  18.050  18.929  0.00  0.00      A     
ATOM   1699  CB  PHE A 109     -17.297  18.193  17.830  0.00  0.00      A     
ATOM   1700  HB1 PHE A 109     -17.646  18.726  16.945  0.00  0.00      A     
ATOM   1701  HB2 PHE A 109     -18.064  18.312  18.596  0.00  0.00      A     
ATOM   1702  CG  PHE A 109     -17.196  16.710  17.543  0.00  0.00      A     
ATOM   1703  CD1 PHE A 109     -17.113  15.805  18.619  0.00  0.00      A     
ATOM   1704  HD1 PHE A 109     -17.111  16.171  19.637  0.00  0.00      A     
ATOM   1705  CE1 PHE A 109     -17.021  14.425  18.378  0.00  0.00      A     
ATOM   1706  HE1 PHE A 109     -16.934  13.735  19.205  0.00  0.00      A     
ATOM   1707  CZ  PHE A 109     -17.030  13.941  17.060  0.00  0.00      A     
ATOM   1708  HZ  PHE A 109     -16.953  12.877  16.877  0.00  0.00      A     
ATOM   1709  CE2 PHE A 109     -17.129  14.839  15.983  0.00  0.00      A     
ATOM   1710  HE2 PHE A 109     -17.137  14.461  14.969  0.00  0.00      A     
ATOM   1711  CD2 PHE A 109     -17.200  16.224  16.222  0.00  0.00      A     
ATOM   1712  HD2 PHE A 109     -17.263  16.910  15.391  0.00  0.00      A     
ATOM   1713  C   PHE A 109     -15.020  19.126  17.153  0.00  0.00      A     
ATOM   1714  O   PHE A 109     -13.970  18.494  17.030  0.00  0.00      A     
ATOM   1715  N   TRP A 110     -15.333  20.093  16.287  0.00  0.00      A     
ATOM   1716  HN  TRP A 110     -16.179  20.621  16.455  0.00  0.00      A     
ATOM   1717  CA  TRP A 110     -14.655  20.291  14.985  0.00  0.00      A     
ATOM   1718  HA  TRP A 110     -14.434  19.317  14.550  0.00  0.00      A     
ATOM   1719  CB  TRP A 110     -15.614  21.011  14.044  0.00  0.00      A     
ATOM   1720  HB1 TRP A 110     -15.142  21.103  13.065  0.00  0.00      A     
ATOM   1721  HB2 TRP A 110     -15.798  22.007  14.426  0.00  0.00      A     
ATOM   1722  CG  TRP A 110     -16.918  20.316  13.875  0.00  0.00      A     
ATOM   1723  CD1 TRP A 110     -18.121  20.747  14.316  0.00  0.00      A     
ATOM   1724  HD1 TRP A 110     -18.301  21.687  14.829  0.00  0.00      A     
ATOM   1725  NE1 TRP A 110     -19.082  19.810  13.994  0.00  0.00      A     
ATOM   1726  HE1 TRP A 110     -20.080  19.929  14.175  0.00  0.00      A     
ATOM   1727  CE2 TRP A 110     -18.528  18.708  13.386  0.00  0.00      A     
ATOM   1728  CZ2 TRP A 110     -19.063  17.498  12.937  0.00  0.00      A     
ATOM   1729  HZ2 TRP A 110     -20.116  17.295  13.048  0.00  0.00      A     
ATOM   1730  CH2 TRP A 110     -18.213  16.572  12.312  0.00  0.00      A     
ATOM   1731  HH2 TRP A 110     -18.609  15.637  11.941  0.00  0.00      A     
ATOM   1732  CZ3 TRP A 110     -16.855  16.876  12.128  0.00  0.00      A     
ATOM   1733  HZ3 TRP A 110     -16.222  16.179  11.597  0.00  0.00      A     
ATOM   1734  CE3 TRP A 110     -16.317  18.079  12.615  0.00  0.00      A     
ATOM   1735  HE3 TRP A 110     -15.266  18.301  12.474  0.00  0.00      A     
ATOM   1736  CD2 TRP A 110     -17.145  19.020  13.262  0.00  0.00      A     
ATOM   1737  C   TRP A 110     -13.335  21.071  15.020  0.00  0.00      A     
ATOM   1738  O   TRP A 110     -12.356  20.652  14.413  0.00  0.00      A     
ATOM   1739  N   LEU A 111     -13.269  22.166  15.773  0.00  0.00      A     
ATOM   1740  HN  LEU A 111     -14.126  22.462  16.227  0.00  0.00      A     
ATOM   1741  CA  LEU A 111     -12.034  22.900  16.092  0.00  0.00      A     
ATOM   1742  HA  LEU A 111     -11.550  23.188  15.157  0.00  0.00      A     
ATOM   1743  CB  LEU A 111     -12.487  24.186  16.814  0.00  0.00      A     
ATOM   1744  HB1 LEU A 111     -13.182  23.913  17.605  0.00  0.00      A     
ATOM   1745  HB2 LEU A 111     -13.042  24.801  16.103  0.00  0.00      A     
ATOM   1746  CG  LEU A 111     -11.395  25.050  17.453  0.00  0.00      A     
ATOM   1747  HG  LEU A 111     -10.819  24.448  18.144  0.00  0.00      A     
ATOM   1748  CD1 LEU A 111     -10.452  25.671  16.431  0.00  0.00      A     
ATOM   1749 HD11 LEU A 111      -9.666  26.223  16.943  0.00  0.00      A     
ATOM   1750 HD12 LEU A 111     -11.003  26.337  15.769  0.00  0.00      A     
ATOM   1751 HD13 LEU A 111      -9.981  24.891  15.833  0.00  0.00      A     
ATOM   1752  CD2 LEU A 111     -12.055  26.165  18.254  0.00  0.00      A     
ATOM   1753 HD21 LEU A 111     -12.776  25.731  18.947  0.00  0.00      A     
ATOM   1754 HD22 LEU A 111     -12.588  26.848  17.592  0.00  0.00      A     
ATOM   1755 HD23 LEU A 111     -11.303  26.687  18.845  0.00  0.00      A     
ATOM   1756  C   LEU A 111     -10.998  22.042  16.872  0.00  0.00      A     
ATOM   1757  O   LEU A 111      -9.801  22.336  16.854  0.00  0.00      A     
ATOM   1758  N   TYR A 112     -11.433  20.955  17.523  0.00  0.00      A     
ATOM   1759  HN  TYR A 112     -12.437  20.846  17.584  0.00  0.00      A     
ATOM   1760  CA  TYR A 112     -10.577  19.900  18.087  0.00  0.00      A     
ATOM   1761  HA  TYR A 112      -9.657  20.351  18.465  0.00  0.00      A     
ATOM   1762  CB  TYR A 112     -11.270  19.200  19.267  0.00  0.00      A     
ATOM   1763  HB1 TYR A 112     -12.025  18.517  18.884  0.00  0.00      A     
ATOM   1764  HB2 TYR A 112     -11.783  19.955  19.864  0.00  0.00      A     
ATOM   1765  CG  TYR A 112     -10.319  18.434  20.181  0.00  0.00      A     
ATOM   1766  CD1 TYR A 112     -10.069  18.917  21.478  0.00  0.00      A     
ATOM   1767  HD1 TYR A 112     -10.575  19.806  21.825  0.00  0.00      A     
ATOM   1768  CE1 TYR A 112      -9.150  18.261  22.320  0.00  0.00      A     
ATOM   1769  HE1 TYR A 112      -8.956  18.632  23.314  0.00  0.00      A     
ATOM   1770  CZ  TYR A 112      -8.454  17.131  21.857  0.00  0.00      A     
ATOM   1771  OH  TYR A 112      -7.535  16.523  22.651  0.00  0.00      A     
ATOM   1772  HH  TYR A 112      -7.114  15.795  22.188  0.00  0.00      A     
ATOM   1773  CE2 TYR A 112      -8.703  16.634  20.563  0.00  0.00      A     
ATOM   1774  HE2 TYR A 112      -8.141  15.791  20.198  0.00  0.00      A     
ATOM   1775  CD2 TYR A 112      -9.652  17.272  19.738  0.00  0.00      A     
ATOM   1776  HD2 TYR A 112      -9.845  16.884  18.748  0.00  0.00      A     
ATOM   1777  C   TYR A 112     -10.176  18.866  17.028  0.00  0.00      A     
ATOM   1778  O   TYR A 112      -9.009  18.508  16.966  0.00  0.00      A     
ATOM   1779  N   PHE A 113     -11.074  18.425  16.141  0.00  0.00      A     
ATOM   1780  HN  PHE A 113     -12.044  18.692  16.260  0.00  0.00      A     
ATOM   1781  CA  PHE A 113     -10.711  17.608  14.966  0.00  0.00      A     
ATOM   1782  HA  PHE A 113     -10.271  16.671  15.309  0.00  0.00      A     
ATOM   1783  CB  PHE A 113     -11.983  17.266  14.188  0.00  0.00      A     
ATOM   1784  HB1 PHE A 113     -12.589  18.160  14.072  0.00  0.00      A     
ATOM   1785  HB2 PHE A 113     -12.550  16.566  14.788  0.00  0.00      A     
ATOM   1786  CG  PHE A 113     -11.787  16.644  12.822  0.00  0.00      A     
ATOM   1787  CD1 PHE A 113     -11.308  15.327  12.703  0.00  0.00      A     
ATOM   1788  HD1 PHE A 113     -11.047  14.764  13.588  0.00  0.00      A     
ATOM   1789  CE1 PHE A 113     -11.203  14.729  11.435  0.00  0.00      A     
ATOM   1790  HE1 PHE A 113     -10.853  13.711  11.347  0.00  0.00      A     
ATOM   1791  CZ  PHE A 113     -11.584  15.445  10.287  0.00  0.00      A     
ATOM   1792  HZ  PHE A 113     -11.531  14.977   9.315  0.00  0.00      A     
ATOM   1793  CE2 PHE A 113     -12.052  16.765  10.405  0.00  0.00      A     
ATOM   1794  HE2 PHE A 113     -12.356  17.320   9.530  0.00  0.00      A     
ATOM   1795  CD2 PHE A 113     -12.148  17.366  11.670  0.00  0.00      A     
ATOM   1796  HD2 PHE A 113     -12.523  18.376  11.755  0.00  0.00      A     
ATOM   1797  C   PHE A 113      -9.652  18.283  14.078  0.00  0.00      A     
ATOM   1798  O   PHE A 113      -8.590  17.710  13.862  0.00  0.00      A     
ATOM   1799  N   ALA A 114      -9.857  19.547  13.702  0.00  0.00      A     
ATOM   1800  HN  ALA A 114     -10.767  19.950  13.898  0.00  0.00      A     
ATOM   1801  CA  ALA A 114      -8.860  20.417  13.065  0.00  0.00      A     
ATOM   1802  HA  ALA A 114      -8.535  19.946  12.135  0.00  0.00      A     
ATOM   1803  CB  ALA A 114      -9.570  21.725  12.716  0.00  0.00      A     
ATOM   1804  HB1 ALA A 114      -8.864  22.386  12.216  0.00  0.00      A     
ATOM   1805  HB2 ALA A 114      -9.931  22.214  13.622  0.00  0.00      A     
ATOM   1806  HB3 ALA A 114     -10.411  21.531  12.048  0.00  0.00      A     
ATOM   1807  C   ALA A 114      -7.581  20.683  13.906  0.00  0.00      A     
ATOM   1808  O   ALA A 114      -6.575  21.161  13.375  0.00  0.00      A     
ATOM   1809  N   GLY A 115      -7.599  20.325  15.195  0.00  0.00      A     
ATOM   1810  HN  GLY A 115      -8.468  19.958  15.552  0.00  0.00      A     
ATOM   1811  CA  GLY A 115      -6.462  20.347  16.124  0.00  0.00      A     
ATOM   1812  HA1 GLY A 115      -6.837  20.616  17.111  0.00  0.00      A     
ATOM   1813  HA2 GLY A 115      -5.745  21.108  15.823  0.00  0.00      A     
ATOM   1814  C   GLY A 115      -5.732  19.003  16.261  0.00  0.00      A     
ATOM   1815  O   GLY A 115      -4.511  18.973  16.320  0.00  0.00      A     
ATOM   1816  N   ASN A 116      -6.448  17.884  16.197  0.00  0.00      A     
ATOM   1817  HN  ASN A 116      -7.454  17.997  16.176  0.00  0.00      A     
ATOM   1818  CA  ASN A 116      -5.927  16.515  16.174  0.00  0.00      A     
ATOM   1819  HA  ASN A 116      -5.151  16.406  16.933  0.00  0.00      A     
ATOM   1820  CB  ASN A 116      -7.142  15.612  16.518  0.00  0.00      A     
ATOM   1821  HB1 ASN A 116      -7.630  15.274  15.605  0.00  0.00      A     
ATOM   1822  HB2 ASN A 116      -7.874  16.177  17.090  0.00  0.00      A     
ATOM   1823  CG  ASN A 116      -6.824  14.396  17.354  0.00  0.00      A     
ATOM   1824  OD1 ASN A 116      -7.461  14.147  18.374  0.00  0.00      A     
ATOM   1825  ND2 ASN A 116      -5.862  13.617  16.959  0.00  0.00      A     
ATOM   1826 HD21 ASN A 116      -5.720  12.702  17.387  0.00  0.00      A     
ATOM   1827 HD22 ASN A 116      -5.421  13.677  16.044  0.00  0.00      A     
ATOM   1828  C   ASN A 116      -5.299  16.161  14.801  0.00  0.00      A     
ATOM   1829  O   ASN A 116      -4.165  15.695  14.713  0.00  0.00      A     
ATOM   1830  N   LEU A 117      -6.045  16.426  13.725  0.00  0.00      A     
ATOM   1831  HN  LEU A 117      -6.936  16.878  13.895  0.00  0.00      A     
ATOM   1832  CA  LEU A 117      -5.833  15.899  12.376  0.00  0.00      A     
ATOM   1833  HA  LEU A 117      -5.782  14.810  12.440  0.00  0.00      A     
ATOM   1834  CB  LEU A 117      -7.072  16.319  11.561  0.00  0.00      A     
ATOM   1835  HB1 LEU A 117      -7.105  17.409  11.511  0.00  0.00      A     
ATOM   1836  HB2 LEU A 117      -7.975  15.983  12.073  0.00  0.00      A     
ATOM   1837  CG  LEU A 117      -7.091  15.758  10.139  0.00  0.00      A     
ATOM   1838  HG  LEU A 117      -6.118  15.878   9.669  0.00  0.00      A     
ATOM   1839  CD1 LEU A 117      -7.459  14.284  10.170  0.00  0.00      A     
ATOM   1840 HD11 LEU A 117      -7.360  13.891   9.168  0.00  0.00      A     
ATOM   1841 HD12 LEU A 117      -8.481  14.155  10.523  0.00  0.00      A     
ATOM   1842 HD13 LEU A 117      -6.781  13.744  10.826  0.00  0.00      A     
ATOM   1843  CD2 LEU A 117      -8.119  16.495   9.295  0.00  0.00      A     
ATOM   1844 HD21 LEU A 117      -8.124  16.075   8.290  0.00  0.00      A     
ATOM   1845 HD22 LEU A 117      -7.845  17.548   9.230  0.00  0.00      A     
ATOM   1846 HD23 LEU A 117      -9.100  16.408   9.758  0.00  0.00      A     
ATOM   1847  C   LEU A 117      -4.544  16.371  11.683  0.00  0.00      A     
ATOM   1848  O   LEU A 117      -3.738  15.559  11.235  0.00  0.00      A     
ATOM   1849  N   ALA A 118      -4.347  17.684  11.582  0.00  0.00      A     
ATOM   1850  HN  ALA A 118      -4.995  18.300  12.055  0.00  0.00      A     
ATOM   1851  CA  ALA A 118      -3.144  18.296  11.021  0.00  0.00      A     
ATOM   1852  HA  ALA A 118      -2.832  17.715  10.154  0.00  0.00      A     
ATOM   1853  CB  ALA A 118      -3.517  19.698  10.518  0.00  0.00      A     
ATOM   1854  HB1 ALA A 118      -2.680  20.130   9.976  0.00  0.00      A     
ATOM   1855  HB2 ALA A 118      -3.771  20.355  11.347  0.00  0.00      A     
ATOM   1856  HB3 ALA A 118      -4.369  19.634   9.839  0.00  0.00      A     
ATOM   1857  C   ALA A 118      -1.943  18.273  11.999  0.00  0.00      A     
ATOM   1858  O   ALA A 118      -0.818  18.558  11.591  0.00  0.00      A     
ATOM   1859  N   SER A 119      -2.138  17.850  13.253  0.00  0.00      A     
ATOM   1860  HN  SER A 119      -3.098  17.765  13.561  0.00  0.00      A     
ATOM   1861  CA  SER A 119      -1.071  17.358  14.146  0.00  0.00      A     
ATOM   1862  HA  SER A 119      -0.198  18.003  14.049  0.00  0.00      A     
ATOM   1863  CB  SER A 119      -1.521  17.384  15.609  0.00  0.00      A     
ATOM   1864  HB1 SER A 119      -1.182  16.483  16.121  0.00  0.00      A     
ATOM   1865  HB2 SER A 119      -2.606  17.437  15.676  0.00  0.00      A     
ATOM   1866  OG  SER A 119      -0.947  18.514  16.233  0.00  0.00      A     
ATOM   1867  HG1 SER A 119       0.015  18.339  16.298  0.00  0.00      A     
ATOM   1868  C   SER A 119      -0.603  15.952  13.769  0.00  0.00      A     
ATOM   1869  O   SER A 119       0.595  15.755  13.595  0.00  0.00      A     
ATOM   1870  N   GLY A 120      -1.517  15.012  13.498  0.00  0.00      A     
ATOM   1871  HN  GLY A 120      -2.487  15.191  13.743  0.00  0.00      A     
ATOM   1872  CA  GLY A 120      -1.196  13.745  12.811  0.00  0.00      A     
ATOM   1873  HA1 GLY A 120      -2.117  13.175  12.694  0.00  0.00      A     
ATOM   1874  HA2 GLY A 120      -0.510  13.161  13.426  0.00  0.00      A     
ATOM   1875  C   GLY A 120      -0.565  13.940  11.416  0.00  0.00      A     
ATOM   1876  O   GLY A 120       0.354  13.218  11.026  0.00  0.00      A     
ATOM   1877  N   GLY A 121      -0.996  14.976  10.688  0.00  0.00      A     
ATOM   1878  HN  GLY A 121      -1.838  15.436  11.018  0.00  0.00      A     
ATOM   1879  CA  GLY A 121      -0.352  15.477   9.462  0.00  0.00      A     
ATOM   1880  HA1 GLY A 121      -0.933  16.312   9.072  0.00  0.00      A     
ATOM   1881  HA2 GLY A 121      -0.333  14.689   8.712  0.00  0.00      A     
ATOM   1882  C   GLY A 121       1.082  15.980   9.671  0.00  0.00      A     
ATOM   1883  O   GLY A 121       2.010  15.469   9.048  0.00  0.00      A     
ATOM   1884  N   ALA A 122       1.292  16.915  10.602  0.00  0.00      A     
ATOM   1885  HN  ALA A 122       0.486  17.318  11.063  0.00  0.00      A     
ATOM   1886  CA  ALA A 122       2.614  17.420  10.990  0.00  0.00      A     
ATOM   1887  HA  ALA A 122       3.088  17.856  10.111  0.00  0.00      A     
ATOM   1888  CB  ALA A 122       2.417  18.537  12.016  0.00  0.00      A     
ATOM   1889  HB1 ALA A 122       1.926  18.146  12.908  0.00  0.00      A     
ATOM   1890  HB2 ALA A 122       1.803  19.323  11.581  0.00  0.00      A     
ATOM   1891  HB3 ALA A 122       3.384  18.960  12.291  0.00  0.00      A     
ATOM   1892  C   ALA A 122       3.563  16.330  11.534  0.00  0.00      A     
ATOM   1893  O   ALA A 122       4.767  16.365  11.264  0.00  0.00      A     
ATOM   1894  N   ALA A 123       3.032  15.330  12.244  0.00  0.00      A     
ATOM   1895  HN  ALA A 123       2.057  15.404  12.516  0.00  0.00      A     
ATOM   1896  CA  ALA A 123       3.772  14.151  12.687  0.00  0.00      A     
ATOM   1897  HA  ALA A 123       4.603  14.492  13.298  0.00  0.00      A     
ATOM   1898  CB  ALA A 123       2.832  13.274  13.529  0.00  0.00      A     
ATOM   1899  HB1 ALA A 123       2.452  13.831  14.385  0.00  0.00      A     
ATOM   1900  HB2 ALA A 123       3.364  12.392  13.885  0.00  0.00      A     
ATOM   1901  HB3 ALA A 123       1.984  12.942  12.934  0.00  0.00      A     
ATOM   1902  C   ALA A 123       4.378  13.360  11.518  0.00  0.00      A     
ATOM   1903  O   ALA A 123       5.583  13.078  11.503  0.00  0.00      A     
ATOM   1904  N   GLY A 124       3.571  13.074  10.492  0.00  0.00      A     
ATOM   1905  HN  GLY A 124       2.589  13.323  10.575  0.00  0.00      A     
ATOM   1906  CA  GLY A 124       4.053  12.483   9.243  0.00  0.00      A     
ATOM   1907  HA1 GLY A 124       3.203  12.225   8.620  0.00  0.00      A     
ATOM   1908  HA2 GLY A 124       4.600  11.566   9.463  0.00  0.00      A     
ATOM   1909  C   GLY A 124       4.973  13.413   8.447  0.00  0.00      A     
ATOM   1910  O   GLY A 124       6.067  12.996   8.086  0.00  0.00      A     
ATOM   1911  N   ALA A 125       4.602  14.680   8.244  0.00  0.00      A     
ATOM   1912  HN  ALA A 125       3.686  14.964   8.580  0.00  0.00      A     
ATOM   1913  CA  ALA A 125       5.407  15.690   7.539  0.00  0.00      A     
ATOM   1914  HA  ALA A 125       5.533  15.372   6.504  0.00  0.00      A     
ATOM   1915  CB  ALA A 125       4.622  17.009   7.548  0.00  0.00      A     
ATOM   1916  HB1 ALA A 125       3.604  16.852   7.190  0.00  0.00      A     
ATOM   1917  HB2 ALA A 125       5.116  17.738   6.903  0.00  0.00      A     
ATOM   1918  HB3 ALA A 125       4.580  17.414   8.558  0.00  0.00      A     
ATOM   1919  C   ALA A 125       6.821  15.892   8.126  0.00  0.00      A     
ATOM   1920  O   ALA A 125       7.801  15.962   7.380  0.00  0.00      A     
ATOM   1921  N   THR A 126       6.937  15.938   9.458  0.00  0.00      A     
ATOM   1922  HN  THR A 126       6.077  15.935   9.997  0.00  0.00      A     
ATOM   1923  CA  THR A 126       8.225  16.063  10.177  0.00  0.00      A     
ATOM   1924  HA  THR A 126       8.815  16.849   9.705  0.00  0.00      A     
ATOM   1925  CB  THR A 126       8.046  16.441  11.657  0.00  0.00      A     
ATOM   1926  HB  THR A 126       7.656  15.590  12.211  0.00  0.00      A     
ATOM   1927  CG2 THR A 126       9.368  16.903  12.262  0.00  0.00      A     
ATOM   1928 HG21 THR A 126      10.056  16.063  12.355  0.00  0.00      A     
ATOM   1929 HG22 THR A 126       9.211  17.327  13.250  0.00  0.00      A     
ATOM   1930 HG23 THR A 126       9.809  17.675  11.633  0.00  0.00      A     
ATOM   1931  OG1 THR A 126       7.162  17.521  11.821  0.00  0.00      A     
ATOM   1932  HG1 THR A 126       6.264  17.181  11.649  0.00  0.00      A     
ATOM   1933  C   THR A 126       9.038  14.771  10.134  0.00  0.00      A     
ATOM   1934  O   THR A 126      10.232  14.802   9.838  0.00  0.00      A     
ATOM   1935  N   SER A 127       8.397  13.616  10.354  0.00  0.00      A     
ATOM   1936  HN  SER A 127       7.411  13.658  10.583  0.00  0.00      A     
ATOM   1937  CA  SER A 127       9.063  12.292  10.324  0.00  0.00      A     
ATOM   1938  HA  SER A 127       9.956  12.343  10.947  0.00  0.00      A     
ATOM   1939  CB  SER A 127       8.168  11.194  10.912  0.00  0.00      A     
ATOM   1940  HB1 SER A 127       8.759  10.285  11.034  0.00  0.00      A     
ATOM   1941  HB2 SER A 127       7.341  10.988  10.228  0.00  0.00      A     
ATOM   1942  OG  SER A 127       7.644  11.578  12.173  0.00  0.00      A     
ATOM   1943  HG1 SER A 127       6.875  12.163  11.993  0.00  0.00      A     
ATOM   1944  C   SER A 127       9.517  11.864   8.916  0.00  0.00      A     
ATOM   1945  O   SER A 127      10.547  11.215   8.767  0.00  0.00      A     
ATOM   1946  N   LEU A 128       8.791  12.275   7.870  0.00  0.00      A     
ATOM   1947  HN  LEU A 128       7.910  12.735   8.080  0.00  0.00      A     
ATOM   1948  CA  LEU A 128       9.132  12.140   6.440  0.00  0.00      A     
ATOM   1949  HA  LEU A 128       9.469  11.121   6.251  0.00  0.00      A     
ATOM   1950  CB  LEU A 128       7.816  12.398   5.668  0.00  0.00      A     
ATOM   1951  HB1 LEU A 128       7.484  13.409   5.910  0.00  0.00      A     
ATOM   1952  HB2 LEU A 128       7.065  11.704   6.048  0.00  0.00      A     
ATOM   1953  CG  LEU A 128       7.816  12.278   4.133  0.00  0.00      A     
ATOM   1954  HG  LEU A 128       8.518  12.988   3.704  0.00  0.00      A     
ATOM   1955  CD1 LEU A 128       8.172  10.874   3.653  0.00  0.00      A     
ATOM   1956 HD11 LEU A 128       8.076  10.818   2.571  0.00  0.00      A     
ATOM   1957 HD12 LEU A 128       7.516  10.143   4.124  0.00  0.00      A     
ATOM   1958 HD13 LEU A 128       9.205  10.665   3.918  0.00  0.00      A     
ATOM   1959  CD2 LEU A 128       6.419  12.606   3.605  0.00  0.00      A     
ATOM   1960 HD21 LEU A 128       6.408  12.558   2.518  0.00  0.00      A     
ATOM   1961 HD22 LEU A 128       6.150  13.621   3.902  0.00  0.00      A     
ATOM   1962 HD23 LEU A 128       5.688  11.910   4.014  0.00  0.00      A     
ATOM   1963  C   LEU A 128      10.250  13.101   5.966  0.00  0.00      A     
ATOM   1964  O   LEU A 128      10.826  12.900   4.894  0.00  0.00      A     
ATOM   1965  N   CYS A 129      10.540  14.155   6.736  0.00  0.00      A     
ATOM   1966  HN  CYS A 129      10.068  14.221   7.627  0.00  0.00      A     
ATOM   1967  CA  CYS A 129      11.254  15.352   6.275  0.00  0.00      A     
ATOM   1968  HA  CYS A 129      10.674  15.787   5.459  0.00  0.00      A     
ATOM   1969  CB  CYS A 129      11.261  16.369   7.418  0.00  0.00      A     
ATOM   1970  HB1 CYS A 129      12.009  16.080   8.157  0.00  0.00      A     
ATOM   1971  HB2 CYS A 129      10.280  16.405   7.893  0.00  0.00      A     
ATOM   1972  SG  CYS A 129      11.628  18.016   6.765  0.00  0.00      A     
ATOM   1973  HG1 CYS A 129      12.111  18.533   7.909  0.00  0.00      A     
ATOM   1974  C   CYS A 129      12.675  15.132   5.713  0.00  0.00      A     
ATOM   1975  O   CYS A 129      13.098  15.903   4.850  0.00  0.00      A     
ATOM   1976  N   PHE A 130      13.389  14.063   6.087  0.00  0.00      A     
ATOM   1977  HN  PHE A 130      13.019  13.465   6.821  0.00  0.00      A     
ATOM   1978  CA  PHE A 130      14.718  13.716   5.538  0.00  0.00      A     
ATOM   1979  HA  PHE A 130      15.064  14.513   4.879  0.00  0.00      A     
ATOM   1980  CB  PHE A 130      15.740  13.602   6.679  0.00  0.00      A     
ATOM   1981  HB1 PHE A 130      16.721  13.456   6.231  0.00  0.00      A     
ATOM   1982  HB2 PHE A 130      15.520  12.704   7.259  0.00  0.00      A     
ATOM   1983  CG  PHE A 130      15.853  14.775   7.634  0.00  0.00      A     
ATOM   1984  CD1 PHE A 130      15.152  14.753   8.851  0.00  0.00      A     
ATOM   1985  HD1 PHE A 130      14.476  13.939   9.054  0.00  0.00      A     
ATOM   1986  CE1 PHE A 130      15.361  15.758   9.813  0.00  0.00      A     
ATOM   1987  HE1 PHE A 130      14.843  15.721  10.763  0.00  0.00      A     
ATOM   1988  CZ  PHE A 130      16.266  16.802   9.548  0.00  0.00      A     
ATOM   1989  HZ  PHE A 130      16.444  17.568  10.293  0.00  0.00      A     
ATOM   1990  CE2 PHE A 130      16.943  16.846   8.319  0.00  0.00      A     
ATOM   1991  HE2 PHE A 130      17.644  17.646   8.119  0.00  0.00      A     
ATOM   1992  CD2 PHE A 130      16.739  15.834   7.365  0.00  0.00      A     
ATOM   1993  HD2 PHE A 130      17.285  15.858   6.435  0.00  0.00      A     
ATOM   1994  C   PHE A 130      14.732  12.425   4.686  0.00  0.00      A     
ATOM   1995  O   PHE A 130      15.803  11.938   4.316  0.00  0.00      A     
ATOM   1996  N   VAL A 131      13.566  11.839   4.378  0.00  0.00      A     
ATOM   1997  HN  VAL A 131      12.725  12.283   4.734  0.00  0.00      A     
ATOM   1998  CA  VAL A 131      13.438  10.499   3.744  0.00  0.00      A     
ATOM   1999  HA  VAL A 131      14.397  10.228   3.311  0.00  0.00      A     
ATOM   2000  CB  VAL A 131      13.120   9.392   4.769  0.00  0.00      A     
ATOM   2001  HB  VAL A 131      13.058   8.445   4.239  0.00  0.00      A     
ATOM   2002  CG1 VAL A 131      14.224   9.229   5.813  0.00  0.00      A     
ATOM   2003 HG11 VAL A 131      15.169   8.995   5.321  0.00  0.00      A     
ATOM   2004 HG12 VAL A 131      13.959   8.421   6.493  0.00  0.00      A     
ATOM   2005 HG13 VAL A 131      14.342  10.143   6.392  0.00  0.00      A     
ATOM   2006  CG2 VAL A 131      11.786   9.614   5.481  0.00  0.00      A     
ATOM   2007 HG21 VAL A 131      11.610   8.812   6.195  0.00  0.00      A     
ATOM   2008 HG22 VAL A 131      10.975   9.620   4.760  0.00  0.00      A     
ATOM   2009 HG23 VAL A 131      11.805  10.555   6.028  0.00  0.00      A     
ATOM   2010  C   VAL A 131      12.461  10.416   2.566  0.00  0.00      A     
ATOM   2011  O   VAL A 131      12.319   9.351   1.964  0.00  0.00      A     
ATOM   2012  N   TYR A 132      11.825  11.518   2.160  0.00  0.00      A     
ATOM   2013  HN  TYR A 132      11.959  12.374   2.687  0.00  0.00      A     
ATOM   2014  CA  TYR A 132      11.054  11.579   0.904  0.00  0.00      A     
ATOM   2015  HA  TYR A 132      10.228  10.872   0.994  0.00  0.00      A     
ATOM   2016  CB  TYR A 132      10.434  12.969   0.752  0.00  0.00      A     
ATOM   2017  HB1 TYR A 132      11.228  13.702   0.658  0.00  0.00      A     
ATOM   2018  HB2 TYR A 132       9.880  13.205   1.660  0.00  0.00      A     
ATOM   2019  CG  TYR A 132       9.502  13.116  -0.433  0.00  0.00      A     
ATOM   2020  CD1 TYR A 132       9.975  13.658  -1.645  0.00  0.00      A     
ATOM   2021  HD1 TYR A 132      11.013  13.953  -1.743  0.00  0.00      A     
ATOM   2022  CE1 TYR A 132       9.093  13.835  -2.730  0.00  0.00      A     
ATOM   2023  HE1 TYR A 132       9.449  14.260  -3.657  0.00  0.00      A     
ATOM   2024  CZ  TYR A 132       7.737  13.471  -2.599  0.00  0.00      A     
ATOM   2025  OH  TYR A 132       6.879  13.626  -3.636  0.00  0.00      A     
ATOM   2026  HH  TYR A 132       7.349  13.945  -4.435  0.00  0.00      A     
ATOM   2027  CE2 TYR A 132       7.267  12.926  -1.389  0.00  0.00      A     
ATOM   2028  HE2 TYR A 132       6.225  12.665  -1.305  0.00  0.00      A     
ATOM   2029  CD2 TYR A 132       8.149  12.747  -0.306  0.00  0.00      A     
ATOM   2030  HD2 TYR A 132       7.784  12.350   0.629  0.00  0.00      A     
ATOM   2031  C   TYR A 132      11.839  11.153  -0.364  0.00  0.00      A     
ATOM   2032  O   TYR A 132      11.278  10.395  -1.162  0.00  0.00      A     
ATOM   2033  N   PRO A 133      13.136  11.505  -0.549  0.00  0.00      A     
ATOM   2034  CD  PRO A 133      13.892  12.529   0.168  0.00  0.00      A     
ATOM   2035  HD1 PRO A 133      14.214  12.148   1.139  0.00  0.00      A     
ATOM   2036  HD2 PRO A 133      13.318  13.444   0.289  0.00  0.00      A     
ATOM   2037  CG  PRO A 133      15.125  12.822  -0.683  0.00  0.00      A     
ATOM   2038  HG1 PRO A 133      14.880  13.565  -1.443  0.00  0.00      A     
ATOM   2039  HG2 PRO A 133      15.972  13.148  -0.080  0.00  0.00      A     
ATOM   2040  CB  PRO A 133      15.389  11.479  -1.342  0.00  0.00      A     
ATOM   2041  HB1 PRO A 133      15.962  11.585  -2.261  0.00  0.00      A     
ATOM   2042  HB2 PRO A 133      15.913  10.837  -0.635  0.00  0.00      A     
ATOM   2043  CA  PRO A 133      13.984  10.934  -1.603  0.00  0.00      A     
ATOM   2044  HA  PRO A 133      13.638  11.316  -2.564  0.00  0.00      A     
ATOM   2045  C   PRO A 133      14.009   9.401  -1.679  0.00  0.00      A     
ATOM   2046  O   PRO A 133      14.095   8.854  -2.773  0.00  0.00      A     
ATOM   2047  N   LEU A 134      13.869   8.683  -0.557  0.00  0.00      A     
ATOM   2048  HN  LEU A 134      13.767   9.176   0.321  0.00  0.00      A     
ATOM   2049  CA  LEU A 134      13.759   7.214  -0.552  0.00  0.00      A     
ATOM   2050  HA  LEU A 134      14.512   6.809  -1.229  0.00  0.00      A     
ATOM   2051  CB  LEU A 134      14.046   6.673   0.862  0.00  0.00      A     
ATOM   2052  HB1 LEU A 134      14.003   5.584   0.832  0.00  0.00      A     
ATOM   2053  HB2 LEU A 134      13.264   7.017   1.534  0.00  0.00      A     
ATOM   2054  CG  LEU A 134      15.411   7.089   1.441  0.00  0.00      A     
ATOM   2055  HG  LEU A 134      15.480   8.173   1.468  0.00  0.00      A     
ATOM   2056  CD1 LEU A 134      15.559   6.567   2.866  0.00  0.00      A     
ATOM   2057 HD11 LEU A 134      16.519   6.889   3.270  0.00  0.00      A     
ATOM   2058 HD12 LEU A 134      15.520   5.480   2.870  0.00  0.00      A     
ATOM   2059 HD13 LEU A 134      14.768   6.974   3.491  0.00  0.00      A     
ATOM   2060  CD2 LEU A 134      16.567   6.534   0.615  0.00  0.00      A     
ATOM   2061 HD21 LEU A 134      17.512   6.809   1.085  0.00  0.00      A     
ATOM   2062 HD22 LEU A 134      16.546   6.949  -0.390  0.00  0.00      A     
ATOM   2063 HD23 LEU A 134      16.497   5.448   0.565  0.00  0.00      A     
ATOM   2064  C   LEU A 134      12.404   6.707  -1.086  0.00  0.00      A     
ATOM   2065  O   LEU A 134      12.341   5.658  -1.719  0.00  0.00      A     
ATOM   2066  N   ASP A 135      11.316   7.458  -0.912  0.00  0.00      A     
ATOM   2067  HN  ASP A 135      11.427   8.344  -0.434  0.00  0.00      A     
ATOM   2068  CA  ASP A 135      10.036   7.173  -1.581  0.00  0.00      A     
ATOM   2069  HA  ASP A 135       9.837   6.106  -1.502  0.00  0.00      A     
ATOM   2070  CB  ASP A 135       8.922   7.937  -0.857  0.00  0.00      A     
ATOM   2071  HB1 ASP A 135       8.870   8.962  -1.229  0.00  0.00      A     
ATOM   2072  HB2 ASP A 135       9.140   7.982   0.211  0.00  0.00      A     
ATOM   2073  CG  ASP A 135       7.579   7.239  -1.037  0.00  0.00      A     
ATOM   2074  OD1 ASP A 135       7.442   6.099  -0.541  0.00  0.00      A     
ATOM   2075  OD2 ASP A 135       6.662   7.858  -1.622  0.00  0.00      A     
ATOM   2076  C   ASP A 135      10.051   7.499  -3.090  0.00  0.00      A     
ATOM   2077  O   ASP A 135       9.476   6.767  -3.901  0.00  0.00      A     
ATOM   2078  N   PHE A 136      10.777   8.552  -3.473  0.00  0.00      A     
ATOM   2079  HN  PHE A 136      11.172   9.135  -2.741  0.00  0.00      A     
ATOM   2080  CA  PHE A 136      11.115   8.870  -4.865  0.00  0.00      A     
ATOM   2081  HA  PHE A 136      10.190   8.963  -5.436  0.00  0.00      A     
ATOM   2082  CB  PHE A 136      11.832  10.231  -4.881  0.00  0.00      A     
ATOM   2083  HB1 PHE A 136      12.884  10.097  -4.643  0.00  0.00      A     
ATOM   2084  HB2 PHE A 136      11.409  10.853  -4.089  0.00  0.00      A     
ATOM   2085  CG  PHE A 136      11.725  11.006  -6.180  0.00  0.00      A     
ATOM   2086  CD1 PHE A 136      11.103  12.267  -6.178  0.00  0.00      A     
ATOM   2087  HD1 PHE A 136      10.701  12.680  -5.263  0.00  0.00      A     
ATOM   2088  CE1 PHE A 136      10.983  12.994  -7.372  0.00  0.00      A     
ATOM   2089  HE1 PHE A 136      10.491  13.953  -7.371  0.00  0.00      A     
ATOM   2090  CZ  PHE A 136      11.482  12.469  -8.571  0.00  0.00      A     
ATOM   2091  HZ  PHE A 136      11.359  13.029  -9.487  0.00  0.00      A     
ATOM   2092  CE2 PHE A 136      12.123  11.220  -8.580  0.00  0.00      A     
ATOM   2093  HE2 PHE A 136      12.506  10.822  -9.509  0.00  0.00      A     
ATOM   2094  CD2 PHE A 136      12.246  10.491  -7.384  0.00  0.00      A     
ATOM   2095  HD2 PHE A 136      12.735   9.530  -7.399  0.00  0.00      A     
ATOM   2096  C   PHE A 136      11.955   7.753  -5.520  0.00  0.00      A     
ATOM   2097  O   PHE A 136      11.589   7.249  -6.583  0.00  0.00      A     
ATOM   2098  N   ALA A 137      13.020   7.290  -4.854  0.00  0.00      A     
ATOM   2099  HN  ALA A 137      13.306   7.787  -4.016  0.00  0.00      A     
ATOM   2100  CA  ALA A 137      13.831   6.139  -5.261  0.00  0.00      A     
ATOM   2101  HA  ALA A 137      14.254   6.337  -6.247  0.00  0.00      A     
ATOM   2102  CB  ALA A 137      14.992   5.976  -4.269  0.00  0.00      A     
ATOM   2103  HB1 ALA A 137      15.595   6.883  -4.243  0.00  0.00      A     
ATOM   2104  HB2 ALA A 137      15.624   5.143  -4.577  0.00  0.00      A     
ATOM   2105  HB3 ALA A 137      14.611   5.775  -3.269  0.00  0.00      A     
ATOM   2106  C   ALA A 137      13.001   4.848  -5.380  0.00  0.00      A     
ATOM   2107  O   ALA A 137      13.008   4.220  -6.437  0.00  0.00      A     
ATOM   2108  N   ARG A 138      12.196   4.499  -4.359  0.00  0.00      A     
ATOM   2109  HN  ARG A 138      12.269   5.043  -3.502  0.00  0.00      A     
ATOM   2110  CA  ARG A 138      11.239   3.368  -4.403  0.00  0.00      A     
ATOM   2111  HA  ARG A 138      11.818   2.447  -4.497  0.00  0.00      A     
ATOM   2112  CB  ARG A 138      10.429   3.307  -3.087  0.00  0.00      A     
ATOM   2113  HB1 ARG A 138       9.619   4.039  -3.100  0.00  0.00      A     
ATOM   2114  HB2 ARG A 138      11.093   3.567  -2.264  0.00  0.00      A     
ATOM   2115  CG  ARG A 138       9.871   1.914  -2.746  0.00  0.00      A     
ATOM   2116  HG1 ARG A 138       9.547   1.926  -1.706  0.00  0.00      A     
ATOM   2117  HG2 ARG A 138      10.683   1.200  -2.821  0.00  0.00      A     
ATOM   2118  CD  ARG A 138       8.688   1.426  -3.592  0.00  0.00      A     
ATOM   2119  HD1 ARG A 138       8.668   1.908  -4.561  0.00  0.00      A     
ATOM   2120  HD2 ARG A 138       7.767   1.706  -3.075  0.00  0.00      A     
ATOM   2121  NE  ARG A 138       8.702  -0.035  -3.775  0.00  0.00      A     
ATOM   2122  HE  ARG A 138       8.088  -0.572  -3.161  0.00  0.00      A     
ATOM   2123  CZ  ARG A 138       9.435  -0.753  -4.586  0.00  0.00      A     
ATOM   2124  NH1 ARG A 138      10.254  -0.275  -5.453  0.00  0.00      A     
ATOM   2125 HH11 ARG A 138      10.808  -0.921  -5.996  0.00  0.00      A     
ATOM   2126 HH12 ARG A 138      10.233   0.713  -5.649  0.00  0.00      A     
ATOM   2127  NH2 ARG A 138       9.363  -2.028  -4.556  0.00  0.00      A     
ATOM   2128 HH21 ARG A 138       9.926  -2.581  -5.171  0.00  0.00      A     
ATOM   2129 HH22 ARG A 138       8.654  -2.423  -3.935  0.00  0.00      A     
ATOM   2130  C   ARG A 138      10.333   3.438  -5.634  0.00  0.00      A     
ATOM   2131  O   ARG A 138      10.184   2.434  -6.329  0.00  0.00      A     
ATOM   2132  N   THR A 139       9.766   4.613  -5.912  0.00  0.00      A     
ATOM   2133  HN  THR A 139       9.950   5.367  -5.260  0.00  0.00      A     
ATOM   2134  CA  THR A 139       8.878   4.873  -7.069  0.00  0.00      A     
ATOM   2135  HA  THR A 139       8.063   4.150  -7.059  0.00  0.00      A     
ATOM   2136  CB  THR A 139       8.244   6.272  -7.008  0.00  0.00      A     
ATOM   2137  HB  THR A 139       9.017   7.039  -7.057  0.00  0.00      A     
ATOM   2138  CG2 THR A 139       7.222   6.517  -8.114  0.00  0.00      A     
ATOM   2139 HG21 THR A 139       6.474   5.724  -8.116  0.00  0.00      A     
ATOM   2140 HG22 THR A 139       7.716   6.550  -9.085  0.00  0.00      A     
ATOM   2141 HG23 THR A 139       6.730   7.476  -7.951  0.00  0.00      A     
ATOM   2142  OG1 THR A 139       7.546   6.401  -5.796  0.00  0.00      A     
ATOM   2143  HG1 THR A 139       8.218   6.561  -5.105  0.00  0.00      A     
ATOM   2144  C   THR A 139       9.589   4.715  -8.410  0.00  0.00      A     
ATOM   2145  O   THR A 139       9.125   3.951  -9.249  0.00  0.00      A     
ATOM   2146  N   ARG A 140      10.743   5.365  -8.616  0.00  0.00      A     
ATOM   2147  HN  ARG A 140      11.090   5.964  -7.868  0.00  0.00      A     
ATOM   2148  CA  ARG A 140      11.531   5.260  -9.865  0.00  0.00      A     
ATOM   2149  HA  ARG A 140      10.862   5.384 -10.716  0.00  0.00      A     
ATOM   2150  CB  ARG A 140      12.592   6.376  -9.913  0.00  0.00      A     
ATOM   2151  HB1 ARG A 140      13.240   6.197 -10.759  0.00  0.00      A     
ATOM   2152  HB2 ARG A 140      13.213   6.316  -9.018  0.00  0.00      A     
ATOM   2153  CG  ARG A 140      12.044   7.814 -10.037  0.00  0.00      A     
ATOM   2154  HG1 ARG A 140      12.886   8.496 -10.150  0.00  0.00      A     
ATOM   2155  HG2 ARG A 140      11.546   8.062  -9.100  0.00  0.00      A     
ATOM   2156  CD  ARG A 140      11.038   8.091 -11.169  0.00  0.00      A     
ATOM   2157  HD1 ARG A 140      10.535   9.029 -10.942  0.00  0.00      A     
ATOM   2158  HD2 ARG A 140      10.263   7.326 -11.147  0.00  0.00      A     
ATOM   2159  NE  ARG A 140      11.628   8.164 -12.530  0.00  0.00      A     
ATOM   2160  HE  ARG A 140      11.742   7.308 -13.049  0.00  0.00      A     
ATOM   2161  CZ  ARG A 140      11.861   9.231 -13.258  0.00  0.00      A     
ATOM   2162  NH1 ARG A 140      11.752  10.440 -12.829  0.00  0.00      A     
ATOM   2163 HH11 ARG A 140      11.970  11.203 -13.448  0.00  0.00      A     
ATOM   2164 HH12 ARG A 140      11.296  10.613 -11.947  0.00  0.00      A     
ATOM   2165  NH2 ARG A 140      12.208   9.127 -14.488  0.00  0.00      A     
ATOM   2166 HH21 ARG A 140      12.253   9.950 -15.047  0.00  0.00      A     
ATOM   2167 HH22 ARG A 140      12.330   8.202 -14.920  0.00  0.00      A     
ATOM   2168  C   ARG A 140      12.137   3.866 -10.106  0.00  0.00      A     
ATOM   2169  O   ARG A 140      12.071   3.372 -11.227  0.00  0.00      A     
ATOM   2170  N   LEU A 141      12.600   3.171  -9.063  0.00  0.00      A     
ATOM   2171  HN  LEU A 141      12.659   3.647  -8.170  0.00  0.00      A     
ATOM   2172  CA  LEU A 141      12.996   1.749  -9.131  0.00  0.00      A     
ATOM   2173  HA  LEU A 141      13.719   1.633  -9.938  0.00  0.00      A     
ATOM   2174  CB  LEU A 141      13.668   1.337  -7.805  0.00  0.00      A     
ATOM   2175  HB1 LEU A 141      13.784   0.253  -7.789  0.00  0.00      A     
ATOM   2176  HB2 LEU A 141      13.006   1.612  -6.984  0.00  0.00      A     
ATOM   2177  CG  LEU A 141      15.052   1.975  -7.580  0.00  0.00      A     
ATOM   2178  HG  LEU A 141      14.990   3.044  -7.763  0.00  0.00      A     
ATOM   2179  CD1 LEU A 141      15.538   1.751  -6.151  0.00  0.00      A     
ATOM   2180 HD11 LEU A 141      16.446   2.330  -5.982  0.00  0.00      A     
ATOM   2181 HD12 LEU A 141      15.768   0.700  -5.997  0.00  0.00      A     
ATOM   2182 HD13 LEU A 141      14.784   2.086  -5.440  0.00  0.00      A     
ATOM   2183  CD2 LEU A 141      16.115   1.366  -8.489  0.00  0.00      A     
ATOM   2184 HD21 LEU A 141      16.100   0.279  -8.421  0.00  0.00      A     
ATOM   2185 HD22 LEU A 141      17.098   1.725  -8.199  0.00  0.00      A     
ATOM   2186 HD23 LEU A 141      15.933   1.658  -9.521  0.00  0.00      A     
ATOM   2187  C   LEU A 141      11.829   0.795  -9.470  0.00  0.00      A     
ATOM   2188  O   LEU A 141      12.041  -0.208 -10.151  0.00  0.00      A     
ATOM   2189  N   ALA A 142      10.600   1.118  -9.044  0.00  0.00      A     
ATOM   2190  HN  ALA A 142      10.497   1.927  -8.446  0.00  0.00      A     
ATOM   2191  CA  ALA A 142       9.381   0.422  -9.473  0.00  0.00      A     
ATOM   2192  HA  ALA A 142       9.585  -0.648  -9.481  0.00  0.00      A     
ATOM   2193  CB  ALA A 142       8.273   0.680  -8.445  0.00  0.00      A     
ATOM   2194  HB1 ALA A 142       8.041   1.744  -8.397  0.00  0.00      A     
ATOM   2195  HB2 ALA A 142       8.583   0.336  -7.461  0.00  0.00      A     
ATOM   2196  HB3 ALA A 142       7.376   0.135  -8.739  0.00  0.00      A     
ATOM   2197  C   ALA A 142       8.902   0.795 -10.898  0.00  0.00      A     
ATOM   2198  O   ALA A 142       8.259  -0.034 -11.544  0.00  0.00      A     
ATOM   2199  N   ALA A 143       9.230   1.992 -11.393  0.00  0.00      A     
ATOM   2200  HN  ALA A 143       9.667   2.651 -10.763  0.00  0.00      A     
ATOM   2201  CA  ALA A 143       8.917   2.475 -12.744  0.00  0.00      A     
ATOM   2202  HA  ALA A 143       7.888   2.211 -12.978  0.00  0.00      A     
ATOM   2203  CB  ALA A 143       9.077   4.003 -12.728  0.00  0.00      A     
ATOM   2204  HB1 ALA A 143       8.608   4.422 -13.616  0.00  0.00      A     
ATOM   2205  HB2 ALA A 143      10.132   4.275 -12.734  0.00  0.00      A     
ATOM   2206  HB3 ALA A 143       8.607   4.438 -11.847  0.00  0.00      A     
ATOM   2207  C   ALA A 143       9.792   1.885 -13.867  0.00  0.00      A     
ATOM   2208  O   ALA A 143       9.324   1.674 -14.985  0.00  0.00      A     
ATOM   2209  N   ASP A 144      11.061   1.636 -13.560  0.00  0.00      A     
ATOM   2210  HN  ASP A 144      11.373   1.942 -12.647  0.00  0.00      A     
ATOM   2211  CA  ASP A 144      12.064   1.036 -14.441  0.00  0.00      A     
ATOM   2212  HA  ASP A 144      12.096   1.589 -15.382  0.00  0.00      A     
ATOM   2213  CB  ASP A 144      13.395   1.234 -13.706  0.00  0.00      A     
ATOM   2214  HB1 ASP A 144      13.282   0.843 -12.695  0.00  0.00      A     
ATOM   2215  HB2 ASP A 144      13.581   2.303 -13.622  0.00  0.00      A     
ATOM   2216  CG  ASP A 144      14.627   0.587 -14.330  0.00  0.00      A     
ATOM   2217  OD1 ASP A 144      15.663   0.573 -13.635  0.00  0.00      A     
ATOM   2218  OD2 ASP A 144      14.587   0.064 -15.467  0.00  0.00      A     
ATOM   2219  C   ASP A 144      11.790  -0.452 -14.755  0.00  0.00      A     
ATOM   2220  O   ASP A 144      11.644  -1.284 -13.852  0.00  0.00      A     
ATOM   2221  N   VAL A 145      11.827  -0.814 -16.039  0.00  0.00      A     
ATOM   2222  HN  VAL A 145      11.953  -0.059 -16.711  0.00  0.00      A     
ATOM   2223  CA  VAL A 145      11.557  -2.169 -16.581  0.00  0.00      A     
ATOM   2224  HA  VAL A 145      11.629  -2.890 -15.769  0.00  0.00      A     
ATOM   2225  CB  VAL A 145      10.127  -2.266 -17.142  0.00  0.00      A     
ATOM   2226  HB  VAL A 145       9.966  -3.285 -17.483  0.00  0.00      A     
ATOM   2227  CG1 VAL A 145       9.088  -1.986 -16.051  0.00  0.00      A     
ATOM   2228 HG11 VAL A 145       8.095  -2.206 -16.430  0.00  0.00      A     
ATOM   2229 HG12 VAL A 145       9.121  -0.938 -15.753  0.00  0.00      A     
ATOM   2230 HG13 VAL A 145       9.280  -2.614 -15.185  0.00  0.00      A     
ATOM   2231  CG2 VAL A 145       9.878  -1.318 -18.320  0.00  0.00      A     
ATOM   2232 HG21 VAL A 145       8.897  -1.531 -18.740  0.00  0.00      A     
ATOM   2233 HG22 VAL A 145      10.619  -1.481 -19.102  0.00  0.00      A     
ATOM   2234 HG23 VAL A 145       9.918  -0.279 -17.993  0.00  0.00      A     
ATOM   2235  C   VAL A 145      12.569  -2.653 -17.635  0.00  0.00      A     
ATOM   2236  O   VAL A 145      12.309  -3.612 -18.360  0.00  0.00      A     
ATOM   2237  N   GLY A 146      13.740  -2.020 -17.727  0.00  0.00      A     
ATOM   2238  HN  GLY A 146      13.897  -1.247 -17.093  0.00  0.00      A     
ATOM   2239  CA  GLY A 146      14.798  -2.364 -18.696  0.00  0.00      A     
ATOM   2240  HA1 GLY A 146      15.475  -1.524 -18.818  0.00  0.00      A     
ATOM   2241  HA2 GLY A 146      14.344  -2.568 -19.667  0.00  0.00      A     
ATOM   2242  C   GLY A 146      15.635  -3.575 -18.275  0.00  0.00      A     
ATOM   2243  O   GLY A 146      16.024  -3.703 -17.115  0.00  0.00      A     
ATOM   2244  N   LYS A 147      15.915  -4.486 -19.212  0.00  0.00      A     
ATOM   2245  HN  LYS A 147      15.683  -4.248 -20.173  0.00  0.00      A     
ATOM   2246  CA  LYS A 147      16.315  -5.887 -18.947  0.00  0.00      A     
ATOM   2247  HA  LYS A 147      15.640  -6.297 -18.205  0.00  0.00      A     
ATOM   2248  CB  LYS A 147      16.072  -6.739 -20.203  0.00  0.00      A     
ATOM   2249  HB1 LYS A 147      16.221  -7.783 -19.937  0.00  0.00      A     
ATOM   2250  HB2 LYS A 147      16.796  -6.476 -20.973  0.00  0.00      A     
ATOM   2251  CG  LYS A 147      14.625  -6.560 -20.724  0.00  0.00      A     
ATOM   2252  HG1 LYS A 147      14.473  -5.533 -21.055  0.00  0.00      A     
ATOM   2253  HG2 LYS A 147      13.928  -6.750 -19.909  0.00  0.00      A     
ATOM   2254  CD  LYS A 147      14.233  -7.480 -21.883  0.00  0.00      A     
ATOM   2255  HD1 LYS A 147      13.257  -7.178 -22.265  0.00  0.00      A     
ATOM   2256  HD2 LYS A 147      14.138  -8.493 -21.494  0.00  0.00      A     
ATOM   2257  CE  LYS A 147      15.248  -7.490 -23.028  0.00  0.00      A     
ATOM   2258  HE1 LYS A 147      14.898  -8.183 -23.800  0.00  0.00      A     
ATOM   2259  HE2 LYS A 147      16.189  -7.882 -22.638  0.00  0.00      A     
ATOM   2260  NZ  LYS A 147      15.473  -6.148 -23.613  0.00  0.00      A     
ATOM   2261  HZ1 LYS A 147      14.640  -5.801 -24.076  0.00  0.00      A     
ATOM   2262  HZ2 LYS A 147      16.199  -6.205 -24.322  0.00  0.00      A     
ATOM   2263  HZ3 LYS A 147      15.785  -5.465 -22.922  0.00  0.00      A     
ATOM   2264  C   LYS A 147      17.694  -6.112 -18.308  0.00  0.00      A     
ATOM   2265  O   LYS A 147      17.876  -7.145 -17.668  0.00  0.00      A     
ATOM   2266  N   ALA A 148      18.619  -5.153 -18.396  0.00  0.00      A     
ATOM   2267  HN  ALA A 148      18.373  -4.325 -18.913  0.00  0.00      A     
ATOM   2268  CA  ALA A 148      19.898  -5.147 -17.663  0.00  0.00      A     
ATOM   2269  HA  ALA A 148      19.690  -5.402 -16.624  0.00  0.00      A     
ATOM   2270  CB  ALA A 148      20.800  -6.254 -18.230  0.00  0.00      A     
ATOM   2271  HB1 ALA A 148      21.722  -6.303 -17.658  0.00  0.00      A     
ATOM   2272  HB2 ALA A 148      21.043  -6.053 -19.265  0.00  0.00      A     
ATOM   2273  HB3 ALA A 148      20.321  -7.231 -18.166  0.00  0.00      A     
ATOM   2274  C   ALA A 148      20.617  -3.767 -17.629  0.00  0.00      A     
ATOM   2275  O   ALA A 148      20.078  -2.749 -18.072  0.00  0.00      A     
ATOM   2276  N   GLY A 149      21.827  -3.728 -17.054  0.00  0.00      A     
ATOM   2277  HN  GLY A 149      22.198  -4.618 -16.756  0.00  0.00      A     
ATOM   2278  CA  GLY A 149      22.605  -2.534 -16.654  0.00  0.00      A     
ATOM   2279  HA1 GLY A 149      23.576  -2.877 -16.304  0.00  0.00      A     
ATOM   2280  HA2 GLY A 149      22.100  -2.063 -15.812  0.00  0.00      A     
ATOM   2281  C   GLY A 149      22.877  -1.416 -17.674  0.00  0.00      A     
ATOM   2282  O   GLY A 149      23.323  -0.339 -17.272  0.00  0.00      A     
ATOM   2283  N   ALA A 150      22.568  -1.610 -18.954  0.00  0.00      A     
ATOM   2284  HN  ALA A 150      22.233  -2.531 -19.223  0.00  0.00      A     
ATOM   2285  CA  ALA A 150      22.682  -0.614 -20.026  0.00  0.00      A     
ATOM   2286  HA  ALA A 150      22.872   0.360 -19.581  0.00  0.00      A     
ATOM   2287  CB  ALA A 150      23.906  -0.990 -20.866  0.00  0.00      A     
ATOM   2288  HB1 ALA A 150      24.054  -0.261 -21.664  0.00  0.00      A     
ATOM   2289  HB2 ALA A 150      23.764  -1.983 -21.290  0.00  0.00      A     
ATOM   2290  HB3 ALA A 150      24.794  -0.999 -20.234  0.00  0.00      A     
ATOM   2291  C   ALA A 150      21.369  -0.429 -20.832  0.00  0.00      A     
ATOM   2292  O   ALA A 150      21.370  -0.031 -21.997  0.00  0.00      A     
ATOM   2293  N   GLU A 151      20.232  -0.732 -20.203  0.00  0.00      A     
ATOM   2294  HN  GLU A 151      20.341  -1.244 -19.337  0.00  0.00      A     
ATOM   2295  CA  GLU A 151      18.862  -0.394 -20.647  0.00  0.00      A     
ATOM   2296  HA  GLU A 151      18.898   0.530 -21.226  0.00  0.00      A     
ATOM   2297  CB  GLU A 151      18.321  -1.493 -21.576  0.00  0.00      A     
ATOM   2298  HB1 GLU A 151      18.934  -1.531 -22.476  0.00  0.00      A     
ATOM   2299  HB2 GLU A 151      17.302  -1.240 -21.870  0.00  0.00      A     
ATOM   2300  CG  GLU A 151      18.324  -2.876 -20.924  0.00  0.00      A     
ATOM   2301  HG1 GLU A 151      17.730  -2.838 -20.013  0.00  0.00      A     
ATOM   2302  HG2 GLU A 151      19.341  -3.153 -20.645  0.00  0.00      A     
ATOM   2303  CD  GLU A 151      17.776  -3.935 -21.878  0.00  0.00      A     
ATOM   2304  OE1 GLU A 151      16.539  -4.096 -21.980  0.00  0.00      A     
ATOM   2305  OE2 GLU A 151      18.588  -4.649 -22.510  0.00  0.00      A     
ATOM   2306  C   GLU A 151      17.874  -0.110 -19.486  0.00  0.00      A     
ATOM   2307  O   GLU A 151      16.811   0.471 -19.702  0.00  0.00      A     
ATOM   2308  N   ARG A 152      18.232  -0.462 -18.240  0.00  0.00      A     
ATOM   2309  HN  ARG A 152      19.060  -1.041 -18.157  0.00  0.00      A     
ATOM   2310  CA  ARG A 152      17.633   0.032 -16.977  0.00  0.00      A     
ATOM   2311  HA  ARG A 152      16.623  -0.356 -16.861  0.00  0.00      A     
ATOM   2312  CB  ARG A 152      18.510  -0.474 -15.812  0.00  0.00      A     
ATOM   2313  HB1 ARG A 152      18.288   0.098 -14.909  0.00  0.00      A     
ATOM   2314  HB2 ARG A 152      19.554  -0.289 -16.069  0.00  0.00      A     
ATOM   2315  CG  ARG A 152      18.387  -1.972 -15.499  0.00  0.00      A     
ATOM   2316  HG1 ARG A 152      19.277  -2.294 -14.960  0.00  0.00      A     
ATOM   2317  HG2 ARG A 152      18.323  -2.533 -16.425  0.00  0.00      A     
ATOM   2318  CD  ARG A 152      17.159  -2.329 -14.674  0.00  0.00      A     
ATOM   2319  HD1 ARG A 152      17.088  -3.415 -14.622  0.00  0.00      A     
ATOM   2320  HD2 ARG A 152      16.280  -1.961 -15.202  0.00  0.00      A     
ATOM   2321  NE  ARG A 152      17.196  -1.750 -13.321  0.00  0.00      A     
ATOM   2322  HE  ARG A 152      16.763  -0.837 -13.208  0.00  0.00      A     
ATOM   2323  CZ  ARG A 152      17.652  -2.296 -12.227  0.00  0.00      A     
ATOM   2324  NH1 ARG A 152      18.242  -3.432 -12.160  0.00  0.00      A     
ATOM   2325 HH11 ARG A 152      18.580  -3.715 -11.256  0.00  0.00      A     
ATOM   2326 HH12 ARG A 152      18.429  -3.960 -13.000  0.00  0.00      A     
ATOM   2327  NH2 ARG A 152      17.540  -1.718 -11.094  0.00  0.00      A     
ATOM   2328 HH21 ARG A 152      17.965  -2.160 -10.297  0.00  0.00      A     
ATOM   2329 HH22 ARG A 152      17.126  -0.791 -11.072  0.00  0.00      A     
ATOM   2330  C   ARG A 152      17.547   1.569 -16.923  0.00  0.00      A     
ATOM   2331  O   ARG A 152      18.513   2.256 -17.249  0.00  0.00      A     
ATOM   2332  N   GLU A 153      16.447   2.130 -16.426  0.00  0.00      A     
ATOM   2333  HN  GLU A 153      15.695   1.510 -16.153  0.00  0.00      A     
ATOM   2334  CA  GLU A 153      16.333   3.580 -16.148  0.00  0.00      A     
ATOM   2335  HA  GLU A 153      16.815   4.119 -16.965  0.00  0.00      A     
ATOM   2336  CB  GLU A 153      14.847   4.040 -16.128  0.00  0.00      A     
ATOM   2337  HB1 GLU A 153      14.412   3.837 -15.151  0.00  0.00      A     
ATOM   2338  HB2 GLU A 153      14.294   3.465 -16.870  0.00  0.00      A     
ATOM   2339  CG  GLU A 153      14.673   5.536 -16.477  0.00  0.00      A     
ATOM   2340  HG1 GLU A 153      15.183   5.724 -17.426  0.00  0.00      A     
ATOM   2341  HG2 GLU A 153      15.185   6.135 -15.722  0.00  0.00      A     
ATOM   2342  CD  GLU A 153      13.201   6.005 -16.611  0.00  0.00      A     
ATOM   2343  OE1 GLU A 153      12.698   6.716 -15.701  0.00  0.00      A     
ATOM   2344  OE2 GLU A 153      12.576   5.737 -17.664  0.00  0.00      A     
ATOM   2345  C   GLU A 153      17.112   3.961 -14.866  0.00  0.00      A     
ATOM   2346  O   GLU A 153      17.723   5.028 -14.823  0.00  0.00      A     
ATOM   2347  N   PHE A 154      17.209   3.045 -13.884  0.00  0.00      A     
ATOM   2348  HN  PHE A 154      16.695   2.175 -14.004  0.00  0.00      A     
ATOM   2349  CA  PHE A 154      17.860   3.237 -12.572  0.00  0.00      A     
ATOM   2350  HA  PHE A 154      18.632   3.997 -12.659  0.00  0.00      A     
ATOM   2351  CB  PHE A 154      16.804   3.775 -11.591  0.00  0.00      A     
ATOM   2352  HB1 PHE A 154      17.260   3.964 -10.625  0.00  0.00      A     
ATOM   2353  HB2 PHE A 154      16.037   3.013 -11.449  0.00  0.00      A     
ATOM   2354  CG  PHE A 154      16.138   5.058 -12.047  0.00  0.00      A     
ATOM   2355  CD1 PHE A 154      16.860   6.266 -12.114  0.00  0.00      A     
ATOM   2356  HD1 PHE A 154      17.900   6.289 -11.846  0.00  0.00      A     
ATOM   2357  CE1 PHE A 154      16.263   7.427 -12.631  0.00  0.00      A     
ATOM   2358  HE1 PHE A 154      16.835   8.339 -12.721  0.00  0.00      A     
ATOM   2359  CZ  PHE A 154      14.947   7.372 -13.114  0.00  0.00      A     
ATOM   2360  HZ  PHE A 154      14.513   8.246 -13.572  0.00  0.00      A     
ATOM   2361  CE2 PHE A 154      14.230   6.165 -13.060  0.00  0.00      A     
ATOM   2362  HE2 PHE A 154      13.232   6.096 -13.459  0.00  0.00      A     
ATOM   2363  CD2 PHE A 154      14.818   5.015 -12.516  0.00  0.00      A     
ATOM   2364  HD2 PHE A 154      14.266   4.089 -12.501  0.00  0.00      A     
ATOM   2365  C   PHE A 154      18.527   1.938 -12.041  0.00  0.00      A     
ATOM   2366  O   PHE A 154      17.841   1.030 -11.570  0.00  0.00      A     
ATOM   2367  N   ARG A 155      19.867   1.821 -12.130  0.00  0.00      A     
ATOM   2368  HN  ARG A 155      20.346   2.615 -12.543  0.00  0.00      A     
ATOM   2369  CA  ARG A 155      20.671   0.576 -11.931  0.00  0.00      A     
ATOM   2370  HA  ARG A 155      20.417  -0.113 -12.738  0.00  0.00      A     
ATOM   2371  CB  ARG A 155      22.182   0.889 -12.033  0.00  0.00      A     
ATOM   2372  HB1 ARG A 155      22.730   0.103 -11.512  0.00  0.00      A     
ATOM   2373  HB2 ARG A 155      22.406   1.818 -11.511  0.00  0.00      A     
ATOM   2374  CG  ARG A 155      22.721   0.975 -13.472  0.00  0.00      A     
ATOM   2375  HG1 ARG A 155      22.575   1.989 -13.839  0.00  0.00      A     
ATOM   2376  HG2 ARG A 155      22.175   0.285 -14.116  0.00  0.00      A     
ATOM   2377  CD  ARG A 155      24.215   0.631 -13.562  0.00  0.00      A     
ATOM   2378  HD1 ARG A 155      24.769   1.248 -12.852  0.00  0.00      A     
ATOM   2379  HD2 ARG A 155      24.564   0.879 -14.564  0.00  0.00      A     
ATOM   2380  NE  ARG A 155      24.442  -0.800 -13.273  0.00  0.00      A     
ATOM   2381  HE  ARG A 155      24.062  -1.170 -12.413  0.00  0.00      A     
ATOM   2382  CZ  ARG A 155      25.016  -1.713 -14.011  0.00  0.00      A     
ATOM   2383  NH1 ARG A 155      25.664  -1.505 -15.097  0.00  0.00      A     
ATOM   2384 HH11 ARG A 155      26.022  -2.309 -15.583  0.00  0.00      A     
ATOM   2385 HH12 ARG A 155      25.811  -0.564 -15.434  0.00  0.00      A     
ATOM   2386  NH2 ARG A 155      24.926  -2.943 -13.675  0.00  0.00      A     
ATOM   2387 HH21 ARG A 155      25.329  -3.634 -14.297  0.00  0.00      A     
ATOM   2388 HH22 ARG A 155      24.341  -3.187 -12.893  0.00  0.00      A     
ATOM   2389  C   ARG A 155      20.447  -0.261 -10.658  0.00  0.00      A     
ATOM   2390  O   ARG A 155      20.747  -1.458 -10.680  0.00  0.00      A     
ATOM   2391  N   GLY A 156      19.971   0.308  -9.554  0.00  0.00      A     
ATOM   2392  HN  GLY A 156      19.729   1.289  -9.616  0.00  0.00      A     
ATOM   2393  CA  GLY A 156      19.890  -0.389  -8.253  0.00  0.00      A     
ATOM   2394  HA1 GLY A 156      20.707  -1.106  -8.180  0.00  0.00      A     
ATOM   2395  HA2 GLY A 156      18.956  -0.948  -8.204  0.00  0.00      A     
ATOM   2396  C   GLY A 156      19.958   0.505  -7.008  0.00  0.00      A     
ATOM   2397  O   GLY A 156      19.577   1.672  -7.042  0.00  0.00      A     
ATOM   2398  N   LEU A 157      20.409  -0.051  -5.881  0.00  0.00      A     
ATOM   2399  HN  LEU A 157      20.781  -0.993  -5.942  0.00  0.00      A     
ATOM   2400  CA  LEU A 157      20.531   0.650  -4.595  0.00  0.00      A     
ATOM   2401  HA  LEU A 157      19.532   0.950  -4.278  0.00  0.00      A     
ATOM   2402  CB  LEU A 157      21.076  -0.354  -3.559  0.00  0.00      A     
ATOM   2403  HB1 LEU A 157      22.000  -0.779  -3.945  0.00  0.00      A     
ATOM   2404  HB2 LEU A 157      20.351  -1.161  -3.464  0.00  0.00      A     
ATOM   2405  CG  LEU A 157      21.381   0.199  -2.153  0.00  0.00      A     
ATOM   2406  HG  LEU A 157      22.241   0.866  -2.199  0.00  0.00      A     
ATOM   2407  CD1 LEU A 157      20.206   0.952  -1.544  0.00  0.00      A     
ATOM   2408 HD11 LEU A 157      20.415   1.177  -0.498  0.00  0.00      A     
ATOM   2409 HD12 LEU A 157      19.304   0.349  -1.625  0.00  0.00      A     
ATOM   2410 HD13 LEU A 157      20.057   1.895  -2.064  0.00  0.00      A     
ATOM   2411  CD2 LEU A 157      21.707  -0.963  -1.222  0.00  0.00      A     
ATOM   2412 HD21 LEU A 157      21.924  -0.590  -0.221  0.00  0.00      A     
ATOM   2413 HD22 LEU A 157      22.580  -1.494  -1.592  0.00  0.00      A     
ATOM   2414 HD23 LEU A 157      20.869  -1.656  -1.173  0.00  0.00      A     
ATOM   2415  C   LEU A 157      21.378   1.936  -4.668  0.00  0.00      A     
ATOM   2416  O   LEU A 157      20.857   3.016  -4.378  0.00  0.00      A     
ATOM   2417  N   GLY A 158      22.652   1.840  -5.058  0.00  0.00      A     
ATOM   2418  HN  GLY A 158      23.001   0.934  -5.355  0.00  0.00      A     
ATOM   2419  CA  GLY A 158      23.614   2.951  -4.978  0.00  0.00      A     
ATOM   2420  HA1 GLY A 158      24.617   2.561  -5.137  0.00  0.00      A     
ATOM   2421  HA2 GLY A 158      23.575   3.397  -3.983  0.00  0.00      A     
ATOM   2422  C   GLY A 158      23.403   4.059  -6.009  0.00  0.00      A     
ATOM   2423  O   GLY A 158      23.416   5.242  -5.661  0.00  0.00      A     
ATOM   2424  N   ASP A 159      23.112   3.697  -7.259  0.00  0.00      A     
ATOM   2425  HN  ASP A 159      23.103   2.708  -7.486  0.00  0.00      A     
ATOM   2426  CA  ASP A 159      22.807   4.660  -8.325  0.00  0.00      A     
ATOM   2427  HA  ASP A 159      23.662   5.323  -8.422  0.00  0.00      A     
ATOM   2428  CB  ASP A 159      22.662   3.914  -9.656  0.00  0.00      A     
ATOM   2429  HB1 ASP A 159      21.727   3.353  -9.659  0.00  0.00      A     
ATOM   2430  HB2 ASP A 159      23.481   3.200  -9.752  0.00  0.00      A     
ATOM   2431  CG  ASP A 159      22.717   4.852 -10.861  0.00  0.00      A     
ATOM   2432  OD1 ASP A 159      21.690   5.023 -11.552  0.00  0.00      A     
ATOM   2433  OD2 ASP A 159      23.794   5.407 -11.168  0.00  0.00      A     
ATOM   2434  C   ASP A 159      21.574   5.522  -7.981  0.00  0.00      A     
ATOM   2435  O   ASP A 159      21.501   6.698  -8.339  0.00  0.00      A     
ATOM   2436  N   CYS A 160      20.650   4.977  -7.175  0.00  0.00      A     
ATOM   2437  HN  CYS A 160      20.780   4.014  -6.899  0.00  0.00      A     
ATOM   2438  CA  CYS A 160      19.515   5.717  -6.622  0.00  0.00      A     
ATOM   2439  HA  CYS A 160      19.140   6.316  -7.442  0.00  0.00      A     
ATOM   2440  CB  CYS A 160      18.372   4.778  -6.215  0.00  0.00      A     
ATOM   2441  HB1 CYS A 160      17.976   5.071  -5.242  0.00  0.00      A     
ATOM   2442  HB2 CYS A 160      18.719   3.748  -6.148  0.00  0.00      A     
ATOM   2443  SG  CYS A 160      17.044   4.923  -7.447  0.00  0.00      A     
ATOM   2444  HG1 CYS A 160      16.923   6.256  -7.398  0.00  0.00      A     
ATOM   2445  C   CYS A 160      19.844   6.775  -5.551  0.00  0.00      A     
ATOM   2446  O   CYS A 160      18.916   7.434  -5.078  0.00  0.00      A     
ATOM   2447  N   LEU A 161      21.121   7.078  -5.289  0.00  0.00      A     
ATOM   2448  HN  LEU A 161      21.839   6.450  -5.635  0.00  0.00      A     
ATOM   2449  CA  LEU A 161      21.551   8.334  -4.646  0.00  0.00      A     
ATOM   2450  HA  LEU A 161      20.660   8.856  -4.305  0.00  0.00      A     
ATOM   2451  CB  LEU A 161      22.389   7.983  -3.401  0.00  0.00      A     
ATOM   2452  HB1 LEU A 161      23.413   7.777  -3.714  0.00  0.00      A     
ATOM   2453  HB2 LEU A 161      21.992   7.071  -2.955  0.00  0.00      A     
ATOM   2454  CG  LEU A 161      22.405   9.061  -2.300  0.00  0.00      A     
ATOM   2455  HG  LEU A 161      22.818   9.988  -2.688  0.00  0.00      A     
ATOM   2456  CD1 LEU A 161      21.020   9.329  -1.712  0.00  0.00      A     
ATOM   2457 HD11 LEU A 161      21.110   9.964  -0.831  0.00  0.00      A     
ATOM   2458 HD12 LEU A 161      20.551   8.389  -1.423  0.00  0.00      A     
ATOM   2459 HD13 LEU A 161      20.395   9.848  -2.435  0.00  0.00      A     
ATOM   2460  CD2 LEU A 161      23.266   8.583  -1.139  0.00  0.00      A     
ATOM   2461 HD21 LEU A 161      22.837   7.673  -0.724  0.00  0.00      A     
ATOM   2462 HD22 LEU A 161      23.305   9.346  -0.363  0.00  0.00      A     
ATOM   2463 HD23 LEU A 161      24.274   8.383  -1.495  0.00  0.00      A     
ATOM   2464  C   LEU A 161      22.258   9.338  -5.595  0.00  0.00      A     
ATOM   2465  O   LEU A 161      22.476  10.487  -5.208  0.00  0.00      A     
ATOM   2466  N   VAL A 162      22.517   8.980  -6.863  0.00  0.00      A     
ATOM   2467  HN  VAL A 162      22.233   8.049  -7.152  0.00  0.00      A     
ATOM   2468  CA  VAL A 162      23.308   9.787  -7.832  0.00  0.00      A     
ATOM   2469  HA  VAL A 162      23.498  10.750  -7.379  0.00  0.00      A     
ATOM   2470  CB  VAL A 162      24.713   9.196  -8.083  0.00  0.00      A     
ATOM   2471  HB  VAL A 162      25.183   9.728  -8.906  0.00  0.00      A     
ATOM   2472  CG1 VAL A 162      25.608   9.371  -6.854  0.00  0.00      A     
ATOM   2473 HG11 VAL A 162      25.191   8.845  -5.996  0.00  0.00      A     
ATOM   2474 HG12 VAL A 162      25.701  10.430  -6.613  0.00  0.00      A     
ATOM   2475 HG13 VAL A 162      26.600   8.973  -7.063  0.00  0.00      A     
ATOM   2476  CG2 VAL A 162      24.683   7.715  -8.437  0.00  0.00      A     
ATOM   2477 HG21 VAL A 162      25.669   7.402  -8.781  0.00  0.00      A     
ATOM   2478 HG22 VAL A 162      23.959   7.538  -9.230  0.00  0.00      A     
ATOM   2479 HG23 VAL A 162      24.419   7.133  -7.555  0.00  0.00      A     
ATOM   2480  C   VAL A 162      22.624  10.174  -9.157  0.00  0.00      A     
ATOM   2481  O   VAL A 162      23.218  10.945  -9.915  0.00  0.00      A     
ATOM   2482  N   LYS A 163      21.355   9.803  -9.410  0.00  0.00      A     
ATOM   2483  HN  LYS A 163      20.937   9.153  -8.751  0.00  0.00      A     
ATOM   2484  CA  LYS A 163      20.566  10.263 -10.594  0.00  0.00      A     
ATOM   2485  HA  LYS A 163      21.180  10.964 -11.159  0.00  0.00      A     
ATOM   2486  CB  LYS A 163      20.295   9.096 -11.565  0.00  0.00      A     
ATOM   2487  HB1 LYS A 163      19.621   9.453 -12.345  0.00  0.00      A     
ATOM   2488  HB2 LYS A 163      19.811   8.273 -11.046  0.00  0.00      A     
ATOM   2489  CG  LYS A 163      21.579   8.575 -12.232  0.00  0.00      A     
ATOM   2490  HG1 LYS A 163      22.149   7.995 -11.507  0.00  0.00      A     
ATOM   2491  HG2 LYS A 163      22.175   9.427 -12.561  0.00  0.00      A     
ATOM   2492  CD  LYS A 163      21.266   7.708 -13.460  0.00  0.00      A     
ATOM   2493  HD1 LYS A 163      20.607   8.275 -14.118  0.00  0.00      A     
ATOM   2494  HD2 LYS A 163      20.734   6.808 -13.157  0.00  0.00      A     
ATOM   2495  CE  LYS A 163      22.524   7.360 -14.273  0.00  0.00      A     
ATOM   2496  HE1 LYS A 163      23.235   8.185 -14.176  0.00  0.00      A     
ATOM   2497  HE2 LYS A 163      22.238   7.289 -15.328  0.00  0.00      A     
ATOM   2498  NZ  LYS A 163      23.175   6.088 -13.873  0.00  0.00      A     
ATOM   2499  HZ1 LYS A 163      23.253   5.982 -12.861  0.00  0.00      A     
ATOM   2500  HZ2 LYS A 163      24.099   6.018 -14.290  0.00  0.00      A     
ATOM   2501  HZ3 LYS A 163      22.685   5.276 -14.240  0.00  0.00      A     
ATOM   2502  C   LYS A 163      19.288  11.084 -10.314  0.00  0.00      A     
ATOM   2503  O   LYS A 163      19.081  12.093 -10.986  0.00  0.00      A     
ATOM   2504  N   ILE A 164      18.486  10.785  -9.286  0.00  0.00      A     
ATOM   2505  HN  ILE A 164      18.724   9.959  -8.754  0.00  0.00      A     
ATOM   2506  CA  ILE A 164      17.308  11.591  -8.845  0.00  0.00      A     
ATOM   2507  HA  ILE A 164      16.869  12.016  -9.748  0.00  0.00      A     
ATOM   2508  CB  ILE A 164      16.171  10.729  -8.225  0.00  0.00      A     
ATOM   2509  HB  ILE A 164      15.384  11.407  -7.895  0.00  0.00      A     
ATOM   2510  CG2 ILE A 164      15.542   9.818  -9.295  0.00  0.00      A     
ATOM   2511 HG21 ILE A 164      14.774   9.186  -8.855  0.00  0.00      A     
ATOM   2512 HG22 ILE A 164      16.297   9.188  -9.758  0.00  0.00      A     
ATOM   2513 HG23 ILE A 164      15.081  10.420 -10.071  0.00  0.00      A     
ATOM   2514  CG1 ILE A 164      16.591   9.887  -7.009  0.00  0.00      A     
ATOM   2515 HG11 ILE A 164      17.303  10.456  -6.418  0.00  0.00      A     
ATOM   2516 HG12 ILE A 164      17.062   8.970  -7.348  0.00  0.00      A     
ATOM   2517  CD  ILE A 164      15.426   9.481  -6.102  0.00  0.00      A     
ATOM   2518  HD1 ILE A 164      15.820   9.020  -5.197  0.00  0.00      A     
ATOM   2519  HD2 ILE A 164      14.787   8.762  -6.611  0.00  0.00      A     
ATOM   2520  HD3 ILE A 164      14.845  10.359  -5.826  0.00  0.00      A     
ATOM   2521  C   ILE A 164      17.660  12.849  -8.001  0.00  0.00      A     
ATOM   2522  O   ILE A 164      16.828  13.395  -7.277  0.00  0.00      A     
ATOM   2523  N   TYR A 165      18.886  13.363  -8.136  0.00  0.00      A     
ATOM   2524  HN  TYR A 165      19.567  12.777  -8.590  0.00  0.00      A     
ATOM   2525  CA  TYR A 165      19.314  14.728  -7.749  0.00  0.00      A     
ATOM   2526  HA  TYR A 165      18.445  15.315  -7.472  0.00  0.00      A     
ATOM   2527  CB  TYR A 165      20.198  14.641  -6.490  0.00  0.00      A     
ATOM   2528  HB1 TYR A 165      20.916  13.832  -6.620  0.00  0.00      A     
ATOM   2529  HB2 TYR A 165      19.566  14.361  -5.647  0.00  0.00      A     
ATOM   2530  CG  TYR A 165      20.959  15.905  -6.117  0.00  0.00      A     
ATOM   2531  CD1 TYR A 165      20.276  17.052  -5.666  0.00  0.00      A     
ATOM   2532  HD1 TYR A 165      19.202  17.021  -5.562  0.00  0.00      A     
ATOM   2533  CE1 TYR A 165      20.994  18.219  -5.318  0.00  0.00      A     
ATOM   2534  HE1 TYR A 165      20.483  19.099  -4.959  0.00  0.00      A     
ATOM   2535  CZ  TYR A 165      22.401  18.228  -5.390  0.00  0.00      A     
ATOM   2536  OH  TYR A 165      23.117  19.297  -4.953  0.00  0.00      A     
ATOM   2537  HH  TYR A 165      22.556  19.981  -4.550  0.00  0.00      A     
ATOM   2538  CE2 TYR A 165      23.081  17.077  -5.828  0.00  0.00      A     
ATOM   2539  HE2 TYR A 165      24.159  17.078  -5.841  0.00  0.00      A     
ATOM   2540  CD2 TYR A 165      22.363  15.927  -6.200  0.00  0.00      A     
ATOM   2541  HD2 TYR A 165      22.898  15.046  -6.512  0.00  0.00      A     
ATOM   2542  C   TYR A 165      19.978  15.507  -8.915  0.00  0.00      A     
ATOM   2543  O   TYR A 165      20.120  16.730  -8.860  0.00  0.00      A     
ATOM   2544  N   LYS A 166      20.305  14.817 -10.016  0.00  0.00      A     
ATOM   2545  HN  LYS A 166      20.057  13.840 -10.013  0.00  0.00      A     
ATOM   2546  CA  LYS A 166      21.151  15.264 -11.141  0.00  0.00      A     
ATOM   2547  HA  LYS A 166      22.089  15.643 -10.734  0.00  0.00      A     
ATOM   2548  CB  LYS A 166      21.427  14.003 -11.981  0.00  0.00      A     
ATOM   2549  HB1 LYS A 166      20.569  13.809 -12.628  0.00  0.00      A     
ATOM   2550  HB2 LYS A 166      21.532  13.148 -11.312  0.00  0.00      A     
ATOM   2551  CG  LYS A 166      22.691  14.037 -12.841  0.00  0.00      A     
ATOM   2552  HG1 LYS A 166      22.662  14.880 -13.531  0.00  0.00      A     
ATOM   2553  HG2 LYS A 166      22.691  13.120 -13.428  0.00  0.00      A     
ATOM   2554  CD  LYS A 166      23.973  14.057 -11.998  0.00  0.00      A     
ATOM   2555  HD1 LYS A 166      24.609  13.245 -12.339  0.00  0.00      A     
ATOM   2556  HD2 LYS A 166      23.744  13.865 -10.951  0.00  0.00      A     
ATOM   2557  CE  LYS A 166      24.712  15.392 -12.140  0.00  0.00      A     
ATOM   2558  HE1 LYS A 166      24.003  16.199 -11.937  0.00  0.00      A     
ATOM   2559  HE2 LYS A 166      25.061  15.496 -13.171  0.00  0.00      A     
ATOM   2560  NZ  LYS A 166      25.850  15.500 -11.197  0.00  0.00      A     
ATOM   2561  HZ1 LYS A 166      26.526  14.750 -11.334  0.00  0.00      A     
ATOM   2562  HZ2 LYS A 166      25.504  15.463 -10.241  0.00  0.00      A     
ATOM   2563  HZ3 LYS A 166      26.332  16.390 -11.301  0.00  0.00      A     
ATOM   2564  C   LYS A 166      20.597  16.382 -12.037  0.00  0.00      A     
ATOM   2565  O   LYS A 166      21.372  17.068 -12.705  0.00  0.00      A     
ATOM   2566  N   SER A 167      19.279  16.569 -12.080  0.00  0.00      A     
ATOM   2567  HN  SER A 167      18.705  16.021 -11.453  0.00  0.00      A     
ATOM   2568  CA  SER A 167      18.602  17.338 -13.151  0.00  0.00      A     
ATOM   2569  HA  SER A 167      19.264  17.401 -14.013  0.00  0.00      A     
ATOM   2570  CB  SER A 167      17.336  16.615 -13.626  0.00  0.00      A     
ATOM   2571  HB1 SER A 167      16.918  17.140 -14.487  0.00  0.00      A     
ATOM   2572  HB2 SER A 167      16.595  16.604 -12.827  0.00  0.00      A     
ATOM   2573  OG  SER A 167      17.651  15.284 -14.002  0.00  0.00      A     
ATOM   2574  HG1 SER A 167      18.185  15.343 -14.829  0.00  0.00      A     
ATOM   2575  C   SER A 167      18.243  18.783 -12.791  0.00  0.00      A     
ATOM   2576  O   SER A 167      17.859  19.548 -13.669  0.00  0.00      A     
ATOM   2577  N   ASP A 168      18.361  19.179 -11.524  0.00  0.00      A     
ATOM   2578  HN  ASP A 168      18.688  18.503 -10.851  0.00  0.00      A     
ATOM   2579  CA  ASP A 168      18.107  20.556 -11.066  0.00  0.00      A     
ATOM   2580  HA  ASP A 168      18.476  21.238 -11.834  0.00  0.00      A     
ATOM   2581  CB  ASP A 168      16.585  20.757 -10.941  0.00  0.00      A     
ATOM   2582  HB1 ASP A 168      16.237  20.357  -9.990  0.00  0.00      A     
ATOM   2583  HB2 ASP A 168      16.068  20.219 -11.737  0.00  0.00      A     
ATOM   2584  CG  ASP A 168      16.214  22.228 -11.065  0.00  0.00      A     
ATOM   2585  OD1 ASP A 168      16.509  22.818 -12.134  0.00  0.00      A     
ATOM   2586  OD2 ASP A 168      15.644  22.770 -10.097  0.00  0.00      A     
ATOM   2587  C   ASP A 168      18.903  20.896  -9.781  0.00  0.00      A     
ATOM   2588  O   ASP A 168      20.062  20.487  -9.677  0.00  0.00      A     
ATOM   2589  N   GLY A 169      18.331  21.628  -8.816  0.00  0.00      A     
ATOM   2590  HN  GLY A 169      17.405  22.007  -8.993  0.00  0.00      A     
ATOM   2591  CA  GLY A 169      18.958  21.938  -7.517  0.00  0.00      A     
ATOM   2592  HA1 GLY A 169      18.943  23.015  -7.368  0.00  0.00      A     
ATOM   2593  HA2 GLY A 169      19.993  21.613  -7.498  0.00  0.00      A     
ATOM   2594  C   GLY A 169      18.255  21.288  -6.327  0.00  0.00      A     
ATOM   2595  O   GLY A 169      18.418  20.090  -6.073  0.00  0.00      A     
ATOM   2596  N   ILE A 170      17.425  22.060  -5.626  0.00  0.00      A     
ATOM   2597  HN  ILE A 170      17.390  23.048  -5.868  0.00  0.00      A     
ATOM   2598  CA  ILE A 170      16.526  21.565  -4.562  0.00  0.00      A     
ATOM   2599  HA  ILE A 170      16.587  20.480  -4.526  0.00  0.00      A     
ATOM   2600  CB  ILE A 170      16.953  22.074  -3.160  0.00  0.00      A     
ATOM   2601  HB  ILE A 170      16.245  21.673  -2.435  0.00  0.00      A     
ATOM   2602  CG2 ILE A 170      18.338  21.517  -2.785  0.00  0.00      A     
ATOM   2603 HG21 ILE A 170      18.592  21.781  -1.760  0.00  0.00      A     
ATOM   2604 HG22 ILE A 170      19.102  21.907  -3.457  0.00  0.00      A     
ATOM   2605 HG23 ILE A 170      18.338  20.436  -2.836  0.00  0.00      A     
ATOM   2606  CG1 ILE A 170      16.946  23.614  -3.047  0.00  0.00      A     
ATOM   2607 HG11 ILE A 170      15.977  23.991  -3.372  0.00  0.00      A     
ATOM   2608 HG12 ILE A 170      17.713  24.028  -3.701  0.00  0.00      A     
ATOM   2609  CD  ILE A 170      17.191  24.146  -1.628  0.00  0.00      A     
ATOM   2610  HD1 ILE A 170      18.190  23.887  -1.280  0.00  0.00      A     
ATOM   2611  HD2 ILE A 170      16.446  23.742  -0.942  0.00  0.00      A     
ATOM   2612  HD3 ILE A 170      17.119  25.232  -1.638  0.00  0.00      A     
ATOM   2613  C   ILE A 170      15.046  21.837  -4.873  0.00  0.00      A     
ATOM   2614  O   ILE A 170      14.186  21.028  -4.526  0.00  0.00      A     
ATOM   2615  N   LYS A 171      14.729  22.905  -5.618  0.00  0.00      A     
ATOM   2616  HN  LYS A 171      15.498  23.517  -5.881  0.00  0.00      A     
ATOM   2617  CA  LYS A 171      13.365  23.332  -6.000  0.00  0.00      A     
ATOM   2618  HA  LYS A 171      12.804  23.463  -5.075  0.00  0.00      A     
ATOM   2619  CB  LYS A 171      13.472  24.713  -6.683  0.00  0.00      A     
ATOM   2620  HB1 LYS A 171      14.110  24.620  -7.564  0.00  0.00      A     
ATOM   2621  HB2 LYS A 171      13.957  25.406  -5.993  0.00  0.00      A     
ATOM   2622  CG  LYS A 171      12.141  25.342  -7.128  0.00  0.00      A     
ATOM   2623  HG1 LYS A 171      11.720  24.734  -7.928  0.00  0.00      A     
ATOM   2624  HG2 LYS A 171      12.351  26.324  -7.546  0.00  0.00      A     
ATOM   2625  CD  LYS A 171      11.102  25.509  -6.008  0.00  0.00      A     
ATOM   2626  HD1 LYS A 171      11.416  26.303  -5.328  0.00  0.00      A     
ATOM   2627  HD2 LYS A 171      10.994  24.584  -5.445  0.00  0.00      A     
ATOM   2628  CE  LYS A 171       9.747  25.851  -6.626  0.00  0.00      A     
ATOM   2629  HE1 LYS A 171       9.557  25.156  -7.450  0.00  0.00      A     
ATOM   2630  HE2 LYS A 171       9.787  26.862  -7.042  0.00  0.00      A     
ATOM   2631  NZ  LYS A 171       8.659  25.741  -5.630  0.00  0.00      A     
ATOM   2632  HZ1 LYS A 171       7.746  25.859  -6.059  0.00  0.00      A     
ATOM   2633  HZ2 LYS A 171       8.763  26.434  -4.890  0.00  0.00      A     
ATOM   2634  HZ3 LYS A 171       8.668  24.834  -5.175  0.00  0.00      A     
ATOM   2635  C   LYS A 171      12.542  22.323  -6.828  0.00  0.00      A     
ATOM   2636  O   LYS A 171      11.318  22.428  -6.849  0.00  0.00      A     
ATOM   2637  N   GLY A 172      13.145  21.278  -7.397  0.00  0.00      A     
ATOM   2638  HN  GLY A 172      14.155  21.226  -7.342  0.00  0.00      A     
ATOM   2639  CA  GLY A 172      12.436  20.238  -8.166  0.00  0.00      A     
ATOM   2640  HA1 GLY A 172      13.099  19.892  -8.958  0.00  0.00      A     
ATOM   2641  HA2 GLY A 172      11.556  20.668  -8.648  0.00  0.00      A     
ATOM   2642  C   GLY A 172      11.984  18.994  -7.377  0.00  0.00      A     
ATOM   2643  O   GLY A 172      11.071  18.304  -7.830  0.00  0.00      A     
ATOM   2644  N   LEU A 173      12.565  18.708  -6.202  0.00  0.00      A     
ATOM   2645  HN  LEU A 173      13.309  19.332  -5.910  0.00  0.00      A     
ATOM   2646  CA  LEU A 173      12.477  17.402  -5.502  0.00  0.00      A     
ATOM   2647  HA  LEU A 173      12.220  16.663  -6.260  0.00  0.00      A     
ATOM   2648  CB  LEU A 173      13.907  17.067  -5.013  0.00  0.00      A     
ATOM   2649  HB1 LEU A 173      14.159  17.753  -4.203  0.00  0.00      A     
ATOM   2650  HB2 LEU A 173      14.601  17.270  -5.829  0.00  0.00      A     
ATOM   2651  CG  LEU A 173      14.176  15.626  -4.529  0.00  0.00      A     
ATOM   2652  HG  LEU A 173      13.593  15.429  -3.645  0.00  0.00      A     
ATOM   2653  CD1 LEU A 173      13.825  14.522  -5.524  0.00  0.00      A     
ATOM   2654 HD11 LEU A 173      14.471  14.565  -6.396  0.00  0.00      A     
ATOM   2655 HD12 LEU A 173      12.789  14.627  -5.840  0.00  0.00      A     
ATOM   2656 HD13 LEU A 173      13.918  13.551  -5.045  0.00  0.00      A     
ATOM   2657  CD2 LEU A 173      15.634  15.479  -4.114  0.00  0.00      A     
ATOM   2658 HD21 LEU A 173      15.909  16.305  -3.460  0.00  0.00      A     
ATOM   2659 HD22 LEU A 173      16.291  15.489  -4.982  0.00  0.00      A     
ATOM   2660 HD23 LEU A 173      15.765  14.565  -3.542  0.00  0.00      A     
ATOM   2661  C   LEU A 173      11.367  17.257  -4.411  0.00  0.00      A     
ATOM   2662  O   LEU A 173      11.395  16.329  -3.601  0.00  0.00      A     
ATOM   2663  N   TYR A 174      10.360  18.135  -4.402  0.00  0.00      A     
ATOM   2664  HN  TYR A 174      10.426  18.917  -5.044  0.00  0.00      A     
ATOM   2665  CA  TYR A 174       9.138  18.055  -3.567  0.00  0.00      A     
ATOM   2666  HA  TYR A 174       9.035  17.031  -3.214  0.00  0.00      A     
ATOM   2667  CB  TYR A 174       9.257  18.982  -2.334  0.00  0.00      A     
ATOM   2668  HB1 TYR A 174       8.285  19.057  -1.852  0.00  0.00      A     
ATOM   2669  HB2 TYR A 174       9.497  19.987  -2.675  0.00  0.00      A     
ATOM   2670  CG  TYR A 174      10.219  18.569  -1.228  0.00  0.00      A     
ATOM   2671  CD1 TYR A 174      11.000  19.546  -0.579  0.00  0.00      A     
ATOM   2672  HD1 TYR A 174      10.941  20.579  -0.897  0.00  0.00      A     
ATOM   2673  CE1 TYR A 174      11.857  19.185   0.482  0.00  0.00      A     
ATOM   2674  HE1 TYR A 174      12.472  19.925   0.971  0.00  0.00      A     
ATOM   2675  CZ  TYR A 174      11.889  17.854   0.937  0.00  0.00      A     
ATOM   2676  OH  TYR A 174      12.740  17.473   1.922  0.00  0.00      A     
ATOM   2677  HH  TYR A 174      12.674  16.512   2.069  0.00  0.00      A     
ATOM   2678  CE2 TYR A 174      11.059  16.891   0.339  0.00  0.00      A     
ATOM   2679  HE2 TYR A 174      11.060  15.884   0.721  0.00  0.00      A     
ATOM   2680  CD2 TYR A 174      10.253  17.240  -0.760  0.00  0.00      A     
ATOM   2681  HD2 TYR A 174       9.645  16.483  -1.231  0.00  0.00      A     
ATOM   2682  C   TYR A 174       7.821  18.316  -4.345  0.00  0.00      A     
ATOM   2683  O   TYR A 174       6.773  18.531  -3.732  0.00  0.00      A     
ATOM   2684  N   GLN A 175       7.837  18.237  -5.684  0.00  0.00      A     
ATOM   2685  HN  GLN A 175       8.722  18.002  -6.111  0.00  0.00      A     
ATOM   2686  CA  GLN A 175       6.645  18.196  -6.560  0.00  0.00      A     
ATOM   2687  HA  GLN A 175       6.000  19.038  -6.315  0.00  0.00      A     
ATOM   2688  CB  GLN A 175       7.046  18.327  -8.045  0.00  0.00      A     
ATOM   2689  HB1 GLN A 175       6.146  18.237  -8.654  0.00  0.00      A     
ATOM   2690  HB2 GLN A 175       7.718  17.512  -8.312  0.00  0.00      A     
ATOM   2691  CG  GLN A 175       7.716  19.668  -8.379  0.00  0.00      A     
ATOM   2692  HG1 GLN A 175       8.565  19.830  -7.719  0.00  0.00      A     
ATOM   2693  HG2 GLN A 175       6.993  20.468  -8.233  0.00  0.00      A     
ATOM   2694  CD  GLN A 175       8.227  19.733  -9.810  0.00  0.00      A     
ATOM   2695  OE1 GLN A 175       7.675  20.400 -10.674  0.00  0.00      A     
ATOM   2696  NE2 GLN A 175       9.311  19.072 -10.119  0.00  0.00      A     
ATOM   2697 HE21 GLN A 175       9.638  19.134 -11.080  0.00  0.00      A     
ATOM   2698 HE22 GLN A 175       9.829  18.568  -9.414  0.00  0.00      A     
ATOM   2699  C   GLN A 175       5.824  16.913  -6.313  0.00  0.00      A     
ATOM   2700  O   GLN A 175       5.998  15.898  -6.989  0.00  0.00      A     
ATOM   2701  N   GLY A 176       5.042  16.904  -5.233  0.00  0.00      A     
ATOM   2702  HN  GLY A 176       4.949  17.779  -4.731  0.00  0.00      A     
ATOM   2703  CA  GLY A 176       4.408  15.704  -4.671  0.00  0.00      A     
ATOM   2704  HA1 GLY A 176       4.916  14.815  -5.044  0.00  0.00      A     
ATOM   2705  HA2 GLY A 176       3.379  15.660  -5.017  0.00  0.00      A     
ATOM   2706  C   GLY A 176       4.425  15.609  -3.137  0.00  0.00      A     
ATOM   2707  O   GLY A 176       3.643  14.850  -2.567  0.00  0.00      A     
ATOM   2708  N   PHE A 177       5.285  16.356  -2.434  0.00  0.00      A     
ATOM   2709  HN  PHE A 177       5.890  16.998  -2.933  0.00  0.00      A     
ATOM   2710  CA  PHE A 177       5.344  16.324  -0.961  0.00  0.00      A     
ATOM   2711  HA  PHE A 177       5.383  15.284  -0.633  0.00  0.00      A     
ATOM   2712  CB  PHE A 177       6.626  17.006  -0.476  0.00  0.00      A     
ATOM   2713  HB1 PHE A 177       6.558  18.074  -0.665  0.00  0.00      A     
ATOM   2714  HB2 PHE A 177       7.450  16.622  -1.074  0.00  0.00      A     
ATOM   2715  CG  PHE A 177       6.951  16.792   0.994  0.00  0.00      A     
ATOM   2716  CD1 PHE A 177       6.251  17.488   2.000  0.00  0.00      A     
ATOM   2717  HD1 PHE A 177       5.458  18.177   1.743  0.00  0.00      A     
ATOM   2718  CE1 PHE A 177       6.578  17.288   3.353  0.00  0.00      A     
ATOM   2719  HE1 PHE A 177       6.033  17.816   4.121  0.00  0.00      A     
ATOM   2720  CZ  PHE A 177       7.621  16.418   3.710  0.00  0.00      A     
ATOM   2721  HZ  PHE A 177       7.884  16.286   4.750  0.00  0.00      A     
ATOM   2722  CE2 PHE A 177       8.333  15.735   2.712  0.00  0.00      A     
ATOM   2723  HE2 PHE A 177       9.155  15.088   2.983  0.00  0.00      A     
ATOM   2724  CD2 PHE A 177       7.984  15.910   1.361  0.00  0.00      A     
ATOM   2725  HD2 PHE A 177       8.531  15.385   0.597  0.00  0.00      A     
ATOM   2726  C   PHE A 177       4.103  16.957  -0.314  0.00  0.00      A     
ATOM   2727  O   PHE A 177       3.490  16.340   0.552  0.00  0.00      A     
ATOM   2728  N   ASN A 178       3.672  18.125  -0.798  0.00  0.00      A     
ATOM   2729  HN  ASN A 178       4.230  18.571  -1.513  0.00  0.00      A     
ATOM   2730  CA  ASN A 178       2.424  18.792  -0.406  0.00  0.00      A     
ATOM   2731  HA  ASN A 178       2.525  19.131   0.628  0.00  0.00      A     
ATOM   2732  CB  ASN A 178       2.258  20.042  -1.298  0.00  0.00      A     
ATOM   2733  HB1 ASN A 178       3.140  20.667  -1.208  0.00  0.00      A     
ATOM   2734  HB2 ASN A 178       1.419  20.627  -0.927  0.00  0.00      A     
ATOM   2735  CG  ASN A 178       2.044  19.774  -2.779  0.00  0.00      A     
ATOM   2736  OD1 ASN A 178       2.615  18.875  -3.377  0.00  0.00      A     
ATOM   2737  ND2 ASN A 178       1.178  20.516  -3.406  0.00  0.00      A     
ATOM   2738 HD21 ASN A 178       1.039  20.380  -4.391  0.00  0.00      A     
ATOM   2739 HD22 ASN A 178       0.620  21.188  -2.889  0.00  0.00      A     
ATOM   2740  C   ASN A 178       1.200  17.846  -0.433  0.00  0.00      A     
ATOM   2741  O   ASN A 178       0.558  17.620   0.589  0.00  0.00      A     
ATOM   2742  N   VAL A 179       0.946  17.190  -1.569  0.00  0.00      A     
ATOM   2743  HN  VAL A 179       1.503  17.438  -2.380  0.00  0.00      A     
ATOM   2744  CA  VAL A 179      -0.113  16.166  -1.718  0.00  0.00      A     
ATOM   2745  HA  VAL A 179      -1.040  16.581  -1.331  0.00  0.00      A     
ATOM   2746  CB  VAL A 179      -0.390  15.811  -3.185  0.00  0.00      A     
ATOM   2747  HB  VAL A 179      -1.168  15.052  -3.214  0.00  0.00      A     
ATOM   2748  CG1 VAL A 179      -0.904  17.021  -3.960  0.00  0.00      A     
ATOM   2749 HG11 VAL A 179      -0.173  17.829  -3.955  0.00  0.00      A     
ATOM   2750 HG12 VAL A 179      -1.823  17.368  -3.499  0.00  0.00      A     
ATOM   2751 HG13 VAL A 179      -1.114  16.739  -4.988  0.00  0.00      A     
ATOM   2752  CG2 VAL A 179       0.851  15.287  -3.895  0.00  0.00      A     
ATOM   2753 HG21 VAL A 179       1.252  14.435  -3.353  0.00  0.00      A     
ATOM   2754 HG22 VAL A 179       1.590  16.082  -3.961  0.00  0.00      A     
ATOM   2755 HG23 VAL A 179       0.590  14.953  -4.893  0.00  0.00      A     
ATOM   2756  C   VAL A 179       0.141  14.879  -0.922  0.00  0.00      A     
ATOM   2757  O   VAL A 179      -0.805  14.189  -0.562  0.00  0.00      A     
ATOM   2758  N   SER A 180       1.391  14.562  -0.569  0.00  0.00      A     
ATOM   2759  HN  SER A 180       2.134  15.173  -0.880  0.00  0.00      A     
ATOM   2760  CA  SER A 180       1.710  13.451   0.354  0.00  0.00      A     
ATOM   2761  HA  SER A 180       1.207  12.547   0.009  0.00  0.00      A     
ATOM   2762  CB  SER A 180       3.212  13.160   0.424  0.00  0.00      A     
ATOM   2763  HB1 SER A 180       3.372  12.301   1.077  0.00  0.00      A     
ATOM   2764  HB2 SER A 180       3.754  14.002   0.848  0.00  0.00      A     
ATOM   2765  OG  SER A 180       3.733  12.857  -0.848  0.00  0.00      A     
ATOM   2766  HG1 SER A 180       3.609  13.627  -1.443  0.00  0.00      A     
ATOM   2767  C   SER A 180       1.245  13.724   1.784  0.00  0.00      A     
ATOM   2768  O   SER A 180       0.623  12.864   2.407  0.00  0.00      A     
ATOM   2769  N   VAL A 181       1.521  14.926   2.306  0.00  0.00      A     
ATOM   2770  HN  VAL A 181       2.043  15.586   1.735  0.00  0.00      A     
ATOM   2771  CA  VAL A 181       1.115  15.336   3.670  0.00  0.00      A     
ATOM   2772  HA  VAL A 181       1.258  14.485   4.324  0.00  0.00      A     
ATOM   2773  CB  VAL A 181       2.011  16.435   4.259  0.00  0.00      A     
ATOM   2774  HB  VAL A 181       1.657  16.660   5.264  0.00  0.00      A     
ATOM   2775  CG1 VAL A 181       3.449  15.916   4.377  0.00  0.00      A     
ATOM   2776 HG11 VAL A 181       3.470  15.026   5.006  0.00  0.00      A     
ATOM   2777 HG12 VAL A 181       4.069  16.685   4.831  0.00  0.00      A     
ATOM   2778 HG13 VAL A 181       3.857  15.682   3.394  0.00  0.00      A     
ATOM   2779  CG2 VAL A 181       2.050  17.727   3.447  0.00  0.00      A     
ATOM   2780 HG21 VAL A 181       1.053  18.152   3.353  0.00  0.00      A     
ATOM   2781 HG22 VAL A 181       2.468  17.554   2.462  0.00  0.00      A     
ATOM   2782 HG23 VAL A 181       2.681  18.442   3.967  0.00  0.00      A     
ATOM   2783  C   VAL A 181      -0.371  15.704   3.762  0.00  0.00      A     
ATOM   2784  O   VAL A 181      -1.070  15.266   4.673  0.00  0.00      A     
ATOM   2785  N   GLN A 182      -0.910  16.353   2.726  0.00  0.00      A     
ATOM   2786  HN  GLN A 182      -0.278  16.728   2.024  0.00  0.00      A     
ATOM   2787  CA  GLN A 182      -2.357  16.519   2.511  0.00  0.00      A     
ATOM   2788  HA  GLN A 182      -2.784  16.997   3.389  0.00  0.00      A     
ATOM   2789  CB  GLN A 182      -2.590  17.462   1.326  0.00  0.00      A     
ATOM   2790  HB1 GLN A 182      -3.645  17.469   1.052  0.00  0.00      A     
ATOM   2791  HB2 GLN A 182      -2.024  17.103   0.470  0.00  0.00      A     
ATOM   2792  CG  GLN A 182      -2.161  18.891   1.685  0.00  0.00      A     
ATOM   2793  HG1 GLN A 182      -1.207  18.872   2.208  0.00  0.00      A     
ATOM   2794  HG2 GLN A 182      -2.890  19.335   2.357  0.00  0.00      A     
ATOM   2795  CD  GLN A 182      -2.006  19.774   0.458  0.00  0.00      A     
ATOM   2796  OE1 GLN A 182      -2.827  19.812  -0.444  0.00  0.00      A     
ATOM   2797  NE2 GLN A 182      -0.931  20.507   0.363  0.00  0.00      A     
ATOM   2798 HE21 GLN A 182      -0.833  21.082  -0.466  0.00  0.00      A     
ATOM   2799 HE22 GLN A 182      -0.277  20.538   1.136  0.00  0.00      A     
ATOM   2800  C   GLN A 182      -3.099  15.181   2.309  0.00  0.00      A     
ATOM   2801  O   GLN A 182      -4.280  15.073   2.642  0.00  0.00      A     
ATOM   2802  N   GLY A 183      -2.402  14.143   1.834  0.00  0.00      A     
ATOM   2803  HN  GLY A 183      -1.476  14.329   1.473  0.00  0.00      A     
ATOM   2804  CA  GLY A 183      -2.891  12.764   1.747  0.00  0.00      A     
ATOM   2805  HA1 GLY A 183      -2.199  12.188   1.132  0.00  0.00      A     
ATOM   2806  HA2 GLY A 183      -3.867  12.752   1.262  0.00  0.00      A     
ATOM   2807  C   GLY A 183      -3.014  12.054   3.100  0.00  0.00      A     
ATOM   2808  O   GLY A 183      -4.050  11.458   3.370  0.00  0.00      A     
ATOM   2809  N   ILE A 184      -2.027  12.147   4.001  0.00  0.00      A     
ATOM   2810  HN  ILE A 184      -1.177  12.634   3.740  0.00  0.00      A     
ATOM   2811  CA  ILE A 184      -2.141  11.528   5.348  0.00  0.00      A     
ATOM   2812  HA  ILE A 184      -2.515  10.518   5.195  0.00  0.00      A     
ATOM   2813  CB  ILE A 184      -0.791  11.366   6.074  0.00  0.00      A     
ATOM   2814  HB  ILE A 184      -0.989  10.956   7.067  0.00  0.00      A     
ATOM   2815  CG2 ILE A 184       0.077  10.346   5.315  0.00  0.00      A     
ATOM   2816 HG21 ILE A 184       0.379  10.752   4.349  0.00  0.00      A     
ATOM   2817 HG22 ILE A 184      -0.487   9.427   5.157  0.00  0.00      A     
ATOM   2818 HG23 ILE A 184       0.963  10.101   5.899  0.00  0.00      A     
ATOM   2819  CG1 ILE A 184      -0.081  12.716   6.242  0.00  0.00      A     
ATOM   2820 HG11 ILE A 184      -0.761  13.433   6.702  0.00  0.00      A     
ATOM   2821 HG12 ILE A 184       0.181  13.069   5.254  0.00  0.00      A     
ATOM   2822  CD  ILE A 184       1.188  12.673   7.090  0.00  0.00      A     
ATOM   2823  HD1 ILE A 184       1.934  12.028   6.628  0.00  0.00      A     
ATOM   2824  HD2 ILE A 184       0.949  12.313   8.091  0.00  0.00      A     
ATOM   2825  HD3 ILE A 184       1.601  13.679   7.159  0.00  0.00      A     
ATOM   2826  C   ILE A 184      -3.173  12.195   6.276  0.00  0.00      A     
ATOM   2827  O   ILE A 184      -3.757  11.511   7.117  0.00  0.00      A     
ATOM   2828  N   ILE A 185      -3.482  13.487   6.098  0.00  0.00      A     
ATOM   2829  HN  ILE A 185      -2.916  14.043   5.469  0.00  0.00      A     
ATOM   2830  CA  ILE A 185      -4.671  14.088   6.747  0.00  0.00      A     
ATOM   2831  HA  ILE A 185      -4.717  13.704   7.767  0.00  0.00      A     
ATOM   2832  CB  ILE A 185      -4.592  15.624   6.893  0.00  0.00      A     
ATOM   2833  HB  ILE A 185      -5.489  15.951   7.421  0.00  0.00      A     
ATOM   2834  CG2 ILE A 185      -3.380  15.978   7.766  0.00  0.00      A     
ATOM   2835 HG21 ILE A 185      -2.454  15.812   7.213  0.00  0.00      A     
ATOM   2836 HG22 ILE A 185      -3.376  15.363   8.666  0.00  0.00      A     
ATOM   2837 HG23 ILE A 185      -3.427  17.023   8.068  0.00  0.00      A     
ATOM   2838  CG1 ILE A 185      -4.550  16.360   5.546  0.00  0.00      A     
ATOM   2839 HG11 ILE A 185      -5.449  16.120   4.980  0.00  0.00      A     
ATOM   2840 HG12 ILE A 185      -3.684  16.003   5.000  0.00  0.00      A     
ATOM   2841  CD  ILE A 185      -4.461  17.888   5.657  0.00  0.00      A     
ATOM   2842  HD1 ILE A 185      -4.554  18.330   4.665  0.00  0.00      A     
ATOM   2843  HD2 ILE A 185      -3.498  18.186   6.072  0.00  0.00      A     
ATOM   2844  HD3 ILE A 185      -5.265  18.264   6.290  0.00  0.00      A     
ATOM   2845  C   ILE A 185      -5.990  13.634   6.101  0.00  0.00      A     
ATOM   2846  O   ILE A 185      -6.943  13.377   6.825  0.00  0.00      A     
ATOM   2847  N   ILE A 186      -6.049  13.403   4.782  0.00  0.00      A     
ATOM   2848  HN  ILE A 186      -5.244  13.637   4.216  0.00  0.00      A     
ATOM   2849  CA  ILE A 186      -7.189  12.701   4.141  0.00  0.00      A     
ATOM   2850  HA  ILE A 186      -8.104  13.213   4.433  0.00  0.00      A     
ATOM   2851  CB  ILE A 186      -7.083  12.767   2.598  0.00  0.00      A     
ATOM   2852  HB  ILE A 186      -6.058  12.543   2.316  0.00  0.00      A     
ATOM   2853  CG2 ILE A 186      -7.971  11.733   1.889  0.00  0.00      A     
ATOM   2854 HG21 ILE A 186      -7.619  10.723   2.100  0.00  0.00      A     
ATOM   2855 HG22 ILE A 186      -7.930  11.889   0.812  0.00  0.00      A     
ATOM   2856 HG23 ILE A 186      -9.004  11.827   2.219  0.00  0.00      A     
ATOM   2857  CG1 ILE A 186      -7.393  14.189   2.077  0.00  0.00      A     
ATOM   2858 HG11 ILE A 186      -7.062  14.257   1.041  0.00  0.00      A     
ATOM   2859 HG12 ILE A 186      -6.814  14.904   2.652  0.00  0.00      A     
ATOM   2860  CD  ILE A 186      -8.862  14.633   2.140  0.00  0.00      A     
ATOM   2861  HD1 ILE A 186      -8.944  15.669   1.816  0.00  0.00      A     
ATOM   2862  HD2 ILE A 186      -9.232  14.569   3.160  0.00  0.00      A     
ATOM   2863  HD3 ILE A 186      -9.478  14.018   1.483  0.00  0.00      A     
ATOM   2864  C   ILE A 186      -7.360  11.261   4.664  0.00  0.00      A     
ATOM   2865  O   ILE A 186      -8.492  10.842   4.913  0.00  0.00      A     
ATOM   2866  N   TYR A 187      -6.263  10.536   4.921  0.00  0.00      A     
ATOM   2867  HN  TYR A 187      -5.382  10.888   4.564  0.00  0.00      A     
ATOM   2868  CA  TYR A 187      -6.263   9.246   5.629  0.00  0.00      A     
ATOM   2869  HA  TYR A 187      -6.905   8.557   5.080  0.00  0.00      A     
ATOM   2870  CB  TYR A 187      -4.846   8.640   5.654  0.00  0.00      A     
ATOM   2871  HB1 TYR A 187      -4.149   9.398   5.987  0.00  0.00      A     
ATOM   2872  HB2 TYR A 187      -4.548   8.366   4.647  0.00  0.00      A     
ATOM   2873  CG  TYR A 187      -4.665   7.433   6.556  0.00  0.00      A     
ATOM   2874  CD1 TYR A 187      -4.902   6.133   6.070  0.00  0.00      A     
ATOM   2875  HD1 TYR A 187      -5.209   5.989   5.045  0.00  0.00      A     
ATOM   2876  CE1 TYR A 187      -4.719   5.021   6.919  0.00  0.00      A     
ATOM   2877  HE1 TYR A 187      -4.887   4.018   6.560  0.00  0.00      A     
ATOM   2878  CZ  TYR A 187      -4.298   5.211   8.252  0.00  0.00      A     
ATOM   2879  OH  TYR A 187      -4.111   4.145   9.069  0.00  0.00      A     
ATOM   2880  HH  TYR A 187      -3.865   4.429   9.953  0.00  0.00      A     
ATOM   2881  CE2 TYR A 187      -4.055   6.512   8.736  0.00  0.00      A     
ATOM   2882  HE2 TYR A 187      -3.724   6.654   9.755  0.00  0.00      A     
ATOM   2883  CD2 TYR A 187      -4.225   7.617   7.881  0.00  0.00      A     
ATOM   2884  HD2 TYR A 187      -4.009   8.612   8.242  0.00  0.00      A     
ATOM   2885  C   TYR A 187      -6.855   9.356   7.045  0.00  0.00      A     
ATOM   2886  O   TYR A 187      -7.871   8.716   7.308  0.00  0.00      A     
ATOM   2887  N   ARG A 188      -6.296  10.185   7.949  0.00  0.00      A     
ATOM   2888  HN  ARG A 188      -5.460  10.695   7.673  0.00  0.00      A     
ATOM   2889  CA  ARG A 188      -6.822  10.335   9.331  0.00  0.00      A     
ATOM   2890  HA  ARG A 188      -6.934   9.339   9.758  0.00  0.00      A     
ATOM   2891  CB  ARG A 188      -5.839  11.092  10.248  0.00  0.00      A     
ATOM   2892  HB1 ARG A 188      -6.345  11.307  11.189  0.00  0.00      A     
ATOM   2893  HB2 ARG A 188      -5.547  12.037   9.785  0.00  0.00      A     
ATOM   2894  CG  ARG A 188      -4.574  10.273  10.566  0.00  0.00      A     
ATOM   2895  HG1 ARG A 188      -3.881  10.351   9.725  0.00  0.00      A     
ATOM   2896  HG2 ARG A 188      -4.840   9.226  10.705  0.00  0.00      A     
ATOM   2897  CD  ARG A 188      -3.860  10.748  11.841  0.00  0.00      A     
ATOM   2898  HD1 ARG A 188      -4.511  10.586  12.703  0.00  0.00      A     
ATOM   2899  HD2 ARG A 188      -3.669  11.820  11.772  0.00  0.00      A     
ATOM   2900  NE  ARG A 188      -2.577  10.034  12.025  0.00  0.00      A     
ATOM   2901  HE  ARG A 188      -1.741  10.469  11.691  0.00  0.00      A     
ATOM   2902  CZ  ARG A 188      -2.370   8.890  12.635  0.00  0.00      A     
ATOM   2903  NH1 ARG A 188      -1.196   8.392  12.688  0.00  0.00      A     
ATOM   2904 HH11 ARG A 188      -0.442   9.036  12.716  0.00  0.00      A     
ATOM   2905 HH12 ARG A 188      -1.130   7.676  13.409  0.00  0.00      A     
ATOM   2906  NH2 ARG A 188      -3.263   8.220  13.265  0.00  0.00      A     
ATOM   2907 HH21 ARG A 188      -3.988   8.801  13.658  0.00  0.00      A     
ATOM   2908 HH22 ARG A 188      -2.837   7.590  13.957  0.00  0.00      A     
ATOM   2909  C   ARG A 188      -8.247  10.914   9.400  0.00  0.00      A     
ATOM   2910  O   ARG A 188      -9.011  10.528  10.281  0.00  0.00      A     
ATOM   2911  N   ALA A 189      -8.649  11.746   8.436  0.00  0.00      A     
ATOM   2912  HN  ALA A 189      -7.952  12.077   7.781  0.00  0.00      A     
ATOM   2913  CA  ALA A 189     -10.016  12.265   8.295  0.00  0.00      A     
ATOM   2914  HA  ALA A 189     -10.370  12.603   9.271  0.00  0.00      A     
ATOM   2915  CB  ALA A 189      -9.993  13.468   7.351  0.00  0.00      A     
ATOM   2916  HB1 ALA A 189      -9.603  13.173   6.378  0.00  0.00      A     
ATOM   2917  HB2 ALA A 189      -9.365  14.249   7.766  0.00  0.00      A     
ATOM   2918  HB3 ALA A 189     -11.004  13.856   7.225  0.00  0.00      A     
ATOM   2919  C   ALA A 189     -11.022  11.209   7.798  0.00  0.00      A     
ATOM   2920  O   ALA A 189     -12.132  11.128   8.326  0.00  0.00      A     
ATOM   2921  N   ALA A 190     -10.650  10.359   6.835  0.00  0.00      A     
ATOM   2922  HN  ALA A 190      -9.756  10.499   6.373  0.00  0.00      A     
ATOM   2923  CA  ALA A 190     -11.414   9.152   6.513  0.00  0.00      A     
ATOM   2924  HA  ALA A 190     -12.441   9.431   6.272  0.00  0.00      A     
ATOM   2925  CB  ALA A 190     -10.793   8.512   5.269  0.00  0.00      A     
ATOM   2926  HB1 ALA A 190      -9.747   8.275   5.456  0.00  0.00      A     
ATOM   2927  HB2 ALA A 190     -10.854   9.206   4.431  0.00  0.00      A     
ATOM   2928  HB3 ALA A 190     -11.337   7.603   5.013  0.00  0.00      A     
ATOM   2929  C   ALA A 190     -11.484   8.191   7.722  0.00  0.00      A     
ATOM   2930  O   ALA A 190     -12.569   7.750   8.090  0.00  0.00      A     
ATOM   2931  N   TYR A 191     -10.365   7.963   8.421  0.00  0.00      A     
ATOM   2932  HN  TYR A 191      -9.496   8.335   8.052  0.00  0.00      A     
ATOM   2933  CA  TYR A 191     -10.310   7.188   9.671  0.00  0.00      A     
ATOM   2934  HA  TYR A 191     -10.601   6.163   9.434  0.00  0.00      A     
ATOM   2935  CB  TYR A 191      -8.867   7.151  10.214  0.00  0.00      A     
ATOM   2936  HB1 TYR A 191      -8.777   7.793  11.091  0.00  0.00      A     
ATOM   2937  HB2 TYR A 191      -8.188   7.552   9.468  0.00  0.00      A     
ATOM   2938  CG  TYR A 191      -8.366   5.765  10.559  0.00  0.00      A     
ATOM   2939  CD1 TYR A 191      -8.572   5.224  11.843  0.00  0.00      A     
ATOM   2940  HD1 TYR A 191      -9.082   5.803  12.601  0.00  0.00      A     
ATOM   2941  CE1 TYR A 191      -8.110   3.925  12.142  0.00  0.00      A     
ATOM   2942  HE1 TYR A 191      -8.243   3.501  13.125  0.00  0.00      A     
ATOM   2943  CZ  TYR A 191      -7.466   3.159  11.151  0.00  0.00      A     
ATOM   2944  OH  TYR A 191      -7.093   1.878  11.397  0.00  0.00      A     
ATOM   2945  HH  TYR A 191      -6.772   1.454  10.591  0.00  0.00      A     
ATOM   2946  CE2 TYR A 191      -7.223   3.720   9.884  0.00  0.00      A     
ATOM   2947  HE2 TYR A 191      -6.670   3.149   9.163  0.00  0.00      A     
ATOM   2948  CD2 TYR A 191      -7.670   5.021   9.585  0.00  0.00      A     
ATOM   2949  HD2 TYR A 191      -7.479   5.450   8.611  0.00  0.00      A     
ATOM   2950  C   TYR A 191     -11.316   7.691  10.724  0.00  0.00      A     
ATOM   2951  O   TYR A 191     -12.206   6.945  11.111  0.00  0.00      A     
ATOM   2952  N   PHE A 192     -11.297   8.971  11.111  0.00  0.00      A     
ATOM   2953  HN  PHE A 192     -10.559   9.574  10.763  0.00  0.00      A     
ATOM   2954  CA  PHE A 192     -12.289   9.525  12.056  0.00  0.00      A     
ATOM   2955  HA  PHE A 192     -12.396   8.792  12.856  0.00  0.00      A     
ATOM   2956  CB  PHE A 192     -11.746  10.817  12.689  0.00  0.00      A     
ATOM   2957  HB1 PHE A 192     -11.856  11.634  11.975  0.00  0.00      A     
ATOM   2958  HB2 PHE A 192     -10.682  10.695  12.894  0.00  0.00      A     
ATOM   2959  CG  PHE A 192     -12.425  11.180  14.003  0.00  0.00      A     
ATOM   2960  CD1 PHE A 192     -12.419  10.264  15.072  0.00  0.00      A     
ATOM   2961  HD1 PHE A 192     -11.912   9.321  14.962  0.00  0.00      A     
ATOM   2962  CE1 PHE A 192     -13.106  10.543  16.266  0.00  0.00      A     
ATOM   2963  HE1 PHE A 192     -13.124   9.812  17.063  0.00  0.00      A     
ATOM   2964  CZ  PHE A 192     -13.805  11.752  16.401  0.00  0.00      A     
ATOM   2965  HZ  PHE A 192     -14.361  11.965  17.302  0.00  0.00      A     
ATOM   2966  CE2 PHE A 192     -13.805  12.676  15.344  0.00  0.00      A     
ATOM   2967  HE2 PHE A 192     -14.363  13.593  15.442  0.00  0.00      A     
ATOM   2968  CD2 PHE A 192     -13.111  12.398  14.152  0.00  0.00      A     
ATOM   2969  HD2 PHE A 192     -13.129  13.110  13.341  0.00  0.00      A     
ATOM   2970  C   PHE A 192     -13.723   9.696  11.489  0.00  0.00      A     
ATOM   2971  O   PHE A 192     -14.639  10.091  12.212  0.00  0.00      A     
ATOM   2972  N   GLY A 193     -13.945   9.350  10.216  0.00  0.00      A     
ATOM   2973  HN  GLY A 193     -13.148   9.057   9.668  0.00  0.00      A     
ATOM   2974  CA  GLY A 193     -15.263   9.303   9.562  0.00  0.00      A     
ATOM   2975  HA1 GLY A 193     -15.161   9.726   8.563  0.00  0.00      A     
ATOM   2976  HA2 GLY A 193     -15.980   9.914  10.112  0.00  0.00      A     
ATOM   2977  C   GLY A 193     -15.871   7.901   9.397  0.00  0.00      A     
ATOM   2978  O   GLY A 193     -17.090   7.799   9.262  0.00  0.00      A     
ATOM   2979  N   ILE A 194     -15.056   6.833   9.433  0.00  0.00      A     
ATOM   2980  HN  ILE A 194     -14.061   7.017   9.462  0.00  0.00      A     
ATOM   2981  CA  ILE A 194     -15.518   5.427   9.316  0.00  0.00      A     
ATOM   2982  HA  ILE A 194     -16.572   5.430   9.567  0.00  0.00      A     
ATOM   2983  CB  ILE A 194     -15.430   4.889   7.864  0.00  0.00      A     
ATOM   2984  HB  ILE A 194     -15.736   3.841   7.881  0.00  0.00      A     
ATOM   2985  CG2 ILE A 194     -16.426   5.610   6.939  0.00  0.00      A     
ATOM   2986 HG21 ILE A 194     -16.137   6.653   6.810  0.00  0.00      A     
ATOM   2987 HG22 ILE A 194     -17.425   5.570   7.377  0.00  0.00      A     
ATOM   2988 HG23 ILE A 194     -16.456   5.122   5.966  0.00  0.00      A     
ATOM   2989  CG1 ILE A 194     -13.999   4.956   7.293  0.00  0.00      A     
ATOM   2990 HG11 ILE A 194     -13.282   4.735   8.081  0.00  0.00      A     
ATOM   2991 HG12 ILE A 194     -13.807   5.962   6.926  0.00  0.00      A     
ATOM   2992  CD  ILE A 194     -13.752   3.977   6.143  0.00  0.00      A     
ATOM   2993  HD1 ILE A 194     -13.949   2.956   6.471  0.00  0.00      A     
ATOM   2994  HD2 ILE A 194     -12.711   4.058   5.831  0.00  0.00      A     
ATOM   2995  HD3 ILE A 194     -14.396   4.217   5.297  0.00  0.00      A     
ATOM   2996  C   ILE A 194     -14.900   4.401  10.297  0.00  0.00      A     
ATOM   2997  O   ILE A 194     -15.304   3.239  10.275  0.00  0.00      A     
ATOM   2998  N   TYR A 195     -13.953   4.775  11.166  0.00  0.00      A     
ATOM   2999  HN  TYR A 195     -13.641   5.738  11.149  0.00  0.00      A     
ATOM   3000  CA  TYR A 195     -13.328   3.872  12.155  0.00  0.00      A     
ATOM   3001  HA  TYR A 195     -12.806   3.089  11.618  0.00  0.00      A     
ATOM   3002  CB  TYR A 195     -12.285   4.627  12.996  0.00  0.00      A     
ATOM   3003  HB1 TYR A 195     -12.732   5.550  13.368  0.00  0.00      A     
ATOM   3004  HB2 TYR A 195     -11.452   4.897  12.349  0.00  0.00      A     
ATOM   3005  CG  TYR A 195     -11.719   3.854  14.175  0.00  0.00      A     
ATOM   3006  CD1 TYR A 195     -10.766   2.839  13.964  0.00  0.00      A     
ATOM   3007  HD1 TYR A 195     -10.458   2.590  12.958  0.00  0.00      A     
ATOM   3008  CE1 TYR A 195     -10.203   2.155  15.060  0.00  0.00      A     
ATOM   3009  HE1 TYR A 195      -9.463   1.387  14.898  0.00  0.00      A     
ATOM   3010  CZ  TYR A 195     -10.621   2.468  16.369  0.00  0.00      A     
ATOM   3011  OH  TYR A 195     -10.120   1.781  17.427  0.00  0.00      A     
ATOM   3012  HH  TYR A 195      -9.339   1.279  17.175  0.00  0.00      A     
ATOM   3013  CE2 TYR A 195     -11.594   3.464  16.581  0.00  0.00      A     
ATOM   3014  HE2 TYR A 195     -11.902   3.707  17.587  0.00  0.00      A     
ATOM   3015  CD2 TYR A 195     -12.137   4.160  15.485  0.00  0.00      A     
ATOM   3016  HD2 TYR A 195     -12.871   4.938  15.654  0.00  0.00      A     
ATOM   3017  C   TYR A 195     -14.330   3.151  13.062  0.00  0.00      A     
ATOM   3018  O   TYR A 195     -14.452   1.930  12.990  0.00  0.00      A     
ATOM   3019  N   ASP A 196     -15.092   3.884  13.875  0.00  0.00      A     
ATOM   3020  HN  ASP A 196     -15.073   4.892  13.769  0.00  0.00      A     
ATOM   3021  CA  ASP A 196     -16.123   3.286  14.731  0.00  0.00      A     
ATOM   3022  HA  ASP A 196     -15.669   2.456  15.263  0.00  0.00      A     
ATOM   3023  CB  ASP A 196     -16.574   4.305  15.785  0.00  0.00      A     
ATOM   3024  HB1 ASP A 196     -17.335   4.964  15.363  0.00  0.00      A     
ATOM   3025  HB2 ASP A 196     -15.721   4.916  16.089  0.00  0.00      A     
ATOM   3026  CG  ASP A 196     -17.105   3.593  17.028  0.00  0.00      A     
ATOM   3027  OD1 ASP A 196     -18.308   3.732  17.347  0.00  0.00      A     
ATOM   3028  OD2 ASP A 196     -16.324   2.873  17.691  0.00  0.00      A     
ATOM   3029  C   ASP A 196     -17.298   2.720  13.905  0.00  0.00      A     
ATOM   3030  O   ASP A 196     -17.916   1.728  14.284  0.00  0.00      A     
ATOM   3031  N   THR A 197     -17.541   3.305  12.729  0.00  0.00      A     
ATOM   3032  HN  THR A 197     -16.995   4.137  12.532  0.00  0.00      A     
ATOM   3033  CA  THR A 197     -18.543   2.904  11.714  0.00  0.00      A     
ATOM   3034  HA  THR A 197     -19.518   2.867  12.197  0.00  0.00      A     
ATOM   3035  CB  THR A 197     -18.609   3.941  10.580  0.00  0.00      A     
ATOM   3036  HB  THR A 197     -17.779   3.770   9.898  0.00  0.00      A     
ATOM   3037  CG2 THR A 197     -19.898   3.919   9.774  0.00  0.00      A     
ATOM   3038 HG21 THR A 197     -20.005   4.849   9.213  0.00  0.00      A     
ATOM   3039 HG22 THR A 197     -20.752   3.787  10.434  0.00  0.00      A     
ATOM   3040 HG23 THR A 197     -19.862   3.101   9.064  0.00  0.00      A     
ATOM   3041  OG1 THR A 197     -18.506   5.247  11.094  0.00  0.00      A     
ATOM   3042  HG1 THR A 197     -19.352   5.428  11.556  0.00  0.00      A     
ATOM   3043  C   THR A 197     -18.299   1.526  11.082  0.00  0.00      A     
ATOM   3044  O   THR A 197     -19.247   0.900  10.612  0.00  0.00      A     
ATOM   3045  N   ALA A 198     -17.067   1.006  11.108  0.00  0.00      A     
ATOM   3046  HN  ALA A 198     -16.314   1.631  11.374  0.00  0.00      A     
ATOM   3047  CA  ALA A 198     -16.716  -0.348  10.638  0.00  0.00      A     
ATOM   3048  HA  ALA A 198     -17.626  -0.874  10.345  0.00  0.00      A     
ATOM   3049  CB  ALA A 198     -15.857  -0.208   9.378  0.00  0.00      A     
ATOM   3050  HB1 ALA A 198     -14.936   0.317   9.618  0.00  0.00      A     
ATOM   3051  HB2 ALA A 198     -16.402   0.355   8.619  0.00  0.00      A     
ATOM   3052  HB3 ALA A 198     -15.615  -1.195   8.981  0.00  0.00      A     
ATOM   3053  C   ALA A 198     -16.060  -1.247  11.718  0.00  0.00      A     
ATOM   3054  O   ALA A 198     -16.020  -2.470  11.570  0.00  0.00      A     
ATOM   3055  N   LYS A 199     -15.645  -0.677  12.855  0.00  0.00      A     
ATOM   3056  HN  LYS A 199     -15.566   0.337  12.855  0.00  0.00      A     
ATOM   3057  CA  LYS A 199     -15.351  -1.376  14.125  0.00  0.00      A     
ATOM   3058  HA  LYS A 199     -14.772  -2.278  13.931  0.00  0.00      A     
ATOM   3059  CB  LYS A 199     -14.505  -0.407  14.965  0.00  0.00      A     
ATOM   3060  HB1 LYS A 199     -15.080   0.507  15.065  0.00  0.00      A     
ATOM   3061  HB2 LYS A 199     -13.594  -0.179  14.409  0.00  0.00      A     
ATOM   3062  CG  LYS A 199     -14.109  -0.842  16.383  0.00  0.00      A     
ATOM   3063  HG1 LYS A 199     -13.487  -1.737  16.341  0.00  0.00      A     
ATOM   3064  HG2 LYS A 199     -14.999  -1.039  16.980  0.00  0.00      A     
ATOM   3065  CD  LYS A 199     -13.332   0.313  17.028  0.00  0.00      A     
ATOM   3066  HD1 LYS A 199     -13.939   1.221  16.987  0.00  0.00      A     
ATOM   3067  HD2 LYS A 199     -12.414   0.475  16.466  0.00  0.00      A     
ATOM   3068  CE  LYS A 199     -12.992   0.015  18.487  0.00  0.00      A     
ATOM   3069  HE1 LYS A 199     -12.308  -0.836  18.529  0.00  0.00      A     
ATOM   3070  HE2 LYS A 199     -13.914  -0.267  19.002  0.00  0.00      A     
ATOM   3071  NZ  LYS A 199     -12.392   1.200  19.144  0.00  0.00      A     
ATOM   3072  HZ1 LYS A 199     -11.536   1.489  18.683  0.00  0.00      A     
ATOM   3073  HZ2 LYS A 199     -12.183   1.018  20.123  0.00  0.00      A     
ATOM   3074  HZ3 LYS A 199     -13.042   1.984  19.132  0.00  0.00      A     
ATOM   3075  C   LYS A 199     -16.603  -1.815  14.905  0.00  0.00      A     
ATOM   3076  O   LYS A 199     -16.512  -2.741  15.703  0.00  0.00      A     
ATOM   3077  N   GLY A 200     -17.754  -1.171  14.706  0.00  0.00      A     
ATOM   3078  HN  GLY A 200     -17.745  -0.410  14.040  0.00  0.00      A     
ATOM   3079  CA  GLY A 200     -18.862  -1.163  15.678  0.00  0.00      A     
ATOM   3080  HA1 GLY A 200     -19.189  -0.132  15.805  0.00  0.00      A     
ATOM   3081  HA2 GLY A 200     -18.495  -1.503  16.646  0.00  0.00      A     
ATOM   3082  C   GLY A 200     -20.120  -1.985  15.367  0.00  0.00      A     
ATOM   3083  O   GLY A 200     -21.117  -1.804  16.072  0.00  0.00      A     
ATOM   3084  N   MET A 201     -20.124  -2.876  14.369  0.00  0.00      A     
ATOM   3085  HN  MET A 201     -19.339  -2.878  13.726  0.00  0.00      A     
ATOM   3086  CA  MET A 201     -21.290  -3.732  14.065  0.00  0.00      A     
ATOM   3087  HA  MET A 201     -21.868  -3.854  14.982  0.00  0.00      A     
ATOM   3088  CB  MET A 201     -22.200  -3.016  13.047  0.00  0.00      A     
ATOM   3089  HB1 MET A 201     -22.411  -2.003  13.390  0.00  0.00      A     
ATOM   3090  HB2 MET A 201     -23.146  -3.550  12.998  0.00  0.00      A     
ATOM   3091  CG  MET A 201     -21.608  -2.965  11.634  0.00  0.00      A     
ATOM   3092  HG1 MET A 201     -21.238  -3.954  11.372  0.00  0.00      A     
ATOM   3093  HG2 MET A 201     -20.768  -2.272  11.625  0.00  0.00      A     
ATOM   3094  SD  MET A 201     -22.760  -2.482  10.328  0.00  0.00      A     
ATOM   3095  CE  MET A 201     -22.798  -0.698  10.620  0.00  0.00      A     
ATOM   3096  HE1 MET A 201     -21.805  -0.280  10.453  0.00  0.00      A     
ATOM   3097  HE2 MET A 201     -23.104  -0.495  11.644  0.00  0.00      A     
ATOM   3098  HE3 MET A 201     -23.503  -0.232   9.931  0.00  0.00      A     
ATOM   3099  C   MET A 201     -20.986  -5.173  13.602  0.00  0.00      A     
ATOM   3100  O   MET A 201     -21.918  -5.878  13.209  0.00  0.00      A     
ATOM   3101  N   LEU A 202     -19.726  -5.623  13.590  0.00  0.00      A     
ATOM   3102  HN  LEU A 202     -19.015  -4.985  13.916  0.00  0.00      A     
ATOM   3103  CA  LEU A 202     -19.310  -6.894  12.963  0.00  0.00      A     
ATOM   3104  HA  LEU A 202     -20.112  -7.619  13.106  0.00  0.00      A     
ATOM   3105  CB  LEU A 202     -19.204  -6.619  11.445  0.00  0.00      A     
ATOM   3106  HB1 LEU A 202     -18.554  -5.763  11.291  0.00  0.00      A     
ATOM   3107  HB2 LEU A 202     -20.192  -6.329  11.087  0.00  0.00      A     
ATOM   3108  CG  LEU A 202     -18.679  -7.730  10.527  0.00  0.00      A     
ATOM   3109  HG  LEU A 202     -17.631  -7.911  10.755  0.00  0.00      A     
ATOM   3110  CD1 LEU A 202     -19.443  -9.042  10.636  0.00  0.00      A     
ATOM   3111 HD11 LEU A 202     -19.351  -9.448  11.639  0.00  0.00      A     
ATOM   3112 HD12 LEU A 202     -19.023  -9.764   9.937  0.00  0.00      A     
ATOM   3113 HD13 LEU A 202     -20.489  -8.869  10.396  0.00  0.00      A     
ATOM   3114  CD2 LEU A 202     -18.819  -7.252   9.084  0.00  0.00      A     
ATOM   3115 HD21 LEU A 202     -19.871  -7.156   8.822  0.00  0.00      A     
ATOM   3116 HD22 LEU A 202     -18.345  -7.959   8.414  0.00  0.00      A     
ATOM   3117 HD23 LEU A 202     -18.337  -6.287   8.958  0.00  0.00      A     
ATOM   3118  C   LEU A 202     -18.041  -7.561  13.567  0.00  0.00      A     
ATOM   3119  O   LEU A 202     -18.117  -8.757  13.891  0.00  0.00      A     
ATOM   3120  N   PRO A 203     -16.894  -6.868  13.757  0.00  0.00      A     
ATOM   3121  CD  PRO A 203     -16.600  -5.492  13.366  0.00  0.00      A     
ATOM   3122  HD1 PRO A 203     -17.291  -4.788  13.826  0.00  0.00      A     
ATOM   3123  HD2 PRO A 203     -16.630  -5.399  12.281  0.00  0.00      A     
ATOM   3124  CG  PRO A 203     -15.184  -5.187  13.853  0.00  0.00      A     
ATOM   3125  HG1 PRO A 203     -14.638  -4.563  13.145  0.00  0.00      A     
ATOM   3126  HG2 PRO A 203     -15.224  -4.709  14.829  0.00  0.00      A     
ATOM   3127  CB  PRO A 203     -14.544  -6.559  14.009  0.00  0.00      A     
ATOM   3128  HB1 PRO A 203     -14.125  -6.885  13.059  0.00  0.00      A     
ATOM   3129  HB2 PRO A 203     -13.775  -6.543  14.778  0.00  0.00      A     
ATOM   3130  CA  PRO A 203     -15.714  -7.466  14.388  0.00  0.00      A     
ATOM   3131  HA  PRO A 203     -15.527  -8.458  13.978  0.00  0.00      A     
ATOM   3132  C   PRO A 203     -15.876  -7.574  15.913  0.00  0.00      A     
ATOM   3133  O   PRO A 203     -16.138  -6.595  16.606  0.00  0.00      A     
ATOM   3134  N   ASP A 204     -15.670  -8.770  16.454  0.00  0.00      A     
ATOM   3135  HN  ASP A 204     -15.420  -9.526  15.832  0.00  0.00      A     
ATOM   3136  CA  ASP A 204     -15.823  -9.080  17.884  0.00  0.00      A     
ATOM   3137  HA  ASP A 204     -15.781  -8.151  18.447  0.00  0.00      A     
ATOM   3138  CB  ASP A 204     -17.241  -9.662  18.078  0.00  0.00      A     
ATOM   3139  HB1 ASP A 204     -17.522 -10.270  17.219  0.00  0.00      A     
ATOM   3140  HB2 ASP A 204     -17.946  -8.831  18.104  0.00  0.00      A     
ATOM   3141  CG  ASP A 204     -17.409 -10.497  19.346  0.00  0.00      A     
ATOM   3142  OD1 ASP A 204     -17.984  -9.978  20.326  0.00  0.00      A     
ATOM   3143  OD2 ASP A 204     -16.918 -11.652  19.385  0.00  0.00      A     
ATOM   3144  C   ASP A 204     -14.672  -9.996  18.387  0.00  0.00      A     
ATOM   3145  O   ASP A 204     -14.196 -10.844  17.623  0.00  0.00      A     
ATOM   3146  N   PRO A 205     -14.203  -9.870  19.647  0.00  0.00      A     
ATOM   3147  CD  PRO A 205     -14.605  -8.860  20.621  0.00  0.00      A     
ATOM   3148  HD1 PRO A 205     -15.525  -9.171  21.115  0.00  0.00      A     
ATOM   3149  HD2 PRO A 205     -14.733  -7.876  20.171  0.00  0.00      A     
ATOM   3150  CG  PRO A 205     -13.478  -8.790  21.643  0.00  0.00      A     
ATOM   3151  HG1 PRO A 205     -12.715  -8.097  21.289  0.00  0.00      A     
ATOM   3152  HG2 PRO A 205     -13.844  -8.502  22.629  0.00  0.00      A     
ATOM   3153  CB  PRO A 205     -12.916 -10.202  21.630  0.00  0.00      A     
ATOM   3154  HB1 PRO A 205     -11.879 -10.230  21.959  0.00  0.00      A     
ATOM   3155  HB2 PRO A 205     -13.534 -10.844  22.258  0.00  0.00      A     
ATOM   3156  CA  PRO A 205     -13.048 -10.617  20.166  0.00  0.00      A     
ATOM   3157  HA  PRO A 205     -12.167 -10.264  19.630  0.00  0.00      A     
ATOM   3158  C   PRO A 205     -13.059 -12.151  20.074  0.00  0.00      A     
ATOM   3159  O   PRO A 205     -11.971 -12.734  20.007  0.00  0.00      A     
ATOM   3160  N   LYS A 206     -14.224 -12.823  20.065  0.00  0.00      A     
ATOM   3161  HN  LYS A 206     -15.078 -12.270  20.109  0.00  0.00      A     
ATOM   3162  CA  LYS A 206     -14.312 -14.294  20.247  0.00  0.00      A     
ATOM   3163  HA  LYS A 206     -13.334 -14.729  20.061  0.00  0.00      A     
ATOM   3164  CB  LYS A 206     -14.660 -14.587  21.720  0.00  0.00      A     
ATOM   3165  HB1 LYS A 206     -15.674 -14.243  21.931  0.00  0.00      A     
ATOM   3166  HB2 LYS A 206     -13.970 -14.034  22.357  0.00  0.00      A     
ATOM   3167  CG  LYS A 206     -14.551 -16.081  22.069  0.00  0.00      A     
ATOM   3168  HG1 LYS A 206     -13.548 -16.435  21.827  0.00  0.00      A     
ATOM   3169  HG2 LYS A 206     -15.275 -16.640  21.476  0.00  0.00      A     
ATOM   3170  CD  LYS A 206     -14.832 -16.353  23.550  0.00  0.00      A     
ATOM   3171  HD1 LYS A 206     -15.788 -15.905  23.819  0.00  0.00      A     
ATOM   3172  HD2 LYS A 206     -14.046 -15.914  24.163  0.00  0.00      A     
ATOM   3173  CE  LYS A 206     -14.893 -17.861  23.801  0.00  0.00      A     
ATOM   3174  HE1 LYS A 206     -13.915 -18.304  23.587  0.00  0.00      A     
ATOM   3175  HE2 LYS A 206     -15.620 -18.297  23.110  0.00  0.00      A     
ATOM   3176  NZ  LYS A 206     -15.292 -18.152  25.196  0.00  0.00      A     
ATOM   3177  HZ1 LYS A 206     -14.582 -17.857  25.859  0.00  0.00      A     
ATOM   3178  HZ2 LYS A 206     -15.446 -19.147  25.333  0.00  0.00      A     
ATOM   3179  HZ3 LYS A 206     -16.171 -17.685  25.419  0.00  0.00      A     
ATOM   3180  C   LYS A 206     -15.246 -15.060  19.307  0.00  0.00      A     
ATOM   3181  O   LYS A 206     -14.848 -16.123  18.835  0.00  0.00      A     
ATOM   3182  N   ASN A 207     -16.451 -14.566  19.034  0.00  0.00      A     
ATOM   3183  HN  ASN A 207     -16.667 -13.646  19.404  0.00  0.00      A     
ATOM   3184  CA  ASN A 207     -17.549 -15.327  18.407  0.00  0.00      A     
ATOM   3185  HA  ASN A 207     -17.640 -16.269  18.952  0.00  0.00      A     
ATOM   3186  CB  ASN A 207     -18.831 -14.514  18.665  0.00  0.00      A     
ATOM   3187  HB1 ASN A 207     -18.841 -13.649  18.005  0.00  0.00      A     
ATOM   3188  HB2 ASN A 207     -18.838 -14.157  19.694  0.00  0.00      A     
ATOM   3189  CG  ASN A 207     -20.104 -15.315  18.477  0.00  0.00      A     
ATOM   3190  OD1 ASN A 207     -20.239 -16.446  18.903  0.00  0.00      A     
ATOM   3191  ND2 ASN A 207     -21.097 -14.755  17.848  0.00  0.00      A     
ATOM   3192 HD21 ASN A 207     -21.945 -15.289  17.705  0.00  0.00      A     
ATOM   3193 HD22 ASN A 207     -21.029 -13.779  17.614  0.00  0.00      A     
ATOM   3194  C   ASN A 207     -17.375 -15.737  16.911  0.00  0.00      A     
ATOM   3195  O   ASN A 207     -18.257 -16.378  16.339  0.00  0.00      A     
ATOM   3196  N   THR A 208     -16.248 -15.422  16.269  0.00  0.00      A     
ATOM   3197  HN  THR A 208     -15.600 -14.844  16.789  0.00  0.00      A     
ATOM   3198  CA  THR A 208     -15.922 -15.682  14.834  0.00  0.00      A     
ATOM   3199  HA  THR A 208     -16.592 -16.431  14.420  0.00  0.00      A     
ATOM   3200  CB  THR A 208     -16.108 -14.415  13.986  0.00  0.00      A     
ATOM   3201  HB  THR A 208     -15.895 -14.645  12.947  0.00  0.00      A     
ATOM   3202  CG2 THR A 208     -17.529 -13.863  14.039  0.00  0.00      A     
ATOM   3203 HG21 THR A 208     -17.769 -13.502  15.037  0.00  0.00      A     
ATOM   3204 HG22 THR A 208     -18.234 -14.647  13.766  0.00  0.00      A     
ATOM   3205 HG23 THR A 208     -17.631 -13.047  13.324  0.00  0.00      A     
ATOM   3206  OG1 THR A 208     -15.195 -13.435  14.418  0.00  0.00      A     
ATOM   3207  HG1 THR A 208     -15.611 -12.574  14.228  0.00  0.00      A     
ATOM   3208  C   THR A 208     -14.484 -16.195  14.631  0.00  0.00      A     
ATOM   3209  O   THR A 208     -13.789 -16.487  15.607  0.00  0.00      A     
ATOM   3210  N   HIE A 209     -13.997 -16.288  13.390  0.00  0.00      A     
ATOM   3211  HN  HIE A 209     -14.642 -16.120  12.622  0.00  0.00      A     
ATOM   3212  CA  HIE A 209     -12.571 -16.452  13.044  0.00  0.00      A     
ATOM   3213  HA  HIE A 209     -12.018 -16.865  13.889  0.00  0.00      A     
ATOM   3214  NE2 HIE A 209      -9.411 -18.851  10.475  0.00  0.00      A     
ATOM   3215  HE2 HIE A 209      -8.864 -19.581  10.030  0.00  0.00      A     
ATOM   3216  CD2 HIE A 209     -10.659 -19.003  11.025  0.00  0.00      A     
ATOM   3217  HD2 HIE A 209     -11.229 -19.918  11.112  0.00  0.00      A     
ATOM   3218  ND1 HIE A 209     -10.101 -16.831  11.010  0.00  0.00      A     
ATOM   3219  CG  HIE A 209     -11.088 -17.761  11.373  0.00  0.00      A     
ATOM   3220  CE1 HIE A 209      -9.096 -17.550  10.485  0.00  0.00      A     
ATOM   3221  HE1 HIE A 209      -8.177 -17.144  10.083  0.00  0.00      A     
ATOM   3222  CB  HIE A 209     -12.476 -17.461  11.890  0.00  0.00      A     
ATOM   3223  HB1 HIE A 209     -13.074 -17.106  11.054  0.00  0.00      A     
ATOM   3224  HB2 HIE A 209     -12.918 -18.399  12.225  0.00  0.00      A     
ATOM   3225  C   HIE A 209     -11.914 -15.106  12.679  0.00  0.00      A     
ATOM   3226  O   HIE A 209     -12.378 -14.402  11.773  0.00  0.00      A     
ATOM   3227  N   ILE A 210     -10.816 -14.779  13.368  0.00  0.00      A     
ATOM   3228  HN  ILE A 210     -10.567 -15.416  14.120  0.00  0.00      A     
ATOM   3229  CA  ILE A 210     -10.075 -13.499  13.345  0.00  0.00      A     
ATOM   3230  HA  ILE A 210     -10.689 -12.779  13.889  0.00  0.00      A     
ATOM   3231  CB  ILE A 210      -8.751 -13.642  14.140  0.00  0.00      A     
ATOM   3232  HB  ILE A 210      -9.005 -14.028  15.127  0.00  0.00      A     
ATOM   3233  CG2 ILE A 210      -7.783 -14.651  13.486  0.00  0.00      A     
ATOM   3234 HG21 ILE A 210      -8.301 -15.581  13.250  0.00  0.00      A     
ATOM   3235 HG22 ILE A 210      -6.981 -14.895  14.182  0.00  0.00      A     
ATOM   3236 HG23 ILE A 210      -7.347 -14.234  12.579  0.00  0.00      A     
ATOM   3237  CG1 ILE A 210      -8.068 -12.271  14.357  0.00  0.00      A     
ATOM   3238 HG11 ILE A 210      -8.797 -11.583  14.788  0.00  0.00      A     
ATOM   3239 HG12 ILE A 210      -7.739 -11.862  13.401  0.00  0.00      A     
ATOM   3240  CD  ILE A 210      -6.852 -12.319  15.291  0.00  0.00      A     
ATOM   3241  HD1 ILE A 210      -6.043 -12.891  14.837  0.00  0.00      A     
ATOM   3242  HD2 ILE A 210      -7.130 -12.773  16.243  0.00  0.00      A     
ATOM   3243  HD3 ILE A 210      -6.495 -11.305  15.470  0.00  0.00      A     
ATOM   3244  C   ILE A 210      -9.813 -12.853  11.976  0.00  0.00      A     
ATOM   3245  O   ILE A 210      -9.932 -11.638  11.872  0.00  0.00      A     
ATOM   3246  N   VAL A 211      -9.464 -13.597  10.918  0.00  0.00      A     
ATOM   3247  HN  VAL A 211      -9.429 -14.602  11.044  0.00  0.00      A     
ATOM   3248  CA  VAL A 211      -8.988 -12.989   9.640  0.00  0.00      A     
ATOM   3249  HA  VAL A 211      -8.143 -12.339   9.870  0.00  0.00      A     
ATOM   3250  CB  VAL A 211      -8.473 -14.054   8.652  0.00  0.00      A     
ATOM   3251  HB  VAL A 211      -9.220 -14.837   8.540  0.00  0.00      A     
ATOM   3252  CG1 VAL A 211      -8.146 -13.487   7.265  0.00  0.00      A     
ATOM   3253 HG11 VAL A 211      -7.454 -12.649   7.354  0.00  0.00      A     
ATOM   3254 HG12 VAL A 211      -9.056 -13.153   6.765  0.00  0.00      A     
ATOM   3255 HG13 VAL A 211      -7.693 -14.262   6.646  0.00  0.00      A     
ATOM   3256  CG2 VAL A 211      -7.178 -14.674   9.190  0.00  0.00      A     
ATOM   3257 HG21 VAL A 211      -6.859 -15.486   8.536  0.00  0.00      A     
ATOM   3258 HG22 VAL A 211      -7.330 -15.070  10.192  0.00  0.00      A     
ATOM   3259 HG23 VAL A 211      -6.390 -13.920   9.227  0.00  0.00      A     
ATOM   3260  C   VAL A 211     -10.027 -12.078   8.972  0.00  0.00      A     
ATOM   3261  O   VAL A 211      -9.709 -10.954   8.598  0.00  0.00      A     
ATOM   3262  N   ILE A 212     -11.285 -12.510   8.886  0.00  0.00      A     
ATOM   3263  HN  ILE A 212     -11.459 -13.469   9.160  0.00  0.00      A     
ATOM   3264  CA  ILE A 212     -12.428 -11.707   8.398  0.00  0.00      A     
ATOM   3265  HA  ILE A 212     -12.126 -11.213   7.478  0.00  0.00      A     
ATOM   3266  CB  ILE A 212     -13.593 -12.672   8.056  0.00  0.00      A     
ATOM   3267  HB  ILE A 212     -13.693 -13.373   8.885  0.00  0.00      A     
ATOM   3268  CG2 ILE A 212     -14.960 -11.996   7.908  0.00  0.00      A     
ATOM   3269 HG21 ILE A 212     -14.898 -11.137   7.239  0.00  0.00      A     
ATOM   3270 HG22 ILE A 212     -15.312 -11.681   8.888  0.00  0.00      A     
ATOM   3271 HG23 ILE A 212     -15.690 -12.706   7.515  0.00  0.00      A     
ATOM   3272  CG1 ILE A 212     -13.289 -13.505   6.786  0.00  0.00      A     
ATOM   3273 HG11 ILE A 212     -14.070 -14.258   6.674  0.00  0.00      A     
ATOM   3274 HG12 ILE A 212     -12.350 -14.040   6.925  0.00  0.00      A     
ATOM   3275  CD  ILE A 212     -13.197 -12.720   5.467  0.00  0.00      A     
ATOM   3276  HD1 ILE A 212     -12.376 -12.006   5.501  0.00  0.00      A     
ATOM   3277  HD2 ILE A 212     -14.131 -12.195   5.267  0.00  0.00      A     
ATOM   3278  HD3 ILE A 212     -13.011 -13.413   4.647  0.00  0.00      A     
ATOM   3279  C   ILE A 212     -12.827 -10.549   9.346  0.00  0.00      A     
ATOM   3280  O   ILE A 212     -13.305  -9.510   8.885  0.00  0.00      A     
ATOM   3281  N   SER A 213     -12.544 -10.651  10.650  0.00  0.00      A     
ATOM   3282  HN  SER A 213     -12.150 -11.519  10.984  0.00  0.00      A     
ATOM   3283  CA  SER A 213     -12.694  -9.542  11.625  0.00  0.00      A     
ATOM   3284  HA  SER A 213     -13.660  -9.061  11.488  0.00  0.00      A     
ATOM   3285  CB  SER A 213     -12.621 -10.040  13.069  0.00  0.00      A     
ATOM   3286  HB1 SER A 213     -12.998  -9.261  13.733  0.00  0.00      A     
ATOM   3287  HB2 SER A 213     -11.582 -10.239  13.335  0.00  0.00      A     
ATOM   3288  OG  SER A 213     -13.358 -11.221  13.284  0.00  0.00      A     
ATOM   3289  HG1 SER A 213     -13.143 -11.454  14.216  0.00  0.00      A     
ATOM   3290  C   SER A 213     -11.590  -8.488  11.496  0.00  0.00      A     
ATOM   3291  O   SER A 213     -11.832  -7.282  11.543  0.00  0.00      A     
ATOM   3292  N   TRP A 214     -10.350  -8.939  11.303  0.00  0.00      A     
ATOM   3293  HN  TRP A 214     -10.209  -9.943  11.345  0.00  0.00      A     
ATOM   3294  CA  TRP A 214      -9.202  -8.107  10.942  0.00  0.00      A     
ATOM   3295  HA  TRP A 214      -9.089  -7.305  11.672  0.00  0.00      A     
ATOM   3296  CB  TRP A 214      -7.936  -8.971  10.992  0.00  0.00      A     
ATOM   3297  HB1 TRP A 214      -8.082  -9.850  10.364  0.00  0.00      A     
ATOM   3298  HB2 TRP A 214      -7.800  -9.327  12.015  0.00  0.00      A     
ATOM   3299  CG  TRP A 214      -6.669  -8.306  10.550  0.00  0.00      A     
ATOM   3300  CD1 TRP A 214      -5.803  -7.628  11.339  0.00  0.00      A     
ATOM   3301  HD1 TRP A 214      -5.928  -7.471  12.405  0.00  0.00      A     
ATOM   3302  NE1 TRP A 214      -4.734  -7.182  10.581  0.00  0.00      A     
ATOM   3303  HE1 TRP A 214      -3.969  -6.620  10.960  0.00  0.00      A     
ATOM   3304  CE2 TRP A 214      -4.854  -7.568   9.263  0.00  0.00      A     
ATOM   3305  CZ2 TRP A 214      -4.044  -7.388   8.132  0.00  0.00      A     
ATOM   3306  HZ2 TRP A 214      -3.099  -6.879   8.223  0.00  0.00      A     
ATOM   3307  CH2 TRP A 214      -4.477  -7.892   6.893  0.00  0.00      A     
ATOM   3308  HH2 TRP A 214      -3.872  -7.768   6.006  0.00  0.00      A     
ATOM   3309  CZ3 TRP A 214      -5.699  -8.582   6.810  0.00  0.00      A     
ATOM   3310  HZ3 TRP A 214      -6.027  -8.987   5.863  0.00  0.00      A     
ATOM   3311  CE3 TRP A 214      -6.499  -8.769   7.951  0.00  0.00      A     
ATOM   3312  HE3 TRP A 214      -7.430  -9.314   7.872  0.00  0.00      A     
ATOM   3313  CD2 TRP A 214      -6.099  -8.265   9.207  0.00  0.00      A     
ATOM   3314  C   TRP A 214      -9.407  -7.431   9.579  0.00  0.00      A     
ATOM   3315  O   TRP A 214      -9.128  -6.247   9.457  0.00  0.00      A     
ATOM   3316  N   MET A 215      -9.993  -8.119   8.591  0.00  0.00      A     
ATOM   3317  HN  MET A 215     -10.128  -9.114   8.735  0.00  0.00      A     
ATOM   3318  CA  MET A 215     -10.351  -7.554   7.278  0.00  0.00      A     
ATOM   3319  HA  MET A 215      -9.444  -7.137   6.836  0.00  0.00      A     
ATOM   3320  CB  MET A 215     -10.841  -8.680   6.355  0.00  0.00      A     
ATOM   3321  HB1 MET A 215     -11.799  -9.055   6.713  0.00  0.00      A     
ATOM   3322  HB2 MET A 215     -10.116  -9.494   6.377  0.00  0.00      A     
ATOM   3323  CG  MET A 215     -11.003  -8.215   4.903  0.00  0.00      A     
ATOM   3324  HG1 MET A 215     -10.036  -7.876   4.531  0.00  0.00      A     
ATOM   3325  HG2 MET A 215     -11.691  -7.370   4.881  0.00  0.00      A     
ATOM   3326  SD  MET A 215     -11.656  -9.472   3.770  0.00  0.00      A     
ATOM   3327  CE  MET A 215     -10.245 -10.610   3.674  0.00  0.00      A     
ATOM   3328  HE1 MET A 215     -10.486 -11.428   2.995  0.00  0.00      A     
ATOM   3329  HE2 MET A 215     -10.024 -11.017   4.659  0.00  0.00      A     
ATOM   3330  HE3 MET A 215      -9.372 -10.079   3.296  0.00  0.00      A     
ATOM   3331  C   MET A 215     -11.381  -6.407   7.342  0.00  0.00      A     
ATOM   3332  O   MET A 215     -11.172  -5.381   6.694  0.00  0.00      A     
ATOM   3333  N   ILE A 216     -12.461  -6.515   8.132  0.00  0.00      A     
ATOM   3334  HN  ILE A 216     -12.633  -7.393   8.607  0.00  0.00      A     
ATOM   3335  CA  ILE A 216     -13.388  -5.376   8.342  0.00  0.00      A     
ATOM   3336  HA  ILE A 216     -13.591  -4.956   7.359  0.00  0.00      A     
ATOM   3337  CB  ILE A 216     -14.768  -5.803   8.893  0.00  0.00      A     
ATOM   3338  HB  ILE A 216     -15.176  -6.563   8.224  0.00  0.00      A     
ATOM   3339  CG2 ILE A 216     -14.674  -6.426  10.286  0.00  0.00      A     
ATOM   3340 HG21 ILE A 216     -15.657  -6.769  10.603  0.00  0.00      A     
ATOM   3341 HG22 ILE A 216     -14.306  -5.698  11.007  0.00  0.00      A     
ATOM   3342 HG23 ILE A 216     -14.016  -7.287  10.252  0.00  0.00      A     
ATOM   3343  CG1 ILE A 216     -15.774  -4.631   8.947  0.00  0.00      A     
ATOM   3344 HG11 ILE A 216     -15.346  -3.800   9.503  0.00  0.00      A     
ATOM   3345 HG12 ILE A 216     -16.665  -4.947   9.487  0.00  0.00      A     
ATOM   3346  CD  ILE A 216     -16.215  -4.123   7.569  0.00  0.00      A     
ATOM   3347  HD1 ILE A 216     -15.373  -3.682   7.036  0.00  0.00      A     
ATOM   3348  HD2 ILE A 216     -16.982  -3.358   7.697  0.00  0.00      A     
ATOM   3349  HD3 ILE A 216     -16.629  -4.944   6.984  0.00  0.00      A     
ATOM   3350  C   ILE A 216     -12.754  -4.232   9.155  0.00  0.00      A     
ATOM   3351  O   ILE A 216     -12.859  -3.077   8.752  0.00  0.00      A     
ATOM   3352  N   ALA A 217     -11.985  -4.516  10.213  0.00  0.00      A     
ATOM   3353  HN  ALA A 217     -11.924  -5.477  10.531  0.00  0.00      A     
ATOM   3354  CA  ALA A 217     -11.213  -3.483  10.923  0.00  0.00      A     
ATOM   3355  HA  ALA A 217     -11.904  -2.721  11.287  0.00  0.00      A     
ATOM   3356  CB  ALA A 217     -10.544  -4.144  12.134  0.00  0.00      A     
ATOM   3357  HB1 ALA A 217      -9.998  -3.392  12.706  0.00  0.00      A     
ATOM   3358  HB2 ALA A 217      -9.849  -4.918  11.806  0.00  0.00      A     
ATOM   3359  HB3 ALA A 217     -11.305  -4.591  12.776  0.00  0.00      A     
ATOM   3360  C   ALA A 217     -10.194  -2.758  10.005  0.00  0.00      A     
ATOM   3361  O   ALA A 217     -10.116  -1.532   9.979  0.00  0.00      A     
ATOM   3362  N   GLN A 218      -9.479  -3.510   9.165  0.00  0.00      A     
ATOM   3363  HN  GLN A 218      -9.552  -4.517   9.263  0.00  0.00      A     
ATOM   3364  CA  GLN A 218      -8.616  -2.997   8.094  0.00  0.00      A     
ATOM   3365  HA  GLN A 218      -7.964  -2.228   8.507  0.00  0.00      A     
ATOM   3366  CB  GLN A 218      -7.757  -4.135   7.531  0.00  0.00      A     
ATOM   3367  HB1 GLN A 218      -7.319  -3.819   6.587  0.00  0.00      A     
ATOM   3368  HB2 GLN A 218      -8.395  -4.992   7.315  0.00  0.00      A     
ATOM   3369  CG  GLN A 218      -6.624  -4.562   8.469  0.00  0.00      A     
ATOM   3370  HG1 GLN A 218      -6.321  -5.562   8.168  0.00  0.00      A     
ATOM   3371  HG2 GLN A 218      -6.966  -4.614   9.502  0.00  0.00      A     
ATOM   3372  CD  GLN A 218      -5.412  -3.642   8.385  0.00  0.00      A     
ATOM   3373  OE1 GLN A 218      -5.451  -2.438   8.607  0.00  0.00      A     
ATOM   3374  NE2 GLN A 218      -4.269  -4.159   8.022  0.00  0.00      A     
ATOM   3375 HE21 GLN A 218      -3.461  -3.558   7.975  0.00  0.00      A     
ATOM   3376 HE22 GLN A 218      -4.226  -5.140   7.810  0.00  0.00      A     
ATOM   3377  C   GLN A 218      -9.363  -2.343   6.928  0.00  0.00      A     
ATOM   3378  O   GLN A 218      -8.741  -1.598   6.179  0.00  0.00      A     
ATOM   3379  N   THR A 219     -10.674  -2.553   6.763  0.00  0.00      A     
ATOM   3380  HN  THR A 219     -11.142  -3.184   7.402  0.00  0.00      A     
ATOM   3381  CA  THR A 219     -11.478  -1.822   5.756  0.00  0.00      A     
ATOM   3382  HA  THR A 219     -11.029  -1.973   4.776  0.00  0.00      A     
ATOM   3383  CB  THR A 219     -12.927  -2.320   5.658  0.00  0.00      A     
ATOM   3384  HB  THR A 219     -13.439  -2.186   6.607  0.00  0.00      A     
ATOM   3385  CG2 THR A 219     -13.736  -1.629   4.564  0.00  0.00      A     
ATOM   3386 HG21 THR A 219     -13.888  -0.579   4.811  0.00  0.00      A     
ATOM   3387 HG22 THR A 219     -14.712  -2.108   4.485  0.00  0.00      A     
ATOM   3388 HG23 THR A 219     -13.219  -1.713   3.609  0.00  0.00      A     
ATOM   3389  OG1 THR A 219     -12.918  -3.678   5.298  0.00  0.00      A     
ATOM   3390  HG1 THR A 219     -12.283  -4.147   5.860  0.00  0.00      A     
ATOM   3391  C   THR A 219     -11.460  -0.321   6.028  0.00  0.00      A     
ATOM   3392  O   THR A 219     -11.360   0.457   5.085  0.00  0.00      A     
ATOM   3393  N   VAL A 220     -11.400   0.096   7.301  0.00  0.00      A     
ATOM   3394  HN  VAL A 220     -11.480  -0.609   8.026  0.00  0.00      A     
ATOM   3395  CA  VAL A 220     -11.094   1.488   7.712  0.00  0.00      A     
ATOM   3396  HA  VAL A 220     -11.885   2.145   7.354  0.00  0.00      A     
ATOM   3397  CB  VAL A 220     -11.004   1.632   9.246  0.00  0.00      A     
ATOM   3398  HB  VAL A 220     -10.130   1.092   9.608  0.00  0.00      A     
ATOM   3399  CG1 VAL A 220     -10.859   3.103   9.647  0.00  0.00      A     
ATOM   3400 HG11 VAL A 220     -10.693   3.171  10.720  0.00  0.00      A     
ATOM   3401 HG12 VAL A 220     -11.758   3.657   9.386  0.00  0.00      A     
ATOM   3402 HG13 VAL A 220     -10.005   3.559   9.153  0.00  0.00      A     
ATOM   3403  CG2 VAL A 220     -12.236   1.073   9.962  0.00  0.00      A     
ATOM   3404 HG21 VAL A 220     -13.116   1.654   9.689  0.00  0.00      A     
ATOM   3405 HG22 VAL A 220     -12.085   1.121  11.039  0.00  0.00      A     
ATOM   3406 HG23 VAL A 220     -12.395   0.027   9.705  0.00  0.00      A     
ATOM   3407  C   VAL A 220      -9.777   1.975   7.102  0.00  0.00      A     
ATOM   3408  O   VAL A 220      -9.753   2.943   6.348  0.00  0.00      A     
ATOM   3409  N   THR A 221      -8.680   1.265   7.373  0.00  0.00      A     
ATOM   3410  HN  THR A 221      -8.784   0.501   8.028  0.00  0.00      A     
ATOM   3411  CA  THR A 221      -7.310   1.562   6.896  0.00  0.00      A     
ATOM   3412  HA  THR A 221      -7.034   2.568   7.200  0.00  0.00      A     
ATOM   3413  CB  THR A 221      -6.317   0.563   7.513  0.00  0.00      A     
ATOM   3414  HB  THR A 221      -6.462  -0.402   7.033  0.00  0.00      A     
ATOM   3415  CG2 THR A 221      -4.858   0.988   7.391  0.00  0.00      A     
ATOM   3416 HG21 THR A 221      -4.710   1.936   7.900  0.00  0.00      A     
ATOM   3417 HG22 THR A 221      -4.574   1.094   6.346  0.00  0.00      A     
ATOM   3418 HG23 THR A 221      -4.215   0.238   7.852  0.00  0.00      A     
ATOM   3419  OG1 THR A 221      -6.538   0.390   8.892  0.00  0.00      A     
ATOM   3420  HG1 THR A 221      -6.119  -0.454   9.115  0.00  0.00      A     
ATOM   3421  C   THR A 221      -7.153   1.509   5.374  0.00  0.00      A     
ATOM   3422  O   THR A 221      -6.449   2.328   4.783  0.00  0.00      A     
ATOM   3423  N   ALA A 222      -7.819   0.562   4.716  0.00  0.00      A     
ATOM   3424  HN  ALA A 222      -8.341  -0.108   5.271  0.00  0.00      A     
ATOM   3425  CA  ALA A 222      -7.826   0.381   3.267  0.00  0.00      A     
ATOM   3426  HA  ALA A 222      -6.807   0.461   2.888  0.00  0.00      A     
ATOM   3427  CB  ALA A 222      -8.328  -1.040   2.996  0.00  0.00      A     
ATOM   3428  HB1 ALA A 222      -9.347  -1.159   3.365  0.00  0.00      A     
ATOM   3429  HB2 ALA A 222      -7.680  -1.756   3.503  0.00  0.00      A     
ATOM   3430  HB3 ALA A 222      -8.316  -1.245   1.927  0.00  0.00      A     
ATOM   3431  C   ALA A 222      -8.670   1.442   2.535  0.00  0.00      A     
ATOM   3432  O   ALA A 222      -8.178   2.060   1.593  0.00  0.00      A     
ATOM   3433  N   VAL A 223      -9.897   1.725   2.994  0.00  0.00      A     
ATOM   3434  HN  VAL A 223     -10.255   1.186   3.779  0.00  0.00      A     
ATOM   3435  CA  VAL A 223     -10.743   2.816   2.458  0.00  0.00      A     
ATOM   3436  HA  VAL A 223     -10.769   2.729   1.373  0.00  0.00      A     
ATOM   3437  CB  VAL A 223     -12.201   2.725   2.949  0.00  0.00      A     
ATOM   3438  HB  VAL A 223     -12.213   2.670   4.035  0.00  0.00      A     
ATOM   3439  CG1 VAL A 223     -13.054   3.923   2.512  0.00  0.00      A     
ATOM   3440 HG11 VAL A 223     -12.990   4.060   1.433  0.00  0.00      A     
ATOM   3441 HG12 VAL A 223     -12.722   4.832   3.014  0.00  0.00      A     
ATOM   3442 HG13 VAL A 223     -14.095   3.755   2.788  0.00  0.00      A     
ATOM   3443  CG2 VAL A 223     -12.875   1.475   2.370  0.00  0.00      A     
ATOM   3444 HG21 VAL A 223     -12.927   1.542   1.284  0.00  0.00      A     
ATOM   3445 HG22 VAL A 223     -13.884   1.382   2.773  0.00  0.00      A     
ATOM   3446 HG23 VAL A 223     -12.318   0.580   2.645  0.00  0.00      A     
ATOM   3447  C   VAL A 223     -10.157   4.193   2.762  0.00  0.00      A     
ATOM   3448  O   VAL A 223     -10.149   5.040   1.876  0.00  0.00      A     
ATOM   3449  N   ALA A 224      -9.564   4.427   3.935  0.00  0.00      A     
ATOM   3450  HN  ALA A 224      -9.643   3.733   4.673  0.00  0.00      A     
ATOM   3451  CA  ALA A 224      -8.776   5.636   4.205  0.00  0.00      A     
ATOM   3452  HA  ALA A 224      -9.412   6.504   4.035  0.00  0.00      A     
ATOM   3453  CB  ALA A 224      -8.359   5.623   5.680  0.00  0.00      A     
ATOM   3454  HB1 ALA A 224      -9.246   5.605   6.316  0.00  0.00      A     
ATOM   3455  HB2 ALA A 224      -7.786   6.519   5.911  0.00  0.00      A     
ATOM   3456  HB3 ALA A 224      -7.746   4.747   5.895  0.00  0.00      A     
ATOM   3457  C   ALA A 224      -7.565   5.788   3.256  0.00  0.00      A     
ATOM   3458  O   ALA A 224      -7.366   6.850   2.661  0.00  0.00      A     
ATOM   3459  N   GLY A 225      -6.801   4.714   3.027  0.00  0.00      A     
ATOM   3460  HN  GLY A 225      -6.971   3.881   3.584  0.00  0.00      A     
ATOM   3461  CA  GLY A 225      -5.715   4.665   2.034  0.00  0.00      A     
ATOM   3462  HA1 GLY A 225      -5.223   3.698   2.118  0.00  0.00      A     
ATOM   3463  HA2 GLY A 225      -4.982   5.440   2.259  0.00  0.00      A     
ATOM   3464  C   GLY A 225      -6.161   4.836   0.571  0.00  0.00      A     
ATOM   3465  O   GLY A 225      -5.429   5.416  -0.232  0.00  0.00      A     
ATOM   3466  N   LEU A 226      -7.367   4.383   0.216  0.00  0.00      A     
ATOM   3467  HN  LEU A 226      -7.862   3.808   0.892  0.00  0.00      A     
ATOM   3468  CA  LEU A 226      -7.983   4.560  -1.108  0.00  0.00      A     
ATOM   3469  HA  LEU A 226      -7.197   4.477  -1.852  0.00  0.00      A     
ATOM   3470  CB  LEU A 226      -8.976   3.403  -1.325  0.00  0.00      A     
ATOM   3471  HB1 LEU A 226      -9.822   3.537  -0.651  0.00  0.00      A     
ATOM   3472  HB2 LEU A 226      -8.481   2.469  -1.055  0.00  0.00      A     
ATOM   3473  CG  LEU A 226      -9.508   3.254  -2.762  0.00  0.00      A     
ATOM   3474  HG  LEU A 226     -10.053   4.152  -3.050  0.00  0.00      A     
ATOM   3475  CD1 LEU A 226      -8.394   2.993  -3.778  0.00  0.00      A     
ATOM   3476 HD11 LEU A 226      -7.783   3.886  -3.892  0.00  0.00      A     
ATOM   3477 HD12 LEU A 226      -8.834   2.770  -4.750  0.00  0.00      A     
ATOM   3478 HD13 LEU A 226      -7.778   2.154  -3.457  0.00  0.00      A     
ATOM   3479  CD2 LEU A 226     -10.460   2.061  -2.817  0.00  0.00      A     
ATOM   3480 HD21 LEU A 226      -9.945   1.150  -2.515  0.00  0.00      A     
ATOM   3481 HD22 LEU A 226     -10.857   1.950  -3.826  0.00  0.00      A     
ATOM   3482 HD23 LEU A 226     -11.296   2.236  -2.138  0.00  0.00      A     
ATOM   3483  C   LEU A 226      -8.630   5.948  -1.308  0.00  0.00      A     
ATOM   3484  O   LEU A 226      -8.492   6.537  -2.373  0.00  0.00      A     
ATOM   3485  N   THR A 227      -9.221   6.531  -0.264  0.00  0.00      A     
ATOM   3486  HN  THR A 227      -9.348   5.961   0.563  0.00  0.00      A     
ATOM   3487  CA  THR A 227      -9.641   7.956  -0.209  0.00  0.00      A     
ATOM   3488  HA  THR A 227     -10.325   8.166  -1.032  0.00  0.00      A     
ATOM   3489  CB  THR A 227     -10.361   8.296   1.109  0.00  0.00      A     
ATOM   3490  HB  THR A 227      -9.649   8.281   1.935  0.00  0.00      A     
ATOM   3491  CG2 THR A 227     -11.063   9.647   1.066  0.00  0.00      A     
ATOM   3492 HG21 THR A 227     -10.355  10.447   0.863  0.00  0.00      A     
ATOM   3493 HG22 THR A 227     -11.549   9.836   2.023  0.00  0.00      A     
ATOM   3494 HG23 THR A 227     -11.820   9.637   0.283  0.00  0.00      A     
ATOM   3495  OG1 THR A 227     -11.388   7.374   1.375  0.00  0.00      A     
ATOM   3496  HG1 THR A 227     -10.987   6.505   1.539  0.00  0.00      A     
ATOM   3497  C   THR A 227      -8.440   8.894  -0.350  0.00  0.00      A     
ATOM   3498  O   THR A 227      -8.500   9.917  -1.022  0.00  0.00      A     
ATOM   3499  N   SER A 228      -7.296   8.494   0.214  0.00  0.00      A     
ATOM   3500  HN  SER A 228      -7.342   7.674   0.805  0.00  0.00      A     
ATOM   3501  CA  SER A 228      -5.988   9.161   0.050  0.00  0.00      A     
ATOM   3502  HA  SER A 228      -6.114  10.231   0.206  0.00  0.00      A     
ATOM   3503  CB  SER A 228      -4.989   8.659   1.093  0.00  0.00      A     
ATOM   3504  HB1 SER A 228      -4.074   9.251   1.033  0.00  0.00      A     
ATOM   3505  HB2 SER A 228      -4.745   7.613   0.907  0.00  0.00      A     
ATOM   3506  OG  SER A 228      -5.533   8.791   2.383  0.00  0.00      A     
ATOM   3507  HG1 SER A 228      -6.250   8.142   2.500  0.00  0.00      A     
ATOM   3508  C   SER A 228      -5.337   8.967  -1.326  0.00  0.00      A     
ATOM   3509  O   SER A 228      -4.367   9.658  -1.645  0.00  0.00      A     
ATOM   3510  N   TYR A 229      -5.839   8.038  -2.149  0.00  0.00      A     
ATOM   3511  HN  TYR A 229      -6.677   7.548  -1.866  0.00  0.00      A     
ATOM   3512  CA  TYR A 229      -5.232   7.667  -3.435  0.00  0.00      A     
ATOM   3513  HA  TYR A 229      -4.238   7.283  -3.207  0.00  0.00      A     
ATOM   3514  CB  TYR A 229      -6.021   6.530  -4.106  0.00  0.00      A     
ATOM   3515  HB1 TYR A 229      -6.982   6.907  -4.455  0.00  0.00      A     
ATOM   3516  HB2 TYR A 229      -6.214   5.769  -3.354  0.00  0.00      A     
ATOM   3517  CG  TYR A 229      -5.319   5.831  -5.257  0.00  0.00      A     
ATOM   3518  CD1 TYR A 229      -4.091   5.196  -5.017  0.00  0.00      A     
ATOM   3519  HD1 TYR A 229      -3.636   5.258  -4.041  0.00  0.00      A     
ATOM   3520  CE1 TYR A 229      -3.446   4.485  -6.043  0.00  0.00      A     
ATOM   3521  HE1 TYR A 229      -2.495   4.016  -5.856  0.00  0.00      A     
ATOM   3522  CZ  TYR A 229      -4.027   4.399  -7.322  0.00  0.00      A     
ATOM   3523  OH  TYR A 229      -3.409   3.657  -8.280  0.00  0.00      A     
ATOM   3524  HH  TYR A 229      -3.881   3.665  -9.129  0.00  0.00      A     
ATOM   3525  CE2 TYR A 229      -5.255   5.047  -7.575  0.00  0.00      A     
ATOM   3526  HE2 TYR A 229      -5.694   4.991  -8.559  0.00  0.00      A     
ATOM   3527  CD2 TYR A 229      -5.901   5.762  -6.541  0.00  0.00      A     
ATOM   3528  HD2 TYR A 229      -6.847   6.250  -6.734  0.00  0.00      A     
ATOM   3529  C   TYR A 229      -5.015   8.832  -4.414  0.00  0.00      A     
ATOM   3530  O   TYR A 229      -3.907   8.907  -4.939  0.00  0.00      A     
ATOM   3531  N   PRO A 230      -5.967   9.763  -4.654  0.00  0.00      A     
ATOM   3532  CD  PRO A 230      -7.283   9.865  -4.039  0.00  0.00      A     
ATOM   3533  HD1 PRO A 230      -7.181  10.352  -3.071  0.00  0.00      A     
ATOM   3534  HD2 PRO A 230      -7.772   8.898  -3.924  0.00  0.00      A     
ATOM   3535  CG  PRO A 230      -8.105  10.758  -4.956  0.00  0.00      A     
ATOM   3536  HG1 PRO A 230      -8.552  10.148  -5.737  0.00  0.00      A     
ATOM   3537  HG2 PRO A 230      -8.874  11.302  -4.406  0.00  0.00      A     
ATOM   3538  CB  PRO A 230      -7.059  11.698  -5.550  0.00  0.00      A     
ATOM   3539  HB1 PRO A 230      -7.347  12.035  -6.544  0.00  0.00      A     
ATOM   3540  HB2 PRO A 230      -6.946  12.553  -4.883  0.00  0.00      A     
ATOM   3541  CA  PRO A 230      -5.767  10.869  -5.600  0.00  0.00      A     
ATOM   3542  HA  PRO A 230      -5.655  10.449  -6.599  0.00  0.00      A     
ATOM   3543  C   PRO A 230      -4.528  11.723  -5.273  0.00  0.00      A     
ATOM   3544  O   PRO A 230      -3.668  11.951  -6.128  0.00  0.00      A     
ATOM   3545  N   PHE A 231      -4.406  12.115  -4.003  0.00  0.00      A     
ATOM   3546  HN  PHE A 231      -5.155  11.861  -3.377  0.00  0.00      A     
ATOM   3547  CA  PHE A 231      -3.308  12.910  -3.436  0.00  0.00      A     
ATOM   3548  HA  PHE A 231      -3.197  13.822  -4.021  0.00  0.00      A     
ATOM   3549  CB  PHE A 231      -3.693  13.295  -1.988  0.00  0.00      A     
ATOM   3550  HB1 PHE A 231      -3.024  14.083  -1.650  0.00  0.00      A     
ATOM   3551  HB2 PHE A 231      -3.554  12.433  -1.334  0.00  0.00      A     
ATOM   3552  CG  PHE A 231      -5.123  13.791  -1.838  0.00  0.00      A     
ATOM   3553  CD1 PHE A 231      -6.168  12.878  -1.586  0.00  0.00      A     
ATOM   3554  HD1 PHE A 231      -5.945  11.843  -1.384  0.00  0.00      A     
ATOM   3555  CE1 PHE A 231      -7.508  13.298  -1.645  0.00  0.00      A     
ATOM   3556  HE1 PHE A 231      -8.310  12.589  -1.475  0.00  0.00      A     
ATOM   3557  CZ  PHE A 231      -7.811  14.633  -1.963  0.00  0.00      A     
ATOM   3558  HZ  PHE A 231      -8.843  14.948  -2.046  0.00  0.00      A     
ATOM   3559  CE2 PHE A 231      -6.770  15.550  -2.188  0.00  0.00      A     
ATOM   3560  HE2 PHE A 231      -6.997  16.566  -2.485  0.00  0.00      A     
ATOM   3561  CD2 PHE A 231      -5.429  15.141  -2.082  0.00  0.00      A     
ATOM   3562  HD2 PHE A 231      -4.639  15.855  -2.272  0.00  0.00      A     
ATOM   3563  C   PHE A 231      -1.963  12.163  -3.508  0.00  0.00      A     
ATOM   3564  O   PHE A 231      -0.983  12.658  -4.064  0.00  0.00      A     
ATOM   3565  N   ASP A 232      -1.940  10.901  -3.076  0.00  0.00      A     
ATOM   3566  HN  ASP A 232      -2.783  10.528  -2.648  0.00  0.00      A     
ATOM   3567  CA  ASP A 232      -0.787  10.005  -3.230  0.00  0.00      A     
ATOM   3568  HA  ASP A 232       0.089  10.531  -2.849  0.00  0.00      A     
ATOM   3569  CB  ASP A 232      -1.027   8.774  -2.334  0.00  0.00      A     
ATOM   3570  HB1 ASP A 232      -1.853   8.192  -2.747  0.00  0.00      A     
ATOM   3571  HB2 ASP A 232      -1.317   9.112  -1.338  0.00  0.00      A     
ATOM   3572  CG  ASP A 232       0.204   7.874  -2.183  0.00  0.00      A     
ATOM   3573  OD1 ASP A 232       1.336   8.380  -2.033  0.00  0.00      A     
ATOM   3574  OD2 ASP A 232       0.065   6.634  -2.280  0.00  0.00      A     
ATOM   3575  C   ASP A 232      -0.456   9.619  -4.699  0.00  0.00      A     
ATOM   3576  O   ASP A 232       0.556   8.961  -4.935  0.00  0.00      A     
ATOM   3577  N   THR A 233      -1.247  10.023  -5.705  0.00  0.00      A     
ATOM   3578  HN  THR A 233      -2.077  10.545  -5.448  0.00  0.00      A     
ATOM   3579  CA  THR A 233      -1.137   9.519  -7.102  0.00  0.00      A     
ATOM   3580  HA  THR A 233      -0.305   8.821  -7.159  0.00  0.00      A     
ATOM   3581  CB  THR A 233      -2.366   8.689  -7.495  0.00  0.00      A     
ATOM   3582  HB  THR A 233      -3.275   9.277  -7.381  0.00  0.00      A     
ATOM   3583  CG2 THR A 233      -2.338   8.070  -8.878  0.00  0.00      A     
ATOM   3584 HG21 THR A 233      -3.180   7.385  -8.972  0.00  0.00      A     
ATOM   3585 HG22 THR A 233      -1.411   7.516  -9.013  0.00  0.00      A     
ATOM   3586 HG23 THR A 233      -2.439   8.848  -9.633  0.00  0.00      A     
ATOM   3587  OG1 THR A 233      -2.407   7.576  -6.648  0.00  0.00      A     
ATOM   3588  HG1 THR A 233      -2.957   7.867  -5.899  0.00  0.00      A     
ATOM   3589  C   THR A 233      -0.822  10.584  -8.154  0.00  0.00      A     
ATOM   3590  O   THR A 233      -0.083  10.271  -9.092  0.00  0.00      A     
ATOM   3591  N   VAL A 234      -1.201  11.858  -7.965  0.00  0.00      A     
ATOM   3592  HN  VAL A 234      -1.861  12.065  -7.220  0.00  0.00      A     
ATOM   3593  CA  VAL A 234      -0.569  12.983  -8.716  0.00  0.00      A     
ATOM   3594  HA  VAL A 234      -0.626  12.748  -9.778  0.00  0.00      A     
ATOM   3595  CB  VAL A 234      -1.266  14.349  -8.533  0.00  0.00      A     
ATOM   3596  HB  VAL A 234      -0.770  15.061  -9.189  0.00  0.00      A     
ATOM   3597  CG1 VAL A 234      -2.742  14.316  -8.922  0.00  0.00      A     
ATOM   3598 HG11 VAL A 234      -3.140  15.331  -8.924  0.00  0.00      A     
ATOM   3599 HG12 VAL A 234      -3.306  13.719  -8.209  0.00  0.00      A     
ATOM   3600 HG13 VAL A 234      -2.851  13.902  -9.922  0.00  0.00      A     
ATOM   3601  CG2 VAL A 234      -1.178  14.912  -7.118  0.00  0.00      A     
ATOM   3602 HG21 VAL A 234      -0.149  15.189  -6.907  0.00  0.00      A     
ATOM   3603 HG22 VAL A 234      -1.549  14.194  -6.387  0.00  0.00      A     
ATOM   3604 HG23 VAL A 234      -1.777  15.819  -7.059  0.00  0.00      A     
ATOM   3605  C   VAL A 234       0.927  13.113  -8.387  0.00  0.00      A     
ATOM   3606  O   VAL A 234       1.761  13.306  -9.272  0.00  0.00      A     
ATOM   3607  N   ARG A 235       1.278  12.838  -7.118  0.00  0.00      A     
ATOM   3608  HN  ARG A 235       0.503  12.741  -6.472  0.00  0.00      A     
ATOM   3609  CA  ARG A 235       2.638  12.603  -6.579  0.00  0.00      A     
ATOM   3610  HA  ARG A 235       3.164  13.553  -6.465  0.00  0.00      A     
ATOM   3611  CB  ARG A 235       2.440  11.948  -5.198  0.00  0.00      A     
ATOM   3612  HB1 ARG A 235       1.828  11.063  -5.355  0.00  0.00      A     
ATOM   3613  HB2 ARG A 235       1.864  12.625  -4.570  0.00  0.00      A     
ATOM   3614  CG  ARG A 235       3.692  11.515  -4.414  0.00  0.00      A     
ATOM   3615  HG1 ARG A 235       4.225  12.396  -4.055  0.00  0.00      A     
ATOM   3616  HG2 ARG A 235       4.352  10.917  -5.043  0.00  0.00      A     
ATOM   3617  CD  ARG A 235       3.217  10.660  -3.228  0.00  0.00      A     
ATOM   3618  HD1 ARG A 235       2.716   9.773  -3.620  0.00  0.00      A     
ATOM   3619  HD2 ARG A 235       2.484  11.241  -2.662  0.00  0.00      A     
ATOM   3620  NE  ARG A 235       4.311  10.241  -2.329  0.00  0.00      A     
ATOM   3621  HE  ARG A 235       5.257  10.351  -2.638  0.00  0.00      A     
ATOM   3622  CZ  ARG A 235       4.171   9.935  -1.061  0.00  0.00      A     
ATOM   3623  NH1 ARG A 235       3.043   9.757  -0.477  0.00  0.00      A     
ATOM   3624 HH11 ARG A 235       2.996   9.509   0.481  0.00  0.00      A     
ATOM   3625 HH12 ARG A 235       2.264   9.550  -1.100  0.00  0.00      A     
ATOM   3626  NH2 ARG A 235       5.190   9.705  -0.322  0.00  0.00      A     
ATOM   3627 HH21 ARG A 235       5.021   9.448   0.621  0.00  0.00      A     
ATOM   3628 HH22 ARG A 235       5.990   9.330  -0.821  0.00  0.00      A     
ATOM   3629  C   ARG A 235       3.510  11.732  -7.489  0.00  0.00      A     
ATOM   3630  O   ARG A 235       4.619  12.120  -7.835  0.00  0.00      A     
ATOM   3631  N   ARG A 236       3.001  10.560  -7.896  0.00  0.00      A     
ATOM   3632  HN  ARG A 236       2.054  10.359  -7.608  0.00  0.00      A     
ATOM   3633  CA  ARG A 236       3.730   9.567  -8.719  0.00  0.00      A     
ATOM   3634  HA  ARG A 236       4.725   9.419  -8.297  0.00  0.00      A     
ATOM   3635  CB  ARG A 236       2.998   8.210  -8.715  0.00  0.00      A     
ATOM   3636  HB1 ARG A 236       3.608   7.479  -9.246  0.00  0.00      A     
ATOM   3637  HB2 ARG A 236       2.054   8.315  -9.251  0.00  0.00      A     
ATOM   3638  CG  ARG A 236       2.675   7.649  -7.320  0.00  0.00      A     
ATOM   3639  HG1 ARG A 236       2.189   6.680  -7.437  0.00  0.00      A     
ATOM   3640  HG2 ARG A 236       1.966   8.321  -6.848  0.00  0.00      A     
ATOM   3641  CD  ARG A 236       3.889   7.481  -6.396  0.00  0.00      A     
ATOM   3642  HD1 ARG A 236       4.481   8.398  -6.403  0.00  0.00      A     
ATOM   3643  HD2 ARG A 236       4.509   6.664  -6.769  0.00  0.00      A     
ATOM   3644  NE  ARG A 236       3.463   7.211  -5.009  0.00  0.00      A     
ATOM   3645  HE  ARG A 236       2.478   7.075  -4.829  0.00  0.00      A     
ATOM   3646  CZ  ARG A 236       4.231   7.165  -3.952  0.00  0.00      A     
ATOM   3647  NH1 ARG A 236       5.509   7.189  -4.003  0.00  0.00      A     
ATOM   3648 HH11 ARG A 236       6.020   7.268  -3.131  0.00  0.00      A     
ATOM   3649 HH12 ARG A 236       5.984   7.096  -4.887  0.00  0.00      A     
ATOM   3650  NH2 ARG A 236       3.760   7.118  -2.763  0.00  0.00      A     
ATOM   3651 HH21 ARG A 236       4.428   7.046  -2.021  0.00  0.00      A     
ATOM   3652 HH22 ARG A 236       2.774   7.302  -2.591  0.00  0.00      A     
ATOM   3653  C   ARG A 236       4.004  10.056 -10.147  0.00  0.00      A     
ATOM   3654  O   ARG A 236       5.136   9.934 -10.612  0.00  0.00      A     
ATOM   3655  N   ARG A 237       3.040  10.726 -10.796  0.00  0.00      A     
ATOM   3656  HN  ARG A 237       2.142  10.813 -10.338  0.00  0.00      A     
ATOM   3657  CA  ARG A 237       3.251  11.355 -12.121  0.00  0.00      A     
ATOM   3658  HA  ARG A 237       3.719  10.619 -12.770  0.00  0.00      A     
ATOM   3659  CB  ARG A 237       1.928  11.832 -12.744  0.00  0.00      A     
ATOM   3660  HB1 ARG A 237       2.139  12.570 -13.514  0.00  0.00      A     
ATOM   3661  HB2 ARG A 237       1.339  12.331 -11.974  0.00  0.00      A     
ATOM   3662  CG  ARG A 237       1.079  10.718 -13.374  0.00  0.00      A     
ATOM   3663  HG1 ARG A 237       0.185  11.168 -13.808  0.00  0.00      A     
ATOM   3664  HG2 ARG A 237       0.766  10.067 -12.571  0.00  0.00      A     
ATOM   3665  CD  ARG A 237       1.777   9.869 -14.453  0.00  0.00      A     
ATOM   3666  HD1 ARG A 237       2.735   9.509 -14.084  0.00  0.00      A     
ATOM   3667  HD2 ARG A 237       1.972  10.489 -15.329  0.00  0.00      A     
ATOM   3668  NE  ARG A 237       0.983   8.676 -14.805  0.00  0.00      A     
ATOM   3669  HE  ARG A 237       0.984   7.900 -14.161  0.00  0.00      A     
ATOM   3670  CZ  ARG A 237       0.268   8.479 -15.881  0.00  0.00      A     
ATOM   3671  NH1 ARG A 237       0.135   9.332 -16.825  0.00  0.00      A     
ATOM   3672 HH11 ARG A 237      -0.618   9.151 -17.482  0.00  0.00      A     
ATOM   3673 HH12 ARG A 237       0.478  10.269 -16.691  0.00  0.00      A     
ATOM   3674  NH2 ARG A 237      -0.365   7.378 -16.042  0.00  0.00      A     
ATOM   3675 HH21 ARG A 237      -0.959   7.266 -16.861  0.00  0.00      A     
ATOM   3676 HH22 ARG A 237      -0.416   6.707 -15.293  0.00  0.00      A     
ATOM   3677  C   ARG A 237       4.267  12.488 -12.096  0.00  0.00      A     
ATOM   3678  O   ARG A 237       5.103  12.541 -12.996  0.00  0.00      A     
ATOM   3679  N   MET A 238       4.269  13.322 -11.057  0.00  0.00      A     
ATOM   3680  HN  MET A 238       3.507  13.257 -10.390  0.00  0.00      A     
ATOM   3681  CA  MET A 238       5.315  14.338 -10.864  0.00  0.00      A     
ATOM   3682  HA  MET A 238       5.465  14.853 -11.810  0.00  0.00      A     
ATOM   3683  CB  MET A 238       4.873  15.382  -9.834  0.00  0.00      A     
ATOM   3684  HB1 MET A 238       5.727  16.015  -9.595  0.00  0.00      A     
ATOM   3685  HB2 MET A 238       4.540  14.884  -8.923  0.00  0.00      A     
ATOM   3686  CG  MET A 238       3.747  16.281 -10.360  0.00  0.00      A     
ATOM   3687  HG1 MET A 238       3.591  17.077  -9.633  0.00  0.00      A     
ATOM   3688  HG2 MET A 238       2.829  15.693 -10.411  0.00  0.00      A     
ATOM   3689  SD  MET A 238       4.018  17.037 -11.995  0.00  0.00      A     
ATOM   3690  CE  MET A 238       5.531  17.994 -11.700  0.00  0.00      A     
ATOM   3691  HE1 MET A 238       5.381  18.665 -10.855  0.00  0.00      A     
ATOM   3692  HE2 MET A 238       5.766  18.582 -12.588  0.00  0.00      A     
ATOM   3693  HE3 MET A 238       6.364  17.324 -11.488  0.00  0.00      A     
ATOM   3694  C   MET A 238       6.696  13.760 -10.519  0.00  0.00      A     
ATOM   3695  O   MET A 238       7.684  14.205 -11.109  0.00  0.00      A     
ATOM   3696  N   MET A 239       6.792  12.713  -9.687  0.00  0.00      A     
ATOM   3697  HN  MET A 239       5.963  12.433  -9.170  0.00  0.00      A     
ATOM   3698  CA  MET A 239       8.044  11.949  -9.484  0.00  0.00      A     
ATOM   3699  HA  MET A 239       8.783  12.614  -9.038  0.00  0.00      A     
ATOM   3700  CB  MET A 239       7.827  10.764  -8.525  0.00  0.00      A     
ATOM   3701  HB1 MET A 239       8.688  10.097  -8.597  0.00  0.00      A     
ATOM   3702  HB2 MET A 239       6.947  10.202  -8.832  0.00  0.00      A     
ATOM   3703  CG  MET A 239       7.683  11.152  -7.050  0.00  0.00      A     
ATOM   3704  HG1 MET A 239       6.871  11.866  -6.928  0.00  0.00      A     
ATOM   3705  HG2 MET A 239       8.602  11.636  -6.727  0.00  0.00      A     
ATOM   3706  SD  MET A 239       7.377   9.711  -5.987  0.00  0.00      A     
ATOM   3707  CE  MET A 239       7.608  10.444  -4.349  0.00  0.00      A     
ATOM   3708  HE1 MET A 239       6.814  11.166  -4.166  0.00  0.00      A     
ATOM   3709  HE2 MET A 239       8.575  10.946  -4.300  0.00  0.00      A     
ATOM   3710  HE3 MET A 239       7.569   9.663  -3.590  0.00  0.00      A     
ATOM   3711  C   MET A 239       8.662  11.428 -10.799  0.00  0.00      A     
ATOM   3712  O   MET A 239       9.885  11.372 -10.932  0.00  0.00      A     
ATOM   3713  N   MET A 240       7.846  11.083 -11.801  0.00  0.00      A     
ATOM   3714  HN  MET A 240       6.850  11.062 -11.615  0.00  0.00      A     
ATOM   3715  CA  MET A 240       8.329  10.693 -13.139  0.00  0.00      A     
ATOM   3716  HA  MET A 240       9.169  10.015 -13.012  0.00  0.00      A     
ATOM   3717  CB  MET A 240       7.242   9.918 -13.896  0.00  0.00      A     
ATOM   3718  HB1 MET A 240       7.595   9.733 -14.909  0.00  0.00      A     
ATOM   3719  HB2 MET A 240       6.332  10.512 -13.959  0.00  0.00      A     
ATOM   3720  CG  MET A 240       6.919   8.568 -13.244  0.00  0.00      A     
ATOM   3721  HG1 MET A 240       6.145   8.072 -13.829  0.00  0.00      A     
ATOM   3722  HG2 MET A 240       6.508   8.747 -12.253  0.00  0.00      A     
ATOM   3723  SD  MET A 240       8.323   7.434 -13.059  0.00  0.00      A     
ATOM   3724  CE  MET A 240       8.695   7.036 -14.788  0.00  0.00      A     
ATOM   3725  HE1 MET A 240       9.541   6.349 -14.835  0.00  0.00      A     
ATOM   3726  HE2 MET A 240       8.948   7.939 -15.343  0.00  0.00      A     
ATOM   3727  HE3 MET A 240       7.828   6.555 -15.240  0.00  0.00      A     
ATOM   3728  C   MET A 240       8.863  11.844 -14.017  0.00  0.00      A     
ATOM   3729  O   MET A 240       9.687  11.588 -14.896  0.00  0.00      A     
ATOM   3730  N   GLN A 241       8.450  13.099 -13.792  0.00  0.00      A     
ATOM   3731  HN  GLN A 241       7.817  13.270 -13.021  0.00  0.00      A     
ATOM   3732  CA  GLN A 241       8.840  14.231 -14.660  0.00  0.00      A     
ATOM   3733  HA  GLN A 241       8.840  13.884 -15.693  0.00  0.00      A     
ATOM   3734  CB  GLN A 241       7.842  15.399 -14.556  0.00  0.00      A     
ATOM   3735  HB1 GLN A 241       8.160  16.178 -15.249  0.00  0.00      A     
ATOM   3736  HB2 GLN A 241       7.869  15.820 -13.549  0.00  0.00      A     
ATOM   3737  CG  GLN A 241       6.394  15.026 -14.902  0.00  0.00      A     
ATOM   3738  HG1 GLN A 241       5.850  15.926 -15.192  0.00  0.00      A     
ATOM   3739  HG2 GLN A 241       5.916  14.634 -14.011  0.00  0.00      A     
ATOM   3740  CD  GLN A 241       6.285  14.003 -16.027  0.00  0.00      A     
ATOM   3741  OE1 GLN A 241       6.768  14.184 -17.128  0.00  0.00      A     
ATOM   3742  NE2 GLN A 241       5.698  12.859 -15.797  0.00  0.00      A     
ATOM   3743 HE21 GLN A 241       5.618  12.240 -16.586  0.00  0.00      A     
ATOM   3744 HE22 GLN A 241       5.359  12.653 -14.865  0.00  0.00      A     
ATOM   3745  C   GLN A 241      10.263  14.754 -14.435  0.00  0.00      A     
ATOM   3746  O   GLN A 241      10.923  15.135 -15.398  0.00  0.00      A     
ATOM   3747  N   SER A 242      10.786  14.713 -13.207  0.00  0.00      A     
ATOM   3748  HN  SER A 242      10.203  14.429 -12.436  0.00  0.00      A     
ATOM   3749  CA  SER A 242      12.201  15.044 -12.960  0.00  0.00      A     
ATOM   3750  HA  SER A 242      12.370  16.086 -13.236  0.00  0.00      A     
ATOM   3751  CB  SER A 242      12.577  14.889 -11.490  0.00  0.00      A     
ATOM   3752  HB1 SER A 242      13.625  15.166 -11.367  0.00  0.00      A     
ATOM   3753  HB2 SER A 242      12.447  13.849 -11.196  0.00  0.00      A     
ATOM   3754  OG  SER A 242      11.782  15.713 -10.662  0.00  0.00      A     
ATOM   3755  HG1 SER A 242      12.342  15.986  -9.904  0.00  0.00      A     
ATOM   3756  C   SER A 242      13.126  14.156 -13.802  0.00  0.00      A     
ATOM   3757  O   SER A 242      13.081  12.922 -13.705  0.00  0.00      A     
ATOM   3758  N   GLY A 243      13.949  14.769 -14.652  0.00  0.00      A     
ATOM   3759  HN  GLY A 243      13.925  15.787 -14.686  0.00  0.00      A     
ATOM   3760  CA  GLY A 243      14.832  14.082 -15.605  0.00  0.00      A     
ATOM   3761  HA1 GLY A 243      15.061  13.078 -15.247  0.00  0.00      A     
ATOM   3762  HA2 GLY A 243      15.767  14.635 -15.667  0.00  0.00      A     
ATOM   3763  C   GLY A 243      14.290  13.954 -17.036  0.00  0.00      A     
ATOM   3764  O   GLY A 243      15.097  13.774 -17.948  0.00  0.00      A     
ATOM   3765  N   ARG A 244      12.972  14.093 -17.270  0.00  0.00      A     
ATOM   3766  HN  ARG A 244      12.377  14.309 -16.475  0.00  0.00      A     
ATOM   3767  CA  ARG A 244      12.411  14.334 -18.622  0.00  0.00      A     
ATOM   3768  HA  ARG A 244      12.871  13.646 -19.333  0.00  0.00      A     
ATOM   3769  CB  ARG A 244      10.888  14.096 -18.640  0.00  0.00      A     
ATOM   3770  HB1 ARG A 244      10.470  14.578 -19.523  0.00  0.00      A     
ATOM   3771  HB2 ARG A 244      10.421  14.542 -17.765  0.00  0.00      A     
ATOM   3772  CG  ARG A 244      10.540  12.600 -18.714  0.00  0.00      A     
ATOM   3773  HG1 ARG A 244      10.997  12.068 -17.878  0.00  0.00      A     
ATOM   3774  HG2 ARG A 244      10.947  12.202 -19.644  0.00  0.00      A     
ATOM   3775  CD  ARG A 244       9.023  12.362 -18.688  0.00  0.00      A     
ATOM   3776  HD1 ARG A 244       8.517  13.192 -19.181  0.00  0.00      A     
ATOM   3777  HD2 ARG A 244       8.688  12.353 -17.649  0.00  0.00      A     
ATOM   3778  NE  ARG A 244       8.660  11.084 -19.340  0.00  0.00      A     
ATOM   3779  HE  ARG A 244       8.800  10.223 -18.833  0.00  0.00      A     
ATOM   3780  CZ  ARG A 244       8.135  10.917 -20.531  0.00  0.00      A     
ATOM   3781  NH1 ARG A 244       7.850  11.851 -21.360  0.00  0.00      A     
ATOM   3782 HH11 ARG A 244       7.433  11.581 -22.237  0.00  0.00      A     
ATOM   3783 HH12 ARG A 244       8.042  12.820 -21.137  0.00  0.00      A     
ATOM   3784  NH2 ARG A 244       7.871   9.743 -20.968  0.00  0.00      A     
ATOM   3785 HH21 ARG A 244       7.412   9.673 -21.868  0.00  0.00      A     
ATOM   3786 HH22 ARG A 244       8.058   8.951 -20.376  0.00  0.00      A     
ATOM   3787  C   ARG A 244      12.772  15.743 -19.118  0.00  0.00      A     
ATOM   3788  O   ARG A 244      12.919  16.675 -18.328  0.00  0.00      A     
ATOM   3789  N   LYS A 245      12.958  15.886 -20.430  0.00  0.00      A     
ATOM   3790  HN  LYS A 245      12.712  15.083 -21.001  0.00  0.00      A     
ATOM   3791  CA  LYS A 245      13.466  17.114 -21.095  0.00  0.00      A     
ATOM   3792  HA  LYS A 245      14.312  17.483 -20.510  0.00  0.00      A     
ATOM   3793  CB  LYS A 245      13.972  16.712 -22.501  0.00  0.00      A     
ATOM   3794  HB1 LYS A 245      13.225  16.956 -23.258  0.00  0.00      A     
ATOM   3795  HB2 LYS A 245      14.153  15.636 -22.536  0.00  0.00      A     
ATOM   3796  CG  LYS A 245      15.288  17.412 -22.843  0.00  0.00      A     
ATOM   3797  HG1 LYS A 245      15.997  17.220 -22.039  0.00  0.00      A     
ATOM   3798  HG2 LYS A 245      15.104  18.482 -22.902  0.00  0.00      A     
ATOM   3799  CD  LYS A 245      15.909  16.915 -24.156  0.00  0.00      A     
ATOM   3800  HD1 LYS A 245      15.134  16.747 -24.904  0.00  0.00      A     
ATOM   3801  HD2 LYS A 245      16.416  15.967 -23.969  0.00  0.00      A     
ATOM   3802  CE  LYS A 245      16.923  17.939 -24.678  0.00  0.00      A     
ATOM   3803  HE1 LYS A 245      17.600  17.452 -25.387  0.00  0.00      A     
ATOM   3804  HE2 LYS A 245      17.523  18.299 -23.835  0.00  0.00      A     
ATOM   3805  NZ  LYS A 245      16.229  19.069 -25.342  0.00  0.00      A     
ATOM   3806  HZ1 LYS A 245      15.411  19.361 -24.816  0.00  0.00      A     
ATOM   3807  HZ2 LYS A 245      15.896  18.794 -26.261  0.00  0.00      A     
ATOM   3808  HZ3 LYS A 245      16.844  19.871 -25.480  0.00  0.00      A     
ATOM   3809  C   LYS A 245      12.443  18.275 -21.124  0.00  0.00      A     
ATOM   3810  O   LYS A 245      11.248  18.049 -20.951  0.00  0.00      A     
ATOM   3811  N   GLY A 246      12.871  19.511 -21.385  0.00  0.00      A     
ATOM   3812  HN  GLY A 246      13.875  19.648 -21.453  0.00  0.00      A     
ATOM   3813  CA  GLY A 246      12.010  20.719 -21.433  0.00  0.00      A     
ATOM   3814  HA1 GLY A 246      12.615  21.556 -21.783  0.00  0.00      A     
ATOM   3815  HA2 GLY A 246      11.675  20.954 -20.422  0.00  0.00      A     
ATOM   3816  C   GLY A 246      10.757  20.659 -22.332  0.00  0.00      A     
ATOM   3817  O   GLY A 246       9.742  21.279 -22.027  0.00  0.00      A     
ATOM   3818  N   THR A 247      10.785  19.851 -23.397  0.00  0.00      A     
ATOM   3819  HN  THR A 247      11.684  19.440 -23.614  0.00  0.00      A     
ATOM   3820  CA  THR A 247       9.645  19.550 -24.316  0.00  0.00      A     
ATOM   3821  HA  THR A 247       8.820  20.221 -24.097  0.00  0.00      A     
ATOM   3822  CB  THR A 247      10.018  19.762 -25.792  0.00  0.00      A     
ATOM   3823  HB  THR A 247       9.195  19.462 -26.440  0.00  0.00      A     
ATOM   3824  CG2 THR A 247      10.343  21.222 -26.082  0.00  0.00      A     
ATOM   3825 HG21 THR A 247       9.461  21.835 -25.906  0.00  0.00      A     
ATOM   3826 HG22 THR A 247      10.652  21.333 -27.117  0.00  0.00      A     
ATOM   3827 HG23 THR A 247      11.145  21.563 -25.435  0.00  0.00      A     
ATOM   3828  OG1 THR A 247      11.176  19.031 -26.136  0.00  0.00      A     
ATOM   3829  HG1 THR A 247      10.952  18.079 -26.149  0.00  0.00      A     
ATOM   3830  C   THR A 247       9.067  18.141 -24.147  0.00  0.00      A     
ATOM   3831  O   THR A 247       8.315  17.653 -24.983  0.00  0.00      A     
ATOM   3832  N   ASP A 248       9.403  17.480 -23.047  0.00  0.00      A     
ATOM   3833  HN  ASP A 248      10.005  17.976 -22.401  0.00  0.00      A     
ATOM   3834  CA  ASP A 248       9.240  16.038 -22.805  0.00  0.00      A     
ATOM   3835  HA  ASP A 248       8.545  15.604 -23.528  0.00  0.00      A     
ATOM   3836  CB  ASP A 248      10.637  15.462 -23.055  0.00  0.00      A     
ATOM   3837  HB1 ASP A 248      11.326  15.981 -22.407  0.00  0.00      A     
ATOM   3838  HB2 ASP A 248      10.930  15.694 -24.077  0.00  0.00      A     
ATOM   3839  CG  ASP A 248      10.832  13.974 -22.838  0.00  0.00      A     
ATOM   3840  OD1 ASP A 248      11.520  13.595 -21.866  0.00  0.00      A     
ATOM   3841  OD2 ASP A 248      10.484  13.174 -23.737  0.00  0.00      A     
ATOM   3842  C   ASP A 248       8.688  15.727 -21.391  0.00  0.00      A     
ATOM   3843  O   ASP A 248       8.165  14.637 -21.151  0.00  0.00      A     
ATOM   3844  N   ILE A 249       8.733  16.704 -20.476  0.00  0.00      A     
ATOM   3845  HN  ILE A 249       9.296  17.514 -20.703  0.00  0.00      A     
ATOM   3846  CA  ILE A 249       7.910  16.784 -19.256  0.00  0.00      A     
ATOM   3847  HA  ILE A 249       8.091  15.875 -18.682  0.00  0.00      A     
ATOM   3848  CB  ILE A 249       8.310  17.979 -18.359  0.00  0.00      A     
ATOM   3849  HB  ILE A 249       7.541  18.086 -17.591  0.00  0.00      A     
ATOM   3850  CG2 ILE A 249       9.622  17.626 -17.641  0.00  0.00      A     
ATOM   3851 HG21 ILE A 249       9.840  18.350 -16.859  0.00  0.00      A     
ATOM   3852 HG22 ILE A 249      10.444  17.614 -18.356  0.00  0.00      A     
ATOM   3853 HG23 ILE A 249       9.546  16.648 -17.170  0.00  0.00      A     
ATOM   3854  CG1 ILE A 249       8.430  19.327 -19.114  0.00  0.00      A     
ATOM   3855 HG11 ILE A 249       7.506  19.527 -19.652  0.00  0.00      A     
ATOM   3856 HG12 ILE A 249       9.236  19.277 -19.844  0.00  0.00      A     
ATOM   3857  CD  ILE A 249       8.692  20.524 -18.196  0.00  0.00      A     
ATOM   3858  HD1 ILE A 249       8.718  21.438 -18.785  0.00  0.00      A     
ATOM   3859  HD2 ILE A 249       9.657  20.419 -17.706  0.00  0.00      A     
ATOM   3860  HD3 ILE A 249       7.899  20.598 -17.452  0.00  0.00      A     
ATOM   3861  C   ILE A 249       6.405  16.806 -19.570  0.00  0.00      A     
ATOM   3862  O   ILE A 249       5.855  17.738 -20.155  0.00  0.00      A     
ATOM   3863  N   MET A 250       5.715  15.745 -19.169  0.00  0.00      A     
ATOM   3864  HN  MET A 250       6.232  15.032 -18.664  0.00  0.00      A     
ATOM   3865  CA  MET A 250       4.309  15.465 -19.491  0.00  0.00      A     
ATOM   3866  HA  MET A 250       4.174  15.551 -20.570  0.00  0.00      A     
ATOM   3867  CB  MET A 250       3.998  14.021 -19.075  0.00  0.00      A     
ATOM   3868  HB1 MET A 250       2.967  13.782 -19.337  0.00  0.00      A     
ATOM   3869  HB2 MET A 250       4.100  13.949 -17.994  0.00  0.00      A     
ATOM   3870  CG  MET A 250       4.929  12.980 -19.716  0.00  0.00      A     
ATOM   3871  HG1 MET A 250       5.962  13.315 -19.639  0.00  0.00      A     
ATOM   3872  HG2 MET A 250       4.688  12.875 -20.775  0.00  0.00      A     
ATOM   3873  SD  MET A 250       4.848  11.365 -18.909  0.00  0.00      A     
ATOM   3874  CE  MET A 250       3.305  10.734 -19.615  0.00  0.00      A     
ATOM   3875  HE1 MET A 250       2.521  11.484 -19.534  0.00  0.00      A     
ATOM   3876  HE2 MET A 250       3.001   9.840 -19.073  0.00  0.00      A     
ATOM   3877  HE3 MET A 250       3.457  10.481 -20.665  0.00  0.00      A     
ATOM   3878  C   MET A 250       3.300  16.424 -18.830  0.00  0.00      A     
ATOM   3879  O   MET A 250       2.183  16.549 -19.335  0.00  0.00      A     
ATOM   3880  N   TYR A 251       3.699  17.113 -17.751  0.00  0.00      A     
ATOM   3881  HN  TYR A 251       4.654  16.973 -17.461  0.00  0.00      A     
ATOM   3882  CA  TYR A 251       2.910  18.064 -16.936  0.00  0.00      A     
ATOM   3883  HA  TYR A 251       2.131  18.515 -17.552  0.00  0.00      A     
ATOM   3884  CB  TYR A 251       2.238  17.334 -15.747  0.00  0.00      A     
ATOM   3885  HB1 TYR A 251       1.365  17.906 -15.436  0.00  0.00      A     
ATOM   3886  HB2 TYR A 251       2.929  17.329 -14.903  0.00  0.00      A     
ATOM   3887  CG  TYR A 251       1.822  15.897 -16.017  0.00  0.00      A     
ATOM   3888  CD1 TYR A 251       0.726  15.622 -16.856  0.00  0.00      A     
ATOM   3889  HD1 TYR A 251       0.122  16.441 -17.226  0.00  0.00      A     
ATOM   3890  CE1 TYR A 251       0.484  14.301 -17.286  0.00  0.00      A     
ATOM   3891  HE1 TYR A 251      -0.322  14.087 -17.969  0.00  0.00      A     
ATOM   3892  CZ  TYR A 251       1.322  13.254 -16.852  0.00  0.00      A     
ATOM   3893  OH  TYR A 251       1.165  11.996 -17.332  0.00  0.00      A     
ATOM   3894  HH  TYR A 251       0.569  11.999 -18.108  0.00  0.00      A     
ATOM   3895  CE2 TYR A 251       2.369  13.521 -15.953  0.00  0.00      A     
ATOM   3896  HE2 TYR A 251       3.005  12.711 -15.643  0.00  0.00      A     
ATOM   3897  CD2 TYR A 251       2.618  14.841 -15.531  0.00  0.00      A     
ATOM   3898  HD2 TYR A 251       3.448  15.057 -14.874  0.00  0.00      A     
ATOM   3899  C   TYR A 251       3.818  19.190 -16.389  0.00  0.00      A     
ATOM   3900  O   TYR A 251       4.990  18.946 -16.090  0.00  0.00      A     
ATOM   3901  N   THR A 252       3.299  20.410 -16.222  0.00  0.00      A     
ATOM   3902  HN  THR A 252       2.322  20.551 -16.486  0.00  0.00      A     
ATOM   3903  CA  THR A 252       4.076  21.602 -15.770  0.00  0.00      A     
ATOM   3904  HA  THR A 252       5.096  21.511 -16.142  0.00  0.00      A     
ATOM   3905  CB  THR A 252       3.511  22.914 -16.339  0.00  0.00      A     
ATOM   3906  HB  THR A 252       4.127  23.752 -16.013  0.00  0.00      A     
ATOM   3907  CG2 THR A 252       3.471  22.916 -17.863  0.00  0.00      A     
ATOM   3908 HG21 THR A 252       4.467  22.709 -18.256  0.00  0.00      A     
ATOM   3909 HG22 THR A 252       3.148  23.899 -18.208  0.00  0.00      A     
ATOM   3910 HG23 THR A 252       2.766  22.163 -18.212  0.00  0.00      A     
ATOM   3911  OG1 THR A 252       2.192  23.115 -15.906  0.00  0.00      A     
ATOM   3912  HG1 THR A 252       2.216  23.532 -15.024  0.00  0.00      A     
ATOM   3913  C   THR A 252       4.193  21.775 -14.249  0.00  0.00      A     
ATOM   3914  O   THR A 252       4.898  22.673 -13.779  0.00  0.00      A     
ATOM   3915  N   GLY A 253       3.527  20.939 -13.453  0.00  0.00      A     
ATOM   3916  HN  GLY A 253       2.935  20.247 -13.891  0.00  0.00      A     
ATOM   3917  CA  GLY A 253       3.548  20.981 -11.984  0.00  0.00      A     
ATOM   3918  HA1 GLY A 253       3.389  22.002 -11.643  0.00  0.00      A     
ATOM   3919  HA2 GLY A 253       4.527  20.665 -11.627  0.00  0.00      A     
ATOM   3920  C   GLY A 253       2.486  20.097 -11.321  0.00  0.00      A     
ATOM   3921  O   GLY A 253       1.685  19.451 -11.994  0.00  0.00      A     
ATOM   3922  N   THR A 254       2.479  20.059  -9.988  0.00  0.00      A     
ATOM   3923  HN  THR A 254       3.155  20.631  -9.493  0.00  0.00      A     
ATOM   3924  CA  THR A 254       1.566  19.208  -9.189  0.00  0.00      A     
ATOM   3925  HA  THR A 254       1.692  18.177  -9.511  0.00  0.00      A     
ATOM   3926  CB  THR A 254       1.917  19.266  -7.691  0.00  0.00      A     
ATOM   3927  HB  THR A 254       1.663  20.246  -7.299  0.00  0.00      A     
ATOM   3928  CG2 THR A 254       1.213  18.192  -6.867  0.00  0.00      A     
ATOM   3929 HG21 THR A 254       0.136  18.357  -6.878  0.00  0.00      A     
ATOM   3930 HG22 THR A 254       1.563  18.237  -5.837  0.00  0.00      A     
ATOM   3931 HG23 THR A 254       1.436  17.208  -7.279  0.00  0.00      A     
ATOM   3932  OG1 THR A 254       3.299  19.057  -7.489  0.00  0.00      A     
ATOM   3933  HG1 THR A 254       3.602  19.735  -6.865  0.00  0.00      A     
ATOM   3934  C   THR A 254       0.080  19.540  -9.403  0.00  0.00      A     
ATOM   3935  O   THR A 254      -0.743  18.628  -9.493  0.00  0.00      A     
ATOM   3936  N   LEU A 255      -0.282  20.818  -9.583  0.00  0.00      A     
ATOM   3937  HN  LEU A 255       0.440  21.530  -9.539  0.00  0.00      A     
ATOM   3938  CA  LEU A 255      -1.639  21.242  -9.977  0.00  0.00      A     
ATOM   3939  HA  LEU A 255      -2.343  20.614  -9.449  0.00  0.00      A     
ATOM   3940  CB  LEU A 255      -1.866  22.696  -9.510  0.00  0.00      A     
ATOM   3941  HB1 LEU A 255      -1.445  23.370 -10.255  0.00  0.00      A     
ATOM   3942  HB2 LEU A 255      -1.328  22.857  -8.574  0.00  0.00      A     
ATOM   3943  CG  LEU A 255      -3.340  23.079  -9.272  0.00  0.00      A     
ATOM   3944  HG  LEU A 255      -3.908  22.902 -10.182  0.00  0.00      A     
ATOM   3945  CD1 LEU A 255      -3.989  22.304  -8.126  0.00  0.00      A     
ATOM   3946 HD11 LEU A 255      -3.362  22.361  -7.236  0.00  0.00      A     
ATOM   3947 HD12 LEU A 255      -4.138  21.270  -8.414  0.00  0.00      A     
ATOM   3948 HD13 LEU A 255      -4.969  22.727  -7.900  0.00  0.00      A     
ATOM   3949  CD2 LEU A 255      -3.447  24.552  -8.890  0.00  0.00      A     
ATOM   3950 HD21 LEU A 255      -2.988  25.166  -9.659  0.00  0.00      A     
ATOM   3951 HD22 LEU A 255      -2.949  24.730  -7.938  0.00  0.00      A     
ATOM   3952 HD23 LEU A 255      -4.496  24.830  -8.801  0.00  0.00      A     
ATOM   3953  C   LEU A 255      -1.955  21.005 -11.474  0.00  0.00      A     
ATOM   3954  O   LEU A 255      -3.096  20.700 -11.823  0.00  0.00      A     
ATOM   3955  N   ASP A 256      -0.943  20.982 -12.345  0.00  0.00      A     
ATOM   3956  HN  ASP A 256      -0.032  21.267 -12.003  0.00  0.00      A     
ATOM   3957  CA  ASP A 256      -1.033  20.447 -13.720  0.00  0.00      A     
ATOM   3958  HA  ASP A 256      -1.963  20.827 -14.133  0.00  0.00      A     
ATOM   3959  CB  ASP A 256       0.104  21.008 -14.587  0.00  0.00      A     
ATOM   3960  HB1 ASP A 256       1.010  20.428 -14.416  0.00  0.00      A     
ATOM   3961  HB2 ASP A 256       0.293  22.042 -14.297  0.00  0.00      A     
ATOM   3962  CG  ASP A 256      -0.258  20.989 -16.077  0.00  0.00      A     
ATOM   3963  OD1 ASP A 256       0.527  20.462 -16.898  0.00  0.00      A     
ATOM   3964  OD2 ASP A 256      -1.350  21.501 -16.435  0.00  0.00      A     
ATOM   3965  C   ASP A 256      -1.147  18.902 -13.820  0.00  0.00      A     
ATOM   3966  O   ASP A 256      -1.163  18.345 -14.915  0.00  0.00      A     
ATOM   3967  N   CYS A 257      -1.319  18.213 -12.689  0.00  0.00      A     
ATOM   3968  HN  CYS A 257      -1.144  18.704 -11.824  0.00  0.00      A     
ATOM   3969  CA  CYS A 257      -1.711  16.800 -12.623  0.00  0.00      A     
ATOM   3970  HA  CYS A 257      -1.825  16.413 -13.636  0.00  0.00      A     
ATOM   3971  CB  CYS A 257      -0.525  16.068 -11.983  0.00  0.00      A     
ATOM   3972  HB1 CYS A 257      -0.422  16.364 -10.939  0.00  0.00      A     
ATOM   3973  HB2 CYS A 257       0.388  16.357 -12.510  0.00  0.00      A     
ATOM   3974  SG  CYS A 257      -0.733  14.274 -12.125  0.00  0.00      A     
ATOM   3975  HG1 CYS A 257      -1.221  14.281 -13.378  0.00  0.00      A     
ATOM   3976  C   CYS A 257      -3.087  16.561 -11.938  0.00  0.00      A     
ATOM   3977  O   CYS A 257      -3.730  15.526 -12.133  0.00  0.00      A     
ATOM   3978  N   TRP A 258      -3.627  17.552 -11.214  0.00  0.00      A     
ATOM   3979  HN  TRP A 258      -3.072  18.388 -11.093  0.00  0.00      A     
ATOM   3980  CA  TRP A 258      -4.967  17.527 -10.582  0.00  0.00      A     
ATOM   3981  HA  TRP A 258      -5.060  16.586 -10.041  0.00  0.00      A     
ATOM   3982  CB  TRP A 258      -5.046  18.652  -9.537  0.00  0.00      A     
ATOM   3983  HB1 TRP A 258      -6.085  18.956  -9.403  0.00  0.00      A     
ATOM   3984  HB2 TRP A 258      -4.501  19.525  -9.891  0.00  0.00      A     
ATOM   3985  CG  TRP A 258      -4.543  18.238  -8.188  0.00  0.00      A     
ATOM   3986  CD1 TRP A 258      -3.447  18.702  -7.543  0.00  0.00      A     
ATOM   3987  HD1 TRP A 258      -2.768  19.457  -7.905  0.00  0.00      A     
ATOM   3988  NE1 TRP A 258      -3.313  18.062  -6.331  0.00  0.00      A     
ATOM   3989  HE1 TRP A 258      -2.633  18.345  -5.627  0.00  0.00      A     
ATOM   3990  CE2 TRP A 258      -4.256  17.074  -6.179  0.00  0.00      A     
ATOM   3991  CZ2 TRP A 258      -4.471  16.104  -5.196  0.00  0.00      A     
ATOM   3992  HZ2 TRP A 258      -3.796  16.036  -4.360  0.00  0.00      A     
ATOM   3993  CH2 TRP A 258      -5.589  15.262  -5.309  0.00  0.00      A     
ATOM   3994  HH2 TRP A 258      -5.791  14.520  -4.555  0.00  0.00      A     
ATOM   3995  CZ3 TRP A 258      -6.486  15.419  -6.376  0.00  0.00      A     
ATOM   3996  HZ3 TRP A 258      -7.379  14.812  -6.404  0.00  0.00      A     
ATOM   3997  CE3 TRP A 258      -6.238  16.370  -7.383  0.00  0.00      A     
ATOM   3998  HE3 TRP A 258      -6.930  16.487  -8.205  0.00  0.00      A     
ATOM   3999  CD2 TRP A 258      -5.105  17.211  -7.316  0.00  0.00      A     
ATOM   4000  C   TRP A 258      -6.193  17.543 -11.530  0.00  0.00      A     
ATOM   4001  O   TRP A 258      -7.323  17.370 -11.067  0.00  0.00      A     
ATOM   4002  N   ARG A 259      -5.989  17.707 -12.845  0.00  0.00      A     
ATOM   4003  HN  ARG A 259      -5.041  17.965 -13.099  0.00  0.00      A     
ATOM   4004  CA  ARG A 259      -7.022  17.780 -13.911  0.00  0.00      A     
ATOM   4005  HA  ARG A 259      -7.952  17.342 -13.548  0.00  0.00      A     
ATOM   4006  CB  ARG A 259      -7.311  19.253 -14.271  0.00  0.00      A     
ATOM   4007  HB1 ARG A 259      -8.151  19.275 -14.967  0.00  0.00      A     
ATOM   4008  HB2 ARG A 259      -6.451  19.677 -14.787  0.00  0.00      A     
ATOM   4009  CG  ARG A 259      -7.663  20.149 -13.071  0.00  0.00      A     
ATOM   4010  HG1 ARG A 259      -6.883  20.108 -12.312  0.00  0.00      A     
ATOM   4011  HG2 ARG A 259      -8.593  19.791 -12.628  0.00  0.00      A     
ATOM   4012  CD  ARG A 259      -7.806  21.612 -13.509  0.00  0.00      A     
ATOM   4013  HD1 ARG A 259      -7.895  21.661 -14.594  0.00  0.00      A     
ATOM   4014  HD2 ARG A 259      -6.893  22.148 -13.244  0.00  0.00      A     
ATOM   4015  NE  ARG A 259      -8.968  22.254 -12.867  0.00  0.00      A     
ATOM   4016  HE  ARG A 259      -8.928  22.438 -11.875  0.00  0.00      A     
ATOM   4017  CZ  ARG A 259     -10.102  22.557 -13.446  0.00  0.00      A     
ATOM   4018  NH1 ARG A 259     -10.338  22.434 -14.702  0.00  0.00      A     
ATOM   4019 HH11 ARG A 259     -11.269  22.681 -15.009  0.00  0.00      A     
ATOM   4020 HH12 ARG A 259      -9.624  22.105 -15.326  0.00  0.00      A     
ATOM   4021  NH2 ARG A 259     -11.092  23.015 -12.787  0.00  0.00      A     
ATOM   4022 HH21 ARG A 259     -11.910  23.278 -13.314  0.00  0.00      A     
ATOM   4023 HH22 ARG A 259     -11.020  23.168 -11.791  0.00  0.00      A     
ATOM   4024  C   ARG A 259      -6.661  17.008 -15.194  0.00  0.00      A     
ATOM   4025  O   ARG A 259      -7.554  16.492 -15.867  0.00  0.00      A     
ATOM   4026  N   LYS A 260      -5.368  16.885 -15.530  0.00  0.00      A     
ATOM   4027  HN  LYS A 260      -4.710  17.421 -14.975  0.00  0.00      A     
ATOM   4028  CA  LYS A 260      -4.861  16.154 -16.723  0.00  0.00      A     
ATOM   4029  HA  LYS A 260      -5.483  16.424 -17.578  0.00  0.00      A     
ATOM   4030  CB  LYS A 260      -3.421  16.610 -17.037  0.00  0.00      A     
ATOM   4031  HB1 LYS A 260      -2.922  15.845 -17.628  0.00  0.00      A     
ATOM   4032  HB2 LYS A 260      -2.859  16.737 -16.111  0.00  0.00      A     
ATOM   4033  CG  LYS A 260      -3.416  17.923 -17.840  0.00  0.00      A     
ATOM   4034  HG1 LYS A 260      -3.852  18.714 -17.230  0.00  0.00      A     
ATOM   4035  HG2 LYS A 260      -4.036  17.796 -18.728  0.00  0.00      A     
ATOM   4036  CD  LYS A 260      -2.006  18.346 -18.282  0.00  0.00      A     
ATOM   4037  HD1 LYS A 260      -1.533  17.541 -18.845  0.00  0.00      A     
ATOM   4038  HD2 LYS A 260      -1.407  18.560 -17.398  0.00  0.00      A     
ATOM   4039  CE  LYS A 260      -2.086  19.599 -19.160  0.00  0.00      A     
ATOM   4040  HE1 LYS A 260      -2.783  20.300 -18.692  0.00  0.00      A     
ATOM   4041  HE2 LYS A 260      -2.490  19.328 -20.141  0.00  0.00      A     
ATOM   4042  NZ  LYS A 260      -0.765  20.257 -19.305  0.00  0.00      A     
ATOM   4043  HZ1 LYS A 260      -0.070  19.653 -19.732  0.00  0.00      A     
ATOM   4044  HZ2 LYS A 260      -0.387  20.516 -18.390  0.00  0.00      A     
ATOM   4045  HZ3 LYS A 260      -0.820  21.097 -19.880  0.00  0.00      A     
ATOM   4046  C   LYS A 260      -4.965  14.615 -16.680  0.00  0.00      A     
ATOM   4047  O   LYS A 260      -5.041  13.990 -17.743  0.00  0.00      A     
ATOM   4048  N   ILE A 261      -5.048  13.978 -15.506  0.00  0.00      A     
ATOM   4049  HN  ILE A 261      -4.923  14.530 -14.669  0.00  0.00      A     
ATOM   4050  CA  ILE A 261      -5.308  12.516 -15.380  0.00  0.00      A     
ATOM   4051  HA  ILE A 261      -4.520  11.984 -15.914  0.00  0.00      A     
ATOM   4052  CB  ILE A 261      -5.251  12.044 -13.903  0.00  0.00      A     
ATOM   4053  HB  ILE A 261      -5.937  12.649 -13.314  0.00  0.00      A     
ATOM   4054  CG2 ILE A 261      -5.688  10.568 -13.780  0.00  0.00      A     
ATOM   4055 HG21 ILE A 261      -5.114   9.941 -14.460  0.00  0.00      A     
ATOM   4056 HG22 ILE A 261      -6.749  10.466 -14.005  0.00  0.00      A     
ATOM   4057 HG23 ILE A 261      -5.559  10.203 -12.765  0.00  0.00      A     
ATOM   4058  CG1 ILE A 261      -3.826  12.245 -13.341  0.00  0.00      A     
ATOM   4059 HG11 ILE A 261      -3.539  13.286 -13.471  0.00  0.00      A     
ATOM   4060 HG12 ILE A 261      -3.130  11.638 -13.913  0.00  0.00      A     
ATOM   4061  CD  ILE A 261      -3.655  11.914 -11.853  0.00  0.00      A     
ATOM   4062  HD1 ILE A 261      -3.799  10.853 -11.669  0.00  0.00      A     
ATOM   4063  HD2 ILE A 261      -4.369  12.483 -11.261  0.00  0.00      A     
ATOM   4064  HD3 ILE A 261      -2.644  12.171 -11.539  0.00  0.00      A     
ATOM   4065  C   ILE A 261      -6.630  12.096 -16.055  0.00  0.00      A     
ATOM   4066  O   ILE A 261      -6.700  11.050 -16.700  0.00  0.00      A     
ATOM   4067  N   ALA A 262      -7.658  12.943 -16.000  0.00  0.00      A     
ATOM   4068  HN  ALA A 262      -7.555  13.761 -15.406  0.00  0.00      A     
ATOM   4069  CA  ALA A 262      -8.958  12.762 -16.659  0.00  0.00      A     
ATOM   4070  HA  ALA A 262      -9.276  11.730 -16.510  0.00  0.00      A     
ATOM   4071  CB  ALA A 262      -9.955  13.665 -15.922  0.00  0.00      A     
ATOM   4072  HB1 ALA A 262     -10.954  13.520 -16.328  0.00  0.00      A     
ATOM   4073  HB2 ALA A 262      -9.668  14.709 -16.027  0.00  0.00      A     
ATOM   4074  HB3 ALA A 262      -9.980  13.411 -14.863  0.00  0.00      A     
ATOM   4075  C   ALA A 262      -8.973  12.991 -18.197  0.00  0.00      A     
ATOM   4076  O   ALA A 262     -10.042  13.228 -18.767  0.00  0.00      A     
ATOM   4077  N   ARG A 263      -7.815  12.946 -18.882  0.00  0.00      A     
ATOM   4078  HN  ARG A 263      -6.976  12.787 -18.336  0.00  0.00      A     
ATOM   4079  CA  ARG A 263      -7.683  13.196 -20.340  0.00  0.00      A     
ATOM   4080  HA  ARG A 263      -8.665  13.091 -20.806  0.00  0.00      A     
ATOM   4081  CB  ARG A 263      -7.201  14.642 -20.572  0.00  0.00      A     
ATOM   4082  HB1 ARG A 263      -6.649  14.700 -21.509  0.00  0.00      A     
ATOM   4083  HB2 ARG A 263      -6.531  14.956 -19.771  0.00  0.00      A     
ATOM   4084  CG  ARG A 263      -8.388  15.605 -20.668  0.00  0.00      A     
ATOM   4085  HG1 ARG A 263      -8.933  15.621 -19.726  0.00  0.00      A     
ATOM   4086  HG2 ARG A 263      -9.049  15.266 -21.465  0.00  0.00      A     
ATOM   4087  CD  ARG A 263      -7.899  17.011 -21.004  0.00  0.00      A     
ATOM   4088  HD1 ARG A 263      -7.244  16.938 -21.875  0.00  0.00      A     
ATOM   4089  HD2 ARG A 263      -7.321  17.400 -20.163  0.00  0.00      A     
ATOM   4090  NE  ARG A 263      -9.025  17.915 -21.300  0.00  0.00      A     
ATOM   4091  HE  ARG A 263      -9.907  17.749 -20.847  0.00  0.00      A     
ATOM   4092  CZ  ARG A 263      -9.044  18.885 -22.176  0.00  0.00      A     
ATOM   4093  NH1 ARG A 263      -8.031  19.236 -22.878  0.00  0.00      A     
ATOM   4094 HH11 ARG A 263      -8.100  20.065 -23.454  0.00  0.00      A     
ATOM   4095 HH12 ARG A 263      -7.134  18.825 -22.666  0.00  0.00      A     
ATOM   4096  NH2 ARG A 263     -10.120  19.548 -22.363  0.00  0.00      A     
ATOM   4097 HH21 ARG A 263     -10.160  20.208 -23.132  0.00  0.00      A     
ATOM   4098 HH22 ARG A 263     -10.932  19.325 -21.811  0.00  0.00      A     
ATOM   4099  C   ARG A 263      -6.836  12.182 -21.113  0.00  0.00      A     
ATOM   4100  O   ARG A 263      -7.403  11.332 -21.796  0.00  0.00      A     
ATOM   4101  N   ASP A 264      -5.507  12.236 -21.010  0.00  0.00      A     
ATOM   4102  HN  ASP A 264      -5.134  12.988 -20.452  0.00  0.00      A     
ATOM   4103  CA  ASP A 264      -4.579  11.515 -21.918  0.00  0.00      A     
ATOM   4104  HA  ASP A 264      -4.719  11.923 -22.917  0.00  0.00      A     
ATOM   4105  CB  ASP A 264      -3.141  11.814 -21.471  0.00  0.00      A     
ATOM   4106  HB1 ASP A 264      -2.940  11.261 -20.552  0.00  0.00      A     
ATOM   4107  HB2 ASP A 264      -3.068  12.877 -21.248  0.00  0.00      A     
ATOM   4108  CG  ASP A 264      -2.056  11.495 -22.505  0.00  0.00      A     
ATOM   4109  OD1 ASP A 264      -2.211  11.869 -23.692  0.00  0.00      A     
ATOM   4110  OD2 ASP A 264      -0.975  11.004 -22.099  0.00  0.00      A     
ATOM   4111  C   ASP A 264      -4.815   9.993 -22.044  0.00  0.00      A     
ATOM   4112  O   ASP A 264      -4.605   9.405 -23.099  0.00  0.00      A     
ATOM   4113  N   GLU A 265      -5.359   9.373 -20.999  0.00  0.00      A     
ATOM   4114  HN  GLU A 265      -5.530   9.938 -20.182  0.00  0.00      A     
ATOM   4115  CA  GLU A 265      -5.562   7.920 -20.877  0.00  0.00      A     
ATOM   4116  HA  GLU A 265      -5.288   7.418 -21.806  0.00  0.00      A     
ATOM   4117  CB  GLU A 265      -4.625   7.433 -19.761  0.00  0.00      A     
ATOM   4118  HB1 GLU A 265      -4.793   6.372 -19.575  0.00  0.00      A     
ATOM   4119  HB2 GLU A 265      -4.889   7.995 -18.866  0.00  0.00      A     
ATOM   4120  CG  GLU A 265      -3.123   7.627 -20.003  0.00  0.00      A     
ATOM   4121  HG1 GLU A 265      -2.751   6.811 -20.627  0.00  0.00      A     
ATOM   4122  HG2 GLU A 265      -2.926   8.570 -20.515  0.00  0.00      A     
ATOM   4123  CD  GLU A 265      -2.414   7.640 -18.648  0.00  0.00      A     
ATOM   4124  OE1 GLU A 265      -2.142   6.559 -18.079  0.00  0.00      A     
ATOM   4125  OE2 GLU A 265      -2.202   8.727 -18.068  0.00  0.00      A     
ATOM   4126  C   GLU A 265      -7.033   7.527 -20.576  0.00  0.00      A     
ATOM   4127  O   GLU A 265      -7.317   6.369 -20.269  0.00  0.00      A     
ATOM   4128  N   GLY A 266      -7.967   8.488 -20.643  0.00  0.00      A     
ATOM   4129  HN  GLY A 266      -7.661   9.398 -20.965  0.00  0.00      A     
ATOM   4130  CA  GLY A 266      -9.394   8.338 -20.291  0.00  0.00      A     
ATOM   4131  HA1 GLY A 266      -9.810   7.496 -20.844  0.00  0.00      A     
ATOM   4132  HA2 GLY A 266      -9.928   9.234 -20.606  0.00  0.00      A     
ATOM   4133  C   GLY A 266      -9.692   8.113 -18.795  0.00  0.00      A     
ATOM   4134  O   GLY A 266      -8.799   7.863 -17.988  0.00  0.00      A     
ATOM   4135  N   GLY A 267     -10.963   8.185 -18.387  0.00  0.00      A     
ATOM   4136  HN  GLY A 267     -11.660   8.467 -19.071  0.00  0.00      A     
ATOM   4137  CA  GLY A 267     -11.406   8.066 -16.979  0.00  0.00      A     
ATOM   4138  HA1 GLY A 267     -12.492   8.126 -16.952  0.00  0.00      A     
ATOM   4139  HA2 GLY A 267     -11.022   8.910 -16.406  0.00  0.00      A     
ATOM   4140  C   GLY A 267     -10.988   6.770 -16.262  0.00  0.00      A     
ATOM   4141  O   GLY A 267     -10.604   6.788 -15.092  0.00  0.00      A     
ATOM   4142  N   LYS A 268     -10.925   5.646 -16.996  0.00  0.00      A     
ATOM   4143  HN  LYS A 268     -11.268   5.715 -17.944  0.00  0.00      A     
ATOM   4144  CA  LYS A 268     -10.340   4.358 -16.549  0.00  0.00      A     
ATOM   4145  HA  LYS A 268     -10.915   4.021 -15.688  0.00  0.00      A     
ATOM   4146  CB  LYS A 268     -10.510   3.316 -17.679  0.00  0.00      A     
ATOM   4147  HB1 LYS A 268     -10.074   3.721 -18.595  0.00  0.00      A     
ATOM   4148  HB2 LYS A 268     -11.576   3.167 -17.861  0.00  0.00      A     
ATOM   4149  CG  LYS A 268      -9.863   1.939 -17.429  0.00  0.00      A     
ATOM   4150  HG1 LYS A 268      -8.784   2.071 -17.358  0.00  0.00      A     
ATOM   4151  HG2 LYS A 268     -10.038   1.315 -18.304  0.00  0.00      A     
ATOM   4152  CD  LYS A 268     -10.396   1.190 -16.189  0.00  0.00      A     
ATOM   4153  HD1 LYS A 268     -11.356   0.739 -16.445  0.00  0.00      A     
ATOM   4154  HD2 LYS A 268     -10.560   1.874 -15.359  0.00  0.00      A     
ATOM   4155  CE  LYS A 268      -9.434   0.087 -15.727  0.00  0.00      A     
ATOM   4156  HE1 LYS A 268      -9.226  -0.568 -16.579  0.00  0.00      A     
ATOM   4157  HE2 LYS A 268      -9.934  -0.526 -14.969  0.00  0.00      A     
ATOM   4158  NZ  LYS A 268      -8.173   0.655 -15.179  0.00  0.00      A     
ATOM   4159  HZ1 LYS A 268      -7.361   0.239 -15.632  0.00  0.00      A     
ATOM   4160  HZ2 LYS A 268      -8.099   0.511 -14.175  0.00  0.00      A     
ATOM   4161  HZ3 LYS A 268      -8.138   1.657 -15.339  0.00  0.00      A     
ATOM   4162  C   LYS A 268      -8.883   4.454 -16.051  0.00  0.00      A     
ATOM   4163  O   LYS A 268      -8.440   3.576 -15.303  0.00  0.00      A     
ATOM   4164  N   ALA A 269      -8.142   5.500 -16.421  0.00  0.00      A     
ATOM   4165  HN  ALA A 269      -8.548   6.177 -17.056  0.00  0.00      A     
ATOM   4166  CA  ALA A 269      -6.789   5.755 -15.932  0.00  0.00      A     
ATOM   4167  HA  ALA A 269      -6.225   4.838 -16.051  0.00  0.00      A     
ATOM   4168  CB  ALA A 269      -6.117   6.792 -16.821  0.00  0.00      A     
ATOM   4169  HB1 ALA A 269      -5.042   6.799 -16.639  0.00  0.00      A     
ATOM   4170  HB2 ALA A 269      -6.509   7.788 -16.626  0.00  0.00      A     
ATOM   4171  HB3 ALA A 269      -6.309   6.528 -17.857  0.00  0.00      A     
ATOM   4172  C   ALA A 269      -6.698   6.135 -14.444  0.00  0.00      A     
ATOM   4173  O   ALA A 269      -5.773   5.669 -13.784  0.00  0.00      A     
ATOM   4174  N   PHE A 270      -7.660   6.875 -13.875  0.00  0.00      A     
ATOM   4175  HN  PHE A 270      -8.367   7.299 -14.469  0.00  0.00      A     
ATOM   4176  CA  PHE A 270      -7.768   7.075 -12.414  0.00  0.00      A     
ATOM   4177  HA  PHE A 270      -6.927   7.682 -12.076  0.00  0.00      A     
ATOM   4178  CB  PHE A 270      -9.077   7.838 -12.122  0.00  0.00      A     
ATOM   4179  HB1 PHE A 270      -9.918   7.145 -12.153  0.00  0.00      A     
ATOM   4180  HB2 PHE A 270      -9.228   8.543 -12.940  0.00  0.00      A     
ATOM   4181  CG  PHE A 270      -9.172   8.651 -10.835  0.00  0.00      A     
ATOM   4182  CD1 PHE A 270      -8.406   8.361  -9.684  0.00  0.00      A     
ATOM   4183  HD1 PHE A 270      -7.729   7.524  -9.661  0.00  0.00      A     
ATOM   4184  CE1 PHE A 270      -8.483   9.190  -8.550  0.00  0.00      A     
ATOM   4185  HE1 PHE A 270      -7.872   8.973  -7.685  0.00  0.00      A     
ATOM   4186  CZ  PHE A 270      -9.328  10.314  -8.553  0.00  0.00      A     
ATOM   4187  HZ  PHE A 270      -9.379  10.972  -7.697  0.00  0.00      A     
ATOM   4188  CE2 PHE A 270     -10.108  10.595  -9.684  0.00  0.00      A     
ATOM   4189  HE2 PHE A 270     -10.763  11.457  -9.687  0.00  0.00      A     
ATOM   4190  CD2 PHE A 270     -10.039   9.760 -10.812  0.00  0.00      A     
ATOM   4191  HD2 PHE A 270     -10.645   9.988 -11.677  0.00  0.00      A     
ATOM   4192  C   PHE A 270      -7.718   5.718 -11.682  0.00  0.00      A     
ATOM   4193  O   PHE A 270      -6.908   5.491 -10.784  0.00  0.00      A     
ATOM   4194  N   PHE A 271      -8.490   4.762 -12.201  0.00  0.00      A     
ATOM   4195  HN  PHE A 271      -9.115   5.060 -12.935  0.00  0.00      A     
ATOM   4196  CA  PHE A 271      -8.599   3.366 -11.763  0.00  0.00      A     
ATOM   4197  HA  PHE A 271      -8.490   3.346 -10.678  0.00  0.00      A     
ATOM   4198  CB  PHE A 271     -10.026   2.893 -12.100  0.00  0.00      A     
ATOM   4199  HB1 PHE A 271     -10.192   1.911 -11.653  0.00  0.00      A     
ATOM   4200  HB2 PHE A 271     -10.118   2.785 -13.180  0.00  0.00      A     
ATOM   4201  CG  PHE A 271     -11.110   3.837 -11.605  0.00  0.00      A     
ATOM   4202  CD1 PHE A 271     -11.686   4.779 -12.482  0.00  0.00      A     
ATOM   4203  HD1 PHE A 271     -11.395   4.810 -13.520  0.00  0.00      A     
ATOM   4204  CE1 PHE A 271     -12.626   5.709 -12.005  0.00  0.00      A     
ATOM   4205  HE1 PHE A 271     -13.054   6.442 -12.676  0.00  0.00      A     
ATOM   4206  CZ  PHE A 271     -13.002   5.696 -10.651  0.00  0.00      A     
ATOM   4207  HZ  PHE A 271     -13.723   6.415 -10.285  0.00  0.00      A     
ATOM   4208  CE2 PHE A 271     -12.439   4.752  -9.775  0.00  0.00      A     
ATOM   4209  HE2 PHE A 271     -12.731   4.746  -8.734  0.00  0.00      A     
ATOM   4210  CD2 PHE A 271     -11.492   3.825 -10.250  0.00  0.00      A     
ATOM   4211  HD2 PHE A 271     -11.053   3.112  -9.568  0.00  0.00      A     
ATOM   4212  C   PHE A 271      -7.509   2.415 -12.324  0.00  0.00      A     
ATOM   4213  O   PHE A 271      -7.735   1.205 -12.420  0.00  0.00      A     
ATOM   4214  N   LYS A 272      -6.331   2.916 -12.730  0.00  0.00      A     
ATOM   4215  HN  LYS A 272      -6.217   3.925 -12.691  0.00  0.00      A     
ATOM   4216  CA  LYS A 272      -5.104   2.097 -12.914  0.00  0.00      A     
ATOM   4217  HA  LYS A 272      -5.360   1.131 -13.352  0.00  0.00      A     
ATOM   4218  CB  LYS A 272      -4.109   2.804 -13.846  0.00  0.00      A     
ATOM   4219  HB1 LYS A 272      -3.128   2.333 -13.753  0.00  0.00      A     
ATOM   4220  HB2 LYS A 272      -4.005   3.848 -13.550  0.00  0.00      A     
ATOM   4221  CG  LYS A 272      -4.547   2.692 -15.312  0.00  0.00      A     
ATOM   4222  HG1 LYS A 272      -5.594   2.969 -15.410  0.00  0.00      A     
ATOM   4223  HG2 LYS A 272      -4.436   1.655 -15.629  0.00  0.00      A     
ATOM   4224  CD  LYS A 272      -3.675   3.584 -16.201  0.00  0.00      A     
ATOM   4225  HD1 LYS A 272      -2.641   3.266 -16.077  0.00  0.00      A     
ATOM   4226  HD2 LYS A 272      -3.755   4.624 -15.881  0.00  0.00      A     
ATOM   4227  CE  LYS A 272      -4.076   3.474 -17.677  0.00  0.00      A     
ATOM   4228  HE1 LYS A 272      -5.025   3.997 -17.831  0.00  0.00      A     
ATOM   4229  HE2 LYS A 272      -4.220   2.417 -17.922  0.00  0.00      A     
ATOM   4230  NZ  LYS A 272      -3.017   4.045 -18.543  0.00  0.00      A     
ATOM   4231  HZ1 LYS A 272      -2.164   3.501 -18.442  0.00  0.00      A     
ATOM   4232  HZ2 LYS A 272      -2.763   4.994 -18.255  0.00  0.00      A     
ATOM   4233  HZ3 LYS A 272      -3.271   4.071 -19.518  0.00  0.00      A     
ATOM   4234  C   LYS A 272      -4.428   1.807 -11.571  0.00  0.00      A     
ATOM   4235  O   LYS A 272      -4.382   2.668 -10.693  0.00  0.00      A     
ATOM   4236  N   GLY A 273      -3.958   0.574 -11.386  0.00  0.00      A     
ATOM   4237  HN  GLY A 273      -4.042  -0.063 -12.176  0.00  0.00      A     
ATOM   4238  CA  GLY A 273      -3.296   0.069 -10.166  0.00  0.00      A     
ATOM   4239  HA1 GLY A 273      -2.375   0.635 -10.016  0.00  0.00      A     
ATOM   4240  HA2 GLY A 273      -3.017  -0.972 -10.326  0.00  0.00      A     
ATOM   4241  C   GLY A 273      -4.082   0.130  -8.841  0.00  0.00      A     
ATOM   4242  O   GLY A 273      -3.608  -0.399  -7.840  0.00  0.00      A     
ATOM   4243  N   ALA A 274      -5.256   0.767  -8.783  0.00  0.00      A     
ATOM   4244  HN  ALA A 274      -5.548   1.248  -9.620  0.00  0.00      A     
ATOM   4245  CA  ALA A 274      -5.970   1.113  -7.544  0.00  0.00      A     
ATOM   4246  HA  ALA A 274      -5.344   1.804  -6.975  0.00  0.00      A     
ATOM   4247  CB  ALA A 274      -7.243   1.868  -7.949  0.00  0.00      A     
ATOM   4248  HB1 ALA A 274      -6.984   2.738  -8.555  0.00  0.00      A     
ATOM   4249  HB2 ALA A 274      -7.766   2.209  -7.055  0.00  0.00      A     
ATOM   4250  HB3 ALA A 274      -7.904   1.214  -8.520  0.00  0.00      A     
ATOM   4251  C   ALA A 274      -6.278  -0.070  -6.594  0.00  0.00      A     
ATOM   4252  O   ALA A 274      -6.229   0.090  -5.373  0.00  0.00      A     
ATOM   4253  N   TRP A 275      -6.532  -1.272  -7.123  0.00  0.00      A     
ATOM   4254  HN  TRP A 275      -6.597  -1.342  -8.126  0.00  0.00      A     
ATOM   4255  CA  TRP A 275      -6.704  -2.497  -6.318  0.00  0.00      A     
ATOM   4256  HA  TRP A 275      -7.504  -2.339  -5.594  0.00  0.00      A     
ATOM   4257  CB  TRP A 275      -7.131  -3.637  -7.246  0.00  0.00      A     
ATOM   4258  HB1 TRP A 275      -6.327  -3.839  -7.956  0.00  0.00      A     
ATOM   4259  HB2 TRP A 275      -8.003  -3.313  -7.816  0.00  0.00      A     
ATOM   4260  CG  TRP A 275      -7.499  -4.909  -6.550  0.00  0.00      A     
ATOM   4261  CD1 TRP A 275      -6.886  -6.102  -6.720  0.00  0.00      A     
ATOM   4262  HD1 TRP A 275      -6.051  -6.270  -7.387  0.00  0.00      A     
ATOM   4263  NE1 TRP A 275      -7.504  -7.059  -5.937  0.00  0.00      A     
ATOM   4264  HE1 TRP A 275      -7.230  -8.030  -5.906  0.00  0.00      A     
ATOM   4265  CE2 TRP A 275      -8.563  -6.529  -5.234  0.00  0.00      A     
ATOM   4266  CZ2 TRP A 275      -9.494  -7.091  -4.349  0.00  0.00      A     
ATOM   4267  HZ2 TRP A 275      -9.453  -8.143  -4.109  0.00  0.00      A     
ATOM   4268  CH2 TRP A 275     -10.476  -6.264  -3.777  0.00  0.00      A     
ATOM   4269  HH2 TRP A 275     -11.201  -6.677  -3.086  0.00  0.00      A     
ATOM   4270  CZ3 TRP A 275     -10.509  -4.895  -4.094  0.00  0.00      A     
ATOM   4271  HZ3 TRP A 275     -11.267  -4.263  -3.648  0.00  0.00      A     
ATOM   4272  CE3 TRP A 275      -9.577  -4.343  -4.995  0.00  0.00      A     
ATOM   4273  HE3 TRP A 275      -9.627  -3.291  -5.239  0.00  0.00      A     
ATOM   4274  CD2 TRP A 275      -8.578  -5.147  -5.590  0.00  0.00      A     
ATOM   4275  C   TRP A 275      -5.450  -2.877  -5.507  0.00  0.00      A     
ATOM   4276  O   TRP A 275      -5.530  -3.247  -4.337  0.00  0.00      A     
ATOM   4277  N   SER A 276      -4.258  -2.663  -6.067  0.00  0.00      A     
ATOM   4278  HN  SER A 276      -4.225  -2.327  -7.021  0.00  0.00      A     
ATOM   4279  CA  SER A 276      -2.967  -2.843  -5.378  0.00  0.00      A     
ATOM   4280  HA  SER A 276      -2.931  -3.853  -4.972  0.00  0.00      A     
ATOM   4281  CB  SER A 276      -1.814  -2.703  -6.368  0.00  0.00      A     
ATOM   4282  HB1 SER A 276      -0.889  -2.978  -5.866  0.00  0.00      A     
ATOM   4283  HB2 SER A 276      -1.749  -1.670  -6.707  0.00  0.00      A     
ATOM   4284  OG  SER A 276      -1.989  -3.541  -7.488  0.00  0.00      A     
ATOM   4285  HG1 SER A 276      -1.309  -4.250  -7.428  0.00  0.00      A     
ATOM   4286  C   SER A 276      -2.726  -1.871  -4.210  0.00  0.00      A     
ATOM   4287  O   SER A 276      -1.854  -2.121  -3.375  0.00  0.00      A     
ATOM   4288  N   ASN A 277      -3.511  -0.791  -4.090  0.00  0.00      A     
ATOM   4289  HN  ASN A 277      -4.196  -0.625  -4.817  0.00  0.00      A     
ATOM   4290  CA  ASN A 277      -3.556   0.083  -2.908  0.00  0.00      A     
ATOM   4291  HA  ASN A 277      -2.546   0.153  -2.500  0.00  0.00      A     
ATOM   4292  CB  ASN A 277      -3.961   1.496  -3.373  0.00  0.00      A     
ATOM   4293  HB1 ASN A 277      -4.996   1.481  -3.705  0.00  0.00      A     
ATOM   4294  HB2 ASN A 277      -3.340   1.802  -4.212  0.00  0.00      A     
ATOM   4295  CG  ASN A 277      -3.820   2.564  -2.305  0.00  0.00      A     
ATOM   4296  OD1 ASN A 277      -2.890   2.601  -1.510  0.00  0.00      A     
ATOM   4297  ND2 ASN A 277      -4.748   3.476  -2.245  0.00  0.00      A     
ATOM   4298 HD21 ASN A 277      -4.698   4.181  -1.519  0.00  0.00      A     
ATOM   4299 HD22 ASN A 277      -5.479   3.480  -2.931  0.00  0.00      A     
ATOM   4300  C   ASN A 277      -4.446  -0.463  -1.752  0.00  0.00      A     
ATOM   4301  O   ASN A 277      -4.411   0.101  -0.655  0.00  0.00      A     
ATOM   4302  N   VAL A 278      -5.160  -1.583  -1.947  0.00  0.00      A     
ATOM   4303  HN  VAL A 278      -5.185  -1.974  -2.882  0.00  0.00      A     
ATOM   4304  CA  VAL A 278      -5.918  -2.298  -0.884  0.00  0.00      A     
ATOM   4305  HA  VAL A 278      -5.643  -1.867   0.078  0.00  0.00      A     
ATOM   4306  CB  VAL A 278      -7.443  -2.098  -1.007  0.00  0.00      A     
ATOM   4307  HB  VAL A 278      -7.924  -2.633  -0.188  0.00  0.00      A     
ATOM   4308  CG1 VAL A 278      -7.818  -0.617  -0.883  0.00  0.00      A     
ATOM   4309 HG11 VAL A 278      -7.363  -0.192   0.012  0.00  0.00      A     
ATOM   4310 HG12 VAL A 278      -8.901  -0.521  -0.804  0.00  0.00      A     
ATOM   4311 HG13 VAL A 278      -7.471  -0.060  -1.752  0.00  0.00      A     
ATOM   4312  CG2 VAL A 278      -8.025  -2.614  -2.326  0.00  0.00      A     
ATOM   4313 HG21 VAL A 278      -7.630  -2.046  -3.166  0.00  0.00      A     
ATOM   4314 HG22 VAL A 278      -9.110  -2.517  -2.308  0.00  0.00      A     
ATOM   4315 HG23 VAL A 278      -7.780  -3.668  -2.458  0.00  0.00      A     
ATOM   4316  C   VAL A 278      -5.598  -3.795  -0.723  0.00  0.00      A     
ATOM   4317  O   VAL A 278      -5.764  -4.312   0.376  0.00  0.00      A     
ATOM   4318  N   LEU A 279      -5.052  -4.479  -1.737  0.00  0.00      A     
ATOM   4319  HN  LEU A 279      -5.054  -4.025  -2.641  0.00  0.00      A     
ATOM   4320  CA  LEU A 279      -4.689  -5.915  -1.701  0.00  0.00      A     
ATOM   4321  HA  LEU A 279      -5.597  -6.473  -1.473  0.00  0.00      A     
ATOM   4322  CB  LEU A 279      -4.234  -6.290  -3.125  0.00  0.00      A     
ATOM   4323  HB1 LEU A 279      -3.341  -5.712  -3.367  0.00  0.00      A     
ATOM   4324  HB2 LEU A 279      -5.022  -5.997  -3.822  0.00  0.00      A     
ATOM   4325  CG  LEU A 279      -3.924  -7.780  -3.355  0.00  0.00      A     
ATOM   4326  HG  LEU A 279      -3.089  -8.085  -2.725  0.00  0.00      A     
ATOM   4327  CD1 LEU A 279      -5.124  -8.682  -3.078  0.00  0.00      A     
ATOM   4328 HD11 LEU A 279      -5.992  -8.337  -3.640  0.00  0.00      A     
ATOM   4329 HD12 LEU A 279      -5.364  -8.663  -2.014  0.00  0.00      A     
ATOM   4330 HD13 LEU A 279      -4.890  -9.709  -3.354  0.00  0.00      A     
ATOM   4331  CD2 LEU A 279      -3.527  -7.983  -4.814  0.00  0.00      A     
ATOM   4332 HD21 LEU A 279      -4.366  -7.724  -5.456  0.00  0.00      A     
ATOM   4333 HD22 LEU A 279      -3.255  -9.026  -4.978  0.00  0.00      A     
ATOM   4334 HD23 LEU A 279      -2.673  -7.353  -5.058  0.00  0.00      A     
ATOM   4335  C   LEU A 279      -3.656  -6.334  -0.621  0.00  0.00      A     
ATOM   4336  O   LEU A 279      -3.751  -7.417  -0.037  0.00  0.00      A     
ATOM   4337  N   ARG A 280      -2.682  -5.472  -0.293  0.00  0.00      A     
ATOM   4338  HN  ARG A 280      -2.678  -4.587  -0.792  0.00  0.00      A     
ATOM   4339  CA  ARG A 280      -1.887  -5.574   0.951  0.00  0.00      A     
ATOM   4340  HA  ARG A 280      -1.589  -6.611   1.102  0.00  0.00      A     
ATOM   4341  CB  ARG A 280      -0.616  -4.693   0.880  0.00  0.00      A     
ATOM   4342  HB1 ARG A 280      -0.903  -3.647   0.801  0.00  0.00      A     
ATOM   4343  HB2 ARG A 280      -0.033  -4.955  -0.004  0.00  0.00      A     
ATOM   4344  CG  ARG A 280       0.269  -4.843   2.128  0.00  0.00      A     
ATOM   4345  HG1 ARG A 280       0.714  -5.838   2.149  0.00  0.00      A     
ATOM   4346  HG2 ARG A 280      -0.353  -4.726   3.010  0.00  0.00      A     
ATOM   4347  CD  ARG A 280       1.372  -3.779   2.211  0.00  0.00      A     
ATOM   4348  HD1 ARG A 280       0.947  -2.797   1.990  0.00  0.00      A     
ATOM   4349  HD2 ARG A 280       2.133  -3.989   1.457  0.00  0.00      A     
ATOM   4350  NE  ARG A 280       1.982  -3.772   3.556  0.00  0.00      A     
ATOM   4351  HE  ARG A 280       2.796  -4.352   3.725  0.00  0.00      A     
ATOM   4352  CZ  ARG A 280       1.616  -3.067   4.600  0.00  0.00      A     
ATOM   4353  NH1 ARG A 280       0.732  -2.136   4.587  0.00  0.00      A     
ATOM   4354 HH11 ARG A 280       0.455  -1.720   5.467  0.00  0.00      A     
ATOM   4355 HH12 ARG A 280       0.216  -1.914   3.758  0.00  0.00      A     
ATOM   4356  NH2 ARG A 280       2.123  -3.297   5.747  0.00  0.00      A     
ATOM   4357 HH21 ARG A 280       1.782  -2.747   6.527  0.00  0.00      A     
ATOM   4358 HH22 ARG A 280       2.475  -4.223   5.940  0.00  0.00      A     
ATOM   4359  C   ARG A 280      -2.763  -5.195   2.145  0.00  0.00      A     
ATOM   4360  O   ARG A 280      -2.899  -5.985   3.072  0.00  0.00      A     
ATOM   4361  N   GLY A 281      -3.375  -4.013   2.091  0.00  0.00      A     
ATOM   4362  HN  GLY A 281      -3.256  -3.489   1.236  0.00  0.00      A     
ATOM   4363  CA  GLY A 281      -4.193  -3.420   3.162  0.00  0.00      A     
ATOM   4364  HA1 GLY A 281      -4.719  -2.557   2.753  0.00  0.00      A     
ATOM   4365  HA2 GLY A 281      -3.527  -3.068   3.950  0.00  0.00      A     
ATOM   4366  C   GLY A 281      -5.252  -4.329   3.807  0.00  0.00      A     
ATOM   4367  O   GLY A 281      -5.435  -4.270   5.019  0.00  0.00      A     
ATOM   4368  N   MET A 282      -5.901  -5.196   3.027  0.00  0.00      A     
ATOM   4369  HN  MET A 282      -5.738  -5.110   2.027  0.00  0.00      A     
ATOM   4370  CA  MET A 282      -6.985  -6.101   3.454  0.00  0.00      A     
ATOM   4371  HA  MET A 282      -7.255  -5.881   4.488  0.00  0.00      A     
ATOM   4372  CB  MET A 282      -8.228  -5.849   2.582  0.00  0.00      A     
ATOM   4373  HB1 MET A 282      -9.022  -6.525   2.897  0.00  0.00      A     
ATOM   4374  HB2 MET A 282      -7.991  -6.057   1.537  0.00  0.00      A     
ATOM   4375  CG  MET A 282      -8.734  -4.408   2.706  0.00  0.00      A     
ATOM   4376  HG1 MET A 282      -7.983  -3.748   2.274  0.00  0.00      A     
ATOM   4377  HG2 MET A 282      -8.838  -4.160   3.764  0.00  0.00      A     
ATOM   4378  SD  MET A 282     -10.311  -4.056   1.882  0.00  0.00      A     
ATOM   4379  CE  MET A 282     -11.426  -5.087   2.875  0.00  0.00      A     
ATOM   4380  HE1 MET A 282     -11.296  -6.138   2.619  0.00  0.00      A     
ATOM   4381  HE2 MET A 282     -12.461  -4.797   2.686  0.00  0.00      A     
ATOM   4382  HE3 MET A 282     -11.204  -4.949   3.932  0.00  0.00      A     
ATOM   4383  C   MET A 282      -6.608  -7.595   3.428  0.00  0.00      A     
ATOM   4384  O   MET A 282      -7.455  -8.444   3.690  0.00  0.00      A     
ATOM   4385  N   GLY A 283      -5.343  -7.930   3.146  0.00  0.00      A     
ATOM   4386  HN  GLY A 283      -4.693  -7.176   2.967  0.00  0.00      A     
ATOM   4387  CA  GLY A 283      -4.856  -9.319   3.109  0.00  0.00      A     
ATOM   4388  HA1 GLY A 283      -5.096  -9.749   2.136  0.00  0.00      A     
ATOM   4389  HA2 GLY A 283      -5.362  -9.913   3.870  0.00  0.00      A     
ATOM   4390  C   GLY A 283      -3.350  -9.462   3.333  0.00  0.00      A     
ATOM   4391  O   GLY A 283      -2.924  -9.923   4.391  0.00  0.00      A     
ATOM   4392  N   GLY A 284      -2.524  -9.012   2.381  0.00  0.00      A     
ATOM   4393  HN  GLY A 284      -2.943  -8.621   1.542  0.00  0.00      A     
ATOM   4394  CA  GLY A 284      -1.052  -9.143   2.459  0.00  0.00      A     
ATOM   4395  HA1 GLY A 284      -0.605  -8.634   1.606  0.00  0.00      A     
ATOM   4396  HA2 GLY A 284      -0.788 -10.200   2.391  0.00  0.00      A     
ATOM   4397  C   GLY A 284      -0.390  -8.586   3.735  0.00  0.00      A     
ATOM   4398  O   GLY A 284       0.637  -9.092   4.176  0.00  0.00      A     
ATOM   4399  N   ALA A 285      -0.986  -7.573   4.369  0.00  0.00      A     
ATOM   4400  HN  ALA A 285      -1.835  -7.194   3.966  0.00  0.00      A     
ATOM   4401  CA  ALA A 285      -0.497  -6.972   5.611  0.00  0.00      A     
ATOM   4402  HA  ALA A 285       0.553  -6.731   5.451  0.00  0.00      A     
ATOM   4403  CB  ALA A 285      -1.257  -5.659   5.839  0.00  0.00      A     
ATOM   4404  HB1 ALA A 285      -2.300  -5.857   6.084  0.00  0.00      A     
ATOM   4405  HB2 ALA A 285      -1.220  -5.029   4.956  0.00  0.00      A     
ATOM   4406  HB3 ALA A 285      -0.789  -5.109   6.653  0.00  0.00      A     
ATOM   4407  C   ALA A 285      -0.557  -7.885   6.866  0.00  0.00      A     
ATOM   4408  O   ALA A 285       0.041  -7.544   7.893  0.00  0.00      A     
ATOM   4409  N   PHE A 286      -1.244  -9.037   6.807  0.00  0.00      A     
ATOM   4410  HN  PHE A 286      -1.722  -9.265   5.941  0.00  0.00      A     
ATOM   4411  CA  PHE A 286      -1.410  -9.978   7.935  0.00  0.00      A     
ATOM   4412  HA  PHE A 286      -1.846  -9.422   8.767  0.00  0.00      A     
ATOM   4413  CB  PHE A 286      -2.418 -11.073   7.545  0.00  0.00      A     
ATOM   4414  HB1 PHE A 286      -1.953 -11.754   6.831  0.00  0.00      A     
ATOM   4415  HB2 PHE A 286      -3.269 -10.607   7.045  0.00  0.00      A     
ATOM   4416  CG  PHE A 286      -2.959 -11.859   8.728  0.00  0.00      A     
ATOM   4417  CD1 PHE A 286      -2.430 -13.122   9.059  0.00  0.00      A     
ATOM   4418  HD1 PHE A 286      -1.640 -13.550   8.460  0.00  0.00      A     
ATOM   4419  CE1 PHE A 286      -2.911 -13.818  10.184  0.00  0.00      A     
ATOM   4420  HE1 PHE A 286      -2.492 -14.780  10.445  0.00  0.00      A     
ATOM   4421  CZ  PHE A 286      -3.928 -13.257  10.978  0.00  0.00      A     
ATOM   4422  HZ  PHE A 286      -4.289 -13.788  11.848  0.00  0.00      A     
ATOM   4423  CE2 PHE A 286      -4.465 -12.001  10.646  0.00  0.00      A     
ATOM   4424  HE2 PHE A 286      -5.242 -11.563  11.258  0.00  0.00      A     
ATOM   4425  CD2 PHE A 286      -3.979 -11.307   9.525  0.00  0.00      A     
ATOM   4426  HD2 PHE A 286      -4.385 -10.339   9.276  0.00  0.00      A     
ATOM   4427  C   PHE A 286      -0.097 -10.587   8.478  0.00  0.00      A     
ATOM   4428  O   PHE A 286      -0.069 -11.126   9.582  0.00  0.00      A     
ATOM   4429  N   VAL A 287       1.033 -10.437   7.773  0.00  0.00      A     
ATOM   4430  HN  VAL A 287       0.961 -10.033   6.849  0.00  0.00      A     
ATOM   4431  CA  VAL A 287       2.383 -10.701   8.336  0.00  0.00      A     
ATOM   4432  HA  VAL A 287       2.430 -11.754   8.603  0.00  0.00      A     
ATOM   4433  CB  VAL A 287       3.513 -10.465   7.322  0.00  0.00      A     
ATOM   4434  HB  VAL A 287       4.460 -10.633   7.829  0.00  0.00      A     
ATOM   4435  CG1 VAL A 287       3.420 -11.462   6.163  0.00  0.00      A     
ATOM   4436 HG11 VAL A 287       4.279 -11.339   5.505  0.00  0.00      A     
ATOM   4437 HG12 VAL A 287       2.509 -11.296   5.587  0.00  0.00      A     
ATOM   4438 HG13 VAL A 287       3.424 -12.480   6.551  0.00  0.00      A     
ATOM   4439  CG2 VAL A 287       3.524  -9.050   6.742  0.00  0.00      A     
ATOM   4440 HG21 VAL A 287       3.700  -8.324   7.535  0.00  0.00      A     
ATOM   4441 HG22 VAL A 287       2.585  -8.828   6.236  0.00  0.00      A     
ATOM   4442 HG23 VAL A 287       4.332  -8.976   6.015  0.00  0.00      A     
ATOM   4443  C   VAL A 287       2.677  -9.941   9.639  0.00  0.00      A     
ATOM   4444  O   VAL A 287       3.296 -10.509  10.534  0.00  0.00      A     
ATOM   4445  N   LEU A 288       2.097  -8.743   9.812  0.00  0.00      A     
ATOM   4446  HN  LEU A 288       1.561  -8.388   9.032  0.00  0.00      A     
ATOM   4447  CA  LEU A 288       2.048  -7.951  11.065  0.00  0.00      A     
ATOM   4448  HA  LEU A 288       3.072  -7.840  11.427  0.00  0.00      A     
ATOM   4449  CB  LEU A 288       1.478  -6.554  10.709  0.00  0.00      A     
ATOM   4450  HB1 LEU A 288       0.391  -6.624  10.736  0.00  0.00      A     
ATOM   4451  HB2 LEU A 288       1.765  -6.294   9.692  0.00  0.00      A     
ATOM   4452  CG  LEU A 288       1.923  -5.387  11.615  0.00  0.00      A     
ATOM   4453  HG  LEU A 288       1.843  -5.671  12.661  0.00  0.00      A     
ATOM   4454  CD1 LEU A 288       3.350  -4.941  11.303  0.00  0.00      A     
ATOM   4455 HD11 LEU A 288       3.401  -4.516  10.303  0.00  0.00      A     
ATOM   4456 HD12 LEU A 288       4.033  -5.787  11.373  0.00  0.00      A     
ATOM   4457 HD13 LEU A 288       3.658  -4.183  12.023  0.00  0.00      A     
ATOM   4458  CD2 LEU A 288       1.038  -4.163  11.382  0.00  0.00      A     
ATOM   4459 HD21 LEU A 288       0.011  -4.394  11.653  0.00  0.00      A     
ATOM   4460 HD22 LEU A 288       1.081  -3.855  10.338  0.00  0.00      A     
ATOM   4461 HD23 LEU A 288       1.380  -3.341  12.013  0.00  0.00      A     
ATOM   4462  C   LEU A 288       1.243  -8.624  12.215  0.00  0.00      A     
ATOM   4463  O   LEU A 288       1.000  -8.028  13.262  0.00  0.00      A     
ATOM   4464  N   VAL A 289       0.777  -9.859  12.015  0.00  0.00      A     
ATOM   4465  HN  VAL A 289       0.950 -10.249  11.099  0.00  0.00      A     
ATOM   4466  CA  VAL A 289       0.073 -10.723  12.990  0.00  0.00      A     
ATOM   4467  HA  VAL A 289       0.192 -10.323  13.995  0.00  0.00      A     
ATOM   4468  CB  VAL A 289      -1.442 -10.828  12.697  0.00  0.00      A     
ATOM   4469  HB  VAL A 289      -1.591 -11.383  11.772  0.00  0.00      A     
ATOM   4470  CG1 VAL A 289      -2.171 -11.565  13.826  0.00  0.00      A     
ATOM   4471 HG11 VAL A 289      -1.800 -12.586  13.915  0.00  0.00      A     
ATOM   4472 HG12 VAL A 289      -3.238 -11.607  13.611  0.00  0.00      A     
ATOM   4473 HG13 VAL A 289      -2.014 -11.043  14.772  0.00  0.00      A     
ATOM   4474  CG2 VAL A 289      -2.120  -9.461  12.543  0.00  0.00      A     
ATOM   4475 HG21 VAL A 289      -1.987  -8.876  13.454  0.00  0.00      A     
ATOM   4476 HG22 VAL A 289      -3.185  -9.597  12.355  0.00  0.00      A     
ATOM   4477 HG23 VAL A 289      -1.695  -8.922  11.698  0.00  0.00      A     
ATOM   4478  C   VAL A 289       0.686 -12.125  12.999  0.00  0.00      A     
ATOM   4479  O   VAL A 289       0.994 -12.644  14.067  0.00  0.00      A     
ATOM   4480  N   LEU A 290       0.952 -12.699  11.820  0.00  0.00      A     
ATOM   4481  HN  LEU A 290       0.621 -12.219  10.991  0.00  0.00      A     
ATOM   4482  CA  LEU A 290       1.616 -14.002  11.635  0.00  0.00      A     
ATOM   4483  HA  LEU A 290       1.067 -14.733  12.231  0.00  0.00      A     
ATOM   4484  CB  LEU A 290       1.477 -14.380  10.145  0.00  0.00      A     
ATOM   4485  HB1 LEU A 290       2.053 -13.667   9.559  0.00  0.00      A     
ATOM   4486  HB2 LEU A 290       0.429 -14.277   9.861  0.00  0.00      A     
ATOM   4487  CG  LEU A 290       1.941 -15.798   9.753  0.00  0.00      A     
ATOM   4488  HG  LEU A 290       3.005 -15.909   9.958  0.00  0.00      A     
ATOM   4489  CD1 LEU A 290       1.167 -16.895  10.482  0.00  0.00      A     
ATOM   4490 HD11 LEU A 290       1.391 -16.858  11.547  0.00  0.00      A     
ATOM   4491 HD12 LEU A 290       1.476 -17.870  10.106  0.00  0.00      A     
ATOM   4492 HD13 LEU A 290       0.097 -16.769  10.326  0.00  0.00      A     
ATOM   4493  CD2 LEU A 290       1.722 -16.002   8.256  0.00  0.00      A     
ATOM   4494 HD21 LEU A 290       2.091 -16.986   7.966  0.00  0.00      A     
ATOM   4495 HD22 LEU A 290       2.273 -15.247   7.697  0.00  0.00      A     
ATOM   4496 HD23 LEU A 290       0.661 -15.932   8.017  0.00  0.00      A     
ATOM   4497  C   LEU A 290       3.084 -14.074  12.128  0.00  0.00      A     
ATOM   4498  O   LEU A 290       3.555 -15.166  12.434  0.00  0.00      A     
ATOM   4499  N   TYR A 291       3.788 -12.939  12.245  0.00  0.00      A     
ATOM   4500  HN  TYR A 291       3.384 -12.092  11.866  0.00  0.00      A     
ATOM   4501  CA  TYR A 291       5.132 -12.858  12.856  0.00  0.00      A     
ATOM   4502  HA  TYR A 291       5.458 -13.861  13.131  0.00  0.00      A     
ATOM   4503  CB  TYR A 291       6.141 -12.329  11.822  0.00  0.00      A     
ATOM   4504  HB1 TYR A 291       5.846 -11.326  11.510  0.00  0.00      A     
ATOM   4505  HB2 TYR A 291       6.123 -12.977  10.945  0.00  0.00      A     
ATOM   4506  CG  TYR A 291       7.551 -12.294  12.377  0.00  0.00      A     
ATOM   4507  CD1 TYR A 291       8.266 -13.496  12.536  0.00  0.00      A     
ATOM   4508  HD1 TYR A 291       7.861 -14.423  12.152  0.00  0.00      A     
ATOM   4509  CE1 TYR A 291       9.474 -13.504  13.259  0.00  0.00      A     
ATOM   4510  HE1 TYR A 291       9.994 -14.430  13.428  0.00  0.00      A     
ATOM   4511  CZ  TYR A 291       9.964 -12.315  13.835  0.00  0.00      A     
ATOM   4512  OH  TYR A 291      11.046 -12.352  14.657  0.00  0.00      A     
ATOM   4513  HH  TYR A 291      11.065 -11.547  15.199  0.00  0.00      A     
ATOM   4514  CE2 TYR A 291       9.281 -11.101  13.621  0.00  0.00      A     
ATOM   4515  HE2 TYR A 291       9.656 -10.189  14.058  0.00  0.00      A     
ATOM   4516  CD2 TYR A 291       8.079 -11.090  12.882  0.00  0.00      A     
ATOM   4517  HD2 TYR A 291       7.523 -10.169  12.763  0.00  0.00      A     
ATOM   4518  C   TYR A 291       5.186 -12.043  14.169  0.00  0.00      A     
ATOM   4519  O   TYR A 291       6.019 -12.320  15.039  0.00  0.00      A     
ATOM   4520  N   ASP A 292       4.272 -11.087  14.365  0.00  0.00      A     
ATOM   4521  HN  ASP A 292       3.679 -10.836  13.591  0.00  0.00      A     
ATOM   4522  CA  ASP A 292       4.062 -10.416  15.659  0.00  0.00      A     
ATOM   4523  HA  ASP A 292       5.010  -9.987  15.986  0.00  0.00      A     
ATOM   4524  CB  ASP A 292       3.063  -9.259  15.454  0.00  0.00      A     
ATOM   4525  HB1 ASP A 292       2.064  -9.679  15.352  0.00  0.00      A     
ATOM   4526  HB2 ASP A 292       3.306  -8.767  14.513  0.00  0.00      A     
ATOM   4527  CG  ASP A 292       3.059  -8.194  16.564  0.00  0.00      A     
ATOM   4528  OD1 ASP A 292       3.349  -8.516  17.735  0.00  0.00      A     
ATOM   4529  OD2 ASP A 292       2.749  -7.008  16.294  0.00  0.00      A     
ATOM   4530  C   ASP A 292       3.592 -11.408  16.752  0.00  0.00      A     
ATOM   4531  O   ASP A 292       4.208 -11.490  17.814  0.00  0.00      A     
ATOM   4532  N   GLU A 293       2.547 -12.207  16.486  0.00  0.00      A     
ATOM   4533  HN  GLU A 293       2.155 -12.146  15.552  0.00  0.00      A     
ATOM   4534  CA  GLU A 293       1.916 -13.217  17.379  0.00  0.00      A     
ATOM   4535  HA  GLU A 293       1.112 -13.695  16.818  0.00  0.00      A     
ATOM   4536  CB  GLU A 293       2.961 -14.303  17.691  0.00  0.00      A     
ATOM   4537  HB1 GLU A 293       3.632 -13.900  18.445  0.00  0.00      A     
ATOM   4538  HB2 GLU A 293       3.529 -14.504  16.781  0.00  0.00      A     
ATOM   4539  CG  GLU A 293       2.438 -15.644  18.218  0.00  0.00      A     
ATOM   4540  HG1 GLU A 293       1.985 -15.494  19.200  0.00  0.00      A     
ATOM   4541  HG2 GLU A 293       1.670 -16.013  17.533  0.00  0.00      A     
ATOM   4542  CD  GLU A 293       3.577 -16.678  18.328  0.00  0.00      A     
ATOM   4543  OE1 GLU A 293       3.292 -17.895  18.279  0.00  0.00      A     
ATOM   4544  OE2 GLU A 293       4.770 -16.292  18.422  0.00  0.00      A     
ATOM   4545  C   GLU A 293       1.267 -12.671  18.675  0.00  0.00      A     
ATOM   4546  O   GLU A 293       0.333 -13.268  19.217  0.00  0.00      A     
ATOM   4547  N   ILE A 294       1.724 -11.514  19.166  0.00  0.00      A     
ATOM   4548  HN  ILE A 294       2.542 -11.142  18.692  0.00  0.00      A     
ATOM   4549  CA  ILE A 294       1.388 -10.949  20.489  0.00  0.00      A     
ATOM   4550  HA  ILE A 294       0.485 -11.434  20.850  0.00  0.00      A     
ATOM   4551  CB  ILE A 294       2.508 -11.253  21.512  0.00  0.00      A     
ATOM   4552  HB  ILE A 294       2.208 -10.818  22.466  0.00  0.00      A     
ATOM   4553  CG2 ILE A 294       2.674 -12.765  21.743  0.00  0.00      A     
ATOM   4554 HG21 ILE A 294       1.716 -13.212  22.006  0.00  0.00      A     
ATOM   4555 HG22 ILE A 294       3.378 -12.945  22.554  0.00  0.00      A     
ATOM   4556 HG23 ILE A 294       3.052 -13.253  20.845  0.00  0.00      A     
ATOM   4557  CG1 ILE A 294       3.852 -10.629  21.085  0.00  0.00      A     
ATOM   4558 HG11 ILE A 294       3.672  -9.715  20.524  0.00  0.00      A     
ATOM   4559 HG12 ILE A 294       4.394 -11.321  20.441  0.00  0.00      A     
ATOM   4560  CD  ILE A 294       4.730 -10.271  22.282  0.00  0.00      A     
ATOM   4561  HD1 ILE A 294       4.238  -9.493  22.864  0.00  0.00      A     
ATOM   4562  HD2 ILE A 294       4.897 -11.146  22.907  0.00  0.00      A     
ATOM   4563  HD3 ILE A 294       5.689  -9.891  21.929  0.00  0.00      A     
ATOM   4564  C   ILE A 294       1.047  -9.446  20.479  0.00  0.00      A     
ATOM   4565  O   ILE A 294       0.880  -8.856  21.549  0.00  0.00      A     
ATOM   4566  N   LYS A 295       0.902  -8.822  19.301  0.00  0.00      A     
ATOM   4567  HN  LYS A 295       1.118  -9.369  18.477  0.00  0.00      A     
ATOM   4568  CA  LYS A 295       0.477  -7.413  19.096  0.00  0.00      A     
ATOM   4569  HA  LYS A 295       0.600  -7.187  18.038  0.00  0.00      A     
ATOM   4570  CB  LYS A 295      -1.024  -7.261  19.424  0.00  0.00      A     
ATOM   4571  HB1 LYS A 295      -1.337  -6.233  19.232  0.00  0.00      A     
ATOM   4572  HB2 LYS A 295      -1.173  -7.468  20.485  0.00  0.00      A     
ATOM   4573  CG  LYS A 295      -1.907  -8.206  18.588  0.00  0.00      A     
ATOM   4574  HG1 LYS A 295      -1.466  -9.202  18.564  0.00  0.00      A     
ATOM   4575  HG2 LYS A 295      -1.973  -7.832  17.567  0.00  0.00      A     
ATOM   4576  CD  LYS A 295      -3.317  -8.337  19.166  0.00  0.00      A     
ATOM   4577  HD1 LYS A 295      -3.895  -7.437  18.953  0.00  0.00      A     
ATOM   4578  HD2 LYS A 295      -3.255  -8.478  20.246  0.00  0.00      A     
ATOM   4579  CE  LYS A 295      -3.981  -9.566  18.539  0.00  0.00      A     
ATOM   4580  HE1 LYS A 295      -4.139  -9.389  17.470  0.00  0.00      A     
ATOM   4581  HE2 LYS A 295      -3.304 -10.420  18.650  0.00  0.00      A     
ATOM   4582  NZ  LYS A 295      -5.260  -9.860  19.213  0.00  0.00      A     
ATOM   4583  HZ1 LYS A 295      -5.929  -9.105  19.083  0.00  0.00      A     
ATOM   4584  HZ2 LYS A 295      -5.696 -10.711  18.860  0.00  0.00      A     
ATOM   4585  HZ3 LYS A 295      -5.132  -9.990  20.212  0.00  0.00      A     
ATOM   4586  C   LYS A 295       1.376  -6.390  19.815  0.00  0.00      A     
ATOM   4587  O   LYS A 295       0.906  -5.576  20.611  0.00  0.00      A     
ATOM   4588  N   LYS A 296       2.686  -6.495  19.567  0.00  0.00      A     
ATOM   4589  HN  LYS A 296       2.925  -7.237  18.909  0.00  0.00      A     
ATOM   4590  CA  LYS A 296       3.797  -5.792  20.258  0.00  0.00      A     
ATOM   4591  HA  LYS A 296       3.374  -5.013  20.896  0.00  0.00      A     
ATOM   4592  CB  LYS A 296       4.474  -6.833  21.178  0.00  0.00      A     
ATOM   4593  HB1 LYS A 296       4.804  -7.682  20.581  0.00  0.00      A     
ATOM   4594  HB2 LYS A 296       3.714  -7.200  21.870  0.00  0.00      A     
ATOM   4595  CG  LYS A 296       5.656  -6.331  22.022  0.00  0.00      A     
ATOM   4596  HG1 LYS A 296       5.690  -6.891  22.958  0.00  0.00      A     
ATOM   4597  HG2 LYS A 296       5.492  -5.282  22.270  0.00  0.00      A     
ATOM   4598  CD  LYS A 296       6.996  -6.543  21.292  0.00  0.00      A     
ATOM   4599  HD1 LYS A 296       6.871  -6.394  20.221  0.00  0.00      A     
ATOM   4600  HD2 LYS A 296       7.309  -7.579  21.432  0.00  0.00      A     
ATOM   4601  CE  LYS A 296       8.117  -5.621  21.777  0.00  0.00      A     
ATOM   4602  HE1 LYS A 296       9.023  -5.857  21.213  0.00  0.00      A     
ATOM   4603  HE2 LYS A 296       8.324  -5.828  22.831  0.00  0.00      A     
ATOM   4604  NZ  LYS A 296       7.778  -4.191  21.589  0.00  0.00      A     
ATOM   4605  HZ1 LYS A 296       7.294  -4.039  20.706  0.00  0.00      A     
ATOM   4606  HZ2 LYS A 296       7.172  -3.891  22.342  0.00  0.00      A     
ATOM   4607  HZ3 LYS A 296       8.619  -3.615  21.649  0.00  0.00      A     
ATOM   4608  C   LYS A 296       4.753  -5.022  19.317  0.00  0.00      A     
ATOM   4609  O   LYS A 296       5.568  -4.226  19.790  0.00  0.00      A     
ATOM   4610  N   TYR A 297       4.588  -5.177  18.001  0.00  0.00      A     
ATOM   4611  HN  TYR A 297       3.975  -5.926  17.699  0.00  0.00      A     
ATOM   4612  CA  TYR A 297       5.116  -4.263  16.961  0.00  0.00      A     
ATOM   4613  HA  TYR A 297       5.460  -3.346  17.439  0.00  0.00      A     
ATOM   4614  CB  TYR A 297       6.319  -4.896  16.243  0.00  0.00      A     
ATOM   4615  HB1 TYR A 297       6.755  -4.156  15.570  0.00  0.00      A     
ATOM   4616  HB2 TYR A 297       5.967  -5.723  15.629  0.00  0.00      A     
ATOM   4617  CG  TYR A 297       7.416  -5.413  17.144  0.00  0.00      A     
ATOM   4618  CD1 TYR A 297       7.519  -6.796  17.374  0.00  0.00      A     
ATOM   4619  HD1 TYR A 297       6.798  -7.479  16.938  0.00  0.00      A     
ATOM   4620  CE1 TYR A 297       8.554  -7.300  18.176  0.00  0.00      A     
ATOM   4621  HE1 TYR A 297       8.631  -8.362  18.336  0.00  0.00      A     
ATOM   4622  CZ  TYR A 297       9.466  -6.417  18.785  0.00  0.00      A     
ATOM   4623  OH  TYR A 297      10.434  -6.901  19.600  0.00  0.00      A     
ATOM   4624  HH  TYR A 297      10.420  -7.873  19.609  0.00  0.00      A     
ATOM   4625  CE2 TYR A 297       9.354  -5.028  18.569  0.00  0.00      A     
ATOM   4626  HE2 TYR A 297      10.071  -4.367  19.030  0.00  0.00      A     
ATOM   4627  CD2 TYR A 297       8.335  -4.525  17.736  0.00  0.00      A     
ATOM   4628  HD2 TYR A 297       8.261  -3.462  17.544  0.00  0.00      A     
ATOM   4629  C   TYR A 297       4.030  -3.832  15.948  0.00  0.00      A     
ATOM   4630  O   TYR A 297       4.327  -3.340  14.858  0.00  0.00      A     
ATOM   4631  N   THR A 298       2.760  -4.072  16.294  0.00  0.00      A     
ATOM   4632  HN  THR A 298       2.634  -4.467  17.214  0.00  0.00      A     
ATOM   4633  CA  THR A 298       1.532  -3.677  15.559  0.00  0.00      A     
ATOM   4634  HA  THR A 298       1.610  -3.964  14.513  0.00  0.00      A     
ATOM   4635  CB  THR A 298       0.317  -4.370  16.169  0.00  0.00      A     
ATOM   4636  HB  THR A 298       0.330  -4.258  17.254  0.00  0.00      A     
ATOM   4637  CG2 THR A 298      -1.029  -3.892  15.630  0.00  0.00      A     
ATOM   4638 HG21 THR A 298      -1.814  -4.584  15.933  0.00  0.00      A     
ATOM   4639 HG22 THR A 298      -1.260  -2.909  16.038  0.00  0.00      A     
ATOM   4640 HG23 THR A 298      -0.990  -3.824  14.543  0.00  0.00      A     
ATOM   4641  OG1 THR A 298       0.420  -5.734  15.841  0.00  0.00      A     
ATOM   4642  HG1 THR A 298       1.353  -6.005  15.992  0.00  0.00      A     
ATOM   4643  C   THR A 298       1.304  -2.177  15.571  0.00  0.00      A     
ATOM   4644  OT1 THR A 298       1.482  -1.560  16.644  0.00  0.00      A     
ATOM   4645  OT2 THR A 298       0.949  -1.630  14.506  0.00  0.00      A     
ATOM   4646  PC  ATP C   1      -0.752   7.866  15.814  0.00  0.00      C     
ATOM   4647  O1C ATP C   1      -0.749   7.620  17.261  0.00  0.00      C     
ATOM   4648  O2C ATP C   1       0.608   8.034  15.285  0.00  0.00      C     
ATOM   4649  O3C ATP C   1      -1.552   6.924  15.018  0.00  0.00      C     
ATOM   4650  O3B ATP C   1      -1.417   9.143  15.434  0.00  0.00      C     
ATOM   4651  PB  ATP C   1      -2.368   9.843  16.361  0.00  0.00      C     
ATOM   4652  O1B ATP C   1      -1.729  11.110  16.752  0.00  0.00      C     
ATOM   4653  O2B ATP C   1      -2.977   9.043  17.442  0.00  0.00      C     
ATOM   4654  O3A ATP C   1      -3.428  10.084  15.329  0.00  0.00      C     
ATOM   4655  PA  ATP C   1      -4.622  10.898  15.728  0.00  0.00      C     
ATOM   4656  O1A ATP C   1      -4.827  11.105  17.184  0.00  0.00      C     
ATOM   4657  O2A ATP C   1      -4.757  12.067  14.841  0.00  0.00      C     
ATOM   4658  O5' ATP C   1      -5.687   9.807  15.231  0.00  0.00      C     
ATOM   4659  C5' ATP C   1      -6.892   9.569  15.939  0.00  0.00      C     
ATOM   4660  H5' ATP C   1      -6.676   9.439  16.999  0.00  0.00      C     
ATOM   4661 H5'' ATP C   1      -7.518  10.462  15.882  0.00  0.00      C     
ATOM   4662  C4' ATP C   1      -7.601   8.318  15.402  0.00  0.00      C     
ATOM   4663  H4' ATP C   1      -7.097   8.015  14.479  0.00  0.00      C     
ATOM   4664  O4' ATP C   1      -7.526   7.243  16.335  0.00  0.00      C     
ATOM   4665  C1' ATP C   1      -8.753   6.541  16.310  0.00  0.00      C     
ATOM   4666  H1' ATP C   1      -8.781   5.878  15.443  0.00  0.00      C     
ATOM   4667  N9  ATP C   1      -8.939   5.725  17.539  0.00  0.00      C     
ATOM   4668  C8  ATP C   1      -9.853   5.854  18.561  0.00  0.00      C     
ATOM   4669  H8  ATP C   1     -10.584   6.648  18.590  0.00  0.00      C     
ATOM   4670  N7  ATP C   1      -9.758   4.944  19.499  0.00  0.00      C     
ATOM   4671  C5  ATP C   1      -8.717   4.119  19.017  0.00  0.00      C     
ATOM   4672  C6  ATP C   1      -8.074   2.927  19.436  0.00  0.00      C     
ATOM   4673  N6  ATP C   1      -8.304   2.258  20.539  0.00  0.00      C     
ATOM   4674  H61 ATP C   1      -7.687   1.482  20.684  0.00  0.00      C     
ATOM   4675  H62 ATP C   1      -8.899   2.653  21.244  0.00  0.00      C     
ATOM   4676  N1  ATP C   1      -7.151   2.312  18.712  0.00  0.00      C     
ATOM   4677  C2  ATP C   1      -6.787   2.892  17.584  0.00  0.00      C     
ATOM   4678  H2  ATP C   1      -6.017   2.394  17.010  0.00  0.00      C     
ATOM   4679  N3  ATP C   1      -7.275   4.000  17.048  0.00  0.00      C     
ATOM   4680  C4  ATP C   1      -8.243   4.572  17.818  0.00  0.00      C     
ATOM   4681  C3' ATP C   1      -9.094   8.562  15.102  0.00  0.00      C     
ATOM   4682  H3' ATP C   1      -9.377   9.598  15.276  0.00  0.00      C     
ATOM   4683  O3' ATP C   1      -9.412   8.175  13.764  0.00  0.00      C     
ATOM   4684 H3'' ATP C   1      -8.951   8.780  13.168  0.00  0.00      C     
ATOM   4685  C2' ATP C   1      -9.778   7.653  16.130  0.00  0.00      C     
ATOM   4686 H2'' ATP C   1      -9.880   8.204  17.072  0.00  0.00      C     
ATOM   4687  O2' ATP C   1     -11.033   7.142  15.714  0.00  0.00      C     
ATOM   4688  H2' ATP C   1     -10.958   6.986  14.763  0.00  0.00      C     
END
