# Supplementary material for: Dataset of the AAC2 conformations in the c-, intermediate- and m-states obtained from free-energy simulations
Source: Data Brief. 2016 Apr 13;7:1355–7. doi: 10.1016/j.dib.2016.04.022 (PMC4845157; doi:10.1016/j.dib.2016.04.022)
Supplement: Supplementary file 2 — Supplementary material [file mmc2.zip › AAC_ATP_intermediate_state_min.pdb]

HEADER The intermediate-state conformation of AAC2 in the presence of ATP
CRYST1    1.000    1.000    1.000  90.00  90.00  90.00 P 1           1
ATOM      1  N   ASP A   3      16.723  -5.667  30.891  0.00  0.00      A     
ATOM      2  HT1 ASP A   3      16.941  -6.363  30.186  0.00  0.00      A     
ATOM      3  HT2 ASP A   3      15.813  -5.892  31.274  0.00  0.00      A     
ATOM      4  HT3 ASP A   3      17.405  -5.753  31.634  0.00  0.00      A     
ATOM      5  CA  ASP A   3      16.746  -4.317  30.297  0.00  0.00      A     
ATOM      6  HA  ASP A   3      16.653  -3.581  31.096  0.00  0.00      A     
ATOM      7  CB  ASP A   3      18.069  -4.068  29.549  0.00  0.00      A     
ATOM      8  HB1 ASP A   3      18.236  -4.894  28.858  0.00  0.00      A     
ATOM      9  HB2 ASP A   3      18.887  -4.068  30.270  0.00  0.00      A     
ATOM     10  CG  ASP A   3      18.084  -2.747  28.765  0.00  0.00      A     
ATOM     11  OD1 ASP A   3      18.505  -2.757  27.589  0.00  0.00      A     
ATOM     12  OD2 ASP A   3      17.640  -1.716  29.325  0.00  0.00      A     
ATOM     13  C   ASP A   3      15.544  -4.130  29.383  0.00  0.00      A     
ATOM     14  O   ASP A   3      15.137  -5.057  28.687  0.00  0.00      A     
ATOM     15  N   ALA A   4      15.009  -2.913  29.387  0.00  0.00      A     
ATOM     16  HN  ALA A   4      15.421  -2.229  30.008  0.00  0.00      A     
ATOM     17  CA  ALA A   4      13.849  -2.498  28.603  0.00  0.00      A     
ATOM     18  HA  ALA A   4      13.732  -3.174  27.760  0.00  0.00      A     
ATOM     19  CB  ALA A   4      12.623  -2.647  29.506  0.00  0.00      A     
ATOM     20  HB1 ALA A   4      11.732  -2.636  28.884  0.00  0.00      A     
ATOM     21  HB2 ALA A   4      12.584  -1.828  30.226  0.00  0.00      A     
ATOM     22  HB3 ALA A   4      12.663  -3.593  30.043  0.00  0.00      A     
ATOM     23  C   ALA A   4      13.960  -1.071  28.017  0.00  0.00      A     
ATOM     24  O   ALA A   4      12.976  -0.547  27.492  0.00  0.00      A     
ATOM     25  N   ALA A   5      15.131  -0.428  28.146  0.00  0.00      A     
ATOM     26  HN  ALA A   5      15.907  -0.931  28.560  0.00  0.00      A     
ATOM     27  CA  ALA A   5      15.322   0.988  27.809  0.00  0.00      A     
ATOM     28  HA  ALA A   5      14.639   1.260  27.004  0.00  0.00      A     
ATOM     29  CB  ALA A   5      14.934   1.806  29.046  0.00  0.00      A     
ATOM     30  HB1 ALA A   5      13.907   1.578  29.331  0.00  0.00      A     
ATOM     31  HB2 ALA A   5      15.003   2.870  28.817  0.00  0.00      A     
ATOM     32  HB3 ALA A   5      15.598   1.572  29.879  0.00  0.00      A     
ATOM     33  C   ALA A   5      16.742   1.366  27.333  0.00  0.00      A     
ATOM     34  O   ALA A   5      16.882   2.170  26.411  0.00  0.00      A     
ATOM     35  N   VAL A   6      17.810   0.792  27.908  0.00  0.00      A     
ATOM     36  HN  VAL A   6      17.662   0.068  28.606  0.00  0.00      A     
ATOM     37  CA  VAL A   6      19.200   1.101  27.484  0.00  0.00      A     
ATOM     38  HA  VAL A   6      19.307   2.184  27.429  0.00  0.00      A     
ATOM     39  CB  VAL A   6      20.250   0.610  28.495  0.00  0.00      A     
ATOM     40  HB  VAL A   6      20.171  -0.469  28.618  0.00  0.00      A     
ATOM     41  CG1 VAL A   6      21.672   0.973  28.060  0.00  0.00      A     
ATOM     42 HG11 VAL A   6      21.752   2.047  27.892  0.00  0.00      A     
ATOM     43 HG12 VAL A   6      21.942   0.440  27.149  0.00  0.00      A     
ATOM     44 HG13 VAL A   6      22.375   0.692  28.839  0.00  0.00      A     
ATOM     45  CG2 VAL A   6      20.034   1.290  29.853  0.00  0.00      A     
ATOM     46 HG21 VAL A   6      19.037   1.073  30.229  0.00  0.00      A     
ATOM     47 HG22 VAL A   6      20.143   2.369  29.753  0.00  0.00      A     
ATOM     48 HG23 VAL A   6      20.767   0.924  30.571  0.00  0.00      A     
ATOM     49  C   VAL A   6      19.481   0.569  26.075  0.00  0.00      A     
ATOM     50  O   VAL A   6      20.015   1.297  25.237  0.00  0.00      A     
ATOM     51  N   SER A   7      18.986  -0.627  25.749  0.00  0.00      A     
ATOM     52  HN  SER A   7      18.614  -1.206  26.497  0.00  0.00      A     
ATOM     53  CA  SER A   7      18.663  -1.002  24.361  0.00  0.00      A     
ATOM     54  HA  SER A   7      19.517  -0.805  23.721  0.00  0.00      A     
ATOM     55  CB  SER A   7      18.333  -2.487  24.242  0.00  0.00      A     
ATOM     56  HB1 SER A   7      17.895  -2.680  23.262  0.00  0.00      A     
ATOM     57  HB2 SER A   7      17.612  -2.761  25.013  0.00  0.00      A     
ATOM     58  OG  SER A   7      19.508  -3.266  24.354  0.00  0.00      A     
ATOM     59  HG1 SER A   7      19.323  -3.973  25.008  0.00  0.00      A     
ATOM     60  C   SER A   7      17.450  -0.223  23.841  0.00  0.00      A     
ATOM     61  O   SER A   7      16.419  -0.156  24.511  0.00  0.00      A     
ATOM     62  N   PHE A   8      17.536   0.289  22.614  0.00  0.00      A     
ATOM     63  HN  PHE A   8      18.442   0.237  22.162  0.00  0.00      A     
ATOM     64  CA  PHE A   8      16.450   1.006  21.908  0.00  0.00      A     
ATOM     65  HA  PHE A   8      15.528   0.894  22.473  0.00  0.00      A     
ATOM     66  CB  PHE A   8      16.763   2.515  21.871  0.00  0.00      A     
ATOM     67  HB1 PHE A   8      16.598   2.904  22.876  0.00  0.00      A     
ATOM     68  HB2 PHE A   8      16.047   3.020  21.222  0.00  0.00      A     
ATOM     69  CG  PHE A   8      18.169   2.899  21.438  0.00  0.00      A     
ATOM     70  CD1 PHE A   8      18.982   3.655  22.305  0.00  0.00      A     
ATOM     71  HD1 PHE A   8      18.599   3.981  23.263  0.00  0.00      A     
ATOM     72  CE1 PHE A   8      20.296   3.990  21.935  0.00  0.00      A     
ATOM     73  HE1 PHE A   8      20.915   4.573  22.605  0.00  0.00      A     
ATOM     74  CZ  PHE A   8      20.805   3.567  20.696  0.00  0.00      A     
ATOM     75  HZ  PHE A   8      21.816   3.823  20.408  0.00  0.00      A     
ATOM     76  CE2 PHE A   8      19.993   2.828  19.818  0.00  0.00      A     
ATOM     77  HE2 PHE A   8      20.384   2.523  18.856  0.00  0.00      A     
ATOM     78  CD2 PHE A   8      18.674   2.504  20.182  0.00  0.00      A     
ATOM     79  HD2 PHE A   8      18.050   1.958  19.490  0.00  0.00      A     
ATOM     80  C   PHE A   8      16.086   0.421  20.527  0.00  0.00      A     
ATOM     81  O   PHE A   8      15.237   0.963  19.827  0.00  0.00      A     
ATOM     82  N   ALA A   9      16.697  -0.706  20.151  0.00  0.00      A     
ATOM     83  HN  ALA A   9      17.450  -1.040  20.735  0.00  0.00      A     
ATOM     84  CA  ALA A   9      16.339  -1.480  18.958  0.00  0.00      A     
ATOM     85  HA  ALA A   9      15.300  -1.267  18.697  0.00  0.00      A     
ATOM     86  CB  ALA A   9      17.227  -0.995  17.803  0.00  0.00      A     
ATOM     87  HB1 ALA A   9      18.277  -1.187  18.027  0.00  0.00      A     
ATOM     88  HB2 ALA A   9      17.081   0.076  17.651  0.00  0.00      A     
ATOM     89  HB3 ALA A   9      16.954  -1.518  16.885  0.00  0.00      A     
ATOM     90  C   ALA A   9      16.428  -3.015  19.127  0.00  0.00      A     
ATOM     91  O   ALA A   9      15.747  -3.734  18.395  0.00  0.00      A     
ATOM     92  N   LYS A  10      17.243  -3.541  20.064  0.00  0.00      A     
ATOM     93  HN  LYS A  10      17.796  -2.887  20.606  0.00  0.00      A     
ATOM     94  CA  LYS A  10      17.562  -4.987  20.187  0.00  0.00      A     
ATOM     95  HA  LYS A  10      18.111  -5.262  19.288  0.00  0.00      A     
ATOM     96  CB  LYS A  10      18.508  -5.242  21.381  0.00  0.00      A     
ATOM     97  HB1 LYS A  10      17.976  -5.094  22.322  0.00  0.00      A     
ATOM     98  HB2 LYS A  10      19.345  -4.543  21.335  0.00  0.00      A     
ATOM     99  CG  LYS A  10      19.058  -6.679  21.310  0.00  0.00      A     
ATOM    100  HG1 LYS A  10      19.529  -6.811  20.335  0.00  0.00      A     
ATOM    101  HG2 LYS A  10      18.229  -7.379  21.405  0.00  0.00      A     
ATOM    102  CD  LYS A  10      20.074  -7.054  22.388  0.00  0.00      A     
ATOM    103  HD1 LYS A  10      19.580  -7.095  23.361  0.00  0.00      A     
ATOM    104  HD2 LYS A  10      20.856  -6.306  22.414  0.00  0.00      A     
ATOM    105  CE  LYS A  10      20.681  -8.419  22.033  0.00  0.00      A     
ATOM    106  HE1 LYS A  10      21.239  -8.324  21.096  0.00  0.00      A     
ATOM    107  HE2 LYS A  10      19.861  -9.125  21.867  0.00  0.00      A     
ATOM    108  NZ  LYS A  10      21.564  -8.930  23.108  0.00  0.00      A     
ATOM    109  HZ1 LYS A  10      22.347  -8.319  23.314  0.00  0.00      A     
ATOM    110  HZ2 LYS A  10      21.956  -9.844  22.895  0.00  0.00      A     
ATOM    111  HZ3 LYS A  10      21.053  -9.053  23.980  0.00  0.00      A     
ATOM    112  C   LYS A  10      16.359  -5.947  20.211  0.00  0.00      A     
ATOM    113  O   LYS A  10      16.419  -6.989  19.558  0.00  0.00      A     
ATOM    114  N   ASP A  11      15.277  -5.624  20.918  0.00  0.00      A     
ATOM    115  HN  ASP A  11      15.294  -4.759  21.443  0.00  0.00      A     
ATOM    116  CA  ASP A  11      14.098  -6.506  20.984  0.00  0.00      A     
ATOM    117  HA  ASP A  11      14.472  -7.532  20.965  0.00  0.00      A     
ATOM    118  CB  ASP A  11      13.403  -6.383  22.352  0.00  0.00      A     
ATOM    119  HB1 ASP A  11      14.167  -6.497  23.123  0.00  0.00      A     
ATOM    120  HB2 ASP A  11      12.727  -7.227  22.459  0.00  0.00      A     
ATOM    121  CG  ASP A  11      12.605  -5.112  22.658  0.00  0.00      A     
ATOM    122  OD1 ASP A  11      12.427  -4.224  21.799  0.00  0.00      A     
ATOM    123  OD2 ASP A  11      12.116  -5.007  23.811  0.00  0.00      A     
ATOM    124  C   ASP A  11      13.159  -6.422  19.756  0.00  0.00      A     
ATOM    125  O   ASP A  11      12.665  -7.455  19.291  0.00  0.00      A     
ATOM    126  N   PHE A  12      13.014  -5.253  19.125  0.00  0.00      A     
ATOM    127  HN  PHE A  12      13.410  -4.431  19.565  0.00  0.00      A     
ATOM    128  CA  PHE A  12      12.401  -5.110  17.793  0.00  0.00      A     
ATOM    129  HA  PHE A  12      11.405  -5.552  17.816  0.00  0.00      A     
ATOM    130  CB  PHE A  12      12.247  -3.613  17.482  0.00  0.00      A     
ATOM    131  HB1 PHE A  12      13.229  -3.138  17.512  0.00  0.00      A     
ATOM    132  HB2 PHE A  12      11.640  -3.153  18.264  0.00  0.00      A     
ATOM    133  CG  PHE A  12      11.595  -3.325  16.142  0.00  0.00      A     
ATOM    134  CD1 PHE A  12      10.218  -3.560  15.962  0.00  0.00      A     
ATOM    135  HD1 PHE A  12       9.616  -3.917  16.786  0.00  0.00      A     
ATOM    136  CE1 PHE A  12       9.626  -3.364  14.700  0.00  0.00      A     
ATOM    137  HE1 PHE A  12       8.575  -3.575  14.553  0.00  0.00      A     
ATOM    138  CZ  PHE A  12      10.404  -2.900  13.625  0.00  0.00      A     
ATOM    139  HZ  PHE A  12       9.951  -2.755  12.655  0.00  0.00      A     
ATOM    140  CE2 PHE A  12      11.768  -2.618  13.814  0.00  0.00      A     
ATOM    141  HE2 PHE A  12      12.359  -2.232  12.996  0.00  0.00      A     
ATOM    142  CD2 PHE A  12      12.366  -2.842  15.067  0.00  0.00      A     
ATOM    143  HD2 PHE A  12      13.420  -2.641  15.202  0.00  0.00      A     
ATOM    144  C   PHE A  12      13.208  -5.854  16.704  0.00  0.00      A     
ATOM    145  O   PHE A  12      12.652  -6.597  15.897  0.00  0.00      A     
ATOM    146  N   LEU A  13      14.537  -5.761  16.773  0.00  0.00      A     
ATOM    147  HN  LEU A  13      14.899  -5.113  17.468  0.00  0.00      A     
ATOM    148  CA  LEU A  13      15.544  -6.470  15.967  0.00  0.00      A     
ATOM    149  HA  LEU A  13      15.347  -6.253  14.916  0.00  0.00      A     
ATOM    150  CB  LEU A  13      16.885  -5.813  16.357  0.00  0.00      A     
ATOM    151  HB1 LEU A  13      17.027  -5.956  17.422  0.00  0.00      A     
ATOM    152  HB2 LEU A  13      16.790  -4.740  16.183  0.00  0.00      A     
ATOM    153  CG  LEU A  13      18.176  -6.274  15.675  0.00  0.00      A     
ATOM    154  HG  LEU A  13      18.361  -7.326  15.884  0.00  0.00      A     
ATOM    155  CD1 LEU A  13      18.126  -6.040  14.170  0.00  0.00      A     
ATOM    156 HD11 LEU A  13      17.900  -4.995  13.961  0.00  0.00      A     
ATOM    157 HD12 LEU A  13      17.365  -6.688  13.734  0.00  0.00      A     
ATOM    158 HD13 LEU A  13      19.097  -6.300  13.760  0.00  0.00      A     
ATOM    159  CD2 LEU A  13      19.333  -5.457  16.249  0.00  0.00      A     
ATOM    160 HD21 LEU A  13      20.270  -5.779  15.803  0.00  0.00      A     
ATOM    161 HD22 LEU A  13      19.400  -5.618  17.324  0.00  0.00      A     
ATOM    162 HD23 LEU A  13      19.186  -4.395  16.047  0.00  0.00      A     
ATOM    163  C   LEU A  13      15.542  -8.019  16.091  0.00  0.00      A     
ATOM    164  O   LEU A  13      16.232  -8.687  15.326  0.00  0.00      A     
ATOM    165  N   ALA A  14      14.730  -8.601  16.983  0.00  0.00      A     
ATOM    166  HN  ALA A  14      14.252  -7.989  17.626  0.00  0.00      A     
ATOM    167  CA  ALA A  14      14.554 -10.060  17.121  0.00  0.00      A     
ATOM    168  HA  ALA A  14      14.978 -10.563  16.251  0.00  0.00      A     
ATOM    169  CB  ALA A  14      15.364 -10.502  18.338  0.00  0.00      A     
ATOM    170  HB1 ALA A  14      16.417 -10.294  18.161  0.00  0.00      A     
ATOM    171  HB2 ALA A  14      15.245 -11.572  18.488  0.00  0.00      A     
ATOM    172  HB3 ALA A  14      15.023  -9.971  19.228  0.00  0.00      A     
ATOM    173  C   ALA A  14      13.089 -10.553  17.216  0.00  0.00      A     
ATOM    174  O   ALA A  14      12.785 -11.665  16.783  0.00  0.00      A     
ATOM    175  N   GLY A  15      12.165  -9.721  17.710  0.00  0.00      A     
ATOM    176  HN  GLY A  15      12.494  -8.837  18.079  0.00  0.00      A     
ATOM    177  CA  GLY A  15      10.732 -10.036  17.869  0.00  0.00      A     
ATOM    178  HA1 GLY A  15      10.446  -9.858  18.904  0.00  0.00      A     
ATOM    179  HA2 GLY A  15      10.546 -11.087  17.646  0.00  0.00      A     
ATOM    180  C   GLY A  15       9.810  -9.196  16.981  0.00  0.00      A     
ATOM    181  O   GLY A  15       8.907  -9.740  16.347  0.00  0.00      A     
ATOM    182  N   GLY A  16      10.124  -7.912  16.783  0.00  0.00      A     
ATOM    183  HN  GLY A  16      10.868  -7.525  17.345  0.00  0.00      A     
ATOM    184  CA  GLY A  16       9.621  -7.104  15.650  0.00  0.00      A     
ATOM    185  HA1 GLY A  16      10.053  -6.110  15.711  0.00  0.00      A     
ATOM    186  HA2 GLY A  16       8.536  -7.016  15.714  0.00  0.00      A     
ATOM    187  C   GLY A  16       9.979  -7.668  14.263  0.00  0.00      A     
ATOM    188  O   GLY A  16       9.304  -7.388  13.275  0.00  0.00      A     
ATOM    189  N   VAL A  17      10.970  -8.567  14.199  0.00  0.00      A     
ATOM    190  HN  VAL A  17      11.555  -8.642  15.019  0.00  0.00      A     
ATOM    191  CA  VAL A  17      11.211  -9.496  13.068  0.00  0.00      A     
ATOM    192  HA  VAL A  17      11.546  -8.911  12.213  0.00  0.00      A     
ATOM    193  CB  VAL A  17      12.319 -10.517  13.395  0.00  0.00      A     
ATOM    194  HB  VAL A  17      12.033 -11.069  14.289  0.00  0.00      A     
ATOM    195  CG1 VAL A  17      12.580 -11.522  12.267  0.00  0.00      A     
ATOM    196 HG11 VAL A  17      11.717 -12.174  12.131  0.00  0.00      A     
ATOM    197 HG12 VAL A  17      13.433 -12.153  12.521  0.00  0.00      A     
ATOM    198 HG13 VAL A  17      12.786 -10.998  11.334  0.00  0.00      A     
ATOM    199  CG2 VAL A  17      13.646  -9.801  13.657  0.00  0.00      A     
ATOM    200 HG21 VAL A  17      13.532  -9.071  14.455  0.00  0.00      A     
ATOM    201 HG22 VAL A  17      13.988  -9.289  12.760  0.00  0.00      A     
ATOM    202 HG23 VAL A  17      14.403 -10.525  13.957  0.00  0.00      A     
ATOM    203  C   VAL A  17       9.948 -10.239  12.619  0.00  0.00      A     
ATOM    204  O   VAL A  17       9.766 -10.425  11.423  0.00  0.00      A     
ATOM    205  N   ALA A  18       9.027 -10.594  13.522  0.00  0.00      A     
ATOM    206  HN  ALA A  18       9.189 -10.394  14.501  0.00  0.00      A     
ATOM    207  CA  ALA A  18       7.724 -11.150  13.135  0.00  0.00      A     
ATOM    208  HA  ALA A  18       7.896 -12.025  12.506  0.00  0.00      A     
ATOM    209  CB  ALA A  18       6.999 -11.624  14.398  0.00  0.00      A     
ATOM    210  HB1 ALA A  18       6.776 -10.775  15.040  0.00  0.00      A     
ATOM    211  HB2 ALA A  18       7.621 -12.335  14.942  0.00  0.00      A     
ATOM    212  HB3 ALA A  18       6.062 -12.111  14.121  0.00  0.00      A     
ATOM    213  C   ALA A  18       6.866 -10.169  12.300  0.00  0.00      A     
ATOM    214  O   ALA A  18       6.328 -10.561  11.270  0.00  0.00      A     
ATOM    215  N   ALA A  19       6.821  -8.879  12.650  0.00  0.00      A     
ATOM    216  HN  ALA A  19       7.303  -8.584  13.485  0.00  0.00      A     
ATOM    217  CA  ALA A  19       6.185  -7.848  11.820  0.00  0.00      A     
ATOM    218  HA  ALA A  19       5.184  -8.191  11.555  0.00  0.00      A     
ATOM    219  CB  ALA A  19       6.029  -6.575  12.658  0.00  0.00      A     
ATOM    220  HB1 ALA A  19       5.494  -5.823  12.077  0.00  0.00      A     
ATOM    221  HB2 ALA A  19       7.005  -6.182  12.941  0.00  0.00      A     
ATOM    222  HB3 ALA A  19       5.455  -6.790  13.558  0.00  0.00      A     
ATOM    223  C   ALA A  19       6.926  -7.585  10.488  0.00  0.00      A     
ATOM    224  O   ALA A  19       6.286  -7.337   9.466  0.00  0.00      A     
ATOM    225  N   ALA A  20       8.258  -7.720  10.453  0.00  0.00      A     
ATOM    226  HN  ALA A  20       8.741  -7.862  11.332  0.00  0.00      A     
ATOM    227  CA  ALA A  20       9.032  -7.743   9.203  0.00  0.00      A     
ATOM    228  HA  ALA A  20       8.773  -6.855   8.625  0.00  0.00      A     
ATOM    229  CB  ALA A  20      10.523  -7.657   9.548  0.00  0.00      A     
ATOM    230  HB1 ALA A  20      10.706  -6.824  10.228  0.00  0.00      A     
ATOM    231  HB2 ALA A  20      11.097  -7.499   8.635  0.00  0.00      A     
ATOM    232  HB3 ALA A  20      10.858  -8.581  10.014  0.00  0.00      A     
ATOM    233  C   ALA A  20       8.716  -8.973   8.312  0.00  0.00      A     
ATOM    234  O   ALA A  20       8.598  -8.849   7.092  0.00  0.00      A     
ATOM    235  N   ILE A  21       8.500 -10.151   8.910  0.00  0.00      A     
ATOM    236  HN  ILE A  21       8.683 -10.210   9.907  0.00  0.00      A     
ATOM    237  CA  ILE A  21       7.964 -11.347   8.230  0.00  0.00      A     
ATOM    238  HA  ILE A  21       8.562 -11.530   7.336  0.00  0.00      A     
ATOM    239  CB  ILE A  21       8.096 -12.601   9.127  0.00  0.00      A     
ATOM    240  HB  ILE A  21       7.707 -12.369  10.117  0.00  0.00      A     
ATOM    241  CG2 ILE A  21       7.292 -13.790   8.565  0.00  0.00      A     
ATOM    242 HG21 ILE A  21       6.225 -13.569   8.571  0.00  0.00      A     
ATOM    243 HG22 ILE A  21       7.439 -14.676   9.180  0.00  0.00      A     
ATOM    244 HG23 ILE A  21       7.609 -14.010   7.544  0.00  0.00      A     
ATOM    245  CG1 ILE A  21       9.590 -12.986   9.257  0.00  0.00      A     
ATOM    246 HG11 ILE A  21      10.184 -12.095   9.455  0.00  0.00      A     
ATOM    247 HG12 ILE A  21       9.939 -13.406   8.312  0.00  0.00      A     
ATOM    248  CD  ILE A  21       9.885 -13.983  10.385  0.00  0.00      A     
ATOM    249  HD1 ILE A  21       9.508 -13.596  11.332  0.00  0.00      A     
ATOM    250  HD2 ILE A  21      10.963 -14.125  10.466  0.00  0.00      A     
ATOM    251  HD3 ILE A  21       9.427 -14.949  10.175  0.00  0.00      A     
ATOM    252  C   ILE A  21       6.528 -11.114   7.734  0.00  0.00      A     
ATOM    253  O   ILE A  21       6.232 -11.441   6.592  0.00  0.00      A     
ATOM    254  N   SER A  22       5.659 -10.440   8.491  0.00  0.00      A     
ATOM    255  HN  SER A  22       5.887 -10.306   9.472  0.00  0.00      A     
ATOM    256  CA  SER A  22       4.324 -10.007   8.020  0.00  0.00      A     
ATOM    257  HA  SER A  22       3.780 -10.887   7.675  0.00  0.00      A     
ATOM    258  CB  SER A  22       3.515  -9.410   9.177  0.00  0.00      A     
ATOM    259  HB1 SER A  22       2.530  -9.120   8.820  0.00  0.00      A     
ATOM    260  HB2 SER A  22       4.024  -8.537   9.582  0.00  0.00      A     
ATOM    261  OG  SER A  22       3.352 -10.387  10.184  0.00  0.00      A     
ATOM    262  HG1 SER A  22       3.315  -9.952  11.060  0.00  0.00      A     
ATOM    263  C   SER A  22       4.383  -9.024   6.833  0.00  0.00      A     
ATOM    264  O   SER A  22       3.681  -9.212   5.839  0.00  0.00      A     
ATOM    265  N   LYS A  23       5.304  -8.043   6.857  0.00  0.00      A     
ATOM    266  HN  LYS A  23       5.808  -7.921   7.732  0.00  0.00      A     
ATOM    267  CA  LYS A  23       5.703  -7.190   5.701  0.00  0.00      A     
ATOM    268  HA  LYS A  23       4.821  -6.695   5.295  0.00  0.00      A     
ATOM    269  CB  LYS A  23       6.713  -6.121   6.162  0.00  0.00      A     
ATOM    270  HB1 LYS A  23       7.200  -5.681   5.290  0.00  0.00      A     
ATOM    271  HB2 LYS A  23       7.494  -6.607   6.742  0.00  0.00      A     
ATOM    272  CG  LYS A  23       6.136  -4.979   7.008  0.00  0.00      A     
ATOM    273  HG1 LYS A  23       6.982  -4.473   7.474  0.00  0.00      A     
ATOM    274  HG2 LYS A  23       5.504  -5.375   7.803  0.00  0.00      A     
ATOM    275  CD  LYS A  23       5.345  -3.952   6.182  0.00  0.00      A     
ATOM    276  HD1 LYS A  23       4.356  -4.343   5.941  0.00  0.00      A     
ATOM    277  HD2 LYS A  23       5.881  -3.732   5.256  0.00  0.00      A     
ATOM    278  CE  LYS A  23       5.227  -2.664   7.000  0.00  0.00      A     
ATOM    279  HE1 LYS A  23       6.237  -2.334   7.255  0.00  0.00      A     
ATOM    280  HE2 LYS A  23       4.701  -2.865   7.937  0.00  0.00      A     
ATOM    281  NZ  LYS A  23       4.549  -1.579   6.259  0.00  0.00      A     
ATOM    282  HZ1 LYS A  23       4.902  -1.491   5.310  0.00  0.00      A     
ATOM    283  HZ2 LYS A  23       4.733  -0.680   6.707  0.00  0.00      A     
ATOM    284  HZ3 LYS A  23       3.543  -1.700   6.251  0.00  0.00      A     
ATOM    285  C   LYS A  23       6.311  -7.958   4.510  0.00  0.00      A     
ATOM    286  O   LYS A  23       6.322  -7.434   3.397  0.00  0.00      A     
ATOM    287  N   THR A  24       6.777  -9.187   4.738  0.00  0.00      A     
ATOM    288  HN  THR A  24       6.747  -9.504   5.696  0.00  0.00      A     
ATOM    289  CA  THR A  24       7.320 -10.112   3.715  0.00  0.00      A     
ATOM    290  HA  THR A  24       7.720  -9.536   2.883  0.00  0.00      A     
ATOM    291  CB  THR A  24       8.473 -10.965   4.278  0.00  0.00      A     
ATOM    292  HB  THR A  24       8.098 -11.648   5.036  0.00  0.00      A     
ATOM    293  CG2 THR A  24       9.200 -11.779   3.215  0.00  0.00      A     
ATOM    294 HG21 THR A  24      10.085 -12.239   3.655  0.00  0.00      A     
ATOM    295 HG22 THR A  24       9.506 -11.126   2.398  0.00  0.00      A     
ATOM    296 HG23 THR A  24       8.552 -12.570   2.843  0.00  0.00      A     
ATOM    297  OG1 THR A  24       9.465 -10.154   4.852  0.00  0.00      A     
ATOM    298  HG1 THR A  24       9.076  -9.662   5.594  0.00  0.00      A     
ATOM    299  C   THR A  24       6.249 -11.054   3.153  0.00  0.00      A     
ATOM    300  O   THR A  24       6.206 -11.301   1.953  0.00  0.00      A     
ATOM    301  N   ALA A  25       5.328 -11.550   3.980  0.00  0.00      A     
ATOM    302  HN  ALA A  25       5.432 -11.363   4.971  0.00  0.00      A     
ATOM    303  CA  ALA A  25       4.207 -12.406   3.573  0.00  0.00      A     
ATOM    304  HA  ALA A  25       4.602 -13.298   3.085  0.00  0.00      A     
ATOM    305  CB  ALA A  25       3.477 -12.840   4.851  0.00  0.00      A     
ATOM    306  HB1 ALA A  25       4.171 -13.352   5.519  0.00  0.00      A     
ATOM    307  HB2 ALA A  25       2.666 -13.523   4.595  0.00  0.00      A     
ATOM    308  HB3 ALA A  25       3.063 -11.970   5.364  0.00  0.00      A     
ATOM    309  C   ALA A  25       3.249 -11.731   2.566  0.00  0.00      A     
ATOM    310  O   ALA A  25       2.731 -12.380   1.661  0.00  0.00      A     
ATOM    311  N   VAL A  26       3.072 -10.407   2.665  0.00  0.00      A     
ATOM    312  HN  VAL A  26       3.481  -9.950   3.471  0.00  0.00      A     
ATOM    313  CA  VAL A  26       2.295  -9.589   1.701  0.00  0.00      A     
ATOM    314  HA  VAL A  26       1.344 -10.093   1.530  0.00  0.00      A     
ATOM    315  CB  VAL A  26       1.970  -8.183   2.245  0.00  0.00      A     
ATOM    316  HB  VAL A  26       1.418  -7.625   1.489  0.00  0.00      A     
ATOM    317  CG1 VAL A  26       1.075  -8.262   3.478  0.00  0.00      A     
ATOM    318 HG11 VAL A  26       1.553  -8.847   4.263  0.00  0.00      A     
ATOM    319 HG12 VAL A  26       0.125  -8.729   3.217  0.00  0.00      A     
ATOM    320 HG13 VAL A  26       0.897  -7.255   3.847  0.00  0.00      A     
ATOM    321  CG2 VAL A  26       3.216  -7.374   2.609  0.00  0.00      A     
ATOM    322 HG21 VAL A  26       3.719  -7.841   3.452  0.00  0.00      A     
ATOM    323 HG22 VAL A  26       2.928  -6.361   2.888  0.00  0.00      A     
ATOM    324 HG23 VAL A  26       3.903  -7.320   1.764  0.00  0.00      A     
ATOM    325  C   VAL A  26       2.928  -9.422   0.314  0.00  0.00      A     
ATOM    326  O   VAL A  26       2.287  -8.847  -0.561  0.00  0.00      A     
ATOM    327  N   ALA A  27       4.155  -9.884   0.055  0.00  0.00      A     
ATOM    328  HN  ALA A  27       4.662 -10.371   0.785  0.00  0.00      A     
ATOM    329  CA  ALA A  27       4.842  -9.639  -1.222  0.00  0.00      A     
ATOM    330  HA  ALA A  27       5.035  -8.567  -1.270  0.00  0.00      A     
ATOM    331  CB  ALA A  27       6.204 -10.321  -1.202  0.00  0.00      A     
ATOM    332  HB1 ALA A  27       6.828  -9.895  -1.982  0.00  0.00      A     
ATOM    333  HB2 ALA A  27       6.106 -11.390  -1.375  0.00  0.00      A     
ATOM    334  HB3 ALA A  27       6.688 -10.154  -0.245  0.00  0.00      A     
ATOM    335  C   ALA A  27       4.045  -9.984  -2.509  0.00  0.00      A     
ATOM    336  O   ALA A  27       4.008  -9.131  -3.400  0.00  0.00      A     
ATOM    337  N   PRO A  28       3.314 -11.123  -2.610  0.00  0.00      A     
ATOM    338  CD  PRO A  28       3.299 -12.247  -1.679  0.00  0.00      A     
ATOM    339  HD1 PRO A  28       2.626 -12.019  -0.852  0.00  0.00      A     
ATOM    340  HD2 PRO A  28       4.288 -12.494  -1.298  0.00  0.00      A     
ATOM    341  CG  PRO A  28       2.737 -13.430  -2.461  0.00  0.00      A     
ATOM    342  HG1 PRO A  28       3.533 -13.904  -3.037  0.00  0.00      A     
ATOM    343  HG2 PRO A  28       2.251 -14.154  -1.806  0.00  0.00      A     
ATOM    344  CB  PRO A  28       1.744 -12.757  -3.404  0.00  0.00      A     
ATOM    345  HB1 PRO A  28       1.572 -13.354  -4.300  0.00  0.00      A     
ATOM    346  HB2 PRO A  28       0.805 -12.589  -2.873  0.00  0.00      A     
ATOM    347  CA  PRO A  28       2.410 -11.415  -3.735  0.00  0.00      A     
ATOM    348  HA  PRO A  28       3.023 -11.541  -4.626  0.00  0.00      A     
ATOM    349  C   PRO A  28       1.348 -10.344  -4.052  0.00  0.00      A     
ATOM    350  O   PRO A  28       0.835 -10.319  -5.170  0.00  0.00      A     
ATOM    351  N   ILE A  29       1.049  -9.435  -3.113  0.00  0.00      A     
ATOM    352  HN  ILE A  29       1.502  -9.529  -2.212  0.00  0.00      A     
ATOM    353  CA  ILE A  29       0.181  -8.259  -3.329  0.00  0.00      A     
ATOM    354  HA  ILE A  29      -0.214  -8.312  -4.343  0.00  0.00      A     
ATOM    355  CB  ILE A  29      -1.059  -8.264  -2.397  0.00  0.00      A     
ATOM    356  HB  ILE A  29      -1.696  -7.439  -2.718  0.00  0.00      A     
ATOM    357  CG2 ILE A  29      -1.862  -9.565  -2.591  0.00  0.00      A     
ATOM    358 HG21 ILE A  29      -2.852  -9.469  -2.146  0.00  0.00      A     
ATOM    359 HG22 ILE A  29      -1.345 -10.402  -2.121  0.00  0.00      A     
ATOM    360 HG23 ILE A  29      -1.977  -9.785  -3.650  0.00  0.00      A     
ATOM    361  CG1 ILE A  29      -0.734  -8.059  -0.900  0.00  0.00      A     
ATOM    362 HG11 ILE A  29      -0.062  -7.209  -0.785  0.00  0.00      A     
ATOM    363 HG12 ILE A  29      -0.237  -8.948  -0.514  0.00  0.00      A     
ATOM    364  CD  ILE A  29      -1.960  -7.782  -0.020  0.00  0.00      A     
ATOM    365  HD1 ILE A  29      -2.627  -8.643  -0.006  0.00  0.00      A     
ATOM    366  HD2 ILE A  29      -2.496  -6.911  -0.396  0.00  0.00      A     
ATOM    367  HD3 ILE A  29      -1.631  -7.581   1.000  0.00  0.00      A     
ATOM    368  C   ILE A  29       0.941  -6.919  -3.282  0.00  0.00      A     
ATOM    369  O   ILE A  29       0.606  -6.023  -4.048  0.00  0.00      A     
ATOM    370  N   GLU A  30       2.002  -6.779  -2.478  0.00  0.00      A     
ATOM    371  HN  GLU A  30       2.215  -7.558  -1.862  0.00  0.00      A     
ATOM    372  CA  GLU A  30       2.837  -5.559  -2.365  0.00  0.00      A     
ATOM    373  HA  GLU A  30       2.174  -4.700  -2.310  0.00  0.00      A     
ATOM    374  CB  GLU A  30       3.654  -5.618  -1.056  0.00  0.00      A     
ATOM    375  HB1 GLU A  30       4.546  -6.230  -1.193  0.00  0.00      A     
ATOM    376  HB2 GLU A  30       3.033  -6.119  -0.312  0.00  0.00      A     
ATOM    377  CG  GLU A  30       4.019  -4.252  -0.444  0.00  0.00      A     
ATOM    378  HG1 GLU A  30       4.123  -4.396   0.634  0.00  0.00      A     
ATOM    379  HG2 GLU A  30       3.184  -3.568  -0.588  0.00  0.00      A     
ATOM    380  CD  GLU A  30       5.323  -3.613  -0.947  0.00  0.00      A     
ATOM    381  OE1 GLU A  30       6.369  -4.308  -0.908  0.00  0.00      A     
ATOM    382  OE2 GLU A  30       5.320  -2.387  -1.231  0.00  0.00      A     
ATOM    383  C   GLU A  30       3.748  -5.319  -3.582  0.00  0.00      A     
ATOM    384  O   GLU A  30       3.804  -4.204  -4.103  0.00  0.00      A     
ATOM    385  N   ARG A  31       4.375  -6.377  -4.117  0.00  0.00      A     
ATOM    386  HN  ARG A  31       4.259  -7.275  -3.653  0.00  0.00      A     
ATOM    387  CA  ARG A  31       5.144  -6.345  -5.378  0.00  0.00      A     
ATOM    388  HA  ARG A  31       5.904  -5.567  -5.300  0.00  0.00      A     
ATOM    389  CB  ARG A  31       5.846  -7.711  -5.547  0.00  0.00      A     
ATOM    390  HB1 ARG A  31       5.106  -8.506  -5.651  0.00  0.00      A     
ATOM    391  HB2 ARG A  31       6.411  -7.904  -4.632  0.00  0.00      A     
ATOM    392  CG  ARG A  31       6.835  -7.793  -6.718  0.00  0.00      A     
ATOM    393  HG1 ARG A  31       7.592  -8.544  -6.486  0.00  0.00      A     
ATOM    394  HG2 ARG A  31       7.339  -6.833  -6.819  0.00  0.00      A     
ATOM    395  CD  ARG A  31       6.178  -8.186  -8.048  0.00  0.00      A     
ATOM    396  HD1 ARG A  31       5.178  -7.760  -8.114  0.00  0.00      A     
ATOM    397  HD2 ARG A  31       6.067  -9.270  -8.083  0.00  0.00      A     
ATOM    398  NE  ARG A  31       6.962  -7.677  -9.185  0.00  0.00      A     
ATOM    399  HE  ARG A  31       7.122  -6.679  -9.227  0.00  0.00      A     
ATOM    400  CZ  ARG A  31       7.452  -8.316 -10.210  0.00  0.00      A     
ATOM    401  NH1 ARG A  31       7.408  -9.583 -10.359  0.00  0.00      A     
ATOM    402 HH11 ARG A  31       7.783  -9.951 -11.221  0.00  0.00      A     
ATOM    403 HH12 ARG A  31       7.209 -10.139  -9.541  0.00  0.00      A     
ATOM    404  NH2 ARG A  31       8.044  -7.679 -11.147  0.00  0.00      A     
ATOM    405 HH21 ARG A  31       8.451  -8.209 -11.901  0.00  0.00      A     
ATOM    406 HH22 ARG A  31       8.204  -6.692 -11.025  0.00  0.00      A     
ATOM    407  C   ARG A  31       4.274  -5.960  -6.580  0.00  0.00      A     
ATOM    408  O   ARG A  31       4.707  -5.194  -7.437  0.00  0.00      A     
ATOM    409  N   VAL A  32       3.039  -6.469  -6.631  0.00  0.00      A     
ATOM    410  HN  VAL A  32       2.778  -7.087  -5.876  0.00  0.00      A     
ATOM    411  CA  VAL A  32       2.046  -6.149  -7.686  0.00  0.00      A     
ATOM    412  HA  VAL A  32       2.555  -6.143  -8.650  0.00  0.00      A     
ATOM    413  CB  VAL A  32       0.930  -7.207  -7.773  0.00  0.00      A     
ATOM    414  HB  VAL A  32       0.402  -7.257  -6.820  0.00  0.00      A     
ATOM    415  CG1 VAL A  32      -0.075  -6.885  -8.886  0.00  0.00      A     
ATOM    416 HG11 VAL A  32       0.445  -6.757  -9.837  0.00  0.00      A     
ATOM    417 HG12 VAL A  32      -0.626  -5.974  -8.652  0.00  0.00      A     
ATOM    418 HG13 VAL A  32      -0.791  -7.697  -8.984  0.00  0.00      A     
ATOM    419  CG2 VAL A  32       1.524  -8.586  -8.090  0.00  0.00      A     
ATOM    420 HG21 VAL A  32       0.728  -9.325  -8.170  0.00  0.00      A     
ATOM    421 HG22 VAL A  32       2.190  -8.905  -7.289  0.00  0.00      A     
ATOM    422 HG23 VAL A  32       2.074  -8.552  -9.031  0.00  0.00      A     
ATOM    423  C   VAL A  32       1.441  -4.752  -7.511  0.00  0.00      A     
ATOM    424  O   VAL A  32       1.360  -4.008  -8.485  0.00  0.00      A     
ATOM    425  N   LYS A  33       1.114  -4.344  -6.275  0.00  0.00      A     
ATOM    426  HN  LYS A  33       1.160  -5.030  -5.527  0.00  0.00      A     
ATOM    427  CA  LYS A  33       0.745  -2.959  -5.904  0.00  0.00      A     
ATOM    428  HA  LYS A  33      -0.220  -2.724  -6.352  0.00  0.00      A     
ATOM    429  CB  LYS A  33       0.615  -2.879  -4.369  0.00  0.00      A     
ATOM    430  HB1 LYS A  33       1.504  -3.302  -3.916  0.00  0.00      A     
ATOM    431  HB2 LYS A  33      -0.206  -3.526  -4.073  0.00  0.00      A     
ATOM    432  CG  LYS A  33       0.369  -1.477  -3.773  0.00  0.00      A     
ATOM    433  HG1 LYS A  33      -0.303  -1.574  -2.919  0.00  0.00      A     
ATOM    434  HG2 LYS A  33      -0.132  -0.852  -4.510  0.00  0.00      A     
ATOM    435  CD  LYS A  33       1.651  -0.764  -3.301  0.00  0.00      A     
ATOM    436  HD1 LYS A  33       1.415   0.271  -3.051  0.00  0.00      A     
ATOM    437  HD2 LYS A  33       2.375  -0.741  -4.111  0.00  0.00      A     
ATOM    438  CE  LYS A  33       2.317  -1.434  -2.095  0.00  0.00      A     
ATOM    439  HE1 LYS A  33       3.350  -1.078  -2.024  0.00  0.00      A     
ATOM    440  HE2 LYS A  33       2.353  -2.515  -2.246  0.00  0.00      A     
ATOM    441  NZ  LYS A  33       1.601  -1.110  -0.841  0.00  0.00      A     
ATOM    442  HZ1 LYS A  33       0.629  -1.405  -0.857  0.00  0.00      A     
ATOM    443  HZ2 LYS A  33       1.630  -0.105  -0.683  0.00  0.00      A     
ATOM    444  HZ3 LYS A  33       2.034  -1.556  -0.037  0.00  0.00      A     
ATOM    445  C   LYS A  33       1.738  -1.935  -6.456  0.00  0.00      A     
ATOM    446  O   LYS A  33       1.336  -0.970  -7.104  0.00  0.00      A     
ATOM    447  N   LEU A  34       3.025  -2.195  -6.250  0.00  0.00      A     
ATOM    448  HN  LEU A  34       3.254  -2.983  -5.654  0.00  0.00      A     
ATOM    449  CA  LEU A  34       4.113  -1.353  -6.738  0.00  0.00      A     
ATOM    450  HA  LEU A  34       3.912  -0.329  -6.429  0.00  0.00      A     
ATOM    451  CB  LEU A  34       5.392  -1.858  -6.059  0.00  0.00      A     
ATOM    452  HB1 LEU A  34       5.682  -2.815  -6.490  0.00  0.00      A     
ATOM    453  HB2 LEU A  34       5.181  -2.036  -5.003  0.00  0.00      A     
ATOM    454  CG  LEU A  34       6.583  -0.899  -6.120  0.00  0.00      A     
ATOM    455  HG  LEU A  34       7.369  -1.390  -5.562  0.00  0.00      A     
ATOM    456  CD1 LEU A  34       7.132  -0.664  -7.529  0.00  0.00      A     
ATOM    457 HD11 LEU A  34       8.196  -0.461  -7.491  0.00  0.00      A     
ATOM    458 HD12 LEU A  34       6.636   0.185  -7.996  0.00  0.00      A     
ATOM    459 HD13 LEU A  34       6.994  -1.552  -8.142  0.00  0.00      A     
ATOM    460  CD2 LEU A  34       6.220   0.419  -5.428  0.00  0.00      A     
ATOM    461 HD21 LEU A  34       5.617   1.045  -6.086  0.00  0.00      A     
ATOM    462 HD22 LEU A  34       7.110   0.962  -5.139  0.00  0.00      A     
ATOM    463 HD23 LEU A  34       5.649   0.221  -4.521  0.00  0.00      A     
ATOM    464  C   LEU A  34       4.235  -1.347  -8.269  0.00  0.00      A     
ATOM    465  O   LEU A  34       4.316  -0.286  -8.886  0.00  0.00      A     
ATOM    466  N   LEU A  35       4.204  -2.528  -8.892  0.00  0.00      A     
ATOM    467  HN  LEU A  35       4.166  -3.366  -8.324  0.00  0.00      A     
ATOM    468  CA  LEU A  35       4.232  -2.672 -10.349  0.00  0.00      A     
ATOM    469  HA  LEU A  35       5.209  -2.338 -10.701  0.00  0.00      A     
ATOM    470  CB  LEU A  35       4.078  -4.172 -10.659  0.00  0.00      A     
ATOM    471  HB1 LEU A  35       3.153  -4.526 -10.209  0.00  0.00      A     
ATOM    472  HB2 LEU A  35       4.905  -4.708 -10.190  0.00  0.00      A     
ATOM    473  CG  LEU A  35       4.037  -4.540 -12.146  0.00  0.00      A     
ATOM    474  HG  LEU A  35       3.195  -4.042 -12.623  0.00  0.00      A     
ATOM    475  CD1 LEU A  35       5.326  -4.162 -12.867  0.00  0.00      A     
ATOM    476 HD11 LEU A  35       5.513  -3.094 -12.778  0.00  0.00      A     
ATOM    477 HD12 LEU A  35       5.226  -4.397 -13.924  0.00  0.00      A     
ATOM    478 HD13 LEU A  35       6.161  -4.716 -12.444  0.00  0.00      A     
ATOM    479  CD2 LEU A  35       3.852  -6.051 -12.269  0.00  0.00      A     
ATOM    480 HD21 LEU A  35       2.909  -6.344 -11.808  0.00  0.00      A     
ATOM    481 HD22 LEU A  35       4.677  -6.573 -11.785  0.00  0.00      A     
ATOM    482 HD23 LEU A  35       3.826  -6.323 -13.320  0.00  0.00      A     
ATOM    483  C   LEU A  35       3.183  -1.776 -11.043  0.00  0.00      A     
ATOM    484  O   LEU A  35       3.537  -0.973 -11.904  0.00  0.00      A     
ATOM    485  N   LEU A  36       1.924  -1.818 -10.593  0.00  0.00      A     
ATOM    486  HN  LEU A  36       1.714  -2.477  -9.850  0.00  0.00      A     
ATOM    487  CA  LEU A  36       0.838  -0.957 -11.095  0.00  0.00      A     
ATOM    488  HA  LEU A  36       0.774  -1.078 -12.177  0.00  0.00      A     
ATOM    489  CB  LEU A  36      -0.492  -1.441 -10.481  0.00  0.00      A     
ATOM    490  HB1 LEU A  36      -1.294  -0.795 -10.840  0.00  0.00      A     
ATOM    491  HB2 LEU A  36      -0.430  -1.324  -9.399  0.00  0.00      A     
ATOM    492  CG  LEU A  36      -0.874  -2.905 -10.789  0.00  0.00      A     
ATOM    493  HG  LEU A  36      -0.094  -3.574 -10.439  0.00  0.00      A     
ATOM    494  CD1 LEU A  36      -2.163  -3.272 -10.057  0.00  0.00      A     
ATOM    495 HD11 LEU A  36      -2.026  -3.127  -8.985  0.00  0.00      A     
ATOM    496 HD12 LEU A  36      -2.408  -4.316 -10.244  0.00  0.00      A     
ATOM    497 HD13 LEU A  36      -2.979  -2.641 -10.405  0.00  0.00      A     
ATOM    498  CD2 LEU A  36      -1.076  -3.181 -12.276  0.00  0.00      A     
ATOM    499 HD21 LEU A  36      -1.792  -2.475 -12.694  0.00  0.00      A     
ATOM    500 HD22 LEU A  36      -1.441  -4.195 -12.422  0.00  0.00      A     
ATOM    501 HD23 LEU A  36      -0.124  -3.083 -12.794  0.00  0.00      A     
ATOM    502  C   LEU A  36       1.057   0.562 -10.861  0.00  0.00      A     
ATOM    503  O   LEU A  36       0.591   1.377 -11.658  0.00  0.00      A     
ATOM    504  N   GLN A  37       1.800   0.965  -9.822  0.00  0.00      A     
ATOM    505  HN  GLN A  37       2.185   0.250  -9.216  0.00  0.00      A     
ATOM    506  CA  GLN A  37       2.136   2.374  -9.518  0.00  0.00      A     
ATOM    507  HA  GLN A  37       1.237   2.983  -9.632  0.00  0.00      A     
ATOM    508  CB  GLN A  37       2.605   2.487  -8.055  0.00  0.00      A     
ATOM    509  HB1 GLN A  37       3.134   3.427  -7.918  0.00  0.00      A     
ATOM    510  HB2 GLN A  37       3.306   1.688  -7.831  0.00  0.00      A     
ATOM    511  CG  GLN A  37       1.435   2.445  -7.062  0.00  0.00      A     
ATOM    512  HG1 GLN A  37       0.779   1.613  -7.305  0.00  0.00      A     
ATOM    513  HG2 GLN A  37       0.862   3.367  -7.156  0.00  0.00      A     
ATOM    514  CD  GLN A  37       1.883   2.272  -5.613  0.00  0.00      A     
ATOM    515  OE1 GLN A  37       2.770   1.514  -5.278  0.00  0.00      A     
ATOM    516  NE2 GLN A  37       1.311   2.963  -4.663  0.00  0.00      A     
ATOM    517 HE21 GLN A  37       1.715   2.827  -3.749  0.00  0.00      A     
ATOM    518 HE22 GLN A  37       0.791   3.804  -4.876  0.00  0.00      A     
ATOM    519  C   GLN A  37       3.197   3.019 -10.438  0.00  0.00      A     
ATOM    520  O   GLN A  37       3.224   4.246 -10.554  0.00  0.00      A     
ATOM    521  N   VAL A  38       4.065   2.235 -11.101  0.00  0.00      A     
ATOM    522  HN  VAL A  38       4.026   1.241 -10.900  0.00  0.00      A     
ATOM    523  CA  VAL A  38       5.178   2.776 -11.936  0.00  0.00      A     
ATOM    524  HA  VAL A  38       4.940   3.811 -12.180  0.00  0.00      A     
ATOM    525  CB  VAL A  38       6.533   2.826 -11.197  0.00  0.00      A     
ATOM    526  HB  VAL A  38       7.263   3.304 -11.852  0.00  0.00      A     
ATOM    527  CG1 VAL A  38       6.485   3.657  -9.916  0.00  0.00      A     
ATOM    528 HG11 VAL A  38       6.121   4.655 -10.151  0.00  0.00      A     
ATOM    529 HG12 VAL A  38       7.488   3.735  -9.494  0.00  0.00      A     
ATOM    530 HG13 VAL A  38       5.832   3.183  -9.183  0.00  0.00      A     
ATOM    531  CG2 VAL A  38       7.054   1.434 -10.862  0.00  0.00      A     
ATOM    532 HG21 VAL A  38       7.227   0.884 -11.783  0.00  0.00      A     
ATOM    533 HG22 VAL A  38       6.335   0.899 -10.242  0.00  0.00      A     
ATOM    534 HG23 VAL A  38       7.999   1.512 -10.324  0.00  0.00      A     
ATOM    535  C   VAL A  38       5.397   2.115 -13.301  0.00  0.00      A     
ATOM    536  O   VAL A  38       6.089   2.706 -14.134  0.00  0.00      A     
ATOM    537  N   GLN A  39       4.791   0.960 -13.609  0.00  0.00      A     
ATOM    538  HN  GLN A  39       4.279   0.464 -12.885  0.00  0.00      A     
ATOM    539  CA  GLN A  39       4.869   0.341 -14.953  0.00  0.00      A     
ATOM    540  HA  GLN A  39       5.906   0.054 -15.130  0.00  0.00      A     
ATOM    541  CB  GLN A  39       4.025  -0.945 -15.026  0.00  0.00      A     
ATOM    542  HB1 GLN A  39       4.335  -1.617 -14.227  0.00  0.00      A     
ATOM    543  HB2 GLN A  39       4.244  -1.446 -15.969  0.00  0.00      A     
ATOM    544  CG  GLN A  39       2.505  -0.701 -14.940  0.00  0.00      A     
ATOM    545  HG1 GLN A  39       2.188  -0.085 -15.778  0.00  0.00      A     
ATOM    546  HG2 GLN A  39       2.257  -0.173 -14.021  0.00  0.00      A     
ATOM    547  CD  GLN A  39       1.675  -1.970 -15.001  0.00  0.00      A     
ATOM    548  OE1 GLN A  39       2.147  -3.091 -14.939  0.00  0.00      A     
ATOM    549  NE2 GLN A  39       0.391  -1.852 -15.195  0.00  0.00      A     
ATOM    550 HE21 GLN A  39      -0.154  -2.705 -15.199  0.00  0.00      A     
ATOM    551 HE22 GLN A  39      -0.027  -0.948 -15.369  0.00  0.00      A     
ATOM    552  C   GLN A  39       4.477   1.301 -16.092  0.00  0.00      A     
ATOM    553  O   GLN A  39       5.104   1.300 -17.145  0.00  0.00      A     
ATOM    554  N   HIE A  40       3.499   2.178 -15.831  0.00  0.00      A     
ATOM    555  HN  HIE A  40       3.038   2.084 -14.938  0.00  0.00      A     
ATOM    556  CA  HIE A  40       2.988   3.202 -16.754  0.00  0.00      A     
ATOM    557  HA  HIE A  40       2.635   2.711 -17.660  0.00  0.00      A     
ATOM    558  NE2 HIE A  40       0.446   6.627 -18.093  0.00  0.00      A     
ATOM    559  HE2 HIE A  40       0.351   7.595 -18.391  0.00  0.00      A     
ATOM    560  CD2 HIE A  40       1.355   6.148 -17.180  0.00  0.00      A     
ATOM    561  HD2 HIE A  40       2.154   6.703 -16.708  0.00  0.00      A     
ATOM    562  ND1 HIE A  40      -0.042   4.499 -17.782  0.00  0.00      A     
ATOM    563  CG  HIE A  40       1.053   4.834 -16.986  0.00  0.00      A     
ATOM    564  CE1 HIE A  40      -0.379   5.624 -18.436  0.00  0.00      A     
ATOM    565  HE1 HIE A  40      -1.212   5.714 -19.124  0.00  0.00      A     
ATOM    566  CB  HIE A  40       1.787   3.883 -16.081  0.00  0.00      A     
ATOM    567  HB1 HIE A  40       2.124   4.426 -15.197  0.00  0.00      A     
ATOM    568  HB2 HIE A  40       1.081   3.117 -15.757  0.00  0.00      A     
ATOM    569  C   HIE A  40       4.031   4.239 -17.206  0.00  0.00      A     
ATOM    570  O   HIE A  40       3.879   4.845 -18.263  0.00  0.00      A     
ATOM    571  N   ALA A  41       5.092   4.433 -16.420  0.00  0.00      A     
ATOM    572  HN  ALA A  41       5.148   3.879 -15.576  0.00  0.00      A     
ATOM    573  CA  ALA A  41       6.170   5.391 -16.687  0.00  0.00      A     
ATOM    574  HA  ALA A  41       6.017   5.832 -17.672  0.00  0.00      A     
ATOM    575  CB  ALA A  41       6.052   6.515 -15.646  0.00  0.00      A     
ATOM    576  HB1 ALA A  41       6.857   7.234 -15.789  0.00  0.00      A     
ATOM    577  HB2 ALA A  41       6.109   6.103 -14.638  0.00  0.00      A     
ATOM    578  HB3 ALA A  41       5.096   7.027 -15.767  0.00  0.00      A     
ATOM    579  C   ALA A  41       7.577   4.749 -16.747  0.00  0.00      A     
ATOM    580  O   ALA A  41       8.551   5.420 -17.092  0.00  0.00      A     
ATOM    581  N   SER A  42       7.686   3.446 -16.470  0.00  0.00      A     
ATOM    582  HN  SER A  42       6.830   2.964 -16.233  0.00  0.00      A     
ATOM    583  CA  SER A  42       8.889   2.616 -16.685  0.00  0.00      A     
ATOM    584  HA  SER A  42       9.711   3.014 -16.096  0.00  0.00      A     
ATOM    585  CB  SER A  42       8.616   1.193 -16.191  0.00  0.00      A     
ATOM    586  HB1 SER A  42       9.468   0.549 -16.417  0.00  0.00      A     
ATOM    587  HB2 SER A  42       7.728   0.792 -16.682  0.00  0.00      A     
ATOM    588  OG  SER A  42       8.430   1.213 -14.790  0.00  0.00      A     
ATOM    589  HG1 SER A  42       7.725   1.842 -14.570  0.00  0.00      A     
ATOM    590  C   SER A  42       9.335   2.587 -18.158  0.00  0.00      A     
ATOM    591  O   SER A  42       8.597   3.037 -19.034  0.00  0.00      A     
ATOM    592  N   LYS A  43      10.539   2.069 -18.457  0.00  0.00      A     
ATOM    593  HN  LYS A  43      11.145   1.814 -17.688  0.00  0.00      A     
ATOM    594  CA  LYS A  43      11.032   1.925 -19.855  0.00  0.00      A     
ATOM    595  HA  LYS A  43      10.155   1.805 -20.497  0.00  0.00      A     
ATOM    596  CB  LYS A  43      11.712   3.223 -20.330  0.00  0.00      A     
ATOM    597  HB1 LYS A  43      11.015   4.048 -20.183  0.00  0.00      A     
ATOM    598  HB2 LYS A  43      11.882   3.138 -21.404  0.00  0.00      A     
ATOM    599  CG  LYS A  43      13.035   3.572 -19.629  0.00  0.00      A     
ATOM    600  HG1 LYS A  43      13.755   2.762 -19.750  0.00  0.00      A     
ATOM    601  HG2 LYS A  43      12.847   3.718 -18.564  0.00  0.00      A     
ATOM    602  CD  LYS A  43      13.617   4.872 -20.208  0.00  0.00      A     
ATOM    603  HD1 LYS A  43      14.407   5.238 -19.550  0.00  0.00      A     
ATOM    604  HD2 LYS A  43      12.827   5.622 -20.243  0.00  0.00      A     
ATOM    605  CE  LYS A  43      14.197   4.676 -21.616  0.00  0.00      A     
ATOM    606  HE1 LYS A  43      13.530   4.039 -22.204  0.00  0.00      A     
ATOM    607  HE2 LYS A  43      15.158   4.160 -21.534  0.00  0.00      A     
ATOM    608  NZ  LYS A  43      14.363   5.978 -22.301  0.00  0.00      A     
ATOM    609  HZ1 LYS A  43      14.850   5.891 -23.190  0.00  0.00      A     
ATOM    610  HZ2 LYS A  43      14.829   6.674 -21.722  0.00  0.00      A     
ATOM    611  HZ3 LYS A  43      13.467   6.437 -22.475  0.00  0.00      A     
ATOM    612  C   LYS A  43      11.849   0.667 -20.193  0.00  0.00      A     
ATOM    613  O   LYS A  43      12.358   0.545 -21.300  0.00  0.00      A     
ATOM    614  N   GLN A  44      11.912  -0.308 -19.286  0.00  0.00      A     
ATOM    615  HN  GLN A  44      11.575  -0.119 -18.357  0.00  0.00      A     
ATOM    616  CA  GLN A  44      12.359  -1.679 -19.598  0.00  0.00      A     
ATOM    617  HA  GLN A  44      13.386  -1.641 -19.967  0.00  0.00      A     
ATOM    618  CB  GLN A  44      12.337  -2.482 -18.289  0.00  0.00      A     
ATOM    619  HB1 GLN A  44      11.309  -2.539 -17.926  0.00  0.00      A     
ATOM    620  HB2 GLN A  44      12.931  -1.948 -17.552  0.00  0.00      A     
ATOM    621  CG  GLN A  44      12.911  -3.902 -18.403  0.00  0.00      A     
ATOM    622  HG1 GLN A  44      13.928  -3.840 -18.785  0.00  0.00      A     
ATOM    623  HG2 GLN A  44      12.316  -4.504 -19.087  0.00  0.00      A     
ATOM    624  CD  GLN A  44      12.945  -4.605 -17.054  0.00  0.00      A     
ATOM    625  OE1 GLN A  44      12.157  -4.348 -16.159  0.00  0.00      A     
ATOM    626  NE2 GLN A  44      13.863  -5.505 -16.830  0.00  0.00      A     
ATOM    627 HE21 GLN A  44      13.850  -5.900 -15.889  0.00  0.00      A     
ATOM    628 HE22 GLN A  44      14.523  -5.761 -17.552  0.00  0.00      A     
ATOM    629  C   GLN A  44      11.502  -2.378 -20.679  0.00  0.00      A     
ATOM    630  O   GLN A  44      12.024  -3.157 -21.477  0.00  0.00      A     
ATOM    631  N   ILE A  45      10.200  -2.082 -20.737  0.00  0.00      A     
ATOM    632  HN  ILE A  45       9.856  -1.356 -20.129  0.00  0.00      A     
ATOM    633  CA  ILE A  45       9.206  -2.752 -21.599  0.00  0.00      A     
ATOM    634  HA  ILE A  45       9.725  -3.319 -22.373  0.00  0.00      A     
ATOM    635  CB  ILE A  45       8.332  -3.739 -20.789  0.00  0.00      A     
ATOM    636  HB  ILE A  45       7.559  -4.115 -21.461  0.00  0.00      A     
ATOM    637  CG2 ILE A  45       9.162  -4.955 -20.353  0.00  0.00      A     
ATOM    638 HG21 ILE A  45       9.894  -4.668 -19.599  0.00  0.00      A     
ATOM    639 HG22 ILE A  45       9.687  -5.359 -21.218  0.00  0.00      A     
ATOM    640 HG23 ILE A  45       8.511  -5.728 -19.944  0.00  0.00      A     
ATOM    641  CG1 ILE A  45       7.635  -3.077 -19.577  0.00  0.00      A     
ATOM    642 HG11 ILE A  45       7.376  -2.045 -19.808  0.00  0.00      A     
ATOM    643 HG12 ILE A  45       8.310  -3.068 -18.719  0.00  0.00      A     
ATOM    644  CD  ILE A  45       6.335  -3.791 -19.197  0.00  0.00      A     
ATOM    645  HD1 ILE A  45       5.619  -3.683 -20.010  0.00  0.00      A     
ATOM    646  HD2 ILE A  45       5.919  -3.336 -18.299  0.00  0.00      A     
ATOM    647  HD3 ILE A  45       6.518  -4.849 -19.020  0.00  0.00      A     
ATOM    648  C   ILE A  45       8.282  -1.775 -22.333  0.00  0.00      A     
ATOM    649  O   ILE A  45       8.100  -0.634 -21.915  0.00  0.00      A     
ATOM    650  N   THR A  46       7.655  -2.276 -23.398  0.00  0.00      A     
ATOM    651  HN  THR A  46       7.856  -3.228 -23.657  0.00  0.00      A     
ATOM    652  CA  THR A  46       6.571  -1.608 -24.141  0.00  0.00      A     
ATOM    653  HA  THR A  46       6.898  -0.606 -24.412  0.00  0.00      A     
ATOM    654  CB  THR A  46       6.236  -2.372 -25.435  0.00  0.00      A     
ATOM    655  HB  THR A  46       5.506  -1.803 -26.008  0.00  0.00      A     
ATOM    656  CG2 THR A  46       7.466  -2.618 -26.309  0.00  0.00      A     
ATOM    657 HG21 THR A  46       7.960  -1.671 -26.523  0.00  0.00      A     
ATOM    658 HG22 THR A  46       7.172  -3.072 -27.251  0.00  0.00      A     
ATOM    659 HG23 THR A  46       8.170  -3.282 -25.808  0.00  0.00      A     
ATOM    660  OG1 THR A  46       5.686  -3.633 -25.136  0.00  0.00      A     
ATOM    661  HG1 THR A  46       5.573  -4.107 -25.982  0.00  0.00      A     
ATOM    662  C   THR A  46       5.283  -1.469 -23.320  0.00  0.00      A     
ATOM    663  O   THR A  46       5.006  -2.260 -22.413  0.00  0.00      A     
ATOM    664  N   ALA A  47       4.440  -0.492 -23.663  0.00  0.00      A     
ATOM    665  HN  ALA A  47       4.685   0.115 -24.439  0.00  0.00      A     
ATOM    666  CA  ALA A  47       3.124  -0.309 -23.042  0.00  0.00      A     
ATOM    667  HA  ALA A  47       3.273  -0.147 -21.978  0.00  0.00      A     
ATOM    668  CB  ALA A  47       2.481   0.953 -23.628  0.00  0.00      A     
ATOM    669  HB1 ALA A  47       3.132   1.814 -23.465  0.00  0.00      A     
ATOM    670  HB2 ALA A  47       1.525   1.142 -23.136  0.00  0.00      A     
ATOM    671  HB3 ALA A  47       2.310   0.830 -24.698  0.00  0.00      A     
ATOM    672  C   ALA A  47       2.210  -1.547 -23.173  0.00  0.00      A     
ATOM    673  O   ALA A  47       1.483  -1.887 -22.239  0.00  0.00      A     
ATOM    674  N   ASP A  48       2.313  -2.282 -24.284  0.00  0.00      A     
ATOM    675  HN  ASP A  48       2.910  -1.928 -25.016  0.00  0.00      A     
ATOM    676  CA  ASP A  48       1.572  -3.526 -24.546  0.00  0.00      A     
ATOM    677  HA  ASP A  48       0.506  -3.294 -24.526  0.00  0.00      A     
ATOM    678  CB  ASP A  48       1.958  -4.017 -25.948  0.00  0.00      A     
ATOM    679  HB1 ASP A  48       2.954  -4.462 -25.914  0.00  0.00      A     
ATOM    680  HB2 ASP A  48       1.996  -3.171 -26.629  0.00  0.00      A     
ATOM    681  CG  ASP A  48       0.957  -5.017 -26.515  0.00  0.00      A     
ATOM    682  OD1 ASP A  48      -0.259  -4.716 -26.498  0.00  0.00      A     
ATOM    683  OD2 ASP A  48       1.385  -6.077 -27.019  0.00  0.00      A     
ATOM    684  C   ASP A  48       1.835  -4.643 -23.516  0.00  0.00      A     
ATOM    685  O   ASP A  48       0.960  -5.471 -23.248  0.00  0.00      A     
ATOM    686  N   LYS A  49       3.033  -4.637 -22.919  0.00  0.00      A     
ATOM    687  HN  LYS A  49       3.677  -3.904 -23.206  0.00  0.00      A     
ATOM    688  CA  LYS A  49       3.530  -5.624 -21.944  0.00  0.00      A     
ATOM    689  HA  LYS A  49       2.962  -6.550 -22.051  0.00  0.00      A     
ATOM    690  CB  LYS A  49       5.007  -5.919 -22.277  0.00  0.00      A     
ATOM    691  HB1 LYS A  49       5.522  -6.344 -21.414  0.00  0.00      A     
ATOM    692  HB2 LYS A  49       5.511  -4.987 -22.540  0.00  0.00      A     
ATOM    693  CG  LYS A  49       5.104  -6.901 -23.460  0.00  0.00      A     
ATOM    694  HG1 LYS A  49       6.054  -6.749 -23.974  0.00  0.00      A     
ATOM    695  HG2 LYS A  49       4.303  -6.701 -24.173  0.00  0.00      A     
ATOM    696  CD  LYS A  49       5.039  -8.360 -22.979  0.00  0.00      A     
ATOM    697  HD1 LYS A  49       4.437  -8.431 -22.073  0.00  0.00      A     
ATOM    698  HD2 LYS A  49       6.054  -8.684 -22.745  0.00  0.00      A     
ATOM    699  CE  LYS A  49       4.424  -9.283 -24.032  0.00  0.00      A     
ATOM    700  HE1 LYS A  49       4.766  -8.970 -25.023  0.00  0.00      A     
ATOM    701  HE2 LYS A  49       3.336  -9.166 -23.998  0.00  0.00      A     
ATOM    702  NZ  LYS A  49       4.807 -10.696 -23.796  0.00  0.00      A     
ATOM    703  HZ1 LYS A  49       4.245 -11.337 -24.350  0.00  0.00      A     
ATOM    704  HZ2 LYS A  49       4.733 -10.975 -22.822  0.00  0.00      A     
ATOM    705  HZ3 LYS A  49       5.773 -10.839 -24.087  0.00  0.00      A     
ATOM    706  C   LYS A  49       3.322  -5.228 -20.479  0.00  0.00      A     
ATOM    707  O   LYS A  49       3.609  -6.036 -19.602  0.00  0.00      A     
ATOM    708  N   GLN A  50       2.759  -4.051 -20.188  0.00  0.00      A     
ATOM    709  HN  GLN A  50       2.536  -3.437 -20.961  0.00  0.00      A     
ATOM    710  CA  GLN A  50       2.286  -3.696 -18.836  0.00  0.00      A     
ATOM    711  HA  GLN A  50       3.131  -3.743 -18.147  0.00  0.00      A     
ATOM    712  CB  GLN A  50       1.736  -2.262 -18.823  0.00  0.00      A     
ATOM    713  HB1 GLN A  50       1.257  -2.084 -17.861  0.00  0.00      A     
ATOM    714  HB2 GLN A  50       0.976  -2.156 -19.599  0.00  0.00      A     
ATOM    715  CG  GLN A  50       2.830  -1.202 -19.021  0.00  0.00      A     
ATOM    716  HG1 GLN A  50       3.316  -1.362 -19.983  0.00  0.00      A     
ATOM    717  HG2 GLN A  50       3.585  -1.295 -18.242  0.00  0.00      A     
ATOM    718  CD  GLN A  50       2.268   0.215 -18.978  0.00  0.00      A     
ATOM    719  OE1 GLN A  50       1.354   0.538 -18.233  0.00  0.00      A     
ATOM    720  NE2 GLN A  50       2.794   1.120 -19.761  0.00  0.00      A     
ATOM    721 HE21 GLN A  50       2.346   2.033 -19.792  0.00  0.00      A     
ATOM    722 HE22 GLN A  50       3.609   0.921 -20.306  0.00  0.00      A     
ATOM    723  C   GLN A  50       1.220  -4.681 -18.305  0.00  0.00      A     
ATOM    724  O   GLN A  50       0.450  -5.272 -19.068  0.00  0.00      A     
ATOM    725  N   TYR A  51       1.124  -4.842 -16.989  0.00  0.00      A     
ATOM    726  HN  TYR A  51       1.696  -4.251 -16.394  0.00  0.00      A     
ATOM    727  CA  TYR A  51       0.401  -5.936 -16.314  0.00  0.00      A     
ATOM    728  HA  TYR A  51       0.122  -6.698 -17.043  0.00  0.00      A     
ATOM    729  CB  TYR A  51       1.380  -6.597 -15.321  0.00  0.00      A     
ATOM    730  HB1 TYR A  51       0.932  -7.512 -14.934  0.00  0.00      A     
ATOM    731  HB2 TYR A  51       1.534  -5.921 -14.478  0.00  0.00      A     
ATOM    732  CG  TYR A  51       2.741  -6.921 -15.940  0.00  0.00      A     
ATOM    733  CD1 TYR A  51       3.001  -8.181 -16.514  0.00  0.00      A     
ATOM    734  HD1 TYR A  51       2.264  -8.967 -16.460  0.00  0.00      A     
ATOM    735  CE1 TYR A  51       4.207  -8.420 -17.203  0.00  0.00      A     
ATOM    736  HE1 TYR A  51       4.410  -9.383 -17.645  0.00  0.00      A     
ATOM    737  CZ  TYR A  51       5.151  -7.392 -17.359  0.00  0.00      A     
ATOM    738  OH  TYR A  51       6.277  -7.609 -18.087  0.00  0.00      A     
ATOM    739  HH  TYR A  51       6.830  -6.827 -18.103  0.00  0.00      A     
ATOM    740  CE2 TYR A  51       4.910  -6.140 -16.758  0.00  0.00      A     
ATOM    741  HE2 TYR A  51       5.620  -5.341 -16.871  0.00  0.00      A     
ATOM    742  CD2 TYR A  51       3.729  -5.920 -16.027  0.00  0.00      A     
ATOM    743  HD2 TYR A  51       3.556  -4.955 -15.576  0.00  0.00      A     
ATOM    744  C   TYR A  51      -0.910  -5.422 -15.676  0.00  0.00      A     
ATOM    745  O   TYR A  51      -1.112  -4.207 -15.599  0.00  0.00      A     
ATOM    746  N   LYS A  52      -1.850  -6.297 -15.285  0.00  0.00      A     
ATOM    747  HN  LYS A  52      -1.641  -7.292 -15.360  0.00  0.00      A     
ATOM    748  CA  LYS A  52      -3.262  -5.902 -15.025  0.00  0.00      A     
ATOM    749  HA  LYS A  52      -3.335  -4.814 -15.066  0.00  0.00      A     
ATOM    750  CB  LYS A  52      -4.197  -6.439 -16.133  0.00  0.00      A     
ATOM    751  HB1 LYS A  52      -5.155  -5.925 -16.044  0.00  0.00      A     
ATOM    752  HB2 LYS A  52      -4.379  -7.500 -15.976  0.00  0.00      A     
ATOM    753  CG  LYS A  52      -3.670  -6.224 -17.562  0.00  0.00      A     
ATOM    754  HG1 LYS A  52      -2.815  -6.873 -17.741  0.00  0.00      A     
ATOM    755  HG2 LYS A  52      -3.331  -5.194 -17.653  0.00  0.00      A     
ATOM    756  CD  LYS A  52      -4.725  -6.470 -18.653  0.00  0.00      A     
ATOM    757  HD1 LYS A  52      -4.284  -6.224 -19.620  0.00  0.00      A     
ATOM    758  HD2 LYS A  52      -5.559  -5.787 -18.497  0.00  0.00      A     
ATOM    759  CE  LYS A  52      -5.301  -7.889 -18.718  0.00  0.00      A     
ATOM    760  HE1 LYS A  52      -6.066  -7.898 -19.502  0.00  0.00      A     
ATOM    761  HE2 LYS A  52      -5.798  -8.126 -17.773  0.00  0.00      A     
ATOM    762  NZ  LYS A  52      -4.265  -8.901 -19.030  0.00  0.00      A     
ATOM    763  HZ1 LYS A  52      -3.669  -8.593 -19.794  0.00  0.00      A     
ATOM    764  HZ2 LYS A  52      -4.688  -9.781 -19.319  0.00  0.00      A     
ATOM    765  HZ3 LYS A  52      -3.692  -9.114 -18.216  0.00  0.00      A     
ATOM    766  C   LYS A  52      -3.815  -6.253 -13.638  0.00  0.00      A     
ATOM    767  O   LYS A  52      -4.782  -5.616 -13.220  0.00  0.00      A     
ATOM    768  N   GLY A  53      -3.221  -7.203 -12.913  0.00  0.00      A     
ATOM    769  HN  GLY A  53      -2.481  -7.733 -13.363  0.00  0.00      A     
ATOM    770  CA  GLY A  53      -3.620  -7.557 -11.535  0.00  0.00      A     
ATOM    771  HA1 GLY A  53      -4.691  -7.759 -11.518  0.00  0.00      A     
ATOM    772  HA2 GLY A  53      -3.436  -6.700 -10.886  0.00  0.00      A     
ATOM    773  C   GLY A  53      -2.903  -8.772 -10.921  0.00  0.00      A     
ATOM    774  O   GLY A  53      -2.069  -9.407 -11.558  0.00  0.00      A     
ATOM    775  N   ILE A  54      -3.232  -9.117  -9.669  0.00  0.00      A     
ATOM    776  HN  ILE A  54      -3.900  -8.539  -9.181  0.00  0.00      A     
ATOM    777  CA  ILE A  54      -2.552 -10.197  -8.909  0.00  0.00      A     
ATOM    778  HA  ILE A  54      -1.484  -9.976  -8.915  0.00  0.00      A     
ATOM    779  CB  ILE A  54      -2.992 -10.219  -7.425  0.00  0.00      A     
ATOM    780  HB  ILE A  54      -2.610 -11.140  -6.980  0.00  0.00      A     
ATOM    781  CG2 ILE A  54      -2.319  -9.041  -6.699  0.00  0.00      A     
ATOM    782 HG21 ILE A  54      -1.236  -9.159  -6.734  0.00  0.00      A     
ATOM    783 HG22 ILE A  54      -2.613  -9.025  -5.654  0.00  0.00      A     
ATOM    784 HG23 ILE A  54      -2.597  -8.090  -7.153  0.00  0.00      A     
ATOM    785  CG1 ILE A  54      -4.525 -10.170  -7.215  0.00  0.00      A     
ATOM    786 HG11 ILE A  54      -5.027 -10.778  -7.963  0.00  0.00      A     
ATOM    787 HG12 ILE A  54      -4.880  -9.145  -7.329  0.00  0.00      A     
ATOM    788  CD  ILE A  54      -4.961 -10.698  -5.842  0.00  0.00      A     
ATOM    789  HD1 ILE A  54      -4.658 -11.740  -5.733  0.00  0.00      A     
ATOM    790  HD2 ILE A  54      -6.047 -10.638  -5.760  0.00  0.00      A     
ATOM    791  HD3 ILE A  54      -4.517 -10.111  -5.041  0.00  0.00      A     
ATOM    792  C   ILE A  54      -2.648 -11.600  -9.541  0.00  0.00      A     
ATOM    793  O   ILE A  54      -1.621 -12.212  -9.821  0.00  0.00      A     
ATOM    794  N   ILE A  55      -3.851 -12.100  -9.844  0.00  0.00      A     
ATOM    795  HN  ILE A  55      -4.665 -11.577  -9.568  0.00  0.00      A     
ATOM    796  CA  ILE A  55      -4.047 -13.407 -10.521  0.00  0.00      A     
ATOM    797  HA  ILE A  55      -3.376 -14.129 -10.055  0.00  0.00      A     
ATOM    798  CB  ILE A  55      -5.484 -13.940 -10.326  0.00  0.00      A     
ATOM    799  HB  ILE A  55      -5.560 -14.889 -10.862  0.00  0.00      A     
ATOM    800  CG2 ILE A  55      -5.697 -14.235  -8.830  0.00  0.00      A     
ATOM    801 HG21 ILE A  55      -6.635 -14.768  -8.681  0.00  0.00      A     
ATOM    802 HG22 ILE A  55      -5.722 -13.315  -8.248  0.00  0.00      A     
ATOM    803 HG23 ILE A  55      -4.895 -14.874  -8.457  0.00  0.00      A     
ATOM    804  CG1 ILE A  55      -6.563 -12.983 -10.886  0.00  0.00      A     
ATOM    805 HG11 ILE A  55      -6.343 -12.771 -11.932  0.00  0.00      A     
ATOM    806 HG12 ILE A  55      -6.545 -12.042 -10.336  0.00  0.00      A     
ATOM    807  CD  ILE A  55      -7.988 -13.550 -10.832  0.00  0.00      A     
ATOM    808  HD1 ILE A  55      -8.023 -14.515 -11.339  0.00  0.00      A     
ATOM    809  HD2 ILE A  55      -8.668 -12.862 -11.335  0.00  0.00      A     
ATOM    810  HD3 ILE A  55      -8.314 -13.667  -9.799  0.00  0.00      A     
ATOM    811  C   ILE A  55      -3.657 -13.389 -12.010  0.00  0.00      A     
ATOM    812  O   ILE A  55      -3.169 -14.374 -12.550  0.00  0.00      A     
ATOM    813  N   ASP A  56      -3.771 -12.222 -12.642  0.00  0.00      A     
ATOM    814  HN  ASP A  56      -4.182 -11.465 -12.126  0.00  0.00      A     
ATOM    815  CA  ASP A  56      -3.203 -11.898 -13.957  0.00  0.00      A     
ATOM    816  HA  ASP A  56      -3.591 -12.600 -14.699  0.00  0.00      A     
ATOM    817  CB  ASP A  56      -3.737 -10.495 -14.297  0.00  0.00      A     
ATOM    818  HB1 ASP A  56      -3.750  -9.886 -13.396  0.00  0.00      A     
ATOM    819  HB2 ASP A  56      -4.775 -10.590 -14.607  0.00  0.00      A     
ATOM    820  CG  ASP A  56      -2.945  -9.739 -15.356  0.00  0.00      A     
ATOM    821  OD1 ASP A  56      -3.311  -9.786 -16.554  0.00  0.00      A     
ATOM    822  OD2 ASP A  56      -1.972  -9.049 -14.978  0.00  0.00      A     
ATOM    823  C   ASP A  56      -1.658 -12.024 -14.007  0.00  0.00      A     
ATOM    824  O   ASP A  56      -1.098 -12.319 -15.066  0.00  0.00      A     
ATOM    825  N   CYS A  57      -0.974 -11.859 -12.868  0.00  0.00      A     
ATOM    826  HN  CYS A  57      -1.488 -11.521 -12.065  0.00  0.00      A     
ATOM    827  CA  CYS A  57       0.462 -12.112 -12.697  0.00  0.00      A     
ATOM    828  HA  CYS A  57       0.977 -11.990 -13.652  0.00  0.00      A     
ATOM    829  CB  CYS A  57       1.030 -11.073 -11.714  0.00  0.00      A     
ATOM    830  HB1 CYS A  57       2.059 -11.334 -11.468  0.00  0.00      A     
ATOM    831  HB2 CYS A  57       0.445 -11.070 -10.792  0.00  0.00      A     
ATOM    832  SG  CYS A  57       1.014  -9.413 -12.448  0.00  0.00      A     
ATOM    833  HG1 CYS A  57      -0.323  -9.330 -12.573  0.00  0.00      A     
ATOM    834  C   CYS A  57       0.790 -13.539 -12.199  0.00  0.00      A     
ATOM    835  O   CYS A  57       1.783 -14.110 -12.646  0.00  0.00      A     
ATOM    836  N   VAL A  58      -0.001 -14.131 -11.287  0.00  0.00      A     
ATOM    837  HN  VAL A  58      -0.781 -13.586 -10.934  0.00  0.00      A     
ATOM    838  CA  VAL A  58       0.338 -15.407 -10.590  0.00  0.00      A     
ATOM    839  HA  VAL A  58       1.265 -15.227 -10.046  0.00  0.00      A     
ATOM    840  CB  VAL A  58      -0.725 -15.796  -9.535  0.00  0.00      A     
ATOM    841  HB  VAL A  58      -1.089 -14.881  -9.067  0.00  0.00      A     
ATOM    842  CG1 VAL A  58      -1.935 -16.560 -10.084  0.00  0.00      A     
ATOM    843 HG11 VAL A  58      -2.351 -16.041 -10.941  0.00  0.00      A     
ATOM    844 HG12 VAL A  58      -2.702 -16.632  -9.312  0.00  0.00      A     
ATOM    845 HG13 VAL A  58      -1.651 -17.570 -10.384  0.00  0.00      A     
ATOM    846  CG2 VAL A  58      -0.125 -16.663  -8.427  0.00  0.00      A     
ATOM    847 HG21 VAL A  58      -0.894 -16.919  -7.699  0.00  0.00      A     
ATOM    848 HG22 VAL A  58       0.658 -16.113  -7.913  0.00  0.00      A     
ATOM    849 HG23 VAL A  58       0.291 -17.582  -8.841  0.00  0.00      A     
ATOM    850  C   VAL A  58       0.634 -16.592 -11.518  0.00  0.00      A     
ATOM    851  O   VAL A  58       1.550 -17.363 -11.256  0.00  0.00      A     
ATOM    852  N   VAL A  59      -0.073 -16.692 -12.649  0.00  0.00      A     
ATOM    853  HN  VAL A  59      -0.814 -16.016 -12.779  0.00  0.00      A     
ATOM    854  CA  VAL A  59       0.114 -17.731 -13.697  0.00  0.00      A     
ATOM    855  HA  VAL A  59       0.259 -18.693 -13.205  0.00  0.00      A     
ATOM    856  CB  VAL A  59      -1.137 -17.850 -14.594  0.00  0.00      A     
ATOM    857  HB  VAL A  59      -0.968 -18.635 -15.332  0.00  0.00      A     
ATOM    858  CG1 VAL A  59      -2.367 -18.256 -13.777  0.00  0.00      A     
ATOM    859 HG11 VAL A  59      -2.155 -19.168 -13.219  0.00  0.00      A     
ATOM    860 HG12 VAL A  59      -3.204 -18.445 -14.449  0.00  0.00      A     
ATOM    861 HG13 VAL A  59      -2.647 -17.464 -13.083  0.00  0.00      A     
ATOM    862  CG2 VAL A  59      -1.464 -16.550 -15.342  0.00  0.00      A     
ATOM    863 HG21 VAL A  59      -2.338 -16.707 -15.975  0.00  0.00      A     
ATOM    864 HG22 VAL A  59      -0.631 -16.261 -15.981  0.00  0.00      A     
ATOM    865 HG23 VAL A  59      -1.683 -15.743 -14.642  0.00  0.00      A     
ATOM    866  C   VAL A  59       1.348 -17.531 -14.596  0.00  0.00      A     
ATOM    867  O   VAL A  59       1.590 -18.324 -15.509  0.00  0.00      A     
ATOM    868  N   ARG A  60       2.113 -16.452 -14.377  0.00  0.00      A     
ATOM    869  HN  ARG A  60       1.843 -15.874 -13.588  0.00  0.00      A     
ATOM    870  CA  ARG A  60       3.107 -15.907 -15.325  0.00  0.00      A     
ATOM    871  HA  ARG A  60       3.385 -16.675 -16.051  0.00  0.00      A     
ATOM    872  CB  ARG A  60       2.417 -14.761 -16.080  0.00  0.00      A     
ATOM    873  HB1 ARG A  60       2.111 -14.001 -15.358  0.00  0.00      A     
ATOM    874  HB2 ARG A  60       1.513 -15.155 -16.549  0.00  0.00      A     
ATOM    875  CG  ARG A  60       3.267 -14.092 -17.168  0.00  0.00      A     
ATOM    876  HG1 ARG A  60       3.545 -14.817 -17.934  0.00  0.00      A     
ATOM    877  HG2 ARG A  60       4.166 -13.658 -16.731  0.00  0.00      A     
ATOM    878  CD  ARG A  60       2.401 -12.989 -17.781  0.00  0.00      A     
ATOM    879  HD1 ARG A  60       1.980 -12.389 -16.970  0.00  0.00      A     
ATOM    880  HD2 ARG A  60       1.578 -13.454 -18.328  0.00  0.00      A     
ATOM    881  NE  ARG A  60       3.144 -12.092 -18.679  0.00  0.00      A     
ATOM    882  HE  ARG A  60       4.149 -12.183 -18.767  0.00  0.00      A     
ATOM    883  CZ  ARG A  60       2.639 -11.028 -19.238  0.00  0.00      A     
ATOM    884  NH1 ARG A  60       1.418 -10.679 -19.095  0.00  0.00      A     
ATOM    885 HH11 ARG A  60       1.211  -9.713 -19.313  0.00  0.00      A     
ATOM    886 HH12 ARG A  60       0.823 -11.222 -18.480  0.00  0.00      A     
ATOM    887  NH2 ARG A  60       3.325 -10.242 -19.977  0.00  0.00      A     
ATOM    888 HH21 ARG A  60       2.826  -9.506 -20.460  0.00  0.00      A     
ATOM    889 HH22 ARG A  60       4.325 -10.346 -20.043  0.00  0.00      A     
ATOM    890  C   ARG A  60       4.417 -15.460 -14.676  0.00  0.00      A     
ATOM    891  O   ARG A  60       5.465 -15.966 -15.071  0.00  0.00      A     
ATOM    892  N   ILE A  61       4.399 -14.589 -13.661  0.00  0.00      A     
ATOM    893  HN  ILE A  61       3.498 -14.235 -13.360  0.00  0.00      A     
ATOM    894  CA  ILE A  61       5.634 -14.090 -13.009  0.00  0.00      A     
ATOM    895  HA  ILE A  61       6.199 -13.602 -13.804  0.00  0.00      A     
ATOM    896  CB  ILE A  61       5.407 -12.978 -11.950  0.00  0.00      A     
ATOM    897  HB  ILE A  61       6.397 -12.645 -11.641  0.00  0.00      A     
ATOM    898  CG2 ILE A  61       4.755 -11.767 -12.624  0.00  0.00      A     
ATOM    899 HG21 ILE A  61       3.746 -12.005 -12.957  0.00  0.00      A     
ATOM    900 HG22 ILE A  61       5.357 -11.486 -13.484  0.00  0.00      A     
ATOM    901 HG23 ILE A  61       4.730 -10.909 -11.955  0.00  0.00      A     
ATOM    902  CG1 ILE A  61       4.654 -13.395 -10.668  0.00  0.00      A     
ATOM    903 HG11 ILE A  61       5.171 -14.238 -10.214  0.00  0.00      A     
ATOM    904 HG12 ILE A  61       3.641 -13.704 -10.918  0.00  0.00      A     
ATOM    905  CD  ILE A  61       4.579 -12.291  -9.603  0.00  0.00      A     
ATOM    906  HD1 ILE A  61       5.580 -11.928  -9.373  0.00  0.00      A     
ATOM    907  HD2 ILE A  61       4.134 -12.697  -8.698  0.00  0.00      A     
ATOM    908  HD3 ILE A  61       3.956 -11.465  -9.942  0.00  0.00      A     
ATOM    909  C   ILE A  61       6.596 -15.183 -12.497  0.00  0.00      A     
ATOM    910  O   ILE A  61       7.793 -15.037 -12.761  0.00  0.00      A     
ATOM    911  N   PRO A  62       6.152 -16.317 -11.898  0.00  0.00      A     
ATOM    912  CD  PRO A  62       4.778 -16.717 -11.605  0.00  0.00      A     
ATOM    913  HD1 PRO A  62       4.349 -17.215 -12.475  0.00  0.00      A     
ATOM    914  HD2 PRO A  62       4.141 -15.889 -11.307  0.00  0.00      A     
ATOM    915  CG  PRO A  62       4.887 -17.719 -10.466  0.00  0.00      A     
ATOM    916  HG1 PRO A  62       5.016 -17.182  -9.529  0.00  0.00      A     
ATOM    917  HG2 PRO A  62       4.026 -18.386 -10.422  0.00  0.00      A     
ATOM    918  CB  PRO A  62       6.173 -18.461 -10.805  0.00  0.00      A     
ATOM    919  HB1 PRO A  62       6.635 -18.874  -9.909  0.00  0.00      A     
ATOM    920  HB2 PRO A  62       5.952 -19.256 -11.518  0.00  0.00      A     
ATOM    921  CA  PRO A  62       7.058 -17.393 -11.461  0.00  0.00      A     
ATOM    922  HA  PRO A  62       7.732 -16.991 -10.709  0.00  0.00      A     
ATOM    923  C   PRO A  62       7.897 -18.023 -12.585  0.00  0.00      A     
ATOM    924  O   PRO A  62       8.918 -18.649 -12.318  0.00  0.00      A     
ATOM    925  N   LYS A  63       7.475 -17.839 -13.844  0.00  0.00      A     
ATOM    926  HN  LYS A  63       6.630 -17.290 -13.949  0.00  0.00      A     
ATOM    927  CA  LYS A  63       8.008 -18.499 -15.052  0.00  0.00      A     
ATOM    928  HA  LYS A  63       8.797 -19.200 -14.768  0.00  0.00      A     
ATOM    929  CB  LYS A  63       6.876 -19.284 -15.736  0.00  0.00      A     
ATOM    930  HB1 LYS A  63       7.316 -19.926 -16.502  0.00  0.00      A     
ATOM    931  HB2 LYS A  63       6.195 -18.585 -16.227  0.00  0.00      A     
ATOM    932  CG  LYS A  63       6.061 -20.146 -14.761  0.00  0.00      A     
ATOM    933  HG1 LYS A  63       5.498 -19.509 -14.077  0.00  0.00      A     
ATOM    934  HG2 LYS A  63       6.742 -20.780 -14.192  0.00  0.00      A     
ATOM    935  CD  LYS A  63       5.072 -21.010 -15.544  0.00  0.00      A     
ATOM    936  HD1 LYS A  63       5.633 -21.696 -16.172  0.00  0.00      A     
ATOM    937  HD2 LYS A  63       4.467 -20.370 -16.186  0.00  0.00      A     
ATOM    938  CE  LYS A  63       4.135 -21.816 -14.644  0.00  0.00      A     
ATOM    939  HE1 LYS A  63       3.524 -22.464 -15.280  0.00  0.00      A     
ATOM    940  HE2 LYS A  63       3.458 -21.133 -14.121  0.00  0.00      A     
ATOM    941  NZ  LYS A  63       4.886 -22.634 -13.665  0.00  0.00      A     
ATOM    942  HZ1 LYS A  63       5.206 -22.049 -12.902  0.00  0.00      A     
ATOM    943  HZ2 LYS A  63       5.671 -23.105 -14.105  0.00  0.00      A     
ATOM    944  HZ3 LYS A  63       4.281 -23.328 -13.230  0.00  0.00      A     
ATOM    945  C   LYS A  63       8.617 -17.519 -16.051  0.00  0.00      A     
ATOM    946  O   LYS A  63       9.602 -17.830 -16.716  0.00  0.00      A     
ATOM    947  N   GLU A  64       8.053 -16.321 -16.134  0.00  0.00      A     
ATOM    948  HN  GLU A  64       7.184 -16.197 -15.627  0.00  0.00      A     
ATOM    949  CA  GLU A  64       8.569 -15.176 -16.894  0.00  0.00      A     
ATOM    950  HA  GLU A  64       8.888 -15.512 -17.877  0.00  0.00      A     
ATOM    951  CB  GLU A  64       7.415 -14.169 -17.056  0.00  0.00      A     
ATOM    952  HB1 GLU A  64       7.172 -13.753 -16.078  0.00  0.00      A     
ATOM    953  HB2 GLU A  64       6.535 -14.698 -17.427  0.00  0.00      A     
ATOM    954  CG  GLU A  64       7.720 -13.030 -18.034  0.00  0.00      A     
ATOM    955  HG1 GLU A  64       7.842 -13.449 -19.033  0.00  0.00      A     
ATOM    956  HG2 GLU A  64       8.644 -12.524 -17.749  0.00  0.00      A     
ATOM    957  CD  GLU A  64       6.581 -12.015 -18.058  0.00  0.00      A     
ATOM    958  OE1 GLU A  64       5.891 -11.899 -19.099  0.00  0.00      A     
ATOM    959  OE2 GLU A  64       6.370 -11.331 -17.034  0.00  0.00      A     
ATOM    960  C   GLU A  64       9.785 -14.508 -16.223  0.00  0.00      A     
ATOM    961  O   GLU A  64      10.706 -14.073 -16.914  0.00  0.00      A     
ATOM    962  N   GLN A  65       9.798 -14.467 -14.885  0.00  0.00      A     
ATOM    963  HN  GLN A  65       8.993 -14.864 -14.412  0.00  0.00      A     
ATOM    964  CA  GLN A  65      10.695 -13.649 -14.045  0.00  0.00      A     
ATOM    965  HA  GLN A  65      11.515 -13.261 -14.653  0.00  0.00      A     
ATOM    966  CB  GLN A  65       9.872 -12.459 -13.502  0.00  0.00      A     
ATOM    967  HB1 GLN A  65      10.485 -11.877 -12.816  0.00  0.00      A     
ATOM    968  HB2 GLN A  65       9.027 -12.846 -12.937  0.00  0.00      A     
ATOM    969  CG  GLN A  65       9.330 -11.505 -14.577  0.00  0.00      A     
ATOM    970  HG1 GLN A  65       8.794 -12.067 -15.337  0.00  0.00      A     
ATOM    971  HG2 GLN A  65      10.164 -10.997 -15.055  0.00  0.00      A     
ATOM    972  CD  GLN A  65       8.366 -10.471 -14.001  0.00  0.00      A     
ATOM    973  OE1 GLN A  65       8.512  -9.981 -12.887  0.00  0.00      A     
ATOM    974  NE2 GLN A  65       7.323 -10.112 -14.701  0.00  0.00      A     
ATOM    975 HE21 GLN A  65       6.633  -9.504 -14.279  0.00  0.00      A     
ATOM    976 HE22 GLN A  65       7.142 -10.516 -15.623  0.00  0.00      A     
ATOM    977  C   GLN A  65      11.345 -14.444 -12.879  0.00  0.00      A     
ATOM    978  O   GLN A  65      11.971 -13.850 -11.993  0.00  0.00      A     
ATOM    979  N   GLY A  66      11.175 -15.773 -12.869  0.00  0.00      A     
ATOM    980  HN  GLY A  66      10.657 -16.163 -13.640  0.00  0.00      A     
ATOM    981  CA  GLY A  66      11.604 -16.715 -11.819  0.00  0.00      A     
ATOM    982  HA1 GLY A  66      12.609 -16.463 -11.479  0.00  0.00      A     
ATOM    983  HA2 GLY A  66      11.646 -17.719 -12.244  0.00  0.00      A     
ATOM    984  C   GLY A  66      10.681 -16.770 -10.590  0.00  0.00      A     
ATOM    985  O   GLY A  66       9.930 -15.834 -10.313  0.00  0.00      A     
ATOM    986  N   VAL A  67      10.744 -17.841  -9.793  0.00  0.00      A     
ATOM    987  HN  VAL A  67      11.393 -18.580 -10.058  0.00  0.00      A     
ATOM    988  CA  VAL A  67       9.879 -18.025  -8.593  0.00  0.00      A     
ATOM    989  HA  VAL A  67       8.850 -17.839  -8.899  0.00  0.00      A     
ATOM    990  CB  VAL A  67       9.902 -19.460  -8.039  0.00  0.00      A     
ATOM    991  HB  VAL A  67       9.184 -19.516  -7.221  0.00  0.00      A     
ATOM    992  CG1 VAL A  67       9.469 -20.475  -9.096  0.00  0.00      A     
ATOM    993 HG11 VAL A  67       8.514 -20.184  -9.528  0.00  0.00      A     
ATOM    994 HG12 VAL A  67       9.352 -21.451  -8.628  0.00  0.00      A     
ATOM    995 HG13 VAL A  67      10.212 -20.546  -9.891  0.00  0.00      A     
ATOM    996  CG2 VAL A  67      11.268 -19.874  -7.493  0.00  0.00      A     
ATOM    997 HG21 VAL A  67      11.199 -20.886  -7.097  0.00  0.00      A     
ATOM    998 HG22 VAL A  67      11.577 -19.206  -6.691  0.00  0.00      A     
ATOM    999 HG23 VAL A  67      12.017 -19.865  -8.280  0.00  0.00      A     
ATOM   1000  C   VAL A  67      10.147 -17.032  -7.453  0.00  0.00      A     
ATOM   1001  O   VAL A  67       9.298 -16.842  -6.584  0.00  0.00      A     
ATOM   1002  N   LEU A  68      11.294 -16.345  -7.484  0.00  0.00      A     
ATOM   1003  HN  LEU A  68      11.959 -16.626  -8.188  0.00  0.00      A     
ATOM   1004  CA  LEU A  68      11.620 -15.168  -6.658  0.00  0.00      A     
ATOM   1005  HA  LEU A  68      11.419 -15.414  -5.613  0.00  0.00      A     
ATOM   1006  CB  LEU A  68      13.134 -14.908  -6.828  0.00  0.00      A     
ATOM   1007  HB1 LEU A  68      13.338 -14.744  -7.887  0.00  0.00      A     
ATOM   1008  HB2 LEU A  68      13.670 -15.810  -6.525  0.00  0.00      A     
ATOM   1009  CG  LEU A  68      13.721 -13.718  -6.042  0.00  0.00      A     
ATOM   1010  HG  LEU A  68      13.263 -12.790  -6.383  0.00  0.00      A     
ATOM   1011  CD1 LEU A  68      13.512 -13.855  -4.537  0.00  0.00      A     
ATOM   1012 HD11 LEU A  68      13.926 -14.802  -4.191  0.00  0.00      A     
ATOM   1013 HD12 LEU A  68      12.452 -13.822  -4.299  0.00  0.00      A     
ATOM   1014 HD13 LEU A  68      14.010 -13.038  -4.017  0.00  0.00      A     
ATOM   1015  CD2 LEU A  68      15.219 -13.613  -6.306  0.00  0.00      A     
ATOM   1016 HD21 LEU A  68      15.405 -13.498  -7.373  0.00  0.00      A     
ATOM   1017 HD22 LEU A  68      15.722 -14.512  -5.948  0.00  0.00      A     
ATOM   1018 HD23 LEU A  68      15.625 -12.748  -5.782  0.00  0.00      A     
ATOM   1019  C   LEU A  68      10.779 -13.910  -6.996  0.00  0.00      A     
ATOM   1020  O   LEU A  68      10.700 -12.975  -6.203  0.00  0.00      A     
ATOM   1021  N   SER A  69      10.138 -13.860  -8.167  0.00  0.00      A     
ATOM   1022  HN  SER A  69      10.203 -14.673  -8.769  0.00  0.00      A     
ATOM   1023  CA  SER A  69       9.386 -12.693  -8.680  0.00  0.00      A     
ATOM   1024  HA  SER A  69      10.082 -11.862  -8.778  0.00  0.00      A     
ATOM   1025  CB  SER A  69       8.841 -12.984 -10.071  0.00  0.00      A     
ATOM   1026  HB1 SER A  69       9.663 -13.250 -10.736  0.00  0.00      A     
ATOM   1027  HB2 SER A  69       8.337 -12.104 -10.467  0.00  0.00      A     
ATOM   1028  OG  SER A  69       7.934 -14.055  -9.982  0.00  0.00      A     
ATOM   1029  HG1 SER A  69       8.445 -14.855 -10.208  0.00  0.00      A     
ATOM   1030  C   SER A  69       8.223 -12.179  -7.820  0.00  0.00      A     
ATOM   1031  O   SER A  69       7.850 -11.017  -7.977  0.00  0.00      A     
ATOM   1032  N   PHE A  70       7.681 -12.972  -6.891  0.00  0.00      A     
ATOM   1033  HN  PHE A  70       7.952 -13.945  -6.884  0.00  0.00      A     
ATOM   1034  CA  PHE A  70       6.778 -12.483  -5.833  0.00  0.00      A     
ATOM   1035  HA  PHE A  70       5.962 -11.918  -6.283  0.00  0.00      A     
ATOM   1036  CB  PHE A  70       6.189 -13.679  -5.077  0.00  0.00      A     
ATOM   1037  HB1 PHE A  70       5.618 -13.310  -4.224  0.00  0.00      A     
ATOM   1038  HB2 PHE A  70       7.013 -14.271  -4.689  0.00  0.00      A     
ATOM   1039  CG  PHE A  70       5.287 -14.587  -5.885  0.00  0.00      A     
ATOM   1040  CD1 PHE A  70       4.058 -14.102  -6.369  0.00  0.00      A     
ATOM   1041  HD1 PHE A  70       3.769 -13.080  -6.181  0.00  0.00      A     
ATOM   1042  CE1 PHE A  70       3.206 -14.946  -7.101  0.00  0.00      A     
ATOM   1043  HE1 PHE A  70       2.269 -14.563  -7.477  0.00  0.00      A     
ATOM   1044  CZ  PHE A  70       3.569 -16.285  -7.330  0.00  0.00      A     
ATOM   1045  HZ  PHE A  70       2.913 -16.942  -7.884  0.00  0.00      A     
ATOM   1046  CE2 PHE A  70       4.789 -16.777  -6.832  0.00  0.00      A     
ATOM   1047  HE2 PHE A  70       5.061 -17.811  -6.994  0.00  0.00      A     
ATOM   1048  CD2 PHE A  70       5.651 -15.927  -6.117  0.00  0.00      A     
ATOM   1049  HD2 PHE A  70       6.585 -16.313  -5.733  0.00  0.00      A     
ATOM   1050  C   PHE A  70       7.466 -11.545  -4.821  0.00  0.00      A     
ATOM   1051  O   PHE A  70       6.859 -10.576  -4.381  0.00  0.00      A     
ATOM   1052  N   TRP A  71       8.740 -11.798  -4.494  0.00  0.00      A     
ATOM   1053  HN  TRP A  71       9.181 -12.592  -4.940  0.00  0.00      A     
ATOM   1054  CA  TRP A  71       9.527 -11.070  -3.480  0.00  0.00      A     
ATOM   1055  HA  TRP A  71       8.854 -10.455  -2.883  0.00  0.00      A     
ATOM   1056  CB  TRP A  71      10.181 -12.073  -2.519  0.00  0.00      A     
ATOM   1057  HB1 TRP A  71      10.967 -11.571  -1.952  0.00  0.00      A     
ATOM   1058  HB2 TRP A  71      10.646 -12.880  -3.086  0.00  0.00      A     
ATOM   1059  CG  TRP A  71       9.215 -12.649  -1.537  0.00  0.00      A     
ATOM   1060  CD1 TRP A  71       8.837 -12.042  -0.390  0.00  0.00      A     
ATOM   1061  HD1 TRP A  71       9.207 -11.083  -0.036  0.00  0.00      A     
ATOM   1062  NE1 TRP A  71       7.825 -12.768   0.201  0.00  0.00      A     
ATOM   1063  HE1 TRP A  71       7.286 -12.417   0.991  0.00  0.00      A     
ATOM   1064  CE2 TRP A  71       7.489 -13.877  -0.536  0.00  0.00      A     
ATOM   1065  CZ2 TRP A  71       6.509 -14.865  -0.376  0.00  0.00      A     
ATOM   1066  HZ2 TRP A  71       5.831 -14.830   0.466  0.00  0.00      A     
ATOM   1067  CH2 TRP A  71       6.417 -15.894  -1.327  0.00  0.00      A     
ATOM   1068  HH2 TRP A  71       5.663 -16.665  -1.223  0.00  0.00      A     
ATOM   1069  CZ3 TRP A  71       7.318 -15.926  -2.406  0.00  0.00      A     
ATOM   1070  HZ3 TRP A  71       7.250 -16.726  -3.129  0.00  0.00      A     
ATOM   1071  CE3 TRP A  71       8.306 -14.930  -2.552  0.00  0.00      A     
ATOM   1072  HE3 TRP A  71       8.996 -14.976  -3.381  0.00  0.00      A     
ATOM   1073  CD2 TRP A  71       8.399 -13.860  -1.635  0.00  0.00      A     
ATOM   1074  C   TRP A  71      10.560 -10.090  -4.052  0.00  0.00      A     
ATOM   1075  O   TRP A  71      11.030  -9.216  -3.324  0.00  0.00      A     
ATOM   1076  N   ARG A  72      10.867 -10.162  -5.356  0.00  0.00      A     
ATOM   1077  HN  ARG A  72      10.494 -10.964  -5.852  0.00  0.00      A     
ATOM   1078  CA  ARG A  72      11.621  -9.142  -6.120  0.00  0.00      A     
ATOM   1079  HA  ARG A  72      12.669  -9.197  -5.824  0.00  0.00      A     
ATOM   1080  CB  ARG A  72      11.524  -9.479  -7.623  0.00  0.00      A     
ATOM   1081  HB1 ARG A  72      10.499  -9.310  -7.959  0.00  0.00      A     
ATOM   1082  HB2 ARG A  72      11.764 -10.533  -7.770  0.00  0.00      A     
ATOM   1083  CG  ARG A  72      12.492  -8.639  -8.472  0.00  0.00      A     
ATOM   1084  HG1 ARG A  72      13.518  -8.964  -8.296  0.00  0.00      A     
ATOM   1085  HG2 ARG A  72      12.412  -7.600  -8.163  0.00  0.00      A     
ATOM   1086  CD  ARG A  72      12.181  -8.691  -9.974  0.00  0.00      A     
ATOM   1087  HD1 ARG A  72      12.749  -7.885 -10.446  0.00  0.00      A     
ATOM   1088  HD2 ARG A  72      11.120  -8.476 -10.126  0.00  0.00      A     
ATOM   1089  NE  ARG A  72      12.536  -9.978 -10.619  0.00  0.00      A     
ATOM   1090  HE  ARG A  72      12.741 -10.773 -10.046  0.00  0.00      A     
ATOM   1091  CZ  ARG A  72      12.730 -10.146 -11.907  0.00  0.00      A     
ATOM   1092  NH1 ARG A  72      12.565  -9.222 -12.776  0.00  0.00      A     
ATOM   1093 HH11 ARG A  72      12.719  -9.443 -13.745  0.00  0.00      A     
ATOM   1094 HH12 ARG A  72      12.145  -8.347 -12.491  0.00  0.00      A     
ATOM   1095  NH2 ARG A  72      13.083 -11.268 -12.419  0.00  0.00      A     
ATOM   1096 HH21 ARG A  72      13.157 -11.287 -13.426  0.00  0.00      A     
ATOM   1097 HH22 ARG A  72      12.990 -12.134 -11.910  0.00  0.00      A     
ATOM   1098  C   ARG A  72      11.123  -7.717  -5.793  0.00  0.00      A     
ATOM   1099  O   ARG A  72      10.014  -7.344  -6.154  0.00  0.00      A     
ATOM   1100  N   GLY A  73      11.912  -6.951  -5.037  0.00  0.00      A     
ATOM   1101  HN  GLY A  73      12.782  -7.360  -4.737  0.00  0.00      A     
ATOM   1102  CA  GLY A  73      11.574  -5.601  -4.541  0.00  0.00      A     
ATOM   1103  HA1 GLY A  73      10.833  -5.143  -5.192  0.00  0.00      A     
ATOM   1104  HA2 GLY A  73      12.463  -4.977  -4.561  0.00  0.00      A     
ATOM   1105  C   GLY A  73      11.034  -5.545  -3.106  0.00  0.00      A     
ATOM   1106  O   GLY A  73      11.564  -4.801  -2.287  0.00  0.00      A     
ATOM   1107  N   ASN A  74      10.057  -6.376  -2.741  0.00  0.00      A     
ATOM   1108  HN  ASN A  74       9.662  -6.998  -3.432  0.00  0.00      A     
ATOM   1109  CA  ASN A  74       9.623  -6.501  -1.340  0.00  0.00      A     
ATOM   1110  HA  ASN A  74       9.337  -5.512  -0.980  0.00  0.00      A     
ATOM   1111  CB  ASN A  74       8.361  -7.371  -1.313  0.00  0.00      A     
ATOM   1112  HB1 ASN A  74       8.584  -8.352  -1.726  0.00  0.00      A     
ATOM   1113  HB2 ASN A  74       7.574  -6.903  -1.904  0.00  0.00      A     
ATOM   1114  CG  ASN A  74       7.860  -7.561   0.098  0.00  0.00      A     
ATOM   1115  OD1 ASN A  74       8.246  -8.495   0.769  0.00  0.00      A     
ATOM   1116  ND2 ASN A  74       7.025  -6.690   0.594  0.00  0.00      A     
ATOM   1117 HD21 ASN A  74       6.753  -6.854   1.558  0.00  0.00      A     
ATOM   1118 HD22 ASN A  74       6.753  -5.866   0.061  0.00  0.00      A     
ATOM   1119  C   ASN A  74      10.754  -6.997  -0.390  0.00  0.00      A     
ATOM   1120  O   ASN A  74      10.889  -6.508   0.729  0.00  0.00      A     
ATOM   1121  N   LEU A  75      11.663  -7.843  -0.889  0.00  0.00      A     
ATOM   1122  HN  LEU A  75      11.458  -8.251  -1.794  0.00  0.00      A     
ATOM   1123  CA  LEU A  75      12.924  -8.242  -0.236  0.00  0.00      A     
ATOM   1124  HA  LEU A  75      12.680  -8.813   0.661  0.00  0.00      A     
ATOM   1125  CB  LEU A  75      13.667  -9.148  -1.238  0.00  0.00      A     
ATOM   1126  HB1 LEU A  75      14.027  -8.521  -2.055  0.00  0.00      A     
ATOM   1127  HB2 LEU A  75      12.970  -9.872  -1.662  0.00  0.00      A     
ATOM   1128  CG  LEU A  75      14.853  -9.930  -0.648  0.00  0.00      A     
ATOM   1129  HG  LEU A  75      15.452  -9.285  -0.010  0.00  0.00      A     
ATOM   1130  CD1 LEU A  75      14.368 -11.127   0.165  0.00  0.00      A     
ATOM   1131 HD11 LEU A  75      13.791 -10.788   1.024  0.00  0.00      A     
ATOM   1132 HD12 LEU A  75      15.225 -11.690   0.529  0.00  0.00      A     
ATOM   1133 HD13 LEU A  75      13.753 -11.783  -0.452  0.00  0.00      A     
ATOM   1134  CD2 LEU A  75      15.743 -10.444  -1.774  0.00  0.00      A     
ATOM   1135 HD21 LEU A  75      15.213 -11.186  -2.370  0.00  0.00      A     
ATOM   1136 HD22 LEU A  75      16.634 -10.887  -1.336  0.00  0.00      A     
ATOM   1137 HD23 LEU A  75      16.058  -9.615  -2.407  0.00  0.00      A     
ATOM   1138  C   LEU A  75      13.818  -7.053   0.202  0.00  0.00      A     
ATOM   1139  O   LEU A  75      14.546  -7.144   1.195  0.00  0.00      A     
ATOM   1140  N   ALA A  76      13.751  -5.934  -0.525  0.00  0.00      A     
ATOM   1141  HN  ALA A  76      13.130  -5.928  -1.320  0.00  0.00      A     
ATOM   1142  CA  ALA A  76      14.384  -4.660  -0.175  0.00  0.00      A     
ATOM   1143  HA  ALA A  76      15.324  -4.845   0.349  0.00  0.00      A     
ATOM   1144  CB  ALA A  76      14.698  -3.933  -1.486  0.00  0.00      A     
ATOM   1145  HB1 ALA A  76      13.777  -3.662  -2.000  0.00  0.00      A     
ATOM   1146  HB2 ALA A  76      15.298  -4.568  -2.139  0.00  0.00      A     
ATOM   1147  HB3 ALA A  76      15.243  -3.017  -1.273  0.00  0.00      A     
ATOM   1148  C   ALA A  76      13.501  -3.787   0.743  0.00  0.00      A     
ATOM   1149  O   ALA A  76      14.017  -3.050   1.586  0.00  0.00      A     
ATOM   1150  N   ASN A  77      12.172  -3.904   0.643  0.00  0.00      A     
ATOM   1151  HN  ASN A  77      11.807  -4.494  -0.092  0.00  0.00      A     
ATOM   1152  CA  ASN A  77      11.214  -3.254   1.544  0.00  0.00      A     
ATOM   1153  HA  ASN A  77      11.408  -2.180   1.517  0.00  0.00      A     
ATOM   1154  CB  ASN A  77       9.795  -3.506   1.013  0.00  0.00      A     
ATOM   1155  HB1 ASN A  77       9.430  -4.474   1.352  0.00  0.00      A     
ATOM   1156  HB2 ASN A  77       9.816  -3.516  -0.072  0.00  0.00      A     
ATOM   1157  CG  ASN A  77       8.787  -2.459   1.439  0.00  0.00      A     
ATOM   1158  OD1 ASN A  77       9.049  -1.501   2.148  0.00  0.00      A     
ATOM   1159  ND2 ASN A  77       7.583  -2.587   0.975  0.00  0.00      A     
ATOM   1160 HD21 ASN A  77       6.922  -1.860   1.199  0.00  0.00      A     
ATOM   1161 HD22 ASN A  77       7.339  -3.306   0.297  0.00  0.00      A     
ATOM   1162  C   ASN A  77      11.368  -3.704   3.012  0.00  0.00      A     
ATOM   1163  O   ASN A  77      11.239  -2.889   3.915  0.00  0.00      A     
ATOM   1164  N   VAL A  78      11.766  -4.956   3.267  0.00  0.00      A     
ATOM   1165  HN  VAL A  78      11.741  -5.614   2.493  0.00  0.00      A     
ATOM   1166  CA  VAL A  78      12.227  -5.421   4.602  0.00  0.00      A     
ATOM   1167  HA  VAL A  78      11.394  -5.362   5.303  0.00  0.00      A     
ATOM   1168  CB  VAL A  78      12.694  -6.889   4.542  0.00  0.00      A     
ATOM   1169  HB  VAL A  78      13.498  -6.979   3.812  0.00  0.00      A     
ATOM   1170  CG1 VAL A  78      13.204  -7.399   5.892  0.00  0.00      A     
ATOM   1171 HG11 VAL A  78      14.117  -6.877   6.173  0.00  0.00      A     
ATOM   1172 HG12 VAL A  78      13.436  -8.462   5.822  0.00  0.00      A     
ATOM   1173 HG13 VAL A  78      12.444  -7.249   6.658  0.00  0.00      A     
ATOM   1174  CG2 VAL A  78      11.546  -7.807   4.120  0.00  0.00      A     
ATOM   1175 HG21 VAL A  78      11.194  -7.557   3.121  0.00  0.00      A     
ATOM   1176 HG22 VAL A  78      10.715  -7.716   4.821  0.00  0.00      A     
ATOM   1177 HG23 VAL A  78      11.882  -8.845   4.105  0.00  0.00      A     
ATOM   1178  C   VAL A  78      13.355  -4.546   5.174  0.00  0.00      A     
ATOM   1179  O   VAL A  78      13.337  -4.173   6.346  0.00  0.00      A     
ATOM   1180  N   ILE A  79      14.308  -4.154   4.323  0.00  0.00      A     
ATOM   1181  HN  ILE A  79      14.214  -4.448   3.361  0.00  0.00      A     
ATOM   1182  CA  ILE A  79      15.472  -3.311   4.671  0.00  0.00      A     
ATOM   1183  HA  ILE A  79      15.795  -3.578   5.678  0.00  0.00      A     
ATOM   1184  CB  ILE A  79      16.651  -3.607   3.711  0.00  0.00      A     
ATOM   1185  HB  ILE A  79      16.385  -3.262   2.710  0.00  0.00      A     
ATOM   1186  CG2 ILE A  79      17.923  -2.855   4.134  0.00  0.00      A     
ATOM   1187 HG21 ILE A  79      17.828  -1.804   3.872  0.00  0.00      A     
ATOM   1188 HG22 ILE A  79      18.793  -3.244   3.606  0.00  0.00      A     
ATOM   1189 HG23 ILE A  79      18.093  -2.956   5.206  0.00  0.00      A     
ATOM   1190  CG1 ILE A  79      16.960  -5.118   3.608  0.00  0.00      A     
ATOM   1191 HG11 ILE A  79      17.837  -5.257   2.979  0.00  0.00      A     
ATOM   1192 HG12 ILE A  79      16.133  -5.624   3.109  0.00  0.00      A     
ATOM   1193  CD  ILE A  79      17.224  -5.821   4.945  0.00  0.00      A     
ATOM   1194  HD1 ILE A  79      16.328  -5.825   5.565  0.00  0.00      A     
ATOM   1195  HD2 ILE A  79      18.036  -5.331   5.481  0.00  0.00      A     
ATOM   1196  HD3 ILE A  79      17.509  -6.850   4.741  0.00  0.00      A     
ATOM   1197  C   ILE A  79      15.139  -1.807   4.737  0.00  0.00      A     
ATOM   1198  O   ILE A  79      15.839  -1.061   5.423  0.00  0.00      A     
ATOM   1199  N   ARG A  80      14.032  -1.370   4.111  0.00  0.00      A     
ATOM   1200  HN  ARG A  80      13.581  -2.034   3.491  0.00  0.00      A     
ATOM   1201  CA  ARG A  80      13.335  -0.089   4.392  0.00  0.00      A     
ATOM   1202  HA  ARG A  80      14.070   0.710   4.483  0.00  0.00      A     
ATOM   1203  CB  ARG A  80      12.382   0.247   3.223  0.00  0.00      A     
ATOM   1204  HB1 ARG A  80      11.566  -0.474   3.200  0.00  0.00      A     
ATOM   1205  HB2 ARG A  80      12.941   0.153   2.292  0.00  0.00      A     
ATOM   1206  CG  ARG A  80      11.785   1.666   3.277  0.00  0.00      A     
ATOM   1207  HG1 ARG A  80      12.602   2.388   3.244  0.00  0.00      A     
ATOM   1208  HG2 ARG A  80      11.235   1.813   4.207  0.00  0.00      A     
ATOM   1209  CD  ARG A  80      10.846   1.935   2.087  0.00  0.00      A     
ATOM   1210  HD1 ARG A  80      11.311   1.526   1.192  0.00  0.00      A     
ATOM   1211  HD2 ARG A  80      10.739   3.013   1.963  0.00  0.00      A     
ATOM   1212  NE  ARG A  80       9.522   1.304   2.257  0.00  0.00      A     
ATOM   1213  HE  ARG A  80       9.488   0.300   2.379  0.00  0.00      A     
ATOM   1214  CZ  ARG A  80       8.333   1.861   2.273  0.00  0.00      A     
ATOM   1215  NH1 ARG A  80       8.073   3.075   1.949  0.00  0.00      A     
ATOM   1216 HH11 ARG A  80       8.697   3.485   1.268  0.00  0.00      A     
ATOM   1217 HH12 ARG A  80       7.093   3.372   1.924  0.00  0.00      A     
ATOM   1218  NH2 ARG A  80       7.336   1.147   2.617  0.00  0.00      A     
ATOM   1219 HH21 ARG A  80       6.403   1.560   2.623  0.00  0.00      A     
ATOM   1220 HH22 ARG A  80       7.467   0.181   2.839  0.00  0.00      A     
ATOM   1221  C   ARG A  80      12.583  -0.120   5.727  0.00  0.00      A     
ATOM   1222  O   ARG A  80      12.694   0.817   6.512  0.00  0.00      A     
ATOM   1223  N   TYR A  81      11.855  -1.197   6.010  0.00  0.00      A     
ATOM   1224  HN  TYR A  81      11.795  -1.906   5.289  0.00  0.00      A     
ATOM   1225  CA  TYR A  81      11.006  -1.362   7.194  0.00  0.00      A     
ATOM   1226  HA  TYR A  81      10.287  -0.543   7.217  0.00  0.00      A     
ATOM   1227  CB  TYR A  81      10.214  -2.673   7.083  0.00  0.00      A     
ATOM   1228  HB1 TYR A  81      10.901  -3.500   6.913  0.00  0.00      A     
ATOM   1229  HB2 TYR A  81       9.551  -2.614   6.218  0.00  0.00      A     
ATOM   1230  CG  TYR A  81       9.381  -2.970   8.314  0.00  0.00      A     
ATOM   1231  CD1 TYR A  81       9.748  -4.013   9.189  0.00  0.00      A     
ATOM   1232  HD1 TYR A  81      10.617  -4.622   8.974  0.00  0.00      A     
ATOM   1233  CE1 TYR A  81       8.995  -4.247  10.358  0.00  0.00      A     
ATOM   1234  HE1 TYR A  81       9.266  -5.029  11.052  0.00  0.00      A     
ATOM   1235  CZ  TYR A  81       7.873  -3.445  10.645  0.00  0.00      A     
ATOM   1236  OH  TYR A  81       7.159  -3.647  11.778  0.00  0.00      A     
ATOM   1237  HH  TYR A  81       6.416  -3.046  11.830  0.00  0.00      A     
ATOM   1238  CE2 TYR A  81       7.507  -2.405   9.768  0.00  0.00      A     
ATOM   1239  HE2 TYR A  81       6.655  -1.784   9.998  0.00  0.00      A     
ATOM   1240  CD2 TYR A  81       8.270  -2.159   8.612  0.00  0.00      A     
ATOM   1241  HD2 TYR A  81       8.009  -1.336   7.959  0.00  0.00      A     
ATOM   1242  C   TYR A  81      11.771  -1.302   8.523  0.00  0.00      A     
ATOM   1243  O   TYR A  81      11.439  -0.460   9.352  0.00  0.00      A     
ATOM   1244  N   PHE A  82      12.812  -2.123   8.721  0.00  0.00      A     
ATOM   1245  HN  PHE A  82      13.036  -2.801   8.000  0.00  0.00      A     
ATOM   1246  CA  PHE A  82      13.581  -2.137   9.981  0.00  0.00      A     
ATOM   1247  HA  PHE A  82      12.906  -2.488  10.762  0.00  0.00      A     
ATOM   1248  CB  PHE A  82      14.743  -3.142   9.899  0.00  0.00      A     
ATOM   1249  HB1 PHE A  82      15.467  -2.897  10.677  0.00  0.00      A     
ATOM   1250  HB2 PHE A  82      15.252  -3.031   8.940  0.00  0.00      A     
ATOM   1251  CG  PHE A  82      14.352  -4.595  10.103  0.00  0.00      A     
ATOM   1252  CD1 PHE A  82      13.855  -5.023  11.351  0.00  0.00      A     
ATOM   1253  HD1 PHE A  82      13.724  -4.313  12.155  0.00  0.00      A     
ATOM   1254  CE1 PHE A  82      13.536  -6.376  11.562  0.00  0.00      A     
ATOM   1255  HE1 PHE A  82      13.151  -6.697  12.522  0.00  0.00      A     
ATOM   1256  CZ  PHE A  82      13.727  -7.310  10.528  0.00  0.00      A     
ATOM   1257  HZ  PHE A  82      13.485  -8.351  10.684  0.00  0.00      A     
ATOM   1258  CE2 PHE A  82      14.228  -6.890   9.285  0.00  0.00      A     
ATOM   1259  HE2 PHE A  82      14.374  -7.612   8.492  0.00  0.00      A     
ATOM   1260  CD2 PHE A  82      14.534  -5.534   9.070  0.00  0.00      A     
ATOM   1261  HD2 PHE A  82      14.919  -5.215   8.111  0.00  0.00      A     
ATOM   1262  C   PHE A  82      14.058  -0.746  10.472  0.00  0.00      A     
ATOM   1263  O   PHE A  82      13.729  -0.390  11.607  0.00  0.00      A     
ATOM   1264  N   PRO A  83      14.752   0.083   9.659  0.00  0.00      A     
ATOM   1265  CD  PRO A  83      15.314  -0.208   8.348  0.00  0.00      A     
ATOM   1266  HD1 PRO A  83      14.575  -0.623   7.666  0.00  0.00      A     
ATOM   1267  HD2 PRO A  83      16.152  -0.898   8.455  0.00  0.00      A     
ATOM   1268  CG  PRO A  83      15.827   1.127   7.808  0.00  0.00      A     
ATOM   1269  HG1 PRO A  83      16.680   0.995   7.153  0.00  0.00      A     
ATOM   1270  HG2 PRO A  83      15.034   1.655   7.281  0.00  0.00      A     
ATOM   1271  CB  PRO A  83      16.202   1.886   9.075  0.00  0.00      A     
ATOM   1272  HB1 PRO A  83      17.181   1.552   9.423  0.00  0.00      A     
ATOM   1273  HB2 PRO A  83      16.203   2.966   8.919  0.00  0.00      A     
ATOM   1274  CA  PRO A  83      15.130   1.436  10.070  0.00  0.00      A     
ATOM   1275  HA  PRO A  83      15.566   1.417  11.070  0.00  0.00      A     
ATOM   1276  C   PRO A  83      13.945   2.408  10.092  0.00  0.00      A     
ATOM   1277  O   PRO A  83      13.803   3.145  11.061  0.00  0.00      A     
ATOM   1278  N   THR A  84      13.052   2.405   9.090  0.00  0.00      A     
ATOM   1279  HN  THR A  84      13.185   1.758   8.322  0.00  0.00      A     
ATOM   1280  CA  THR A  84      11.912   3.360   9.048  0.00  0.00      A     
ATOM   1281  HA  THR A  84      12.311   4.372   9.103  0.00  0.00      A     
ATOM   1282  CB  THR A  84      11.067   3.270   7.768  0.00  0.00      A     
ATOM   1283  HB  THR A  84      10.486   2.347   7.766  0.00  0.00      A     
ATOM   1284  CG2 THR A  84      10.134   4.465   7.588  0.00  0.00      A     
ATOM   1285 HG21 THR A  84       9.585   4.358   6.652  0.00  0.00      A     
ATOM   1286 HG22 THR A  84      10.720   5.383   7.551  0.00  0.00      A     
ATOM   1287 HG23 THR A  84       9.419   4.524   8.407  0.00  0.00      A     
ATOM   1288  OG1 THR A  84      11.892   3.294   6.637  0.00  0.00      A     
ATOM   1289  HG1 THR A  84      12.266   2.398   6.548  0.00  0.00      A     
ATOM   1290  C   THR A  84      10.971   3.184  10.235  0.00  0.00      A     
ATOM   1291  O   THR A  84      10.536   4.164  10.826  0.00  0.00      A     
ATOM   1292  N   GLN A  85      10.697   1.945  10.651  0.00  0.00      A     
ATOM   1293  HN  GLN A  85      11.092   1.161  10.139  0.00  0.00      A     
ATOM   1294  CA  GLN A  85       9.871   1.656  11.826  0.00  0.00      A     
ATOM   1295  HA  GLN A  85       9.003   2.315  11.782  0.00  0.00      A     
ATOM   1296  CB  GLN A  85       9.383   0.200  11.752  0.00  0.00      A     
ATOM   1297  HB1 GLN A  85      10.161  -0.459  12.138  0.00  0.00      A     
ATOM   1298  HB2 GLN A  85       9.199  -0.073  10.712  0.00  0.00      A     
ATOM   1299  CG  GLN A  85       8.078  -0.013  12.534  0.00  0.00      A     
ATOM   1300  HG1 GLN A  85       8.217   0.290  13.570  0.00  0.00      A     
ATOM   1301  HG2 GLN A  85       7.832  -1.073  12.535  0.00  0.00      A     
ATOM   1302  CD  GLN A  85       6.906   0.747  11.915  0.00  0.00      A     
ATOM   1303  OE1 GLN A  85       6.672   0.737  10.720  0.00  0.00      A     
ATOM   1304  NE2 GLN A  85       6.129   1.470  12.674  0.00  0.00      A     
ATOM   1305 HE21 GLN A  85       5.436   2.012  12.186  0.00  0.00      A     
ATOM   1306 HE22 GLN A  85       6.367   1.623  13.647  0.00  0.00      A     
ATOM   1307  C   GLN A  85      10.581   1.948  13.165  0.00  0.00      A     
ATOM   1308  O   GLN A  85       9.923   2.377  14.113  0.00  0.00      A     
ATOM   1309  N   ALA A  86      11.907   1.808  13.255  0.00  0.00      A     
ATOM   1310  HN  ALA A  86      12.414   1.404  12.478  0.00  0.00      A     
ATOM   1311  CA  ALA A  86      12.686   2.319  14.393  0.00  0.00      A     
ATOM   1312  HA  ALA A  86      12.233   1.965  15.322  0.00  0.00      A     
ATOM   1313  CB  ALA A  86      14.096   1.721  14.303  0.00  0.00      A     
ATOM   1314  HB1 ALA A  86      14.036   0.632  14.298  0.00  0.00      A     
ATOM   1315  HB2 ALA A  86      14.682   2.037  15.167  0.00  0.00      A     
ATOM   1316  HB3 ALA A  86      14.593   2.057  13.393  0.00  0.00      A     
ATOM   1317  C   ALA A  86      12.714   3.869  14.465  0.00  0.00      A     
ATOM   1318  O   ALA A  86      12.603   4.448  15.546  0.00  0.00      A     
ATOM   1319  N   LEU A  87      12.769   4.543  13.312  0.00  0.00      A     
ATOM   1320  HN  LEU A  87      12.917   3.991  12.473  0.00  0.00      A     
ATOM   1321  CA  LEU A  87      12.864   6.003  13.162  0.00  0.00      A     
ATOM   1322  HA  LEU A  87      13.497   6.388  13.963  0.00  0.00      A     
ATOM   1323  CB  LEU A  87      13.564   6.233  11.809  0.00  0.00      A     
ATOM   1324  HB1 LEU A  87      12.862   5.980  11.013  0.00  0.00      A     
ATOM   1325  HB2 LEU A  87      14.414   5.553  11.731  0.00  0.00      A     
ATOM   1326  CG  LEU A  87      14.101   7.648  11.566  0.00  0.00      A     
ATOM   1327  HG  LEU A  87      13.304   8.371  11.707  0.00  0.00      A     
ATOM   1328  CD1 LEU A  87      15.275   7.980  12.489  0.00  0.00      A     
ATOM   1329 HD11 LEU A  87      14.934   8.028  13.521  0.00  0.00      A     
ATOM   1330 HD12 LEU A  87      15.698   8.946  12.222  0.00  0.00      A     
ATOM   1331 HD13 LEU A  87      16.050   7.219  12.397  0.00  0.00      A     
ATOM   1332  CD2 LEU A  87      14.605   7.744  10.130  0.00  0.00      A     
ATOM   1333 HD21 LEU A  87      14.962   8.752   9.944  0.00  0.00      A     
ATOM   1334 HD22 LEU A  87      13.793   7.523   9.437  0.00  0.00      A     
ATOM   1335 HD23 LEU A  87      15.419   7.037   9.970  0.00  0.00      A     
ATOM   1336  C   LEU A  87      11.517   6.765  13.246  0.00  0.00      A     
ATOM   1337  O   LEU A  87      11.485   7.896  13.718  0.00  0.00      A     
ATOM   1338  N   ASN A  88      10.407   6.138  12.846  0.00  0.00      A     
ATOM   1339  HN  ASN A  88      10.552   5.247  12.386  0.00  0.00      A     
ATOM   1340  CA  ASN A  88       9.026   6.658  12.820  0.00  0.00      A     
ATOM   1341  HA  ASN A  88       8.904   7.275  11.926  0.00  0.00      A     
ATOM   1342  CB  ASN A  88       8.137   5.402  12.667  0.00  0.00      A     
ATOM   1343  HB1 ASN A  88       8.505   4.635  13.346  0.00  0.00      A     
ATOM   1344  HB2 ASN A  88       8.230   5.017  11.654  0.00  0.00      A     
ATOM   1345  CG  ASN A  88       6.657   5.572  12.941  0.00  0.00      A     
ATOM   1346  OD1 ASN A  88       6.000   6.534  12.587  0.00  0.00      A     
ATOM   1347  ND2 ASN A  88       6.064   4.615  13.598  0.00  0.00      A     
ATOM   1348 HD21 ASN A  88       5.058   4.637  13.673  0.00  0.00      A     
ATOM   1349 HD22 ASN A  88       6.603   3.837  13.954  0.00  0.00      A     
ATOM   1350  C   ASN A  88       8.625   7.563  14.013  0.00  0.00      A     
ATOM   1351  O   ASN A  88       8.062   8.641  13.816  0.00  0.00      A     
ATOM   1352  N   PHE A  89       8.923   7.154  15.250  0.00  0.00      A     
ATOM   1353  HN  PHE A  89       9.342   6.235  15.360  0.00  0.00      A     
ATOM   1354  CA  PHE A  89       8.630   7.931  16.462  0.00  0.00      A     
ATOM   1355  HA  PHE A  89       7.739   8.530  16.280  0.00  0.00      A     
ATOM   1356  CB  PHE A  89       8.305   6.971  17.611  0.00  0.00      A     
ATOM   1357  HB1 PHE A  89       9.226   6.543  18.008  0.00  0.00      A     
ATOM   1358  HB2 PHE A  89       7.706   6.152  17.218  0.00  0.00      A     
ATOM   1359  CG  PHE A  89       7.524   7.644  18.723  0.00  0.00      A     
ATOM   1360  CD1 PHE A  89       6.128   7.769  18.611  0.00  0.00      A     
ATOM   1361  HD1 PHE A  89       5.616   7.319  17.778  0.00  0.00      A     
ATOM   1362  CE1 PHE A  89       5.404   8.499  19.568  0.00  0.00      A     
ATOM   1363  HE1 PHE A  89       4.336   8.612  19.478  0.00  0.00      A     
ATOM   1364  CZ  PHE A  89       6.075   9.099  20.645  0.00  0.00      A     
ATOM   1365  HZ  PHE A  89       5.519   9.684  21.363  0.00  0.00      A     
ATOM   1366  CE2 PHE A  89       7.466   8.946  20.781  0.00  0.00      A     
ATOM   1367  HE2 PHE A  89       7.984   9.408  21.609  0.00  0.00      A     
ATOM   1368  CD2 PHE A  89       8.189   8.213  19.825  0.00  0.00      A     
ATOM   1369  HD2 PHE A  89       9.262   8.126  19.917  0.00  0.00      A     
ATOM   1370  C   PHE A  89       9.728   8.922  16.891  0.00  0.00      A     
ATOM   1371  O   PHE A  89       9.426   9.864  17.619  0.00  0.00      A     
ATOM   1372  N   ALA A  90      10.971   8.778  16.414  0.00  0.00      A     
ATOM   1373  HN  ALA A  90      11.117   8.081  15.693  0.00  0.00      A     
ATOM   1374  CA  ALA A  90      12.157   9.553  16.832  0.00  0.00      A     
ATOM   1375  HA  ALA A  90      12.313   9.371  17.896  0.00  0.00      A     
ATOM   1376  CB  ALA A  90      13.372   8.994  16.080  0.00  0.00      A     
ATOM   1377  HB1 ALA A  90      13.299   9.240  15.020  0.00  0.00      A     
ATOM   1378  HB2 ALA A  90      13.425   7.911  16.200  0.00  0.00      A     
ATOM   1379  HB3 ALA A  90      14.285   9.438  16.479  0.00  0.00      A     
ATOM   1380  C   ALA A  90      12.056  11.092  16.675  0.00  0.00      A     
ATOM   1381  O   ALA A  90      12.916  11.828  17.155  0.00  0.00      A     
ATOM   1382  N   PHE A  91      10.980  11.577  16.049  0.00  0.00      A     
ATOM   1383  HN  PHE A  91      10.370  10.889  15.639  0.00  0.00      A     
ATOM   1384  CA  PHE A  91      10.657  12.995  15.878  0.00  0.00      A     
ATOM   1385  HA  PHE A  91      11.385  13.600  16.422  0.00  0.00      A     
ATOM   1386  CB  PHE A  91      10.768  13.348  14.385  0.00  0.00      A     
ATOM   1387  HB1 PHE A  91      10.992  14.411  14.314  0.00  0.00      A     
ATOM   1388  HB2 PHE A  91       9.794  13.182  13.921  0.00  0.00      A     
ATOM   1389  CG  PHE A  91      11.802  12.602  13.562  0.00  0.00      A     
ATOM   1390  CD1 PHE A  91      11.389  11.649  12.610  0.00  0.00      A     
ATOM   1391  HD1 PHE A  91      10.341  11.421  12.479  0.00  0.00      A     
ATOM   1392  CE1 PHE A  91      12.342  10.975  11.829  0.00  0.00      A     
ATOM   1393  HE1 PHE A  91      12.022  10.239  11.105  0.00  0.00      A     
ATOM   1394  CZ  PHE A  91      13.710  11.243  12.007  0.00  0.00      A     
ATOM   1395  HZ  PHE A  91      14.443  10.723  11.408  0.00  0.00      A     
ATOM   1396  CE2 PHE A  91      14.127  12.180  12.968  0.00  0.00      A     
ATOM   1397  HE2 PHE A  91      15.180  12.374  13.115  0.00  0.00      A     
ATOM   1398  CD2 PHE A  91      13.172  12.863  13.743  0.00  0.00      A     
ATOM   1399  HD2 PHE A  91      13.490  13.580  14.487  0.00  0.00      A     
ATOM   1400  C   PHE A  91       9.257  13.404  16.389  0.00  0.00      A     
ATOM   1401  O   PHE A  91       8.981  14.602  16.465  0.00  0.00      A     
ATOM   1402  N   LYS A  92       8.347  12.457  16.690  0.00  0.00      A     
ATOM   1403  HN  LYS A  92       8.680  11.503  16.786  0.00  0.00      A     
ATOM   1404  CA  LYS A  92       6.884  12.713  16.767  0.00  0.00      A     
ATOM   1405  HA  LYS A  92       6.585  13.192  15.832  0.00  0.00      A     
ATOM   1406  CB  LYS A  92       6.078  11.404  16.898  0.00  0.00      A     
ATOM   1407  HB1 LYS A  92       5.105  11.617  17.346  0.00  0.00      A     
ATOM   1408  HB2 LYS A  92       6.605  10.689  17.533  0.00  0.00      A     
ATOM   1409  CG  LYS A  92       5.844  10.819  15.500  0.00  0.00      A     
ATOM   1410  HG1 LYS A  92       6.810  10.560  15.067  0.00  0.00      A     
ATOM   1411  HG2 LYS A  92       5.373  11.584  14.882  0.00  0.00      A     
ATOM   1412  CD  LYS A  92       4.930   9.591  15.479  0.00  0.00      A     
ATOM   1413  HD1 LYS A  92       3.942   9.863  15.854  0.00  0.00      A     
ATOM   1414  HD2 LYS A  92       5.356   8.809  16.102  0.00  0.00      A     
ATOM   1415  CE  LYS A  92       4.821   9.091  14.035  0.00  0.00      A     
ATOM   1416  HE1 LYS A  92       5.827   8.838  13.683  0.00  0.00      A     
ATOM   1417  HE2 LYS A  92       4.440   9.895  13.399  0.00  0.00      A     
ATOM   1418  NZ  LYS A  92       3.954   7.897  13.932  0.00  0.00      A     
ATOM   1419  HZ1 LYS A  92       4.158   7.243  14.680  0.00  0.00      A     
ATOM   1420  HZ2 LYS A  92       4.140   7.404  13.064  0.00  0.00      A     
ATOM   1421  HZ3 LYS A  92       2.961   8.124  14.011  0.00  0.00      A     
ATOM   1422  C   LYS A  92       6.458  13.742  17.810  0.00  0.00      A     
ATOM   1423  O   LYS A  92       5.925  14.776  17.431  0.00  0.00      A     
ATOM   1424  N   ASP A  93       6.722  13.534  19.096  0.00  0.00      A     
ATOM   1425  HN  ASP A  93       7.062  12.626  19.377  0.00  0.00      A     
ATOM   1426  CA  ASP A  93       6.323  14.512  20.125  0.00  0.00      A     
ATOM   1427  HA  ASP A  93       5.277  14.759  19.956  0.00  0.00      A     
ATOM   1428  CB  ASP A  93       6.405  13.874  21.518  0.00  0.00      A     
ATOM   1429  HB1 ASP A  93       6.482  14.666  22.265  0.00  0.00      A     
ATOM   1430  HB2 ASP A  93       7.292  13.243  21.595  0.00  0.00      A     
ATOM   1431  CG  ASP A  93       5.140  13.053  21.796  0.00  0.00      A     
ATOM   1432  OD1 ASP A  93       4.781  12.176  20.982  0.00  0.00      A     
ATOM   1433  OD2 ASP A  93       4.421  13.357  22.774  0.00  0.00      A     
ATOM   1434  C   ASP A  93       7.048  15.872  20.015  0.00  0.00      A     
ATOM   1435  O   ASP A  93       6.412  16.915  20.165  0.00  0.00      A     
ATOM   1436  N   LYS A  94       8.316  15.909  19.579  0.00  0.00      A     
ATOM   1437  HN  LYS A  94       8.795  15.032  19.430  0.00  0.00      A     
ATOM   1438  CA  LYS A  94       8.987  17.176  19.199  0.00  0.00      A     
ATOM   1439  HA  LYS A  94       8.696  17.909  19.954  0.00  0.00      A     
ATOM   1440  CB  LYS A  94      10.517  17.030  19.318  0.00  0.00      A     
ATOM   1441  HB1 LYS A  94      10.918  16.437  18.497  0.00  0.00      A     
ATOM   1442  HB2 LYS A  94      10.733  16.509  20.252  0.00  0.00      A     
ATOM   1443  CG  LYS A  94      11.198  18.411  19.367  0.00  0.00      A     
ATOM   1444  HG1 LYS A  94      10.588  19.079  19.976  0.00  0.00      A     
ATOM   1445  HG2 LYS A  94      11.264  18.821  18.359  0.00  0.00      A     
ATOM   1446  CD  LYS A  94      12.601  18.379  19.983  0.00  0.00      A     
ATOM   1447  HD1 LYS A  94      13.283  17.822  19.338  0.00  0.00      A     
ATOM   1448  HD2 LYS A  94      12.550  17.902  20.964  0.00  0.00      A     
ATOM   1449  CE  LYS A  94      13.082  19.824  20.150  0.00  0.00      A     
ATOM   1450  HE1 LYS A  94      12.288  20.393  20.646  0.00  0.00      A     
ATOM   1451  HE2 LYS A  94      13.250  20.270  19.164  0.00  0.00      A     
ATOM   1452  NZ  LYS A  94      14.311  19.894  20.972  0.00  0.00      A     
ATOM   1453  HZ1 LYS A  94      14.161  19.450  21.877  0.00  0.00      A     
ATOM   1454  HZ2 LYS A  94      14.542  20.861  21.177  0.00  0.00      A     
ATOM   1455  HZ3 LYS A  94      15.125  19.506  20.498  0.00  0.00      A     
ATOM   1456  C   LYS A  94       8.482  17.801  17.877  0.00  0.00      A     
ATOM   1457  O   LYS A  94       8.788  18.959  17.596  0.00  0.00      A     
ATOM   1458  N   TYR A  95       7.580  17.128  17.154  0.00  0.00      A     
ATOM   1459  HN  TYR A  95       7.443  16.156  17.394  0.00  0.00      A     
ATOM   1460  CA  TYR A  95       6.698  17.682  16.105  0.00  0.00      A     
ATOM   1461  HA  TYR A  95       7.024  18.688  15.853  0.00  0.00      A     
ATOM   1462  CB  TYR A  95       6.789  16.841  14.822  0.00  0.00      A     
ATOM   1463  HB1 TYR A  95       6.020  17.183  14.129  0.00  0.00      A     
ATOM   1464  HB2 TYR A  95       6.551  15.806  15.070  0.00  0.00      A     
ATOM   1465  CG  TYR A  95       8.097  16.881  14.051  0.00  0.00      A     
ATOM   1466  CD1 TYR A  95       8.876  18.055  13.959  0.00  0.00      A     
ATOM   1467  HD1 TYR A  95       8.582  18.957  14.476  0.00  0.00      A     
ATOM   1468  CE1 TYR A  95      10.037  18.076  13.160  0.00  0.00      A     
ATOM   1469  HE1 TYR A  95      10.633  18.972  13.075  0.00  0.00      A     
ATOM   1470  CZ  TYR A  95      10.403  16.934  12.424  0.00  0.00      A     
ATOM   1471  OH  TYR A  95      11.496  16.964  11.623  0.00  0.00      A     
ATOM   1472  HH  TYR A  95      11.504  16.187  11.038  0.00  0.00      A     
ATOM   1473  CE2 TYR A  95       9.624  15.764  12.513  0.00  0.00      A     
ATOM   1474  HE2 TYR A  95       9.919  14.884  11.967  0.00  0.00      A     
ATOM   1475  CD2 TYR A  95       8.481  15.736  13.333  0.00  0.00      A     
ATOM   1476  HD2 TYR A  95       7.879  14.842  13.400  0.00  0.00      A     
ATOM   1477  C   TYR A  95       5.219  17.858  16.523  0.00  0.00      A     
ATOM   1478  O   TYR A  95       4.440  18.391  15.733  0.00  0.00      A     
ATOM   1479  N   LYS A  96       4.838  17.534  17.770  0.00  0.00      A     
ATOM   1480  HN  LYS A  96       5.509  17.028  18.337  0.00  0.00      A     
ATOM   1481  CA  LYS A  96       3.566  17.948  18.418  0.00  0.00      A     
ATOM   1482  HA  LYS A  96       2.793  18.099  17.664  0.00  0.00      A     
ATOM   1483  CB  LYS A  96       3.096  16.857  19.398  0.00  0.00      A     
ATOM   1484  HB1 LYS A  96       2.242  17.233  19.961  0.00  0.00      A     
ATOM   1485  HB2 LYS A  96       3.892  16.662  20.113  0.00  0.00      A     
ATOM   1486  CG  LYS A  96       2.689  15.527  18.748  0.00  0.00      A     
ATOM   1487  HG1 LYS A  96       3.507  15.154  18.136  0.00  0.00      A     
ATOM   1488  HG2 LYS A  96       1.818  15.679  18.113  0.00  0.00      A     
ATOM   1489  CD  LYS A  96       2.361  14.491  19.833  0.00  0.00      A     
ATOM   1490  HD1 LYS A  96       1.464  14.783  20.376  0.00  0.00      A     
ATOM   1491  HD2 LYS A  96       3.179  14.453  20.548  0.00  0.00      A     
ATOM   1492  CE  LYS A  96       2.157  13.105  19.225  0.00  0.00      A     
ATOM   1493  HE1 LYS A  96       2.981  12.893  18.536  0.00  0.00      A     
ATOM   1494  HE2 LYS A  96       1.226  13.098  18.650  0.00  0.00      A     
ATOM   1495  NZ  LYS A  96       2.123  12.072  20.286  0.00  0.00      A     
ATOM   1496  HZ1 LYS A  96       3.030  12.031  20.760  0.00  0.00      A     
ATOM   1497  HZ2 LYS A  96       1.938  11.153  19.902  0.00  0.00      A     
ATOM   1498  HZ3 LYS A  96       1.419  12.282  20.993  0.00  0.00      A     
ATOM   1499  C   LYS A  96       3.680  19.273  19.190  0.00  0.00      A     
ATOM   1500  O   LYS A  96       2.730  20.053  19.221  0.00  0.00      A     
ATOM   1501  N   GLN A  97       4.839  19.548  19.787  0.00  0.00      A     
ATOM   1502  HN  GLN A  97       5.514  18.794  19.773  0.00  0.00      A     
ATOM   1503  CA  GLN A  97       5.071  20.619  20.779  0.00  0.00      A     
ATOM   1504  HA  GLN A  97       4.365  20.428  21.587  0.00  0.00      A     
ATOM   1505  CB  GLN A  97       6.493  20.438  21.355  0.00  0.00      A     
ATOM   1506  HB1 GLN A  97       7.164  21.175  20.913  0.00  0.00      A     
ATOM   1507  HB2 GLN A  97       6.877  19.447  21.107  0.00  0.00      A     
ATOM   1508  CG  GLN A  97       6.501  20.564  22.887  0.00  0.00      A     
ATOM   1509  HG1 GLN A  97       5.840  19.801  23.292  0.00  0.00      A     
ATOM   1510  HG2 GLN A  97       6.120  21.539  23.186  0.00  0.00      A     
ATOM   1511  CD  GLN A  97       7.869  20.358  23.529  0.00  0.00      A     
ATOM   1512  OE1 GLN A  97       8.923  20.463  22.922  0.00  0.00      A     
ATOM   1513  NE2 GLN A  97       7.906  20.035  24.797  0.00  0.00      A     
ATOM   1514 HE21 GLN A  97       8.815  19.920  25.220  0.00  0.00      A     
ATOM   1515 HE22 GLN A  97       7.059  19.960  25.324  0.00  0.00      A     
ATOM   1516  C   GLN A  97       4.801  22.095  20.367  0.00  0.00      A     
ATOM   1517  O   GLN A  97       4.792  22.968  21.236  0.00  0.00      A     
ATOM   1518  N   ILE A  98       4.537  22.409  19.089  0.00  0.00      A     
ATOM   1519  HN  ILE A  98       4.545  21.651  18.417  0.00  0.00      A     
ATOM   1520  CA  ILE A  98       4.236  23.781  18.586  0.00  0.00      A     
ATOM   1521  HA  ILE A  98       3.989  24.399  19.449  0.00  0.00      A     
ATOM   1522  CB  ILE A  98       5.466  24.467  17.931  0.00  0.00      A     
ATOM   1523  HB  ILE A  98       5.213  25.522  17.813  0.00  0.00      A     
ATOM   1524  CG2 ILE A  98       6.685  24.407  18.866  0.00  0.00      A     
ATOM   1525 HG21 ILE A  98       6.409  24.806  19.842  0.00  0.00      A     
ATOM   1526 HG22 ILE A  98       7.495  25.013  18.473  0.00  0.00      A     
ATOM   1527 HG23 ILE A  98       7.042  23.385  18.977  0.00  0.00      A     
ATOM   1528  CG1 ILE A  98       5.789  23.933  16.519  0.00  0.00      A     
ATOM   1529 HG11 ILE A  98       4.917  24.083  15.888  0.00  0.00      A     
ATOM   1530 HG12 ILE A  98       5.985  22.869  16.564  0.00  0.00      A     
ATOM   1531  CD  ILE A  98       6.977  24.614  15.828  0.00  0.00      A     
ATOM   1532  HD1 ILE A  98       7.911  24.340  16.317  0.00  0.00      A     
ATOM   1533  HD2 ILE A  98       6.853  25.696  15.854  0.00  0.00      A     
ATOM   1534  HD3 ILE A  98       7.026  24.289  14.788  0.00  0.00      A     
ATOM   1535  C   ILE A  98       2.989  23.896  17.680  0.00  0.00      A     
ATOM   1536  O   ILE A  98       2.557  25.012  17.391  0.00  0.00      A     
ATOM   1537  N   PHE A  99       2.366  22.779  17.289  0.00  0.00      A     
ATOM   1538  HN  PHE A  99       2.880  21.916  17.432  0.00  0.00      A     
ATOM   1539  CA  PHE A  99       1.139  22.706  16.465  0.00  0.00      A     
ATOM   1540  HA  PHE A  99       0.721  23.706  16.350  0.00  0.00      A     
ATOM   1541  CB  PHE A  99       1.503  22.190  15.060  0.00  0.00      A     
ATOM   1542  HB1 PHE A  99       0.587  22.119  14.471  0.00  0.00      A     
ATOM   1543  HB2 PHE A  99       1.903  21.179  15.151  0.00  0.00      A     
ATOM   1544  CG  PHE A  99       2.484  23.048  14.275  0.00  0.00      A     
ATOM   1545  CD1 PHE A  99       3.758  22.554  13.929  0.00  0.00      A     
ATOM   1546  HD1 PHE A  99       4.061  21.565  14.243  0.00  0.00      A     
ATOM   1547  CE1 PHE A  99       4.642  23.334  13.161  0.00  0.00      A     
ATOM   1548  HE1 PHE A  99       5.624  22.952  12.909  0.00  0.00      A     
ATOM   1549  CZ  PHE A  99       4.249  24.606  12.713  0.00  0.00      A     
ATOM   1550  HZ  PHE A  99       4.924  25.202  12.112  0.00  0.00      A     
ATOM   1551  CE2 PHE A  99       2.977  25.101  13.049  0.00  0.00      A     
ATOM   1552  HE2 PHE A  99       2.670  26.080  12.706  0.00  0.00      A     
ATOM   1553  CD2 PHE A  99       2.103  24.331  13.837  0.00  0.00      A     
ATOM   1554  HD2 PHE A  99       1.123  24.716  14.082  0.00  0.00      A     
ATOM   1555  C   PHE A  99       0.003  21.847  17.077  0.00  0.00      A     
ATOM   1556  O   PHE A  99      -1.156  21.994  16.679  0.00  0.00      A     
ATOM   1557  N   LEU A 100       0.304  21.000  18.071  0.00  0.00      A     
ATOM   1558  HN  LEU A 100       1.287  20.895  18.296  0.00  0.00      A     
ATOM   1559  CA  LEU A 100      -0.652  20.196  18.861  0.00  0.00      A     
ATOM   1560  HA  LEU A 100      -1.659  20.458  18.547  0.00  0.00      A     
ATOM   1561  CB  LEU A 100      -0.417  18.702  18.544  0.00  0.00      A     
ATOM   1562  HB1 LEU A 100       0.564  18.436  18.930  0.00  0.00      A     
ATOM   1563  HB2 LEU A 100      -0.389  18.558  17.464  0.00  0.00      A     
ATOM   1564  CG  LEU A 100      -1.460  17.736  19.149  0.00  0.00      A     
ATOM   1565  HG  LEU A 100      -1.759  18.069  20.138  0.00  0.00      A     
ATOM   1566  CD1 LEU A 100      -2.707  17.601  18.283  0.00  0.00      A     
ATOM   1567 HD11 LEU A 100      -3.486  17.078  18.838  0.00  0.00      A     
ATOM   1568 HD12 LEU A 100      -2.467  17.023  17.397  0.00  0.00      A     
ATOM   1569 HD13 LEU A 100      -3.075  18.581  17.994  0.00  0.00      A     
ATOM   1570  CD2 LEU A 100      -0.884  16.335  19.300  0.00  0.00      A     
ATOM   1571 HD21 LEU A 100      -0.524  15.972  18.338  0.00  0.00      A     
ATOM   1572 HD22 LEU A 100      -1.647  15.659  19.686  0.00  0.00      A     
ATOM   1573 HD23 LEU A 100      -0.066  16.374  20.015  0.00  0.00      A     
ATOM   1574  C   LEU A 100      -0.560  20.466  20.386  0.00  0.00      A     
ATOM   1575  O   LEU A 100      -1.559  20.367  21.096  0.00  0.00      A     
ATOM   1576  N   GLY A 101       0.608  20.865  20.895  0.00  0.00      A     
ATOM   1577  HN  GLY A 101       1.403  20.862  20.268  0.00  0.00      A     
ATOM   1578  CA  GLY A 101       0.863  21.169  22.316  0.00  0.00      A     
ATOM   1579  HA1 GLY A 101       1.895  21.502  22.413  0.00  0.00      A     
ATOM   1580  HA2 GLY A 101       0.751  20.254  22.897  0.00  0.00      A     
ATOM   1581  C   GLY A 101      -0.026  22.245  22.963  0.00  0.00      A     
ATOM   1582  O   GLY A 101      -0.087  22.333  24.187  0.00  0.00      A     
ATOM   1583  N   GLY A 102      -0.758  23.029  22.167  0.00  0.00      A     
ATOM   1584  HN  GLY A 102      -0.573  22.947  21.175  0.00  0.00      A     
ATOM   1585  CA  GLY A 102      -1.756  24.022  22.602  0.00  0.00      A     
ATOM   1586  HA1 GLY A 102      -1.419  25.021  22.333  0.00  0.00      A     
ATOM   1587  HA2 GLY A 102      -1.865  23.987  23.681  0.00  0.00      A     
ATOM   1588  C   GLY A 102      -3.166  23.818  22.037  0.00  0.00      A     
ATOM   1589  O   GLY A 102      -3.933  24.775  21.973  0.00  0.00      A     
ATOM   1590  N   VAL A 103      -3.515  22.593  21.627  0.00  0.00      A     
ATOM   1591  HN  VAL A 103      -2.823  21.855  21.701  0.00  0.00      A     
ATOM   1592  CA  VAL A 103      -4.869  22.224  21.147  0.00  0.00      A     
ATOM   1593  HA  VAL A 103      -5.557  23.032  21.399  0.00  0.00      A     
ATOM   1594  CB  VAL A 103      -4.939  22.045  19.613  0.00  0.00      A     
ATOM   1595  HB  VAL A 103      -5.985  22.065  19.322  0.00  0.00      A     
ATOM   1596  CG1 VAL A 103      -4.231  23.172  18.849  0.00  0.00      A     
ATOM   1597 HG11 VAL A 103      -4.570  24.141  19.218  0.00  0.00      A     
ATOM   1598 HG12 VAL A 103      -4.452  23.097  17.785  0.00  0.00      A     
ATOM   1599 HG13 VAL A 103      -3.151  23.101  18.986  0.00  0.00      A     
ATOM   1600  CG2 VAL A 103      -4.393  20.708  19.120  0.00  0.00      A     
ATOM   1601 HG21 VAL A 103      -3.465  20.489  19.627  0.00  0.00      A     
ATOM   1602 HG22 VAL A 103      -4.218  20.740  18.044  0.00  0.00      A     
ATOM   1603 HG23 VAL A 103      -5.098  19.910  19.339  0.00  0.00      A     
ATOM   1604  C   VAL A 103      -5.398  20.971  21.847  0.00  0.00      A     
ATOM   1605  O   VAL A 103      -4.631  20.134  22.323  0.00  0.00      A     
ATOM   1606  N   ASP A 104      -6.717  20.807  21.878  0.00  0.00      A     
ATOM   1607  HN  ASP A 104      -7.278  21.529  21.446  0.00  0.00      A     
ATOM   1608  CA  ASP A 104      -7.413  19.781  22.669  0.00  0.00      A     
ATOM   1609  HA  ASP A 104      -6.713  18.986  22.914  0.00  0.00      A     
ATOM   1610  CB  ASP A 104      -7.858  20.432  23.987  0.00  0.00      A     
ATOM   1611  HB1 ASP A 104      -8.439  21.324  23.764  0.00  0.00      A     
ATOM   1612  HB2 ASP A 104      -6.979  20.745  24.550  0.00  0.00      A     
ATOM   1613  CG  ASP A 104      -8.691  19.487  24.847  0.00  0.00      A     
ATOM   1614  OD1 ASP A 104      -9.926  19.678  24.940  0.00  0.00      A     
ATOM   1615  OD2 ASP A 104      -8.139  18.498  25.370  0.00  0.00      A     
ATOM   1616  C   ASP A 104      -8.608  19.126  21.941  0.00  0.00      A     
ATOM   1617  O   ASP A 104      -9.311  19.763  21.150  0.00  0.00      A     
ATOM   1618  N   LYS A 105      -8.873  17.852  22.259  0.00  0.00      A     
ATOM   1619  HN  LYS A 105      -8.194  17.401  22.871  0.00  0.00      A     
ATOM   1620  CA  LYS A 105      -9.960  16.992  21.731  0.00  0.00      A     
ATOM   1621  HA  LYS A 105      -9.824  16.955  20.650  0.00  0.00      A     
ATOM   1622  CB  LYS A 105      -9.762  15.562  22.296  0.00  0.00      A     
ATOM   1623  HB1 LYS A 105     -10.501  15.365  23.075  0.00  0.00      A     
ATOM   1624  HB2 LYS A 105      -8.788  15.506  22.786  0.00  0.00      A     
ATOM   1625  CG  LYS A 105      -9.782  14.405  21.273  0.00  0.00      A     
ATOM   1626  HG1 LYS A 105      -9.450  13.513  21.806  0.00  0.00      A     
ATOM   1627  HG2 LYS A 105      -9.048  14.601  20.492  0.00  0.00      A     
ATOM   1628  CD  LYS A 105     -11.138  14.064  20.630  0.00  0.00      A     
ATOM   1629  HD1 LYS A 105     -11.934  14.195  21.365  0.00  0.00      A     
ATOM   1630  HD2 LYS A 105     -11.127  13.014  20.335  0.00  0.00      A     
ATOM   1631  CE  LYS A 105     -11.418  14.902  19.378  0.00  0.00      A     
ATOM   1632  HE1 LYS A 105     -10.685  14.646  18.608  0.00  0.00      A     
ATOM   1633  HE2 LYS A 105     -11.292  15.960  19.620  0.00  0.00      A     
ATOM   1634  NZ  LYS A 105     -12.793  14.683  18.870  0.00  0.00      A     
ATOM   1635  HZ1 LYS A 105     -12.959  13.701  18.662  0.00  0.00      A     
ATOM   1636  HZ2 LYS A 105     -12.969  15.229  18.028  0.00  0.00      A     
ATOM   1637  HZ3 LYS A 105     -13.491  15.008  19.534  0.00  0.00      A     
ATOM   1638  C   LYS A 105     -11.411  17.488  21.947  0.00  0.00      A     
ATOM   1639  O   LYS A 105     -12.334  16.761  21.592  0.00  0.00      A     
ATOM   1640  N   ARG A 106     -11.655  18.688  22.498  0.00  0.00      A     
ATOM   1641  HN  ARG A 106     -10.847  19.198  22.833  0.00  0.00      A     
ATOM   1642  CA  ARG A 106     -13.008  19.274  22.712  0.00  0.00      A     
ATOM   1643  HA  ARG A 106     -13.761  18.573  22.344  0.00  0.00      A     
ATOM   1644  CB  ARG A 106     -13.291  19.427  24.220  0.00  0.00      A     
ATOM   1645  HB1 ARG A 106     -14.189  20.029  24.366  0.00  0.00      A     
ATOM   1646  HB2 ARG A 106     -12.463  19.949  24.693  0.00  0.00      A     
ATOM   1647  CG  ARG A 106     -13.516  18.060  24.899  0.00  0.00      A     
ATOM   1648  HG1 ARG A 106     -12.955  17.277  24.388  0.00  0.00      A     
ATOM   1649  HG2 ARG A 106     -14.575  17.809  24.824  0.00  0.00      A     
ATOM   1650  CD  ARG A 106     -13.103  18.051  26.375  0.00  0.00      A     
ATOM   1651  HD1 ARG A 106     -13.517  17.152  26.838  0.00  0.00      A     
ATOM   1652  HD2 ARG A 106     -13.530  18.924  26.875  0.00  0.00      A     
ATOM   1653  NE  ARG A 106     -11.632  18.045  26.521  0.00  0.00      A     
ATOM   1654  HE  ARG A 106     -11.065  18.381  25.750  0.00  0.00      A     
ATOM   1655  CZ  ARG A 106     -10.940  17.841  27.611  0.00  0.00      A     
ATOM   1656  NH1 ARG A 106     -11.463  17.577  28.749  0.00  0.00      A     
ATOM   1657 HH11 ARG A 106     -10.852  17.601  29.551  0.00  0.00      A     
ATOM   1658 HH12 ARG A 106     -12.467  17.565  28.845  0.00  0.00      A     
ATOM   1659  NH2 ARG A 106      -9.662  17.911  27.594  0.00  0.00      A     
ATOM   1660 HH21 ARG A 106      -9.121  17.792  28.438  0.00  0.00      A     
ATOM   1661 HH22 ARG A 106      -9.179  18.112  26.722  0.00  0.00      A     
ATOM   1662  C   ARG A 106     -13.294  20.524  21.863  0.00  0.00      A     
ATOM   1663  O   ARG A 106     -13.610  20.361  20.689  0.00  0.00      A     
ATOM   1664  N   THR A 107     -13.161  21.743  22.382  0.00  0.00      A     
ATOM   1665  HN  THR A 107     -12.683  21.803  23.275  0.00  0.00      A     
ATOM   1666  CA  THR A 107     -13.797  22.995  21.873  0.00  0.00      A     
ATOM   1667  HA  THR A 107     -14.874  22.851  21.901  0.00  0.00      A     
ATOM   1668  CB  THR A 107     -13.480  24.209  22.769  0.00  0.00      A     
ATOM   1669  HB  THR A 107     -14.021  25.080  22.400  0.00  0.00      A     
ATOM   1670  CG2 THR A 107     -13.840  24.019  24.240  0.00  0.00      A     
ATOM   1671 HG21 THR A 107     -13.250  23.219  24.684  0.00  0.00      A     
ATOM   1672 HG22 THR A 107     -14.898  23.776  24.329  0.00  0.00      A     
ATOM   1673 HG23 THR A 107     -13.647  24.946  24.781  0.00  0.00      A     
ATOM   1674  OG1 THR A 107     -12.101  24.473  22.706  0.00  0.00      A     
ATOM   1675  HG1 THR A 107     -11.874  25.149  23.370  0.00  0.00      A     
ATOM   1676  C   THR A 107     -13.490  23.464  20.442  0.00  0.00      A     
ATOM   1677  O   THR A 107     -14.241  24.289  19.925  0.00  0.00      A     
ATOM   1678  N   GLN A 108     -12.402  23.017  19.800  0.00  0.00      A     
ATOM   1679  HN  GLN A 108     -11.823  22.366  20.304  0.00  0.00      A     
ATOM   1680  CA  GLN A 108     -11.823  23.663  18.596  0.00  0.00      A     
ATOM   1681  HA  GLN A 108     -12.595  24.254  18.105  0.00  0.00      A     
ATOM   1682  CB  GLN A 108     -10.724  24.643  19.062  0.00  0.00      A     
ATOM   1683  HB1 GLN A 108     -10.114  24.963  18.219  0.00  0.00      A     
ATOM   1684  HB2 GLN A 108     -10.075  24.121  19.756  0.00  0.00      A     
ATOM   1685  CG  GLN A 108     -11.274  25.913  19.737  0.00  0.00      A     
ATOM   1686  HG1 GLN A 108     -12.104  25.687  20.394  0.00  0.00      A     
ATOM   1687  HG2 GLN A 108     -11.635  26.585  18.966  0.00  0.00      A     
ATOM   1688  CD  GLN A 108     -10.235  26.628  20.579  0.00  0.00      A     
ATOM   1689  OE1 GLN A 108      -9.544  26.048  21.398  0.00  0.00      A     
ATOM   1690  NE2 GLN A 108     -10.057  27.915  20.424  0.00  0.00      A     
ATOM   1691 HE21 GLN A 108      -9.266  28.313  20.905  0.00  0.00      A     
ATOM   1692 HE22 GLN A 108     -10.588  28.410  19.721  0.00  0.00      A     
ATOM   1693  C   GLN A 108     -11.337  22.671  17.503  0.00  0.00      A     
ATOM   1694  O   GLN A 108     -10.191  22.722  17.042  0.00  0.00      A     
ATOM   1695  N   PHE A 109     -12.204  21.741  17.080  0.00  0.00      A     
ATOM   1696  HN  PHE A 109     -13.125  21.734  17.507  0.00  0.00      A     
ATOM   1697  CA  PHE A 109     -11.884  20.654  16.129  0.00  0.00      A     
ATOM   1698  HA  PHE A 109     -11.214  19.961  16.633  0.00  0.00      A     
ATOM   1699  CB  PHE A 109     -13.158  19.867  15.804  0.00  0.00      A     
ATOM   1700  HB1 PHE A 109     -13.945  20.569  15.548  0.00  0.00      A     
ATOM   1701  HB2 PHE A 109     -13.486  19.348  16.701  0.00  0.00      A     
ATOM   1702  CG  PHE A 109     -13.035  18.864  14.669  0.00  0.00      A     
ATOM   1703  CD1 PHE A 109     -12.410  17.617  14.860  0.00  0.00      A     
ATOM   1704  HD1 PHE A 109     -11.983  17.364  15.816  0.00  0.00      A     
ATOM   1705  CE1 PHE A 109     -12.356  16.684  13.808  0.00  0.00      A     
ATOM   1706  HE1 PHE A 109     -11.906  15.713  13.957  0.00  0.00      A     
ATOM   1707  CZ  PHE A 109     -12.920  16.998  12.563  0.00  0.00      A     
ATOM   1708  HZ  PHE A 109     -12.883  16.287  11.753  0.00  0.00      A     
ATOM   1709  CE2 PHE A 109     -13.531  18.244  12.366  0.00  0.00      A     
ATOM   1710  HE2 PHE A 109     -13.973  18.484  11.412  0.00  0.00      A     
ATOM   1711  CD2 PHE A 109     -13.573  19.180  13.409  0.00  0.00      A     
ATOM   1712  HD2 PHE A 109     -14.029  20.142  13.237  0.00  0.00      A     
ATOM   1713  C   PHE A 109     -11.151  21.089  14.844  0.00  0.00      A     
ATOM   1714  O   PHE A 109     -10.093  20.537  14.548  0.00  0.00      A     
ATOM   1715  N   TRP A 110     -11.607  22.127  14.131  0.00  0.00      A     
ATOM   1716  HN  TRP A 110     -12.499  22.529  14.404  0.00  0.00      A     
ATOM   1717  CA  TRP A 110     -10.928  22.690  12.940  0.00  0.00      A     
ATOM   1718  HA  TRP A 110     -10.631  21.855  12.309  0.00  0.00      A     
ATOM   1719  CB  TRP A 110     -11.914  23.542  12.126  0.00  0.00      A     
ATOM   1720  HB1 TRP A 110     -11.376  24.024  11.309  0.00  0.00      A     
ATOM   1721  HB2 TRP A 110     -12.302  24.335  12.768  0.00  0.00      A     
ATOM   1722  CG  TRP A 110     -13.066  22.815  11.489  0.00  0.00      A     
ATOM   1723  CD1 TRP A 110     -14.336  23.277  11.471  0.00  0.00      A     
ATOM   1724  HD1 TRP A 110     -14.659  24.211  11.922  0.00  0.00      A     
ATOM   1725  NE1 TRP A 110     -15.135  22.425  10.738  0.00  0.00      A     
ATOM   1726  HE1 TRP A 110     -16.095  22.650  10.487  0.00  0.00      A     
ATOM   1727  CE2 TRP A 110     -14.417  21.377  10.215  0.00  0.00      A     
ATOM   1728  CZ2 TRP A 110     -14.770  20.318   9.364  0.00  0.00      A     
ATOM   1729  HZ2 TRP A 110     -15.792  20.207   9.032  0.00  0.00      A     
ATOM   1730  CH2 TRP A 110     -13.780  19.409   8.954  0.00  0.00      A     
ATOM   1731  HH2 TRP A 110     -14.032  18.578   8.308  0.00  0.00      A     
ATOM   1732  CZ3 TRP A 110     -12.456  19.582   9.391  0.00  0.00      A     
ATOM   1733  HZ3 TRP A 110     -11.689  18.889   9.066  0.00  0.00      A     
ATOM   1734  CE3 TRP A 110     -12.111  20.656  10.237  0.00  0.00      A     
ATOM   1735  HE3 TRP A 110     -11.081  20.777  10.533  0.00  0.00      A     
ATOM   1736  CD2 TRP A 110     -13.081  21.588  10.680  0.00  0.00      A     
ATOM   1737  C   TRP A 110      -9.599  23.438  13.216  0.00  0.00      A     
ATOM   1738  O   TRP A 110      -9.097  24.175  12.365  0.00  0.00      A     
ATOM   1739  N   LEU A 111      -8.984  23.216  14.382  0.00  0.00      A     
ATOM   1740  HN  LEU A 111      -9.498  22.649  15.044  0.00  0.00      A     
ATOM   1741  CA  LEU A 111      -7.597  23.583  14.720  0.00  0.00      A     
ATOM   1742  HA  LEU A 111      -7.041  23.741  13.797  0.00  0.00      A     
ATOM   1743  CB  LEU A 111      -7.646  24.916  15.480  0.00  0.00      A     
ATOM   1744  HB1 LEU A 111      -8.175  24.763  16.419  0.00  0.00      A     
ATOM   1745  HB2 LEU A 111      -8.222  25.624  14.885  0.00  0.00      A     
ATOM   1746  CG  LEU A 111      -6.282  25.560  15.770  0.00  0.00      A     
ATOM   1747  HG  LEU A 111      -5.670  24.892  16.376  0.00  0.00      A     
ATOM   1748  CD1 LEU A 111      -5.537  25.925  14.491  0.00  0.00      A     
ATOM   1749 HD11 LEU A 111      -5.190  25.024  13.988  0.00  0.00      A     
ATOM   1750 HD12 LEU A 111      -4.676  26.545  14.726  0.00  0.00      A     
ATOM   1751 HD13 LEU A 111      -6.195  26.479  13.823  0.00  0.00      A     
ATOM   1752  CD2 LEU A 111      -6.518  26.846  16.544  0.00  0.00      A     
ATOM   1753 HD21 LEU A 111      -7.065  27.556  15.924  0.00  0.00      A     
ATOM   1754 HD22 LEU A 111      -5.564  27.278  16.831  0.00  0.00      A     
ATOM   1755 HD23 LEU A 111      -7.090  26.628  17.444  0.00  0.00      A     
ATOM   1756  C   LEU A 111      -6.844  22.464  15.482  0.00  0.00      A     
ATOM   1757  O   LEU A 111      -5.627  22.319  15.337  0.00  0.00      A     
ATOM   1758  N   TYR A 112      -7.568  21.595  16.200  0.00  0.00      A     
ATOM   1759  HN  TYR A 112      -8.537  21.826  16.390  0.00  0.00      A     
ATOM   1760  CA  TYR A 112      -7.106  20.239  16.543  0.00  0.00      A     
ATOM   1761  HA  TYR A 112      -6.221  20.314  17.169  0.00  0.00      A     
ATOM   1762  CB  TYR A 112      -8.199  19.516  17.348  0.00  0.00      A     
ATOM   1763  HB1 TYR A 112      -9.107  19.477  16.752  0.00  0.00      A     
ATOM   1764  HB2 TYR A 112      -8.421  20.095  18.243  0.00  0.00      A     
ATOM   1765  CG  TYR A 112      -7.847  18.096  17.758  0.00  0.00      A     
ATOM   1766  CD1 TYR A 112      -7.219  17.855  18.994  0.00  0.00      A     
ATOM   1767  HD1 TYR A 112      -7.005  18.677  19.661  0.00  0.00      A     
ATOM   1768  CE1 TYR A 112      -6.863  16.542  19.362  0.00  0.00      A     
ATOM   1769  HE1 TYR A 112      -6.377  16.342  20.306  0.00  0.00      A     
ATOM   1770  CZ  TYR A 112      -7.123  15.470  18.489  0.00  0.00      A     
ATOM   1771  OH  TYR A 112      -6.771  14.207  18.837  0.00  0.00      A     
ATOM   1772  HH  TYR A 112      -6.982  13.574  18.153  0.00  0.00      A     
ATOM   1773  CE2 TYR A 112      -7.758  15.706  17.253  0.00  0.00      A     
ATOM   1774  HE2 TYR A 112      -7.947  14.880  16.588  0.00  0.00      A     
ATOM   1775  CD2 TYR A 112      -8.130  17.018  16.893  0.00  0.00      A     
ATOM   1776  HD2 TYR A 112      -8.618  17.205  15.945  0.00  0.00      A     
ATOM   1777  C   TYR A 112      -6.708  19.410  15.305  0.00  0.00      A     
ATOM   1778  O   TYR A 112      -5.688  18.721  15.331  0.00  0.00      A     
ATOM   1779  N   PHE A 113      -7.476  19.503  14.210  0.00  0.00      A     
ATOM   1780  HN  PHE A 113      -8.323  20.058  14.281  0.00  0.00      A     
ATOM   1781  CA  PHE A 113      -7.266  18.754  12.961  0.00  0.00      A     
ATOM   1782  HA  PHE A 113      -7.386  17.694  13.185  0.00  0.00      A     
ATOM   1783  CB  PHE A 113      -8.351  19.137  11.937  0.00  0.00      A     
ATOM   1784  HB1 PHE A 113      -8.115  20.103  11.490  0.00  0.00      A     
ATOM   1785  HB2 PHE A 113      -9.297  19.257  12.465  0.00  0.00      A     
ATOM   1786  CG  PHE A 113      -8.574  18.120  10.828  0.00  0.00      A     
ATOM   1787  CD1 PHE A 113      -9.800  17.432  10.749  0.00  0.00      A     
ATOM   1788  HD1 PHE A 113     -10.575  17.629  11.475  0.00  0.00      A     
ATOM   1789  CE1 PHE A 113     -10.035  16.504   9.718  0.00  0.00      A     
ATOM   1790  HE1 PHE A 113     -10.982  15.985   9.661  0.00  0.00      A     
ATOM   1791  CZ  PHE A 113      -9.042  16.264   8.753  0.00  0.00      A     
ATOM   1792  HZ  PHE A 113      -9.230  15.569   7.947  0.00  0.00      A     
ATOM   1793  CE2 PHE A 113      -7.818  16.950   8.823  0.00  0.00      A     
ATOM   1794  HE2 PHE A 113      -7.065  16.793   8.064  0.00  0.00      A     
ATOM   1795  CD2 PHE A 113      -7.583  17.873   9.858  0.00  0.00      A     
ATOM   1796  HD2 PHE A 113      -6.648  18.414   9.880  0.00  0.00      A     
ATOM   1797  C   PHE A 113      -5.845  18.917  12.399  0.00  0.00      A     
ATOM   1798  O   PHE A 113      -5.110  17.933  12.348  0.00  0.00      A     
ATOM   1799  N   ALA A 114      -5.412  20.140  12.069  0.00  0.00      A     
ATOM   1800  HN  ALA A 114      -6.067  20.915  12.059  0.00  0.00      A     
ATOM   1801  CA  ALA A 114      -4.041  20.399  11.612  0.00  0.00      A     
ATOM   1802  HA  ALA A 114      -3.858  19.789  10.729  0.00  0.00      A     
ATOM   1803  CB  ALA A 114      -3.933  21.869  11.206  0.00  0.00      A     
ATOM   1804  HB1 ALA A 114      -4.186  22.510  12.051  0.00  0.00      A     
ATOM   1805  HB2 ALA A 114      -4.609  22.074  10.375  0.00  0.00      A     
ATOM   1806  HB3 ALA A 114      -2.914  22.082  10.886  0.00  0.00      A     
ATOM   1807  C   ALA A 114      -2.947  20.018  12.630  0.00  0.00      A     
ATOM   1808  O   ALA A 114      -1.895  19.512  12.244  0.00  0.00      A     
ATOM   1809  N   GLY A 115      -3.210  20.162  13.934  0.00  0.00      A     
ATOM   1810  HN  GLY A 115      -4.099  20.563  14.197  0.00  0.00      A     
ATOM   1811  CA  GLY A 115      -2.297  19.685  14.984  0.00  0.00      A     
ATOM   1812  HA1 GLY A 115      -2.709  19.939  15.960  0.00  0.00      A     
ATOM   1813  HA2 GLY A 115      -1.330  20.175  14.871  0.00  0.00      A     
ATOM   1814  C   GLY A 115      -2.069  18.172  14.939  0.00  0.00      A     
ATOM   1815  O   GLY A 115      -0.928  17.710  14.893  0.00  0.00      A     
ATOM   1816  N   ASN A 116      -3.148  17.387  14.874  0.00  0.00      A     
ATOM   1817  HN  ASN A 116      -4.059  17.835  14.915  0.00  0.00      A     
ATOM   1818  CA  ASN A 116      -3.096  15.938  14.652  0.00  0.00      A     
ATOM   1819  HA  ASN A 116      -2.492  15.474  15.435  0.00  0.00      A     
ATOM   1820  CB  ASN A 116      -4.544  15.413  14.761  0.00  0.00      A     
ATOM   1821  HB1 ASN A 116      -5.174  15.957  14.058  0.00  0.00      A     
ATOM   1822  HB2 ASN A 116      -4.925  15.604  15.764  0.00  0.00      A     
ATOM   1823  CG  ASN A 116      -4.698  13.931  14.475  0.00  0.00      A     
ATOM   1824  OD1 ASN A 116      -3.790  13.126  14.596  0.00  0.00      A     
ATOM   1825  ND2 ASN A 116      -5.855  13.503  14.049  0.00  0.00      A     
ATOM   1826 HD21 ASN A 116      -5.917  12.523  13.855  0.00  0.00      A     
ATOM   1827 HD22 ASN A 116      -6.623  14.135  13.896  0.00  0.00      A     
ATOM   1828  C   ASN A 116      -2.425  15.578  13.307  0.00  0.00      A     
ATOM   1829  O   ASN A 116      -1.656  14.618  13.225  0.00  0.00      A     
ATOM   1830  N   LEU A 117      -2.701  16.346  12.252  0.00  0.00      A     
ATOM   1831  HN  LEU A 117      -3.370  17.101  12.376  0.00  0.00      A     
ATOM   1832  CA  LEU A 117      -2.221  16.074  10.900  0.00  0.00      A     
ATOM   1833  HA  LEU A 117      -2.354  15.010  10.719  0.00  0.00      A     
ATOM   1834  CB  LEU A 117      -3.085  16.887   9.913  0.00  0.00      A     
ATOM   1835  HB1 LEU A 117      -2.672  17.887   9.796  0.00  0.00      A     
ATOM   1836  HB2 LEU A 117      -4.100  16.994  10.291  0.00  0.00      A     
ATOM   1837  CG  LEU A 117      -3.173  16.200   8.553  0.00  0.00      A     
ATOM   1838  HG  LEU A 117      -2.188  15.849   8.248  0.00  0.00      A     
ATOM   1839  CD1 LEU A 117      -4.126  15.021   8.666  0.00  0.00      A     
ATOM   1840 HD11 LEU A 117      -3.844  14.343   9.463  0.00  0.00      A     
ATOM   1841 HD12 LEU A 117      -4.074  14.489   7.732  0.00  0.00      A     
ATOM   1842 HD13 LEU A 117      -5.143  15.371   8.842  0.00  0.00      A     
ATOM   1843  CD2 LEU A 117      -3.727  17.126   7.479  0.00  0.00      A     
ATOM   1844 HD21 LEU A 117      -3.813  16.593   6.533  0.00  0.00      A     
ATOM   1845 HD22 LEU A 117      -3.058  17.974   7.343  0.00  0.00      A     
ATOM   1846 HD23 LEU A 117      -4.712  17.488   7.769  0.00  0.00      A     
ATOM   1847  C   LEU A 117      -0.722  16.346  10.704  0.00  0.00      A     
ATOM   1848  O   LEU A 117       0.038  15.430  10.386  0.00  0.00      A     
ATOM   1849  N   ALA A 118      -0.285  17.583  10.929  0.00  0.00      A     
ATOM   1850  HN  ALA A 118      -0.960  18.289  11.213  0.00  0.00      A     
ATOM   1851  CA  ALA A 118       1.080  18.030  10.672  0.00  0.00      A     
ATOM   1852  HA  ALA A 118       1.371  17.688   9.677  0.00  0.00      A     
ATOM   1853  CB  ALA A 118       1.063  19.557  10.647  0.00  0.00      A     
ATOM   1854  HB1 ALA A 118       0.264  19.913   9.995  0.00  0.00      A     
ATOM   1855  HB2 ALA A 118       2.010  19.910  10.245  0.00  0.00      A     
ATOM   1856  HB3 ALA A 118       0.905  19.957  11.650  0.00  0.00      A     
ATOM   1857  C   ALA A 118       2.126  17.474  11.663  0.00  0.00      A     
ATOM   1858  O   ALA A 118       3.304  17.397  11.313  0.00  0.00      A     
ATOM   1859  N   SER A 119       1.714  17.025  12.859  0.00  0.00      A     
ATOM   1860  HN  SER A 119       0.756  17.207  13.125  0.00  0.00      A     
ATOM   1861  CA  SER A 119       2.574  16.234  13.773  0.00  0.00      A     
ATOM   1862  HA  SER A 119       3.482  16.796  13.990  0.00  0.00      A     
ATOM   1863  CB  SER A 119       1.871  15.930  15.103  0.00  0.00      A     
ATOM   1864  HB1 SER A 119       2.563  15.380  15.743  0.00  0.00      A     
ATOM   1865  HB2 SER A 119       0.992  15.309  14.926  0.00  0.00      A     
ATOM   1866  OG  SER A 119       1.476  17.106  15.775  0.00  0.00      A     
ATOM   1867  HG1 SER A 119       0.608  17.390  15.425  0.00  0.00      A     
ATOM   1868  C   SER A 119       2.991  14.889  13.161  0.00  0.00      A     
ATOM   1869  O   SER A 119       4.155  14.494  13.222  0.00  0.00      A     
ATOM   1870  N   GLY A 120       2.047  14.205  12.501  0.00  0.00      A     
ATOM   1871  HN  GLY A 120       1.116  14.602  12.466  0.00  0.00      A     
ATOM   1872  CA  GLY A 120       2.309  12.976  11.738  0.00  0.00      A     
ATOM   1873  HA1 GLY A 120       1.362  12.476  11.542  0.00  0.00      A     
ATOM   1874  HA2 GLY A 120       2.941  12.307  12.323  0.00  0.00      A     
ATOM   1875  C   GLY A 120       2.993  13.231  10.390  0.00  0.00      A     
ATOM   1876  O   GLY A 120       3.933  12.519  10.039  0.00  0.00      A     
ATOM   1877  N   GLY A 121       2.576  14.282   9.673  0.00  0.00      A     
ATOM   1878  HN  GLY A 121       1.764  14.786  10.014  0.00  0.00      A     
ATOM   1879  CA  GLY A 121       3.194  14.743   8.420  0.00  0.00      A     
ATOM   1880  HA1 GLY A 121       2.718  15.671   8.103  0.00  0.00      A     
ATOM   1881  HA2 GLY A 121       3.039  13.995   7.644  0.00  0.00      A     
ATOM   1882  C   GLY A 121       4.698  15.004   8.534  0.00  0.00      A     
ATOM   1883  O   GLY A 121       5.485  14.357   7.849  0.00  0.00      A     
ATOM   1884  N   ALA A 122       5.127  15.855   9.471  0.00  0.00      A     
ATOM   1885  HN  ALA A 122       4.447  16.364  10.025  0.00  0.00      A     
ATOM   1886  CA  ALA A 122       6.550  16.112   9.720  0.00  0.00      A     
ATOM   1887  HA  ALA A 122       6.998  16.506   8.805  0.00  0.00      A     
ATOM   1888  CB  ALA A 122       6.643  17.201  10.794  0.00  0.00      A     
ATOM   1889  HB1 ALA A 122       6.184  16.856  11.721  0.00  0.00      A     
ATOM   1890  HB2 ALA A 122       6.126  18.098  10.455  0.00  0.00      A     
ATOM   1891  HB3 ALA A 122       7.688  17.452  10.977  0.00  0.00      A     
ATOM   1892  C   ALA A 122       7.355  14.844  10.099  0.00  0.00      A     
ATOM   1893  O   ALA A 122       8.469  14.638   9.613  0.00  0.00      A     
ATOM   1894  N   ALA A 123       6.799  13.940  10.914  0.00  0.00      A     
ATOM   1895  HN  ALA A 123       5.885  14.137  11.302  0.00  0.00      A     
ATOM   1896  CA  ALA A 123       7.447  12.665  11.247  0.00  0.00      A     
ATOM   1897  HA  ALA A 123       8.452  12.872  11.619  0.00  0.00      A     
ATOM   1898  CB  ALA A 123       6.652  12.017  12.382  0.00  0.00      A     
ATOM   1899  HB1 ALA A 123       6.616  12.697  13.234  0.00  0.00      A     
ATOM   1900  HB2 ALA A 123       7.140  11.089  12.684  0.00  0.00      A     
ATOM   1901  HB3 ALA A 123       5.635  11.799  12.056  0.00  0.00      A     
ATOM   1902  C   ALA A 123       7.612  11.714  10.037  0.00  0.00      A     
ATOM   1903  O   ALA A 123       8.693  11.151   9.837  0.00  0.00      A     
ATOM   1904  N   GLY A 124       6.583  11.585   9.191  0.00  0.00      A     
ATOM   1905  HN  GLY A 124       5.716  12.067   9.420  0.00  0.00      A     
ATOM   1906  CA  GLY A 124       6.634  10.809   7.942  0.00  0.00      A     
ATOM   1907  HA1 GLY A 124       5.630  10.755   7.520  0.00  0.00      A     
ATOM   1908  HA2 GLY A 124       6.972   9.794   8.153  0.00  0.00      A     
ATOM   1909  C   GLY A 124       7.559  11.415   6.879  0.00  0.00      A     
ATOM   1910  O   GLY A 124       8.402  10.715   6.322  0.00  0.00      A     
ATOM   1911  N   ALA A 125       7.477  12.730   6.658  0.00  0.00      A     
ATOM   1912  HN  ALA A 125       6.749  13.252   7.137  0.00  0.00      A     
ATOM   1913  CA  ALA A 125       8.368  13.480   5.771  0.00  0.00      A     
ATOM   1914  HA  ALA A 125       8.302  13.056   4.768  0.00  0.00      A     
ATOM   1915  CB  ALA A 125       7.869  14.928   5.711  0.00  0.00      A     
ATOM   1916  HB1 ALA A 125       8.462  15.489   4.991  0.00  0.00      A     
ATOM   1917  HB2 ALA A 125       7.950  15.401   6.691  0.00  0.00      A     
ATOM   1918  HB3 ALA A 125       6.829  14.956   5.392  0.00  0.00      A     
ATOM   1919  C   ALA A 125       9.846  13.403   6.201  0.00  0.00      A     
ATOM   1920  O   ALA A 125      10.707  13.091   5.381  0.00  0.00      A     
ATOM   1921  N   THR A 126      10.148  13.583   7.494  0.00  0.00      A     
ATOM   1922  HN  THR A 126       9.397  13.877   8.109  0.00  0.00      A     
ATOM   1923  CA  THR A 126      11.519  13.415   8.044  0.00  0.00      A     
ATOM   1924  HA  THR A 126      12.201  14.051   7.478  0.00  0.00      A     
ATOM   1925  CB  THR A 126      11.638  13.810   9.522  0.00  0.00      A     
ATOM   1926  HB  THR A 126      11.124  13.079  10.146  0.00  0.00      A     
ATOM   1927  CG2 THR A 126      13.084  13.960   9.977  0.00  0.00      A     
ATOM   1928 HG21 THR A 126      13.615  13.016   9.874  0.00  0.00      A     
ATOM   1929 HG22 THR A 126      13.107  14.262  11.024  0.00  0.00      A     
ATOM   1930 HG23 THR A 126      13.585  14.717   9.375  0.00  0.00      A     
ATOM   1931  OG1 THR A 126      11.067  15.071   9.733  0.00  0.00      A     
ATOM   1932  HG1 THR A 126      10.099  14.952   9.628  0.00  0.00      A     
ATOM   1933  C   THR A 126      12.021  11.980   7.923  0.00  0.00      A     
ATOM   1934  O   THR A 126      13.159  11.762   7.519  0.00  0.00      A     
ATOM   1935  N   SER A 127      11.170  10.983   8.192  0.00  0.00      A     
ATOM   1936  HN  SER A 127      10.246  11.214   8.538  0.00  0.00      A     
ATOM   1937  CA  SER A 127      11.506   9.564   7.960  0.00  0.00      A     
ATOM   1938  HA  SER A 127      12.380   9.308   8.559  0.00  0.00      A     
ATOM   1939  CB  SER A 127      10.366   8.632   8.385  0.00  0.00      A     
ATOM   1940  HB1 SER A 127      10.666   7.600   8.200  0.00  0.00      A     
ATOM   1941  HB2 SER A 127       9.466   8.846   7.808  0.00  0.00      A     
ATOM   1942  OG  SER A 127      10.095   8.784   9.763  0.00  0.00      A     
ATOM   1943  HG1 SER A 127       9.587   9.606   9.888  0.00  0.00      A     
ATOM   1944  C   SER A 127      11.871   9.297   6.495  0.00  0.00      A     
ATOM   1945  O   SER A 127      12.956   8.793   6.212  0.00  0.00      A     
ATOM   1946  N   LEU A 128      11.036   9.742   5.547  0.00  0.00      A     
ATOM   1947  HN  LEU A 128      10.158  10.157   5.845  0.00  0.00      A     
ATOM   1948  CA  LEU A 128      11.337   9.735   4.107  0.00  0.00      A     
ATOM   1949  HA  LEU A 128      11.537   8.710   3.801  0.00  0.00      A     
ATOM   1950  CB  LEU A 128      10.104  10.237   3.332  0.00  0.00      A     
ATOM   1951  HB1 LEU A 128      10.402  10.491   2.314  0.00  0.00      A     
ATOM   1952  HB2 LEU A 128       9.743  11.144   3.814  0.00  0.00      A     
ATOM   1953  CG  LEU A 128       8.939   9.231   3.254  0.00  0.00      A     
ATOM   1954  HG  LEU A 128       8.699   8.858   4.249  0.00  0.00      A     
ATOM   1955  CD1 LEU A 128       7.706   9.928   2.680  0.00  0.00      A     
ATOM   1956 HD11 LEU A 128       7.921  10.302   1.679  0.00  0.00      A     
ATOM   1957 HD12 LEU A 128       7.424  10.757   3.329  0.00  0.00      A     
ATOM   1958 HD13 LEU A 128       6.876   9.222   2.637  0.00  0.00      A     
ATOM   1959  CD2 LEU A 128       9.258   8.051   2.334  0.00  0.00      A     
ATOM   1960 HD21 LEU A 128      10.085   7.471   2.740  0.00  0.00      A     
ATOM   1961 HD22 LEU A 128       9.518   8.408   1.338  0.00  0.00      A     
ATOM   1962 HD23 LEU A 128       8.390   7.394   2.270  0.00  0.00      A     
ATOM   1963  C   LEU A 128      12.613  10.522   3.734  0.00  0.00      A     
ATOM   1964  O   LEU A 128      13.369  10.065   2.878  0.00  0.00      A     
ATOM   1965  N   CYS A 129      12.943  11.630   4.401  0.00  0.00      A     
ATOM   1966  HN  CYS A 129      12.278  12.006   5.067  0.00  0.00      A     
ATOM   1967  CA  CYS A 129      14.228  12.328   4.216  0.00  0.00      A     
ATOM   1968  HA  CYS A 129      14.320  12.588   3.161  0.00  0.00      A     
ATOM   1969  CB  CYS A 129      14.244  13.643   5.005  0.00  0.00      A     
ATOM   1970  HB1 CYS A 129      15.242  14.083   4.970  0.00  0.00      A     
ATOM   1971  HB2 CYS A 129      13.991  13.479   6.051  0.00  0.00      A     
ATOM   1972  SG  CYS A 129      13.079  14.797   4.241  0.00  0.00      A     
ATOM   1973  HG1 CYS A 129      11.955  14.116   4.519  0.00  0.00      A     
ATOM   1974  C   CYS A 129      15.463  11.458   4.534  0.00  0.00      A     
ATOM   1975  O   CYS A 129      16.490  11.619   3.874  0.00  0.00      A     
ATOM   1976  N   PHE A 130      15.348  10.473   5.431  0.00  0.00      A     
ATOM   1977  HN  PHE A 130      14.481  10.406   5.954  0.00  0.00      A     
ATOM   1978  CA  PHE A 130      16.380   9.451   5.671  0.00  0.00      A     
ATOM   1979  HA  PHE A 130      17.364   9.881   5.478  0.00  0.00      A     
ATOM   1980  CB  PHE A 130      16.340   9.031   7.149  0.00  0.00      A     
ATOM   1981  HB1 PHE A 130      16.895   8.100   7.270  0.00  0.00      A     
ATOM   1982  HB2 PHE A 130      15.310   8.825   7.440  0.00  0.00      A     
ATOM   1983  CG  PHE A 130      16.948  10.042   8.101  0.00  0.00      A     
ATOM   1984  CD1 PHE A 130      18.345  10.095   8.261  0.00  0.00      A     
ATOM   1985  HD1 PHE A 130      18.982   9.434   7.689  0.00  0.00      A     
ATOM   1986  CE1 PHE A 130      18.917  11.002   9.169  0.00  0.00      A     
ATOM   1987  HE1 PHE A 130      19.990  11.034   9.298  0.00  0.00      A     
ATOM   1988  CZ  PHE A 130      18.097  11.871   9.910  0.00  0.00      A     
ATOM   1989  HZ  PHE A 130      18.541  12.572  10.603  0.00  0.00      A     
ATOM   1990  CE2 PHE A 130      16.702  11.833   9.741  0.00  0.00      A     
ATOM   1991  HE2 PHE A 130      16.071  12.508  10.304  0.00  0.00      A     
ATOM   1992  CD2 PHE A 130      16.131  10.916   8.841  0.00  0.00      A     
ATOM   1993  HD2 PHE A 130      15.059  10.873   8.729  0.00  0.00      A     
ATOM   1994  C   PHE A 130      16.296   8.195   4.775  0.00  0.00      A     
ATOM   1995  O   PHE A 130      17.288   7.471   4.697  0.00  0.00      A     
ATOM   1996  N   VAL A 131      15.168   7.906   4.103  0.00  0.00      A     
ATOM   1997  HN  VAL A 131      14.375   8.517   4.252  0.00  0.00      A     
ATOM   1998  CA  VAL A 131      14.946   6.589   3.432  0.00  0.00      A     
ATOM   1999  HA  VAL A 131      15.919   6.116   3.301  0.00  0.00      A     
ATOM   2000  CB  VAL A 131      14.122   5.601   4.297  0.00  0.00      A     
ATOM   2001  HB  VAL A 131      14.228   4.606   3.864  0.00  0.00      A     
ATOM   2002  CG1 VAL A 131      14.640   5.504   5.736  0.00  0.00      A     
ATOM   2003 HG11 VAL A 131      14.138   4.686   6.251  0.00  0.00      A     
ATOM   2004 HG12 VAL A 131      14.441   6.430   6.276  0.00  0.00      A     
ATOM   2005 HG13 VAL A 131      15.712   5.308   5.731  0.00  0.00      A     
ATOM   2006  CG2 VAL A 131      12.623   5.923   4.322  0.00  0.00      A     
ATOM   2007 HG21 VAL A 131      12.193   5.841   3.325  0.00  0.00      A     
ATOM   2008 HG22 VAL A 131      12.463   6.922   4.708  0.00  0.00      A     
ATOM   2009 HG23 VAL A 131      12.107   5.216   4.966  0.00  0.00      A     
ATOM   2010  C   VAL A 131      14.359   6.599   2.015  0.00  0.00      A     
ATOM   2011  O   VAL A 131      14.183   5.531   1.451  0.00  0.00      A     
ATOM   2012  N   TYR A 132      14.041   7.728   1.384  0.00  0.00      A     
ATOM   2013  HN  TYR A 132      14.160   8.604   1.874  0.00  0.00      A     
ATOM   2014  CA  TYR A 132      13.446   7.747   0.027  0.00  0.00      A     
ATOM   2015  HA  TYR A 132      12.568   7.106   0.087  0.00  0.00      A     
ATOM   2016  CB  TYR A 132      12.925   9.167  -0.267  0.00  0.00      A     
ATOM   2017  HB1 TYR A 132      13.781   9.831  -0.373  0.00  0.00      A     
ATOM   2018  HB2 TYR A 132      12.358   9.504   0.600  0.00  0.00      A     
ATOM   2019  CG  TYR A 132      12.001   9.347  -1.463  0.00  0.00      A     
ATOM   2020  CD1 TYR A 132      12.160  10.473  -2.295  0.00  0.00      A     
ATOM   2021  HD1 TYR A 132      12.952  11.185  -2.095  0.00  0.00      A     
ATOM   2022  CE1 TYR A 132      11.300  10.675  -3.393  0.00  0.00      A     
ATOM   2023  HE1 TYR A 132      11.444  11.517  -4.049  0.00  0.00      A     
ATOM   2024  CZ  TYR A 132      10.244   9.775  -3.633  0.00  0.00      A     
ATOM   2025  OH  TYR A 132       9.385  10.000  -4.657  0.00  0.00      A     
ATOM   2026  HH  TYR A 132       9.688  10.752  -5.191  0.00  0.00      A     
ATOM   2027  CE2 TYR A 132      10.072   8.655  -2.797  0.00  0.00      A     
ATOM   2028  HE2 TYR A 132       9.277   7.958  -3.009  0.00  0.00      A     
ATOM   2029  CD2 TYR A 132      10.947   8.442  -1.713  0.00  0.00      A     
ATOM   2030  HD2 TYR A 132      10.805   7.578  -1.080  0.00  0.00      A     
ATOM   2031  C   TYR A 132      14.298   7.132  -1.133  0.00  0.00      A     
ATOM   2032  O   TYR A 132      13.709   6.646  -2.100  0.00  0.00      A     
ATOM   2033  N   PRO A 133      15.646   7.041  -1.082  0.00  0.00      A     
ATOM   2034  CD  PRO A 133      16.536   7.848  -0.278  0.00  0.00      A     
ATOM   2035  HD1 PRO A 133      16.798   7.319   0.638  0.00  0.00      A     
ATOM   2036  HD2 PRO A 133      16.092   8.809  -0.045  0.00  0.00      A     
ATOM   2037  CG  PRO A 133      17.767   8.030  -1.152  0.00  0.00      A     
ATOM   2038  HG1 PRO A 133      17.574   8.803  -1.890  0.00  0.00      A     
ATOM   2039  HG2 PRO A 133      18.642   8.282  -0.560  0.00  0.00      A     
ATOM   2040  CB  PRO A 133      17.893   6.687  -1.868  0.00  0.00      A     
ATOM   2041  HB1 PRO A 133      18.376   6.802  -2.839  0.00  0.00      A     
ATOM   2042  HB2 PRO A 133      18.468   6.001  -1.249  0.00  0.00      A     
ATOM   2043  CA  PRO A 133      16.438   6.213  -2.011  0.00  0.00      A     
ATOM   2044  HA  PRO A 133      16.104   6.390  -3.033  0.00  0.00      A     
ATOM   2045  C   PRO A 133      16.315   4.711  -1.699  0.00  0.00      A     
ATOM   2046  O   PRO A 133      16.190   3.881  -2.601  0.00  0.00      A     
ATOM   2047  N   LEU A 134      16.281   4.365  -0.408  0.00  0.00      A     
ATOM   2048  HN  LEU A 134      16.470   5.096   0.264  0.00  0.00      A     
ATOM   2049  CA  LEU A 134      15.939   3.040   0.130  0.00  0.00      A     
ATOM   2050  HA  LEU A 134      16.540   2.292  -0.389  0.00  0.00      A     
ATOM   2051  CB  LEU A 134      16.361   3.047   1.615  0.00  0.00      A     
ATOM   2052  HB1 LEU A 134      15.924   3.915   2.101  0.00  0.00      A     
ATOM   2053  HB2 LEU A 134      17.442   3.175   1.656  0.00  0.00      A     
ATOM   2054  CG  LEU A 134      16.006   1.822   2.467  0.00  0.00      A     
ATOM   2055  HG  LEU A 134      14.925   1.707   2.504  0.00  0.00      A     
ATOM   2056  CD1 LEU A 134      16.634   0.530   1.951  0.00  0.00      A     
ATOM   2057 HD11 LEU A 134      16.271   0.312   0.948  0.00  0.00      A     
ATOM   2058 HD12 LEU A 134      16.363  -0.295   2.605  0.00  0.00      A     
ATOM   2059 HD13 LEU A 134      17.718   0.628   1.924  0.00  0.00      A     
ATOM   2060  CD2 LEU A 134      16.521   2.070   3.884  0.00  0.00      A     
ATOM   2061 HD21 LEU A 134      16.272   1.230   4.522  0.00  0.00      A     
ATOM   2062 HD22 LEU A 134      16.061   2.968   4.294  0.00  0.00      A     
ATOM   2063 HD23 LEU A 134      17.604   2.199   3.868  0.00  0.00      A     
ATOM   2064  C   LEU A 134      14.459   2.653  -0.109  0.00  0.00      A     
ATOM   2065  O   LEU A 134      14.134   1.472  -0.140  0.00  0.00      A     
ATOM   2066  N   ASP A 135      13.566   3.607  -0.373  0.00  0.00      A     
ATOM   2067  HN  ASP A 135      13.837   4.557  -0.154  0.00  0.00      A     
ATOM   2068  CA  ASP A 135      12.255   3.364  -0.985  0.00  0.00      A     
ATOM   2069  HA  ASP A 135      11.753   2.568  -0.446  0.00  0.00      A     
ATOM   2070  CB  ASP A 135      11.380   4.620  -0.909  0.00  0.00      A     
ATOM   2071  HB1 ASP A 135      11.748   5.375  -1.594  0.00  0.00      A     
ATOM   2072  HB2 ASP A 135      11.401   5.022   0.106  0.00  0.00      A     
ATOM   2073  CG  ASP A 135       9.946   4.287  -1.293  0.00  0.00      A     
ATOM   2074  OD1 ASP A 135       9.533   4.526  -2.450  0.00  0.00      A     
ATOM   2075  OD2 ASP A 135       9.254   3.725  -0.424  0.00  0.00      A     
ATOM   2076  C   ASP A 135      12.382   2.888  -2.433  0.00  0.00      A     
ATOM   2077  O   ASP A 135      11.795   1.873  -2.792  0.00  0.00      A     
ATOM   2078  N   PHE A 136      13.194   3.555  -3.255  0.00  0.00      A     
ATOM   2079  HN  PHE A 136      13.654   4.386  -2.901  0.00  0.00      A     
ATOM   2080  CA  PHE A 136      13.440   3.153  -4.646  0.00  0.00      A     
ATOM   2081  HA  PHE A 136      12.471   2.958  -5.092  0.00  0.00      A     
ATOM   2082  CB  PHE A 136      14.042   4.332  -5.434  0.00  0.00      A     
ATOM   2083  HB1 PHE A 136      14.768   3.944  -6.149  0.00  0.00      A     
ATOM   2084  HB2 PHE A 136      14.563   5.017  -4.763  0.00  0.00      A     
ATOM   2085  CG  PHE A 136      12.953   5.084  -6.190  0.00  0.00      A     
ATOM   2086  CD1 PHE A 136      11.794   5.520  -5.516  0.00  0.00      A     
ATOM   2087  HD1 PHE A 136      11.738   5.480  -4.436  0.00  0.00      A     
ATOM   2088  CE1 PHE A 136      10.665   5.930  -6.245  0.00  0.00      A     
ATOM   2089  HE1 PHE A 136       9.767   6.225  -5.720  0.00  0.00      A     
ATOM   2090  CZ  PHE A 136      10.695   5.923  -7.651  0.00  0.00      A     
ATOM   2091  HZ  PHE A 136       9.816   6.207  -8.214  0.00  0.00      A     
ATOM   2092  CE2 PHE A 136      11.889   5.612  -8.322  0.00  0.00      A     
ATOM   2093  HE2 PHE A 136      11.931   5.676  -9.399  0.00  0.00      A     
ATOM   2094  CD2 PHE A 136      13.019   5.201  -7.591  0.00  0.00      A     
ATOM   2095  HD2 PHE A 136      13.923   4.924  -8.111  0.00  0.00      A     
ATOM   2096  C   PHE A 136      14.146   1.793  -4.821  0.00  0.00      A     
ATOM   2097  O   PHE A 136      13.940   1.135  -5.843  0.00  0.00      A     
ATOM   2098  N   ALA A 137      14.814   1.278  -3.785  0.00  0.00      A     
ATOM   2099  HN  ALA A 137      15.001   1.888  -3.001  0.00  0.00      A     
ATOM   2100  CA  ALA A 137      15.191  -0.138  -3.675  0.00  0.00      A     
ATOM   2101  HA  ALA A 137      15.826  -0.388  -4.517  0.00  0.00      A     
ATOM   2102  CB  ALA A 137      16.025  -0.309  -2.410  0.00  0.00      A     
ATOM   2103  HB1 ALA A 137      15.425  -0.121  -1.525  0.00  0.00      A     
ATOM   2104  HB2 ALA A 137      16.879   0.368  -2.429  0.00  0.00      A     
ATOM   2105  HB3 ALA A 137      16.388  -1.330  -2.373  0.00  0.00      A     
ATOM   2106  C   ALA A 137      14.021  -1.151  -3.744  0.00  0.00      A     
ATOM   2107  O   ALA A 137      14.208  -2.267  -4.227  0.00  0.00      A     
ATOM   2108  N   ARG A 138      12.801  -0.747  -3.363  0.00  0.00      A     
ATOM   2109  HN  ARG A 138      12.751   0.154  -2.896  0.00  0.00      A     
ATOM   2110  CA  ARG A 138      11.520  -1.441  -3.632  0.00  0.00      A     
ATOM   2111  HA  ARG A 138      11.709  -2.492  -3.853  0.00  0.00      A     
ATOM   2112  CB  ARG A 138      10.670  -1.367  -2.339  0.00  0.00      A     
ATOM   2113  HB1 ARG A 138      10.680  -0.349  -1.950  0.00  0.00      A     
ATOM   2114  HB2 ARG A 138      11.177  -1.986  -1.600  0.00  0.00      A     
ATOM   2115  CG  ARG A 138       9.210  -1.858  -2.395  0.00  0.00      A     
ATOM   2116  HG1 ARG A 138       8.880  -2.051  -1.381  0.00  0.00      A     
ATOM   2117  HG2 ARG A 138       9.172  -2.799  -2.943  0.00  0.00      A     
ATOM   2118  CD  ARG A 138       8.190  -0.887  -2.997  0.00  0.00      A     
ATOM   2119  HD1 ARG A 138       7.208  -1.369  -2.977  0.00  0.00      A     
ATOM   2120  HD2 ARG A 138       8.458  -0.705  -4.029  0.00  0.00      A     
ATOM   2121  NE  ARG A 138       8.136   0.422  -2.323  0.00  0.00      A     
ATOM   2122  HE  ARG A 138       8.821   1.120  -2.575  0.00  0.00      A     
ATOM   2123  CZ  ARG A 138       7.149   0.914  -1.626  0.00  0.00      A     
ATOM   2124  NH1 ARG A 138       6.048   0.316  -1.365  0.00  0.00      A     
ATOM   2125 HH11 ARG A 138       5.445   0.829  -0.717  0.00  0.00      A     
ATOM   2126 HH12 ARG A 138       5.938  -0.673  -1.564  0.00  0.00      A     
ATOM   2127  NH2 ARG A 138       7.202   2.088  -1.127  0.00  0.00      A     
ATOM   2128 HH21 ARG A 138       6.501   2.263  -0.407  0.00  0.00      A     
ATOM   2129 HH22 ARG A 138       8.063   2.628  -1.110  0.00  0.00      A     
ATOM   2130  C   ARG A 138      10.826  -0.858  -4.865  0.00  0.00      A     
ATOM   2131  O   ARG A 138      10.432  -1.601  -5.762  0.00  0.00      A     
ATOM   2132  N   THR A 139      10.718   0.471  -4.929  0.00  0.00      A     
ATOM   2133  HN  THR A 139      11.060   0.970  -4.116  0.00  0.00      A     
ATOM   2134  CA  THR A 139       9.923   1.260  -5.906  0.00  0.00      A     
ATOM   2135  HA  THR A 139       8.973   0.757  -5.994  0.00  0.00      A     
ATOM   2136  CB  THR A 139       9.589   2.668  -5.367  0.00  0.00      A     
ATOM   2137  HB  THR A 139      10.491   3.266  -5.313  0.00  0.00      A     
ATOM   2138  CG2 THR A 139       8.520   3.434  -6.146  0.00  0.00      A     
ATOM   2139 HG21 THR A 139       7.661   2.797  -6.343  0.00  0.00      A     
ATOM   2140 HG22 THR A 139       8.928   3.776  -7.094  0.00  0.00      A     
ATOM   2141 HG23 THR A 139       8.201   4.302  -5.571  0.00  0.00      A     
ATOM   2142  OG1 THR A 139       9.057   2.532  -4.070  0.00  0.00      A     
ATOM   2143  HG1 THR A 139       9.244   3.364  -3.569  0.00  0.00      A     
ATOM   2144  C   THR A 139      10.474   1.287  -7.341  0.00  0.00      A     
ATOM   2145  O   THR A 139       9.764   1.687  -8.260  0.00  0.00      A     
ATOM   2146  N   ARG A 140      11.672   0.731  -7.585  0.00  0.00      A     
ATOM   2147  HN  ARG A 140      12.281   0.573  -6.788  0.00  0.00      A     
ATOM   2148  CA  ARG A 140      12.101   0.242  -8.918  0.00  0.00      A     
ATOM   2149  HA  ARG A 140      11.362   0.527  -9.669  0.00  0.00      A     
ATOM   2150  CB  ARG A 140      13.454   0.839  -9.322  0.00  0.00      A     
ATOM   2151  HB1 ARG A 140      13.756   0.360 -10.245  0.00  0.00      A     
ATOM   2152  HB2 ARG A 140      14.204   0.593  -8.568  0.00  0.00      A     
ATOM   2153  CG  ARG A 140      13.480   2.350  -9.560  0.00  0.00      A     
ATOM   2154  HG1 ARG A 140      14.467   2.605  -9.940  0.00  0.00      A     
ATOM   2155  HG2 ARG A 140      13.363   2.826  -8.591  0.00  0.00      A     
ATOM   2156  CD  ARG A 140      12.417   2.924 -10.516  0.00  0.00      A     
ATOM   2157  HD1 ARG A 140      12.682   3.955 -10.756  0.00  0.00      A     
ATOM   2158  HD2 ARG A 140      11.460   2.947  -9.988  0.00  0.00      A     
ATOM   2159  NE  ARG A 140      12.242   2.151 -11.762  0.00  0.00      A     
ATOM   2160  HE  ARG A 140      11.583   1.386 -11.759  0.00  0.00      A     
ATOM   2161  CZ  ARG A 140      12.797   2.312 -12.935  0.00  0.00      A     
ATOM   2162  NH1 ARG A 140      13.754   3.118 -13.219  0.00  0.00      A     
ATOM   2163 HH11 ARG A 140      14.212   2.905 -14.099  0.00  0.00      A     
ATOM   2164 HH12 ARG A 140      14.243   3.583 -12.467  0.00  0.00      A     
ATOM   2165  NH2 ARG A 140      12.410   1.575 -13.904  0.00  0.00      A     
ATOM   2166 HH21 ARG A 140      13.014   1.508 -14.719  0.00  0.00      A     
ATOM   2167 HH22 ARG A 140      11.795   0.808 -13.674  0.00  0.00      A     
ATOM   2168  C   ARG A 140      12.195  -1.278  -9.032  0.00  0.00      A     
ATOM   2169  O   ARG A 140      11.680  -1.833  -9.999  0.00  0.00      A     
ATOM   2170  N   LEU A 141      12.810  -1.968  -8.071  0.00  0.00      A     
ATOM   2171  HN  LEU A 141      13.231  -1.447  -7.315  0.00  0.00      A     
ATOM   2172  CA  LEU A 141      13.067  -3.418  -8.155  0.00  0.00      A     
ATOM   2173  HA  LEU A 141      13.654  -3.596  -9.057  0.00  0.00      A     
ATOM   2174  CB  LEU A 141      13.914  -3.814  -6.938  0.00  0.00      A     
ATOM   2175  HB1 LEU A 141      13.297  -3.675  -6.054  0.00  0.00      A     
ATOM   2176  HB2 LEU A 141      14.755  -3.128  -6.863  0.00  0.00      A     
ATOM   2177  CG  LEU A 141      14.471  -5.249  -6.924  0.00  0.00      A     
ATOM   2178  HG  LEU A 141      13.649  -5.960  -6.947  0.00  0.00      A     
ATOM   2179  CD1 LEU A 141      15.408  -5.539  -8.093  0.00  0.00      A     
ATOM   2180 HD11 LEU A 141      16.221  -4.813  -8.105  0.00  0.00      A     
ATOM   2181 HD12 LEU A 141      14.860  -5.488  -9.033  0.00  0.00      A     
ATOM   2182 HD13 LEU A 141      15.825  -6.540  -7.990  0.00  0.00      A     
ATOM   2183  CD2 LEU A 141      15.264  -5.466  -5.638  0.00  0.00      A     
ATOM   2184 HD21 LEU A 141      16.086  -4.754  -5.594  0.00  0.00      A     
ATOM   2185 HD22 LEU A 141      15.657  -6.482  -5.600  0.00  0.00      A     
ATOM   2186 HD23 LEU A 141      14.634  -5.297  -4.768  0.00  0.00      A     
ATOM   2187  C   LEU A 141      11.797  -4.287  -8.278  0.00  0.00      A     
ATOM   2188  O   LEU A 141      11.808  -5.272  -9.011  0.00  0.00      A     
ATOM   2189  N   ALA A 142      10.685  -3.908  -7.638  0.00  0.00      A     
ATOM   2190  HN  ALA A 142      10.724  -3.093  -7.034  0.00  0.00      A     
ATOM   2191  CA  ALA A 142       9.384  -4.566  -7.834  0.00  0.00      A     
ATOM   2192  HA  ALA A 142       9.516  -5.642  -7.745  0.00  0.00      A     
ATOM   2193  CB  ALA A 142       8.442  -4.100  -6.721  0.00  0.00      A     
ATOM   2194  HB1 ALA A 142       7.441  -4.496  -6.892  0.00  0.00      A     
ATOM   2195  HB2 ALA A 142       8.400  -3.016  -6.718  0.00  0.00      A     
ATOM   2196  HB3 ALA A 142       8.799  -4.446  -5.752  0.00  0.00      A     
ATOM   2197  C   ALA A 142       8.765  -4.337  -9.232  0.00  0.00      A     
ATOM   2198  O   ALA A 142       7.992  -5.166  -9.713  0.00  0.00      A     
ATOM   2199  N   ALA A 143       9.141  -3.261  -9.920  0.00  0.00      A     
ATOM   2200  HN  ALA A 143       9.801  -2.625  -9.495  0.00  0.00      A     
ATOM   2201  CA  ALA A 143       8.757  -2.995 -11.305  0.00  0.00      A     
ATOM   2202  HA  ALA A 143       7.849  -3.550 -11.536  0.00  0.00      A     
ATOM   2203  CB  ALA A 143       8.398  -1.515 -11.406  0.00  0.00      A     
ATOM   2204  HB1 ALA A 143       7.536  -1.317 -10.769  0.00  0.00      A     
ATOM   2205  HB2 ALA A 143       8.146  -1.266 -12.438  0.00  0.00      A     
ATOM   2206  HB3 ALA A 143       9.230  -0.894 -11.077  0.00  0.00      A     
ATOM   2207  C   ALA A 143       9.797  -3.462 -12.351  0.00  0.00      A     
ATOM   2208  O   ALA A 143       9.496  -3.451 -13.542  0.00  0.00      A     
ATOM   2209  N   ASP A 144      10.970  -3.965 -11.935  0.00  0.00      A     
ATOM   2210  HN  ASP A 144      11.192  -3.925 -10.950  0.00  0.00      A     
ATOM   2211  CA  ASP A 144      11.794  -4.818 -12.800  0.00  0.00      A     
ATOM   2212  HA  ASP A 144      11.956  -4.278 -13.731  0.00  0.00      A     
ATOM   2213  CB  ASP A 144      13.181  -5.104 -12.206  0.00  0.00      A     
ATOM   2214  HB1 ASP A 144      13.088  -5.770 -11.348  0.00  0.00      A     
ATOM   2215  HB2 ASP A 144      13.608  -4.167 -11.852  0.00  0.00      A     
ATOM   2216  CG  ASP A 144      14.142  -5.732 -13.231  0.00  0.00      A     
ATOM   2217  OD1 ASP A 144      13.712  -6.448 -14.165  0.00  0.00      A     
ATOM   2218  OD2 ASP A 144      15.369  -5.545 -13.087  0.00  0.00      A     
ATOM   2219  C   ASP A 144      11.044  -6.118 -13.130  0.00  0.00      A     
ATOM   2220  O   ASP A 144      10.902  -7.027 -12.307  0.00  0.00      A     
ATOM   2221  N   VAL A 145      10.578  -6.206 -14.368  0.00  0.00      A     
ATOM   2222  HN  VAL A 145      10.756  -5.405 -14.969  0.00  0.00      A     
ATOM   2223  CA  VAL A 145       9.781  -7.322 -14.912  0.00  0.00      A     
ATOM   2224  HA  VAL A 145       9.495  -7.980 -14.096  0.00  0.00      A     
ATOM   2225  CB  VAL A 145       8.486  -6.812 -15.558  0.00  0.00      A     
ATOM   2226  HB  VAL A 145       7.981  -7.636 -16.057  0.00  0.00      A     
ATOM   2227  CG1 VAL A 145       7.552  -6.314 -14.455  0.00  0.00      A     
ATOM   2228 HG11 VAL A 145       6.645  -5.916 -14.889  0.00  0.00      A     
ATOM   2229 HG12 VAL A 145       8.030  -5.527 -13.875  0.00  0.00      A     
ATOM   2230 HG13 VAL A 145       7.284  -7.141 -13.799  0.00  0.00      A     
ATOM   2231  CG2 VAL A 145       8.748  -5.703 -16.588  0.00  0.00      A     
ATOM   2232 HG21 VAL A 145       7.821  -5.413 -17.068  0.00  0.00      A     
ATOM   2233 HG22 VAL A 145       9.444  -6.059 -17.347  0.00  0.00      A     
ATOM   2234 HG23 VAL A 145       9.164  -4.819 -16.101  0.00  0.00      A     
ATOM   2235  C   VAL A 145      10.581  -8.196 -15.872  0.00  0.00      A     
ATOM   2236  O   VAL A 145      10.025  -9.002 -16.617  0.00  0.00      A     
ATOM   2237  N   GLY A 146      11.906  -8.055 -15.850  0.00  0.00      A     
ATOM   2238  HN  GLY A 146      12.303  -7.357 -15.223  0.00  0.00      A     
ATOM   2239  CA  GLY A 146      12.808  -8.778 -16.735  0.00  0.00      A     
ATOM   2240  HA1 GLY A 146      13.768  -8.266 -16.751  0.00  0.00      A     
ATOM   2241  HA2 GLY A 146      12.390  -8.754 -17.742  0.00  0.00      A     
ATOM   2242  C   GLY A 146      13.064 -10.239 -16.357  0.00  0.00      A     
ATOM   2243  O   GLY A 146      12.965 -10.627 -15.187  0.00  0.00      A     
ATOM   2244  N   LYS A 147      13.446 -11.033 -17.360  0.00  0.00      A     
ATOM   2245  HN  LYS A 147      13.535 -10.583 -18.264  0.00  0.00      A     
ATOM   2246  CA  LYS A 147      13.773 -12.469 -17.275  0.00  0.00      A     
ATOM   2247  HA  LYS A 147      12.862 -13.032 -17.085  0.00  0.00      A     
ATOM   2248  CB  LYS A 147      14.361 -12.911 -18.626  0.00  0.00      A     
ATOM   2249  HB1 LYS A 147      14.981 -13.793 -18.455  0.00  0.00      A     
ATOM   2250  HB2 LYS A 147      14.987 -12.113 -19.029  0.00  0.00      A     
ATOM   2251  CG  LYS A 147      13.302 -13.296 -19.658  0.00  0.00      A     
ATOM   2252  HG1 LYS A 147      12.681 -12.437 -19.912  0.00  0.00      A     
ATOM   2253  HG2 LYS A 147      12.683 -14.062 -19.195  0.00  0.00      A     
ATOM   2254  CD  LYS A 147      13.920 -13.915 -20.922  0.00  0.00      A     
ATOM   2255  HD1 LYS A 147      13.165 -14.530 -21.408  0.00  0.00      A     
ATOM   2256  HD2 LYS A 147      14.723 -14.579 -20.611  0.00  0.00      A     
ATOM   2257  CE  LYS A 147      14.495 -12.935 -21.949  0.00  0.00      A     
ATOM   2258  HE1 LYS A 147      15.119 -13.506 -22.646  0.00  0.00      A     
ATOM   2259  HE2 LYS A 147      15.142 -12.216 -21.438  0.00  0.00      A     
ATOM   2260  NZ  LYS A 147      13.423 -12.242 -22.706  0.00  0.00      A     
ATOM   2261  HZ1 LYS A 147      13.797 -11.705 -23.486  0.00  0.00      A     
ATOM   2262  HZ2 LYS A 147      12.929 -11.577 -22.122  0.00  0.00      A     
ATOM   2263  HZ3 LYS A 147      12.758 -12.907 -23.087  0.00  0.00      A     
ATOM   2264  C   LYS A 147      14.730 -12.883 -16.148  0.00  0.00      A     
ATOM   2265  O   LYS A 147      14.380 -13.752 -15.350  0.00  0.00      A     
ATOM   2266  N   ALA A 148      15.935 -12.312 -16.106  0.00  0.00      A     
ATOM   2267  HN  ALA A 148      16.113 -11.555 -16.757  0.00  0.00      A     
ATOM   2268  CA  ALA A 148      17.057 -12.911 -15.371  0.00  0.00      A     
ATOM   2269  HA  ALA A 148      16.671 -13.385 -14.467  0.00  0.00      A     
ATOM   2270  CB  ALA A 148      17.632 -14.028 -16.256  0.00  0.00      A     
ATOM   2271  HB1 ALA A 148      16.855 -14.746 -16.519  0.00  0.00      A     
ATOM   2272  HB2 ALA A 148      18.407 -14.556 -15.708  0.00  0.00      A     
ATOM   2273  HB3 ALA A 148      18.048 -13.620 -17.176  0.00  0.00      A     
ATOM   2274  C   ALA A 148      18.136 -11.915 -14.876  0.00  0.00      A     
ATOM   2275  O   ALA A 148      18.041 -11.467 -13.730  0.00  0.00      A     
ATOM   2276  N   GLY A 149      19.131 -11.549 -15.702  0.00  0.00      A     
ATOM   2277  HN  GLY A 149      19.124 -11.953 -16.632  0.00  0.00      A     
ATOM   2278  CA  GLY A 149      20.391 -10.929 -15.234  0.00  0.00      A     
ATOM   2279  HA1 GLY A 149      21.068 -11.737 -14.956  0.00  0.00      A     
ATOM   2280  HA2 GLY A 149      20.200 -10.348 -14.331  0.00  0.00      A     
ATOM   2281  C   GLY A 149      21.173 -10.012 -16.200  0.00  0.00      A     
ATOM   2282  O   GLY A 149      22.172  -9.425 -15.777  0.00  0.00      A     
ATOM   2283  N   ALA A 150      20.738  -9.821 -17.448  0.00  0.00      A     
ATOM   2284  HN  ALA A 150      19.956 -10.389 -17.746  0.00  0.00      A     
ATOM   2285  CA  ALA A 150      21.397  -8.981 -18.474  0.00  0.00      A     
ATOM   2286  HA  ALA A 150      22.043  -8.260 -17.975  0.00  0.00      A     
ATOM   2287  CB  ALA A 150      22.297  -9.879 -19.331  0.00  0.00      A     
ATOM   2288  HB1 ALA A 150      22.833  -9.274 -20.065  0.00  0.00      A     
ATOM   2289  HB2 ALA A 150      21.700 -10.623 -19.856  0.00  0.00      A     
ATOM   2290  HB3 ALA A 150      23.028 -10.384 -18.700  0.00  0.00      A     
ATOM   2291  C   ALA A 150      20.447  -8.114 -19.346  0.00  0.00      A     
ATOM   2292  O   ALA A 150      20.897  -7.159 -19.978  0.00  0.00      A     
ATOM   2293  N   GLU A 151      19.129  -8.346 -19.294  0.00  0.00      A     
ATOM   2294  HN  GLU A 151      18.835  -9.251 -18.942  0.00  0.00      A     
ATOM   2295  CA  GLU A 151      18.083  -7.389 -19.746  0.00  0.00      A     
ATOM   2296  HA  GLU A 151      18.572  -6.481 -20.097  0.00  0.00      A     
ATOM   2297  CB  GLU A 151      17.315  -7.928 -20.971  0.00  0.00      A     
ATOM   2298  HB1 GLU A 151      17.925  -7.746 -21.858  0.00  0.00      A     
ATOM   2299  HB2 GLU A 151      16.398  -7.350 -21.089  0.00  0.00      A     
ATOM   2300  CG  GLU A 151      16.972  -9.423 -20.946  0.00  0.00      A     
ATOM   2301  HG1 GLU A 151      16.712  -9.719 -19.930  0.00  0.00      A     
ATOM   2302  HG2 GLU A 151      17.848 -10.002 -21.247  0.00  0.00      A     
ATOM   2303  CD  GLU A 151      15.798  -9.724 -21.882  0.00  0.00      A     
ATOM   2304  OE1 GLU A 151      14.664  -9.917 -21.386  0.00  0.00      A     
ATOM   2305  OE2 GLU A 151      15.972  -9.763 -23.123  0.00  0.00      A     
ATOM   2306  C   GLU A 151      17.177  -6.870 -18.597  0.00  0.00      A     
ATOM   2307  O   GLU A 151      16.171  -6.183 -18.800  0.00  0.00      A     
ATOM   2308  N   ARG A 152      17.585  -7.133 -17.345  0.00  0.00      A     
ATOM   2309  HN  ARG A 152      18.480  -7.605 -17.288  0.00  0.00      A     
ATOM   2310  CA  ARG A 152      17.093  -6.472 -16.111  0.00  0.00      A     
ATOM   2311  HA  ARG A 152      16.030  -6.658 -15.965  0.00  0.00      A     
ATOM   2312  CB  ARG A 152      17.877  -7.014 -14.902  0.00  0.00      A     
ATOM   2313  HB1 ARG A 152      17.621  -6.451 -14.005  0.00  0.00      A     
ATOM   2314  HB2 ARG A 152      18.932  -6.843 -15.081  0.00  0.00      A     
ATOM   2315  CG  ARG A 152      17.679  -8.507 -14.624  0.00  0.00      A     
ATOM   2316  HG1 ARG A 152      18.414  -8.815 -13.879  0.00  0.00      A     
ATOM   2317  HG2 ARG A 152      17.868  -9.076 -15.530  0.00  0.00      A     
ATOM   2318  CD  ARG A 152      16.276  -8.826 -14.092  0.00  0.00      A     
ATOM   2319  HD1 ARG A 152      16.119  -9.905 -14.088  0.00  0.00      A     
ATOM   2320  HD2 ARG A 152      15.521  -8.394 -14.751  0.00  0.00      A     
ATOM   2321  NE  ARG A 152      16.117  -8.278 -12.739  0.00  0.00      A     
ATOM   2322  HE  ARG A 152      15.837  -7.302 -12.674  0.00  0.00      A     
ATOM   2323  CZ  ARG A 152      16.383  -8.866 -11.603  0.00  0.00      A     
ATOM   2324  NH1 ARG A 152      16.814 -10.076 -11.502  0.00  0.00      A     
ATOM   2325 HH11 ARG A 152      17.125 -10.426 -10.607  0.00  0.00      A     
ATOM   2326 HH12 ARG A 152      17.118 -10.549 -12.344  0.00  0.00      A     
ATOM   2327  NH2 ARG A 152      16.244  -8.213 -10.514  0.00  0.00      A     
ATOM   2328 HH21 ARG A 152      16.449  -8.677  -9.641  0.00  0.00      A     
ATOM   2329 HH22 ARG A 152      16.300  -7.204 -10.583  0.00  0.00      A     
ATOM   2330  C   ARG A 152      17.269  -4.950 -16.159  0.00  0.00      A     
ATOM   2331  O   ARG A 152      18.092  -4.449 -16.924  0.00  0.00      A     
ATOM   2332  N   GLU A 153      16.598  -4.229 -15.272  0.00  0.00      A     
ATOM   2333  HN  GLU A 153      15.977  -4.730 -14.640  0.00  0.00      A     
ATOM   2334  CA  GLU A 153      16.855  -2.797 -15.023  0.00  0.00      A     
ATOM   2335  HA  GLU A 153      17.593  -2.437 -15.733  0.00  0.00      A     
ATOM   2336  CB  GLU A 153      15.565  -1.986 -15.275  0.00  0.00      A     
ATOM   2337  HB1 GLU A 153      14.926  -2.045 -14.397  0.00  0.00      A     
ATOM   2338  HB2 GLU A 153      15.026  -2.424 -16.117  0.00  0.00      A     
ATOM   2339  CG  GLU A 153      15.873  -0.521 -15.628  0.00  0.00      A     
ATOM   2340  HG1 GLU A 153      16.395  -0.498 -16.584  0.00  0.00      A     
ATOM   2341  HG2 GLU A 153      16.550  -0.116 -14.876  0.00  0.00      A     
ATOM   2342  CD  GLU A 153      14.646   0.402 -15.715  0.00  0.00      A     
ATOM   2343  OE1 GLU A 153      14.789   1.612 -15.405  0.00  0.00      A     
ATOM   2344  OE2 GLU A 153      13.521  -0.049 -16.026  0.00  0.00      A     
ATOM   2345  C   GLU A 153      17.504  -2.534 -13.645  0.00  0.00      A     
ATOM   2346  O   GLU A 153      18.170  -1.509 -13.472  0.00  0.00      A     
ATOM   2347  N   PHE A 154      17.393  -3.493 -12.711  0.00  0.00      A     
ATOM   2348  HN  PHE A 154      16.781  -4.278 -12.924  0.00  0.00      A     
ATOM   2349  CA  PHE A 154      17.955  -3.459 -11.349  0.00  0.00      A     
ATOM   2350  HA  PHE A 154      18.842  -2.823 -11.331  0.00  0.00      A     
ATOM   2351  CB  PHE A 154      16.902  -2.879 -10.386  0.00  0.00      A     
ATOM   2352  HB1 PHE A 154      17.338  -2.813  -9.390  0.00  0.00      A     
ATOM   2353  HB2 PHE A 154      16.043  -3.549 -10.337  0.00  0.00      A     
ATOM   2354  CG  PHE A 154      16.424  -1.514 -10.815  0.00  0.00      A     
ATOM   2355  CD1 PHE A 154      17.212  -0.387 -10.537  0.00  0.00      A     
ATOM   2356  HD1 PHE A 154      18.074  -0.481  -9.894  0.00  0.00      A     
ATOM   2357  CE1 PHE A 154      16.939   0.827 -11.185  0.00  0.00      A     
ATOM   2358  HE1 PHE A 154      17.563   1.688 -11.023  0.00  0.00      A     
ATOM   2359  CZ  PHE A 154      15.899   0.908 -12.115  0.00  0.00      A     
ATOM   2360  HZ  PHE A 154      15.767   1.820 -12.671  0.00  0.00      A     
ATOM   2361  CE2 PHE A 154      15.062  -0.197 -12.336  0.00  0.00      A     
ATOM   2362  HE2 PHE A 154      14.245  -0.139 -13.038  0.00  0.00      A     
ATOM   2363  CD2 PHE A 154      15.314  -1.404 -11.671  0.00  0.00      A     
ATOM   2364  HD2 PHE A 154      14.714  -2.271 -11.897  0.00  0.00      A     
ATOM   2365  C   PHE A 154      18.352  -4.863 -10.864  0.00  0.00      A     
ATOM   2366  O   PHE A 154      17.501  -5.750 -10.765  0.00  0.00      A     
ATOM   2367  N   ARG A 155      19.627  -5.083 -10.506  0.00  0.00      A     
ATOM   2368  HN  ARG A 155      20.292  -4.314 -10.613  0.00  0.00      A     
ATOM   2369  CA  ARG A 155      20.080  -6.366  -9.910  0.00  0.00      A     
ATOM   2370  HA  ARG A 155      19.688  -7.190 -10.509  0.00  0.00      A     
ATOM   2371  CB  ARG A 155      21.619  -6.469  -9.906  0.00  0.00      A     
ATOM   2372  HB1 ARG A 155      21.900  -7.287  -9.241  0.00  0.00      A     
ATOM   2373  HB2 ARG A 155      22.067  -5.556  -9.510  0.00  0.00      A     
ATOM   2374  CG  ARG A 155      22.196  -6.801 -11.293  0.00  0.00      A     
ATOM   2375  HG1 ARG A 155      21.478  -7.407 -11.847  0.00  0.00      A     
ATOM   2376  HG2 ARG A 155      23.091  -7.408 -11.172  0.00  0.00      A     
ATOM   2377  CD  ARG A 155      22.564  -5.582 -12.142  0.00  0.00      A     
ATOM   2378  HD1 ARG A 155      21.745  -4.861 -12.141  0.00  0.00      A     
ATOM   2379  HD2 ARG A 155      22.710  -5.935 -13.161  0.00  0.00      A     
ATOM   2380  NE  ARG A 155      23.821  -4.943 -11.715  0.00  0.00      A     
ATOM   2381  HE  ARG A 155      24.255  -5.218 -10.847  0.00  0.00      A     
ATOM   2382  CZ  ARG A 155      24.512  -4.084 -12.415  0.00  0.00      A     
ATOM   2383  NH1 ARG A 155      24.107  -3.572 -13.520  0.00  0.00      A     
ATOM   2384 HH11 ARG A 155      24.675  -2.887 -13.999  0.00  0.00      A     
ATOM   2385 HH12 ARG A 155      23.168  -3.771 -13.830  0.00  0.00      A     
ATOM   2386  NH2 ARG A 155      25.661  -3.712 -12.009  0.00  0.00      A     
ATOM   2387 HH21 ARG A 155      26.166  -3.006 -12.514  0.00  0.00      A     
ATOM   2388 HH22 ARG A 155      26.015  -4.103 -11.150  0.00  0.00      A     
ATOM   2389  C   ARG A 155      19.516  -6.620  -8.506  0.00  0.00      A     
ATOM   2390  O   ARG A 155      19.119  -7.745  -8.202  0.00  0.00      A     
ATOM   2391  N   GLY A 156      19.438  -5.593  -7.667  0.00  0.00      A     
ATOM   2392  HN  GLY A 156      19.767  -4.697  -7.993  0.00  0.00      A     
ATOM   2393  CA  GLY A 156      18.973  -5.703  -6.276  0.00  0.00      A     
ATOM   2394  HA1 GLY A 156      19.631  -6.378  -5.727  0.00  0.00      A     
ATOM   2395  HA2 GLY A 156      17.973  -6.134  -6.258  0.00  0.00      A     
ATOM   2396  C   GLY A 156      18.933  -4.375  -5.516  0.00  0.00      A     
ATOM   2397  O   GLY A 156      19.244  -3.322  -6.076  0.00  0.00      A     
ATOM   2398  N   LEU A 157      18.565  -4.449  -4.235  0.00  0.00      A     
ATOM   2399  HN  LEU A 157      18.307  -5.375  -3.902  0.00  0.00      A     
ATOM   2400  CA  LEU A 157      18.508  -3.357  -3.245  0.00  0.00      A     
ATOM   2401  HA  LEU A 157      17.551  -2.849  -3.348  0.00  0.00      A     
ATOM   2402  CB  LEU A 157      18.555  -4.055  -1.864  0.00  0.00      A     
ATOM   2403  HB1 LEU A 157      19.251  -4.892  -1.939  0.00  0.00      A     
ATOM   2404  HB2 LEU A 157      17.573  -4.481  -1.666  0.00  0.00      A     
ATOM   2405  CG  LEU A 157      19.000  -3.248  -0.629  0.00  0.00      A     
ATOM   2406  HG  LEU A 157      20.015  -2.894  -0.779  0.00  0.00      A     
ATOM   2407  CD1 LEU A 157      18.129  -2.050  -0.284  0.00  0.00      A     
ATOM   2408 HD11 LEU A 157      18.468  -1.610   0.653  0.00  0.00      A     
ATOM   2409 HD12 LEU A 157      17.090  -2.350  -0.177  0.00  0.00      A     
ATOM   2410 HD13 LEU A 157      18.236  -1.293  -1.059  0.00  0.00      A     
ATOM   2411  CD2 LEU A 157      18.990  -4.180   0.575  0.00  0.00      A     
ATOM   2412 HD21 LEU A 157      17.972  -4.511   0.777  0.00  0.00      A     
ATOM   2413 HD22 LEU A 157      19.391  -3.657   1.441  0.00  0.00      A     
ATOM   2414 HD23 LEU A 157      19.618  -5.047   0.375  0.00  0.00      A     
ATOM   2415  C   LEU A 157      19.598  -2.280  -3.426  0.00  0.00      A     
ATOM   2416  O   LEU A 157      19.294  -1.112  -3.654  0.00  0.00      A     
ATOM   2417  N   GLY A 158      20.863  -2.696  -3.407  0.00  0.00      A     
ATOM   2418  HN  GLY A 158      21.024  -3.682  -3.247  0.00  0.00      A     
ATOM   2419  CA  GLY A 158      22.032  -1.813  -3.464  0.00  0.00      A     
ATOM   2420  HA1 GLY A 158      22.863  -2.332  -2.992  0.00  0.00      A     
ATOM   2421  HA2 GLY A 158      21.830  -0.906  -2.893  0.00  0.00      A     
ATOM   2422  C   GLY A 158      22.485  -1.390  -4.866  0.00  0.00      A     
ATOM   2423  O   GLY A 158      23.347  -0.523  -4.979  0.00  0.00      A     
ATOM   2424  N   ASP A 159      21.905  -1.958  -5.927  0.00  0.00      A     
ATOM   2425  HN  ASP A 159      21.205  -2.666  -5.744  0.00  0.00      A     
ATOM   2426  CA  ASP A 159      22.031  -1.452  -7.305  0.00  0.00      A     
ATOM   2427  HA  ASP A 159      23.011  -0.987  -7.433  0.00  0.00      A     
ATOM   2428  CB  ASP A 159      21.933  -2.646  -8.271  0.00  0.00      A     
ATOM   2429  HB1 ASP A 159      20.954  -3.114  -8.155  0.00  0.00      A     
ATOM   2430  HB2 ASP A 159      22.688  -3.381  -7.994  0.00  0.00      A     
ATOM   2431  CG  ASP A 159      22.141  -2.289  -9.747  0.00  0.00      A     
ATOM   2432  OD1 ASP A 159      21.374  -2.818 -10.585  0.00  0.00      A     
ATOM   2433  OD2 ASP A 159      23.071  -1.514 -10.080  0.00  0.00      A     
ATOM   2434  C   ASP A 159      20.972  -0.373  -7.623  0.00  0.00      A     
ATOM   2435  O   ASP A 159      21.218   0.516  -8.434  0.00  0.00      A     
ATOM   2436  N   CYS A 160      19.813  -0.384  -6.953  0.00  0.00      A     
ATOM   2437  HN  CYS A 160      19.660  -1.134  -6.288  0.00  0.00      A     
ATOM   2438  CA  CYS A 160      18.760   0.641  -7.086  0.00  0.00      A     
ATOM   2439  HA  CYS A 160      18.480   0.737  -8.132  0.00  0.00      A     
ATOM   2440  CB  CYS A 160      17.525   0.189  -6.308  0.00  0.00      A     
ATOM   2441  HB1 CYS A 160      16.752   0.957  -6.379  0.00  0.00      A     
ATOM   2442  HB2 CYS A 160      17.788   0.057  -5.257  0.00  0.00      A     
ATOM   2443  SG  CYS A 160      16.873  -1.358  -6.991  0.00  0.00      A     
ATOM   2444  HG1 CYS A 160      17.885  -2.146  -6.590  0.00  0.00      A     
ATOM   2445  C   CYS A 160      19.168   2.054  -6.622  0.00  0.00      A     
ATOM   2446  O   CYS A 160      18.550   3.036  -7.029  0.00  0.00      A     
ATOM   2447  N   LEU A 161      20.223   2.154  -5.812  0.00  0.00      A     
ATOM   2448  HN  LEU A 161      20.624   1.285  -5.492  0.00  0.00      A     
ATOM   2449  CA  LEU A 161      20.778   3.385  -5.236  0.00  0.00      A     
ATOM   2450  HA  LEU A 161      19.981   3.881  -4.680  0.00  0.00      A     
ATOM   2451  CB  LEU A 161      21.847   2.891  -4.227  0.00  0.00      A     
ATOM   2452  HB1 LEU A 161      22.638   2.373  -4.770  0.00  0.00      A     
ATOM   2453  HB2 LEU A 161      21.363   2.135  -3.608  0.00  0.00      A     
ATOM   2454  CG  LEU A 161      22.499   3.868  -3.228  0.00  0.00      A     
ATOM   2455  HG  LEU A 161      22.854   3.275  -2.386  0.00  0.00      A     
ATOM   2456  CD1 LEU A 161      23.720   4.575  -3.805  0.00  0.00      A     
ATOM   2457 HD11 LEU A 161      23.435   5.215  -4.635  0.00  0.00      A     
ATOM   2458 HD12 LEU A 161      24.444   3.834  -4.142  0.00  0.00      A     
ATOM   2459 HD13 LEU A 161      24.184   5.181  -3.028  0.00  0.00      A     
ATOM   2460  CD2 LEU A 161      21.537   4.911  -2.671  0.00  0.00      A     
ATOM   2461 HD21 LEU A 161      20.701   4.405  -2.196  0.00  0.00      A     
ATOM   2462 HD22 LEU A 161      21.160   5.549  -3.461  0.00  0.00      A     
ATOM   2463 HD23 LEU A 161      22.048   5.527  -1.934  0.00  0.00      A     
ATOM   2464  C   LEU A 161      21.300   4.411  -6.278  0.00  0.00      A     
ATOM   2465  O   LEU A 161      21.327   5.612  -5.996  0.00  0.00      A     
ATOM   2466  N   VAL A 162      21.683   3.974  -7.492  0.00  0.00      A     
ATOM   2467  HN  VAL A 162      21.600   2.980  -7.657  0.00  0.00      A     
ATOM   2468  CA  VAL A 162      22.606   4.756  -8.360  0.00  0.00      A     
ATOM   2469  HA  VAL A 162      22.841   5.683  -7.836  0.00  0.00      A     
ATOM   2470  CB  VAL A 162      23.975   4.068  -8.526  0.00  0.00      A     
ATOM   2471  HB  VAL A 162      24.626   4.746  -9.073  0.00  0.00      A     
ATOM   2472  CG1 VAL A 162      24.643   3.768  -7.183  0.00  0.00      A     
ATOM   2473 HG11 VAL A 162      25.650   3.384  -7.349  0.00  0.00      A     
ATOM   2474 HG12 VAL A 162      24.078   3.018  -6.631  0.00  0.00      A     
ATOM   2475 HG13 VAL A 162      24.708   4.680  -6.594  0.00  0.00      A     
ATOM   2476  CG2 VAL A 162      23.890   2.760  -9.304  0.00  0.00      A     
ATOM   2477 HG21 VAL A 162      23.277   2.036  -8.771  0.00  0.00      A     
ATOM   2478 HG22 VAL A 162      24.890   2.343  -9.432  0.00  0.00      A     
ATOM   2479 HG23 VAL A 162      23.468   2.953 -10.285  0.00  0.00      A     
ATOM   2480  C   VAL A 162      22.089   5.246  -9.724  0.00  0.00      A     
ATOM   2481  O   VAL A 162      22.531   6.309 -10.152  0.00  0.00      A     
ATOM   2482  N   LYS A 163      21.100   4.628 -10.398  0.00  0.00      A     
ATOM   2483  HN  LYS A 163      20.769   3.724 -10.075  0.00  0.00      A     
ATOM   2484  CA  LYS A 163      20.439   5.288 -11.566  0.00  0.00      A     
ATOM   2485  HA  LYS A 163      21.218   5.676 -12.226  0.00  0.00      A     
ATOM   2486  CB  LYS A 163      19.585   4.329 -12.411  0.00  0.00      A     
ATOM   2487  HB1 LYS A 163      19.049   4.921 -13.155  0.00  0.00      A     
ATOM   2488  HB2 LYS A 163      18.844   3.836 -11.788  0.00  0.00      A     
ATOM   2489  CG  LYS A 163      20.410   3.272 -13.158  0.00  0.00      A     
ATOM   2490  HG1 LYS A 163      20.926   2.637 -12.442  0.00  0.00      A     
ATOM   2491  HG2 LYS A 163      21.153   3.759 -13.789  0.00  0.00      A     
ATOM   2492  CD  LYS A 163      19.475   2.419 -14.025  0.00  0.00      A     
ATOM   2493  HD1 LYS A 163      18.980   3.071 -14.746  0.00  0.00      A     
ATOM   2494  HD2 LYS A 163      18.715   1.966 -13.386  0.00  0.00      A     
ATOM   2495  CE  LYS A 163      20.224   1.317 -14.780  0.00  0.00      A     
ATOM   2496  HE1 LYS A 163      20.896   0.797 -14.089  0.00  0.00      A     
ATOM   2497  HE2 LYS A 163      20.840   1.779 -15.557  0.00  0.00      A     
ATOM   2498  NZ  LYS A 163      19.271   0.348 -15.376  0.00  0.00      A     
ATOM   2499  HZ1 LYS A 163      19.756  -0.363 -15.922  0.00  0.00      A     
ATOM   2500  HZ2 LYS A 163      18.581   0.828 -15.954  0.00  0.00      A     
ATOM   2501  HZ3 LYS A 163      18.776  -0.155 -14.645  0.00  0.00      A     
ATOM   2502  C   LYS A 163      19.628   6.530 -11.163  0.00  0.00      A     
ATOM   2503  O   LYS A 163      19.640   7.525 -11.881  0.00  0.00      A     
ATOM   2504  N   ILE A 164      19.052   6.544  -9.957  0.00  0.00      A     
ATOM   2505  HN  ILE A 164      19.012   5.656  -9.473  0.00  0.00      A     
ATOM   2506  CA  ILE A 164      18.587   7.759  -9.234  0.00  0.00      A     
ATOM   2507  HA  ILE A 164      17.977   8.335  -9.929  0.00  0.00      A     
ATOM   2508  CB  ILE A 164      17.666   7.412  -8.036  0.00  0.00      A     
ATOM   2509  HB  ILE A 164      17.393   8.344  -7.539  0.00  0.00      A     
ATOM   2510  CG2 ILE A 164      16.343   6.816  -8.543  0.00  0.00      A     
ATOM   2511 HG21 ILE A 164      16.505   5.830  -8.968  0.00  0.00      A     
ATOM   2512 HG22 ILE A 164      15.903   7.467  -9.298  0.00  0.00      A     
ATOM   2513 HG23 ILE A 164      15.637   6.730  -7.717  0.00  0.00      A     
ATOM   2514  CG1 ILE A 164      18.392   6.532  -6.996  0.00  0.00      A     
ATOM   2515 HG11 ILE A 164      19.239   7.096  -6.608  0.00  0.00      A     
ATOM   2516 HG12 ILE A 164      18.777   5.634  -7.477  0.00  0.00      A     
ATOM   2517  CD  ILE A 164      17.533   6.100  -5.802  0.00  0.00      A     
ATOM   2518  HD1 ILE A 164      17.061   6.968  -5.343  0.00  0.00      A     
ATOM   2519  HD2 ILE A 164      18.165   5.604  -5.065  0.00  0.00      A     
ATOM   2520  HD3 ILE A 164      16.768   5.396  -6.127  0.00  0.00      A     
ATOM   2521  C   ILE A 164      19.711   8.735  -8.799  0.00  0.00      A     
ATOM   2522  O   ILE A 164      19.438   9.703  -8.093  0.00  0.00      A     
ATOM   2523  N   TYR A 165      20.967   8.520  -9.216  0.00  0.00      A     
ATOM   2524  HN  TYR A 165      21.171   7.652  -9.692  0.00  0.00      A     
ATOM   2525  CA  TYR A 165      22.087   9.468  -9.068  0.00  0.00      A     
ATOM   2526  HA  TYR A 165      21.706  10.355  -8.585  0.00  0.00      A     
ATOM   2527  CB  TYR A 165      23.154   8.892  -8.113  0.00  0.00      A     
ATOM   2528  HB1 TYR A 165      23.594   8.009  -8.575  0.00  0.00      A     
ATOM   2529  HB2 TYR A 165      22.670   8.567  -7.192  0.00  0.00      A     
ATOM   2530  CG  TYR A 165      24.273   9.858  -7.744  0.00  0.00      A     
ATOM   2531  CD1 TYR A 165      23.979  11.150  -7.260  0.00  0.00      A     
ATOM   2532  HD1 TYR A 165      22.957  11.451  -7.103  0.00  0.00      A     
ATOM   2533  CE1 TYR A 165      25.017  12.069  -7.012  0.00  0.00      A     
ATOM   2534  HE1 TYR A 165      24.801  13.063  -6.657  0.00  0.00      A     
ATOM   2535  CZ  TYR A 165      26.355  11.694  -7.225  0.00  0.00      A     
ATOM   2536  OH  TYR A 165      27.343  12.597  -7.004  0.00  0.00      A     
ATOM   2537  HH  TYR A 165      28.215  12.166  -7.030  0.00  0.00      A     
ATOM   2538  CE2 TYR A 165      26.659  10.396  -7.677  0.00  0.00      A     
ATOM   2539  HE2 TYR A 165      27.686  10.112  -7.846  0.00  0.00      A     
ATOM   2540  CD2 TYR A 165      25.616   9.488  -7.946  0.00  0.00      A     
ATOM   2541  HD2 TYR A 165      25.846   8.510  -8.333  0.00  0.00      A     
ATOM   2542  C   TYR A 165      22.693   9.962 -10.405  0.00  0.00      A     
ATOM   2543  O   TYR A 165      23.551  10.848 -10.393  0.00  0.00      A     
ATOM   2544  N   LYS A 166      22.245   9.452 -11.569  0.00  0.00      A     
ATOM   2545  HN  LYS A 166      21.519   8.750 -11.515  0.00  0.00      A     
ATOM   2546  CA  LYS A 166      22.912   9.692 -12.877  0.00  0.00      A     
ATOM   2547  HA  LYS A 166      23.520  10.587 -12.766  0.00  0.00      A     
ATOM   2548  CB  LYS A 166      23.861   8.491 -13.126  0.00  0.00      A     
ATOM   2549  HB1 LYS A 166      23.254   7.613 -13.353  0.00  0.00      A     
ATOM   2550  HB2 LYS A 166      24.390   8.277 -12.196  0.00  0.00      A     
ATOM   2551  CG  LYS A 166      24.936   8.635 -14.224  0.00  0.00      A     
ATOM   2552  HG1 LYS A 166      24.457   8.742 -15.195  0.00  0.00      A     
ATOM   2553  HG2 LYS A 166      25.517   7.712 -14.256  0.00  0.00      A     
ATOM   2554  CD  LYS A 166      25.906   9.805 -14.007  0.00  0.00      A     
ATOM   2555  HD1 LYS A 166      26.547   9.590 -13.153  0.00  0.00      A     
ATOM   2556  HD2 LYS A 166      25.346  10.715 -13.803  0.00  0.00      A     
ATOM   2557  CE  LYS A 166      26.775  10.030 -15.246  0.00  0.00      A     
ATOM   2558  HE1 LYS A 166      26.159   9.897 -16.139  0.00  0.00      A     
ATOM   2559  HE2 LYS A 166      27.565   9.274 -15.269  0.00  0.00      A     
ATOM   2560  NZ  LYS A 166      27.352  11.396 -15.240  0.00  0.00      A     
ATOM   2561  HZ1 LYS A 166      26.635  12.113 -15.322  0.00  0.00      A     
ATOM   2562  HZ2 LYS A 166      28.015  11.536 -15.996  0.00  0.00      A     
ATOM   2563  HZ3 LYS A 166      27.855  11.582 -14.377  0.00  0.00      A     
ATOM   2564  C   LYS A 166      22.005  10.035 -14.081  0.00  0.00      A     
ATOM   2565  O   LYS A 166      22.518  10.257 -15.178  0.00  0.00      A     
ATOM   2566  N   SER A 167      20.682  10.117 -13.935  0.00  0.00      A     
ATOM   2567  HN  SER A 167      20.298   9.937 -13.019  0.00  0.00      A     
ATOM   2568  CA  SER A 167      19.759  10.455 -15.051  0.00  0.00      A     
ATOM   2569  HA  SER A 167      20.056   9.894 -15.938  0.00  0.00      A     
ATOM   2570  CB  SER A 167      18.313  10.057 -14.739  0.00  0.00      A     
ATOM   2571  HB1 SER A 167      17.681  10.285 -15.599  0.00  0.00      A     
ATOM   2572  HB2 SER A 167      17.953  10.630 -13.885  0.00  0.00      A     
ATOM   2573  OG  SER A 167      18.222   8.674 -14.456  0.00  0.00      A     
ATOM   2574  HG1 SER A 167      17.519   8.560 -13.786  0.00  0.00      A     
ATOM   2575  C   SER A 167      19.727  11.939 -15.451  0.00  0.00      A     
ATOM   2576  O   SER A 167      19.750  12.237 -16.643  0.00  0.00      A     
ATOM   2577  N   ASP A 168      19.643  12.874 -14.494  0.00  0.00      A     
ATOM   2578  HN  ASP A 168      19.701  12.564 -13.530  0.00  0.00      A     
ATOM   2579  CA  ASP A 168      19.382  14.311 -14.762  0.00  0.00      A     
ATOM   2580  HA  ASP A 168      20.047  14.593 -15.572  0.00  0.00      A     
ATOM   2581  CB  ASP A 168      17.922  14.446 -15.278  0.00  0.00      A     
ATOM   2582  HB1 ASP A 168      17.237  14.071 -14.526  0.00  0.00      A     
ATOM   2583  HB2 ASP A 168      17.793  13.791 -16.139  0.00  0.00      A     
ATOM   2584  CG  ASP A 168      17.473  15.839 -15.741  0.00  0.00      A     
ATOM   2585  OD1 ASP A 168      16.377  16.290 -15.329  0.00  0.00      A     
ATOM   2586  OD2 ASP A 168      18.147  16.450 -16.605  0.00  0.00      A     
ATOM   2587  C   ASP A 168      19.768  15.276 -13.597  0.00  0.00      A     
ATOM   2588  O   ASP A 168      19.293  16.412 -13.513  0.00  0.00      A     
ATOM   2589  N   GLY A 169      20.647  14.848 -12.685  0.00  0.00      A     
ATOM   2590  HN  GLY A 169      20.964  13.885 -12.757  0.00  0.00      A     
ATOM   2591  CA  GLY A 169      21.247  15.650 -11.601  0.00  0.00      A     
ATOM   2592  HA1 GLY A 169      21.255  16.703 -11.875  0.00  0.00      A     
ATOM   2593  HA2 GLY A 169      22.288  15.344 -11.493  0.00  0.00      A     
ATOM   2594  C   GLY A 169      20.576  15.513 -10.222  0.00  0.00      A     
ATOM   2595  O   GLY A 169      19.438  15.052 -10.108  0.00  0.00      A     
ATOM   2596  N   ILE A 170      21.272  15.930  -9.154  0.00  0.00      A     
ATOM   2597  HN  ILE A 170      22.207  16.275  -9.321  0.00  0.00      A     
ATOM   2598  CA  ILE A 170      20.845  15.750  -7.743  0.00  0.00      A     
ATOM   2599  HA  ILE A 170      20.800  14.685  -7.574  0.00  0.00      A     
ATOM   2600  CB  ILE A 170      21.867  16.294  -6.724  0.00  0.00      A     
ATOM   2601  HB  ILE A 170      21.430  16.166  -5.732  0.00  0.00      A     
ATOM   2602  CG2 ILE A 170      23.148  15.452  -6.757  0.00  0.00      A     
ATOM   2603 HG21 ILE A 170      22.909  14.395  -6.852  0.00  0.00      A     
ATOM   2604 HG22 ILE A 170      23.707  15.594  -5.834  0.00  0.00      A     
ATOM   2605 HG23 ILE A 170      23.772  15.745  -7.593  0.00  0.00      A     
ATOM   2606  CG1 ILE A 170      22.190  17.789  -6.917  0.00  0.00      A     
ATOM   2607 HG11 ILE A 170      21.263  18.357  -6.948  0.00  0.00      A     
ATOM   2608 HG12 ILE A 170      22.713  17.941  -7.861  0.00  0.00      A     
ATOM   2609  CD  ILE A 170      23.057  18.343  -5.782  0.00  0.00      A     
ATOM   2610  HD1 ILE A 170      22.599  18.113  -4.823  0.00  0.00      A     
ATOM   2611  HD2 ILE A 170      23.142  19.422  -5.886  0.00  0.00      A     
ATOM   2612  HD3 ILE A 170      24.054  17.907  -5.810  0.00  0.00      A     
ATOM   2613  C   ILE A 170      19.433  16.218  -7.372  0.00  0.00      A     
ATOM   2614  O   ILE A 170      18.772  15.569  -6.558  0.00  0.00      A     
ATOM   2615  N   LYS A 171      18.909  17.276  -8.004  0.00  0.00      A     
ATOM   2616  HN  LYS A 171      19.490  17.730  -8.704  0.00  0.00      A     
ATOM   2617  CA  LYS A 171      17.529  17.768  -7.795  0.00  0.00      A     
ATOM   2618  HA  LYS A 171      17.420  18.003  -6.736  0.00  0.00      A     
ATOM   2619  CB  LYS A 171      17.374  19.080  -8.579  0.00  0.00      A     
ATOM   2620  HB1 LYS A 171      17.556  18.864  -9.629  0.00  0.00      A     
ATOM   2621  HB2 LYS A 171      18.140  19.780  -8.245  0.00  0.00      A     
ATOM   2622  CG  LYS A 171      16.012  19.779  -8.467  0.00  0.00      A     
ATOM   2623  HG1 LYS A 171      15.263  19.141  -8.927  0.00  0.00      A     
ATOM   2624  HG2 LYS A 171      16.069  20.702  -9.046  0.00  0.00      A     
ATOM   2625  CD  LYS A 171      15.581  20.117  -7.031  0.00  0.00      A     
ATOM   2626  HD1 LYS A 171      16.332  20.757  -6.574  0.00  0.00      A     
ATOM   2627  HD2 LYS A 171      15.515  19.203  -6.442  0.00  0.00      A     
ATOM   2628  CE  LYS A 171      14.212  20.807  -6.959  0.00  0.00      A     
ATOM   2629  HE1 LYS A 171      13.964  20.963  -5.906  0.00  0.00      A     
ATOM   2630  HE2 LYS A 171      13.452  20.145  -7.381  0.00  0.00      A     
ATOM   2631  NZ  LYS A 171      14.200  22.102  -7.673  0.00  0.00      A     
ATOM   2632  HZ1 LYS A 171      13.353  22.633  -7.481  0.00  0.00      A     
ATOM   2633  HZ2 LYS A 171      14.223  21.973  -8.679  0.00  0.00      A     
ATOM   2634  HZ3 LYS A 171      14.989  22.681  -7.396  0.00  0.00      A     
ATOM   2635  C   LYS A 171      16.433  16.728  -8.120  0.00  0.00      A     
ATOM   2636  O   LYS A 171      15.330  16.809  -7.577  0.00  0.00      A     
ATOM   2637  N   GLY A 172      16.750  15.685  -8.884  0.00  0.00      A     
ATOM   2638  HN  GLY A 172      17.650  15.721  -9.351  0.00  0.00      A     
ATOM   2639  CA  GLY A 172      15.854  14.562  -9.196  0.00  0.00      A     
ATOM   2640  HA1 GLY A 172      16.322  13.966  -9.966  0.00  0.00      A     
ATOM   2641  HA2 GLY A 172      14.923  14.947  -9.602  0.00  0.00      A     
ATOM   2642  C   GLY A 172      15.548  13.557  -8.081  0.00  0.00      A     
ATOM   2643  O   GLY A 172      14.496  12.921  -8.129  0.00  0.00      A     
ATOM   2644  N   LEU A 173      16.423  13.392  -7.084  0.00  0.00      A     
ATOM   2645  HN  LEU A 173      17.303  13.889  -7.143  0.00  0.00      A     
ATOM   2646  CA  LEU A 173      16.267  12.371  -6.030  0.00  0.00      A     
ATOM   2647  HA  LEU A 173      16.148  11.410  -6.528  0.00  0.00      A     
ATOM   2648  CB  LEU A 173      17.571  12.337  -5.218  0.00  0.00      A     
ATOM   2649  HB1 LEU A 173      17.663  13.285  -4.694  0.00  0.00      A     
ATOM   2650  HB2 LEU A 173      18.405  12.241  -5.913  0.00  0.00      A     
ATOM   2651  CG  LEU A 173      17.662  11.192  -4.194  0.00  0.00      A     
ATOM   2652  HG  LEU A 173      16.818  11.264  -3.522  0.00  0.00      A     
ATOM   2653  CD1 LEU A 173      17.656   9.822  -4.869  0.00  0.00      A     
ATOM   2654 HD11 LEU A 173      17.869   9.045  -4.138  0.00  0.00      A     
ATOM   2655 HD12 LEU A 173      18.404   9.784  -5.654  0.00  0.00      A     
ATOM   2656 HD13 LEU A 173      16.675   9.622  -5.290  0.00  0.00      A     
ATOM   2657  CD2 LEU A 173      18.917  11.326  -3.341  0.00  0.00      A     
ATOM   2658 HD21 LEU A 173      19.800  11.439  -3.960  0.00  0.00      A     
ATOM   2659 HD22 LEU A 173      19.034  10.438  -2.722  0.00  0.00      A     
ATOM   2660 HD23 LEU A 173      18.810  12.169  -2.663  0.00  0.00      A     
ATOM   2661  C   LEU A 173      15.023  12.563  -5.130  0.00  0.00      A     
ATOM   2662  O   LEU A 173      14.495  11.601  -4.575  0.00  0.00      A     
ATOM   2663  N   TYR A 174      14.526  13.796  -5.035  0.00  0.00      A     
ATOM   2664  HN  TYR A 174      15.095  14.538  -5.418  0.00  0.00      A     
ATOM   2665  CA  TYR A 174      13.302  14.178  -4.314  0.00  0.00      A     
ATOM   2666  HA  TYR A 174      12.963  13.333  -3.716  0.00  0.00      A     
ATOM   2667  CB  TYR A 174      13.632  15.314  -3.332  0.00  0.00      A     
ATOM   2668  HB1 TYR A 174      12.704  15.790  -3.021  0.00  0.00      A     
ATOM   2669  HB2 TYR A 174      14.221  16.081  -3.835  0.00  0.00      A     
ATOM   2670  CG  TYR A 174      14.361  14.859  -2.077  0.00  0.00      A     
ATOM   2671  CD1 TYR A 174      15.705  14.440  -2.129  0.00  0.00      A     
ATOM   2672  HD1 TYR A 174      16.231  14.431  -3.069  0.00  0.00      A     
ATOM   2673  CE1 TYR A 174      16.374  14.055  -0.952  0.00  0.00      A     
ATOM   2674  HE1 TYR A 174      17.407  13.747  -0.978  0.00  0.00      A     
ATOM   2675  CZ  TYR A 174      15.700  14.085   0.284  0.00  0.00      A     
ATOM   2676  OH  TYR A 174      16.366  13.801   1.431  0.00  0.00      A     
ATOM   2677  HH  TYR A 174      15.861  14.129   2.180  0.00  0.00      A     
ATOM   2678  CE2 TYR A 174      14.350  14.483   0.338  0.00  0.00      A     
ATOM   2679  HE2 TYR A 174      13.835  14.525   1.286  0.00  0.00      A     
ATOM   2680  CD2 TYR A 174      13.688  14.873  -0.840  0.00  0.00      A     
ATOM   2681  HD2 TYR A 174      12.669  15.220  -0.785  0.00  0.00      A     
ATOM   2682  C   TYR A 174      12.126  14.509  -5.261  0.00  0.00      A     
ATOM   2683  O   TYR A 174      11.126  15.108  -4.856  0.00  0.00      A     
ATOM   2684  N   GLN A 175      12.184  14.098  -6.533  0.00  0.00      A     
ATOM   2685  HN  GLN A 175      13.000  13.572  -6.830  0.00  0.00      A     
ATOM   2686  CA  GLN A 175      10.996  14.076  -7.405  0.00  0.00      A     
ATOM   2687  HA  GLN A 175      10.631  15.093  -7.532  0.00  0.00      A     
ATOM   2688  CB  GLN A 175      11.363  13.548  -8.794  0.00  0.00      A     
ATOM   2689  HB1 GLN A 175      10.455  13.338  -9.361  0.00  0.00      A     
ATOM   2690  HB2 GLN A 175      11.922  12.620  -8.690  0.00  0.00      A     
ATOM   2691  CG  GLN A 175      12.214  14.563  -9.566  0.00  0.00      A     
ATOM   2692  HG1 GLN A 175      12.839  14.023 -10.270  0.00  0.00      A     
ATOM   2693  HG2 GLN A 175      12.874  15.096  -8.885  0.00  0.00      A     
ATOM   2694  CD  GLN A 175      11.379  15.583 -10.322  0.00  0.00      A     
ATOM   2695  OE1 GLN A 175      10.998  16.617  -9.793  0.00  0.00      A     
ATOM   2696  NE2 GLN A 175      11.091  15.342 -11.572  0.00  0.00      A     
ATOM   2697 HE21 GLN A 175      10.636  16.066 -12.115  0.00  0.00      A     
ATOM   2698 HE22 GLN A 175      11.500  14.525 -12.013  0.00  0.00      A     
ATOM   2699  C   GLN A 175       9.863  13.258  -6.762  0.00  0.00      A     
ATOM   2700  O   GLN A 175      10.088  12.229  -6.128  0.00  0.00      A     
ATOM   2701  N   GLY A 176       8.634  13.763  -6.820  0.00  0.00      A     
ATOM   2702  HN  GLY A 176       8.492  14.652  -7.279  0.00  0.00      A     
ATOM   2703  CA  GLY A 176       7.499  13.165  -6.106  0.00  0.00      A     
ATOM   2704  HA1 GLY A 176       7.496  12.093  -6.297  0.00  0.00      A     
ATOM   2705  HA2 GLY A 176       6.574  13.583  -6.503  0.00  0.00      A     
ATOM   2706  C   GLY A 176       7.477  13.350  -4.576  0.00  0.00      A     
ATOM   2707  O   GLY A 176       6.386  13.348  -4.017  0.00  0.00      A     
ATOM   2708  N   PHE A 177       8.604  13.584  -3.884  0.00  0.00      A     
ATOM   2709  HN  PHE A 177       9.485  13.557  -4.380  0.00  0.00      A     
ATOM   2710  CA  PHE A 177       8.619  13.895  -2.435  0.00  0.00      A     
ATOM   2711  HA  PHE A 177       8.138  13.073  -1.905  0.00  0.00      A     
ATOM   2712  CB  PHE A 177      10.056  14.005  -1.905  0.00  0.00      A     
ATOM   2713  HB1 PHE A 177      10.587  14.767  -2.469  0.00  0.00      A     
ATOM   2714  HB2 PHE A 177      10.569  13.056  -2.057  0.00  0.00      A     
ATOM   2715  CG  PHE A 177      10.133  14.386  -0.437  0.00  0.00      A     
ATOM   2716  CD1 PHE A 177      10.178  13.391   0.558  0.00  0.00      A     
ATOM   2717  HD1 PHE A 177      10.180  12.347   0.280  0.00  0.00      A     
ATOM   2718  CE1 PHE A 177      10.229  13.759   1.916  0.00  0.00      A     
ATOM   2719  HE1 PHE A 177      10.278  13.006   2.685  0.00  0.00      A     
ATOM   2720  CZ  PHE A 177      10.223  15.115   2.283  0.00  0.00      A     
ATOM   2721  HZ  PHE A 177      10.262  15.397   3.326  0.00  0.00      A     
ATOM   2722  CE2 PHE A 177      10.184  16.109   1.293  0.00  0.00      A     
ATOM   2723  HE2 PHE A 177      10.187  17.153   1.575  0.00  0.00      A     
ATOM   2724  CD2 PHE A 177      10.146  15.746  -0.064  0.00  0.00      A     
ATOM   2725  HD2 PHE A 177      10.124  16.520  -0.817  0.00  0.00      A     
ATOM   2726  C   PHE A 177       7.835  15.175  -2.085  0.00  0.00      A     
ATOM   2727  O   PHE A 177       7.072  15.189  -1.121  0.00  0.00      A     
ATOM   2728  N   ASN A 178       7.919  16.198  -2.945  0.00  0.00      A     
ATOM   2729  HN  ASN A 178       8.564  16.093  -3.713  0.00  0.00      A     
ATOM   2730  CA  ASN A 178       7.055  17.393  -2.955  0.00  0.00      A     
ATOM   2731  HA  ASN A 178       7.241  17.957  -2.039  0.00  0.00      A     
ATOM   2732  CB  ASN A 178       7.463  18.258  -4.161  0.00  0.00      A     
ATOM   2733  HB1 ASN A 178       8.531  18.471  -4.131  0.00  0.00      A     
ATOM   2734  HB2 ASN A 178       6.939  19.212  -4.100  0.00  0.00      A     
ATOM   2735  CG  ASN A 178       7.130  17.613  -5.489  0.00  0.00      A     
ATOM   2736  OD1 ASN A 178       7.571  16.520  -5.814  0.00  0.00      A     
ATOM   2737  ND2 ASN A 178       6.361  18.256  -6.312  0.00  0.00      A     
ATOM   2738 HD21 ASN A 178       6.172  17.854  -7.215  0.00  0.00      A     
ATOM   2739 HD22 ASN A 178       6.071  19.209  -6.116  0.00  0.00      A     
ATOM   2740  C   ASN A 178       5.536  17.098  -2.980  0.00  0.00      A     
ATOM   2741  O   ASN A 178       4.711  17.968  -2.709  0.00  0.00      A     
ATOM   2742  N   VAL A 179       5.171  15.851  -3.283  0.00  0.00      A     
ATOM   2743  HN  VAL A 179       5.912  15.217  -3.552  0.00  0.00      A     
ATOM   2744  CA  VAL A 179       3.802  15.318  -3.281  0.00  0.00      A     
ATOM   2745  HA  VAL A 179       3.129  16.116  -2.970  0.00  0.00      A     
ATOM   2746  CB  VAL A 179       3.355  14.866  -4.686  0.00  0.00      A     
ATOM   2747  HB  VAL A 179       3.634  13.824  -4.849  0.00  0.00      A     
ATOM   2748  CG1 VAL A 179       1.840  15.011  -4.808  0.00  0.00      A     
ATOM   2749 HG11 VAL A 179       1.559  16.058  -4.694  0.00  0.00      A     
ATOM   2750 HG12 VAL A 179       1.352  14.411  -4.047  0.00  0.00      A     
ATOM   2751 HG13 VAL A 179       1.507  14.661  -5.781  0.00  0.00      A     
ATOM   2752  CG2 VAL A 179       3.956  15.715  -5.810  0.00  0.00      A     
ATOM   2753 HG21 VAL A 179       3.475  15.477  -6.751  0.00  0.00      A     
ATOM   2754 HG22 VAL A 179       5.020  15.509  -5.906  0.00  0.00      A     
ATOM   2755 HG23 VAL A 179       3.803  16.774  -5.597  0.00  0.00      A     
ATOM   2756  C   VAL A 179       3.626  14.190  -2.260  0.00  0.00      A     
ATOM   2757  O   VAL A 179       2.509  13.961  -1.813  0.00  0.00      A     
ATOM   2758  N   SER A 180       4.693  13.549  -1.765  0.00  0.00      A     
ATOM   2759  HN  SER A 180       5.582  13.682  -2.234  0.00  0.00      A     
ATOM   2760  CA  SER A 180       4.678  12.785  -0.497  0.00  0.00      A     
ATOM   2761  HA  SER A 180       3.929  11.997  -0.571  0.00  0.00      A     
ATOM   2762  CB  SER A 180       6.020  12.121  -0.173  0.00  0.00      A     
ATOM   2763  HB1 SER A 180       5.967  11.675   0.822  0.00  0.00      A     
ATOM   2764  HB2 SER A 180       6.819  12.861  -0.172  0.00  0.00      A     
ATOM   2765  OG  SER A 180       6.300  11.102  -1.107  0.00  0.00      A     
ATOM   2766  HG1 SER A 180       5.607  10.440  -1.040  0.00  0.00      A     
ATOM   2767  C   SER A 180       4.291  13.658   0.695  0.00  0.00      A     
ATOM   2768  O   SER A 180       3.383  13.277   1.421  0.00  0.00      A     
ATOM   2769  N   VAL A 181       4.853  14.868   0.833  0.00  0.00      A     
ATOM   2770  HN  VAL A 181       5.616  15.100   0.200  0.00  0.00      A     
ATOM   2771  CA  VAL A 181       4.449  15.905   1.833  0.00  0.00      A     
ATOM   2772  HA  VAL A 181       4.477  15.437   2.818  0.00  0.00      A     
ATOM   2773  CB  VAL A 181       5.436  17.091   1.884  0.00  0.00      A     
ATOM   2774  HB  VAL A 181       5.126  17.771   2.678  0.00  0.00      A     
ATOM   2775  CG1 VAL A 181       6.849  16.616   2.228  0.00  0.00      A     
ATOM   2776 HG11 VAL A 181       7.254  15.994   1.432  0.00  0.00      A     
ATOM   2777 HG12 VAL A 181       6.826  16.046   3.155  0.00  0.00      A     
ATOM   2778 HG13 VAL A 181       7.501  17.479   2.365  0.00  0.00      A     
ATOM   2779  CG2 VAL A 181       5.476  17.876   0.571  0.00  0.00      A     
ATOM   2780 HG21 VAL A 181       5.733  17.217  -0.250  0.00  0.00      A     
ATOM   2781 HG22 VAL A 181       6.227  18.662   0.635  0.00  0.00      A     
ATOM   2782 HG23 VAL A 181       4.511  18.343   0.380  0.00  0.00      A     
ATOM   2783  C   VAL A 181       3.014  16.449   1.682  0.00  0.00      A     
ATOM   2784  O   VAL A 181       2.593  17.338   2.421  0.00  0.00      A     
ATOM   2785  N   GLN A 182       2.249  15.890   0.741  0.00  0.00      A     
ATOM   2786  HN  GLN A 182       2.703  15.193   0.175  0.00  0.00      A     
ATOM   2787  CA  GLN A 182       0.812  16.110   0.518  0.00  0.00      A     
ATOM   2788  HA  GLN A 182       0.416  16.781   1.279  0.00  0.00      A     
ATOM   2789  CB  GLN A 182       0.609  16.778  -0.852  0.00  0.00      A     
ATOM   2790  HB1 GLN A 182      -0.455  16.972  -0.983  0.00  0.00      A     
ATOM   2791  HB2 GLN A 182       0.923  16.092  -1.640  0.00  0.00      A     
ATOM   2792  CG  GLN A 182       1.379  18.100  -1.014  0.00  0.00      A     
ATOM   2793  HG1 GLN A 182       2.451  17.920  -0.935  0.00  0.00      A     
ATOM   2794  HG2 GLN A 182       1.086  18.796  -0.228  0.00  0.00      A     
ATOM   2795  CD  GLN A 182       1.090  18.744  -2.361  0.00  0.00      A     
ATOM   2796  OE1 GLN A 182      -0.027  19.115  -2.669  0.00  0.00      A     
ATOM   2797  NE2 GLN A 182       2.053  18.878  -3.233  0.00  0.00      A     
ATOM   2798 HE21 GLN A 182       1.800  19.362  -4.091  0.00  0.00      A     
ATOM   2799 HE22 GLN A 182       3.013  18.648  -3.004  0.00  0.00      A     
ATOM   2800  C   GLN A 182       0.011  14.791   0.608  0.00  0.00      A     
ATOM   2801  O   GLN A 182      -1.080  14.757   1.167  0.00  0.00      A     
ATOM   2802  N   GLY A 183       0.594  13.678   0.150  0.00  0.00      A     
ATOM   2803  HN  GLY A 183       1.471  13.796  -0.336  0.00  0.00      A     
ATOM   2804  CA  GLY A 183       0.081  12.306   0.261  0.00  0.00      A     
ATOM   2805  HA1 GLY A 183       0.745  11.640  -0.287  0.00  0.00      A     
ATOM   2806  HA2 GLY A 183      -0.901  12.237  -0.199  0.00  0.00      A     
ATOM   2807  C   GLY A 183       0.009  11.772   1.695  0.00  0.00      A     
ATOM   2808  O   GLY A 183      -1.027  11.268   2.111  0.00  0.00      A     
ATOM   2809  N   ILE A 184       1.069  11.937   2.492  0.00  0.00      A     
ATOM   2810  HN  ILE A 184       1.902  12.369   2.105  0.00  0.00      A     
ATOM   2811  CA  ILE A 184       1.097  11.486   3.902  0.00  0.00      A     
ATOM   2812  HA  ILE A 184       0.812  10.434   3.916  0.00  0.00      A     
ATOM   2813  CB  ILE A 184       2.517  11.588   4.508  0.00  0.00      A     
ATOM   2814  HB  ILE A 184       2.470  11.167   5.512  0.00  0.00      A     
ATOM   2815  CG2 ILE A 184       3.494  10.710   3.700  0.00  0.00      A     
ATOM   2816 HG21 ILE A 184       3.747  11.179   2.753  0.00  0.00      A     
ATOM   2817 HG22 ILE A 184       3.044   9.740   3.496  0.00  0.00      A     
ATOM   2818 HG23 ILE A 184       4.406  10.545   4.273  0.00  0.00      A     
ATOM   2819  CG1 ILE A 184       2.995  13.048   4.678  0.00  0.00      A     
ATOM   2820 HG11 ILE A 184       2.421  13.504   5.483  0.00  0.00      A     
ATOM   2821 HG12 ILE A 184       2.801  13.625   3.778  0.00  0.00      A     
ATOM   2822  CD  ILE A 184       4.476  13.189   5.035  0.00  0.00      A     
ATOM   2823  HD1 ILE A 184       4.703  12.577   5.907  0.00  0.00      A     
ATOM   2824  HD2 ILE A 184       4.681  14.232   5.265  0.00  0.00      A     
ATOM   2825  HD3 ILE A 184       5.104  12.889   4.196  0.00  0.00      A     
ATOM   2826  C   ILE A 184       0.066  12.207   4.786  0.00  0.00      A     
ATOM   2827  O   ILE A 184      -0.551  11.596   5.660  0.00  0.00      A     
ATOM   2828  N   ILE A 185      -0.171  13.496   4.520  0.00  0.00      A     
ATOM   2829  HN  ILE A 185       0.374  13.930   3.791  0.00  0.00      A     
ATOM   2830  CA  ILE A 185      -1.192  14.297   5.214  0.00  0.00      A     
ATOM   2831  HA  ILE A 185      -1.252  13.934   6.241  0.00  0.00      A     
ATOM   2832  CB  ILE A 185      -0.817  15.792   5.312  0.00  0.00      A     
ATOM   2833  HB  ILE A 185      -1.687  16.330   5.684  0.00  0.00      A     
ATOM   2834  CG2 ILE A 185       0.296  15.952   6.362  0.00  0.00      A     
ATOM   2835 HG21 ILE A 185       0.478  17.007   6.565  0.00  0.00      A     
ATOM   2836 HG22 ILE A 185       1.217  15.497   6.003  0.00  0.00      A     
ATOM   2837 HG23 ILE A 185       0.007  15.477   7.299  0.00  0.00      A     
ATOM   2838  CG1 ILE A 185      -0.432  16.411   3.952  0.00  0.00      A     
ATOM   2839 HG11 ILE A 185      -1.242  16.230   3.249  0.00  0.00      A     
ATOM   2840 HG12 ILE A 185       0.474  15.936   3.576  0.00  0.00      A     
ATOM   2841  CD  ILE A 185      -0.208  17.926   3.996  0.00  0.00      A     
ATOM   2842  HD1 ILE A 185       0.644  18.174   4.627  0.00  0.00      A     
ATOM   2843  HD2 ILE A 185      -1.106  18.412   4.374  0.00  0.00      A     
ATOM   2844  HD3 ILE A 185      -0.010  18.293   2.989  0.00  0.00      A     
ATOM   2845  C   ILE A 185      -2.605  14.087   4.658  0.00  0.00      A     
ATOM   2846  O   ILE A 185      -3.512  13.930   5.467  0.00  0.00      A     
ATOM   2847  N   ILE A 186      -2.835  13.966   3.340  0.00  0.00      A     
ATOM   2848  HN  ILE A 186      -2.082  14.116   2.676  0.00  0.00      A     
ATOM   2849  CA  ILE A 186      -4.171  13.557   2.847  0.00  0.00      A     
ATOM   2850  HA  ILE A 186      -4.885  14.213   3.345  0.00  0.00      A     
ATOM   2851  CB  ILE A 186      -4.377  13.778   1.332  0.00  0.00      A     
ATOM   2852  HB  ILE A 186      -3.908  14.726   1.063  0.00  0.00      A     
ATOM   2853  CG2 ILE A 186      -3.740  12.669   0.490  0.00  0.00      A     
ATOM   2854 HG21 ILE A 186      -3.727  12.948  -0.560  0.00  0.00      A     
ATOM   2855 HG22 ILE A 186      -4.291  11.735   0.607  0.00  0.00      A     
ATOM   2856 HG23 ILE A 186      -2.720  12.524   0.817  0.00  0.00      A     
ATOM   2857  CG1 ILE A 186      -5.890  13.890   1.032  0.00  0.00      A     
ATOM   2858 HG11 ILE A 186      -6.319  14.670   1.664  0.00  0.00      A     
ATOM   2859 HG12 ILE A 186      -6.383  12.951   1.283  0.00  0.00      A     
ATOM   2860  CD  ILE A 186      -6.222  14.232  -0.425  0.00  0.00      A     
ATOM   2861  HD1 ILE A 186      -7.290  14.429  -0.517  0.00  0.00      A     
ATOM   2862  HD2 ILE A 186      -5.962  13.403  -1.080  0.00  0.00      A     
ATOM   2863  HD3 ILE A 186      -5.670  15.115  -0.735  0.00  0.00      A     
ATOM   2864  C   ILE A 186      -4.552  12.134   3.285  0.00  0.00      A     
ATOM   2865  O   ILE A 186      -5.707  11.922   3.640  0.00  0.00      A     
ATOM   2866  N   TYR A 187      -3.599  11.196   3.392  0.00  0.00      A     
ATOM   2867  HN  TYR A 187      -2.682  11.388   3.002  0.00  0.00      A     
ATOM   2868  CA  TYR A 187      -3.823   9.883   4.017  0.00  0.00      A     
ATOM   2869  HA  TYR A 187      -4.591   9.356   3.449  0.00  0.00      A     
ATOM   2870  CB  TYR A 187      -2.538   9.030   3.993  0.00  0.00      A     
ATOM   2871  HB1 TYR A 187      -1.785   9.472   4.645  0.00  0.00      A     
ATOM   2872  HB2 TYR A 187      -2.123   9.039   2.986  0.00  0.00      A     
ATOM   2873  CG  TYR A 187      -2.764   7.584   4.409  0.00  0.00      A     
ATOM   2874  CD1 TYR A 187      -2.858   6.579   3.426  0.00  0.00      A     
ATOM   2875  HD1 TYR A 187      -2.726   6.832   2.382  0.00  0.00      A     
ATOM   2876  CE1 TYR A 187      -3.138   5.249   3.797  0.00  0.00      A     
ATOM   2877  HE1 TYR A 187      -3.218   4.470   3.053  0.00  0.00      A     
ATOM   2878  CZ  TYR A 187      -3.347   4.926   5.152  0.00  0.00      A     
ATOM   2879  OH  TYR A 187      -3.664   3.654   5.494  0.00  0.00      A     
ATOM   2880  HH  TYR A 187      -3.945   3.566   6.410  0.00  0.00      A     
ATOM   2881  CE2 TYR A 187      -3.230   5.921   6.143  0.00  0.00      A     
ATOM   2882  HE2 TYR A 187      -3.375   5.663   7.181  0.00  0.00      A     
ATOM   2883  CD2 TYR A 187      -2.919   7.245   5.770  0.00  0.00      A     
ATOM   2884  HD2 TYR A 187      -2.822   8.005   6.532  0.00  0.00      A     
ATOM   2885  C   TYR A 187      -4.341  10.033   5.451  0.00  0.00      A     
ATOM   2886  O   TYR A 187      -5.437   9.574   5.768  0.00  0.00      A     
ATOM   2887  N   ARG A 188      -3.587  10.727   6.320  0.00  0.00      A     
ATOM   2888  HN  ARG A 188      -2.697  11.084   5.982  0.00  0.00      A     
ATOM   2889  CA  ARG A 188      -3.963  10.958   7.731  0.00  0.00      A     
ATOM   2890  HA  ARG A 188      -4.187   9.987   8.174  0.00  0.00      A     
ATOM   2891  CB  ARG A 188      -2.751  11.550   8.482  0.00  0.00      A     
ATOM   2892  HB1 ARG A 188      -2.584  12.579   8.160  0.00  0.00      A     
ATOM   2893  HB2 ARG A 188      -1.867  10.971   8.208  0.00  0.00      A     
ATOM   2894  CG  ARG A 188      -2.891  11.496  10.017  0.00  0.00      A     
ATOM   2895  HG1 ARG A 188      -3.154  10.481  10.319  0.00  0.00      A     
ATOM   2896  HG2 ARG A 188      -3.687  12.169  10.334  0.00  0.00      A     
ATOM   2897  CD  ARG A 188      -1.576  11.893  10.713  0.00  0.00      A     
ATOM   2898  HD1 ARG A 188      -1.268  12.874  10.343  0.00  0.00      A     
ATOM   2899  HD2 ARG A 188      -0.800  11.177  10.440  0.00  0.00      A     
ATOM   2900  NE  ARG A 188      -1.729  11.968  12.183  0.00  0.00      A     
ATOM   2901  HE  ARG A 188      -2.160  12.800  12.567  0.00  0.00      A     
ATOM   2902  CZ  ARG A 188      -1.223  11.207  13.123  0.00  0.00      A     
ATOM   2903  NH1 ARG A 188      -0.449  10.200  12.928  0.00  0.00      A     
ATOM   2904 HH11 ARG A 188      -0.096   9.721  13.755  0.00  0.00      A     
ATOM   2905 HH12 ARG A 188      -0.233   9.903  12.004  0.00  0.00      A     
ATOM   2906  NH2 ARG A 188      -1.487  11.440  14.350  0.00  0.00      A     
ATOM   2907 HH21 ARG A 188      -1.077  10.813  15.038  0.00  0.00      A     
ATOM   2908 HH22 ARG A 188      -2.175  12.143  14.587  0.00  0.00      A     
ATOM   2909  C   ARG A 188      -5.265  11.765   7.892  0.00  0.00      A     
ATOM   2910  O   ARG A 188      -6.009  11.499   8.831  0.00  0.00      A     
ATOM   2911  N   ALA A 189      -5.586  12.673   6.968  0.00  0.00      A     
ATOM   2912  HN  ALA A 189      -4.895  12.870   6.254  0.00  0.00      A     
ATOM   2913  CA  ALA A 189      -6.813  13.481   6.970  0.00  0.00      A     
ATOM   2914  HA  ALA A 189      -7.006  13.850   7.978  0.00  0.00      A     
ATOM   2915  CB  ALA A 189      -6.613  14.686   6.038  0.00  0.00      A     
ATOM   2916  HB1 ALA A 189      -7.505  15.312   6.049  0.00  0.00      A     
ATOM   2917  HB2 ALA A 189      -6.435  14.352   5.016  0.00  0.00      A     
ATOM   2918  HB3 ALA A 189      -5.769  15.288   6.364  0.00  0.00      A     
ATOM   2919  C   ALA A 189      -8.045  12.677   6.527  0.00  0.00      A     
ATOM   2920  O   ALA A 189      -9.056  12.644   7.230  0.00  0.00      A     
ATOM   2921  N   ALA A 190      -7.946  11.974   5.398  0.00  0.00      A     
ATOM   2922  HN  ALA A 190      -7.094  12.052   4.851  0.00  0.00      A     
ATOM   2923  CA  ALA A 190      -8.966  11.051   4.919  0.00  0.00      A     
ATOM   2924  HA  ALA A 190      -9.899  11.600   4.784  0.00  0.00      A     
ATOM   2925  CB  ALA A 190      -8.513  10.531   3.555  0.00  0.00      A     
ATOM   2926  HB1 ALA A 190      -9.242   9.819   3.169  0.00  0.00      A     
ATOM   2927  HB2 ALA A 190      -7.539  10.051   3.645  0.00  0.00      A     
ATOM   2928  HB3 ALA A 190      -8.425  11.369   2.864  0.00  0.00      A     
ATOM   2929  C   ALA A 190      -9.235   9.912   5.921  0.00  0.00      A     
ATOM   2930  O   ALA A 190     -10.397   9.610   6.186  0.00  0.00      A     
ATOM   2931  N   TYR A 191      -8.184   9.362   6.547  0.00  0.00      A     
ATOM   2932  HN  TYR A 191      -7.255   9.619   6.228  0.00  0.00      A     
ATOM   2933  CA  TYR A 191      -8.285   8.417   7.669  0.00  0.00      A     
ATOM   2934  HA  TYR A 191      -8.860   7.561   7.320  0.00  0.00      A     
ATOM   2935  CB  TYR A 191      -6.874   7.933   8.069  0.00  0.00      A     
ATOM   2936  HB1 TYR A 191      -6.334   8.743   8.560  0.00  0.00      A     
ATOM   2937  HB2 TYR A 191      -6.316   7.683   7.170  0.00  0.00      A     
ATOM   2938  CG  TYR A 191      -6.848   6.707   8.965  0.00  0.00      A     
ATOM   2939  CD1 TYR A 191      -6.998   6.838  10.360  0.00  0.00      A     
ATOM   2940  HD1 TYR A 191      -7.091   7.818  10.807  0.00  0.00      A     
ATOM   2941  CE1 TYR A 191      -7.068   5.686  11.170  0.00  0.00      A     
ATOM   2942  HE1 TYR A 191      -7.208   5.764  12.237  0.00  0.00      A     
ATOM   2943  CZ  TYR A 191      -7.002   4.404  10.587  0.00  0.00      A     
ATOM   2944  OH  TYR A 191      -7.188   3.298  11.351  0.00  0.00      A     
ATOM   2945  HH  TYR A 191      -7.246   2.505  10.807  0.00  0.00      A     
ATOM   2946  CE2 TYR A 191      -6.788   4.275   9.200  0.00  0.00      A     
ATOM   2947  HE2 TYR A 191      -6.719   3.290   8.765  0.00  0.00      A     
ATOM   2948  CD2 TYR A 191      -6.705   5.427   8.391  0.00  0.00      A     
ATOM   2949  HD2 TYR A 191      -6.582   5.324   7.321  0.00  0.00      A     
ATOM   2950  C   TYR A 191      -9.033   9.023   8.872  0.00  0.00      A     
ATOM   2951  O   TYR A 191     -10.070   8.515   9.296  0.00  0.00      A     
ATOM   2952  N   PHE A 192      -8.572  10.168   9.389  0.00  0.00      A     
ATOM   2953  HN  PHE A 192      -7.721  10.565   9.003  0.00  0.00      A     
ATOM   2954  CA  PHE A 192      -9.228  10.886  10.493  0.00  0.00      A     
ATOM   2955  HA  PHE A 192      -9.289  10.199  11.335  0.00  0.00      A     
ATOM   2956  CB  PHE A 192      -8.334  12.068  10.910  0.00  0.00      A     
ATOM   2957  HB1 PHE A 192      -8.260  12.754  10.064  0.00  0.00      A     
ATOM   2958  HB2 PHE A 192      -7.332  11.686  11.110  0.00  0.00      A     
ATOM   2959  CG  PHE A 192      -8.763  12.850  12.143  0.00  0.00      A     
ATOM   2960  CD1 PHE A 192      -9.156  12.185  13.323  0.00  0.00      A     
ATOM   2961  HD1 PHE A 192      -9.173  11.106  13.361  0.00  0.00      A     
ATOM   2962  CE1 PHE A 192      -9.562  12.920  14.451  0.00  0.00      A     
ATOM   2963  HE1 PHE A 192      -9.904  12.405  15.339  0.00  0.00      A     
ATOM   2964  CZ  PHE A 192      -9.564  14.325  14.410  0.00  0.00      A     
ATOM   2965  HZ  PHE A 192      -9.917  14.891  15.261  0.00  0.00      A     
ATOM   2966  CE2 PHE A 192      -9.139  14.994  13.250  0.00  0.00      A     
ATOM   2967  HE2 PHE A 192      -9.161  16.074  13.210  0.00  0.00      A     
ATOM   2968  CD2 PHE A 192      -8.738  14.258  12.121  0.00  0.00      A     
ATOM   2969  HD2 PHE A 192      -8.432  14.780  11.224  0.00  0.00      A     
ATOM   2970  C   PHE A 192     -10.681  11.316  10.192  0.00  0.00      A     
ATOM   2971  O   PHE A 192     -11.481  11.418  11.118  0.00  0.00      A     
ATOM   2972  N   GLY A 193     -11.047  11.495   8.916  0.00  0.00      A     
ATOM   2973  HN  GLY A 193     -10.307  11.451   8.225  0.00  0.00      A     
ATOM   2974  CA  GLY A 193     -12.395  11.851   8.434  0.00  0.00      A     
ATOM   2975  HA1 GLY A 193     -12.344  11.996   7.356  0.00  0.00      A     
ATOM   2976  HA2 GLY A 193     -12.695  12.798   8.879  0.00  0.00      A     
ATOM   2977  C   GLY A 193     -13.515  10.831   8.697  0.00  0.00      A     
ATOM   2978  O   GLY A 193     -14.666  11.236   8.876  0.00  0.00      A     
ATOM   2979  N   ILE A 194     -13.192   9.532   8.786  0.00  0.00      A     
ATOM   2980  HN  ILE A 194     -12.230   9.290   8.585  0.00  0.00      A     
ATOM   2981  CA  ILE A 194     -14.147   8.439   9.117  0.00  0.00      A     
ATOM   2982  HA  ILE A 194     -15.065   8.904   9.473  0.00  0.00      A     
ATOM   2983  CB  ILE A 194     -14.568   7.587   7.888  0.00  0.00      A     
ATOM   2984  HB  ILE A 194     -15.398   6.964   8.226  0.00  0.00      A     
ATOM   2985  CG2 ILE A 194     -15.141   8.447   6.749  0.00  0.00      A     
ATOM   2986 HG21 ILE A 194     -16.008   8.996   7.111  0.00  0.00      A     
ATOM   2987 HG22 ILE A 194     -15.454   7.812   5.921  0.00  0.00      A     
ATOM   2988 HG23 ILE A 194     -14.403   9.161   6.383  0.00  0.00      A     
ATOM   2989  CG1 ILE A 194     -13.511   6.599   7.347  0.00  0.00      A     
ATOM   2990 HG11 ILE A 194     -13.975   5.991   6.569  0.00  0.00      A     
ATOM   2991 HG12 ILE A 194     -13.219   5.919   8.146  0.00  0.00      A     
ATOM   2992  CD  ILE A 194     -12.250   7.233   6.754  0.00  0.00      A     
ATOM   2993  HD1 ILE A 194     -11.715   7.782   7.521  0.00  0.00      A     
ATOM   2994  HD2 ILE A 194     -12.507   7.904   5.937  0.00  0.00      A     
ATOM   2995  HD3 ILE A 194     -11.589   6.457   6.377  0.00  0.00      A     
ATOM   2996  C   ILE A 194     -13.712   7.528  10.283  0.00  0.00      A     
ATOM   2997  O   ILE A 194     -14.516   6.726  10.757  0.00  0.00      A     
ATOM   2998  N   TYR A 195     -12.471   7.654  10.769  0.00  0.00      A     
ATOM   2999  HN  TYR A 195     -11.843   8.282  10.283  0.00  0.00      A     
ATOM   3000  CA  TYR A 195     -11.896   6.877  11.883  0.00  0.00      A     
ATOM   3001  HA  TYR A 195     -11.725   5.856  11.545  0.00  0.00      A     
ATOM   3002  CB  TYR A 195     -10.533   7.488  12.255  0.00  0.00      A     
ATOM   3003  HB1 TYR A 195     -10.635   8.574  12.274  0.00  0.00      A     
ATOM   3004  HB2 TYR A 195      -9.807   7.240  11.484  0.00  0.00      A     
ATOM   3005  CG  TYR A 195      -9.976   7.038  13.593  0.00  0.00      A     
ATOM   3006  CD1 TYR A 195      -9.505   5.721  13.754  0.00  0.00      A     
ATOM   3007  HD1 TYR A 195      -9.527   5.029  12.919  0.00  0.00      A     
ATOM   3008  CE1 TYR A 195      -9.028   5.289  15.007  0.00  0.00      A     
ATOM   3009  HE1 TYR A 195      -8.681   4.274  15.128  0.00  0.00      A     
ATOM   3010  CZ  TYR A 195      -9.029   6.177  16.102  0.00  0.00      A     
ATOM   3011  OH  TYR A 195      -8.601   5.760  17.320  0.00  0.00      A     
ATOM   3012  HH  TYR A 195      -8.253   4.868  17.273  0.00  0.00      A     
ATOM   3013  CE2 TYR A 195      -9.507   7.493  15.945  0.00  0.00      A     
ATOM   3014  HE2 TYR A 195      -9.505   8.158  16.794  0.00  0.00      A     
ATOM   3015  CD2 TYR A 195      -9.983   7.924  14.691  0.00  0.00      A     
ATOM   3016  HD2 TYR A 195     -10.371   8.927  14.575  0.00  0.00      A     
ATOM   3017  C   TYR A 195     -12.770   6.776  13.145  0.00  0.00      A     
ATOM   3018  O   TYR A 195     -12.918   5.685  13.699  0.00  0.00      A     
ATOM   3019  N   ASP A 196     -13.328   7.892  13.622  0.00  0.00      A     
ATOM   3020  HN  ASP A 196     -13.273   8.736  13.069  0.00  0.00      A     
ATOM   3021  CA  ASP A 196     -14.033   7.928  14.908  0.00  0.00      A     
ATOM   3022  HA  ASP A 196     -13.429   7.379  15.628  0.00  0.00      A     
ATOM   3023  CB  ASP A 196     -14.131   9.376  15.407  0.00  0.00      A     
ATOM   3024  HB1 ASP A 196     -14.959   9.888  14.915  0.00  0.00      A     
ATOM   3025  HB2 ASP A 196     -13.208   9.907  15.167  0.00  0.00      A     
ATOM   3026  CG  ASP A 196     -14.319   9.394  16.922  0.00  0.00      A     
ATOM   3027  OD1 ASP A 196     -13.302   9.378  17.656  0.00  0.00      A     
ATOM   3028  OD2 ASP A 196     -15.477   9.343  17.388  0.00  0.00      A     
ATOM   3029  C   ASP A 196     -15.403   7.225  14.846  0.00  0.00      A     
ATOM   3030  O   ASP A 196     -15.701   6.367  15.678  0.00  0.00      A     
ATOM   3031  N   THR A 197     -16.190   7.476  13.795  0.00  0.00      A     
ATOM   3032  HN  THR A 197     -15.882   8.203  13.153  0.00  0.00      A     
ATOM   3033  CA  THR A 197     -17.390   6.679  13.446  0.00  0.00      A     
ATOM   3034  HA  THR A 197     -18.118   6.749  14.251  0.00  0.00      A     
ATOM   3035  CB  THR A 197     -18.057   7.202  12.169  0.00  0.00      A     
ATOM   3036  HB  THR A 197     -17.314   7.271  11.374  0.00  0.00      A     
ATOM   3037  CG2 THR A 197     -19.228   6.352  11.682  0.00  0.00      A     
ATOM   3038 HG21 THR A 197     -18.871   5.392  11.310  0.00  0.00      A     
ATOM   3039 HG22 THR A 197     -19.740   6.859  10.864  0.00  0.00      A     
ATOM   3040 HG23 THR A 197     -19.929   6.179  12.499  0.00  0.00      A     
ATOM   3041  OG1 THR A 197     -18.581   8.484  12.424  0.00  0.00      A     
ATOM   3042  HG1 THR A 197     -18.289   9.042  11.672  0.00  0.00      A     
ATOM   3043  C   THR A 197     -17.059   5.202  13.256  0.00  0.00      A     
ATOM   3044  O   THR A 197     -17.721   4.332  13.817  0.00  0.00      A     
ATOM   3045  N   ALA A 198     -15.973   4.899  12.541  0.00  0.00      A     
ATOM   3046  HN  ALA A 198     -15.456   5.653  12.098  0.00  0.00      A     
ATOM   3047  CA  ALA A 198     -15.487   3.535  12.332  0.00  0.00      A     
ATOM   3048  HA  ALA A 198     -16.305   2.958  11.898  0.00  0.00      A     
ATOM   3049  CB  ALA A 198     -14.362   3.593  11.296  0.00  0.00      A     
ATOM   3050  HB1 ALA A 198     -14.754   3.959  10.346  0.00  0.00      A     
ATOM   3051  HB2 ALA A 198     -13.936   2.603  11.148  0.00  0.00      A     
ATOM   3052  HB3 ALA A 198     -13.573   4.261  11.634  0.00  0.00      A     
ATOM   3053  C   ALA A 198     -15.070   2.768  13.611  0.00  0.00      A     
ATOM   3054  O   ALA A 198     -14.844   1.562  13.517  0.00  0.00      A     
ATOM   3055  N   LYS A 199     -15.018   3.411  14.794  0.00  0.00      A     
ATOM   3056  HN  LYS A 199     -15.173   4.414  14.765  0.00  0.00      A     
ATOM   3057  CA  LYS A 199     -14.809   2.788  16.129  0.00  0.00      A     
ATOM   3058  HA  LYS A 199     -14.795   1.708  15.995  0.00  0.00      A     
ATOM   3059  CB  LYS A 199     -13.435   3.179  16.711  0.00  0.00      A     
ATOM   3060  HB1 LYS A 199     -12.652   2.935  15.992  0.00  0.00      A     
ATOM   3061  HB2 LYS A 199     -13.254   2.583  17.607  0.00  0.00      A     
ATOM   3062  CG  LYS A 199     -13.341   4.669  17.074  0.00  0.00      A     
ATOM   3063  HG1 LYS A 199     -14.212   4.967  17.656  0.00  0.00      A     
ATOM   3064  HG2 LYS A 199     -13.322   5.246  16.156  0.00  0.00      A     
ATOM   3065  CD  LYS A 199     -12.080   4.984  17.884  0.00  0.00      A     
ATOM   3066  HD1 LYS A 199     -11.210   4.638  17.325  0.00  0.00      A     
ATOM   3067  HD2 LYS A 199     -12.111   4.462  18.841  0.00  0.00      A     
ATOM   3068  CE  LYS A 199     -11.945   6.493  18.116  0.00  0.00      A     
ATOM   3069  HE1 LYS A 199     -11.983   6.998  17.145  0.00  0.00      A     
ATOM   3070  HE2 LYS A 199     -10.961   6.694  18.551  0.00  0.00      A     
ATOM   3071  NZ  LYS A 199     -13.008   7.031  19.003  0.00  0.00      A     
ATOM   3072  HZ1 LYS A 199     -13.031   8.050  18.940  0.00  0.00      A     
ATOM   3073  HZ2 LYS A 199     -12.897   6.721  19.968  0.00  0.00      A     
ATOM   3074  HZ3 LYS A 199     -13.939   6.748  18.707  0.00  0.00      A     
ATOM   3075  C   LYS A 199     -15.957   3.008  17.135  0.00  0.00      A     
ATOM   3076  O   LYS A 199     -15.738   2.934  18.347  0.00  0.00      A     
ATOM   3077  N   GLY A 200     -17.163   3.282  16.634  0.00  0.00      A     
ATOM   3078  HN  GLY A 200     -17.232   3.414  15.632  0.00  0.00      A     
ATOM   3079  CA  GLY A 200     -18.396   3.390  17.435  0.00  0.00      A     
ATOM   3080  HA1 GLY A 200     -18.663   4.431  17.577  0.00  0.00      A     
ATOM   3081  HA2 GLY A 200     -18.226   2.955  18.420  0.00  0.00      A     
ATOM   3082  C   GLY A 200     -19.619   2.679  16.848  0.00  0.00      A     
ATOM   3083  O   GLY A 200     -20.747   3.012  17.213  0.00  0.00      A     
ATOM   3084  N   MET A 201     -19.424   1.685  15.983  0.00  0.00      A     
ATOM   3085  HN  MET A 201     -18.471   1.483  15.712  0.00  0.00      A     
ATOM   3086  CA  MET A 201     -20.499   0.828  15.457  0.00  0.00      A     
ATOM   3087  HA  MET A 201     -21.387   0.966  16.073  0.00  0.00      A     
ATOM   3088  CB  MET A 201     -20.839   1.293  14.031  0.00  0.00      A     
ATOM   3089  HB1 MET A 201     -20.218   0.766  13.310  0.00  0.00      A     
ATOM   3090  HB2 MET A 201     -20.627   2.360  13.946  0.00  0.00      A     
ATOM   3091  CG  MET A 201     -22.313   1.080  13.676  0.00  0.00      A     
ATOM   3092  HG1 MET A 201     -22.919   1.691  14.344  0.00  0.00      A     
ATOM   3093  HG2 MET A 201     -22.574   0.038  13.856  0.00  0.00      A     
ATOM   3094  SD  MET A 201     -22.752   1.487  11.957  0.00  0.00      A     
ATOM   3095  CE  MET A 201     -22.162   3.197  11.822  0.00  0.00      A     
ATOM   3096  HE1 MET A 201     -22.536   3.785  12.660  0.00  0.00      A     
ATOM   3097  HE2 MET A 201     -22.519   3.634  10.889  0.00  0.00      A     
ATOM   3098  HE3 MET A 201     -21.072   3.219  11.828  0.00  0.00      A     
ATOM   3099  C   MET A 201     -20.177  -0.680  15.516  0.00  0.00      A     
ATOM   3100  O   MET A 201     -21.094  -1.485  15.695  0.00  0.00      A     
ATOM   3101  N   LEU A 202     -18.900  -1.083  15.448  0.00  0.00      A     
ATOM   3102  HN  LEU A 202     -18.205  -0.369  15.270  0.00  0.00      A     
ATOM   3103  CA  LEU A 202     -18.469  -2.492  15.446  0.00  0.00      A     
ATOM   3104  HA  LEU A 202     -19.266  -3.070  15.911  0.00  0.00      A     
ATOM   3105  CB  LEU A 202     -18.390  -2.938  13.973  0.00  0.00      A     
ATOM   3106  HB1 LEU A 202     -17.582  -2.409  13.477  0.00  0.00      A     
ATOM   3107  HB2 LEU A 202     -19.315  -2.630  13.486  0.00  0.00      A     
ATOM   3108  CG  LEU A 202     -18.219  -4.438  13.707  0.00  0.00      A     
ATOM   3109  HG  LEU A 202     -17.290  -4.796  14.146  0.00  0.00      A     
ATOM   3110  CD1 LEU A 202     -19.394  -5.254  14.236  0.00  0.00      A     
ATOM   3111 HD11 LEU A 202     -19.393  -5.220  15.319  0.00  0.00      A     
ATOM   3112 HD12 LEU A 202     -19.290  -6.296  13.943  0.00  0.00      A     
ATOM   3113 HD13 LEU A 202     -20.335  -4.841  13.876  0.00  0.00      A     
ATOM   3114  CD2 LEU A 202     -18.171  -4.643  12.197  0.00  0.00      A     
ATOM   3115 HD21 LEU A 202     -17.307  -4.115  11.796  0.00  0.00      A     
ATOM   3116 HD22 LEU A 202     -19.073  -4.247  11.729  0.00  0.00      A     
ATOM   3117 HD23 LEU A 202     -18.074  -5.699  11.966  0.00  0.00      A     
ATOM   3118  C   LEU A 202     -17.204  -2.821  16.291  0.00  0.00      A     
ATOM   3119  O   LEU A 202     -17.308  -3.762  17.083  0.00  0.00      A     
ATOM   3120  N   PRO A 203     -16.063  -2.089  16.238  0.00  0.00      A     
ATOM   3121  CD  PRO A 203     -15.662  -1.119  15.231  0.00  0.00      A     
ATOM   3122  HD1 PRO A 203     -16.103  -0.151  15.470  0.00  0.00      A     
ATOM   3123  HD2 PRO A 203     -15.928  -1.428  14.225  0.00  0.00      A     
ATOM   3124  CG  PRO A 203     -14.139  -1.026  15.342  0.00  0.00      A     
ATOM   3125  HG1 PRO A 203     -13.678  -1.872  14.829  0.00  0.00      A     
ATOM   3126  HG2 PRO A 203     -13.736  -0.090  14.963  0.00  0.00      A     
ATOM   3127  CB  PRO A 203     -13.931  -1.151  16.842  0.00  0.00      A     
ATOM   3128  HB1 PRO A 203     -12.913  -1.452  17.084  0.00  0.00      A     
ATOM   3129  HB2 PRO A 203     -14.180  -0.205  17.327  0.00  0.00      A     
ATOM   3130  CA  PRO A 203     -14.956  -2.231  17.197  0.00  0.00      A     
ATOM   3131  HA  PRO A 203     -14.487  -3.195  17.014  0.00  0.00      A     
ATOM   3132  C   PRO A 203     -15.381  -2.178  18.670  0.00  0.00      A     
ATOM   3133  O   PRO A 203     -15.753  -1.140  19.220  0.00  0.00      A     
ATOM   3134  N   ASP A 204     -15.289  -3.322  19.331  0.00  0.00      A     
ATOM   3135  HN  ASP A 204     -14.946  -4.109  18.792  0.00  0.00      A     
ATOM   3136  CA  ASP A 204     -15.927  -3.652  20.608  0.00  0.00      A     
ATOM   3137  HA  ASP A 204     -16.280  -2.740  21.088  0.00  0.00      A     
ATOM   3138  CB  ASP A 204     -17.166  -4.492  20.227  0.00  0.00      A     
ATOM   3139  HB1 ASP A 204     -16.935  -5.090  19.344  0.00  0.00      A     
ATOM   3140  HB2 ASP A 204     -17.982  -3.818  19.964  0.00  0.00      A     
ATOM   3141  CG  ASP A 204     -17.624  -5.462  21.297  0.00  0.00      A     
ATOM   3142  OD1 ASP A 204     -18.512  -5.120  22.112  0.00  0.00      A     
ATOM   3143  OD2 ASP A 204     -17.018  -6.551  21.362  0.00  0.00      A     
ATOM   3144  C   ASP A 204     -14.919  -4.350  21.572  0.00  0.00      A     
ATOM   3145  O   ASP A 204     -13.851  -4.794  21.130  0.00  0.00      A     
ATOM   3146  N   PRO A 205     -15.164  -4.397  22.896  0.00  0.00      A     
ATOM   3147  CD  PRO A 205     -16.111  -3.553  23.616  0.00  0.00      A     
ATOM   3148  HD1 PRO A 205     -17.084  -4.033  23.676  0.00  0.00      A     
ATOM   3149  HD2 PRO A 205     -16.209  -2.568  23.167  0.00  0.00      A     
ATOM   3150  CG  PRO A 205     -15.551  -3.420  25.025  0.00  0.00      A     
ATOM   3151  HG1 PRO A 205     -14.807  -2.623  25.059  0.00  0.00      A     
ATOM   3152  HG2 PRO A 205     -16.343  -3.236  25.747  0.00  0.00      A     
ATOM   3153  CB  PRO A 205     -14.878  -4.774  25.221  0.00  0.00      A     
ATOM   3154  HB1 PRO A 205     -14.128  -4.757  26.006  0.00  0.00      A     
ATOM   3155  HB2 PRO A 205     -15.631  -5.528  25.439  0.00  0.00      A     
ATOM   3156  CA  PRO A 205     -14.256  -5.037  23.854  0.00  0.00      A     
ATOM   3157  HA  PRO A 205     -13.313  -4.499  23.802  0.00  0.00      A     
ATOM   3158  C   PRO A 205     -13.944  -6.535  23.671  0.00  0.00      A     
ATOM   3159  O   PRO A 205     -12.786  -6.915  23.876  0.00  0.00      A     
ATOM   3160  N   LYS A 206     -14.927  -7.377  23.305  0.00  0.00      A     
ATOM   3161  HN  LYS A 206     -15.835  -6.951  23.135  0.00  0.00      A     
ATOM   3162  CA  LYS A 206     -14.776  -8.839  23.054  0.00  0.00      A     
ATOM   3163  HA  LYS A 206     -13.897  -9.000  22.430  0.00  0.00      A     
ATOM   3164  CB  LYS A 206     -14.551  -9.575  24.392  0.00  0.00      A     
ATOM   3165  HB1 LYS A 206     -15.441  -9.476  25.012  0.00  0.00      A     
ATOM   3166  HB2 LYS A 206     -13.718  -9.124  24.926  0.00  0.00      A     
ATOM   3167  CG  LYS A 206     -14.239 -11.068  24.192  0.00  0.00      A     
ATOM   3168  HG1 LYS A 206     -13.333 -11.176  23.595  0.00  0.00      A     
ATOM   3169  HG2 LYS A 206     -15.055 -11.540  23.654  0.00  0.00      A     
ATOM   3170  CD  LYS A 206     -14.059 -11.808  25.518  0.00  0.00      A     
ATOM   3171  HD1 LYS A 206     -14.830 -11.511  26.231  0.00  0.00      A     
ATOM   3172  HD2 LYS A 206     -13.082 -11.552  25.931  0.00  0.00      A     
ATOM   3173  CE  LYS A 206     -14.132 -13.321  25.280  0.00  0.00      A     
ATOM   3174  HE1 LYS A 206     -13.622 -13.834  26.099  0.00  0.00      A     
ATOM   3175  HE2 LYS A 206     -13.588 -13.567  24.361  0.00  0.00      A     
ATOM   3176  NZ  LYS A 206     -15.533 -13.801  25.199  0.00  0.00      A     
ATOM   3177  HZ1 LYS A 206     -16.063 -13.313  24.480  0.00  0.00      A     
ATOM   3178  HZ2 LYS A 206     -16.042 -13.615  26.057  0.00  0.00      A     
ATOM   3179  HZ3 LYS A 206     -15.593 -14.805  25.027  0.00  0.00      A     
ATOM   3180  C   LYS A 206     -15.951  -9.503  22.309  0.00  0.00      A     
ATOM   3181  O   LYS A 206     -15.721 -10.401  21.504  0.00  0.00      A     
ATOM   3182  N   ASN A 207     -17.182  -9.078  22.572  0.00  0.00      A     
ATOM   3183  HN  ASN A 207     -17.252  -8.279  23.184  0.00  0.00      A     
ATOM   3184  CA  ASN A 207     -18.447  -9.604  22.034  0.00  0.00      A     
ATOM   3185  HA  ASN A 207     -18.664 -10.562  22.507  0.00  0.00      A     
ATOM   3186  CB  ASN A 207     -19.501  -8.585  22.501  0.00  0.00      A     
ATOM   3187  HB1 ASN A 207     -19.280  -7.618  22.061  0.00  0.00      A     
ATOM   3188  HB2 ASN A 207     -19.454  -8.480  23.582  0.00  0.00      A     
ATOM   3189  CG  ASN A 207     -20.933  -8.893  22.169  0.00  0.00      A     
ATOM   3190  OD1 ASN A 207     -21.289  -9.906  21.597  0.00  0.00      A     
ATOM   3191  ND2 ASN A 207     -21.806  -7.987  22.507  0.00  0.00      A     
ATOM   3192 HD21 ASN A 207     -22.763  -8.127  22.228  0.00  0.00      A     
ATOM   3193 HD22 ASN A 207     -21.478  -7.139  22.951  0.00  0.00      A     
ATOM   3194  C   ASN A 207     -18.466  -9.867  20.503  0.00  0.00      A     
ATOM   3195  O   ASN A 207     -18.905 -10.935  20.071  0.00  0.00      A     
ATOM   3196  N   THR A 208     -17.953  -8.936  19.692  0.00  0.00      A     
ATOM   3197  HN  THR A 208     -17.694  -8.061  20.135  0.00  0.00      A     
ATOM   3198  CA  THR A 208     -17.737  -9.097  18.225  0.00  0.00      A     
ATOM   3199  HA  THR A 208     -18.507  -9.751  17.815  0.00  0.00      A     
ATOM   3200  CB  THR A 208     -17.879  -7.727  17.532  0.00  0.00      A     
ATOM   3201  HB  THR A 208     -17.619  -6.946  18.246  0.00  0.00      A     
ATOM   3202  CG2 THR A 208     -17.068  -7.481  16.267  0.00  0.00      A     
ATOM   3203 HG21 THR A 208     -17.274  -8.254  15.530  0.00  0.00      A     
ATOM   3204 HG22 THR A 208     -16.008  -7.470  16.508  0.00  0.00      A     
ATOM   3205 HG23 THR A 208     -17.327  -6.509  15.853  0.00  0.00      A     
ATOM   3206  OG1 THR A 208     -19.215  -7.549  17.130  0.00  0.00      A     
ATOM   3207  HG1 THR A 208     -19.409  -6.605  17.285  0.00  0.00      A     
ATOM   3208  C   THR A 208     -16.379  -9.740  17.888  0.00  0.00      A     
ATOM   3209  O   THR A 208     -15.391  -9.536  18.595  0.00  0.00      A     
ATOM   3210  N   HIE A 209     -16.291 -10.487  16.786  0.00  0.00      A     
ATOM   3211  HN  HIE A 209     -17.145 -10.619  16.247  0.00  0.00      A     
ATOM   3212  CA  HIE A 209     -15.073 -11.151  16.271  0.00  0.00      A     
ATOM   3213  HA  HIE A 209     -14.666 -11.794  17.052  0.00  0.00      A     
ATOM   3214  NE2 HIE A 209     -13.473 -14.886  14.171  0.00  0.00      A     
ATOM   3215  HE2 HIE A 209     -13.240 -15.880  14.158  0.00  0.00      A     
ATOM   3216  CD2 HIE A 209     -14.357 -14.280  15.032  0.00  0.00      A     
ATOM   3217  HD2 HIE A 209     -14.914 -14.741  15.837  0.00  0.00      A     
ATOM   3218  ND1 HIE A 209     -13.729 -12.814  13.457  0.00  0.00      A     
ATOM   3219  CG  HIE A 209     -14.524 -13.007  14.586  0.00  0.00      A     
ATOM   3220  CE1 HIE A 209     -13.117 -13.990  13.236  0.00  0.00      A     
ATOM   3221  HE1 HIE A 209     -12.465 -14.198  12.398  0.00  0.00      A     
ATOM   3222  CB  HIE A 209     -15.541 -12.039  15.113  0.00  0.00      A     
ATOM   3223  HB1 HIE A 209     -15.877 -11.404  14.292  0.00  0.00      A     
ATOM   3224  HB2 HIE A 209     -16.393 -12.628  15.453  0.00  0.00      A     
ATOM   3225  C   HIE A 209     -13.934 -10.205  15.814  0.00  0.00      A     
ATOM   3226  O   HIE A 209     -14.131  -9.004  15.630  0.00  0.00      A     
ATOM   3227  N   ILE A 210     -12.717 -10.726  15.612  0.00  0.00      A     
ATOM   3228  HN  ILE A 210     -12.576 -11.698  15.852  0.00  0.00      A     
ATOM   3229  CA  ILE A 210     -11.563  -9.970  15.069  0.00  0.00      A     
ATOM   3230  HA  ILE A 210     -11.424  -9.096  15.698  0.00  0.00      A     
ATOM   3231  CB  ILE A 210     -10.244 -10.774  15.198  0.00  0.00      A     
ATOM   3232  HB  ILE A 210     -10.180 -11.036  16.250  0.00  0.00      A     
ATOM   3233  CG2 ILE A 210     -10.218 -12.117  14.451  0.00  0.00      A     
ATOM   3234 HG21 ILE A 210     -10.217 -11.970  13.374  0.00  0.00      A     
ATOM   3235 HG22 ILE A 210     -11.075 -12.724  14.736  0.00  0.00      A     
ATOM   3236 HG23 ILE A 210      -9.313 -12.661  14.723  0.00  0.00      A     
ATOM   3237  CG1 ILE A 210      -8.973  -9.929  14.931  0.00  0.00      A     
ATOM   3238 HG11 ILE A 210      -8.149 -10.398  15.469  0.00  0.00      A     
ATOM   3239 HG12 ILE A 210      -9.112  -8.939  15.368  0.00  0.00      A     
ATOM   3240  CD  ILE A 210      -8.513  -9.754  13.474  0.00  0.00      A     
ATOM   3241  HD1 ILE A 210      -9.279  -9.271  12.874  0.00  0.00      A     
ATOM   3242  HD2 ILE A 210      -8.260 -10.719  13.035  0.00  0.00      A     
ATOM   3243  HD3 ILE A 210      -7.621  -9.125  13.457  0.00  0.00      A     
ATOM   3244  C   ILE A 210     -11.788  -9.406  13.659  0.00  0.00      A     
ATOM   3245  O   ILE A 210     -11.697  -8.190  13.478  0.00  0.00      A     
ATOM   3246  N   VAL A 211     -12.084 -10.242  12.652  0.00  0.00      A     
ATOM   3247  HN  VAL A 211     -12.245 -11.218  12.871  0.00  0.00      A     
ATOM   3248  CA  VAL A 211     -11.917  -9.821  11.237  0.00  0.00      A     
ATOM   3249  HA  VAL A 211     -10.916  -9.398  11.150  0.00  0.00      A     
ATOM   3250  CB  VAL A 211     -11.975 -10.953  10.191  0.00  0.00      A     
ATOM   3251  HB  VAL A 211     -11.710 -10.520   9.226  0.00  0.00      A     
ATOM   3252  CG1 VAL A 211     -10.938 -12.035  10.492  0.00  0.00      A     
ATOM   3253 HG11 VAL A 211     -11.210 -12.581  11.392  0.00  0.00      A     
ATOM   3254 HG12 VAL A 211      -9.954 -11.583  10.620  0.00  0.00      A     
ATOM   3255 HG13 VAL A 211     -10.894 -12.739   9.661  0.00  0.00      A     
ATOM   3256  CG2 VAL A 211     -13.349 -11.607  10.032  0.00  0.00      A     
ATOM   3257 HG21 VAL A 211     -14.060 -10.895   9.616  0.00  0.00      A     
ATOM   3258 HG22 VAL A 211     -13.708 -11.969  10.990  0.00  0.00      A     
ATOM   3259 HG23 VAL A 211     -13.276 -12.449   9.342  0.00  0.00      A     
ATOM   3260  C   VAL A 211     -12.851  -8.699  10.809  0.00  0.00      A     
ATOM   3261  O   VAL A 211     -12.409  -7.807  10.103  0.00  0.00      A     
ATOM   3262  N   ILE A 212     -14.106  -8.676  11.263  0.00  0.00      A     
ATOM   3263  HN  ILE A 212     -14.410  -9.434  11.855  0.00  0.00      A     
ATOM   3264  CA  ILE A 212     -15.082  -7.648  10.837  0.00  0.00      A     
ATOM   3265  HA  ILE A 212     -14.950  -7.497   9.764  0.00  0.00      A     
ATOM   3266  CB  ILE A 212     -16.534  -8.131  11.027  0.00  0.00      A     
ATOM   3267  HB  ILE A 212     -17.185  -7.359  10.615  0.00  0.00      A     
ATOM   3268  CG2 ILE A 212     -16.762  -9.405  10.194  0.00  0.00      A     
ATOM   3269 HG21 ILE A 212     -16.282 -10.264  10.662  0.00  0.00      A     
ATOM   3270 HG22 ILE A 212     -16.357  -9.273   9.189  0.00  0.00      A     
ATOM   3271 HG23 ILE A 212     -17.829  -9.599  10.096  0.00  0.00      A     
ATOM   3272  CG1 ILE A 212     -16.916  -8.348  12.508  0.00  0.00      A     
ATOM   3273 HG11 ILE A 212     -16.761  -7.423  13.060  0.00  0.00      A     
ATOM   3274 HG12 ILE A 212     -16.285  -9.120  12.952  0.00  0.00      A     
ATOM   3275  CD  ILE A 212     -18.384  -8.749  12.681  0.00  0.00      A     
ATOM   3276  HD1 ILE A 212     -19.023  -8.079  12.108  0.00  0.00      A     
ATOM   3277  HD2 ILE A 212     -18.656  -8.680  13.732  0.00  0.00      A     
ATOM   3278  HD3 ILE A 212     -18.539  -9.774  12.345  0.00  0.00      A     
ATOM   3279  C   ILE A 212     -14.844  -6.262  11.463  0.00  0.00      A     
ATOM   3280  O   ILE A 212     -15.031  -5.246  10.790  0.00  0.00      A     
ATOM   3281  N   SER A 213     -14.350  -6.205  12.707  0.00  0.00      A     
ATOM   3282  HN  SER A 213     -14.244  -7.072  13.214  0.00  0.00      A     
ATOM   3283  CA  SER A 213     -13.860  -4.964  13.344  0.00  0.00      A     
ATOM   3284  HA  SER A 213     -14.600  -4.173  13.227  0.00  0.00      A     
ATOM   3285  CB  SER A 213     -13.622  -5.169  14.841  0.00  0.00      A     
ATOM   3286  HB1 SER A 213     -13.064  -4.321  15.243  0.00  0.00      A     
ATOM   3287  HB2 SER A 213     -13.053  -6.085  15.009  0.00  0.00      A     
ATOM   3288  OG  SER A 213     -14.865  -5.242  15.496  0.00  0.00      A     
ATOM   3289  HG1 SER A 213     -14.703  -5.375  16.447  0.00  0.00      A     
ATOM   3290  C   SER A 213     -12.547  -4.478  12.734  0.00  0.00      A     
ATOM   3291  O   SER A 213     -12.406  -3.299  12.414  0.00  0.00      A     
ATOM   3292  N   TRP A 214     -11.597  -5.391  12.513  0.00  0.00      A     
ATOM   3293  HN  TRP A 214     -11.765  -6.347  12.812  0.00  0.00      A     
ATOM   3294  CA  TRP A 214     -10.323  -5.095  11.845  0.00  0.00      A     
ATOM   3295  HA  TRP A 214      -9.825  -4.285  12.377  0.00  0.00      A     
ATOM   3296  CB  TRP A 214      -9.435  -6.340  11.931  0.00  0.00      A     
ATOM   3297  HB1 TRP A 214      -9.848  -7.120  11.291  0.00  0.00      A     
ATOM   3298  HB2 TRP A 214      -9.467  -6.712  12.957  0.00  0.00      A     
ATOM   3299  CG  TRP A 214      -7.990  -6.147  11.594  0.00  0.00      A     
ATOM   3300  CD1 TRP A 214      -7.126  -5.374  12.291  0.00  0.00      A     
ATOM   3301  HD1 TRP A 214      -7.383  -4.778  13.160  0.00  0.00      A     
ATOM   3302  NE1 TRP A 214      -5.856  -5.504  11.763  0.00  0.00      A     
ATOM   3303  HE1 TRP A 214      -5.038  -5.040  12.158  0.00  0.00      A     
ATOM   3304  CE2 TRP A 214      -5.831  -6.401  10.718  0.00  0.00      A     
ATOM   3305  CZ2 TRP A 214      -4.795  -6.919   9.930  0.00  0.00      A     
ATOM   3306  HZ2 TRP A 214      -3.775  -6.618  10.115  0.00  0.00      A     
ATOM   3307  CH2 TRP A 214      -5.101  -7.854   8.927  0.00  0.00      A     
ATOM   3308  HH2 TRP A 214      -4.310  -8.282   8.326  0.00  0.00      A     
ATOM   3309  CZ3 TRP A 214      -6.438  -8.236   8.711  0.00  0.00      A     
ATOM   3310  HZ3 TRP A 214      -6.676  -8.951   7.934  0.00  0.00      A     
ATOM   3311  CE3 TRP A 214      -7.471  -7.716   9.517  0.00  0.00      A     
ATOM   3312  HE3 TRP A 214      -8.490  -8.036   9.356  0.00  0.00      A     
ATOM   3313  CD2 TRP A 214      -7.193  -6.798  10.554  0.00  0.00      A     
ATOM   3314  C   TRP A 214     -10.514  -4.623  10.394  0.00  0.00      A     
ATOM   3315  O   TRP A 214      -9.926  -3.628   9.986  0.00  0.00      A     
ATOM   3316  N   MET A 215     -11.415  -5.252   9.634  0.00  0.00      A     
ATOM   3317  HN  MET A 215     -11.842  -6.094  10.004  0.00  0.00      A     
ATOM   3318  CA  MET A 215     -11.766  -4.848   8.266  0.00  0.00      A     
ATOM   3319  HA  MET A 215     -10.835  -4.669   7.725  0.00  0.00      A     
ATOM   3320  CB  MET A 215     -12.501  -5.976   7.525  0.00  0.00      A     
ATOM   3321  HB1 MET A 215     -12.922  -5.587   6.596  0.00  0.00      A     
ATOM   3322  HB2 MET A 215     -13.320  -6.354   8.138  0.00  0.00      A     
ATOM   3323  CG  MET A 215     -11.532  -7.109   7.164  0.00  0.00      A     
ATOM   3324  HG1 MET A 215     -11.011  -7.437   8.063  0.00  0.00      A     
ATOM   3325  HG2 MET A 215     -10.785  -6.719   6.472  0.00  0.00      A     
ATOM   3326  SD  MET A 215     -12.317  -8.554   6.405  0.00  0.00      A     
ATOM   3327  CE  MET A 215     -10.854  -9.606   6.215  0.00  0.00      A     
ATOM   3328  HE1 MET A 215     -10.389  -9.773   7.187  0.00  0.00      A     
ATOM   3329  HE2 MET A 215     -10.137  -9.120   5.556  0.00  0.00      A     
ATOM   3330  HE3 MET A 215     -11.145 -10.564   5.786  0.00  0.00      A     
ATOM   3331  C   MET A 215     -12.544  -3.528   8.161  0.00  0.00      A     
ATOM   3332  O   MET A 215     -12.393  -2.874   7.133  0.00  0.00      A     
ATOM   3333  N   ILE A 216     -13.283  -3.049   9.181  0.00  0.00      A     
ATOM   3334  HN  ILE A 216     -13.441  -3.627   9.997  0.00  0.00      A     
ATOM   3335  CA  ILE A 216     -13.688  -1.619   9.192  0.00  0.00      A     
ATOM   3336  HA  ILE A 216     -13.879  -1.358   8.155  0.00  0.00      A     
ATOM   3337  CB  ILE A 216     -15.027  -1.288   9.888  0.00  0.00      A     
ATOM   3338  HB  ILE A 216     -15.793  -1.928   9.449  0.00  0.00      A     
ATOM   3339  CG2 ILE A 216     -15.012  -1.536  11.401  0.00  0.00      A     
ATOM   3340 HG21 ILE A 216     -14.752  -2.574  11.595  0.00  0.00      A     
ATOM   3341 HG22 ILE A 216     -16.005  -1.360  11.811  0.00  0.00      A     
ATOM   3342 HG23 ILE A 216     -14.301  -0.877  11.900  0.00  0.00      A     
ATOM   3343  CG1 ILE A 216     -15.365   0.186   9.533  0.00  0.00      A     
ATOM   3344 HG11 ILE A 216     -15.329   0.302   8.449  0.00  0.00      A     
ATOM   3345 HG12 ILE A 216     -14.615   0.843   9.965  0.00  0.00      A     
ATOM   3346  CD  ILE A 216     -16.714   0.726   9.988  0.00  0.00      A     
ATOM   3347  HD1 ILE A 216     -17.510   0.117   9.570  0.00  0.00      A     
ATOM   3348  HD2 ILE A 216     -16.830   1.750   9.632  0.00  0.00      A     
ATOM   3349  HD3 ILE A 216     -16.763   0.732  11.074  0.00  0.00      A     
ATOM   3350  C   ILE A 216     -12.558  -0.678   9.632  0.00  0.00      A     
ATOM   3351  O   ILE A 216     -12.332   0.308   8.937  0.00  0.00      A     
ATOM   3352  N   ALA A 217     -11.768  -0.995  10.663  0.00  0.00      A     
ATOM   3353  HN  ALA A 217     -11.987  -1.819  11.215  0.00  0.00      A     
ATOM   3354  CA  ALA A 217     -10.555  -0.228  11.004  0.00  0.00      A     
ATOM   3355  HA  ALA A 217     -10.853   0.781  11.292  0.00  0.00      A     
ATOM   3356  CB  ALA A 217      -9.899  -0.886  12.224  0.00  0.00      A     
ATOM   3357  HB1 ALA A 217      -9.043  -0.290  12.543  0.00  0.00      A     
ATOM   3358  HB2 ALA A 217      -9.559  -1.890  11.974  0.00  0.00      A     
ATOM   3359  HB3 ALA A 217     -10.616  -0.942  13.044  0.00  0.00      A     
ATOM   3360  C   ALA A 217      -9.572  -0.079   9.811  0.00  0.00      A     
ATOM   3361  O   ALA A 217      -8.916   0.951   9.649  0.00  0.00      A     
ATOM   3362  N   GLN A 218      -9.567  -1.065   8.908  0.00  0.00      A     
ATOM   3363  HN  GLN A 218     -10.005  -1.935   9.192  0.00  0.00      A     
ATOM   3364  CA  GLN A 218      -8.851  -1.051   7.630  0.00  0.00      A     
ATOM   3365  HA  GLN A 218      -8.068  -0.305   7.705  0.00  0.00      A     
ATOM   3366  CB  GLN A 218      -8.184  -2.416   7.411  0.00  0.00      A     
ATOM   3367  HB1 GLN A 218      -7.728  -2.421   6.423  0.00  0.00      A     
ATOM   3368  HB2 GLN A 218      -8.946  -3.195   7.436  0.00  0.00      A     
ATOM   3369  CG  GLN A 218      -7.092  -2.740   8.450  0.00  0.00      A     
ATOM   3370  HG1 GLN A 218      -6.807  -3.786   8.348  0.00  0.00      A     
ATOM   3371  HG2 GLN A 218      -7.468  -2.606   9.463  0.00  0.00      A     
ATOM   3372  CD  GLN A 218      -5.856  -1.870   8.268  0.00  0.00      A     
ATOM   3373  OE1 GLN A 218      -5.843  -0.672   8.506  0.00  0.00      A     
ATOM   3374  NE2 GLN A 218      -4.755  -2.394   7.808  0.00  0.00      A     
ATOM   3375 HE21 GLN A 218      -3.986  -1.744   7.710  0.00  0.00      A     
ATOM   3376 HE22 GLN A 218      -4.666  -3.389   7.638  0.00  0.00      A     
ATOM   3377  C   GLN A 218      -9.697  -0.628   6.408  0.00  0.00      A     
ATOM   3378  O   GLN A 218      -9.137  -0.313   5.362  0.00  0.00      A     
ATOM   3379  N   THR A 219     -11.020  -0.487   6.535  0.00  0.00      A     
ATOM   3380  HN  THR A 219     -11.438  -0.805   7.400  0.00  0.00      A     
ATOM   3381  CA  THR A 219     -11.851   0.337   5.621  0.00  0.00      A     
ATOM   3382  HA  THR A 219     -11.613   0.068   4.595  0.00  0.00      A     
ATOM   3383  CB  THR A 219     -13.361   0.116   5.800  0.00  0.00      A     
ATOM   3384  HB  THR A 219     -13.647   0.324   6.828  0.00  0.00      A     
ATOM   3385  CG2 THR A 219     -14.231   0.966   4.876  0.00  0.00      A     
ATOM   3386 HG21 THR A 219     -13.904   0.844   3.844  0.00  0.00      A     
ATOM   3387 HG22 THR A 219     -14.172   2.017   5.158  0.00  0.00      A     
ATOM   3388 HG23 THR A 219     -15.270   0.646   4.961  0.00  0.00      A     
ATOM   3389  OG1 THR A 219     -13.695  -1.208   5.474  0.00  0.00      A     
ATOM   3390  HG1 THR A 219     -13.151  -1.810   6.014  0.00  0.00      A     
ATOM   3391  C   THR A 219     -11.548   1.825   5.798  0.00  0.00      A     
ATOM   3392  O   THR A 219     -11.541   2.570   4.822  0.00  0.00      A     
ATOM   3393  N   VAL A 220     -11.182   2.263   7.011  0.00  0.00      A     
ATOM   3394  HN  VAL A 220     -11.296   1.631   7.798  0.00  0.00      A     
ATOM   3395  CA  VAL A 220     -10.570   3.593   7.237  0.00  0.00      A     
ATOM   3396  HA  VAL A 220     -11.272   4.346   6.884  0.00  0.00      A     
ATOM   3397  CB  VAL A 220     -10.281   3.879   8.725  0.00  0.00      A     
ATOM   3398  HB  VAL A 220      -9.385   3.344   9.025  0.00  0.00      A     
ATOM   3399  CG1 VAL A 220     -10.059   5.367   8.953  0.00  0.00      A     
ATOM   3400 HG11 VAL A 220      -9.344   5.744   8.235  0.00  0.00      A     
ATOM   3401 HG12 VAL A 220      -9.665   5.524   9.954  0.00  0.00      A     
ATOM   3402 HG13 VAL A 220     -10.991   5.916   8.850  0.00  0.00      A     
ATOM   3403  CG2 VAL A 220     -11.417   3.499   9.671  0.00  0.00      A     
ATOM   3404 HG21 VAL A 220     -11.180   3.825  10.684  0.00  0.00      A     
ATOM   3405 HG22 VAL A 220     -11.524   2.424   9.703  0.00  0.00      A     
ATOM   3406 HG23 VAL A 220     -12.349   3.954   9.339  0.00  0.00      A     
ATOM   3407  C   VAL A 220      -9.275   3.761   6.422  0.00  0.00      A     
ATOM   3408  O   VAL A 220      -9.118   4.747   5.708  0.00  0.00      A     
ATOM   3409  N   THR A 221      -8.396   2.749   6.436  0.00  0.00      A     
ATOM   3410  HN  THR A 221      -8.569   2.010   7.102  0.00  0.00      A     
ATOM   3411  CA  THR A 221      -7.213   2.618   5.540  0.00  0.00      A     
ATOM   3412  HA  THR A 221      -6.568   3.484   5.676  0.00  0.00      A     
ATOM   3413  CB  THR A 221      -6.384   1.378   5.918  0.00  0.00      A     
ATOM   3414  HB  THR A 221      -7.060   0.583   6.202  0.00  0.00      A     
ATOM   3415  CG2 THR A 221      -5.448   0.796   4.863  0.00  0.00      A     
ATOM   3416 HG21 THR A 221      -4.765   1.557   4.495  0.00  0.00      A     
ATOM   3417 HG22 THR A 221      -6.023   0.389   4.032  0.00  0.00      A     
ATOM   3418 HG23 THR A 221      -4.882  -0.019   5.309  0.00  0.00      A     
ATOM   3419  OG1 THR A 221      -5.597   1.701   7.035  0.00  0.00      A     
ATOM   3420  HG1 THR A 221      -5.454   0.865   7.515  0.00  0.00      A     
ATOM   3421  C   THR A 221      -7.559   2.573   4.048  0.00  0.00      A     
ATOM   3422  O   THR A 221      -6.856   3.186   3.247  0.00  0.00      A     
ATOM   3423  N   ALA A 222      -8.645   1.899   3.657  0.00  0.00      A     
ATOM   3424  HN  ALA A 222      -9.117   1.324   4.342  0.00  0.00      A     
ATOM   3425  CA  ALA A 222      -9.148   1.878   2.280  0.00  0.00      A     
ATOM   3426  HA  ALA A 222      -8.351   1.538   1.624  0.00  0.00      A     
ATOM   3427  CB  ALA A 222     -10.289   0.856   2.192  0.00  0.00      A     
ATOM   3428  HB1 ALA A 222     -11.141   1.183   2.780  0.00  0.00      A     
ATOM   3429  HB2 ALA A 222      -9.946  -0.116   2.549  0.00  0.00      A     
ATOM   3430  HB3 ALA A 222     -10.624   0.767   1.160  0.00  0.00      A     
ATOM   3431  C   ALA A 222      -9.589   3.270   1.783  0.00  0.00      A     
ATOM   3432  O   ALA A 222      -9.119   3.747   0.752  0.00  0.00      A     
ATOM   3433  N   VAL A 223     -10.434   3.975   2.545  0.00  0.00      A     
ATOM   3434  HN  VAL A 223     -10.791   3.531   3.388  0.00  0.00      A     
ATOM   3435  CA  VAL A 223     -10.819   5.374   2.251  0.00  0.00      A     
ATOM   3436  HA  VAL A 223     -11.242   5.417   1.247  0.00  0.00      A     
ATOM   3437  CB  VAL A 223     -11.888   5.892   3.232  0.00  0.00      A     
ATOM   3438  HB  VAL A 223     -11.531   5.752   4.249  0.00  0.00      A     
ATOM   3439  CG1 VAL A 223     -12.209   7.377   3.017  0.00  0.00      A     
ATOM   3440 HG11 VAL A 223     -12.452   7.563   1.971  0.00  0.00      A     
ATOM   3441 HG12 VAL A 223     -11.360   7.996   3.309  0.00  0.00      A     
ATOM   3442 HG13 VAL A 223     -13.060   7.669   3.632  0.00  0.00      A     
ATOM   3443  CG2 VAL A 223     -13.203   5.123   3.060  0.00  0.00      A     
ATOM   3444 HG21 VAL A 223     -13.934   5.478   3.786  0.00  0.00      A     
ATOM   3445 HG22 VAL A 223     -13.044   4.059   3.230  0.00  0.00      A     
ATOM   3446 HG23 VAL A 223     -13.595   5.270   2.054  0.00  0.00      A     
ATOM   3447  C   VAL A 223      -9.602   6.301   2.248  0.00  0.00      A     
ATOM   3448  O   VAL A 223      -9.455   7.108   1.329  0.00  0.00      A     
ATOM   3449  N   ALA A 224      -8.687   6.152   3.208  0.00  0.00      A     
ATOM   3450  HN  ALA A 224      -8.877   5.497   3.961  0.00  0.00      A     
ATOM   3451  CA  ALA A 224      -7.426   6.892   3.250  0.00  0.00      A     
ATOM   3452  HA  ALA A 224      -7.659   7.951   3.296  0.00  0.00      A     
ATOM   3453  CB  ALA A 224      -6.687   6.520   4.537  0.00  0.00      A     
ATOM   3454  HB1 ALA A 224      -5.795   7.138   4.640  0.00  0.00      A     
ATOM   3455  HB2 ALA A 224      -6.391   5.473   4.516  0.00  0.00      A     
ATOM   3456  HB3 ALA A 224      -7.342   6.692   5.389  0.00  0.00      A     
ATOM   3457  C   ALA A 224      -6.543   6.690   2.003  0.00  0.00      A     
ATOM   3458  O   ALA A 224      -6.100   7.671   1.408  0.00  0.00      A     
ATOM   3459  N   GLY A 225      -6.336   5.450   1.551  0.00  0.00      A     
ATOM   3460  HN  GLY A 225      -6.725   4.679   2.086  0.00  0.00      A     
ATOM   3461  CA  GLY A 225      -5.511   5.133   0.377  0.00  0.00      A     
ATOM   3462  HA1 GLY A 225      -5.295   4.075   0.374  0.00  0.00      A     
ATOM   3463  HA2 GLY A 225      -4.562   5.662   0.444  0.00  0.00      A     
ATOM   3464  C   GLY A 225      -6.161   5.456  -0.970  0.00  0.00      A     
ATOM   3465  O   GLY A 225      -5.509   6.052  -1.827  0.00  0.00      A     
ATOM   3466  N   LEU A 226      -7.458   5.180  -1.137  0.00  0.00      A     
ATOM   3467  HN  LEU A 226      -7.933   4.649  -0.409  0.00  0.00      A     
ATOM   3468  CA  LEU A 226      -8.247   5.647  -2.289  0.00  0.00      A     
ATOM   3469  HA  LEU A 226      -7.768   5.299  -3.204  0.00  0.00      A     
ATOM   3470  CB  LEU A 226      -9.666   5.049  -2.212  0.00  0.00      A     
ATOM   3471  HB1 LEU A 226     -10.279   5.513  -2.986  0.00  0.00      A     
ATOM   3472  HB2 LEU A 226     -10.099   5.318  -1.247  0.00  0.00      A     
ATOM   3473  CG  LEU A 226      -9.747   3.518  -2.386  0.00  0.00      A     
ATOM   3474  HG  LEU A 226      -9.084   3.016  -1.685  0.00  0.00      A     
ATOM   3475  CD1 LEU A 226     -11.179   3.056  -2.126  0.00  0.00      A     
ATOM   3476 HD11 LEU A 226     -11.458   3.312  -1.104  0.00  0.00      A     
ATOM   3477 HD12 LEU A 226     -11.244   1.975  -2.241  0.00  0.00      A     
ATOM   3478 HD13 LEU A 226     -11.863   3.538  -2.822  0.00  0.00      A     
ATOM   3479  CD2 LEU A 226      -9.377   3.069  -3.799  0.00  0.00      A     
ATOM   3480 HD21 LEU A 226      -9.531   1.994  -3.888  0.00  0.00      A     
ATOM   3481 HD22 LEU A 226      -8.325   3.279  -3.965  0.00  0.00      A     
ATOM   3482 HD23 LEU A 226      -9.988   3.594  -4.533  0.00  0.00      A     
ATOM   3483  C   LEU A 226      -8.286   7.187  -2.400  0.00  0.00      A     
ATOM   3484  O   LEU A 226      -8.155   7.718  -3.499  0.00  0.00      A     
ATOM   3485  N   THR A 227      -8.367   7.911  -1.273  0.00  0.00      A     
ATOM   3486  HN  THR A 227      -8.524   7.410  -0.406  0.00  0.00      A     
ATOM   3487  CA  THR A 227      -8.191   9.389  -1.229  0.00  0.00      A     
ATOM   3488  HA  THR A 227      -8.743   9.824  -2.062  0.00  0.00      A     
ATOM   3489  CB  THR A 227      -8.739  10.028   0.064  0.00  0.00      A     
ATOM   3490  HB  THR A 227      -8.047   9.834   0.884  0.00  0.00      A     
ATOM   3491  CG2 THR A 227      -8.979  11.530  -0.064  0.00  0.00      A     
ATOM   3492 HG21 THR A 227      -9.608  11.734  -0.931  0.00  0.00      A     
ATOM   3493 HG22 THR A 227      -8.034  12.053  -0.174  0.00  0.00      A     
ATOM   3494 HG23 THR A 227      -9.474  11.908   0.830  0.00  0.00      A     
ATOM   3495  OG1 THR A 227     -10.007   9.520   0.415  0.00  0.00      A     
ATOM   3496  HG1 THR A 227      -9.862   8.593   0.689  0.00  0.00      A     
ATOM   3497  C   THR A 227      -6.726   9.828  -1.392  0.00  0.00      A     
ATOM   3498  O   THR A 227      -6.459  10.958  -1.787  0.00  0.00      A     
ATOM   3499  N   SER A 228      -5.752   8.942  -1.154  0.00  0.00      A     
ATOM   3500  HN  SER A 228      -6.022   8.033  -0.804  0.00  0.00      A     
ATOM   3501  CA  SER A 228      -4.311   9.236  -1.312  0.00  0.00      A     
ATOM   3502  HA  SER A 228      -4.139  10.286  -1.083  0.00  0.00      A     
ATOM   3503  CB  SER A 228      -3.442   8.425  -0.355  0.00  0.00      A     
ATOM   3504  HB1 SER A 228      -2.391   8.656  -0.534  0.00  0.00      A     
ATOM   3505  HB2 SER A 228      -3.601   7.359  -0.511  0.00  0.00      A     
ATOM   3506  OG  SER A 228      -3.760   8.781   0.964  0.00  0.00      A     
ATOM   3507  HG1 SER A 228      -4.667   8.466   1.153  0.00  0.00      A     
ATOM   3508  C   SER A 228      -3.755   9.010  -2.712  0.00  0.00      A     
ATOM   3509  O   SER A 228      -2.824   9.712  -3.085  0.00  0.00      A     
ATOM   3510  N   TYR A 229      -4.304   8.108  -3.531  0.00  0.00      A     
ATOM   3511  HN  TYR A 229      -5.034   7.510  -3.158  0.00  0.00      A     
ATOM   3512  CA  TYR A 229      -3.963   8.014  -4.967  0.00  0.00      A     
ATOM   3513  HA  TYR A 229      -2.904   7.781  -5.023  0.00  0.00      A     
ATOM   3514  CB  TYR A 229      -4.681   6.827  -5.624  0.00  0.00      A     
ATOM   3515  HB1 TYR A 229      -4.953   7.096  -6.645  0.00  0.00      A     
ATOM   3516  HB2 TYR A 229      -5.607   6.607  -5.090  0.00  0.00      A     
ATOM   3517  CG  TYR A 229      -3.810   5.579  -5.663  0.00  0.00      A     
ATOM   3518  CD1 TYR A 229      -3.441   5.003  -6.896  0.00  0.00      A     
ATOM   3519  HD1 TYR A 229      -3.805   5.426  -7.824  0.00  0.00      A     
ATOM   3520  CE1 TYR A 229      -2.620   3.858  -6.927  0.00  0.00      A     
ATOM   3521  HE1 TYR A 229      -2.348   3.408  -7.870  0.00  0.00      A     
ATOM   3522  CZ  TYR A 229      -2.168   3.282  -5.723  0.00  0.00      A     
ATOM   3523  OH  TYR A 229      -1.439   2.140  -5.740  0.00  0.00      A     
ATOM   3524  HH  TYR A 229      -1.250   1.876  -4.831  0.00  0.00      A     
ATOM   3525  CE2 TYR A 229      -2.503   3.878  -4.491  0.00  0.00      A     
ATOM   3526  HE2 TYR A 229      -2.151   3.439  -3.567  0.00  0.00      A     
ATOM   3527  CD2 TYR A 229      -3.331   5.017  -4.462  0.00  0.00      A     
ATOM   3528  HD2 TYR A 229      -3.606   5.453  -3.511  0.00  0.00      A     
ATOM   3529  C   TYR A 229      -4.077   9.340  -5.761  0.00  0.00      A     
ATOM   3530  O   TYR A 229      -3.163   9.624  -6.542  0.00  0.00      A     
ATOM   3531  N   PRO A 230      -5.044  10.235  -5.459  0.00  0.00      A     
ATOM   3532  CD  PRO A 230      -6.357   9.878  -4.932  0.00  0.00      A     
ATOM   3533  HD1 PRO A 230      -6.277   9.538  -3.907  0.00  0.00      A     
ATOM   3534  HD2 PRO A 230      -6.823   9.099  -5.538  0.00  0.00      A     
ATOM   3535  CG  PRO A 230      -7.214  11.140  -4.958  0.00  0.00      A     
ATOM   3536  HG1 PRO A 230      -7.822  11.142  -5.857  0.00  0.00      A     
ATOM   3537  HG2 PRO A 230      -7.856  11.211  -4.080  0.00  0.00      A     
ATOM   3538  CB  PRO A 230      -6.196  12.275  -5.007  0.00  0.00      A     
ATOM   3539  HB1 PRO A 230      -6.599  13.157  -5.507  0.00  0.00      A     
ATOM   3540  HB2 PRO A 230      -5.888  12.523  -3.990  0.00  0.00      A     
ATOM   3541  CA  PRO A 230      -5.018  11.671  -5.777  0.00  0.00      A     
ATOM   3542  HA  PRO A 230      -5.217  11.758  -6.839  0.00  0.00      A     
ATOM   3543  C   PRO A 230      -3.726  12.475  -5.522  0.00  0.00      A     
ATOM   3544  O   PRO A 230      -3.595  13.572  -6.059  0.00  0.00      A     
ATOM   3545  N   PHE A 231      -2.750  11.947  -4.782  0.00  0.00      A     
ATOM   3546  HN  PHE A 231      -2.958  11.079  -4.308  0.00  0.00      A     
ATOM   3547  CA  PHE A 231      -1.404  12.525  -4.586  0.00  0.00      A     
ATOM   3548  HA  PHE A 231      -1.208  13.255  -5.372  0.00  0.00      A     
ATOM   3549  CB  PHE A 231      -1.399  13.271  -3.236  0.00  0.00      A     
ATOM   3550  HB1 PHE A 231      -0.374  13.506  -2.956  0.00  0.00      A     
ATOM   3551  HB2 PHE A 231      -1.796  12.613  -2.461  0.00  0.00      A     
ATOM   3552  CG  PHE A 231      -2.202  14.565  -3.255  0.00  0.00      A     
ATOM   3553  CD1 PHE A 231      -1.578  15.782  -3.591  0.00  0.00      A     
ATOM   3554  HD1 PHE A 231      -0.521  15.813  -3.785  0.00  0.00      A     
ATOM   3555  CE1 PHE A 231      -2.329  16.964  -3.700  0.00  0.00      A     
ATOM   3556  HE1 PHE A 231      -1.845  17.892  -3.981  0.00  0.00      A     
ATOM   3557  CZ  PHE A 231      -3.714  16.939  -3.475  0.00  0.00      A     
ATOM   3558  HZ  PHE A 231      -4.295  17.845  -3.584  0.00  0.00      A     
ATOM   3559  CE2 PHE A 231      -4.343  15.734  -3.126  0.00  0.00      A     
ATOM   3560  HE2 PHE A 231      -5.414  15.713  -2.971  0.00  0.00      A     
ATOM   3561  CD2 PHE A 231      -3.588  14.553  -3.006  0.00  0.00      A     
ATOM   3562  HD2 PHE A 231      -4.084  13.624  -2.761  0.00  0.00      A     
ATOM   3563  C   PHE A 231      -0.247  11.494  -4.693  0.00  0.00      A     
ATOM   3564  O   PHE A 231       0.897  11.861  -4.972  0.00  0.00      A     
ATOM   3565  N   ASP A 232      -0.509  10.198  -4.509  0.00  0.00      A     
ATOM   3566  HN  ASP A 232      -1.432   9.955  -4.174  0.00  0.00      A     
ATOM   3567  CA  ASP A 232       0.456   9.100  -4.677  0.00  0.00      A     
ATOM   3568  HA  ASP A 232       1.377   9.374  -4.168  0.00  0.00      A     
ATOM   3569  CB  ASP A 232      -0.084   7.846  -3.973  0.00  0.00      A     
ATOM   3570  HB1 ASP A 232      -0.926   7.449  -4.534  0.00  0.00      A     
ATOM   3571  HB2 ASP A 232      -0.436   8.115  -2.975  0.00  0.00      A     
ATOM   3572  CG  ASP A 232       0.977   6.755  -3.834  0.00  0.00      A     
ATOM   3573  OD1 ASP A 232       1.807   6.824  -2.902  0.00  0.00      A     
ATOM   3574  OD2 ASP A 232       1.003   5.816  -4.665  0.00  0.00      A     
ATOM   3575  C   ASP A 232       0.793   8.812  -6.159  0.00  0.00      A     
ATOM   3576  O   ASP A 232       1.955   8.603  -6.502  0.00  0.00      A     
ATOM   3577  N   THR A 233      -0.185   8.865  -7.069  0.00  0.00      A     
ATOM   3578  HN  THR A 233      -1.127   9.074  -6.755  0.00  0.00      A     
ATOM   3579  CA  THR A 233       0.057   8.623  -8.514  0.00  0.00      A     
ATOM   3580  HA  THR A 233       0.615   7.691  -8.610  0.00  0.00      A     
ATOM   3581  CB  THR A 233      -1.266   8.422  -9.271  0.00  0.00      A     
ATOM   3582  HB  THR A 233      -2.021   9.101  -8.878  0.00  0.00      A     
ATOM   3583  CG2 THR A 233      -1.206   8.590 -10.786  0.00  0.00      A     
ATOM   3584 HG21 THR A 233      -0.445   7.932 -11.200  0.00  0.00      A     
ATOM   3585 HG22 THR A 233      -0.986   9.625 -11.043  0.00  0.00      A     
ATOM   3586 HG23 THR A 233      -2.175   8.333 -11.217  0.00  0.00      A     
ATOM   3587  OG1 THR A 233      -1.679   7.086  -9.062  0.00  0.00      A     
ATOM   3588  HG1 THR A 233      -1.231   6.769  -8.250  0.00  0.00      A     
ATOM   3589  C   THR A 233       0.960   9.682  -9.154  0.00  0.00      A     
ATOM   3590  O   THR A 233       1.762   9.353 -10.029  0.00  0.00      A     
ATOM   3591  N   VAL A 234       0.953  10.930  -8.668  0.00  0.00      A     
ATOM   3592  HN  VAL A 234       0.185  11.183  -8.050  0.00  0.00      A     
ATOM   3593  CA  VAL A 234       2.018  11.919  -8.958  0.00  0.00      A     
ATOM   3594  HA  VAL A 234       2.242  11.872 -10.023  0.00  0.00      A     
ATOM   3595  CB  VAL A 234       1.577  13.371  -8.687  0.00  0.00      A     
ATOM   3596  HB  VAL A 234       1.352  13.487  -7.630  0.00  0.00      A     
ATOM   3597  CG1 VAL A 234       2.651  14.382  -9.100  0.00  0.00      A     
ATOM   3598 HG11 VAL A 234       2.320  15.391  -8.850  0.00  0.00      A     
ATOM   3599 HG12 VAL A 234       2.810  14.333 -10.177  0.00  0.00      A     
ATOM   3600 HG13 VAL A 234       3.588  14.186  -8.585  0.00  0.00      A     
ATOM   3601  CG2 VAL A 234       0.352  13.773  -9.515  0.00  0.00      A     
ATOM   3602 HG21 VAL A 234      -0.512  13.191  -9.217  0.00  0.00      A     
ATOM   3603 HG22 VAL A 234       0.544  13.602 -10.574  0.00  0.00      A     
ATOM   3604 HG23 VAL A 234       0.122  14.827  -9.367  0.00  0.00      A     
ATOM   3605  C   VAL A 234       3.340  11.584  -8.240  0.00  0.00      A     
ATOM   3606  O   VAL A 234       4.362  11.554  -8.919  0.00  0.00      A     
ATOM   3607  N   ARG A 235       3.367  11.244  -6.932  0.00  0.00      A     
ATOM   3608  HN  ARG A 235       2.483  11.265  -6.433  0.00  0.00      A     
ATOM   3609  CA  ARG A 235       4.591  10.789  -6.189  0.00  0.00      A     
ATOM   3610  HA  ARG A 235       5.263  11.636  -6.079  0.00  0.00      A     
ATOM   3611  CB  ARG A 235       4.215  10.310  -4.759  0.00  0.00      A     
ATOM   3612  HB1 ARG A 235       3.316   9.715  -4.842  0.00  0.00      A     
ATOM   3613  HB2 ARG A 235       3.965  11.195  -4.175  0.00  0.00      A     
ATOM   3614  CG  ARG A 235       5.225   9.461  -3.937  0.00  0.00      A     
ATOM   3615  HG1 ARG A 235       6.033  10.103  -3.586  0.00  0.00      A     
ATOM   3616  HG2 ARG A 235       5.651   8.677  -4.561  0.00  0.00      A     
ATOM   3617  CD  ARG A 235       4.520   8.772  -2.738  0.00  0.00      A     
ATOM   3618  HD1 ARG A 235       3.730   8.149  -3.152  0.00  0.00      A     
ATOM   3619  HD2 ARG A 235       4.043   9.535  -2.119  0.00  0.00      A     
ATOM   3620  NE  ARG A 235       5.410   7.924  -1.893  0.00  0.00      A     
ATOM   3621  HE  ARG A 235       6.400   8.087  -1.936  0.00  0.00      A     
ATOM   3622  CZ  ARG A 235       5.055   6.961  -1.052  0.00  0.00      A     
ATOM   3623  NH1 ARG A 235       3.848   6.576  -0.851  0.00  0.00      A     
ATOM   3624 HH11 ARG A 235       3.731   5.730  -0.296  0.00  0.00      A     
ATOM   3625 HH12 ARG A 235       3.108   6.887  -1.474  0.00  0.00      A     
ATOM   3626  NH2 ARG A 235       5.929   6.311  -0.364  0.00  0.00      A     
ATOM   3627 HH21 ARG A 235       5.623   5.578   0.294  0.00  0.00      A     
ATOM   3628 HH22 ARG A 235       6.907   6.452  -0.478  0.00  0.00      A     
ATOM   3629  C   ARG A 235       5.398   9.737  -6.962  0.00  0.00      A     
ATOM   3630  O   ARG A 235       6.558   9.972  -7.298  0.00  0.00      A     
ATOM   3631  N   ARG A 236       4.771   8.600  -7.285  0.00  0.00      A     
ATOM   3632  HN  ARG A 236       3.794   8.541  -7.002  0.00  0.00      A     
ATOM   3633  CA  ARG A 236       5.413   7.422  -7.919  0.00  0.00      A     
ATOM   3634  HA  ARG A 236       6.313   7.154  -7.362  0.00  0.00      A     
ATOM   3635  CB  ARG A 236       4.445   6.222  -7.905  0.00  0.00      A     
ATOM   3636  HB1 ARG A 236       4.962   5.335  -8.264  0.00  0.00      A     
ATOM   3637  HB2 ARG A 236       3.628   6.430  -8.599  0.00  0.00      A     
ATOM   3638  CG  ARG A 236       3.803   5.890  -6.551  0.00  0.00      A     
ATOM   3639  HG1 ARG A 236       2.908   5.301  -6.752  0.00  0.00      A     
ATOM   3640  HG2 ARG A 236       3.463   6.799  -6.069  0.00  0.00      A     
ATOM   3641  CD  ARG A 236       4.643   5.133  -5.518  0.00  0.00      A     
ATOM   3642  HD1 ARG A 236       5.503   5.736  -5.220  0.00  0.00      A     
ATOM   3643  HD2 ARG A 236       4.975   4.178  -5.934  0.00  0.00      A     
ATOM   3644  NE  ARG A 236       3.742   4.916  -4.382  0.00  0.00      A     
ATOM   3645  HE  ARG A 236       2.788   5.242  -4.509  0.00  0.00      A     
ATOM   3646  CZ  ARG A 236       3.868   4.345  -3.221  0.00  0.00      A     
ATOM   3647  NH1 ARG A 236       4.924   3.840  -2.704  0.00  0.00      A     
ATOM   3648 HH11 ARG A 236       4.831   3.499  -1.755  0.00  0.00      A     
ATOM   3649 HH12 ARG A 236       5.768   3.764  -3.230  0.00  0.00      A     
ATOM   3650  NH2 ARG A 236       2.828   4.325  -2.489  0.00  0.00      A     
ATOM   3651 HH21 ARG A 236       2.982   4.055  -1.523  0.00  0.00      A     
ATOM   3652 HH22 ARG A 236       2.130   5.030  -2.700  0.00  0.00      A     
ATOM   3653  C   ARG A 236       5.879   7.704  -9.354  0.00  0.00      A     
ATOM   3654  O   ARG A 236       7.041   7.477  -9.687  0.00  0.00      A     
ATOM   3655  N   ARG A 237       4.991   8.250 -10.197  0.00  0.00      A     
ATOM   3656  HN  ARG A 237       4.060   8.418  -9.834  0.00  0.00      A     
ATOM   3657  CA  ARG A 237       5.262   8.531 -11.626  0.00  0.00      A     
ATOM   3658  HA  ARG A 237       5.798   7.684 -12.055  0.00  0.00      A     
ATOM   3659  CB  ARG A 237       3.947   8.685 -12.395  0.00  0.00      A     
ATOM   3660  HB1 ARG A 237       4.181   8.981 -13.419  0.00  0.00      A     
ATOM   3661  HB2 ARG A 237       3.386   9.492 -11.934  0.00  0.00      A     
ATOM   3662  CG  ARG A 237       3.060   7.427 -12.458  0.00  0.00      A     
ATOM   3663  HG1 ARG A 237       2.805   7.083 -11.455  0.00  0.00      A     
ATOM   3664  HG2 ARG A 237       3.578   6.635 -12.999  0.00  0.00      A     
ATOM   3665  CD  ARG A 237       1.783   7.827 -13.204  0.00  0.00      A     
ATOM   3666  HD1 ARG A 237       2.068   8.297 -14.149  0.00  0.00      A     
ATOM   3667  HD2 ARG A 237       1.252   8.563 -12.605  0.00  0.00      A     
ATOM   3668  NE  ARG A 237       0.861   6.712 -13.475  0.00  0.00      A     
ATOM   3669  HE  ARG A 237       0.921   5.856 -12.945  0.00  0.00      A     
ATOM   3670  CZ  ARG A 237      -0.128   6.774 -14.330  0.00  0.00      A     
ATOM   3671  NH1 ARG A 237      -0.403   7.802 -15.033  0.00  0.00      A     
ATOM   3672 HH11 ARG A 237      -1.119   7.705 -15.744  0.00  0.00      A     
ATOM   3673 HH12 ARG A 237       0.037   8.690 -14.852  0.00  0.00      A     
ATOM   3674  NH2 ARG A 237      -0.896   5.781 -14.538  0.00  0.00      A     
ATOM   3675 HH21 ARG A 237      -1.678   5.922 -15.174  0.00  0.00      A     
ATOM   3676 HH22 ARG A 237      -0.753   4.961 -13.971  0.00  0.00      A     
ATOM   3677  C   ARG A 237       6.162   9.750 -11.884  0.00  0.00      A     
ATOM   3678  O   ARG A 237       6.949   9.692 -12.829  0.00  0.00      A     
ATOM   3679  N   MET A 238       6.135  10.796 -11.046  0.00  0.00      A     
ATOM   3680  HN  MET A 238       5.421  10.822 -10.327  0.00  0.00      A     
ATOM   3681  CA  MET A 238       7.127  11.891 -11.107  0.00  0.00      A     
ATOM   3682  HA  MET A 238       7.214  12.221 -12.140  0.00  0.00      A     
ATOM   3683  CB  MET A 238       6.724  13.125 -10.283  0.00  0.00      A     
ATOM   3684  HB1 MET A 238       7.558  13.828 -10.270  0.00  0.00      A     
ATOM   3685  HB2 MET A 238       6.523  12.834  -9.252  0.00  0.00      A     
ATOM   3686  CG  MET A 238       5.506  13.848 -10.867  0.00  0.00      A     
ATOM   3687  HG1 MET A 238       5.249  14.675 -10.205  0.00  0.00      A     
ATOM   3688  HG2 MET A 238       4.668  13.153 -10.871  0.00  0.00      A     
ATOM   3689  SD  MET A 238       5.685  14.512 -12.549  0.00  0.00      A     
ATOM   3690  CE  MET A 238       6.692  15.987 -12.224  0.00  0.00      A     
ATOM   3691  HE1 MET A 238       6.172  16.644 -11.525  0.00  0.00      A     
ATOM   3692  HE2 MET A 238       6.860  16.524 -13.157  0.00  0.00      A     
ATOM   3693  HE3 MET A 238       7.655  15.696 -11.802  0.00  0.00      A     
ATOM   3694  C   MET A 238       8.523  11.430 -10.677  0.00  0.00      A     
ATOM   3695  O   MET A 238       9.495  11.747 -11.353  0.00  0.00      A     
ATOM   3696  N   MET A 239       8.644  10.618  -9.622  0.00  0.00      A     
ATOM   3697  HN  MET A 239       7.830  10.407  -9.055  0.00  0.00      A     
ATOM   3698  CA  MET A 239       9.935  10.007  -9.268  0.00  0.00      A     
ATOM   3699  HA  MET A 239      10.675  10.802  -9.216  0.00  0.00      A     
ATOM   3700  CB  MET A 239       9.839   9.378  -7.879  0.00  0.00      A     
ATOM   3701  HB1 MET A 239       9.199   8.496  -7.920  0.00  0.00      A     
ATOM   3702  HB2 MET A 239       9.373  10.092  -7.207  0.00  0.00      A     
ATOM   3703  CG  MET A 239      11.214   8.988  -7.325  0.00  0.00      A     
ATOM   3704  HG1 MET A 239      11.631   8.223  -7.973  0.00  0.00      A     
ATOM   3705  HG2 MET A 239      11.068   8.555  -6.335  0.00  0.00      A     
ATOM   3706  SD  MET A 239      12.487  10.263  -7.182  0.00  0.00      A     
ATOM   3707  CE  MET A 239      13.794   9.192  -6.532  0.00  0.00      A     
ATOM   3708  HE1 MET A 239      13.931   8.337  -7.193  0.00  0.00      A     
ATOM   3709  HE2 MET A 239      13.515   8.839  -5.538  0.00  0.00      A     
ATOM   3710  HE3 MET A 239      14.724   9.751  -6.469  0.00  0.00      A     
ATOM   3711  C   MET A 239      10.452   9.012 -10.324  0.00  0.00      A     
ATOM   3712  O   MET A 239      11.644   8.993 -10.612  0.00  0.00      A     
ATOM   3713  N   MET A 240       9.577   8.268 -11.011  0.00  0.00      A     
ATOM   3714  HN  MET A 240       8.620   8.226 -10.678  0.00  0.00      A     
ATOM   3715  CA  MET A 240       9.954   7.487 -12.208  0.00  0.00      A     
ATOM   3716  HA  MET A 240      10.739   6.790 -11.913  0.00  0.00      A     
ATOM   3717  CB  MET A 240       8.747   6.651 -12.666  0.00  0.00      A     
ATOM   3718  HB1 MET A 240       7.938   7.318 -12.954  0.00  0.00      A     
ATOM   3719  HB2 MET A 240       8.405   6.037 -11.832  0.00  0.00      A     
ATOM   3720  CG  MET A 240       9.046   5.729 -13.852  0.00  0.00      A     
ATOM   3721  HG1 MET A 240       9.294   6.339 -14.720  0.00  0.00      A     
ATOM   3722  HG2 MET A 240       8.133   5.182 -14.084  0.00  0.00      A     
ATOM   3723  SD  MET A 240      10.349   4.497 -13.597  0.00  0.00      A     
ATOM   3724  CE  MET A 240      11.398   4.794 -15.053  0.00  0.00      A     
ATOM   3725  HE1 MET A 240      12.012   3.917 -15.249  0.00  0.00      A     
ATOM   3726  HE2 MET A 240      12.055   5.641 -14.871  0.00  0.00      A     
ATOM   3727  HE3 MET A 240      10.783   4.999 -15.927  0.00  0.00      A     
ATOM   3728  C   MET A 240      10.553   8.333 -13.360  0.00  0.00      A     
ATOM   3729  O   MET A 240      11.356   7.828 -14.142  0.00  0.00      A     
ATOM   3730  N   GLN A 241      10.277   9.642 -13.448  0.00  0.00      A     
ATOM   3731  HN  GLN A 241       9.659  10.060 -12.765  0.00  0.00      A     
ATOM   3732  CA  GLN A 241      10.990  10.526 -14.394  0.00  0.00      A     
ATOM   3733  HA  GLN A 241      10.905  10.090 -15.390  0.00  0.00      A     
ATOM   3734  CB  GLN A 241      10.353  11.926 -14.454  0.00  0.00      A     
ATOM   3735  HB1 GLN A 241      10.827  12.490 -15.254  0.00  0.00      A     
ATOM   3736  HB2 GLN A 241      10.557  12.458 -13.527  0.00  0.00      A     
ATOM   3737  CG  GLN A 241       8.834  11.933 -14.690  0.00  0.00      A     
ATOM   3738  HG1 GLN A 241       8.506  12.954 -14.881  0.00  0.00      A     
ATOM   3739  HG2 GLN A 241       8.345  11.594 -13.786  0.00  0.00      A     
ATOM   3740  CD  GLN A 241       8.377  11.052 -15.844  0.00  0.00      A     
ATOM   3741  OE1 GLN A 241       8.660  11.287 -17.000  0.00  0.00      A     
ATOM   3742  NE2 GLN A 241       7.630  10.007 -15.601  0.00  0.00      A     
ATOM   3743 HE21 GLN A 241       7.341   9.478 -16.405  0.00  0.00      A     
ATOM   3744 HE22 GLN A 241       7.359   9.793 -14.647  0.00  0.00      A     
ATOM   3745  C   GLN A 241      12.508  10.617 -14.111  0.00  0.00      A     
ATOM   3746  O   GLN A 241      13.290  10.837 -15.030  0.00  0.00      A     
ATOM   3747  N   SER A 242      12.955  10.325 -12.880  0.00  0.00      A     
ATOM   3748  HN  SER A 242      12.265  10.126 -12.164  0.00  0.00      A     
ATOM   3749  CA  SER A 242      14.381  10.165 -12.512  0.00  0.00      A     
ATOM   3750  HA  SER A 242      14.929  10.983 -12.979  0.00  0.00      A     
ATOM   3751  CB  SER A 242      14.568  10.303 -10.992  0.00  0.00      A     
ATOM   3752  HB1 SER A 242      15.581  10.016 -10.707  0.00  0.00      A     
ATOM   3753  HB2 SER A 242      13.877   9.663 -10.450  0.00  0.00      A     
ATOM   3754  OG  SER A 242      14.365  11.669 -10.657  0.00  0.00      A     
ATOM   3755  HG1 SER A 242      14.256  11.750  -9.689  0.00  0.00      A     
ATOM   3756  C   SER A 242      15.054   8.886 -13.049  0.00  0.00      A     
ATOM   3757  O   SER A 242      16.205   8.604 -12.711  0.00  0.00      A     
ATOM   3758  N   GLY A 243      14.377   8.146 -13.935  0.00  0.00      A     
ATOM   3759  HN  GLY A 243      13.405   8.393 -14.081  0.00  0.00      A     
ATOM   3760  CA  GLY A 243      14.926   7.086 -14.802  0.00  0.00      A     
ATOM   3761  HA1 GLY A 243      14.391   6.156 -14.607  0.00  0.00      A     
ATOM   3762  HA2 GLY A 243      15.978   6.921 -14.570  0.00  0.00      A     
ATOM   3763  C   GLY A 243      14.824   7.381 -16.313  0.00  0.00      A     
ATOM   3764  O   GLY A 243      14.827   6.443 -17.113  0.00  0.00      A     
ATOM   3765  N   ARG A 244      14.699   8.663 -16.699  0.00  0.00      A     
ATOM   3766  HN  ARG A 244      14.695   9.361 -15.963  0.00  0.00      A     
ATOM   3767  CA  ARG A 244      14.501   9.184 -18.076  0.00  0.00      A     
ATOM   3768  HA  ARG A 244      14.843   8.450 -18.807  0.00  0.00      A     
ATOM   3769  CB  ARG A 244      12.989   9.436 -18.285  0.00  0.00      A     
ATOM   3770  HB1 ARG A 244      12.841  10.010 -19.200  0.00  0.00      A     
ATOM   3771  HB2 ARG A 244      12.614  10.031 -17.453  0.00  0.00      A     
ATOM   3772  CG  ARG A 244      12.149   8.150 -18.394  0.00  0.00      A     
ATOM   3773  HG1 ARG A 244      12.306   7.521 -17.518  0.00  0.00      A     
ATOM   3774  HG2 ARG A 244      12.468   7.606 -19.280  0.00  0.00      A     
ATOM   3775  CD  ARG A 244      10.649   8.455 -18.506  0.00  0.00      A     
ATOM   3776  HD1 ARG A 244      10.493   9.209 -19.271  0.00  0.00      A     
ATOM   3777  HD2 ARG A 244      10.307   8.879 -17.559  0.00  0.00      A     
ATOM   3778  NE  ARG A 244       9.856   7.244 -18.812  0.00  0.00      A     
ATOM   3779  HE  ARG A 244       9.534   6.681 -18.037  0.00  0.00      A     
ATOM   3780  CZ  ARG A 244       9.438   6.810 -19.977  0.00  0.00      A     
ATOM   3781  NH1 ARG A 244       9.656   7.383 -21.103  0.00  0.00      A     
ATOM   3782 HH11 ARG A 244       9.332   6.976 -21.951  0.00  0.00      A     
ATOM   3783 HH12 ARG A 244      10.118   8.286 -21.126  0.00  0.00      A     
ATOM   3784  NH2 ARG A 244       8.765   5.721 -20.058  0.00  0.00      A     
ATOM   3785 HH21 ARG A 244       8.434   5.404 -20.944  0.00  0.00      A     
ATOM   3786 HH22 ARG A 244       8.613   5.161 -19.232  0.00  0.00      A     
ATOM   3787  C   ARG A 244      15.319  10.473 -18.341  0.00  0.00      A     
ATOM   3788  O   ARG A 244      15.855  11.064 -17.406  0.00  0.00      A     
ATOM   3789  N   LYS A 245      15.390  10.926 -19.605  0.00  0.00      A     
ATOM   3790  HN  LYS A 245      14.951  10.329 -20.297  0.00  0.00      A     
ATOM   3791  CA  LYS A 245      16.019  12.211 -20.052  0.00  0.00      A     
ATOM   3792  HA  LYS A 245      16.567  12.633 -19.206  0.00  0.00      A     
ATOM   3793  CB  LYS A 245      17.061  11.949 -21.169  0.00  0.00      A     
ATOM   3794  HB1 LYS A 245      17.773  11.194 -20.831  0.00  0.00      A     
ATOM   3795  HB2 LYS A 245      17.621  12.869 -21.340  0.00  0.00      A     
ATOM   3796  CG  LYS A 245      16.443  11.495 -22.506  0.00  0.00      A     
ATOM   3797  HG1 LYS A 245      15.563  12.101 -22.718  0.00  0.00      A     
ATOM   3798  HG2 LYS A 245      16.144  10.451 -22.413  0.00  0.00      A     
ATOM   3799  CD  LYS A 245      17.382  11.632 -23.712  0.00  0.00      A     
ATOM   3800  HD1 LYS A 245      18.240  10.968 -23.595  0.00  0.00      A     
ATOM   3801  HD2 LYS A 245      17.731  12.664 -23.782  0.00  0.00      A     
ATOM   3802  CE  LYS A 245      16.607  11.270 -24.987  0.00  0.00      A     
ATOM   3803  HE1 LYS A 245      15.666  11.831 -25.006  0.00  0.00      A     
ATOM   3804  HE2 LYS A 245      16.349  10.205 -24.964  0.00  0.00      A     
ATOM   3805  NZ  LYS A 245      17.385  11.582 -26.208  0.00  0.00      A     
ATOM   3806  HZ1 LYS A 245      18.265  11.082 -26.229  0.00  0.00      A     
ATOM   3807  HZ2 LYS A 245      17.611  12.570 -26.272  0.00  0.00      A     
ATOM   3808  HZ3 LYS A 245      16.860  11.361 -27.055  0.00  0.00      A     
ATOM   3809  C   LYS A 245      15.007  13.307 -20.462  0.00  0.00      A     
ATOM   3810  O   LYS A 245      13.826  13.032 -20.647  0.00  0.00      A     
ATOM   3811  N   GLY A 246      15.463  14.540 -20.690  0.00  0.00      A     
ATOM   3812  HN  GLY A 246      16.447  14.700 -20.525  0.00  0.00      A     
ATOM   3813  CA  GLY A 246      14.633  15.735 -20.994  0.00  0.00      A     
ATOM   3814  HA1 GLY A 246      15.301  16.581 -21.160  0.00  0.00      A     
ATOM   3815  HA2 GLY A 246      14.025  15.969 -20.120  0.00  0.00      A     
ATOM   3816  C   GLY A 246      13.684  15.679 -22.208  0.00  0.00      A     
ATOM   3817  O   GLY A 246      12.796  16.515 -22.332  0.00  0.00      A     
ATOM   3818  N   THR A 247      13.840  14.681 -23.080  0.00  0.00      A     
ATOM   3819  HN  THR A 247      14.642  14.089 -22.939  0.00  0.00      A     
ATOM   3820  CA  THR A 247      13.001  14.392 -24.276  0.00  0.00      A     
ATOM   3821  HA  THR A 247      12.088  14.984 -24.223  0.00  0.00      A     
ATOM   3822  CB  THR A 247      13.729  14.775 -25.567  0.00  0.00      A     
ATOM   3823  HB  THR A 247      13.143  14.468 -26.433  0.00  0.00      A     
ATOM   3824  CG2 THR A 247      13.964  16.281 -25.658  0.00  0.00      A     
ATOM   3825 HG21 THR A 247      14.334  16.536 -26.650  0.00  0.00      A     
ATOM   3826 HG22 THR A 247      14.688  16.599 -24.909  0.00  0.00      A     
ATOM   3827 HG23 THR A 247      13.022  16.805 -25.499  0.00  0.00      A     
ATOM   3828  OG1 THR A 247      14.988  14.149 -25.591  0.00  0.00      A     
ATOM   3829  HG1 THR A 247      15.433  14.523 -26.378  0.00  0.00      A     
ATOM   3830  C   THR A 247      12.545  12.924 -24.332  0.00  0.00      A     
ATOM   3831  O   THR A 247      12.341  12.327 -25.391  0.00  0.00      A     
ATOM   3832  N   ASP A 248      12.413  12.349 -23.139  0.00  0.00      A     
ATOM   3833  HN  ASP A 248      12.661  12.946 -22.363  0.00  0.00      A     
ATOM   3834  CA  ASP A 248      12.027  10.971 -22.791  0.00  0.00      A     
ATOM   3835  HA  ASP A 248      11.518  10.490 -23.628  0.00  0.00      A     
ATOM   3836  CB  ASP A 248      13.340  10.240 -22.484  0.00  0.00      A     
ATOM   3837  HB1 ASP A 248      13.851  10.810 -21.718  0.00  0.00      A     
ATOM   3838  HB2 ASP A 248      13.970  10.256 -23.369  0.00  0.00      A     
ATOM   3839  CG  ASP A 248      13.275   8.803 -21.981  0.00  0.00      A     
ATOM   3840  OD1 ASP A 248      14.159   8.448 -21.171  0.00  0.00      A     
ATOM   3841  OD2 ASP A 248      12.460   7.984 -22.462  0.00  0.00      A     
ATOM   3842  C   ASP A 248      11.076  10.950 -21.571  0.00  0.00      A     
ATOM   3843  O   ASP A 248      10.243  10.055 -21.451  0.00  0.00      A     
ATOM   3844  N   ILE A 249      11.174  11.945 -20.678  0.00  0.00      A     
ATOM   3845  HN  ILE A 249      11.962  12.573 -20.769  0.00  0.00      A     
ATOM   3846  CA  ILE A 249      10.164  12.283 -19.659  0.00  0.00      A     
ATOM   3847  HA  ILE A 249      10.025  11.400 -19.039  0.00  0.00      A     
ATOM   3848  CB  ILE A 249      10.640  13.431 -18.736  0.00  0.00      A     
ATOM   3849  HB  ILE A 249       9.826  13.661 -18.046  0.00  0.00      A     
ATOM   3850  CG2 ILE A 249      11.812  12.940 -17.871  0.00  0.00      A     
ATOM   3851 HG21 ILE A 249      12.065  13.682 -17.116  0.00  0.00      A     
ATOM   3852 HG22 ILE A 249      12.693  12.745 -18.476  0.00  0.00      A     
ATOM   3853 HG23 ILE A 249      11.528  12.022 -17.363  0.00  0.00      A     
ATOM   3854  CG1 ILE A 249      10.959  14.729 -19.514  0.00  0.00      A     
ATOM   3855 HG11 ILE A 249      10.085  15.015 -20.099  0.00  0.00      A     
ATOM   3856 HG12 ILE A 249      11.779  14.556 -20.208  0.00  0.00      A     
ATOM   3857  CD  ILE A 249      11.325  15.922 -18.622  0.00  0.00      A     
ATOM   3858  HD1 ILE A 249      11.426  16.814 -19.241  0.00  0.00      A     
ATOM   3859  HD2 ILE A 249      12.273  15.743 -18.117  0.00  0.00      A     
ATOM   3860  HD3 ILE A 249      10.540  16.090 -17.883  0.00  0.00      A     
ATOM   3861  C   ILE A 249       8.781  12.617 -20.244  0.00  0.00      A     
ATOM   3862  O   ILE A 249       8.638  13.031 -21.391  0.00  0.00      A     
ATOM   3863  N   MET A 250       7.750  12.472 -19.412  0.00  0.00      A     
ATOM   3864  HN  MET A 250       7.982  12.103 -18.496  0.00  0.00      A     
ATOM   3865  CA  MET A 250       6.331  12.440 -19.818  0.00  0.00      A     
ATOM   3866  HA  MET A 250       6.250  12.470 -20.906  0.00  0.00      A     
ATOM   3867  CB  MET A 250       5.738  11.114 -19.315  0.00  0.00      A     
ATOM   3868  HB1 MET A 250       4.686  11.058 -19.598  0.00  0.00      A     
ATOM   3869  HB2 MET A 250       5.797  11.118 -18.228  0.00  0.00      A     
ATOM   3870  CG  MET A 250       6.454   9.851 -19.820  0.00  0.00      A     
ATOM   3871  HG1 MET A 250       7.527  10.028 -19.880  0.00  0.00      A     
ATOM   3872  HG2 MET A 250       6.100   9.615 -20.824  0.00  0.00      A     
ATOM   3873  SD  MET A 250       6.217   8.418 -18.735  0.00  0.00      A     
ATOM   3874  CE  MET A 250       4.436   8.144 -18.952  0.00  0.00      A     
ATOM   3875  HE1 MET A 250       4.228   7.879 -19.989  0.00  0.00      A     
ATOM   3876  HE2 MET A 250       3.883   9.044 -18.690  0.00  0.00      A     
ATOM   3877  HE3 MET A 250       4.110   7.332 -18.304  0.00  0.00      A     
ATOM   3878  C   MET A 250       5.487  13.607 -19.264  0.00  0.00      A     
ATOM   3879  O   MET A 250       4.344  13.804 -19.679  0.00  0.00      A     
ATOM   3880  N   TYR A 251       6.041  14.379 -18.325  0.00  0.00      A     
ATOM   3881  HN  TYR A 251       7.012  14.211 -18.111  0.00  0.00      A     
ATOM   3882  CA  TYR A 251       5.353  15.418 -17.538  0.00  0.00      A     
ATOM   3883  HA  TYR A 251       4.482  15.773 -18.078  0.00  0.00      A     
ATOM   3884  CB  TYR A 251       4.886  14.813 -16.200  0.00  0.00      A     
ATOM   3885  HB1 TYR A 251       4.229  15.530 -15.709  0.00  0.00      A     
ATOM   3886  HB2 TYR A 251       5.761  14.686 -15.561  0.00  0.00      A     
ATOM   3887  CG  TYR A 251       4.160  13.474 -16.291  0.00  0.00      A     
ATOM   3888  CD1 TYR A 251       2.857  13.401 -16.822  0.00  0.00      A     
ATOM   3889  HD1 TYR A 251       2.363  14.303 -17.161  0.00  0.00      A     
ATOM   3890  CE1 TYR A 251       2.209  12.152 -16.947  0.00  0.00      A     
ATOM   3891  HE1 TYR A 251       1.217  12.092 -17.366  0.00  0.00      A     
ATOM   3892  CZ  TYR A 251       2.855  10.971 -16.528  0.00  0.00      A     
ATOM   3893  OH  TYR A 251       2.243   9.762 -16.640  0.00  0.00      A     
ATOM   3894  HH  TYR A 251       1.372   9.831 -17.071  0.00  0.00      A     
ATOM   3895  CE2 TYR A 251       4.155  11.046 -15.987  0.00  0.00      A     
ATOM   3896  HE2 TYR A 251       4.648  10.133 -15.692  0.00  0.00      A     
ATOM   3897  CD2 TYR A 251       4.806  12.293 -15.873  0.00  0.00      A     
ATOM   3898  HD2 TYR A 251       5.813  12.344 -15.480  0.00  0.00      A     
ATOM   3899  C   TYR A 251       6.269  16.632 -17.294  0.00  0.00      A     
ATOM   3900  O   TYR A 251       7.481  16.466 -17.155  0.00  0.00      A     
ATOM   3901  N   THR A 252       5.709  17.846 -17.208  0.00  0.00      A     
ATOM   3902  HN  THR A 252       4.698  17.925 -17.282  0.00  0.00      A     
ATOM   3903  CA  THR A 252       6.492  19.114 -17.195  0.00  0.00      A     
ATOM   3904  HA  THR A 252       7.547  18.871 -17.310  0.00  0.00      A     
ATOM   3905  CB  THR A 252       6.131  20.065 -18.352  0.00  0.00      A     
ATOM   3906  HB  THR A 252       6.258  21.097 -18.031  0.00  0.00      A     
ATOM   3907  CG2 THR A 252       7.058  19.831 -19.540  0.00  0.00      A     
ATOM   3908 HG21 THR A 252       6.794  20.509 -20.349  0.00  0.00      A     
ATOM   3909 HG22 THR A 252       6.977  18.799 -19.882  0.00  0.00      A     
ATOM   3910 HG23 THR A 252       8.087  20.034 -19.244  0.00  0.00      A     
ATOM   3911  OG1 THR A 252       4.812  19.897 -18.837  0.00  0.00      A     
ATOM   3912  HG1 THR A 252       4.208  19.781 -18.061  0.00  0.00      A     
ATOM   3913  C   THR A 252       6.441  19.912 -15.895  0.00  0.00      A     
ATOM   3914  O   THR A 252       7.394  20.630 -15.602  0.00  0.00      A     
ATOM   3915  N   GLY A 253       5.412  19.736 -15.072  0.00  0.00      A     
ATOM   3916  HN  GLY A 253       4.614  19.218 -15.429  0.00  0.00      A     
ATOM   3917  CA  GLY A 253       5.330  20.270 -13.704  0.00  0.00      A     
ATOM   3918  HA1 GLY A 253       4.971  21.299 -13.735  0.00  0.00      A     
ATOM   3919  HA2 GLY A 253       6.321  20.271 -13.246  0.00  0.00      A     
ATOM   3920  C   GLY A 253       4.392  19.458 -12.807  0.00  0.00      A     
ATOM   3921  O   GLY A 253       3.655  18.592 -13.281  0.00  0.00      A     
ATOM   3922  N   THR A 254       4.410  19.715 -11.500  0.00  0.00      A     
ATOM   3923  HN  THR A 254       5.059  20.410 -11.153  0.00  0.00      A     
ATOM   3924  CA  THR A 254       3.605  18.948 -10.520  0.00  0.00      A     
ATOM   3925  HA  THR A 254       3.810  17.886 -10.645  0.00  0.00      A     
ATOM   3926  CB  THR A 254       3.984  19.321  -9.086  0.00  0.00      A     
ATOM   3927  HB  THR A 254       3.849  20.390  -8.945  0.00  0.00      A     
ATOM   3928  CG2 THR A 254       3.217  18.555  -8.013  0.00  0.00      A     
ATOM   3929 HG21 THR A 254       2.158  18.809  -8.049  0.00  0.00      A     
ATOM   3930 HG22 THR A 254       3.594  18.836  -7.030  0.00  0.00      A     
ATOM   3931 HG23 THR A 254       3.343  17.485  -8.163  0.00  0.00      A     
ATOM   3932  OG1 THR A 254       5.335  19.008  -8.885  0.00  0.00      A     
ATOM   3933  HG1 THR A 254       5.640  19.671  -8.234  0.00  0.00      A     
ATOM   3934  C   THR A 254       2.100  19.137 -10.697  0.00  0.00      A     
ATOM   3935  O   THR A 254       1.381  18.153 -10.856  0.00  0.00      A     
ATOM   3936  N   LEU A 255       1.612  20.381 -10.716  0.00  0.00      A     
ATOM   3937  HN  LEU A 255       2.258  21.152 -10.571  0.00  0.00      A     
ATOM   3938  CA  LEU A 255       0.189  20.709 -10.889  0.00  0.00      A     
ATOM   3939  HA  LEU A 255      -0.386  20.000 -10.299  0.00  0.00      A     
ATOM   3940  CB  LEU A 255      -0.038  22.103 -10.282  0.00  0.00      A     
ATOM   3941  HB1 LEU A 255       0.560  22.828 -10.832  0.00  0.00      A     
ATOM   3942  HB2 LEU A 255       0.334  22.072  -9.259  0.00  0.00      A     
ATOM   3943  CG  LEU A 255      -1.480  22.631 -10.224  0.00  0.00      A     
ATOM   3944  HG  LEU A 255      -1.814  22.887 -11.226  0.00  0.00      A     
ATOM   3945  CD1 LEU A 255      -2.476  21.657  -9.603  0.00  0.00      A     
ATOM   3946 HD11 LEU A 255      -2.585  20.785 -10.240  0.00  0.00      A     
ATOM   3947 HD12 LEU A 255      -3.451  22.132  -9.521  0.00  0.00      A     
ATOM   3948 HD13 LEU A 255      -2.135  21.353  -8.613  0.00  0.00      A     
ATOM   3949  CD2 LEU A 255      -1.467  23.895  -9.373  0.00  0.00      A     
ATOM   3950 HD21 LEU A 255      -0.750  24.598  -9.791  0.00  0.00      A     
ATOM   3951 HD22 LEU A 255      -1.182  23.658  -8.347  0.00  0.00      A     
ATOM   3952 HD23 LEU A 255      -2.449  24.355  -9.368  0.00  0.00      A     
ATOM   3953  C   LEU A 255      -0.293  20.570 -12.350  0.00  0.00      A     
ATOM   3954  O   LEU A 255      -1.438  20.192 -12.590  0.00  0.00      A     
ATOM   3955  N   ASP A 256       0.598  20.770 -13.324  0.00  0.00      A     
ATOM   3956  HN  ASP A 256       1.465  21.211 -13.060  0.00  0.00      A     
ATOM   3957  CA  ASP A 256       0.469  20.294 -14.714  0.00  0.00      A     
ATOM   3958  HA  ASP A 256      -0.347  20.822 -15.206  0.00  0.00      A     
ATOM   3959  CB  ASP A 256       1.784  20.650 -15.444  0.00  0.00      A     
ATOM   3960  HB1 ASP A 256       2.619  20.488 -14.765  0.00  0.00      A     
ATOM   3961  HB2 ASP A 256       1.771  21.714 -15.685  0.00  0.00      A     
ATOM   3962  CG  ASP A 256       2.051  19.855 -16.727  0.00  0.00      A     
ATOM   3963  OD1 ASP A 256       3.179  19.326 -16.887  0.00  0.00      A     
ATOM   3964  OD2 ASP A 256       1.140  19.766 -17.578  0.00  0.00      A     
ATOM   3965  C   ASP A 256       0.125  18.789 -14.769  0.00  0.00      A     
ATOM   3966  O   ASP A 256      -0.951  18.398 -15.226  0.00  0.00      A     
ATOM   3967  N   CYS A 257       0.979  17.936 -14.196  0.00  0.00      A     
ATOM   3968  HN  CYS A 257       1.849  18.306 -13.825  0.00  0.00      A     
ATOM   3969  CA  CYS A 257       0.730  16.499 -14.065  0.00  0.00      A     
ATOM   3970  HA  CYS A 257       0.644  16.075 -15.064  0.00  0.00      A     
ATOM   3971  CB  CYS A 257       1.964  15.890 -13.394  0.00  0.00      A     
ATOM   3972  HB1 CYS A 257       2.090  16.302 -12.391  0.00  0.00      A     
ATOM   3973  HB2 CYS A 257       2.854  16.137 -13.976  0.00  0.00      A     
ATOM   3974  SG  CYS A 257       1.776  14.096 -13.294  0.00  0.00      A     
ATOM   3975  HG1 CYS A 257       1.484  13.851 -14.584  0.00  0.00      A     
ATOM   3976  C   CYS A 257      -0.584  16.167 -13.318  0.00  0.00      A     
ATOM   3977  O   CYS A 257      -1.367  15.335 -13.791  0.00  0.00      A     
ATOM   3978  N   TRP A 258      -0.860  16.867 -12.210  0.00  0.00      A     
ATOM   3979  HN  TRP A 258      -0.135  17.500 -11.887  0.00  0.00      A     
ATOM   3980  CA  TRP A 258      -2.084  16.779 -11.386  0.00  0.00      A     
ATOM   3981  HA  TRP A 258      -2.226  15.738 -11.103  0.00  0.00      A     
ATOM   3982  CB  TRP A 258      -1.847  17.583 -10.093  0.00  0.00      A     
ATOM   3983  HB1 TRP A 258      -2.033  18.630 -10.313  0.00  0.00      A     
ATOM   3984  HB2 TRP A 258      -0.799  17.490  -9.812  0.00  0.00      A     
ATOM   3985  CG  TRP A 258      -2.634  17.222  -8.867  0.00  0.00      A     
ATOM   3986  CD1 TRP A 258      -2.203  16.409  -7.874  0.00  0.00      A     
ATOM   3987  HD1 TRP A 258      -1.246  15.899  -7.860  0.00  0.00      A     
ATOM   3988  NE1 TRP A 258      -3.164  16.333  -6.882  0.00  0.00      A     
ATOM   3989  HE1 TRP A 258      -3.094  15.739  -6.057  0.00  0.00      A     
ATOM   3990  CE2 TRP A 258      -4.236  17.150  -7.152  0.00  0.00      A     
ATOM   3991  CZ2 TRP A 258      -5.420  17.430  -6.454  0.00  0.00      A     
ATOM   3992  HZ2 TRP A 258      -5.624  16.956  -5.506  0.00  0.00      A     
ATOM   3993  CH2 TRP A 258      -6.330  18.350  -6.998  0.00  0.00      A     
ATOM   3994  HH2 TRP A 258      -7.241  18.597  -6.465  0.00  0.00      A     
ATOM   3995  CZ3 TRP A 258      -6.048  18.960  -8.232  0.00  0.00      A     
ATOM   3996  HZ3 TRP A 258      -6.749  19.671  -8.644  0.00  0.00      A     
ATOM   3997  CE3 TRP A 258      -4.863  18.660  -8.932  0.00  0.00      A     
ATOM   3998  HE3 TRP A 258      -4.659  19.141  -9.874  0.00  0.00      A     
ATOM   3999  CD2 TRP A 258      -3.927  17.740  -8.416  0.00  0.00      A     
ATOM   4000  C   TRP A 258      -3.387  17.215 -12.100  0.00  0.00      A     
ATOM   4001  O   TRP A 258      -4.474  16.890 -11.629  0.00  0.00      A     
ATOM   4002  N   ARG A 259      -3.310  17.890 -13.261  0.00  0.00      A     
ATOM   4003  HN  ARG A 259      -2.389  18.224 -13.530  0.00  0.00      A     
ATOM   4004  CA  ARG A 259      -4.448  18.153 -14.186  0.00  0.00      A     
ATOM   4005  HA  ARG A 259      -5.395  17.990 -13.671  0.00  0.00      A     
ATOM   4006  CB  ARG A 259      -4.400  19.616 -14.666  0.00  0.00      A     
ATOM   4007  HB1 ARG A 259      -4.697  19.661 -15.714  0.00  0.00      A     
ATOM   4008  HB2 ARG A 259      -3.374  19.980 -14.613  0.00  0.00      A     
ATOM   4009  CG  ARG A 259      -5.325  20.576 -13.901  0.00  0.00      A     
ATOM   4010  HG1 ARG A 259      -6.359  20.275 -14.056  0.00  0.00      A     
ATOM   4011  HG2 ARG A 259      -5.194  21.572 -14.325  0.00  0.00      A     
ATOM   4012  CD  ARG A 259      -5.066  20.636 -12.394  0.00  0.00      A     
ATOM   4013  HD1 ARG A 259      -3.989  20.637 -12.223  0.00  0.00      A     
ATOM   4014  HD2 ARG A 259      -5.481  19.744 -11.922  0.00  0.00      A     
ATOM   4015  NE  ARG A 259      -5.633  21.865 -11.803  0.00  0.00      A     
ATOM   4016  HE  ARG A 259      -5.149  22.727 -11.989  0.00  0.00      A     
ATOM   4017  CZ  ARG A 259      -6.714  22.002 -11.075  0.00  0.00      A     
ATOM   4018  NH1 ARG A 259      -7.575  21.078 -10.883  0.00  0.00      A     
ATOM   4019 HH11 ARG A 259      -8.284  21.209 -10.177  0.00  0.00      A     
ATOM   4020 HH12 ARG A 259      -7.550  20.250 -11.456  0.00  0.00      A     
ATOM   4021  NH2 ARG A 259      -6.976  23.113 -10.497  0.00  0.00      A     
ATOM   4022 HH21 ARG A 259      -7.823  23.193  -9.951  0.00  0.00      A     
ATOM   4023 HH22 ARG A 259      -6.312  23.864 -10.541  0.00  0.00      A     
ATOM   4024  C   ARG A 259      -4.471  17.205 -15.393  0.00  0.00      A     
ATOM   4025  O   ARG A 259      -5.522  16.647 -15.713  0.00  0.00      A     
ATOM   4026  N   LYS A 260      -3.309  16.932 -15.995  0.00  0.00      A     
ATOM   4027  HN  LYS A 260      -2.514  17.485 -15.682  0.00  0.00      A     
ATOM   4028  CA  LYS A 260      -3.077  15.943 -17.078  0.00  0.00      A     
ATOM   4029  HA  LYS A 260      -3.554  16.299 -17.993  0.00  0.00      A     
ATOM   4030  CB  LYS A 260      -1.552  15.900 -17.304  0.00  0.00      A     
ATOM   4031  HB1 LYS A 260      -1.093  15.570 -16.377  0.00  0.00      A     
ATOM   4032  HB2 LYS A 260      -1.192  16.917 -17.478  0.00  0.00      A     
ATOM   4033  CG  LYS A 260      -1.014  14.999 -18.429  0.00  0.00      A     
ATOM   4034  HG1 LYS A 260      -1.572  14.064 -18.478  0.00  0.00      A     
ATOM   4035  HG2 LYS A 260       0.021  14.756 -18.180  0.00  0.00      A     
ATOM   4036  CD  LYS A 260      -1.015  15.686 -19.799  0.00  0.00      A     
ATOM   4037  HD1 LYS A 260      -0.552  16.666 -19.703  0.00  0.00      A     
ATOM   4038  HD2 LYS A 260      -2.039  15.805 -20.159  0.00  0.00      A     
ATOM   4039  CE  LYS A 260      -0.198  14.853 -20.792  0.00  0.00      A     
ATOM   4040  HE1 LYS A 260      -0.710  13.898 -20.943  0.00  0.00      A     
ATOM   4041  HE2 LYS A 260       0.784  14.642 -20.360  0.00  0.00      A     
ATOM   4042  NZ  LYS A 260      -0.031  15.550 -22.088  0.00  0.00      A     
ATOM   4043  HZ1 LYS A 260      -0.921  15.891 -22.439  0.00  0.00      A     
ATOM   4044  HZ2 LYS A 260       0.334  14.916 -22.793  0.00  0.00      A     
ATOM   4045  HZ3 LYS A 260       0.605  16.341 -22.029  0.00  0.00      A     
ATOM   4046  C   LYS A 260      -3.679  14.550 -16.792  0.00  0.00      A     
ATOM   4047  O   LYS A 260      -4.185  13.911 -17.711  0.00  0.00      A     
ATOM   4048  N   ILE A 261      -3.663  14.105 -15.525  0.00  0.00      A     
ATOM   4049  HN  ILE A 261      -3.222  14.714 -14.847  0.00  0.00      A     
ATOM   4050  CA  ILE A 261      -4.182  12.794 -15.049  0.00  0.00      A     
ATOM   4051  HA  ILE A 261      -3.524  12.025 -15.450  0.00  0.00      A     
ATOM   4052  CB  ILE A 261      -4.096  12.698 -13.496  0.00  0.00      A     
ATOM   4053  HB  ILE A 261      -4.364  13.669 -13.076  0.00  0.00      A     
ATOM   4054  CG2 ILE A 261      -5.037  11.639 -12.900  0.00  0.00      A     
ATOM   4055 HG21 ILE A 261      -6.074  11.936 -13.018  0.00  0.00      A     
ATOM   4056 HG22 ILE A 261      -4.871  11.542 -11.833  0.00  0.00      A     
ATOM   4057 HG23 ILE A 261      -4.867  10.672 -13.370  0.00  0.00      A     
ATOM   4058  CG1 ILE A 261      -2.661  12.344 -13.049  0.00  0.00      A     
ATOM   4059 HG11 ILE A 261      -1.965  12.957 -13.601  0.00  0.00      A     
ATOM   4060 HG12 ILE A 261      -2.452  11.306 -13.288  0.00  0.00      A     
ATOM   4061  CD  ILE A 261      -2.345  12.547 -11.565  0.00  0.00      A     
ATOM   4062  HD1 ILE A 261      -2.561  13.574 -11.281  0.00  0.00      A     
ATOM   4063  HD2 ILE A 261      -1.288  12.344 -11.406  0.00  0.00      A     
ATOM   4064  HD3 ILE A 261      -2.917  11.861 -10.942  0.00  0.00      A     
ATOM   4065  C   ILE A 261      -5.575  12.420 -15.601  0.00  0.00      A     
ATOM   4066  O   ILE A 261      -5.690  11.476 -16.385  0.00  0.00      A     
ATOM   4067  N   ALA A 262      -6.647  13.132 -15.236  0.00  0.00      A     
ATOM   4068  HN  ALA A 262      -6.535  13.847 -14.527  0.00  0.00      A     
ATOM   4069  CA  ALA A 262      -8.013  12.750 -15.633  0.00  0.00      A     
ATOM   4070  HA  ALA A 262      -8.129  11.671 -15.536  0.00  0.00      A     
ATOM   4071  CB  ALA A 262      -9.001  13.422 -14.685  0.00  0.00      A     
ATOM   4072  HB1 ALA A 262      -8.800  13.129 -13.663  0.00  0.00      A     
ATOM   4073  HB2 ALA A 262     -10.007  13.096 -14.930  0.00  0.00      A     
ATOM   4074  HB3 ALA A 262      -8.938  14.505 -14.775  0.00  0.00      A     
ATOM   4075  C   ALA A 262      -8.392  13.107 -17.079  0.00  0.00      A     
ATOM   4076  O   ALA A 262      -9.324  12.523 -17.641  0.00  0.00      A     
ATOM   4077  N   ARG A 263      -7.707  14.093 -17.663  0.00  0.00      A     
ATOM   4078  HN  ARG A 263      -6.959  14.511 -17.124  0.00  0.00      A     
ATOM   4079  CA  ARG A 263      -8.071  14.713 -18.950  0.00  0.00      A     
ATOM   4080  HA  ARG A 263      -9.152  14.666 -19.090  0.00  0.00      A     
ATOM   4081  CB  ARG A 263      -7.668  16.193 -18.903  0.00  0.00      A     
ATOM   4082  HB1 ARG A 263      -7.909  16.648 -19.862  0.00  0.00      A     
ATOM   4083  HB2 ARG A 263      -6.589  16.262 -18.746  0.00  0.00      A     
ATOM   4084  CG  ARG A 263      -8.403  16.993 -17.810  0.00  0.00      A     
ATOM   4085  HG1 ARG A 263      -8.333  16.488 -16.848  0.00  0.00      A     
ATOM   4086  HG2 ARG A 263      -9.454  17.101 -18.081  0.00  0.00      A     
ATOM   4087  CD  ARG A 263      -7.753  18.370 -17.681  0.00  0.00      A     
ATOM   4088  HD1 ARG A 263      -7.767  18.865 -18.655  0.00  0.00      A     
ATOM   4089  HD2 ARG A 263      -6.711  18.223 -17.391  0.00  0.00      A     
ATOM   4090  NE  ARG A 263      -8.414  19.226 -16.677  0.00  0.00      A     
ATOM   4091  HE  ARG A 263      -9.278  18.921 -16.249  0.00  0.00      A     
ATOM   4092  CZ  ARG A 263      -8.021  20.421 -16.323  0.00  0.00      A     
ATOM   4093  NH1 ARG A 263      -6.989  20.976 -16.840  0.00  0.00      A     
ATOM   4094 HH11 ARG A 263      -6.727  21.929 -16.625  0.00  0.00      A     
ATOM   4095 HH12 ARG A 263      -6.438  20.448 -17.502  0.00  0.00      A     
ATOM   4096  NH2 ARG A 263      -8.641  21.090 -15.424  0.00  0.00      A     
ATOM   4097 HH21 ARG A 263      -8.236  21.961 -15.103  0.00  0.00      A     
ATOM   4098 HH22 ARG A 263      -9.387  20.661 -14.892  0.00  0.00      A     
ATOM   4099  C   ARG A 263      -7.481  13.998 -20.173  0.00  0.00      A     
ATOM   4100  O   ARG A 263      -8.079  14.053 -21.241  0.00  0.00      A     
ATOM   4101  N   ASP A 264      -6.386  13.261 -20.001  0.00  0.00      A     
ATOM   4102  HN  ASP A 264      -5.927  13.328 -19.104  0.00  0.00      A     
ATOM   4103  CA  ASP A 264      -5.686  12.561 -21.095  0.00  0.00      A     
ATOM   4104  HA  ASP A 264      -6.128  12.844 -22.051  0.00  0.00      A     
ATOM   4105  CB  ASP A 264      -4.231  13.055 -21.065  0.00  0.00      A     
ATOM   4106  HB1 ASP A 264      -3.684  12.530 -20.280  0.00  0.00      A     
ATOM   4107  HB2 ASP A 264      -4.228  14.116 -20.806  0.00  0.00      A     
ATOM   4108  CG  ASP A 264      -3.469  12.926 -22.382  0.00  0.00      A     
ATOM   4109  OD1 ASP A 264      -2.319  13.414 -22.405  0.00  0.00      A     
ATOM   4110  OD2 ASP A 264      -4.008  12.472 -23.414  0.00  0.00      A     
ATOM   4111  C   ASP A 264      -5.780  11.022 -20.989  0.00  0.00      A     
ATOM   4112  O   ASP A 264      -6.181  10.347 -21.936  0.00  0.00      A     
ATOM   4113  N   GLU A 265      -5.517  10.470 -19.797  0.00  0.00      A     
ATOM   4114  HN  GLU A 265      -5.218  11.090 -19.057  0.00  0.00      A     
ATOM   4115  CA  GLU A 265      -5.631   9.028 -19.471  0.00  0.00      A     
ATOM   4116  HA  GLU A 265      -5.319   8.451 -20.342  0.00  0.00      A     
ATOM   4117  CB  GLU A 265      -4.652   8.738 -18.313  0.00  0.00      A     
ATOM   4118  HB1 GLU A 265      -5.105   9.037 -17.369  0.00  0.00      A     
ATOM   4119  HB2 GLU A 265      -3.773   9.365 -18.473  0.00  0.00      A     
ATOM   4120  CG  GLU A 265      -4.170   7.279 -18.202  0.00  0.00      A     
ATOM   4121  HG1 GLU A 265      -4.998   6.643 -17.888  0.00  0.00      A     
ATOM   4122  HG2 GLU A 265      -3.832   6.942 -19.185  0.00  0.00      A     
ATOM   4123  CD  GLU A 265      -3.005   7.138 -17.206  0.00  0.00      A     
ATOM   4124  OE1 GLU A 265      -2.874   6.095 -16.522  0.00  0.00      A     
ATOM   4125  OE2 GLU A 265      -2.154   8.058 -17.120  0.00  0.00      A     
ATOM   4126  C   GLU A 265      -7.074   8.575 -19.134  0.00  0.00      A     
ATOM   4127  O   GLU A 265      -7.317   7.420 -18.793  0.00  0.00      A     
ATOM   4128  N   GLY A 266      -8.043   9.495 -19.211  0.00  0.00      A     
ATOM   4129  HN  GLY A 266      -7.762  10.405 -19.544  0.00  0.00      A     
ATOM   4130  CA  GLY A 266      -9.454   9.288 -18.857  0.00  0.00      A     
ATOM   4131  HA1 GLY A 266      -9.786   8.319 -19.230  0.00  0.00      A     
ATOM   4132  HA2 GLY A 266     -10.049  10.059 -19.345  0.00  0.00      A     
ATOM   4133  C   GLY A 266      -9.735   9.340 -17.347  0.00  0.00      A     
ATOM   4134  O   GLY A 266      -8.931   8.906 -16.520  0.00  0.00      A     
ATOM   4135  N   GLY A 267     -10.900   9.867 -16.958  0.00  0.00      A     
ATOM   4136  HN  GLY A 267     -11.523  10.223 -17.668  0.00  0.00      A     
ATOM   4137  CA  GLY A 267     -11.214  10.167 -15.550  0.00  0.00      A     
ATOM   4138  HA1 GLY A 267     -12.228  10.555 -15.482  0.00  0.00      A     
ATOM   4139  HA2 GLY A 267     -10.537  10.941 -15.193  0.00  0.00      A     
ATOM   4140  C   GLY A 267     -11.098   8.974 -14.594  0.00  0.00      A     
ATOM   4141  O   GLY A 267     -10.458   9.082 -13.544  0.00  0.00      A     
ATOM   4142  N   LYS A 268     -11.653   7.806 -14.944  0.00  0.00      A     
ATOM   4143  HN  LYS A 268     -12.259   7.815 -15.761  0.00  0.00      A     
ATOM   4144  CA  LYS A 268     -11.665   6.630 -14.049  0.00  0.00      A     
ATOM   4145  HA  LYS A 268     -11.914   7.024 -13.069  0.00  0.00      A     
ATOM   4146  CB  LYS A 268     -12.784   5.652 -14.468  0.00  0.00      A     
ATOM   4147  HB1 LYS A 268     -12.456   5.076 -15.335  0.00  0.00      A     
ATOM   4148  HB2 LYS A 268     -13.656   6.235 -14.773  0.00  0.00      A     
ATOM   4149  CG  LYS A 268     -13.249   4.679 -13.359  0.00  0.00      A     
ATOM   4150  HG1 LYS A 268     -12.455   3.966 -13.135  0.00  0.00      A     
ATOM   4151  HG2 LYS A 268     -14.108   4.121 -13.734  0.00  0.00      A     
ATOM   4152  CD  LYS A 268     -13.653   5.413 -12.070  0.00  0.00      A     
ATOM   4153  HD1 LYS A 268     -14.325   6.232 -12.334  0.00  0.00      A     
ATOM   4154  HD2 LYS A 268     -12.760   5.828 -11.609  0.00  0.00      A     
ATOM   4155  CE  LYS A 268     -14.343   4.530 -11.028  0.00  0.00      A     
ATOM   4156  HE1 LYS A 268     -13.738   3.634 -10.853  0.00  0.00      A     
ATOM   4157  HE2 LYS A 268     -15.313   4.219 -11.429  0.00  0.00      A     
ATOM   4158  NZ  LYS A 268     -14.520   5.294  -9.764  0.00  0.00      A     
ATOM   4159  HZ1 LYS A 268     -13.635   5.419  -9.280  0.00  0.00      A     
ATOM   4160  HZ2 LYS A 268     -15.178   4.863  -9.132  0.00  0.00      A     
ATOM   4161  HZ3 LYS A 268     -14.829   6.248  -9.969  0.00  0.00      A     
ATOM   4162  C   LYS A 268     -10.310   5.935 -13.837  0.00  0.00      A     
ATOM   4163  O   LYS A 268     -10.153   5.255 -12.825  0.00  0.00      A     
ATOM   4164  N   ALA A 269      -9.308   6.158 -14.693  0.00  0.00      A     
ATOM   4165  HN  ALA A 269      -9.475   6.769 -15.481  0.00  0.00      A     
ATOM   4166  CA  ALA A 269      -7.957   5.587 -14.538  0.00  0.00      A     
ATOM   4167  HA  ALA A 269      -8.059   4.501 -14.514  0.00  0.00      A     
ATOM   4168  CB  ALA A 269      -7.131   5.926 -15.785  0.00  0.00      A     
ATOM   4169  HB1 ALA A 269      -7.030   7.001 -15.900  0.00  0.00      A     
ATOM   4170  HB2 ALA A 269      -7.616   5.526 -16.676  0.00  0.00      A     
ATOM   4171  HB3 ALA A 269      -6.135   5.491 -15.701  0.00  0.00      A     
ATOM   4172  C   ALA A 269      -7.235   5.960 -13.214  0.00  0.00      A     
ATOM   4173  O   ALA A 269      -6.370   5.212 -12.761  0.00  0.00      A     
ATOM   4174  N   PHE A 270      -7.686   7.011 -12.515  0.00  0.00      A     
ATOM   4175  HN  PHE A 270      -8.345   7.620 -12.976  0.00  0.00      A     
ATOM   4176  CA  PHE A 270      -7.357   7.316 -11.105  0.00  0.00      A     
ATOM   4177  HA  PHE A 270      -6.329   7.670 -11.065  0.00  0.00      A     
ATOM   4178  CB  PHE A 270      -8.338   8.404 -10.608  0.00  0.00      A     
ATOM   4179  HB1 PHE A 270      -9.100   7.927  -9.993  0.00  0.00      A     
ATOM   4180  HB2 PHE A 270      -8.884   8.811 -11.453  0.00  0.00      A     
ATOM   4181  CG  PHE A 270      -7.812   9.595  -9.823  0.00  0.00      A     
ATOM   4182  CD1 PHE A 270      -6.512  10.109 -10.001  0.00  0.00      A     
ATOM   4183  HD1 PHE A 270      -5.801   9.617 -10.647  0.00  0.00      A     
ATOM   4184  CE1 PHE A 270      -6.124  11.290  -9.347  0.00  0.00      A     
ATOM   4185  HE1 PHE A 270      -5.119  11.667  -9.473  0.00  0.00      A     
ATOM   4186  CZ  PHE A 270      -7.044  11.996  -8.555  0.00  0.00      A     
ATOM   4187  HZ  PHE A 270      -6.758  12.928  -8.085  0.00  0.00      A     
ATOM   4188  CE2 PHE A 270      -8.335  11.484  -8.364  0.00  0.00      A     
ATOM   4189  HE2 PHE A 270      -9.037  12.018  -7.739  0.00  0.00      A     
ATOM   4190  CD2 PHE A 270      -8.708  10.277  -8.978  0.00  0.00      A     
ATOM   4191  HD2 PHE A 270      -9.708   9.895  -8.831  0.00  0.00      A     
ATOM   4192  C   PHE A 270      -7.459   6.105 -10.156  0.00  0.00      A     
ATOM   4193  O   PHE A 270      -6.662   5.951  -9.233  0.00  0.00      A     
ATOM   4194  N   PHE A 271      -8.456   5.245 -10.397  0.00  0.00      A     
ATOM   4195  HN  PHE A 271      -9.041   5.429 -11.204  0.00  0.00      A     
ATOM   4196  CA  PHE A 271      -8.778   4.065  -9.587  0.00  0.00      A     
ATOM   4197  HA  PHE A 271      -8.578   4.300  -8.542  0.00  0.00      A     
ATOM   4198  CB  PHE A 271     -10.285   3.763  -9.717  0.00  0.00      A     
ATOM   4199  HB1 PHE A 271     -10.469   2.745  -9.375  0.00  0.00      A     
ATOM   4200  HB2 PHE A 271     -10.578   3.790 -10.766  0.00  0.00      A     
ATOM   4201  CG  PHE A 271     -11.183   4.699  -8.919  0.00  0.00      A     
ATOM   4202  CD1 PHE A 271     -11.330   6.049  -9.292  0.00  0.00      A     
ATOM   4203  HD1 PHE A 271     -10.833   6.427 -10.172  0.00  0.00      A     
ATOM   4204  CE1 PHE A 271     -12.098   6.926  -8.505  0.00  0.00      A     
ATOM   4205  HE1 PHE A 271     -12.172   7.973  -8.773  0.00  0.00      A     
ATOM   4206  CZ  PHE A 271     -12.749   6.454  -7.353  0.00  0.00      A     
ATOM   4207  HZ  PHE A 271     -13.319   7.136  -6.734  0.00  0.00      A     
ATOM   4208  CE2 PHE A 271     -12.636   5.100  -6.994  0.00  0.00      A     
ATOM   4209  HE2 PHE A 271     -13.114   4.739  -6.092  0.00  0.00      A     
ATOM   4210  CD2 PHE A 271     -11.853   4.227  -7.772  0.00  0.00      A     
ATOM   4211  HD2 PHE A 271     -11.739   3.196  -7.463  0.00  0.00      A     
ATOM   4212  C   PHE A 271      -7.918   2.828  -9.920  0.00  0.00      A     
ATOM   4213  O   PHE A 271      -7.908   1.878  -9.129  0.00  0.00      A     
ATOM   4214  N   LYS A 272      -7.174   2.841 -11.043  0.00  0.00      A     
ATOM   4215  HN  LYS A 272      -7.173   3.698 -11.583  0.00  0.00      A     
ATOM   4216  CA  LYS A 272      -6.124   1.849 -11.362  0.00  0.00      A     
ATOM   4217  HA  LYS A 272      -6.553   0.855 -11.224  0.00  0.00      A     
ATOM   4218  CB  LYS A 272      -5.706   1.957 -12.849  0.00  0.00      A     
ATOM   4219  HB1 LYS A 272      -6.437   2.563 -13.387  0.00  0.00      A     
ATOM   4220  HB2 LYS A 272      -5.755   0.956 -13.282  0.00  0.00      A     
ATOM   4221  CG  LYS A 272      -4.299   2.512 -13.127  0.00  0.00      A     
ATOM   4222  HG1 LYS A 272      -3.553   1.811 -12.751  0.00  0.00      A     
ATOM   4223  HG2 LYS A 272      -4.172   3.459 -12.609  0.00  0.00      A     
ATOM   4224  CD  LYS A 272      -4.076   2.727 -14.632  0.00  0.00      A     
ATOM   4225  HD1 LYS A 272      -4.686   3.569 -14.962  0.00  0.00      A     
ATOM   4226  HD2 LYS A 272      -4.372   1.831 -15.180  0.00  0.00      A     
ATOM   4227  CE  LYS A 272      -2.599   3.017 -14.914  0.00  0.00      A     
ATOM   4228  HE1 LYS A 272      -2.016   2.119 -14.680  0.00  0.00      A     
ATOM   4229  HE2 LYS A 272      -2.277   3.812 -14.237  0.00  0.00      A     
ATOM   4230  NZ  LYS A 272      -2.387   3.420 -16.328  0.00  0.00      A     
ATOM   4231  HZ1 LYS A 272      -1.406   3.547 -16.557  0.00  0.00      A     
ATOM   4232  HZ2 LYS A 272      -2.822   4.325 -16.519  0.00  0.00      A     
ATOM   4233  HZ3 LYS A 272      -2.753   2.722 -16.971  0.00  0.00      A     
ATOM   4234  C   LYS A 272      -4.972   1.958 -10.350  0.00  0.00      A     
ATOM   4235  O   LYS A 272      -4.660   3.041  -9.859  0.00  0.00      A     
ATOM   4236  N   GLY A 273      -4.431   0.820  -9.934  0.00  0.00      A     
ATOM   4237  HN  GLY A 273      -4.571   0.014 -10.534  0.00  0.00      A     
ATOM   4238  CA  GLY A 273      -3.598   0.645  -8.734  0.00  0.00      A     
ATOM   4239  HA1 GLY A 273      -2.711   1.270  -8.832  0.00  0.00      A     
ATOM   4240  HA2 GLY A 273      -3.269  -0.393  -8.689  0.00  0.00      A     
ATOM   4241  C   GLY A 273      -4.267   0.986  -7.386  0.00  0.00      A     
ATOM   4242  O   GLY A 273      -4.013   0.311  -6.393  0.00  0.00      A     
ATOM   4243  N   ALA A 274      -5.152   1.985  -7.308  0.00  0.00      A     
ATOM   4244  HN  ALA A 274      -5.275   2.556  -8.137  0.00  0.00      A     
ATOM   4245  CA  ALA A 274      -5.731   2.489  -6.054  0.00  0.00      A     
ATOM   4246  HA  ALA A 274      -4.920   2.905  -5.458  0.00  0.00      A     
ATOM   4247  CB  ALA A 274      -6.676   3.647  -6.393  0.00  0.00      A     
ATOM   4248  HB1 ALA A 274      -7.597   3.266  -6.824  0.00  0.00      A     
ATOM   4249  HB2 ALA A 274      -6.201   4.324  -7.105  0.00  0.00      A     
ATOM   4250  HB3 ALA A 274      -6.903   4.212  -5.490  0.00  0.00      A     
ATOM   4251  C   ALA A 274      -6.400   1.408  -5.173  0.00  0.00      A     
ATOM   4252  O   ALA A 274      -6.256   1.438  -3.953  0.00  0.00      A     
ATOM   4253  N   TRP A 275      -7.031   0.396  -5.783  0.00  0.00      A     
ATOM   4254  HN  TRP A 275      -7.083   0.424  -6.791  0.00  0.00      A     
ATOM   4255  CA  TRP A 275      -7.603  -0.772  -5.086  0.00  0.00      A     
ATOM   4256  HA  TRP A 275      -8.326  -0.419  -4.351  0.00  0.00      A     
ATOM   4257  CB  TRP A 275      -8.361  -1.640  -6.099  0.00  0.00      A     
ATOM   4258  HB1 TRP A 275      -7.655  -2.042  -6.828  0.00  0.00      A     
ATOM   4259  HB2 TRP A 275      -9.078  -1.019  -6.636  0.00  0.00      A     
ATOM   4260  CG  TRP A 275      -9.115  -2.769  -5.470  0.00  0.00      A     
ATOM   4261  CD1 TRP A 275      -8.735  -4.067  -5.461  0.00  0.00      A     
ATOM   4262  HD1 TRP A 275      -7.840  -4.456  -5.931  0.00  0.00      A     
ATOM   4263  NE1 TRP A 275      -9.638  -4.807  -4.722  0.00  0.00      A     
ATOM   4264  HE1 TRP A 275      -9.535  -5.805  -4.531  0.00  0.00      A     
ATOM   4265  CE2 TRP A 275     -10.649  -4.019  -4.217  0.00  0.00      A     
ATOM   4266  CZ2 TRP A 275     -11.768  -4.298  -3.420  0.00  0.00      A     
ATOM   4267  HZ2 TRP A 275     -11.969  -5.311  -3.104  0.00  0.00      A     
ATOM   4268  CH2 TRP A 275     -12.628  -3.245  -3.062  0.00  0.00      A     
ATOM   4269  HH2 TRP A 275     -13.502  -3.440  -2.454  0.00  0.00      A     
ATOM   4270  CZ3 TRP A 275     -12.354  -1.935  -3.498  0.00  0.00      A     
ATOM   4271  HZ3 TRP A 275     -13.020  -1.130  -3.219  0.00  0.00      A     
ATOM   4272  CE3 TRP A 275     -11.224  -1.667  -4.298  0.00  0.00      A     
ATOM   4273  HE3 TRP A 275     -11.026  -0.660  -4.634  0.00  0.00      A     
ATOM   4274  CD2 TRP A 275     -10.344  -2.705  -4.680  0.00  0.00      A     
ATOM   4275  C   TRP A 275      -6.595  -1.646  -4.309  0.00  0.00      A     
ATOM   4276  O   TRP A 275      -6.961  -2.288  -3.324  0.00  0.00      A     
ATOM   4277  N   SER A 276      -5.314  -1.666  -4.694  0.00  0.00      A     
ATOM   4278  HN  SER A 276      -5.041  -1.121  -5.504  0.00  0.00      A     
ATOM   4279  CA  SER A 276      -4.274  -2.493  -4.046  0.00  0.00      A     
ATOM   4280  HA  SER A 276      -4.532  -3.541  -4.188  0.00  0.00      A     
ATOM   4281  CB  SER A 276      -2.908  -2.265  -4.691  0.00  0.00      A     
ATOM   4282  HB1 SER A 276      -2.198  -2.941  -4.224  0.00  0.00      A     
ATOM   4283  HB2 SER A 276      -2.583  -1.240  -4.516  0.00  0.00      A     
ATOM   4284  OG  SER A 276      -2.936  -2.518  -6.078  0.00  0.00      A     
ATOM   4285  HG1 SER A 276      -2.427  -1.798  -6.508  0.00  0.00      A     
ATOM   4286  C   SER A 276      -4.128  -2.254  -2.536  0.00  0.00      A     
ATOM   4287  O   SER A 276      -3.883  -3.198  -1.784  0.00  0.00      A     
ATOM   4288  N   ASN A 277      -4.324  -1.015  -2.085  0.00  0.00      A     
ATOM   4289  HN  ASN A 277      -4.398  -0.283  -2.780  0.00  0.00      A     
ATOM   4290  CA  ASN A 277      -4.413  -0.607  -0.683  0.00  0.00      A     
ATOM   4291  HA  ASN A 277      -3.522  -0.971  -0.177  0.00  0.00      A     
ATOM   4292  CB  ASN A 277      -4.400   0.941  -0.645  0.00  0.00      A     
ATOM   4293  HB1 ASN A 277      -4.770   1.340  -1.587  0.00  0.00      A     
ATOM   4294  HB2 ASN A 277      -3.382   1.298  -0.512  0.00  0.00      A     
ATOM   4295  CG  ASN A 277      -5.291   1.547   0.414  0.00  0.00      A     
ATOM   4296  OD1 ASN A 277      -6.473   1.711   0.206  0.00  0.00      A     
ATOM   4297  ND2 ASN A 277      -4.790   1.924   1.557  0.00  0.00      A     
ATOM   4298 HD21 ASN A 277      -5.448   2.355   2.193  0.00  0.00      A     
ATOM   4299 HD22 ASN A 277      -3.792   1.907   1.730  0.00  0.00      A     
ATOM   4300  C   ASN A 277      -5.604  -1.234   0.076  0.00  0.00      A     
ATOM   4301  O   ASN A 277      -5.448  -1.578   1.246  0.00  0.00      A     
ATOM   4302  N   VAL A 278      -6.751  -1.431  -0.583  0.00  0.00      A     
ATOM   4303  HN  VAL A 278      -6.783  -1.136  -1.551  0.00  0.00      A     
ATOM   4304  CA  VAL A 278      -7.955  -2.093  -0.029  0.00  0.00      A     
ATOM   4305  HA  VAL A 278      -8.149  -1.693   0.966  0.00  0.00      A     
ATOM   4306  CB  VAL A 278      -9.203  -1.850  -0.905  0.00  0.00      A     
ATOM   4307  HB  VAL A 278      -9.144  -2.459  -1.807  0.00  0.00      A     
ATOM   4308  CG1 VAL A 278     -10.470  -2.252  -0.144  0.00  0.00      A     
ATOM   4309 HG11 VAL A 278     -10.551  -1.686   0.781  0.00  0.00      A     
ATOM   4310 HG12 VAL A 278     -10.451  -3.315   0.091  0.00  0.00      A     
ATOM   4311 HG13 VAL A 278     -11.347  -2.054  -0.759  0.00  0.00      A     
ATOM   4312  CG2 VAL A 278      -9.333  -0.385  -1.339  0.00  0.00      A     
ATOM   4313 HG21 VAL A 278      -8.555  -0.137  -2.059  0.00  0.00      A     
ATOM   4314 HG22 VAL A 278      -9.224   0.276  -0.482  0.00  0.00      A     
ATOM   4315 HG23 VAL A 278     -10.301  -0.222  -1.812  0.00  0.00      A     
ATOM   4316  C   VAL A 278      -7.745  -3.602   0.103  0.00  0.00      A     
ATOM   4317  O   VAL A 278      -7.997  -4.179   1.159  0.00  0.00      A     
ATOM   4318  N   LEU A 279      -7.188  -4.220  -0.944  0.00  0.00      A     
ATOM   4319  HN  LEU A 279      -7.064  -3.667  -1.786  0.00  0.00      A     
ATOM   4320  CA  LEU A 279      -6.681  -5.601  -0.945  0.00  0.00      A     
ATOM   4321  HA  LEU A 279      -7.516  -6.286  -0.792  0.00  0.00      A     
ATOM   4322  CB  LEU A 279      -6.087  -5.860  -2.346  0.00  0.00      A     
ATOM   4323  HB1 LEU A 279      -5.442  -5.024  -2.605  0.00  0.00      A     
ATOM   4324  HB2 LEU A 279      -6.905  -5.872  -3.068  0.00  0.00      A     
ATOM   4325  CG  LEU A 279      -5.260  -7.146  -2.512  0.00  0.00      A     
ATOM   4326  HG  LEU A 279      -4.432  -7.140  -1.806  0.00  0.00      A     
ATOM   4327  CD1 LEU A 279      -6.083  -8.412  -2.304  0.00  0.00      A     
ATOM   4328 HD11 LEU A 279      -6.478  -8.435  -1.289  0.00  0.00      A     
ATOM   4329 HD12 LEU A 279      -5.454  -9.289  -2.449  0.00  0.00      A     
ATOM   4330 HD13 LEU A 279      -6.909  -8.439  -3.013  0.00  0.00      A     
ATOM   4331  CD2 LEU A 279      -4.675  -7.190  -3.921  0.00  0.00      A     
ATOM   4332 HD21 LEU A 279      -4.073  -6.301  -4.101  0.00  0.00      A     
ATOM   4333 HD22 LEU A 279      -5.480  -7.240  -4.655  0.00  0.00      A     
ATOM   4334 HD23 LEU A 279      -4.041  -8.067  -4.017  0.00  0.00      A     
ATOM   4335  C   LEU A 279      -5.686  -5.866   0.206  0.00  0.00      A     
ATOM   4336  O   LEU A 279      -5.817  -6.860   0.917  0.00  0.00      A     
ATOM   4337  N   ARG A 280      -4.732  -4.952   0.439  0.00  0.00      A     
ATOM   4338  HN  ARG A 280      -4.650  -4.188  -0.224  0.00  0.00      A     
ATOM   4339  CA  ARG A 280      -3.834  -4.980   1.611  0.00  0.00      A     
ATOM   4340  HA  ARG A 280      -3.456  -5.997   1.734  0.00  0.00      A     
ATOM   4341  CB  ARG A 280      -2.632  -4.061   1.349  0.00  0.00      A     
ATOM   4342  HB1 ARG A 280      -2.974  -3.080   1.020  0.00  0.00      A     
ATOM   4343  HB2 ARG A 280      -2.033  -4.502   0.553  0.00  0.00      A     
ATOM   4344  CG  ARG A 280      -1.758  -3.891   2.596  0.00  0.00      A     
ATOM   4345  HG1 ARG A 280      -1.623  -4.854   3.079  0.00  0.00      A     
ATOM   4346  HG2 ARG A 280      -2.259  -3.214   3.290  0.00  0.00      A     
ATOM   4347  CD  ARG A 280      -0.379  -3.336   2.254  0.00  0.00      A     
ATOM   4348  HD1 ARG A 280      -0.478  -2.620   1.439  0.00  0.00      A     
ATOM   4349  HD2 ARG A 280       0.261  -4.152   1.912  0.00  0.00      A     
ATOM   4350  NE  ARG A 280       0.225  -2.706   3.436  0.00  0.00      A     
ATOM   4351  HE  ARG A 280       0.419  -3.299   4.230  0.00  0.00      A     
ATOM   4352  CZ  ARG A 280       0.493  -1.433   3.583  0.00  0.00      A     
ATOM   4353  NH1 ARG A 280       0.262  -0.557   2.673  0.00  0.00      A     
ATOM   4354 HH11 ARG A 280       0.608   0.391   2.776  0.00  0.00      A     
ATOM   4355 HH12 ARG A 280      -0.100  -0.861   1.791  0.00  0.00      A     
ATOM   4356  NH2 ARG A 280       0.994  -0.986   4.668  0.00  0.00      A     
ATOM   4357 HH21 ARG A 280       1.090   0.024   4.741  0.00  0.00      A     
ATOM   4358 HH22 ARG A 280       1.140  -1.589   5.455  0.00  0.00      A     
ATOM   4359  C   ARG A 280      -4.538  -4.682   2.941  0.00  0.00      A     
ATOM   4360  O   ARG A 280      -4.254  -5.351   3.926  0.00  0.00      A     
ATOM   4361  N   GLY A 281      -5.487  -3.750   2.983  0.00  0.00      A     
ATOM   4362  HN  GLY A 281      -5.641  -3.199   2.148  0.00  0.00      A     
ATOM   4363  CA  GLY A 281      -6.314  -3.462   4.167  0.00  0.00      A     
ATOM   4364  HA1 GLY A 281      -7.101  -2.762   3.886  0.00  0.00      A     
ATOM   4365  HA2 GLY A 281      -5.698  -3.000   4.939  0.00  0.00      A     
ATOM   4366  C   GLY A 281      -6.983  -4.708   4.764  0.00  0.00      A     
ATOM   4367  O   GLY A 281      -6.951  -4.913   5.975  0.00  0.00      A     
ATOM   4368  N   MET A 282      -7.490  -5.606   3.918  0.00  0.00      A     
ATOM   4369  HN  MET A 282      -7.491  -5.371   2.931  0.00  0.00      A     
ATOM   4370  CA  MET A 282      -8.072  -6.895   4.334  0.00  0.00      A     
ATOM   4371  HA  MET A 282      -8.784  -6.700   5.137  0.00  0.00      A     
ATOM   4372  CB  MET A 282      -8.854  -7.500   3.156  0.00  0.00      A     
ATOM   4373  HB1 MET A 282      -9.211  -8.491   3.434  0.00  0.00      A     
ATOM   4374  HB2 MET A 282      -8.197  -7.604   2.291  0.00  0.00      A     
ATOM   4375  CG  MET A 282     -10.066  -6.639   2.777  0.00  0.00      A     
ATOM   4376  HG1 MET A 282      -9.709  -5.683   2.395  0.00  0.00      A     
ATOM   4377  HG2 MET A 282     -10.658  -6.442   3.672  0.00  0.00      A     
ATOM   4378  SD  MET A 282     -11.152  -7.373   1.523  0.00  0.00      A     
ATOM   4379  CE  MET A 282     -12.027  -8.604   2.529  0.00  0.00      A     
ATOM   4380  HE1 MET A 282     -12.758  -9.126   1.910  0.00  0.00      A     
ATOM   4381  HE2 MET A 282     -12.545  -8.106   3.349  0.00  0.00      A     
ATOM   4382  HE3 MET A 282     -11.320  -9.327   2.934  0.00  0.00      A     
ATOM   4383  C   MET A 282      -7.089  -7.942   4.914  0.00  0.00      A     
ATOM   4384  O   MET A 282      -7.556  -8.964   5.415  0.00  0.00      A     
ATOM   4385  N   GLY A 283      -5.762  -7.739   4.871  0.00  0.00      A     
ATOM   4386  HN  GLY A 283      -5.417  -6.883   4.454  0.00  0.00      A     
ATOM   4387  CA  GLY A 283      -4.803  -8.790   5.271  0.00  0.00      A     
ATOM   4388  HA1 GLY A 283      -4.942  -9.647   4.611  0.00  0.00      A     
ATOM   4389  HA2 GLY A 283      -5.053  -9.122   6.277  0.00  0.00      A     
ATOM   4390  C   GLY A 283      -3.298  -8.471   5.273  0.00  0.00      A     
ATOM   4391  O   GLY A 283      -2.507  -9.386   5.070  0.00  0.00      A     
ATOM   4392  N   GLY A 284      -2.871  -7.217   5.458  0.00  0.00      A     
ATOM   4393  HN  GLY A 284      -3.568  -6.488   5.573  0.00  0.00      A     
ATOM   4394  CA  GLY A 284      -1.482  -6.820   5.154  0.00  0.00      A     
ATOM   4395  HA1 GLY A 284      -1.376  -6.754   4.074  0.00  0.00      A     
ATOM   4396  HA2 GLY A 284      -0.820  -7.615   5.494  0.00  0.00      A     
ATOM   4397  C   GLY A 284      -0.928  -5.523   5.766  0.00  0.00      A     
ATOM   4398  O   GLY A 284       0.070  -4.994   5.269  0.00  0.00      A     
ATOM   4399  N   ALA A 285      -1.532  -5.012   6.838  0.00  0.00      A     
ATOM   4400  HN  ALA A 285      -2.417  -5.411   7.129  0.00  0.00      A     
ATOM   4401  CA  ALA A 285      -0.929  -3.998   7.711  0.00  0.00      A     
ATOM   4402  HA  ALA A 285       0.155  -4.128   7.708  0.00  0.00      A     
ATOM   4403  CB  ALA A 285      -1.246  -2.625   7.126  0.00  0.00      A     
ATOM   4404  HB1 ALA A 285      -2.315  -2.545   6.955  0.00  0.00      A     
ATOM   4405  HB2 ALA A 285      -0.739  -2.509   6.171  0.00  0.00      A     
ATOM   4406  HB3 ALA A 285      -0.918  -1.839   7.805  0.00  0.00      A     
ATOM   4407  C   ALA A 285      -1.400  -4.148   9.175  0.00  0.00      A     
ATOM   4408  O   ALA A 285      -2.537  -4.539   9.443  0.00  0.00      A     
ATOM   4409  N   PHE A 286      -0.514  -3.893  10.142  0.00  0.00      A     
ATOM   4410  HN  PHE A 286       0.339  -3.425   9.871  0.00  0.00      A     
ATOM   4411  CA  PHE A 286      -0.501  -4.684  11.393  0.00  0.00      A     
ATOM   4412  HA  PHE A 286      -1.394  -5.310  11.434  0.00  0.00      A     
ATOM   4413  CB  PHE A 286       0.717  -5.630  11.355  0.00  0.00      A     
ATOM   4414  HB1 PHE A 286       0.578  -6.415  12.100  0.00  0.00      A     
ATOM   4415  HB2 PHE A 286       1.606  -5.066  11.640  0.00  0.00      A     
ATOM   4416  CG  PHE A 286       0.968  -6.277  10.001  0.00  0.00      A     
ATOM   4417  CD1 PHE A 286       2.061  -5.864   9.212  0.00  0.00      A     
ATOM   4418  HD1 PHE A 286       2.764  -5.139   9.596  0.00  0.00      A     
ATOM   4419  CE1 PHE A 286       2.234  -6.383   7.917  0.00  0.00      A     
ATOM   4420  HE1 PHE A 286       3.068  -6.065   7.308  0.00  0.00      A     
ATOM   4421  CZ  PHE A 286       1.321  -7.322   7.410  0.00  0.00      A     
ATOM   4422  HZ  PHE A 286       1.462  -7.728   6.417  0.00  0.00      A     
ATOM   4423  CE2 PHE A 286       0.239  -7.750   8.198  0.00  0.00      A     
ATOM   4424  HE2 PHE A 286      -0.455  -8.485   7.809  0.00  0.00      A     
ATOM   4425  CD2 PHE A 286       0.061  -7.227   9.491  0.00  0.00      A     
ATOM   4426  HD2 PHE A 286      -0.782  -7.546  10.088  0.00  0.00      A     
ATOM   4427  C   PHE A 286      -0.508  -3.866  12.697  0.00  0.00      A     
ATOM   4428  O   PHE A 286      -1.029  -4.336  13.710  0.00  0.00      A     
ATOM   4429  N   VAL A 287       0.020  -2.638  12.662  0.00  0.00      A     
ATOM   4430  HN  VAL A 287       0.365  -2.321  11.766  0.00  0.00      A     
ATOM   4431  CA  VAL A 287       0.045  -1.661  13.778  0.00  0.00      A     
ATOM   4432  HA  VAL A 287      -0.845  -1.801  14.392  0.00  0.00      A     
ATOM   4433  CB  VAL A 287       1.284  -1.808  14.694  0.00  0.00      A     
ATOM   4434  HB  VAL A 287       1.312  -0.947  15.362  0.00  0.00      A     
ATOM   4435  CG1 VAL A 287       1.201  -3.052  15.580  0.00  0.00      A     
ATOM   4436 HG11 VAL A 287       0.260  -3.052  16.128  0.00  0.00      A     
ATOM   4437 HG12 VAL A 287       2.020  -3.050  16.297  0.00  0.00      A     
ATOM   4438 HG13 VAL A 287       1.268  -3.957  14.976  0.00  0.00      A     
ATOM   4439  CG2 VAL A 287       2.622  -1.847  13.944  0.00  0.00      A     
ATOM   4440 HG21 VAL A 287       3.440  -1.895  14.663  0.00  0.00      A     
ATOM   4441 HG22 VAL A 287       2.746  -0.950  13.340  0.00  0.00      A     
ATOM   4442 HG23 VAL A 287       2.669  -2.725  13.301  0.00  0.00      A     
ATOM   4443  C   VAL A 287       0.016  -0.219  13.263  0.00  0.00      A     
ATOM   4444  O   VAL A 287       0.606   0.085  12.226  0.00  0.00      A     
ATOM   4445  N   LEU A 288      -0.624   0.679  14.015  0.00  0.00      A     
ATOM   4446  HN  LEU A 288      -1.053   0.325  14.863  0.00  0.00      A     
ATOM   4447  CA  LEU A 288      -0.791   2.108  13.676  0.00  0.00      A     
ATOM   4448  HA  LEU A 288       0.037   2.403  13.031  0.00  0.00      A     
ATOM   4449  CB  LEU A 288      -2.108   2.240  12.877  0.00  0.00      A     
ATOM   4450  HB1 LEU A 288      -2.942   2.031  13.549  0.00  0.00      A     
ATOM   4451  HB2 LEU A 288      -2.118   1.474  12.099  0.00  0.00      A     
ATOM   4452  CG  LEU A 288      -2.359   3.598  12.193  0.00  0.00      A     
ATOM   4453  HG  LEU A 288      -2.405   4.387  12.941  0.00  0.00      A     
ATOM   4454  CD1 LEU A 288      -1.285   3.944  11.162  0.00  0.00      A     
ATOM   4455 HD11 LEU A 288      -1.554   4.864  10.645  0.00  0.00      A     
ATOM   4456 HD12 LEU A 288      -1.194   3.137  10.435  0.00  0.00      A     
ATOM   4457 HD13 LEU A 288      -0.327   4.100  11.655  0.00  0.00      A     
ATOM   4458  CD2 LEU A 288      -3.697   3.563  11.460  0.00  0.00      A     
ATOM   4459 HD21 LEU A 288      -3.896   4.531  11.001  0.00  0.00      A     
ATOM   4460 HD22 LEU A 288      -4.495   3.341  12.167  0.00  0.00      A     
ATOM   4461 HD23 LEU A 288      -3.682   2.793  10.689  0.00  0.00      A     
ATOM   4462  C   LEU A 288      -0.741   3.059  14.899  0.00  0.00      A     
ATOM   4463  O   LEU A 288      -0.531   4.263  14.742  0.00  0.00      A     
ATOM   4464  N   VAL A 289      -0.858   2.510  16.113  0.00  0.00      A     
ATOM   4465  HN  VAL A 289      -1.025   1.511  16.149  0.00  0.00      A     
ATOM   4466  CA  VAL A 289      -0.774   3.208  17.420  0.00  0.00      A     
ATOM   4467  HA  VAL A 289      -0.318   4.184  17.260  0.00  0.00      A     
ATOM   4468  CB  VAL A 289      -2.165   3.464  18.042  0.00  0.00      A     
ATOM   4469  HB  VAL A 289      -2.034   3.992  18.986  0.00  0.00      A     
ATOM   4470  CG1 VAL A 289      -3.019   4.367  17.145  0.00  0.00      A     
ATOM   4471 HG11 VAL A 289      -3.266   3.858  16.213  0.00  0.00      A     
ATOM   4472 HG12 VAL A 289      -2.472   5.282  16.921  0.00  0.00      A     
ATOM   4473 HG13 VAL A 289      -3.941   4.627  17.664  0.00  0.00      A     
ATOM   4474  CG2 VAL A 289      -2.947   2.174  18.318  0.00  0.00      A     
ATOM   4475 HG21 VAL A 289      -3.144   1.641  17.389  0.00  0.00      A     
ATOM   4476 HG22 VAL A 289      -3.895   2.420  18.796  0.00  0.00      A     
ATOM   4477 HG23 VAL A 289      -2.379   1.531  18.990  0.00  0.00      A     
ATOM   4478  C   VAL A 289       0.151   2.495  18.421  0.00  0.00      A     
ATOM   4479  O   VAL A 289       0.092   2.742  19.623  0.00  0.00      A     
ATOM   4480  N   LEU A 290       1.044   1.623  17.936  0.00  0.00      A     
ATOM   4481  HN  LEU A 290       1.024   1.448  16.939  0.00  0.00      A     
ATOM   4482  CA  LEU A 290       2.236   1.177  18.678  0.00  0.00      A     
ATOM   4483  HA  LEU A 290       1.941   0.909  19.693  0.00  0.00      A     
ATOM   4484  CB  LEU A 290       2.809  -0.075  17.982  0.00  0.00      A     
ATOM   4485  HB1 LEU A 290       3.085   0.189  16.962  0.00  0.00      A     
ATOM   4486  HB2 LEU A 290       2.027  -0.832  17.930  0.00  0.00      A     
ATOM   4487  CG  LEU A 290       4.043  -0.694  18.667  0.00  0.00      A     
ATOM   4488  HG  LEU A 290       4.862   0.021  18.661  0.00  0.00      A     
ATOM   4489  CD1 LEU A 290       3.773  -1.118  20.108  0.00  0.00      A     
ATOM   4490 HD11 LEU A 290       4.631  -1.664  20.499  0.00  0.00      A     
ATOM   4491 HD12 LEU A 290       2.890  -1.750  20.157  0.00  0.00      A     
ATOM   4492 HD13 LEU A 290       3.622  -0.237  20.731  0.00  0.00      A     
ATOM   4493  CD2 LEU A 290       4.497  -1.920  17.881  0.00  0.00      A     
ATOM   4494 HD21 LEU A 290       5.407  -2.317  18.330  0.00  0.00      A     
ATOM   4495 HD22 LEU A 290       4.709  -1.641  16.851  0.00  0.00      A     
ATOM   4496 HD23 LEU A 290       3.726  -2.687  17.904  0.00  0.00      A     
ATOM   4497  C   LEU A 290       3.290   2.298  18.793  0.00  0.00      A     
ATOM   4498  O   LEU A 290       4.073   2.319  19.738  0.00  0.00      A     
ATOM   4499  N   TYR A 291       3.276   3.236  17.840  0.00  0.00      A     
ATOM   4500  HN  TYR A 291       2.642   3.071  17.071  0.00  0.00      A     
ATOM   4501  CA  TYR A 291       4.172   4.398  17.774  0.00  0.00      A     
ATOM   4502  HA  TYR A 291       4.438   4.682  18.794  0.00  0.00      A     
ATOM   4503  CB  TYR A 291       5.466   3.970  17.062  0.00  0.00      A     
ATOM   4504  HB1 TYR A 291       5.964   4.850  16.658  0.00  0.00      A     
ATOM   4505  HB2 TYR A 291       5.215   3.326  16.218  0.00  0.00      A     
ATOM   4506  CG  TYR A 291       6.466   3.274  17.973  0.00  0.00      A     
ATOM   4507  CD1 TYR A 291       6.769   1.902  17.837  0.00  0.00      A     
ATOM   4508  HD1 TYR A 291       6.252   1.306  17.098  0.00  0.00      A     
ATOM   4509  CE1 TYR A 291       7.725   1.300  18.687  0.00  0.00      A     
ATOM   4510  HE1 TYR A 291       7.958   0.250  18.605  0.00  0.00      A     
ATOM   4511  CZ  TYR A 291       8.372   2.066  19.681  0.00  0.00      A     
ATOM   4512  OH  TYR A 291       9.283   1.510  20.524  0.00  0.00      A     
ATOM   4513  HH  TYR A 291       9.546   2.173  21.183  0.00  0.00      A     
ATOM   4514  CE2 TYR A 291       8.056   3.430  19.815  0.00  0.00      A     
ATOM   4515  HE2 TYR A 291       8.541   4.024  20.566  0.00  0.00      A     
ATOM   4516  CD2 TYR A 291       7.099   4.025  18.978  0.00  0.00      A     
ATOM   4517  HD2 TYR A 291       6.838   5.061  19.132  0.00  0.00      A     
ATOM   4518  C   TYR A 291       3.504   5.658  17.169  0.00  0.00      A     
ATOM   4519  O   TYR A 291       3.859   6.124  16.083  0.00  0.00      A     
ATOM   4520  N   ASP A 292       2.523   6.226  17.871  0.00  0.00      A     
ATOM   4521  HN  ASP A 292       2.266   5.734  18.725  0.00  0.00      A     
ATOM   4522  CA  ASP A 292       1.944   7.571  17.625  0.00  0.00      A     
ATOM   4523  HA  ASP A 292       2.679   8.148  17.063  0.00  0.00      A     
ATOM   4524  CB  ASP A 292       0.671   7.454  16.756  0.00  0.00      A     
ATOM   4525  HB1 ASP A 292      -0.214   7.575  17.383  0.00  0.00      A     
ATOM   4526  HB2 ASP A 292       0.621   6.457  16.314  0.00  0.00      A     
ATOM   4527  CG  ASP A 292       0.646   8.475  15.610  0.00  0.00      A     
ATOM   4528  OD1 ASP A 292      -0.002   9.541  15.710  0.00  0.00      A     
ATOM   4529  OD2 ASP A 292       1.295   8.235  14.568  0.00  0.00      A     
ATOM   4530  C   ASP A 292       1.689   8.390  18.923  0.00  0.00      A     
ATOM   4531  O   ASP A 292       1.694   9.622  18.896  0.00  0.00      A     
ATOM   4532  N   GLU A 293       1.608   7.720  20.075  0.00  0.00      A     
ATOM   4533  HN  GLU A 293       1.607   6.707  20.020  0.00  0.00      A     
ATOM   4534  CA  GLU A 293       1.697   8.265  21.447  0.00  0.00      A     
ATOM   4535  HA  GLU A 293       1.723   9.354  21.420  0.00  0.00      A     
ATOM   4536  CB  GLU A 293       0.441   7.845  22.248  0.00  0.00      A     
ATOM   4537  HB1 GLU A 293      -0.435   8.301  21.785  0.00  0.00      A     
ATOM   4538  HB2 GLU A 293       0.528   8.249  23.256  0.00  0.00      A     
ATOM   4539  CG  GLU A 293       0.214   6.320  22.329  0.00  0.00      A     
ATOM   4540  HG1 GLU A 293       1.110   5.846  22.735  0.00  0.00      A     
ATOM   4541  HG2 GLU A 293       0.048   5.934  21.321  0.00  0.00      A     
ATOM   4542  CD  GLU A 293      -0.982   5.930  23.210  0.00  0.00      A     
ATOM   4543  OE1 GLU A 293      -1.990   5.383  22.709  0.00  0.00      A     
ATOM   4544  OE2 GLU A 293      -0.932   6.148  24.445  0.00  0.00      A     
ATOM   4545  C   GLU A 293       2.995   7.800  22.152  0.00  0.00      A     
ATOM   4546  O   GLU A 293       3.549   6.752  21.807  0.00  0.00      A     
ATOM   4547  N   ILE A 294       3.510   8.546  23.138  0.00  0.00      A     
ATOM   4548  HN  ILE A 294       3.089   9.444  23.351  0.00  0.00      A     
ATOM   4549  CA  ILE A 294       4.653   8.074  23.962  0.00  0.00      A     
ATOM   4550  HA  ILE A 294       5.469   7.832  23.280  0.00  0.00      A     
ATOM   4551  CB  ILE A 294       5.186   9.154  24.933  0.00  0.00      A     
ATOM   4552  HB  ILE A 294       5.918   8.677  25.588  0.00  0.00      A     
ATOM   4553  CG2 ILE A 294       5.938  10.234  24.142  0.00  0.00      A     
ATOM   4554 HG21 ILE A 294       6.701   9.771  23.520  0.00  0.00      A     
ATOM   4555 HG22 ILE A 294       6.440  10.925  24.818  0.00  0.00      A     
ATOM   4556 HG23 ILE A 294       5.244  10.789  23.513  0.00  0.00      A     
ATOM   4557  CG1 ILE A 294       4.079   9.743  25.829  0.00  0.00      A     
ATOM   4558 HG11 ILE A 294       3.618   8.932  26.390  0.00  0.00      A     
ATOM   4559 HG12 ILE A 294       3.313  10.203  25.213  0.00  0.00      A     
ATOM   4560  CD  ILE A 294       4.576  10.789  26.831  0.00  0.00      A     
ATOM   4561  HD1 ILE A 294       5.386  10.368  27.424  0.00  0.00      A     
ATOM   4562  HD2 ILE A 294       4.923  11.683  26.314  0.00  0.00      A     
ATOM   4563  HD3 ILE A 294       3.760  11.073  27.492  0.00  0.00      A     
ATOM   4564  C   ILE A 294       4.341   6.774  24.727  0.00  0.00      A     
ATOM   4565  O   ILE A 294       3.234   6.577  25.234  0.00  0.00      A     
ATOM   4566  N   LYS A 295       5.335   5.888  24.838  0.00  0.00      A     
ATOM   4567  HN  LYS A 295       6.222   6.144  24.418  0.00  0.00      A     
ATOM   4568  CA  LYS A 295       5.263   4.594  25.545  0.00  0.00      A     
ATOM   4569  HA  LYS A 295       4.411   4.032  25.154  0.00  0.00      A     
ATOM   4570  CB  LYS A 295       6.553   3.820  25.211  0.00  0.00      A     
ATOM   4571  HB1 LYS A 295       7.388   4.256  25.755  0.00  0.00      A     
ATOM   4572  HB2 LYS A 295       6.759   3.934  24.145  0.00  0.00      A     
ATOM   4573  CG  LYS A 295       6.477   2.315  25.498  0.00  0.00      A     
ATOM   4574  HG1 LYS A 295       5.692   1.875  24.883  0.00  0.00      A     
ATOM   4575  HG2 LYS A 295       6.244   2.164  26.551  0.00  0.00      A     
ATOM   4576  CD  LYS A 295       7.818   1.638  25.174  0.00  0.00      A     
ATOM   4577  HD1 LYS A 295       8.561   1.977  25.899  0.00  0.00      A     
ATOM   4578  HD2 LYS A 295       8.137   1.935  24.175  0.00  0.00      A     
ATOM   4579  CE  LYS A 295       7.713   0.108  25.210  0.00  0.00      A     
ATOM   4580  HE1 LYS A 295       7.153  -0.183  26.101  0.00  0.00      A     
ATOM   4581  HE2 LYS A 295       7.148  -0.233  24.336  0.00  0.00      A     
ATOM   4582  NZ  LYS A 295       9.052  -0.534  25.241  0.00  0.00      A     
ATOM   4583  HZ1 LYS A 295       9.547  -0.289  26.093  0.00  0.00      A     
ATOM   4584  HZ2 LYS A 295       8.988  -1.548  25.214  0.00  0.00      A     
ATOM   4585  HZ3 LYS A 295       9.639  -0.208  24.480  0.00  0.00      A     
ATOM   4586  C   LYS A 295       5.038   4.821  27.052  0.00  0.00      A     
ATOM   4587  O   LYS A 295       5.795   5.561  27.688  0.00  0.00      A     
ATOM   4588  N   LYS A 296       3.964   4.271  27.631  0.00  0.00      A     
ATOM   4589  HN  LYS A 296       3.415   3.637  27.056  0.00  0.00      A     
ATOM   4590  CA  LYS A 296       3.460   4.652  28.980  0.00  0.00      A     
ATOM   4591  HA  LYS A 296       3.267   5.725  28.955  0.00  0.00      A     
ATOM   4592  CB  LYS A 296       2.095   3.985  29.241  0.00  0.00      A     
ATOM   4593  HB1 LYS A 296       1.628   4.474  30.096  0.00  0.00      A     
ATOM   4594  HB2 LYS A 296       1.451   4.151  28.376  0.00  0.00      A     
ATOM   4595  CG  LYS A 296       2.180   2.478  29.523  0.00  0.00      A     
ATOM   4596  HG1 LYS A 296       2.792   2.315  30.407  0.00  0.00      A     
ATOM   4597  HG2 LYS A 296       2.648   1.979  28.677  0.00  0.00      A     
ATOM   4598  CD  LYS A 296       0.799   1.862  29.771  0.00  0.00      A     
ATOM   4599  HD1 LYS A 296       0.132   2.104  28.941  0.00  0.00      A     
ATOM   4600  HD2 LYS A 296       0.393   2.265  30.699  0.00  0.00      A     
ATOM   4601  CE  LYS A 296       0.945   0.344  29.887  0.00  0.00      A     
ATOM   4602  HE1 LYS A 296       1.624   0.114  30.713  0.00  0.00      A     
ATOM   4603  HE2 LYS A 296       1.399  -0.024  28.964  0.00  0.00      A     
ATOM   4604  NZ  LYS A 296      -0.350  -0.337  30.100  0.00  0.00      A     
ATOM   4605  HZ1 LYS A 296      -0.210  -1.346  30.140  0.00  0.00      A     
ATOM   4606  HZ2 LYS A 296      -0.779  -0.055  30.975  0.00  0.00      A     
ATOM   4607  HZ3 LYS A 296      -1.002  -0.125  29.348  0.00  0.00      A     
ATOM   4608  C   LYS A 296       4.462   4.437  30.138  0.00  0.00      A     
ATOM   4609  O   LYS A 296       5.283   3.525  30.095  0.00  0.00      A     
ATOM   4610  N   TYR A 297       4.345   5.229  31.205  0.00  0.00      A     
ATOM   4611  HN  TYR A 297       3.598   5.913  31.171  0.00  0.00      A     
ATOM   4612  CA  TYR A 297       5.037   5.079  32.507  0.00  0.00      A     
ATOM   4613  HA  TYR A 297       4.963   6.054  32.987  0.00  0.00      A     
ATOM   4614  CB  TYR A 297       4.207   4.120  33.377  0.00  0.00      A     
ATOM   4615  HB1 TYR A 297       4.173   3.155  32.873  0.00  0.00      A     
ATOM   4616  HB2 TYR A 297       3.192   4.506  33.421  0.00  0.00      A     
ATOM   4617  CG  TYR A 297       4.652   3.913  34.816  0.00  0.00      A     
ATOM   4618  CD1 TYR A 297       4.854   2.604  35.292  0.00  0.00      A     
ATOM   4619  HD1 TYR A 297       4.687   1.763  34.634  0.00  0.00      A     
ATOM   4620  CE1 TYR A 297       5.268   2.383  36.620  0.00  0.00      A     
ATOM   4621  HE1 TYR A 297       5.439   1.378  36.977  0.00  0.00      A     
ATOM   4622  CZ  TYR A 297       5.473   3.478  37.483  0.00  0.00      A     
ATOM   4623  OH  TYR A 297       5.911   3.273  38.751  0.00  0.00      A     
ATOM   4624  HH  TYR A 297       6.021   2.323  38.939  0.00  0.00      A     
ATOM   4625  CE2 TYR A 297       5.240   4.789  37.017  0.00  0.00      A     
ATOM   4626  HE2 TYR A 297       5.392   5.621  37.689  0.00  0.00      A     
ATOM   4627  CD2 TYR A 297       4.834   5.008  35.684  0.00  0.00      A     
ATOM   4628  HD2 TYR A 297       4.661   6.018  35.335  0.00  0.00      A     
ATOM   4629  C   TYR A 297       6.564   4.788  32.504  0.00  0.00      A     
ATOM   4630  O   TYR A 297       7.049   3.928  33.245  0.00  0.00      A     
ATOM   4631  N   THR A 298       7.339   5.575  31.747  0.00  0.00      A     
ATOM   4632  HN  THR A 298       6.855   6.205  31.118  0.00  0.00      A     
ATOM   4633  CA  THR A 298       8.772   5.886  32.040  0.00  0.00      A     
ATOM   4634  HA  THR A 298       9.009   5.559  33.047  0.00  0.00      A     
ATOM   4635  CB  THR A 298       9.774   5.198  31.110  0.00  0.00      A     
ATOM   4636  HB  THR A 298       9.462   5.288  30.071  0.00  0.00      A     
ATOM   4637  CG2 THR A 298      11.208   5.714  31.257  0.00  0.00      A     
ATOM   4638 HG21 THR A 298      11.876   5.102  30.654  0.00  0.00      A     
ATOM   4639 HG22 THR A 298      11.288   6.736  30.891  0.00  0.00      A     
ATOM   4640 HG23 THR A 298      11.519   5.674  32.301  0.00  0.00      A     
ATOM   4641  OG1 THR A 298       9.840   3.849  31.499  0.00  0.00      A     
ATOM   4642  HG1 THR A 298       9.106   3.381  31.045  0.00  0.00      A     
ATOM   4643  C   THR A 298       9.006   7.380  32.050  0.00  0.00      A     
ATOM   4644  OT1 THR A 298       8.975   8.009  30.972  0.00  0.00      A     
ATOM   4645  OT2 THR A 298       9.096   7.935  33.165  0.00  0.00      A     
ATOM   4646  PC  ATP C   1       4.545   3.252   1.013  0.00  0.00      C     
ATOM   4647  O1C ATP C   1       5.150   1.983   0.600  0.00  0.00      C     
ATOM   4648  O2C ATP C   1       5.559   4.207   1.434  0.00  0.00      C     
ATOM   4649  O3C ATP C   1       3.646   3.776  -0.019  0.00  0.00      C     
ATOM   4650  O3B ATP C   1       3.619   3.058   2.188  0.00  0.00      C     
ATOM   4651  PB  ATP C   1       3.489   1.649   2.711  0.00  0.00      C     
ATOM   4652  O1B ATP C   1       3.026   0.744   1.637  0.00  0.00      C     
ATOM   4653  O2B ATP C   1       4.745   1.327   3.406  0.00  0.00      C     
ATOM   4654  O3A ATP C   1       2.480   1.380   3.755  0.00  0.00      C     
ATOM   4655  PA  ATP C   1       1.355   2.304   3.872  0.00  0.00      C     
ATOM   4656  O1A ATP C   1       0.579   2.225   2.630  0.00  0.00      C     
ATOM   4657  O2A ATP C   1       0.705   1.780   5.080  0.00  0.00      C     
ATOM   4658  O5' ATP C   1       1.632   3.815   4.170  0.00  0.00      C     
ATOM   4659  C5' ATP C   1       0.509   4.643   4.448  0.00  0.00      C     
ATOM   4660  H5' ATP C   1      -0.073   4.776   3.533  0.00  0.00      C     
ATOM   4661 H5'' ATP C   1      -0.167   4.123   5.128  0.00  0.00      C     
ATOM   4662  C4' ATP C   1       0.855   5.983   5.084  0.00  0.00      C     
ATOM   4663  H4' ATP C   1      -0.073   6.542   5.200  0.00  0.00      C     
ATOM   4664  O4' ATP C   1       1.404   5.783   6.386  0.00  0.00      C     
ATOM   4665  C1' ATP C   1       2.629   6.492   6.478  0.00  0.00      C     
ATOM   4666  H1' ATP C   1       2.660   7.034   7.426  0.00  0.00      C     
ATOM   4667  N9  ATP C   1       3.772   5.540   6.456  0.00  0.00      C     
ATOM   4668  C8  ATP C   1       4.334   4.835   5.413  0.00  0.00      C     
ATOM   4669  H8  ATP C   1       3.978   4.883   4.388  0.00  0.00      C     
ATOM   4670  N7  ATP C   1       5.332   4.069   5.770  0.00  0.00      C     
ATOM   4671  C5  ATP C   1       5.418   4.271   7.155  0.00  0.00      C     
ATOM   4672  C6  ATP C   1       6.185   3.734   8.219  0.00  0.00      C     
ATOM   4673  N6  ATP C   1       7.084   2.785   8.124  0.00  0.00      C     
ATOM   4674  H61 ATP C   1       7.451   2.460   9.003  0.00  0.00      C     
ATOM   4675  H62 ATP C   1       7.300   2.403   7.220  0.00  0.00      C     
ATOM   4676  N1  ATP C   1       6.018   4.097   9.481  0.00  0.00      C     
ATOM   4677  C2  ATP C   1       5.097   5.015   9.715  0.00  0.00      C     
ATOM   4678  H2  ATP C   1       4.967   5.305  10.745  0.00  0.00      C     
ATOM   4679  N3  ATP C   1       4.291   5.612   8.848  0.00  0.00      C     
ATOM   4680  C4  ATP C   1       4.487   5.179   7.575  0.00  0.00      C     
ATOM   4681  C3' ATP C   1       1.815   6.825   4.244  0.00  0.00      C     
ATOM   4682  H3' ATP C   1       2.464   6.181   3.651  0.00  0.00      C     
ATOM   4683  O3' ATP C   1       1.136   7.766   3.418  0.00  0.00      C     
ATOM   4684 H3'' ATP C   1       0.754   7.285   2.673  0.00  0.00      C     
ATOM   4685  C2' ATP C   1       2.628   7.517   5.343  0.00  0.00      C     
ATOM   4686 H2'' ATP C   1       3.641   7.749   5.007  0.00  0.00      C     
ATOM   4687  O2' ATP C   1       1.959   8.668   5.835  0.00  0.00      C     
ATOM   4688  H2' ATP C   1       1.317   8.898   5.147  0.00  0.00      C     
END
