# Supplementary material for: Dataset of the AAC2 conformations in the c-, intermediate- and m-states obtained from free-energy simulations
Source: Data Brief. 2016 Apr 13;7:1355–7. doi: 10.1016/j.dib.2016.04.022 (PMC4845157; doi:10.1016/j.dib.2016.04.022)
Supplement: Supplementary file 2 — Supplementary material [file mmc2.zip › AAC_ATP_mstate_min.pdb]

HEADER The m-state conformation of AAC2 in the presence of ATP
CRYST1    1.000    1.000    1.000  90.00  90.00  90.00 P 1           1
ATOM      1  N   ASP A   3      25.987  -9.532  27.295  0.00  0.00      A     
ATOM      2  HT1 ASP A   3      26.464 -10.249  27.831  0.00  0.00      A     
ATOM      3  HT2 ASP A   3      24.992  -9.731  27.321  0.00  0.00      A     
ATOM      4  HT3 ASP A   3      26.147  -8.628  27.720  0.00  0.00      A     
ATOM      5  CA  ASP A   3      26.467  -9.556  25.900  0.00  0.00      A     
ATOM      6  HA  ASP A   3      27.541  -9.361  25.895  0.00  0.00      A     
ATOM      7  CB  ASP A   3      26.229 -10.960  25.312  0.00  0.00      A     
ATOM      8  HB1 ASP A   3      25.159 -11.172  25.332  0.00  0.00      A     
ATOM      9  HB2 ASP A   3      26.725 -11.690  25.951  0.00  0.00      A     
ATOM     10  CG  ASP A   3      26.749 -11.161  23.889  0.00  0.00      A     
ATOM     11  OD1 ASP A   3      27.385 -10.234  23.334  0.00  0.00      A     
ATOM     12  OD2 ASP A   3      26.493 -12.237  23.304  0.00  0.00      A     
ATOM     13  C   ASP A   3      25.798  -8.434  25.106  0.00  0.00      A     
ATOM     14  O   ASP A   3      24.609  -8.515  24.819  0.00  0.00      A     
ATOM     15  N   ALA A   4      26.550  -7.383  24.775  0.00  0.00      A     
ATOM     16  HN  ALA A   4      27.527  -7.408  25.047  0.00  0.00      A     
ATOM     17  CA  ALA A   4      26.035  -6.105  24.258  0.00  0.00      A     
ATOM     18  HA  ALA A   4      24.989  -6.230  23.975  0.00  0.00      A     
ATOM     19  CB  ALA A   4      26.075  -5.110  25.424  0.00  0.00      A     
ATOM     20  HB1 ALA A   4      27.094  -5.003  25.795  0.00  0.00      A     
ATOM     21  HB2 ALA A   4      25.442  -5.470  26.232  0.00  0.00      A     
ATOM     22  HB3 ALA A   4      25.706  -4.137  25.100  0.00  0.00      A     
ATOM     23  C   ALA A   4      26.749  -5.554  22.993  0.00  0.00      A     
ATOM     24  O   ALA A   4      26.513  -4.410  22.594  0.00  0.00      A     
ATOM     25  N   ALA A   5      27.619  -6.323  22.330  0.00  0.00      A     
ATOM     26  HN  ALA A   5      27.838  -7.230  22.718  0.00  0.00      A     
ATOM     27  CA  ALA A   5      28.399  -5.873  21.166  0.00  0.00      A     
ATOM     28  HA  ALA A   5      29.037  -5.047  21.480  0.00  0.00      A     
ATOM     29  CB  ALA A   5      29.329  -7.019  20.758  0.00  0.00      A     
ATOM     30  HB1 ALA A   5      28.748  -7.891  20.455  0.00  0.00      A     
ATOM     31  HB2 ALA A   5      29.978  -7.290  21.591  0.00  0.00      A     
ATOM     32  HB3 ALA A   5      29.956  -6.698  19.928  0.00  0.00      A     
ATOM     33  C   ALA A   5      27.574  -5.361  19.956  0.00  0.00      A     
ATOM     34  O   ALA A   5      28.035  -4.485  19.224  0.00  0.00      A     
ATOM     35  N   VAL A   6      26.356  -5.876  19.745  0.00  0.00      A     
ATOM     36  HN  VAL A   6      26.017  -6.538  20.432  0.00  0.00      A     
ATOM     37  CA  VAL A   6      25.517  -5.617  18.547  0.00  0.00      A     
ATOM     38  HA  VAL A   6      25.698  -4.600  18.199  0.00  0.00      A     
ATOM     39  CB  VAL A   6      25.878  -6.583  17.396  0.00  0.00      A     
ATOM     40  HB  VAL A   6      25.123  -6.472  16.632  0.00  0.00      A     
ATOM     41  CG1 VAL A   6      27.198  -6.231  16.722  0.00  0.00      A     
ATOM     42 HG11 VAL A   6      27.308  -6.851  15.836  0.00  0.00      A     
ATOM     43 HG12 VAL A   6      28.038  -6.411  17.391  0.00  0.00      A     
ATOM     44 HG13 VAL A   6      27.186  -5.187  16.415  0.00  0.00      A     
ATOM     45  CG2 VAL A   6      25.950  -8.069  17.773  0.00  0.00      A     
ATOM     46 HG21 VAL A   6      26.134  -8.659  16.877  0.00  0.00      A     
ATOM     47 HG22 VAL A   6      25.009  -8.404  18.202  0.00  0.00      A     
ATOM     48 HG23 VAL A   6      26.757  -8.242  18.484  0.00  0.00      A     
ATOM     49  C   VAL A   6      24.006  -5.738  18.805  0.00  0.00      A     
ATOM     50  O   VAL A   6      23.541  -6.736  19.354  0.00  0.00      A     
ATOM     51  N   SER A   7      23.204  -4.773  18.346  0.00  0.00      A     
ATOM     52  HN  SER A   7      23.643  -3.960  17.926  0.00  0.00      A     
ATOM     53  CA  SER A   7      21.737  -4.722  18.576  0.00  0.00      A     
ATOM     54  HA  SER A   7      21.395  -5.667  18.997  0.00  0.00      A     
ATOM     55  CB  SER A   7      21.385  -3.630  19.588  0.00  0.00      A     
ATOM     56  HB1 SER A   7      20.304  -3.481  19.589  0.00  0.00      A     
ATOM     57  HB2 SER A   7      21.867  -2.690  19.311  0.00  0.00      A     
ATOM     58  OG  SER A   7      21.778  -4.015  20.892  0.00  0.00      A     
ATOM     59  HG1 SER A   7      22.748  -3.822  20.982  0.00  0.00      A     
ATOM     60  C   SER A   7      20.875  -4.484  17.331  0.00  0.00      A     
ATOM     61  O   SER A   7      19.725  -4.923  17.310  0.00  0.00      A     
ATOM     62  N   PHE A   8      21.413  -3.854  16.280  0.00  0.00      A     
ATOM     63  HN  PHE A   8      22.343  -3.470  16.399  0.00  0.00      A     
ATOM     64  CA  PHE A   8      20.712  -3.548  15.013  0.00  0.00      A     
ATOM     65  HA  PHE A   8      19.936  -2.812  15.228  0.00  0.00      A     
ATOM     66  CB  PHE A   8      21.712  -2.894  14.043  0.00  0.00      A     
ATOM     67  HB1 PHE A   8      22.130  -2.004  14.515  0.00  0.00      A     
ATOM     68  HB2 PHE A   8      21.161  -2.561  13.164  0.00  0.00      A     
ATOM     69  CG  PHE A   8      22.849  -3.801  13.593  0.00  0.00      A     
ATOM     70  CD1 PHE A   8      22.632  -4.762  12.588  0.00  0.00      A     
ATOM     71  HD1 PHE A   8      21.671  -4.824  12.106  0.00  0.00      A     
ATOM     72  CE1 PHE A   8      23.655  -5.654  12.223  0.00  0.00      A     
ATOM     73  HE1 PHE A   8      23.479  -6.402  11.465  0.00  0.00      A     
ATOM     74  CZ  PHE A   8      24.909  -5.584  12.850  0.00  0.00      A     
ATOM     75  HZ  PHE A   8      25.701  -6.262  12.564  0.00  0.00      A     
ATOM     76  CE2 PHE A   8      25.137  -4.619  13.842  0.00  0.00      A     
ATOM     77  HE2 PHE A   8      26.112  -4.544  14.305  0.00  0.00      A     
ATOM     78  CD2 PHE A   8      24.117  -3.719  14.200  0.00  0.00      A     
ATOM     79  HD2 PHE A   8      24.324  -2.957  14.933  0.00  0.00      A     
ATOM     80  C   PHE A   8      19.986  -4.729  14.323  0.00  0.00      A     
ATOM     81  O   PHE A   8      19.118  -4.511  13.479  0.00  0.00      A     
ATOM     82  N   ALA A   9      20.335  -5.975  14.658  0.00  0.00      A     
ATOM     83  HN  ALA A   9      21.150  -6.071  15.252  0.00  0.00      A     
ATOM     84  CA  ALA A   9      19.755  -7.205  14.115  0.00  0.00      A     
ATOM     85  HA  ALA A   9      19.214  -6.967  13.199  0.00  0.00      A     
ATOM     86  CB  ALA A   9      20.922  -8.129  13.754  0.00  0.00      A     
ATOM     87  HB1 ALA A   9      21.592  -7.634  13.051  0.00  0.00      A     
ATOM     88  HB2 ALA A   9      20.541  -9.037  13.295  0.00  0.00      A     
ATOM     89  HB3 ALA A   9      21.471  -8.412  14.650  0.00  0.00      A     
ATOM     90  C   ALA A   9      18.743  -7.914  15.046  0.00  0.00      A     
ATOM     91  O   ALA A   9      17.948  -8.742  14.575  0.00  0.00      A     
ATOM     92  N   LYS A  10      18.714  -7.583  16.349  0.00  0.00      A     
ATOM     93  HN  LYS A  10      19.387  -6.896  16.675  0.00  0.00      A     
ATOM     94  CA  LYS A  10      17.618  -7.985  17.264  0.00  0.00      A     
ATOM     95  HA  LYS A  10      17.455  -9.061  17.194  0.00  0.00      A     
ATOM     96  CB  LYS A  10      17.940  -7.650  18.730  0.00  0.00      A     
ATOM     97  HB1 LYS A  10      17.132  -8.046  19.348  0.00  0.00      A     
ATOM     98  HB2 LYS A  10      17.950  -6.567  18.861  0.00  0.00      A     
ATOM     99  CG  LYS A  10      19.263  -8.208  19.270  0.00  0.00      A     
ATOM    100  HG1 LYS A  10      19.239  -8.112  20.356  0.00  0.00      A     
ATOM    101  HG2 LYS A  10      20.074  -7.579  18.905  0.00  0.00      A     
ATOM    102  CD  LYS A  10      19.572  -9.669  18.899  0.00  0.00      A     
ATOM    103  HD1 LYS A  10      19.778  -9.740  17.831  0.00  0.00      A     
ATOM    104  HD2 LYS A  10      18.733 -10.314  19.157  0.00  0.00      A     
ATOM    105  CE  LYS A  10      20.804 -10.092  19.696  0.00  0.00      A     
ATOM    106  HE1 LYS A  10      20.493 -10.322  20.717  0.00  0.00      A     
ATOM    107  HE2 LYS A  10      21.488  -9.239  19.744  0.00  0.00      A     
ATOM    108  NZ  LYS A  10      21.524 -11.245  19.111  0.00  0.00      A     
ATOM    109  HZ1 LYS A  10      21.772 -11.070  18.144  0.00  0.00      A     
ATOM    110  HZ2 LYS A  10      20.989 -12.111  19.119  0.00  0.00      A     
ATOM    111  HZ3 LYS A  10      22.398 -11.390  19.603  0.00  0.00      A     
ATOM    112  C   LYS A  10      16.290  -7.340  16.868  0.00  0.00      A     
ATOM    113  O   LYS A  10      15.268  -8.012  16.858  0.00  0.00      A     
ATOM    114  N   ASP A  11      16.363  -6.103  16.371  0.00  0.00      A     
ATOM    115  HN  ASP A  11      17.270  -5.668  16.456  0.00  0.00      A     
ATOM    116  CA  ASP A  11      15.307  -5.281  15.737  0.00  0.00      A     
ATOM    117  HA  ASP A  11      14.543  -5.095  16.494  0.00  0.00      A     
ATOM    118  CB  ASP A  11      15.969  -3.934  15.371  0.00  0.00      A     
ATOM    119  HB1 ASP A  11      16.426  -4.010  14.384  0.00  0.00      A     
ATOM    120  HB2 ASP A  11      16.772  -3.718  16.080  0.00  0.00      A     
ATOM    121  CG  ASP A  11      14.999  -2.754  15.425  0.00  0.00      A     
ATOM    122  OD1 ASP A  11      14.719  -2.111  14.383  0.00  0.00      A     
ATOM    123  OD2 ASP A  11      14.515  -2.433  16.535  0.00  0.00      A     
ATOM    124  C   ASP A  11      14.569  -5.916  14.517  0.00  0.00      A     
ATOM    125  O   ASP A  11      13.801  -5.254  13.822  0.00  0.00      A     
ATOM    126  N   PHE A  12      14.808  -7.202  14.244  0.00  0.00      A     
ATOM    127  HN  PHE A  12      15.398  -7.672  14.911  0.00  0.00      A     
ATOM    128  CA  PHE A  12      14.087  -8.038  13.272  0.00  0.00      A     
ATOM    129  HA  PHE A  12      13.046  -7.715  13.235  0.00  0.00      A     
ATOM    130  CB  PHE A  12      14.723  -7.823  11.895  0.00  0.00      A     
ATOM    131  HB1 PHE A  12      15.657  -8.381  11.855  0.00  0.00      A     
ATOM    132  HB2 PHE A  12      14.972  -6.767  11.783  0.00  0.00      A     
ATOM    133  CG  PHE A  12      13.861  -8.195  10.705  0.00  0.00      A     
ATOM    134  CD1 PHE A  12      14.182  -9.309   9.907  0.00  0.00      A     
ATOM    135  HD1 PHE A  12      15.019  -9.940  10.172  0.00  0.00      A     
ATOM    136  CE1 PHE A  12      13.432  -9.586   8.749  0.00  0.00      A     
ATOM    137  HE1 PHE A  12      13.677 -10.438   8.130  0.00  0.00      A     
ATOM    138  CZ  PHE A  12      12.360  -8.751   8.390  0.00  0.00      A     
ATOM    139  HZ  PHE A  12      11.785  -8.964   7.499  0.00  0.00      A     
ATOM    140  CE2 PHE A  12      12.032  -7.644   9.190  0.00  0.00      A     
ATOM    141  HE2 PHE A  12      11.204  -7.006   8.914  0.00  0.00      A     
ATOM    142  CD2 PHE A  12      12.785  -7.363  10.344  0.00  0.00      A     
ATOM    143  HD2 PHE A  12      12.545  -6.499  10.949  0.00  0.00      A     
ATOM    144  C   PHE A  12      14.091  -9.536  13.654  0.00  0.00      A     
ATOM    145  O   PHE A  12      13.093 -10.227  13.451  0.00  0.00      A     
ATOM    146  N   LEU A  13      15.161 -10.045  14.289  0.00  0.00      A     
ATOM    147  HN  LEU A  13      15.972  -9.455  14.412  0.00  0.00      A     
ATOM    148  CA  LEU A  13      15.194 -11.405  14.867  0.00  0.00      A     
ATOM    149  HA  LEU A  13      14.922 -12.105  14.077  0.00  0.00      A     
ATOM    150  CB  LEU A  13      16.631 -11.728  15.327  0.00  0.00      A     
ATOM    151  HB1 LEU A  13      16.896 -11.049  16.137  0.00  0.00      A     
ATOM    152  HB2 LEU A  13      17.312 -11.550  14.497  0.00  0.00      A     
ATOM    153  CG  LEU A  13      16.846 -13.177  15.814  0.00  0.00      A     
ATOM    154  HG  LEU A  13      16.155 -13.404  16.622  0.00  0.00      A     
ATOM    155  CD1 LEU A  13      16.650 -14.193  14.691  0.00  0.00      A     
ATOM    156 HD11 LEU A  13      17.280 -13.939  13.840  0.00  0.00      A     
ATOM    157 HD12 LEU A  13      15.604 -14.207  14.387  0.00  0.00      A     
ATOM    158 HD13 LEU A  13      16.913 -15.183  15.064  0.00  0.00      A     
ATOM    159  CD2 LEU A  13      18.260 -13.370  16.348  0.00  0.00      A     
ATOM    160 HD21 LEU A  13      18.343 -14.359  16.799  0.00  0.00      A     
ATOM    161 HD22 LEU A  13      18.471 -12.627  17.116  0.00  0.00      A     
ATOM    162 HD23 LEU A  13      18.990 -13.284  15.547  0.00  0.00      A     
ATOM    163  C   LEU A  13      14.164 -11.608  16.001  0.00  0.00      A     
ATOM    164  O   LEU A  13      13.670 -12.721  16.194  0.00  0.00      A     
ATOM    165  N   ALA A  14      13.773 -10.536  16.697  0.00  0.00      A     
ATOM    166  HN  ALA A  14      14.273  -9.667  16.550  0.00  0.00      A     
ATOM    167  CA  ALA A  14      12.654 -10.490  17.646  0.00  0.00      A     
ATOM    168  HA  ALA A  14      12.905 -11.106  18.510  0.00  0.00      A     
ATOM    169  CB  ALA A  14      12.531  -9.039  18.124  0.00  0.00      A     
ATOM    170  HB1 ALA A  14      11.690  -8.945  18.807  0.00  0.00      A     
ATOM    171  HB2 ALA A  14      12.366  -8.373  17.275  0.00  0.00      A     
ATOM    172  HB3 ALA A  14      13.439  -8.740  18.649  0.00  0.00      A     
ATOM    173  C   ALA A  14      11.304 -11.022  17.102  0.00  0.00      A     
ATOM    174  O   ALA A  14      10.427 -11.364  17.895  0.00  0.00      A     
ATOM    175  N   GLY A  15      11.144 -11.133  15.781  0.00  0.00      A     
ATOM    176  HN  GLY A  15      11.903 -10.808  15.197  0.00  0.00      A     
ATOM    177  CA  GLY A  15      10.002 -11.779  15.119  0.00  0.00      A     
ATOM    178  HA1 GLY A  15       9.100 -11.613  15.700  0.00  0.00      A     
ATOM    179  HA2 GLY A  15      10.175 -12.854  15.080  0.00  0.00      A     
ATOM    180  C   GLY A  15       9.753 -11.294  13.686  0.00  0.00      A     
ATOM    181  O   GLY A  15       9.305 -12.080  12.860  0.00  0.00      A     
ATOM    182  N   GLY A  16      10.139 -10.057  13.347  0.00  0.00      A     
ATOM    183  HN  GLY A  16      10.392  -9.448  14.119  0.00  0.00      A     
ATOM    184  CA  GLY A  16      10.243  -9.510  11.974  0.00  0.00      A     
ATOM    185  HA1 GLY A  16      10.984  -8.713  11.989  0.00  0.00      A     
ATOM    186  HA2 GLY A  16       9.291  -9.066  11.695  0.00  0.00      A     
ATOM    187  C   GLY A  16      10.666 -10.492  10.859  0.00  0.00      A     
ATOM    188  O   GLY A  16      10.044 -10.519   9.793  0.00  0.00      A     
ATOM    189  N   VAL A  17      11.645 -11.366  11.137  0.00  0.00      A     
ATOM    190  HN  VAL A  17      12.111 -11.232  12.028  0.00  0.00      A     
ATOM    191  CA  VAL A  17      12.073 -12.521  10.295  0.00  0.00      A     
ATOM    192  HA  VAL A  17      12.573 -12.124   9.414  0.00  0.00      A     
ATOM    193  CB  VAL A  17      13.088 -13.432  11.014  0.00  0.00      A     
ATOM    194  HB  VAL A  17      13.231 -14.332  10.415  0.00  0.00      A     
ATOM    195  CG1 VAL A  17      14.451 -12.748  11.132  0.00  0.00      A     
ATOM    196 HG11 VAL A  17      14.372 -11.838  11.723  0.00  0.00      A     
ATOM    197 HG12 VAL A  17      14.818 -12.501  10.136  0.00  0.00      A     
ATOM    198 HG13 VAL A  17      15.163 -13.425  11.603  0.00  0.00      A     
ATOM    199  CG2 VAL A  17      12.638 -13.859  12.416  0.00  0.00      A     
ATOM    200 HG21 VAL A  17      11.661 -14.339  12.364  0.00  0.00      A     
ATOM    201 HG22 VAL A  17      12.582 -13.001  13.085  0.00  0.00      A     
ATOM    202 HG23 VAL A  17      13.348 -14.578  12.824  0.00  0.00      A     
ATOM    203  C   VAL A  17      10.941 -13.399   9.743  0.00  0.00      A     
ATOM    204  O   VAL A  17      11.066 -13.941   8.644  0.00  0.00      A     
ATOM    205  N   ALA A  18       9.789 -13.448  10.417  0.00  0.00      A     
ATOM    206  HN  ALA A  18       9.758 -12.981  11.317  0.00  0.00      A     
ATOM    207  CA  ALA A  18       8.526 -14.010   9.932  0.00  0.00      A     
ATOM    208  HA  ALA A  18       8.610 -15.097   9.931  0.00  0.00      A     
ATOM    209  CB  ALA A  18       7.443 -13.620  10.947  0.00  0.00      A     
ATOM    210  HB1 ALA A  18       6.462 -13.939  10.607  0.00  0.00      A     
ATOM    211  HB2 ALA A  18       7.423 -12.539  11.082  0.00  0.00      A     
ATOM    212  HB3 ALA A  18       7.652 -14.093  11.909  0.00  0.00      A     
ATOM    213  C   ALA A  18       8.139 -13.581   8.496  0.00  0.00      A     
ATOM    214  O   ALA A  18       7.506 -14.358   7.780  0.00  0.00      A     
ATOM    215  N   ALA A  19       8.572 -12.399   8.030  0.00  0.00      A     
ATOM    216  HN  ALA A  19       9.137 -11.832   8.658  0.00  0.00      A     
ATOM    217  CA  ALA A  19       8.414 -11.927   6.645  0.00  0.00      A     
ATOM    218  HA  ALA A  19       7.352 -11.783   6.447  0.00  0.00      A     
ATOM    219  CB  ALA A  19       9.097 -10.557   6.543  0.00  0.00      A     
ATOM    220  HB1 ALA A  19       8.672  -9.869   7.276  0.00  0.00      A     
ATOM    221  HB2 ALA A  19       8.949 -10.142   5.545  0.00  0.00      A     
ATOM    222  HB3 ALA A  19      10.167 -10.659   6.730  0.00  0.00      A     
ATOM    223  C   ALA A  19       8.939 -12.898   5.555  0.00  0.00      A     
ATOM    224  O   ALA A  19       8.427 -12.895   4.432  0.00  0.00      A     
ATOM    225  N   ALA A  20       9.919 -13.747   5.884  0.00  0.00      A     
ATOM    226  HN  ALA A  20      10.322 -13.676   6.814  0.00  0.00      A     
ATOM    227  CA  ALA A  20      10.471 -14.774   4.991  0.00  0.00      A     
ATOM    228  HA  ALA A  20      10.503 -14.404   3.968  0.00  0.00      A     
ATOM    229  CB  ALA A  20      11.896 -15.060   5.477  0.00  0.00      A     
ATOM    230  HB1 ALA A  20      11.876 -15.543   6.456  0.00  0.00      A     
ATOM    231  HB2 ALA A  20      12.462 -14.135   5.561  0.00  0.00      A     
ATOM    232  HB3 ALA A  20      12.396 -15.717   4.767  0.00  0.00      A     
ATOM    233  C   ALA A  20       9.680 -16.091   4.950  0.00  0.00      A     
ATOM    234  O   ALA A  20       9.706 -16.813   3.951  0.00  0.00      A     
ATOM    235  N   ILE A  21       8.996 -16.428   6.044  0.00  0.00      A     
ATOM    236  HN  ILE A  21       8.957 -15.739   6.783  0.00  0.00      A     
ATOM    237  CA  ILE A  21       8.692 -17.826   6.392  0.00  0.00      A     
ATOM    238  HA  ILE A  21       8.723 -18.423   5.481  0.00  0.00      A     
ATOM    239  CB  ILE A  21       9.822 -18.362   7.313  0.00  0.00      A     
ATOM    240  HB  ILE A  21      10.751 -18.253   6.747  0.00  0.00      A     
ATOM    241  CG2 ILE A  21      10.019 -17.567   8.620  0.00  0.00      A     
ATOM    242 HG21 ILE A  21       9.216 -17.767   9.327  0.00  0.00      A     
ATOM    243 HG22 ILE A  21      10.096 -16.498   8.428  0.00  0.00      A     
ATOM    244 HG23 ILE A  21      10.953 -17.879   9.090  0.00  0.00      A     
ATOM    245  CG1 ILE A  21       9.710 -19.852   7.672  0.00  0.00      A     
ATOM    246 HG11 ILE A  21       8.858 -20.002   8.329  0.00  0.00      A     
ATOM    247 HG12 ILE A  21      10.604 -20.133   8.226  0.00  0.00      A     
ATOM    248  CD  ILE A  21       9.596 -20.791   6.466  0.00  0.00      A     
ATOM    249  HD1 ILE A  21      10.444 -20.641   5.799  0.00  0.00      A     
ATOM    250  HD2 ILE A  21       8.665 -20.618   5.927  0.00  0.00      A     
ATOM    251  HD3 ILE A  21       9.607 -21.821   6.815  0.00  0.00      A     
ATOM    252  C   ILE A  21       7.264 -17.981   6.923  0.00  0.00      A     
ATOM    253  O   ILE A  21       6.406 -18.488   6.201  0.00  0.00      A     
ATOM    254  N   SER A  22       6.929 -17.387   8.067  0.00  0.00      A     
ATOM    255  HN  SER A  22       7.662 -16.990   8.637  0.00  0.00      A     
ATOM    256  CA  SER A  22       5.552 -17.352   8.601  0.00  0.00      A     
ATOM    257  HA  SER A  22       5.199 -18.378   8.718  0.00  0.00      A     
ATOM    258  CB  SER A  22       5.508 -16.675   9.977  0.00  0.00      A     
ATOM    259  HB1 SER A  22       4.632 -17.032  10.518  0.00  0.00      A     
ATOM    260  HB2 SER A  22       5.414 -15.599   9.847  0.00  0.00      A     
ATOM    261  OG  SER A  22       6.683 -16.949  10.720  0.00  0.00      A     
ATOM    262  HG1 SER A  22       6.810 -17.929  10.688  0.00  0.00      A     
ATOM    263  C   SER A  22       4.580 -16.632   7.662  0.00  0.00      A     
ATOM    264  O   SER A  22       3.470 -17.098   7.421  0.00  0.00      A     
ATOM    265  N   LYS A  23       5.029 -15.527   7.050  0.00  0.00      A     
ATOM    266  HN  LYS A  23       5.946 -15.194   7.337  0.00  0.00      A     
ATOM    267  CA  LYS A  23       4.335 -14.800   5.971  0.00  0.00      A     
ATOM    268  HA  LYS A  23       3.296 -14.657   6.268  0.00  0.00      A     
ATOM    269  CB  LYS A  23       4.990 -13.413   5.821  0.00  0.00      A     
ATOM    270  HB1 LYS A  23       6.040 -13.537   5.557  0.00  0.00      A     
ATOM    271  HB2 LYS A  23       4.956 -12.924   6.797  0.00  0.00      A     
ATOM    272  CG  LYS A  23       4.309 -12.474   4.805  0.00  0.00      A     
ATOM    273  HG1 LYS A  23       4.378 -11.454   5.186  0.00  0.00      A     
ATOM    274  HG2 LYS A  23       3.252 -12.729   4.713  0.00  0.00      A     
ATOM    275  CD  LYS A  23       4.987 -12.517   3.424  0.00  0.00      A     
ATOM    276  HD1 LYS A  23       5.039 -13.545   3.071  0.00  0.00      A     
ATOM    277  HD2 LYS A  23       6.008 -12.149   3.515  0.00  0.00      A     
ATOM    278  CE  LYS A  23       4.248 -11.696   2.362  0.00  0.00      A     
ATOM    279  HE1 LYS A  23       3.217 -12.052   2.272  0.00  0.00      A     
ATOM    280  HE2 LYS A  23       4.735 -11.867   1.398  0.00  0.00      A     
ATOM    281  NZ  LYS A  23       4.257 -10.243   2.652  0.00  0.00      A     
ATOM    282  HZ1 LYS A  23       3.903  -9.742   1.830  0.00  0.00      A     
ATOM    283  HZ2 LYS A  23       5.180  -9.896   2.898  0.00  0.00      A     
ATOM    284  HZ3 LYS A  23       3.556  -9.994   3.339  0.00  0.00      A     
ATOM    285  C   LYS A  23       4.277 -15.571   4.647  0.00  0.00      A     
ATOM    286  O   LYS A  23       3.293 -15.438   3.930  0.00  0.00      A     
ATOM    287  N   THR A  24       5.264 -16.408   4.316  0.00  0.00      A     
ATOM    288  HN  THR A  24       6.026 -16.517   4.969  0.00  0.00      A     
ATOM    289  CA  THR A  24       5.244 -17.250   3.086  0.00  0.00      A     
ATOM    290  HA  THR A  24       5.089 -16.594   2.231  0.00  0.00      A     
ATOM    291  CB  THR A  24       6.591 -17.951   2.838  0.00  0.00      A     
ATOM    292  HB  THR A  24       6.963 -18.404   3.755  0.00  0.00      A     
ATOM    293  CG2 THR A  24       6.577 -18.996   1.726  0.00  0.00      A     
ATOM    294 HG21 THR A  24       5.995 -19.862   2.036  0.00  0.00      A     
ATOM    295 HG22 THR A  24       7.596 -19.323   1.516  0.00  0.00      A     
ATOM    296 HG23 THR A  24       6.137 -18.581   0.820  0.00  0.00      A     
ATOM    297  OG1 THR A  24       7.483 -16.958   2.393  0.00  0.00      A     
ATOM    298  HG1 THR A  24       8.324 -17.068   2.877  0.00  0.00      A     
ATOM    299  C   THR A  24       4.080 -18.248   3.049  0.00  0.00      A     
ATOM    300  O   THR A  24       3.527 -18.497   1.974  0.00  0.00      A     
ATOM    301  N   ALA A  25       3.601 -18.707   4.211  0.00  0.00      A     
ATOM    302  HN  ALA A  25       4.125 -18.514   5.055  0.00  0.00      A     
ATOM    303  CA  ALA A  25       2.356 -19.478   4.349  0.00  0.00      A     
ATOM    304  HA  ALA A  25       2.476 -20.422   3.815  0.00  0.00      A     
ATOM    305  CB  ALA A  25       2.167 -19.814   5.833  0.00  0.00      A     
ATOM    306  HB1 ALA A  25       1.937 -18.911   6.399  0.00  0.00      A     
ATOM    307  HB2 ALA A  25       3.073 -20.268   6.235  0.00  0.00      A     
ATOM    308  HB3 ALA A  25       1.342 -20.519   5.945  0.00  0.00      A     
ATOM    309  C   ALA A  25       1.106 -18.767   3.766  0.00  0.00      A     
ATOM    310  O   ALA A  25       0.260 -19.411   3.150  0.00  0.00      A     
ATOM    311  N   VAL A  26       1.041 -17.432   3.855  0.00  0.00      A     
ATOM    312  HN  VAL A  26       1.804 -16.974   4.336  0.00  0.00      A     
ATOM    313  CA  VAL A  26      -0.104 -16.584   3.425  0.00  0.00      A     
ATOM    314  HA  VAL A  26      -0.906 -17.232   3.071  0.00  0.00      A     
ATOM    315  CB  VAL A  26      -0.688 -15.769   4.597  0.00  0.00      A     
ATOM    316  HB  VAL A  26      -1.425 -15.064   4.211  0.00  0.00      A     
ATOM    317  CG1 VAL A  26      -1.407 -16.687   5.588  0.00  0.00      A     
ATOM    318 HG11 VAL A  26      -2.182 -17.252   5.070  0.00  0.00      A     
ATOM    319 HG12 VAL A  26      -1.876 -16.088   6.366  0.00  0.00      A     
ATOM    320 HG13 VAL A  26      -0.703 -17.383   6.045  0.00  0.00      A     
ATOM    321  CG2 VAL A  26       0.383 -14.985   5.363  0.00  0.00      A     
ATOM    322 HG21 VAL A  26       0.866 -14.272   4.696  0.00  0.00      A     
ATOM    323 HG22 VAL A  26       1.125 -15.660   5.789  0.00  0.00      A     
ATOM    324 HG23 VAL A  26      -0.084 -14.446   6.181  0.00  0.00      A     
ATOM    325  C   VAL A  26       0.195 -15.653   2.244  0.00  0.00      A     
ATOM    326  O   VAL A  26      -0.723 -15.116   1.630  0.00  0.00      A     
ATOM    327  N   ALA A  27       1.454 -15.538   1.820  0.00  0.00      A     
ATOM    328  HN  ALA A  27       2.178 -15.927   2.409  0.00  0.00      A     
ATOM    329  CA  ALA A  27       1.862 -14.837   0.598  0.00  0.00      A     
ATOM    330  HA  ALA A  27       1.714 -13.770   0.778  0.00  0.00      A     
ATOM    331  CB  ALA A  27       3.367 -15.049   0.395  0.00  0.00      A     
ATOM    332  HB1 ALA A  27       3.593 -16.108   0.285  0.00  0.00      A     
ATOM    333  HB2 ALA A  27       3.913 -14.658   1.253  0.00  0.00      A     
ATOM    334  HB3 ALA A  27       3.695 -14.515  -0.497  0.00  0.00      A     
ATOM    335  C   ALA A  27       1.027 -15.161  -0.674  0.00  0.00      A     
ATOM    336  O   ALA A  27       0.701 -14.213  -1.388  0.00  0.00      A     
ATOM    337  N   PRO A  28       0.574 -16.410  -0.947  0.00  0.00      A     
ATOM    338  CD  PRO A  28       0.970 -17.656  -0.296  0.00  0.00      A     
ATOM    339  HD1 PRO A  28       0.417 -17.782   0.635  0.00  0.00      A     
ATOM    340  HD2 PRO A  28       2.039 -17.693  -0.101  0.00  0.00      A     
ATOM    341  CG  PRO A  28       0.568 -18.772  -1.256  0.00  0.00      A     
ATOM    342  HG1 PRO A  28       1.326 -18.895  -2.030  0.00  0.00      A     
ATOM    343  HG2 PRO A  28       0.376 -19.714  -0.743  0.00  0.00      A     
ATOM    344  CB  PRO A  28      -0.702 -18.204  -1.867  0.00  0.00      A     
ATOM    345  HB1 PRO A  28      -0.939 -18.679  -2.814  0.00  0.00      A     
ATOM    346  HB2 PRO A  28      -1.525 -18.332  -1.162  0.00  0.00      A     
ATOM    347  CA  PRO A  28      -0.378 -16.718  -2.031  0.00  0.00      A     
ATOM    348  HA  PRO A  28       0.131 -16.569  -2.983  0.00  0.00      A     
ATOM    349  C   PRO A  28      -1.685 -15.904  -2.056  0.00  0.00      A     
ATOM    350  O   PRO A  28      -2.263 -15.718  -3.124  0.00  0.00      A     
ATOM    351  N   ILE A  29      -2.126 -15.390  -0.902  0.00  0.00      A     
ATOM    352  HN  ILE A  29      -1.583 -15.586  -0.069  0.00  0.00      A     
ATOM    353  CA  ILE A  29      -3.344 -14.568  -0.714  0.00  0.00      A     
ATOM    354  HA  ILE A  29      -3.823 -14.446  -1.685  0.00  0.00      A     
ATOM    355  CB  ILE A  29      -4.381 -15.272   0.198  0.00  0.00      A     
ATOM    356  HB  ILE A  29      -5.136 -14.539   0.484  0.00  0.00      A     
ATOM    357  CG2 ILE A  29      -5.102 -16.346  -0.633  0.00  0.00      A     
ATOM    358 HG21 ILE A  29      -4.389 -17.075  -1.017  0.00  0.00      A     
ATOM    359 HG22 ILE A  29      -5.609 -15.868  -1.471  0.00  0.00      A     
ATOM    360 HG23 ILE A  29      -5.860 -16.855  -0.039  0.00  0.00      A     
ATOM    361  CG1 ILE A  29      -3.762 -15.847   1.493  0.00  0.00      A     
ATOM    362 HG11 ILE A  29      -3.274 -15.031   2.024  0.00  0.00      A     
ATOM    363 HG12 ILE A  29      -3.008 -16.595   1.245  0.00  0.00      A     
ATOM    364  CD  ILE A  29      -4.760 -16.501   2.457  0.00  0.00      A     
ATOM    365  HD1 ILE A  29      -4.254 -16.728   3.395  0.00  0.00      A     
ATOM    366  HD2 ILE A  29      -5.144 -17.430   2.037  0.00  0.00      A     
ATOM    367  HD3 ILE A  29      -5.588 -15.823   2.659  0.00  0.00      A     
ATOM    368  C   ILE A  29      -3.047 -13.122  -0.277  0.00  0.00      A     
ATOM    369  O   ILE A  29      -3.951 -12.301  -0.193  0.00  0.00      A     
ATOM    370  N   GLU A  30      -1.771 -12.747  -0.137  0.00  0.00      A     
ATOM    371  HN  GLU A  30      -1.074 -13.477  -0.089  0.00  0.00      A     
ATOM    372  CA  GLU A  30      -1.325 -11.351  -0.331  0.00  0.00      A     
ATOM    373  HA  GLU A  30      -2.096 -10.669   0.034  0.00  0.00      A     
ATOM    374  CB  GLU A  30      -0.037 -11.101   0.471  0.00  0.00      A     
ATOM    375  HB1 GLU A  30       0.815 -11.520  -0.067  0.00  0.00      A     
ATOM    376  HB2 GLU A  30      -0.108 -11.606   1.433  0.00  0.00      A     
ATOM    377  CG  GLU A  30       0.196  -9.606   0.730  0.00  0.00      A     
ATOM    378  HG1 GLU A  30      -0.634  -9.209   1.321  0.00  0.00      A     
ATOM    379  HG2 GLU A  30       0.223  -9.071  -0.221  0.00  0.00      A     
ATOM    380  CD  GLU A  30       1.517  -9.400   1.478  0.00  0.00      A     
ATOM    381  OE1 GLU A  30       2.574  -9.288   0.819  0.00  0.00      A     
ATOM    382  OE2 GLU A  30       1.536  -9.439   2.733  0.00  0.00      A     
ATOM    383  C   GLU A  30      -1.103 -11.035  -1.826  0.00  0.00      A     
ATOM    384  O   GLU A  30      -1.480  -9.971  -2.314  0.00  0.00      A     
ATOM    385  N   ARG A  31      -0.591 -12.008  -2.595  0.00  0.00      A     
ATOM    386  HN  ARG A  31      -0.271 -12.840  -2.104  0.00  0.00      A     
ATOM    387  CA  ARG A  31      -0.378 -11.968  -4.057  0.00  0.00      A     
ATOM    388  HA  ARG A  31       0.399 -11.233  -4.267  0.00  0.00      A     
ATOM    389  CB  ARG A  31       0.121 -13.357  -4.498  0.00  0.00      A     
ATOM    390  HB1 ARG A  31      -0.639 -14.091  -4.235  0.00  0.00      A     
ATOM    391  HB2 ARG A  31       1.021 -13.603  -3.932  0.00  0.00      A     
ATOM    392  CG  ARG A  31       0.437 -13.538  -5.990  0.00  0.00      A     
ATOM    393  HG1 ARG A  31      -0.440 -13.303  -6.593  0.00  0.00      A     
ATOM    394  HG2 ARG A  31       0.658 -14.592  -6.144  0.00  0.00      A     
ATOM    395  CD  ARG A  31       1.637 -12.714  -6.477  0.00  0.00      A     
ATOM    396  HD1 ARG A  31       2.445 -12.795  -5.745  0.00  0.00      A     
ATOM    397  HD2 ARG A  31       1.336 -11.668  -6.558  0.00  0.00      A     
ATOM    398  NE  ARG A  31       2.113 -13.231  -7.776  0.00  0.00      A     
ATOM    399  HE  ARG A  31       2.001 -14.219  -7.955  0.00  0.00      A     
ATOM    400  CZ  ARG A  31       2.726 -12.603  -8.743  0.00  0.00      A     
ATOM    401  NH1 ARG A  31       3.099 -11.383  -8.686  0.00  0.00      A     
ATOM    402 HH11 ARG A  31       3.732 -11.072  -9.412  0.00  0.00      A     
ATOM    403 HH12 ARG A  31       2.996 -10.897  -7.823  0.00  0.00      A     
ATOM    404  NH2 ARG A  31       3.002 -13.211  -9.835  0.00  0.00      A     
ATOM    405 HH21 ARG A  31       3.324 -12.666 -10.627  0.00  0.00      A     
ATOM    406 HH22 ARG A  31       2.757 -14.185  -9.895  0.00  0.00      A     
ATOM    407  C   ARG A  31      -1.601 -11.518  -4.862  0.00  0.00      A     
ATOM    408  O   ARG A  31      -1.416 -10.873  -5.887  0.00  0.00      A     
ATOM    409  N   VAL A  32      -2.826 -11.798  -4.405  0.00  0.00      A     
ATOM    410  HN  VAL A  32      -2.882 -12.346  -3.559  0.00  0.00      A     
ATOM    411  CA  VAL A  32      -4.084 -11.322  -5.042  0.00  0.00      A     
ATOM    412  HA  VAL A  32      -4.015 -11.533  -6.105  0.00  0.00      A     
ATOM    413  CB  VAL A  32      -5.340 -12.076  -4.565  0.00  0.00      A     
ATOM    414  HB  VAL A  32      -6.191 -11.726  -5.151  0.00  0.00      A     
ATOM    415  CG1 VAL A  32      -5.183 -13.580  -4.809  0.00  0.00      A     
ATOM    416 HG11 VAL A  32      -4.968 -13.759  -5.861  0.00  0.00      A     
ATOM    417 HG12 VAL A  32      -6.110 -14.088  -4.547  0.00  0.00      A     
ATOM    418 HG13 VAL A  32      -4.379 -13.993  -4.199  0.00  0.00      A     
ATOM    419  CG2 VAL A  32      -5.659 -11.864  -3.088  0.00  0.00      A     
ATOM    420 HG21 VAL A  32      -4.841 -12.233  -2.478  0.00  0.00      A     
ATOM    421 HG22 VAL A  32      -6.567 -12.409  -2.827  0.00  0.00      A     
ATOM    422 HG23 VAL A  32      -5.821 -10.810  -2.878  0.00  0.00      A     
ATOM    423  C   VAL A  32      -4.308  -9.805  -4.941  0.00  0.00      A     
ATOM    424  O   VAL A  32      -4.835  -9.214  -5.882  0.00  0.00      A     
ATOM    425  N   LYS A  33      -3.816  -9.151  -3.874  0.00  0.00      A     
ATOM    426  HN  LYS A  33      -3.345  -9.706  -3.166  0.00  0.00      A     
ATOM    427  CA  LYS A  33      -3.764  -7.675  -3.719  0.00  0.00      A     
ATOM    428  HA  LYS A  33      -4.765  -7.260  -3.834  0.00  0.00      A     
ATOM    429  CB  LYS A  33      -3.223  -7.346  -2.313  0.00  0.00      A     
ATOM    430  HB1 LYS A  33      -2.152  -7.548  -2.290  0.00  0.00      A     
ATOM    431  HB2 LYS A  33      -3.701  -7.993  -1.577  0.00  0.00      A     
ATOM    432  CG  LYS A  33      -3.446  -5.888  -1.890  0.00  0.00      A     
ATOM    433  HG1 LYS A  33      -4.508  -5.726  -1.701  0.00  0.00      A     
ATOM    434  HG2 LYS A  33      -3.119  -5.224  -2.690  0.00  0.00      A     
ATOM    435  CD  LYS A  33      -2.637  -5.569  -0.621  0.00  0.00      A     
ATOM    436  HD1 LYS A  33      -1.571  -5.588  -0.859  0.00  0.00      A     
ATOM    437  HD2 LYS A  33      -2.832  -6.332   0.134  0.00  0.00      A     
ATOM    438  CE  LYS A  33      -2.982  -4.204  -0.022  0.00  0.00      A     
ATOM    439  HE1 LYS A  33      -2.360  -4.041   0.864  0.00  0.00      A     
ATOM    440  HE2 LYS A  33      -4.028  -4.210   0.284  0.00  0.00      A     
ATOM    441  NZ  LYS A  33      -2.762  -3.114  -0.991  0.00  0.00      A     
ATOM    442  HZ1 LYS A  33      -3.441  -3.150  -1.742  0.00  0.00      A     
ATOM    443  HZ2 LYS A  33      -1.826  -3.160  -1.403  0.00  0.00      A     
ATOM    444  HZ3 LYS A  33      -2.841  -2.193  -0.570  0.00  0.00      A     
ATOM    445  C   LYS A  33      -2.897  -7.010  -4.792  0.00  0.00      A     
ATOM    446  O   LYS A  33      -3.266  -5.990  -5.370  0.00  0.00      A     
ATOM    447  N   LEU A  34      -1.758  -7.633  -5.093  0.00  0.00      A     
ATOM    448  HN  LEU A  34      -1.523  -8.439  -4.533  0.00  0.00      A     
ATOM    449  CA  LEU A  34      -0.894  -7.262  -6.214  0.00  0.00      A     
ATOM    450  HA  LEU A  34      -0.760  -6.179  -6.196  0.00  0.00      A     
ATOM    451  CB  LEU A  34       0.480  -7.926  -5.988  0.00  0.00      A     
ATOM    452  HB1 LEU A  34       0.359  -9.003  -5.886  0.00  0.00      A     
ATOM    453  HB2 LEU A  34       0.860  -7.558  -5.033  0.00  0.00      A     
ATOM    454  CG  LEU A  34       1.572  -7.653  -7.038  0.00  0.00      A     
ATOM    455  HG  LEU A  34       2.529  -7.904  -6.581  0.00  0.00      A     
ATOM    456  CD1 LEU A  34       1.442  -8.503  -8.302  0.00  0.00      A     
ATOM    457 HD11 LEU A  34       2.376  -8.460  -8.860  0.00  0.00      A     
ATOM    458 HD12 LEU A  34       0.652  -8.121  -8.946  0.00  0.00      A     
ATOM    459 HD13 LEU A  34       1.214  -9.532  -8.036  0.00  0.00      A     
ATOM    460  CD2 LEU A  34       1.613  -6.193  -7.462  0.00  0.00      A     
ATOM    461 HD21 LEU A  34       1.674  -5.563  -6.576  0.00  0.00      A     
ATOM    462 HD22 LEU A  34       0.718  -5.917  -8.011  0.00  0.00      A     
ATOM    463 HD23 LEU A  34       2.465  -6.044  -8.113  0.00  0.00      A     
ATOM    464  C   LEU A  34      -1.529  -7.604  -7.575  0.00  0.00      A     
ATOM    465  O   LEU A  34      -1.601  -6.740  -8.443  0.00  0.00      A     
ATOM    466  N   LEU A  35      -2.021  -8.832  -7.765  0.00  0.00      A     
ATOM    467  HN  LEU A  35      -1.917  -9.508  -7.017  0.00  0.00      A     
ATOM    468  CA  LEU A  35      -2.651  -9.266  -9.020  0.00  0.00      A     
ATOM    469  HA  LEU A  35      -1.911  -9.162  -9.809  0.00  0.00      A     
ATOM    470  CB  LEU A  35      -3.055 -10.756  -8.936  0.00  0.00      A     
ATOM    471  HB1 LEU A  35      -4.089 -10.870  -9.264  0.00  0.00      A     
ATOM    472  HB2 LEU A  35      -3.025 -11.080  -7.902  0.00  0.00      A     
ATOM    473  CG  LEU A  35      -2.191 -11.735  -9.754  0.00  0.00      A     
ATOM    474  HG  LEU A  35      -2.500 -12.747  -9.496  0.00  0.00      A     
ATOM    475  CD1 LEU A  35      -2.389 -11.551 -11.257  0.00  0.00      A     
ATOM    476 HD11 LEU A  35      -3.445 -11.678 -11.498  0.00  0.00      A     
ATOM    477 HD12 LEU A  35      -1.819 -12.305 -11.797  0.00  0.00      A     
ATOM    478 HD13 LEU A  35      -2.068 -10.560 -11.573  0.00  0.00      A     
ATOM    479  CD2 LEU A  35      -0.698 -11.622  -9.449  0.00  0.00      A     
ATOM    480 HD21 LEU A  35      -0.547 -11.669  -8.373  0.00  0.00      A     
ATOM    481 HD22 LEU A  35      -0.300 -10.682  -9.828  0.00  0.00      A     
ATOM    482 HD23 LEU A  35      -0.173 -12.448  -9.926  0.00  0.00      A     
ATOM    483  C   LEU A  35      -3.810  -8.355  -9.457  0.00  0.00      A     
ATOM    484  O   LEU A  35      -3.873  -8.003 -10.629  0.00  0.00      A     
ATOM    485  N   LEU A  36      -4.678  -7.897  -8.551  0.00  0.00      A     
ATOM    486  HN  LEU A  36      -4.621  -8.255  -7.602  0.00  0.00      A     
ATOM    487  CA  LEU A  36      -5.683  -6.862  -8.850  0.00  0.00      A     
ATOM    488  HA  LEU A  36      -6.331  -7.233  -9.645  0.00  0.00      A     
ATOM    489  CB  LEU A  36      -6.527  -6.658  -7.576  0.00  0.00      A     
ATOM    490  HB1 LEU A  36      -5.881  -6.268  -6.788  0.00  0.00      A     
ATOM    491  HB2 LEU A  36      -6.898  -7.629  -7.244  0.00  0.00      A     
ATOM    492  CG  LEU A  36      -7.732  -5.714  -7.739  0.00  0.00      A     
ATOM    493  HG  LEU A  36      -7.393  -4.747  -8.109  0.00  0.00      A     
ATOM    494  CD1 LEU A  36      -8.783  -6.277  -8.695  0.00  0.00      A     
ATOM    495 HD11 LEU A  36      -8.380  -6.335  -9.706  0.00  0.00      A     
ATOM    496 HD12 LEU A  36      -9.651  -5.620  -8.717  0.00  0.00      A     
ATOM    497 HD13 LEU A  36      -9.092  -7.273  -8.374  0.00  0.00      A     
ATOM    498  CD2 LEU A  36      -8.402  -5.504  -6.383  0.00  0.00      A     
ATOM    499 HD21 LEU A  36      -8.769  -6.453  -5.996  0.00  0.00      A     
ATOM    500 HD22 LEU A  36      -9.237  -4.812  -6.491  0.00  0.00      A     
ATOM    501 HD23 LEU A  36      -7.685  -5.079  -5.682  0.00  0.00      A     
ATOM    502  C   LEU A  36      -5.049  -5.546  -9.364  0.00  0.00      A     
ATOM    503  O   LEU A  36      -5.397  -5.060 -10.440  0.00  0.00      A     
ATOM    504  N   GLN A  37      -4.052  -5.023  -8.643  0.00  0.00      A     
ATOM    505  HN  GLN A  37      -3.784  -5.514  -7.801  0.00  0.00      A     
ATOM    506  CA  GLN A  37      -3.315  -3.785  -8.968  0.00  0.00      A     
ATOM    507  HA  GLN A  37      -4.047  -3.017  -9.222  0.00  0.00      A     
ATOM    508  CB  GLN A  37      -2.553  -3.306  -7.722  0.00  0.00      A     
ATOM    509  HB1 GLN A  37      -1.908  -2.468  -7.988  0.00  0.00      A     
ATOM    510  HB2 GLN A  37      -1.926  -4.112  -7.338  0.00  0.00      A     
ATOM    511  CG  GLN A  37      -3.528  -2.830  -6.635  0.00  0.00      A     
ATOM    512  HG1 GLN A  37      -4.157  -3.657  -6.308  0.00  0.00      A     
ATOM    513  HG2 GLN A  37      -4.170  -2.051  -7.044  0.00  0.00      A     
ATOM    514  CD  GLN A  37      -2.801  -2.267  -5.428  0.00  0.00      A     
ATOM    515  OE1 GLN A  37      -2.877  -1.095  -5.110  0.00  0.00      A     
ATOM    516  NE2 GLN A  37      -2.158  -3.092  -4.641  0.00  0.00      A     
ATOM    517 HE21 GLN A  37      -1.447  -2.645  -4.067  0.00  0.00      A     
ATOM    518 HE22 GLN A  37      -2.057  -4.051  -4.924  0.00  0.00      A     
ATOM    519  C   GLN A  37      -2.377  -3.854 -10.194  0.00  0.00      A     
ATOM    520  O   GLN A  37      -1.838  -2.826 -10.604  0.00  0.00      A     
ATOM    521  N   VAL A  38      -2.230  -5.019 -10.838  0.00  0.00      A     
ATOM    522  HN  VAL A  38      -2.587  -5.843 -10.370  0.00  0.00      A     
ATOM    523  CA  VAL A  38      -1.606  -5.159 -12.182  0.00  0.00      A     
ATOM    524  HA  VAL A  38      -1.314  -4.170 -12.531  0.00  0.00      A     
ATOM    525  CB  VAL A  38      -0.309  -5.991 -12.183  0.00  0.00      A     
ATOM    526  HB  VAL A  38       0.105  -5.975 -13.192  0.00  0.00      A     
ATOM    527  CG1 VAL A  38       0.743  -5.380 -11.252  0.00  0.00      A     
ATOM    528 HG11 VAL A  38       0.923  -4.343 -11.537  0.00  0.00      A     
ATOM    529 HG12 VAL A  38       1.675  -5.939 -11.328  0.00  0.00      A     
ATOM    530 HG13 VAL A  38       0.389  -5.407 -10.223  0.00  0.00      A     
ATOM    531  CG2 VAL A  38      -0.531  -7.453 -11.793  0.00  0.00      A     
ATOM    532 HG21 VAL A  38      -0.919  -7.500 -10.781  0.00  0.00      A     
ATOM    533 HG22 VAL A  38       0.415  -7.992 -11.841  0.00  0.00      A     
ATOM    534 HG23 VAL A  38      -1.237  -7.926 -12.475  0.00  0.00      A     
ATOM    535  C   VAL A  38      -2.556  -5.675 -13.265  0.00  0.00      A     
ATOM    536  O   VAL A  38      -2.240  -5.541 -14.448  0.00  0.00      A     
ATOM    537  N   GLN A  39      -3.720  -6.224 -12.905  0.00  0.00      A     
ATOM    538  HN  GLN A  39      -3.891  -6.374 -11.917  0.00  0.00      A     
ATOM    539  CA  GLN A  39      -4.818  -6.540 -13.835  0.00  0.00      A     
ATOM    540  HA  GLN A  39      -4.404  -6.944 -14.758  0.00  0.00      A     
ATOM    541  CB  GLN A  39      -5.739  -7.614 -13.237  0.00  0.00      A     
ATOM    542  HB1 GLN A  39      -6.682  -7.630 -13.782  0.00  0.00      A     
ATOM    543  HB2 GLN A  39      -5.956  -7.367 -12.197  0.00  0.00      A     
ATOM    544  CG  GLN A  39      -5.114  -9.015 -13.351  0.00  0.00      A     
ATOM    545  HG1 GLN A  39      -4.094  -9.004 -12.971  0.00  0.00      A     
ATOM    546  HG2 GLN A  39      -5.083  -9.308 -14.401  0.00  0.00      A     
ATOM    547  CD  GLN A  39      -5.904 -10.057 -12.573  0.00  0.00      A     
ATOM    548  OE1 GLN A  39      -6.472 -10.986 -13.113  0.00  0.00      A     
ATOM    549  NE2 GLN A  39      -5.962  -9.964 -11.272  0.00  0.00      A     
ATOM    550 HE21 GLN A  39      -6.533 -10.646 -10.786  0.00  0.00      A     
ATOM    551 HE22 GLN A  39      -5.512  -9.183 -10.828  0.00  0.00      A     
ATOM    552  C   GLN A  39      -5.638  -5.308 -14.246  0.00  0.00      A     
ATOM    553  O   GLN A  39      -6.018  -5.216 -15.410  0.00  0.00      A     
ATOM    554  N   HIE A  40      -5.842  -4.304 -13.385  0.00  0.00      A     
ATOM    555  HN  HIE A  40      -5.547  -4.417 -12.419  0.00  0.00      A     
ATOM    556  CA  HIE A  40      -6.581  -3.084 -13.769  0.00  0.00      A     
ATOM    557  HA  HIE A  40      -6.744  -3.088 -14.845  0.00  0.00      A     
ATOM    558  NE2 HIE A  40      -9.848  -0.221 -14.451  0.00  0.00      A     
ATOM    559  HE2 HIE A  40     -10.141   0.750 -14.523  0.00  0.00      A     
ATOM    560  CD2 HIE A  40      -9.101  -0.802 -13.447  0.00  0.00      A     
ATOM    561  HD2 HIE A  40      -8.686  -0.312 -12.576  0.00  0.00      A     
ATOM    562  ND1 HIE A  40      -9.518  -2.314 -15.050  0.00  0.00      A     
ATOM    563  CG  HIE A  40      -8.897  -2.099 -13.818  0.00  0.00      A     
ATOM    564  CE1 HIE A  40     -10.076  -1.143 -15.396  0.00  0.00      A     
ATOM    565  HE1 HIE A  40     -10.619  -0.962 -16.315  0.00  0.00      A     
ATOM    566  CB  HIE A  40      -7.982  -3.089 -13.138  0.00  0.00      A     
ATOM    567  HB1 HIE A  40      -7.913  -2.864 -12.073  0.00  0.00      A     
ATOM    568  HB2 HIE A  40      -8.419  -4.080 -13.253  0.00  0.00      A     
ATOM    569  C   HIE A  40      -5.851  -1.770 -13.472  0.00  0.00      A     
ATOM    570  O   HIE A  40      -5.235  -1.599 -12.421  0.00  0.00      A     
ATOM    571  N   ALA A  41      -5.985  -0.817 -14.394  0.00  0.00      A     
ATOM    572  HN  ALA A  41      -6.455  -1.073 -15.253  0.00  0.00      A     
ATOM    573  CA  ALA A  41      -5.770   0.609 -14.137  0.00  0.00      A     
ATOM    574  HA  ALA A  41      -5.949   0.817 -13.080  0.00  0.00      A     
ATOM    575  CB  ALA A  41      -4.310   0.965 -14.452  0.00  0.00      A     
ATOM    576  HB1 ALA A  41      -4.163   2.041 -14.349  0.00  0.00      A     
ATOM    577  HB2 ALA A  41      -4.055   0.656 -15.464  0.00  0.00      A     
ATOM    578  HB3 ALA A  41      -3.649   0.454 -13.753  0.00  0.00      A     
ATOM    579  C   ALA A  41      -6.781   1.465 -14.927  0.00  0.00      A     
ATOM    580  O   ALA A  41      -7.578   2.172 -14.315  0.00  0.00      A     
ATOM    581  N   SER A  42      -6.823   1.327 -16.260  0.00  0.00      A     
ATOM    582  HN  SER A  42      -6.118   0.742 -16.690  0.00  0.00      A     
ATOM    583  CA  SER A  42      -7.889   1.925 -17.102  0.00  0.00      A     
ATOM    584  HA  SER A  42      -8.847   1.713 -16.629  0.00  0.00      A     
ATOM    585  CB  SER A  42      -7.750   3.452 -17.164  0.00  0.00      A     
ATOM    586  HB1 SER A  42      -7.820   3.863 -16.156  0.00  0.00      A     
ATOM    587  HB2 SER A  42      -8.572   3.867 -17.749  0.00  0.00      A     
ATOM    588  OG  SER A  42      -6.519   3.855 -17.738  0.00  0.00      A     
ATOM    589  HG1 SER A  42      -6.425   4.803 -17.502  0.00  0.00      A     
ATOM    590  C   SER A  42      -8.007   1.417 -18.547  0.00  0.00      A     
ATOM    591  O   SER A  42      -9.090   1.518 -19.126  0.00  0.00      A     
ATOM    592  N   LYS A  43      -6.940   0.858 -19.140  0.00  0.00      A     
ATOM    593  HN  LYS A  43      -6.085   0.848 -18.595  0.00  0.00      A     
ATOM    594  CA  LYS A  43      -6.851   0.557 -20.595  0.00  0.00      A     
ATOM    595  HA  LYS A  43      -7.857   0.375 -20.980  0.00  0.00      A     
ATOM    596  CB  LYS A  43      -6.281   1.804 -21.312  0.00  0.00      A     
ATOM    597  HB1 LYS A  43      -6.986   2.630 -21.206  0.00  0.00      A     
ATOM    598  HB2 LYS A  43      -6.164   1.592 -22.376  0.00  0.00      A     
ATOM    599  CG  LYS A  43      -4.925   2.230 -20.722  0.00  0.00      A     
ATOM    600  HG1 LYS A  43      -4.264   1.366 -20.692  0.00  0.00      A     
ATOM    601  HG2 LYS A  43      -5.080   2.584 -19.703  0.00  0.00      A     
ATOM    602  CD  LYS A  43      -4.200   3.327 -21.505  0.00  0.00      A     
ATOM    603  HD1 LYS A  43      -4.874   4.162 -21.703  0.00  0.00      A     
ATOM    604  HD2 LYS A  43      -3.843   2.909 -22.448  0.00  0.00      A     
ATOM    605  CE  LYS A  43      -3.031   3.796 -20.627  0.00  0.00      A     
ATOM    606  HE1 LYS A  43      -2.767   2.983 -19.942  0.00  0.00      A     
ATOM    607  HE2 LYS A  43      -3.366   4.637 -20.012  0.00  0.00      A     
ATOM    608  NZ  LYS A  43      -1.828   4.156 -21.413  0.00  0.00      A     
ATOM    609  HZ1 LYS A  43      -2.024   4.844 -22.123  0.00  0.00      A     
ATOM    610  HZ2 LYS A  43      -1.458   3.313 -21.860  0.00  0.00      A     
ATOM    611  HZ3 LYS A  43      -1.111   4.515 -20.783  0.00  0.00      A     
ATOM    612  C   LYS A  43      -6.045  -0.690 -21.006  0.00  0.00      A     
ATOM    613  O   LYS A  43      -6.161  -1.127 -22.152  0.00  0.00      A     
ATOM    614  N   GLN A  44      -5.204  -1.226 -20.119  0.00  0.00      A     
ATOM    615  HN  GLN A  44      -5.218  -0.822 -19.191  0.00  0.00      A     
ATOM    616  CA  GLN A  44      -4.031  -2.048 -20.467  0.00  0.00      A     
ATOM    617  HA  GLN A  44      -3.615  -1.658 -21.396  0.00  0.00      A     
ATOM    618  CB  GLN A  44      -2.944  -1.869 -19.385  0.00  0.00      A     
ATOM    619  HB1 GLN A  44      -2.110  -2.515 -19.654  0.00  0.00      A     
ATOM    620  HB2 GLN A  44      -3.322  -2.208 -18.427  0.00  0.00      A     
ATOM    621  CG  GLN A  44      -2.356  -0.453 -19.218  0.00  0.00      A     
ATOM    622  HG1 GLN A  44      -2.238   0.012 -20.195  0.00  0.00      A     
ATOM    623  HG2 GLN A  44      -1.359  -0.563 -18.791  0.00  0.00      A     
ATOM    624  CD  GLN A  44      -3.130   0.498 -18.301  0.00  0.00      A     
ATOM    625  OE1 GLN A  44      -4.315   0.376 -18.026  0.00  0.00      A     
ATOM    626  NE2 GLN A  44      -2.517   1.549 -17.815  0.00  0.00      A     
ATOM    627 HE21 GLN A  44      -3.054   2.086 -17.161  0.00  0.00      A     
ATOM    628 HE22 GLN A  44      -1.518   1.678 -17.936  0.00  0.00      A     
ATOM    629  C   GLN A  44      -4.294  -3.551 -20.751  0.00  0.00      A     
ATOM    630  O   GLN A  44      -3.428  -4.198 -21.342  0.00  0.00      A     
ATOM    631  N   ILE A  45      -5.471  -4.092 -20.406  0.00  0.00      A     
ATOM    632  HN  ILE A  45      -6.118  -3.494 -19.912  0.00  0.00      A     
ATOM    633  CA  ILE A  45      -5.992  -5.412 -20.861  0.00  0.00      A     
ATOM    634  HA  ILE A  45      -5.573  -5.626 -21.844  0.00  0.00      A     
ATOM    635  CB  ILE A  45      -5.619  -6.591 -19.919  0.00  0.00      A     
ATOM    636  HB  ILE A  45      -6.231  -7.438 -20.226  0.00  0.00      A     
ATOM    637  CG2 ILE A  45      -4.164  -7.036 -20.121  0.00  0.00      A     
ATOM    638 HG21 ILE A  45      -3.977  -7.203 -21.177  0.00  0.00      A     
ATOM    639 HG22 ILE A  45      -3.973  -7.973 -19.602  0.00  0.00      A     
ATOM    640 HG23 ILE A  45      -3.481  -6.276 -19.751  0.00  0.00      A     
ATOM    641  CG1 ILE A  45      -5.914  -6.332 -18.426  0.00  0.00      A     
ATOM    642 HG11 ILE A  45      -6.904  -5.890 -18.328  0.00  0.00      A     
ATOM    643 HG12 ILE A  45      -5.188  -5.622 -18.032  0.00  0.00      A     
ATOM    644  CD  ILE A  45      -5.887  -7.607 -17.566  0.00  0.00      A     
ATOM    645  HD1 ILE A  45      -4.916  -8.097 -17.613  0.00  0.00      A     
ATOM    646  HD2 ILE A  45      -6.663  -8.288 -17.898  0.00  0.00      A     
ATOM    647  HD3 ILE A  45      -6.096  -7.374 -16.528  0.00  0.00      A     
ATOM    648  C   ILE A  45      -7.523  -5.408 -21.041  0.00  0.00      A     
ATOM    649  O   ILE A  45      -8.228  -4.669 -20.354  0.00  0.00      A     
ATOM    650  N   THR A  46      -8.060  -6.261 -21.923  0.00  0.00      A     
ATOM    651  HN  THR A  46      -7.424  -6.848 -22.458  0.00  0.00      A     
ATOM    652  CA  THR A  46      -9.522  -6.488 -22.061  0.00  0.00      A     
ATOM    653  HA  THR A  46     -10.029  -5.544 -21.859  0.00  0.00      A     
ATOM    654  CB  THR A  46      -9.955  -6.926 -23.474  0.00  0.00      A     
ATOM    655  HB  THR A  46     -10.984  -7.285 -23.436  0.00  0.00      A     
ATOM    656  CG2 THR A  46      -9.910  -5.782 -24.467  0.00  0.00      A     
ATOM    657 HG21 THR A  46      -8.893  -5.399 -24.558  0.00  0.00      A     
ATOM    658 HG22 THR A  46     -10.572  -4.990 -24.128  0.00  0.00      A     
ATOM    659 HG23 THR A  46     -10.260  -6.136 -25.434  0.00  0.00      A     
ATOM    660  OG1 THR A  46      -9.157  -7.926 -24.063  0.00  0.00      A     
ATOM    661  HG1 THR A  46      -9.048  -8.660 -23.425  0.00  0.00      A     
ATOM    662  C   THR A  46     -10.083  -7.495 -21.050  0.00  0.00      A     
ATOM    663  O   THR A  46      -9.366  -8.349 -20.524  0.00  0.00      A     
ATOM    664  N   ALA A  47     -11.392  -7.440 -20.805  0.00  0.00      A     
ATOM    665  HN  ALA A  47     -11.910  -6.722 -21.301  0.00  0.00      A     
ATOM    666  CA  ALA A  47     -12.118  -8.109 -19.713  0.00  0.00      A     
ATOM    667  HA  ALA A  47     -11.941  -7.541 -18.798  0.00  0.00      A     
ATOM    668  CB  ALA A  47     -13.604  -7.969 -20.054  0.00  0.00      A     
ATOM    669  HB1 ALA A  47     -13.848  -8.560 -20.938  0.00  0.00      A     
ATOM    670  HB2 ALA A  47     -13.846  -6.926 -20.250  0.00  0.00      A     
ATOM    671  HB3 ALA A  47     -14.204  -8.309 -19.213  0.00  0.00      A     
ATOM    672  C   ALA A  47     -11.744  -9.579 -19.378  0.00  0.00      A     
ATOM    673  O   ALA A  47     -11.513  -9.910 -18.216  0.00  0.00      A     
ATOM    674  N   ASP A  48     -11.643 -10.471 -20.369  0.00  0.00      A     
ATOM    675  HN  ASP A  48     -11.888 -10.167 -21.303  0.00  0.00      A     
ATOM    676  CA  ASP A  48     -11.315 -11.899 -20.170  0.00  0.00      A     
ATOM    677  HA  ASP A  48     -12.074 -12.326 -19.513  0.00  0.00      A     
ATOM    678  CB  ASP A  48     -11.422 -12.608 -21.531  0.00  0.00      A     
ATOM    679  HB1 ASP A  48     -10.934 -12.005 -22.287  0.00  0.00      A     
ATOM    680  HB2 ASP A  48     -12.476 -12.686 -21.796  0.00  0.00      A     
ATOM    681  CG  ASP A  48     -10.755 -13.979 -21.598  0.00  0.00      A     
ATOM    682  OD1 ASP A  48      -9.560 -14.022 -21.959  0.00  0.00      A     
ATOM    683  OD2 ASP A  48     -11.412 -15.001 -21.295  0.00  0.00      A     
ATOM    684  C   ASP A  48      -9.956 -12.178 -19.485  0.00  0.00      A     
ATOM    685  O   ASP A  48      -9.775 -13.253 -18.909  0.00  0.00      A     
ATOM    686  N   LYS A  49      -9.010 -11.230 -19.517  0.00  0.00      A     
ATOM    687  HN  LYS A  49      -9.256 -10.346 -19.944  0.00  0.00      A     
ATOM    688  CA  LYS A  49      -7.695 -11.339 -18.857  0.00  0.00      A     
ATOM    689  HA  LYS A  49      -7.357 -12.369 -18.946  0.00  0.00      A     
ATOM    690  CB  LYS A  49      -6.678 -10.418 -19.556  0.00  0.00      A     
ATOM    691  HB1 LYS A  49      -5.821 -10.253 -18.901  0.00  0.00      A     
ATOM    692  HB2 LYS A  49      -7.146  -9.455 -19.746  0.00  0.00      A     
ATOM    693  CG  LYS A  49      -6.142 -10.965 -20.885  0.00  0.00      A     
ATOM    694  HG1 LYS A  49      -5.476 -10.216 -21.316  0.00  0.00      A     
ATOM    695  HG2 LYS A  49      -6.968 -11.134 -21.572  0.00  0.00      A     
ATOM    696  CD  LYS A  49      -5.356 -12.269 -20.684  0.00  0.00      A     
ATOM    697  HD1 LYS A  49      -6.028 -13.082 -20.411  0.00  0.00      A     
ATOM    698  HD2 LYS A  49      -4.644 -12.125 -19.873  0.00  0.00      A     
ATOM    699  CE  LYS A  49      -4.573 -12.689 -21.922  0.00  0.00      A     
ATOM    700  HE1 LYS A  49      -3.980 -13.567 -21.652  0.00  0.00      A     
ATOM    701  HE2 LYS A  49      -3.879 -11.890 -22.203  0.00  0.00      A     
ATOM    702  NZ  LYS A  49      -5.460 -13.028 -23.055  0.00  0.00      A     
ATOM    703  HZ1 LYS A  49      -5.933 -12.204 -23.421  0.00  0.00      A     
ATOM    704  HZ2 LYS A  49      -6.168 -13.703 -22.776  0.00  0.00      A     
ATOM    705  HZ3 LYS A  49      -4.917 -13.452 -23.801  0.00  0.00      A     
ATOM    706  C   LYS A  49      -7.722 -11.138 -17.336  0.00  0.00      A     
ATOM    707  O   LYS A  49      -6.703 -11.378 -16.691  0.00  0.00      A     
ATOM    708  N   GLN A  50      -8.879 -10.822 -16.753  0.00  0.00      A     
ATOM    709  HN  GLN A  50      -9.661 -10.586 -17.348  0.00  0.00      A     
ATOM    710  CA  GLN A  50      -9.146 -11.116 -15.341  0.00  0.00      A     
ATOM    711  HA  GLN A  50      -8.414 -10.598 -14.720  0.00  0.00      A     
ATOM    712  CB  GLN A  50     -10.552 -10.640 -14.940  0.00  0.00      A     
ATOM    713  HB1 GLN A  50     -10.797 -11.080 -13.972  0.00  0.00      A     
ATOM    714  HB2 GLN A  50     -11.285 -11.000 -15.664  0.00  0.00      A     
ATOM    715  CG  GLN A  50     -10.671  -9.122 -14.793  0.00  0.00      A     
ATOM    716  HG1 GLN A  50     -10.627  -8.645 -15.771  0.00  0.00      A     
ATOM    717  HG2 GLN A  50      -9.836  -8.764 -14.192  0.00  0.00      A     
ATOM    718  CD  GLN A  50     -11.977  -8.735 -14.110  0.00  0.00      A     
ATOM    719  OE1 GLN A  50     -13.057  -9.219 -14.419  0.00  0.00      A     
ATOM    720  NE2 GLN A  50     -11.955  -7.881 -13.125  0.00  0.00      A     
ATOM    721 HE21 GLN A  50     -12.834  -7.601 -12.738  0.00  0.00      A     
ATOM    722 HE22 GLN A  50     -11.075  -7.450 -12.855  0.00  0.00      A     
ATOM    723  C   GLN A  50      -9.059 -12.622 -15.032  0.00  0.00      A     
ATOM    724  O   GLN A  50      -9.826 -13.428 -15.565  0.00  0.00      A     
ATOM    725  N   TYR A  51      -8.229 -12.988 -14.061  0.00  0.00      A     
ATOM    726  HN  TYR A  51      -7.547 -12.296 -13.761  0.00  0.00      A     
ATOM    727  CA  TYR A  51      -8.629 -13.974 -13.053  0.00  0.00      A     
ATOM    728  HA  TYR A  51      -8.940 -14.897 -13.542  0.00  0.00      A     
ATOM    729  CB  TYR A  51      -7.428 -14.272 -12.148  0.00  0.00      A     
ATOM    730  HB1 TYR A  51      -7.757 -14.912 -11.330  0.00  0.00      A     
ATOM    731  HB2 TYR A  51      -7.070 -13.337 -11.721  0.00  0.00      A     
ATOM    732  CG  TYR A  51      -6.278 -14.954 -12.863  0.00  0.00      A     
ATOM    733  CD1 TYR A  51      -6.354 -16.333 -13.118  0.00  0.00      A     
ATOM    734  HD1 TYR A  51      -7.203 -16.892 -12.752  0.00  0.00      A     
ATOM    735  CE1 TYR A  51      -5.358 -16.961 -13.890  0.00  0.00      A     
ATOM    736  HE1 TYR A  51      -5.426 -18.007 -14.127  0.00  0.00      A     
ATOM    737  CZ  TYR A  51      -4.273 -16.217 -14.390  0.00  0.00      A     
ATOM    738  OH  TYR A  51      -3.374 -16.824 -15.205  0.00  0.00      A     
ATOM    739  HH  TYR A  51      -3.808 -17.595 -15.627  0.00  0.00      A     
ATOM    740  CE2 TYR A  51      -4.157 -14.848 -14.076  0.00  0.00      A     
ATOM    741  HE2 TYR A  51      -3.324 -14.287 -14.467  0.00  0.00      A     
ATOM    742  CD2 TYR A  51      -5.167 -14.215 -13.319  0.00  0.00      A     
ATOM    743  HD2 TYR A  51      -5.110 -13.154 -13.117  0.00  0.00      A     
ATOM    744  C   TYR A  51      -9.820 -13.400 -12.257  0.00  0.00      A     
ATOM    745  O   TYR A  51      -9.723 -12.281 -11.754  0.00  0.00      A     
ATOM    746  N   LYS A  52     -10.946 -14.128 -12.205  0.00  0.00      A     
ATOM    747  HN  LYS A  52     -10.823 -15.080 -12.550  0.00  0.00      A     
ATOM    748  CA  LYS A  52     -12.349 -13.747 -11.850  0.00  0.00      A     
ATOM    749  HA  LYS A  52     -12.703 -13.087 -12.645  0.00  0.00      A     
ATOM    750  CB  LYS A  52     -13.184 -15.043 -11.938  0.00  0.00      A     
ATOM    751  HB1 LYS A  52     -13.061 -15.597 -11.010  0.00  0.00      A     
ATOM    752  HB2 LYS A  52     -12.809 -15.672 -12.749  0.00  0.00      A     
ATOM    753  CG  LYS A  52     -14.681 -14.821 -12.188  0.00  0.00      A     
ATOM    754  HG1 LYS A  52     -14.838 -14.558 -13.231  0.00  0.00      A     
ATOM    755  HG2 LYS A  52     -15.047 -13.997 -11.579  0.00  0.00      A     
ATOM    756  CD  LYS A  52     -15.460 -16.102 -11.858  0.00  0.00      A     
ATOM    757  HD1 LYS A  52     -15.183 -16.462 -10.865  0.00  0.00      A     
ATOM    758  HD2 LYS A  52     -15.215 -16.868 -12.591  0.00  0.00      A     
ATOM    759  CE  LYS A  52     -16.960 -15.816 -11.873  0.00  0.00      A     
ATOM    760  HE1 LYS A  52     -17.231 -15.394 -12.843  0.00  0.00      A     
ATOM    761  HE2 LYS A  52     -17.177 -15.071 -11.103  0.00  0.00      A     
ATOM    762  NZ  LYS A  52     -17.752 -17.037 -11.621  0.00  0.00      A     
ATOM    763  HZ1 LYS A  52     -17.396 -17.549 -10.818  0.00  0.00      A     
ATOM    764  HZ2 LYS A  52     -17.739 -17.656 -12.427  0.00  0.00      A     
ATOM    765  HZ3 LYS A  52     -18.723 -16.799 -11.438  0.00  0.00      A     
ATOM    766  C   LYS A  52     -12.620 -12.943 -10.540  0.00  0.00      A     
ATOM    767  O   LYS A  52     -13.417 -13.354  -9.693  0.00  0.00      A     
ATOM    768  N   GLY A  53     -11.967 -11.796 -10.355  0.00  0.00      A     
ATOM    769  HN  GLY A  53     -11.269 -11.576 -11.055  0.00  0.00      A     
ATOM    770  CA  GLY A  53     -12.099 -10.859  -9.221  0.00  0.00      A     
ATOM    771  HA1 GLY A  53     -12.958 -11.115  -8.602  0.00  0.00      A     
ATOM    772  HA2 GLY A  53     -12.261  -9.853  -9.611  0.00  0.00      A     
ATOM    773  C   GLY A  53     -10.839 -10.814  -8.345  0.00  0.00      A     
ATOM    774  O   GLY A  53      -9.829 -10.236  -8.738  0.00  0.00      A     
ATOM    775  N   ILE A  54     -10.873 -11.492  -7.194  0.00  0.00      A     
ATOM    776  HN  ILE A  54     -11.767 -11.902  -6.941  0.00  0.00      A     
ATOM    777  CA  ILE A  54      -9.691 -11.788  -6.338  0.00  0.00      A     
ATOM    778  HA  ILE A  54      -8.792 -11.685  -6.948  0.00  0.00      A     
ATOM    779  CB  ILE A  54      -9.546 -10.800  -5.154  0.00  0.00      A     
ATOM    780  HB  ILE A  54      -8.766 -11.187  -4.496  0.00  0.00      A     
ATOM    781  CG2 ILE A  54      -9.062  -9.430  -5.655  0.00  0.00      A     
ATOM    782 HG21 ILE A  54      -9.835  -8.947  -6.253  0.00  0.00      A     
ATOM    783 HG22 ILE A  54      -8.167  -9.554  -6.266  0.00  0.00      A     
ATOM    784 HG23 ILE A  54      -8.808  -8.787  -4.813  0.00  0.00      A     
ATOM    785  CG1 ILE A  54     -10.847 -10.681  -4.330  0.00  0.00      A     
ATOM    786 HG11 ILE A  54     -11.236 -11.678  -4.136  0.00  0.00      A     
ATOM    787 HG12 ILE A  54     -11.597 -10.130  -4.899  0.00  0.00      A     
ATOM    788  CD  ILE A  54     -10.653  -9.995  -2.973  0.00  0.00      A     
ATOM    789  HD1 ILE A  54      -9.909 -10.539  -2.390  0.00  0.00      A     
ATOM    790  HD2 ILE A  54     -11.597  -9.999  -2.428  0.00  0.00      A     
ATOM    791  HD3 ILE A  54     -10.331  -8.963  -3.107  0.00  0.00      A     
ATOM    792  C   ILE A  54      -9.639 -13.239  -5.823  0.00  0.00      A     
ATOM    793  O   ILE A  54      -8.591 -13.697  -5.374  0.00  0.00      A     
ATOM    794  N   ILE A  55     -10.727 -14.001  -5.969  0.00  0.00      A     
ATOM    795  HN  ILE A  55     -11.565 -13.551  -6.321  0.00  0.00      A     
ATOM    796  CA  ILE A  55     -10.849 -15.433  -5.637  0.00  0.00      A     
ATOM    797  HA  ILE A  55      -9.929 -15.765  -5.163  0.00  0.00      A     
ATOM    798  CB  ILE A  55     -11.972 -15.686  -4.598  0.00  0.00      A     
ATOM    799  HB  ILE A  55     -12.931 -15.515  -5.086  0.00  0.00      A     
ATOM    800  CG2 ILE A  55     -11.951 -17.145  -4.104  0.00  0.00      A     
ATOM    801 HG21 ILE A  55     -10.962 -17.413  -3.732  0.00  0.00      A     
ATOM    802 HG22 ILE A  55     -12.235 -17.824  -4.901  0.00  0.00      A     
ATOM    803 HG23 ILE A  55     -12.671 -17.277  -3.298  0.00  0.00      A     
ATOM    804  CG1 ILE A  55     -11.921 -14.740  -3.373  0.00  0.00      A     
ATOM    805 HG11 ILE A  55     -12.749 -14.983  -2.709  0.00  0.00      A     
ATOM    806 HG12 ILE A  55     -12.093 -13.719  -3.708  0.00  0.00      A     
ATOM    807  CD  ILE A  55     -10.628 -14.772  -2.543  0.00  0.00      A     
ATOM    808  HD1 ILE A  55     -10.464 -15.768  -2.134  0.00  0.00      A     
ATOM    809  HD2 ILE A  55     -10.717 -14.067  -1.716  0.00  0.00      A     
ATOM    810  HD3 ILE A  55      -9.772 -14.486  -3.150  0.00  0.00      A     
ATOM    811  C   ILE A  55     -10.991 -16.254  -6.935  0.00  0.00      A     
ATOM    812  O   ILE A  55     -12.052 -16.790  -7.249  0.00  0.00      A     
ATOM    813  N   ASP A  56      -9.911 -16.305  -7.723  0.00  0.00      A     
ATOM    814  HN  ASP A  56      -9.087 -15.864  -7.337  0.00  0.00      A     
ATOM    815  CA  ASP A  56      -9.712 -17.193  -8.893  0.00  0.00      A     
ATOM    816  HA  ASP A  56     -10.136 -18.173  -8.678  0.00  0.00      A     
ATOM    817  CB  ASP A  56     -10.461 -16.598 -10.089  0.00  0.00      A     
ATOM    818  HB1 ASP A  56     -10.029 -15.619 -10.292  0.00  0.00      A     
ATOM    819  HB2 ASP A  56     -11.501 -16.460  -9.804  0.00  0.00      A     
ATOM    820  CG  ASP A  56     -10.423 -17.458 -11.360  0.00  0.00      A     
ATOM    821  OD1 ASP A  56     -10.739 -18.670 -11.286  0.00  0.00      A     
ATOM    822  OD2 ASP A  56     -10.096 -16.892 -12.430  0.00  0.00      A     
ATOM    823  C   ASP A  56      -8.223 -17.418  -9.258  0.00  0.00      A     
ATOM    824  O   ASP A  56      -7.850 -18.505  -9.694  0.00  0.00      A     
ATOM    825  N   CYS A  57      -7.344 -16.435  -9.013  0.00  0.00      A     
ATOM    826  HN  CYS A  57      -7.695 -15.572  -8.631  0.00  0.00      A     
ATOM    827  CA  CYS A  57      -5.884 -16.581  -9.139  0.00  0.00      A     
ATOM    828  HA  CYS A  57      -5.609 -16.651 -10.193  0.00  0.00      A     
ATOM    829  CB  CYS A  57      -5.201 -15.347  -8.515  0.00  0.00      A     
ATOM    830  HB1 CYS A  57      -4.155 -15.591  -8.320  0.00  0.00      A     
ATOM    831  HB2 CYS A  57      -5.673 -15.104  -7.562  0.00  0.00      A     
ATOM    832  SG  CYS A  57      -5.218 -13.892  -9.595  0.00  0.00      A     
ATOM    833  HG1 CYS A  57      -6.499 -13.507  -9.466  0.00  0.00      A     
ATOM    834  C   CYS A  57      -5.354 -17.851  -8.441  0.00  0.00      A     
ATOM    835  O   CYS A  57      -4.668 -18.671  -9.049  0.00  0.00      A     
ATOM    836  N   VAL A  58      -5.695 -18.023  -7.161  0.00  0.00      A     
ATOM    837  HN  VAL A  58      -6.308 -17.315  -6.764  0.00  0.00      A     
ATOM    838  CA  VAL A  58      -5.195 -19.079  -6.251  0.00  0.00      A     
ATOM    839  HA  VAL A  58      -4.115 -19.073  -6.304  0.00  0.00      A     
ATOM    840  CB  VAL A  58      -5.611 -18.774  -4.796  0.00  0.00      A     
ATOM    841  HB  VAL A  58      -6.696 -18.754  -4.742  0.00  0.00      A     
ATOM    842  CG1 VAL A  58      -5.098 -19.791  -3.778  0.00  0.00      A     
ATOM    843 HG11 VAL A  58      -5.533 -20.771  -3.961  0.00  0.00      A     
ATOM    844 HG12 VAL A  58      -5.384 -19.475  -2.778  0.00  0.00      A     
ATOM    845 HG13 VAL A  58      -4.016 -19.859  -3.832  0.00  0.00      A     
ATOM    846  CG2 VAL A  58      -5.076 -17.422  -4.302  0.00  0.00      A     
ATOM    847 HG21 VAL A  58      -5.263 -16.628  -5.020  0.00  0.00      A     
ATOM    848 HG22 VAL A  58      -4.007 -17.472  -4.110  0.00  0.00      A     
ATOM    849 HG23 VAL A  58      -5.584 -17.161  -3.376  0.00  0.00      A     
ATOM    850  C   VAL A  58      -5.594 -20.504  -6.652  0.00  0.00      A     
ATOM    851  O   VAL A  58      -4.899 -21.456  -6.303  0.00  0.00      A     
ATOM    852  N   VAL A  59      -6.636 -20.665  -7.468  0.00  0.00      A     
ATOM    853  HN  VAL A  59      -7.153 -19.833  -7.731  0.00  0.00      A     
ATOM    854  CA  VAL A  59      -7.059 -21.960  -8.059  0.00  0.00      A     
ATOM    855  HA  VAL A  59      -6.531 -22.765  -7.556  0.00  0.00      A     
ATOM    856  CB  VAL A  59      -8.557 -22.236  -7.843  0.00  0.00      A     
ATOM    857  HB  VAL A  59      -8.817 -23.188  -8.304  0.00  0.00      A     
ATOM    858  CG1 VAL A  59      -8.877 -22.358  -6.351  0.00  0.00      A     
ATOM    859 HG11 VAL A  59      -8.748 -21.398  -5.853  0.00  0.00      A     
ATOM    860 HG12 VAL A  59      -8.222 -23.095  -5.890  0.00  0.00      A     
ATOM    861 HG13 VAL A  59      -9.907 -22.691  -6.231  0.00  0.00      A     
ATOM    862  CG2 VAL A  59      -9.425 -21.143  -8.458  0.00  0.00      A     
ATOM    863 HG21 VAL A  59      -9.227 -21.052  -9.524  0.00  0.00      A     
ATOM    864 HG22 VAL A  59      -9.232 -20.188  -7.976  0.00  0.00      A     
ATOM    865 HG23 VAL A  59     -10.472 -21.399  -8.326  0.00  0.00      A     
ATOM    866  C   VAL A  59      -6.679 -22.107  -9.537  0.00  0.00      A     
ATOM    867  O   VAL A  59      -7.175 -22.996 -10.228  0.00  0.00      A     
ATOM    868  N   ARG A  60      -5.784 -21.245 -10.041  0.00  0.00      A     
ATOM    869  HN  ARG A  60      -5.487 -20.495  -9.425  0.00  0.00      A     
ATOM    870  CA  ARG A  60      -5.322 -21.232 -11.444  0.00  0.00      A     
ATOM    871  HA  ARG A  60      -5.506 -22.202 -11.902  0.00  0.00      A     
ATOM    872  CB  ARG A  60      -6.121 -20.186 -12.230  0.00  0.00      A     
ATOM    873  HB1 ARG A  60      -5.629 -20.036 -13.188  0.00  0.00      A     
ATOM    874  HB2 ARG A  60      -6.126 -19.236 -11.691  0.00  0.00      A     
ATOM    875  CG  ARG A  60      -7.564 -20.648 -12.487  0.00  0.00      A     
ATOM    876  HG1 ARG A  60      -8.061 -20.844 -11.540  0.00  0.00      A     
ATOM    877  HG2 ARG A  60      -7.551 -21.564 -13.075  0.00  0.00      A     
ATOM    878  CD  ARG A  60      -8.382 -19.591 -13.217  0.00  0.00      A     
ATOM    879  HD1 ARG A  60      -8.405 -18.704 -12.587  0.00  0.00      A     
ATOM    880  HD2 ARG A  60      -9.405 -19.947 -13.342  0.00  0.00      A     
ATOM    881  NE  ARG A  60      -7.821 -19.260 -14.534  0.00  0.00      A     
ATOM    882  HE  ARG A  60      -7.069 -19.826 -14.918  0.00  0.00      A     
ATOM    883  CZ  ARG A  60      -8.137 -18.231 -15.266  0.00  0.00      A     
ATOM    884  NH1 ARG A  60      -9.047 -17.376 -14.967  0.00  0.00      A     
ATOM    885 HH11 ARG A  60      -9.118 -16.573 -15.571  0.00  0.00      A     
ATOM    886 HH12 ARG A  60      -9.493 -17.405 -14.051  0.00  0.00      A     
ATOM    887  NH2 ARG A  60      -7.490 -17.988 -16.340  0.00  0.00      A     
ATOM    888 HH21 ARG A  60      -7.727 -17.134 -16.820  0.00  0.00      A     
ATOM    889 HH22 ARG A  60      -6.623 -18.491 -16.511  0.00  0.00      A     
ATOM    890  C   ARG A  60      -3.825 -21.011 -11.620  0.00  0.00      A     
ATOM    891  O   ARG A  60      -3.158 -21.913 -12.118  0.00  0.00      A     
ATOM    892  N   ILE A  61      -3.263 -19.879 -11.192  0.00  0.00      A     
ATOM    893  HN  ILE A  61      -3.853 -19.225 -10.690  0.00  0.00      A     
ATOM    894  CA  ILE A  61      -1.837 -19.544 -11.412  0.00  0.00      A     
ATOM    895  HA  ILE A  61      -1.733 -19.468 -12.494  0.00  0.00      A     
ATOM    896  CB  ILE A  61      -1.439 -18.138 -10.894  0.00  0.00      A     
ATOM    897  HB  ILE A  61      -0.454 -17.926 -11.310  0.00  0.00      A     
ATOM    898  CG2 ILE A  61      -2.388 -17.086 -11.496  0.00  0.00      A     
ATOM    899 HG21 ILE A  61      -1.992 -16.082 -11.346  0.00  0.00      A     
ATOM    900 HG22 ILE A  61      -3.376 -17.148 -11.042  0.00  0.00      A     
ATOM    901 HG23 ILE A  61      -2.477 -17.246 -12.570  0.00  0.00      A     
ATOM    902  CG1 ILE A  61      -1.318 -18.010  -9.358  0.00  0.00      A     
ATOM    903 HG11 ILE A  61      -0.563 -18.709  -9.004  0.00  0.00      A     
ATOM    904 HG12 ILE A  61      -2.258 -18.273  -8.884  0.00  0.00      A     
ATOM    905  CD  ILE A  61      -0.906 -16.612  -8.878  0.00  0.00      A     
ATOM    906  HD1 ILE A  61      -1.715 -15.900  -9.040  0.00  0.00      A     
ATOM    907  HD2 ILE A  61      -0.017 -16.283  -9.416  0.00  0.00      A     
ATOM    908  HD3 ILE A  61      -0.684 -16.645  -7.812  0.00  0.00      A     
ATOM    909  C   ILE A  61      -0.817 -20.648 -11.036  0.00  0.00      A     
ATOM    910  O   ILE A  61       0.061 -20.891 -11.868  0.00  0.00      A     
ATOM    911  N   PRO A  62      -0.957 -21.434  -9.935  0.00  0.00      A     
ATOM    912  CD  PRO A  62      -1.912 -21.317  -8.831  0.00  0.00      A     
ATOM    913  HD1 PRO A  62      -2.932 -21.119  -9.142  0.00  0.00      A     
ATOM    914  HD2 PRO A  62      -1.579 -20.540  -8.144  0.00  0.00      A     
ATOM    915  CG  PRO A  62      -1.878 -22.661  -8.117  0.00  0.00      A     
ATOM    916  HG1 PRO A  62      -2.203 -22.588  -7.080  0.00  0.00      A     
ATOM    917  HG2 PRO A  62      -2.495 -23.377  -8.662  0.00  0.00      A     
ATOM    918  CB  PRO A  62      -0.413 -23.054  -8.239  0.00  0.00      A     
ATOM    919  HB1 PRO A  62       0.176 -22.544  -7.478  0.00  0.00      A     
ATOM    920  HB2 PRO A  62      -0.292 -24.134  -8.151  0.00  0.00      A     
ATOM    921  CA  PRO A  62      -0.015 -22.525  -9.622  0.00  0.00      A     
ATOM    922  HA  PRO A  62       0.982 -22.098  -9.557  0.00  0.00      A     
ATOM    923  C   PRO A  62       0.060 -23.675 -10.641  0.00  0.00      A     
ATOM    924  O   PRO A  62       1.022 -24.439 -10.620  0.00  0.00      A     
ATOM    925  N   LYS A  63      -0.912 -23.783 -11.556  0.00  0.00      A     
ATOM    926  HN  LYS A  63      -1.667 -23.110 -11.490  0.00  0.00      A     
ATOM    927  CA  LYS A  63      -0.971 -24.799 -12.632  0.00  0.00      A     
ATOM    928  HA  LYS A  63      -0.066 -25.407 -12.593  0.00  0.00      A     
ATOM    929  CB  LYS A  63      -2.154 -25.752 -12.373  0.00  0.00      A     
ATOM    930  HB1 LYS A  63      -1.970 -26.273 -11.432  0.00  0.00      A     
ATOM    931  HB2 LYS A  63      -2.185 -26.505 -13.158  0.00  0.00      A     
ATOM    932  CG  LYS A  63      -3.523 -25.052 -12.280  0.00  0.00      A     
ATOM    933  HG1 LYS A  63      -3.716 -24.469 -13.180  0.00  0.00      A     
ATOM    934  HG2 LYS A  63      -3.509 -24.387 -11.416  0.00  0.00      A     
ATOM    935  CD  LYS A  63      -4.663 -26.056 -12.091  0.00  0.00      A     
ATOM    936  HD1 LYS A  63      -4.334 -26.822 -11.389  0.00  0.00      A     
ATOM    937  HD2 LYS A  63      -4.905 -26.544 -13.036  0.00  0.00      A     
ATOM    938  CE  LYS A  63      -5.897 -25.367 -11.499  0.00  0.00      A     
ATOM    939  HE1 LYS A  63      -5.575 -24.670 -10.719  0.00  0.00      A     
ATOM    940  HE2 LYS A  63      -6.511 -26.129 -11.008  0.00  0.00      A     
ATOM    941  NZ  LYS A  63      -6.737 -24.671 -12.505  0.00  0.00      A     
ATOM    942  HZ1 LYS A  63      -7.193 -25.364 -13.090  0.00  0.00      A     
ATOM    943  HZ2 LYS A  63      -6.222 -24.027 -13.100  0.00  0.00      A     
ATOM    944  HZ3 LYS A  63      -7.474 -24.157 -12.026  0.00  0.00      A     
ATOM    945  C   LYS A  63      -0.983 -24.191 -14.039  0.00  0.00      A     
ATOM    946  O   LYS A  63      -0.310 -24.690 -14.939  0.00  0.00      A     
ATOM    947  N   GLU A  64      -1.634 -23.045 -14.200  0.00  0.00      A     
ATOM    948  HN  GLU A  64      -2.177 -22.721 -13.409  0.00  0.00      A     
ATOM    949  CA  GLU A  64      -1.638 -22.209 -15.411  0.00  0.00      A     
ATOM    950  HA  GLU A  64      -1.921 -22.826 -16.261  0.00  0.00      A     
ATOM    951  CB  GLU A  64      -2.724 -21.133 -15.231  0.00  0.00      A     
ATOM    952  HB1 GLU A  64      -2.329 -20.290 -14.664  0.00  0.00      A     
ATOM    953  HB2 GLU A  64      -3.529 -21.573 -14.646  0.00  0.00      A     
ATOM    954  CG  GLU A  64      -3.345 -20.635 -16.541  0.00  0.00      A     
ATOM    955  HG1 GLU A  64      -3.553 -21.489 -17.189  0.00  0.00      A     
ATOM    956  HG2 GLU A  64      -2.633 -19.980 -17.050  0.00  0.00      A     
ATOM    957  CD  GLU A  64      -4.660 -19.895 -16.252  0.00  0.00      A     
ATOM    958  OE1 GLU A  64      -5.603 -20.520 -15.707  0.00  0.00      A     
ATOM    959  OE2 GLU A  64      -4.751 -18.669 -16.495  0.00  0.00      A     
ATOM    960  C   GLU A  64      -0.262 -21.590 -15.737  0.00  0.00      A     
ATOM    961  O   GLU A  64       0.072 -21.419 -16.908  0.00  0.00      A     
ATOM    962  N   GLN A  65       0.562 -21.320 -14.713  0.00  0.00      A     
ATOM    963  HN  GLN A  65       0.193 -21.447 -13.777  0.00  0.00      A     
ATOM    964  CA  GLN A  65       1.874 -20.646 -14.813  0.00  0.00      A     
ATOM    965  HA  GLN A  65       2.260 -20.759 -15.827  0.00  0.00      A     
ATOM    966  CB  GLN A  65       1.686 -19.145 -14.529  0.00  0.00      A     
ATOM    967  HB1 GLN A  65       2.639 -18.666 -14.747  0.00  0.00      A     
ATOM    968  HB2 GLN A  65       1.466 -19.018 -13.469  0.00  0.00      A     
ATOM    969  CG  GLN A  65       0.605 -18.399 -15.332  0.00  0.00      A     
ATOM    970  HG1 GLN A  65      -0.376 -18.813 -15.105  0.00  0.00      A     
ATOM    971  HG2 GLN A  65       0.795 -18.510 -16.400  0.00  0.00      A     
ATOM    972  CD  GLN A  65       0.584 -16.911 -14.989  0.00  0.00      A     
ATOM    973  OE1 GLN A  65       1.532 -16.336 -14.472  0.00  0.00      A     
ATOM    974  NE2 GLN A  65      -0.495 -16.207 -15.203  0.00  0.00      A     
ATOM    975 HE21 GLN A  65      -0.430 -15.226 -15.016  0.00  0.00      A     
ATOM    976 HE22 GLN A  65      -1.343 -16.620 -15.567  0.00  0.00      A     
ATOM    977  C   GLN A  65       2.968 -21.207 -13.857  0.00  0.00      A     
ATOM    978  O   GLN A  65       3.987 -20.551 -13.618  0.00  0.00      A     
ATOM    979  N   GLY A  66       2.740 -22.384 -13.260  0.00  0.00      A     
ATOM    980  HN  GLY A  66       1.890 -22.861 -13.507  0.00  0.00      A     
ATOM    981  CA  GLY A  66       3.605 -23.006 -12.236  0.00  0.00      A     
ATOM    982  HA1 GLY A  66       4.647 -22.954 -12.552  0.00  0.00      A     
ATOM    983  HA2 GLY A  66       3.339 -24.059 -12.146  0.00  0.00      A     
ATOM    984  C   GLY A  66       3.503 -22.372 -10.836  0.00  0.00      A     
ATOM    985  O   GLY A  66       3.124 -21.209 -10.686  0.00  0.00      A     
ATOM    986  N   VAL A  67       3.825 -23.123  -9.777  0.00  0.00      A     
ATOM    987  HN  VAL A  67       4.175 -24.058  -9.959  0.00  0.00      A     
ATOM    988  CA  VAL A  67       3.630 -22.678  -8.369  0.00  0.00      A     
ATOM    989  HA  VAL A  67       2.590 -22.383  -8.261  0.00  0.00      A     
ATOM    990  CB  VAL A  67       3.848 -23.796  -7.336  0.00  0.00      A     
ATOM    991  HB  VAL A  67       3.586 -23.403  -6.353  0.00  0.00      A     
ATOM    992  CG1 VAL A  67       2.932 -24.991  -7.607  0.00  0.00      A     
ATOM    993 HG11 VAL A  67       3.189 -25.467  -8.554  0.00  0.00      A     
ATOM    994 HG12 VAL A  67       1.897 -24.664  -7.642  0.00  0.00      A     
ATOM    995 HG13 VAL A  67       3.037 -25.720  -6.806  0.00  0.00      A     
ATOM    996  CG2 VAL A  67       5.287 -24.299  -7.274  0.00  0.00      A     
ATOM    997 HG21 VAL A  67       5.957 -23.494  -6.980  0.00  0.00      A     
ATOM    998 HG22 VAL A  67       5.597 -24.693  -8.241  0.00  0.00      A     
ATOM    999 HG23 VAL A  67       5.364 -25.093  -6.532  0.00  0.00      A     
ATOM   1000  C   VAL A  67       4.425 -21.431  -7.965  0.00  0.00      A     
ATOM   1001  O   VAL A  67       3.935 -20.635  -7.165  0.00  0.00      A     
ATOM   1002  N   LEU A  68       5.590 -21.181  -8.576  0.00  0.00      A     
ATOM   1003  HN  LEU A  68       5.929 -21.877  -9.238  0.00  0.00      A     
ATOM   1004  CA  LEU A  68       6.379 -19.946  -8.420  0.00  0.00      A     
ATOM   1005  HA  LEU A  68       6.667 -19.859  -7.373  0.00  0.00      A     
ATOM   1006  CB  LEU A  68       7.659 -20.087  -9.270  0.00  0.00      A     
ATOM   1007  HB1 LEU A  68       7.366 -20.247 -10.309  0.00  0.00      A     
ATOM   1008  HB2 LEU A  68       8.195 -20.978  -8.937  0.00  0.00      A     
ATOM   1009  CG  LEU A  68       8.636 -18.896  -9.228  0.00  0.00      A     
ATOM   1010  HG  LEU A  68       8.143 -18.005  -9.616  0.00  0.00      A     
ATOM   1011  CD1 LEU A  68       9.161 -18.600  -7.824  0.00  0.00      A     
ATOM   1012 HD11 LEU A  68       9.878 -17.781  -7.863  0.00  0.00      A     
ATOM   1013 HD12 LEU A  68       9.649 -19.488  -7.420  0.00  0.00      A     
ATOM   1014 HD13 LEU A  68       8.342 -18.311  -7.169  0.00  0.00      A     
ATOM   1015  CD2 LEU A  68       9.842 -19.190 -10.116  0.00  0.00      A     
ATOM   1016 HD21 LEU A  68       9.510 -19.373 -11.138  0.00  0.00      A     
ATOM   1017 HD22 LEU A  68      10.366 -20.073  -9.749  0.00  0.00      A     
ATOM   1018 HD23 LEU A  68      10.526 -18.343 -10.110  0.00  0.00      A     
ATOM   1019  C   LEU A  68       5.590 -18.664  -8.756  0.00  0.00      A     
ATOM   1020  O   LEU A  68       5.874 -17.600  -8.204  0.00  0.00      A     
ATOM   1021  N   SER A  69       4.550 -18.757  -9.592  0.00  0.00      A     
ATOM   1022  HN  SER A  69       4.354 -19.672  -9.985  0.00  0.00      A     
ATOM   1023  CA  SER A  69       3.611 -17.658  -9.888  0.00  0.00      A     
ATOM   1024  HA  SER A  69       4.175 -16.868 -10.371  0.00  0.00      A     
ATOM   1025  CB  SER A  69       2.538 -18.108 -10.873  0.00  0.00      A     
ATOM   1026  HB1 SER A  69       3.004 -18.564 -11.747  0.00  0.00      A     
ATOM   1027  HB2 SER A  69       1.946 -17.247 -11.188  0.00  0.00      A     
ATOM   1028  OG  SER A  69       1.703 -19.042 -10.237  0.00  0.00      A     
ATOM   1029  HG1 SER A  69       2.083 -19.929 -10.422  0.00  0.00      A     
ATOM   1030  C   SER A  69       2.931 -17.017  -8.670  0.00  0.00      A     
ATOM   1031  O   SER A  69       2.571 -15.838  -8.746  0.00  0.00      A     
ATOM   1032  N   PHE A  70       2.828 -17.715  -7.531  0.00  0.00      A     
ATOM   1033  HN  PHE A  70       3.098 -18.694  -7.547  0.00  0.00      A     
ATOM   1034  CA  PHE A  70       2.430 -17.130  -6.238  0.00  0.00      A     
ATOM   1035  HA  PHE A  70       1.519 -16.558  -6.377  0.00  0.00      A     
ATOM   1036  CB  PHE A  70       2.184 -18.244  -5.211  0.00  0.00      A     
ATOM   1037  HB1 PHE A  70       2.217 -17.816  -4.208  0.00  0.00      A     
ATOM   1038  HB2 PHE A  70       2.992 -18.971  -5.275  0.00  0.00      A     
ATOM   1039  CG  PHE A  70       0.856 -18.948  -5.328  0.00  0.00      A     
ATOM   1040  CD1 PHE A  70      -0.328 -18.194  -5.399  0.00  0.00      A     
ATOM   1041  HD1 PHE A  70      -0.298 -17.115  -5.388  0.00  0.00      A     
ATOM   1042  CE1 PHE A  70      -1.568 -18.839  -5.449  0.00  0.00      A     
ATOM   1043  HE1 PHE A  70      -2.457 -18.235  -5.499  0.00  0.00      A     
ATOM   1044  CZ  PHE A  70      -1.636 -20.241  -5.399  0.00  0.00      A     
ATOM   1045  HZ  PHE A  70      -2.590 -20.749  -5.431  0.00  0.00      A     
ATOM   1046  CE2 PHE A  70      -0.456 -20.995  -5.297  0.00  0.00      A     
ATOM   1047  HE2 PHE A  70      -0.511 -22.072  -5.239  0.00  0.00      A     
ATOM   1048  CD2 PHE A  70       0.793 -20.351  -5.275  0.00  0.00      A     
ATOM   1049  HD2 PHE A  70       1.704 -20.930  -5.200  0.00  0.00      A     
ATOM   1050  C   PHE A  70       3.455 -16.173  -5.617  0.00  0.00      A     
ATOM   1051  O   PHE A  70       3.075 -15.221  -4.941  0.00  0.00      A     
ATOM   1052  N   TRP A  71       4.744 -16.423  -5.841  0.00  0.00      A     
ATOM   1053  HN  TRP A  71       4.960 -17.197  -6.459  0.00  0.00      A     
ATOM   1054  CA  TRP A  71       5.829 -15.926  -4.986  0.00  0.00      A     
ATOM   1055  HA  TRP A  71       5.423 -15.238  -4.244  0.00  0.00      A     
ATOM   1056  CB  TRP A  71       6.425 -17.116  -4.218  0.00  0.00      A     
ATOM   1057  HB1 TRP A  71       7.273 -16.765  -3.627  0.00  0.00      A     
ATOM   1058  HB2 TRP A  71       6.809 -17.836  -4.941  0.00  0.00      A     
ATOM   1059  CG  TRP A  71       5.494 -17.829  -3.278  0.00  0.00      A     
ATOM   1060  CD1 TRP A  71       4.988 -17.309  -2.136  0.00  0.00      A     
ATOM   1061  HD1 TRP A  71       5.201 -16.309  -1.772  0.00  0.00      A     
ATOM   1062  NE1 TRP A  71       4.249 -18.269  -1.469  0.00  0.00      A     
ATOM   1063  HE1 TRP A  71       3.878 -18.149  -0.534  0.00  0.00      A     
ATOM   1064  CE2 TRP A  71       4.227 -19.458  -2.160  0.00  0.00      A     
ATOM   1065  CZ2 TRP A  71       3.669 -20.712  -1.874  0.00  0.00      A     
ATOM   1066  HZ2 TRP A  71       3.091 -20.860  -0.974  0.00  0.00      A     
ATOM   1067  CH2 TRP A  71       3.904 -21.784  -2.750  0.00  0.00      A     
ATOM   1068  HH2 TRP A  71       3.512 -22.768  -2.522  0.00  0.00      A     
ATOM   1069  CZ3 TRP A  71       4.685 -21.581  -3.901  0.00  0.00      A     
ATOM   1070  HZ3 TRP A  71       4.884 -22.409  -4.568  0.00  0.00      A     
ATOM   1071  CE3 TRP A  71       5.233 -20.314  -4.182  0.00  0.00      A     
ATOM   1072  HE3 TRP A  71       5.840 -20.179  -5.066  0.00  0.00      A     
ATOM   1073  CD2 TRP A  71       5.027 -19.216  -3.318  0.00  0.00      A     
ATOM   1074  C   TRP A  71       6.911 -15.127  -5.728  0.00  0.00      A     
ATOM   1075  O   TRP A  71       7.834 -14.635  -5.079  0.00  0.00      A     
ATOM   1076  N   ARG A  72       6.787 -14.940  -7.056  0.00  0.00      A     
ATOM   1077  HN  ARG A  72       6.062 -15.488  -7.503  0.00  0.00      A     
ATOM   1078  CA  ARG A  72       7.611 -14.038  -7.907  0.00  0.00      A     
ATOM   1079  HA  ARG A  72       8.558 -14.537  -8.123  0.00  0.00      A     
ATOM   1080  CB  ARG A  72       6.906 -13.735  -9.251  0.00  0.00      A     
ATOM   1081  HB1 ARG A  72       7.550 -13.068  -9.828  0.00  0.00      A     
ATOM   1082  HB2 ARG A  72       5.975 -13.204  -9.047  0.00  0.00      A     
ATOM   1083  CG  ARG A  72       6.578 -14.957 -10.122  0.00  0.00      A     
ATOM   1084  HG1 ARG A  72       5.839 -15.559  -9.605  0.00  0.00      A     
ATOM   1085  HG2 ARG A  72       7.480 -15.548 -10.288  0.00  0.00      A     
ATOM   1086  CD  ARG A  72       5.989 -14.524 -11.474  0.00  0.00      A     
ATOM   1087  HD1 ARG A  72       6.746 -13.965 -12.028  0.00  0.00      A     
ATOM   1088  HD2 ARG A  72       5.155 -13.848 -11.290  0.00  0.00      A     
ATOM   1089  NE  ARG A  72       5.545 -15.682 -12.281  0.00  0.00      A     
ATOM   1090  HE  ARG A  72       6.184 -16.451 -12.418  0.00  0.00      A     
ATOM   1091  CZ  ARG A  72       4.406 -15.842 -12.910  0.00  0.00      A     
ATOM   1092  NH1 ARG A  72       3.419 -15.030 -12.891  0.00  0.00      A     
ATOM   1093 HH11 ARG A  72       2.651 -15.274 -13.504  0.00  0.00      A     
ATOM   1094 HH12 ARG A  72       3.592 -14.068 -12.660  0.00  0.00      A     
ATOM   1095  NH2 ARG A  72       4.176 -16.890 -13.594  0.00  0.00      A     
ATOM   1096 HH21 ARG A  72       3.312 -16.931 -14.112  0.00  0.00      A     
ATOM   1097 HH22 ARG A  72       4.868 -17.627 -13.627  0.00  0.00      A     
ATOM   1098  C   ARG A  72       7.961 -12.712  -7.205  0.00  0.00      A     
ATOM   1099  O   ARG A  72       7.110 -11.836  -7.081  0.00  0.00      A     
ATOM   1100  N   GLY A  73       9.195 -12.578  -6.722  0.00  0.00      A     
ATOM   1101  HN  GLY A  73       9.798 -13.394  -6.772  0.00  0.00      A     
ATOM   1102  CA  GLY A  73       9.711 -11.374  -6.048  0.00  0.00      A     
ATOM   1103  HA1 GLY A  73       9.281 -10.489  -6.518  0.00  0.00      A     
ATOM   1104  HA2 GLY A  73      10.791 -11.331  -6.196  0.00  0.00      A     
ATOM   1105  C   GLY A  73       9.456 -11.250  -4.533  0.00  0.00      A     
ATOM   1106  O   GLY A  73      10.026 -10.354  -3.920  0.00  0.00      A     
ATOM   1107  N   ASN A  74       8.659 -12.123  -3.897  0.00  0.00      A     
ATOM   1108  HN  ASN A  74       8.254 -12.880  -4.436  0.00  0.00      A     
ATOM   1109  CA  ASN A  74       8.292 -12.019  -2.468  0.00  0.00      A     
ATOM   1110  HA  ASN A  74       7.716 -11.100  -2.340  0.00  0.00      A     
ATOM   1111  CB  ASN A  74       7.373 -13.202  -2.103  0.00  0.00      A     
ATOM   1112  HB1 ASN A  74       7.903 -14.143  -2.245  0.00  0.00      A     
ATOM   1113  HB2 ASN A  74       6.500 -13.198  -2.754  0.00  0.00      A     
ATOM   1114  CG  ASN A  74       6.878 -13.135  -0.668  0.00  0.00      A     
ATOM   1115  OD1 ASN A  74       5.805 -12.648  -0.369  0.00  0.00      A     
ATOM   1116  ND2 ASN A  74       7.645 -13.594   0.282  0.00  0.00      A     
ATOM   1117 HD21 ASN A  74       7.271 -13.593   1.207  0.00  0.00      A     
ATOM   1118 HD22 ASN A  74       8.503 -14.080   0.045  0.00  0.00      A     
ATOM   1119  C   ASN A  74       9.498 -11.892  -1.504  0.00  0.00      A     
ATOM   1120  O   ASN A  74       9.416 -11.167  -0.511  0.00  0.00      A     
ATOM   1121  N   LEU A  75      10.637 -12.518  -1.821  0.00  0.00      A     
ATOM   1122  HN  LEU A  75      10.610 -13.165  -2.594  0.00  0.00      A     
ATOM   1123  CA  LEU A  75      11.896 -12.396  -1.071  0.00  0.00      A     
ATOM   1124  HA  LEU A  75      11.725 -12.826  -0.084  0.00  0.00      A     
ATOM   1125  CB  LEU A  75      12.949 -13.262  -1.793  0.00  0.00      A     
ATOM   1126  HB1 LEU A  75      13.126 -12.844  -2.785  0.00  0.00      A     
ATOM   1127  HB2 LEU A  75      12.531 -14.262  -1.925  0.00  0.00      A     
ATOM   1128  CG  LEU A  75      14.305 -13.410  -1.079  0.00  0.00      A     
ATOM   1129  HG  LEU A  75      14.801 -12.440  -1.034  0.00  0.00      A     
ATOM   1130  CD1 LEU A  75      14.176 -13.972   0.333  0.00  0.00      A     
ATOM   1131 HD11 LEU A  75      13.613 -14.906   0.317  0.00  0.00      A     
ATOM   1132 HD12 LEU A  75      13.678 -13.254   0.978  0.00  0.00      A     
ATOM   1133 HD13 LEU A  75      15.167 -14.163   0.746  0.00  0.00      A     
ATOM   1134  CD2 LEU A  75      15.191 -14.370  -1.870  0.00  0.00      A     
ATOM   1135 HD21 LEU A  75      16.165 -14.457  -1.391  0.00  0.00      A     
ATOM   1136 HD22 LEU A  75      15.323 -14.007  -2.889  0.00  0.00      A     
ATOM   1137 HD23 LEU A  75      14.728 -15.357  -1.904  0.00  0.00      A     
ATOM   1138  C   LEU A  75      12.346 -10.932  -0.849  0.00  0.00      A     
ATOM   1139  O   LEU A  75      12.924 -10.610   0.186  0.00  0.00      A     
ATOM   1140  N   ALA A  76      11.981 -10.008  -1.744  0.00  0.00      A     
ATOM   1141  HN  ALA A  76      11.453 -10.312  -2.555  0.00  0.00      A     
ATOM   1142  CA  ALA A  76      12.145  -8.564  -1.558  0.00  0.00      A     
ATOM   1143  HA  ALA A  76      13.208  -8.335  -1.519  0.00  0.00      A     
ATOM   1144  CB  ALA A  76      11.565  -7.880  -2.795  0.00  0.00      A     
ATOM   1145  HB1 ALA A  76      10.486  -8.008  -2.811  0.00  0.00      A     
ATOM   1146  HB2 ALA A  76      11.970  -8.322  -3.703  0.00  0.00      A     
ATOM   1147  HB3 ALA A  76      11.812  -6.819  -2.774  0.00  0.00      A     
ATOM   1148  C   ALA A  76      11.502  -8.009  -0.263  0.00  0.00      A     
ATOM   1149  O   ALA A  76      12.075  -7.134   0.387  0.00  0.00      A     
ATOM   1150  N   ASN A  77      10.353  -8.557   0.158  0.00  0.00      A     
ATOM   1151  HN  ASN A  77       9.968  -9.318  -0.390  0.00  0.00      A     
ATOM   1152  CA  ASN A  77       9.676  -8.202   1.415  0.00  0.00      A     
ATOM   1153  HA  ASN A  77       9.630  -7.112   1.458  0.00  0.00      A     
ATOM   1154  CB  ASN A  77       8.209  -8.713   1.363  0.00  0.00      A     
ATOM   1155  HB1 ASN A  77       7.949  -9.034   0.356  0.00  0.00      A     
ATOM   1156  HB2 ASN A  77       7.558  -7.877   1.615  0.00  0.00      A     
ATOM   1157  CG  ASN A  77       7.854  -9.839   2.319  0.00  0.00      A     
ATOM   1158  OD1 ASN A  77       7.005  -9.704   3.184  0.00  0.00      A     
ATOM   1159  ND2 ASN A  77       8.440 -10.995   2.176  0.00  0.00      A     
ATOM   1160 HD21 ASN A  77       8.294 -11.687   2.902  0.00  0.00      A     
ATOM   1161 HD22 ASN A  77       8.993 -11.179   1.350  0.00  0.00      A     
ATOM   1162  C   ASN A  77      10.479  -8.611   2.676  0.00  0.00      A     
ATOM   1163  O   ASN A  77      10.301  -8.015   3.734  0.00  0.00      A     
ATOM   1164  N   VAL A  78      11.409  -9.567   2.541  0.00  0.00      A     
ATOM   1165  HN  VAL A  78      11.496 -10.008   1.635  0.00  0.00      A     
ATOM   1166  CA  VAL A  78      12.437  -9.889   3.555  0.00  0.00      A     
ATOM   1167  HA  VAL A  78      12.017  -9.747   4.551  0.00  0.00      A     
ATOM   1168  CB  VAL A  78      12.975 -11.328   3.446  0.00  0.00      A     
ATOM   1169  HB  VAL A  78      13.725 -11.393   2.658  0.00  0.00      A     
ATOM   1170  CG1 VAL A  78      13.629 -11.724   4.772  0.00  0.00      A     
ATOM   1171 HG11 VAL A  78      14.448 -11.046   5.011  0.00  0.00      A     
ATOM   1172 HG12 VAL A  78      14.041 -12.728   4.690  0.00  0.00      A     
ATOM   1173 HG13 VAL A  78      12.897 -11.700   5.580  0.00  0.00      A     
ATOM   1174  CG2 VAL A  78      11.875 -12.332   3.116  0.00  0.00      A     
ATOM   1175 HG21 VAL A  78      12.292 -13.338   3.138  0.00  0.00      A     
ATOM   1176 HG22 VAL A  78      11.483 -12.153   2.117  0.00  0.00      A     
ATOM   1177 HG23 VAL A  78      11.071 -12.230   3.840  0.00  0.00      A     
ATOM   1178  C   VAL A  78      13.644  -8.975   3.416  0.00  0.00      A     
ATOM   1179  O   VAL A  78      14.084  -8.394   4.396  0.00  0.00      A     
ATOM   1180  N   ILE A  79      14.138  -8.784   2.188  0.00  0.00      A     
ATOM   1181  HN  ILE A  79      13.717  -9.334   1.446  0.00  0.00      A     
ATOM   1182  CA  ILE A  79      15.288  -7.922   1.832  0.00  0.00      A     
ATOM   1183  HA  ILE A  79      16.094  -8.165   2.518  0.00  0.00      A     
ATOM   1184  CB  ILE A  79      15.779  -8.298   0.412  0.00  0.00      A     
ATOM   1185  HB  ILE A  79      14.932  -8.188  -0.261  0.00  0.00      A     
ATOM   1186  CG2 ILE A  79      16.897  -7.399  -0.139  0.00  0.00      A     
ATOM   1187 HG21 ILE A  79      17.707  -7.318   0.582  0.00  0.00      A     
ATOM   1188 HG22 ILE A  79      16.512  -6.403  -0.349  0.00  0.00      A     
ATOM   1189 HG23 ILE A  79      17.293  -7.805  -1.070  0.00  0.00      A     
ATOM   1190  CG1 ILE A  79      16.246  -9.778   0.337  0.00  0.00      A     
ATOM   1191 HG11 ILE A  79      16.581  -9.992  -0.674  0.00  0.00      A     
ATOM   1192 HG12 ILE A  79      15.402 -10.437   0.528  0.00  0.00      A     
ATOM   1193  CD  ILE A  79      17.372 -10.193   1.292  0.00  0.00      A     
ATOM   1194  HD1 ILE A  79      17.015 -10.178   2.321  0.00  0.00      A     
ATOM   1195  HD2 ILE A  79      18.232  -9.532   1.185  0.00  0.00      A     
ATOM   1196  HD3 ILE A  79      17.683 -11.211   1.056  0.00  0.00      A     
ATOM   1197  C   ILE A  79      15.048  -6.411   2.080  0.00  0.00      A     
ATOM   1198  O   ILE A  79      15.973  -5.599   2.015  0.00  0.00      A     
ATOM   1199  N   ARG A  80      13.850  -6.021   2.547  0.00  0.00      A     
ATOM   1200  HN  ARG A  80      13.101  -6.696   2.447  0.00  0.00      A     
ATOM   1201  CA  ARG A  80      13.636  -4.872   3.468  0.00  0.00      A     
ATOM   1202  HA  ARG A  80      13.717  -3.934   2.918  0.00  0.00      A     
ATOM   1203  CB  ARG A  80      12.235  -4.969   4.107  0.00  0.00      A     
ATOM   1204  HB1 ARG A  80      12.190  -4.263   4.939  0.00  0.00      A     
ATOM   1205  HB2 ARG A  80      12.094  -5.971   4.517  0.00  0.00      A     
ATOM   1206  CG  ARG A  80      11.072  -4.639   3.162  0.00  0.00      A     
ATOM   1207  HG1 ARG A  80      11.037  -5.357   2.343  0.00  0.00      A     
ATOM   1208  HG2 ARG A  80      11.224  -3.640   2.751  0.00  0.00      A     
ATOM   1209  CD  ARG A  80       9.740  -4.670   3.934  0.00  0.00      A     
ATOM   1210  HD1 ARG A  80       9.851  -4.078   4.845  0.00  0.00      A     
ATOM   1211  HD2 ARG A  80       9.506  -5.699   4.213  0.00  0.00      A     
ATOM   1212  NE  ARG A  80       8.649  -4.106   3.126  0.00  0.00      A     
ATOM   1213  HE  ARG A  80       8.831  -3.952   2.136  0.00  0.00      A     
ATOM   1214  CZ  ARG A  80       7.482  -3.662   3.513  0.00  0.00      A     
ATOM   1215  NH1 ARG A  80       6.981  -3.827   4.681  0.00  0.00      A     
ATOM   1216 HH11 ARG A  80       6.077  -3.399   4.835  0.00  0.00      A     
ATOM   1217 HH12 ARG A  80       7.472  -4.372   5.353  0.00  0.00      A     
ATOM   1218  NH2 ARG A  80       6.746  -2.984   2.728  0.00  0.00      A     
ATOM   1219 HH21 ARG A  80       5.893  -2.596   3.093  0.00  0.00      A     
ATOM   1220 HH22 ARG A  80       7.182  -2.599   1.892  0.00  0.00      A     
ATOM   1221  C   ARG A  80      14.673  -4.783   4.604  0.00  0.00      A     
ATOM   1222  O   ARG A  80      14.989  -3.688   5.061  0.00  0.00      A     
ATOM   1223  N   TYR A  81      15.193  -5.917   5.063  0.00  0.00      A     
ATOM   1224  HN  TYR A  81      14.841  -6.774   4.651  0.00  0.00      A     
ATOM   1225  CA  TYR A  81      16.077  -6.077   6.219  0.00  0.00      A     
ATOM   1226  HA  TYR A  81      15.712  -5.409   6.999  0.00  0.00      A     
ATOM   1227  CB  TYR A  81      15.896  -7.508   6.751  0.00  0.00      A     
ATOM   1228  HB1 TYR A  81      16.127  -8.220   5.960  0.00  0.00      A     
ATOM   1229  HB2 TYR A  81      14.852  -7.652   7.029  0.00  0.00      A     
ATOM   1230  CG  TYR A  81      16.755  -7.816   7.951  0.00  0.00      A     
ATOM   1231  CD1 TYR A  81      17.821  -8.725   7.827  0.00  0.00      A     
ATOM   1232  HD1 TYR A  81      17.958  -9.272   6.903  0.00  0.00      A     
ATOM   1233  CE1 TYR A  81      18.727  -8.891   8.888  0.00  0.00      A     
ATOM   1234  HE1 TYR A  81      19.552  -9.576   8.802  0.00  0.00      A     
ATOM   1235  CZ  TYR A  81      18.563  -8.138  10.061  0.00  0.00      A     
ATOM   1236  OH  TYR A  81      19.420  -8.293  11.092  0.00  0.00      A     
ATOM   1237  HH  TYR A  81      20.080  -8.994  10.931  0.00  0.00      A     
ATOM   1238  CE2 TYR A  81      17.482  -7.251  10.199  0.00  0.00      A     
ATOM   1239  HE2 TYR A  81      17.362  -6.703  11.120  0.00  0.00      A     
ATOM   1240  CD2 TYR A  81      16.574  -7.087   9.140  0.00  0.00      A     
ATOM   1241  HD2 TYR A  81      15.752  -6.389   9.231  0.00  0.00      A     
ATOM   1242  C   TYR A  81      17.566  -5.686   6.017  0.00  0.00      A     
ATOM   1243  O   TYR A  81      18.319  -5.638   6.992  0.00  0.00      A     
ATOM   1244  N   PHE A  82      18.012  -5.259   4.832  0.00  0.00      A     
ATOM   1245  HN  PHE A  82      17.445  -5.422   4.010  0.00  0.00      A     
ATOM   1246  CA  PHE A  82      19.189  -4.367   4.748  0.00  0.00      A     
ATOM   1247  HA  PHE A  82      19.906  -4.648   5.519  0.00  0.00      A     
ATOM   1248  CB  PHE A  82      19.940  -4.560   3.416  0.00  0.00      A     
ATOM   1249  HB1 PHE A  82      20.638  -3.731   3.288  0.00  0.00      A     
ATOM   1250  HB2 PHE A  82      19.236  -4.535   2.585  0.00  0.00      A     
ATOM   1251  CG  PHE A  82      20.737  -5.855   3.336  0.00  0.00      A     
ATOM   1252  CD1 PHE A  82      20.266  -6.933   2.565  0.00  0.00      A     
ATOM   1253  HD1 PHE A  82      19.339  -6.836   2.022  0.00  0.00      A     
ATOM   1254  CE1 PHE A  82      20.976  -8.148   2.529  0.00  0.00      A     
ATOM   1255  HE1 PHE A  82      20.587  -8.982   1.961  0.00  0.00      A     
ATOM   1256  CZ  PHE A  82      22.168  -8.291   3.259  0.00  0.00      A     
ATOM   1257  HZ  PHE A  82      22.696  -9.236   3.254  0.00  0.00      A     
ATOM   1258  CE2 PHE A  82      22.657  -7.211   4.014  0.00  0.00      A     
ATOM   1259  HE2 PHE A  82      23.567  -7.320   4.593  0.00  0.00      A     
ATOM   1260  CD2 PHE A  82      21.944  -5.998   4.046  0.00  0.00      A     
ATOM   1261  HD2 PHE A  82      22.312  -5.181   4.644  0.00  0.00      A     
ATOM   1262  C   PHE A  82      18.819  -2.897   5.089  0.00  0.00      A     
ATOM   1263  O   PHE A  82      19.275  -2.388   6.114  0.00  0.00      A     
ATOM   1264  N   PRO A  83      17.940  -2.200   4.340  0.00  0.00      A     
ATOM   1265  CD  PRO A  83      17.346  -2.620   3.078  0.00  0.00      A     
ATOM   1266  HD1 PRO A  83      16.812  -3.562   3.173  0.00  0.00      A     
ATOM   1267  HD2 PRO A  83      18.119  -2.693   2.314  0.00  0.00      A     
ATOM   1268  CG  PRO A  83      16.384  -1.507   2.689  0.00  0.00      A     
ATOM   1269  HG1 PRO A  83      16.254  -1.434   1.612  0.00  0.00      A     
ATOM   1270  HG2 PRO A  83      15.427  -1.653   3.188  0.00  0.00      A     
ATOM   1271  CB  PRO A  83      17.097  -0.282   3.242  0.00  0.00      A     
ATOM   1272  HB1 PRO A  83      17.926  -0.025   2.582  0.00  0.00      A     
ATOM   1273  HB2 PRO A  83      16.428   0.567   3.356  0.00  0.00      A     
ATOM   1274  CA  PRO A  83      17.639  -0.781   4.578  0.00  0.00      A     
ATOM   1275  HA  PRO A  83      18.565  -0.246   4.794  0.00  0.00      A     
ATOM   1276  C   PRO A  83      16.649  -0.442   5.715  0.00  0.00      A     
ATOM   1277  O   PRO A  83      16.412   0.740   5.960  0.00  0.00      A     
ATOM   1278  N   THR A  84      16.048  -1.387   6.441  0.00  0.00      A     
ATOM   1279  HN  THR A  84      16.229  -2.361   6.220  0.00  0.00      A     
ATOM   1280  CA  THR A  84      15.181  -1.055   7.611  0.00  0.00      A     
ATOM   1281  HA  THR A  84      14.507  -0.251   7.320  0.00  0.00      A     
ATOM   1282  CB  THR A  84      14.272  -2.226   8.024  0.00  0.00      A     
ATOM   1283  HB  THR A  84      14.860  -3.098   8.301  0.00  0.00      A     
ATOM   1284  CG2 THR A  84      13.298  -1.901   9.153  0.00  0.00      A     
ATOM   1285 HG21 THR A  84      12.614  -2.739   9.291  0.00  0.00      A     
ATOM   1286 HG22 THR A  84      12.725  -1.008   8.905  0.00  0.00      A     
ATOM   1287 HG23 THR A  84      13.837  -1.744  10.085  0.00  0.00      A     
ATOM   1288  OG1 THR A  84      13.450  -2.544   6.930  0.00  0.00      A     
ATOM   1289  HG1 THR A  84      14.032  -2.904   6.237  0.00  0.00      A     
ATOM   1290  C   THR A  84      15.975  -0.524   8.816  0.00  0.00      A     
ATOM   1291  O   THR A  84      15.454   0.275   9.593  0.00  0.00      A     
ATOM   1292  N   GLN A  85      17.262  -0.875   8.923  0.00  0.00      A     
ATOM   1293  HN  GLN A  85      17.557  -1.624   8.302  0.00  0.00      A     
ATOM   1294  CA  GLN A  85      18.170  -0.512  10.024  0.00  0.00      A     
ATOM   1295  HA  GLN A  85      17.747   0.323  10.585  0.00  0.00      A     
ATOM   1296  CB  GLN A  85      18.312  -1.711  10.981  0.00  0.00      A     
ATOM   1297  HB1 GLN A  85      19.142  -1.524  11.661  0.00  0.00      A     
ATOM   1298  HB2 GLN A  85      18.600  -2.576  10.394  0.00  0.00      A     
ATOM   1299  CG  GLN A  85      17.079  -2.023  11.854  0.00  0.00      A     
ATOM   1300  HG1 GLN A  85      16.412  -1.161  11.874  0.00  0.00      A     
ATOM   1301  HG2 GLN A  85      17.416  -2.186  12.878  0.00  0.00      A     
ATOM   1302  CD  GLN A  85      16.280  -3.262  11.448  0.00  0.00      A     
ATOM   1303  OE1 GLN A  85      16.691  -4.115  10.674  0.00  0.00      A     
ATOM   1304  NE2 GLN A  85      15.097  -3.420  11.969  0.00  0.00      A     
ATOM   1305 HE21 GLN A  85      14.655  -4.316  11.872  0.00  0.00      A     
ATOM   1306 HE22 GLN A  85      14.833  -2.834  12.762  0.00  0.00      A     
ATOM   1307  C   GLN A  85      19.591  -0.065   9.607  0.00  0.00      A     
ATOM   1308  O   GLN A  85      20.267   0.548  10.428  0.00  0.00      A     
ATOM   1309  N   ALA A  86      20.091  -0.343   8.396  0.00  0.00      A     
ATOM   1310  HN  ALA A  86      19.550  -0.910   7.757  0.00  0.00      A     
ATOM   1311  CA  ALA A  86      21.498  -0.064   8.030  0.00  0.00      A     
ATOM   1312  HA  ALA A  86      22.150  -0.629   8.694  0.00  0.00      A     
ATOM   1313  CB  ALA A  86      21.728  -0.598   6.630  0.00  0.00      A     
ATOM   1314  HB1 ALA A  86      21.052  -0.113   5.924  0.00  0.00      A     
ATOM   1315  HB2 ALA A  86      21.554  -1.670   6.635  0.00  0.00      A     
ATOM   1316  HB3 ALA A  86      22.764  -0.410   6.347  0.00  0.00      A     
ATOM   1317  C   ALA A  86      21.961   1.407   8.123  0.00  0.00      A     
ATOM   1318  O   ALA A  86      23.118   1.677   8.456  0.00  0.00      A     
ATOM   1319  N   LEU A  87      21.047   2.347   7.892  0.00  0.00      A     
ATOM   1320  HN  LEU A  87      20.162   2.032   7.510  0.00  0.00      A     
ATOM   1321  CA  LEU A  87      21.189   3.782   8.163  0.00  0.00      A     
ATOM   1322  HA  LEU A  87      22.182   3.990   8.559  0.00  0.00      A     
ATOM   1323  CB  LEU A  87      21.042   4.508   6.805  0.00  0.00      A     
ATOM   1324  HB1 LEU A  87      20.148   4.149   6.297  0.00  0.00      A     
ATOM   1325  HB2 LEU A  87      21.884   4.198   6.191  0.00  0.00      A     
ATOM   1326  CG  LEU A  87      21.012   6.045   6.750  0.00  0.00      A     
ATOM   1327  HG  LEU A  87      21.161   6.323   5.710  0.00  0.00      A     
ATOM   1328  CD1 LEU A  87      19.668   6.637   7.162  0.00  0.00      A     
ATOM   1329 HD11 LEU A  87      19.511   6.544   8.232  0.00  0.00      A     
ATOM   1330 HD12 LEU A  87      18.861   6.133   6.630  0.00  0.00      A     
ATOM   1331 HD13 LEU A  87      19.650   7.694   6.904  0.00  0.00      A     
ATOM   1332  CD2 LEU A  87      22.126   6.698   7.552  0.00  0.00      A     
ATOM   1333 HD21 LEU A  87      22.013   6.485   8.611  0.00  0.00      A     
ATOM   1334 HD22 LEU A  87      22.103   7.776   7.403  0.00  0.00      A     
ATOM   1335 HD23 LEU A  87      23.084   6.319   7.203  0.00  0.00      A     
ATOM   1336  C   LEU A  87      20.173   4.217   9.233  0.00  0.00      A     
ATOM   1337  O   LEU A  87      20.512   4.952  10.156  0.00  0.00      A     
ATOM   1338  N   ASN A  88      18.939   3.722   9.134  0.00  0.00      A     
ATOM   1339  HN  ASN A  88      18.760   3.132   8.329  0.00  0.00      A     
ATOM   1340  CA  ASN A  88      17.783   4.101   9.944  0.00  0.00      A     
ATOM   1341  HA  ASN A  88      17.713   5.191   9.947  0.00  0.00      A     
ATOM   1342  CB  ASN A  88      16.557   3.555   9.198  0.00  0.00      A     
ATOM   1343  HB1 ASN A  88      16.648   2.476   9.096  0.00  0.00      A     
ATOM   1344  HB2 ASN A  88      16.540   3.985   8.200  0.00  0.00      A     
ATOM   1345  CG  ASN A  88      15.228   3.887   9.844  0.00  0.00      A     
ATOM   1346  OD1 ASN A  88      14.844   5.028  10.017  0.00  0.00      A     
ATOM   1347  ND2 ASN A  88      14.469   2.896  10.226  0.00  0.00      A     
ATOM   1348 HD21 ASN A  88      13.598   3.150  10.645  0.00  0.00      A     
ATOM   1349 HD22 ASN A  88      14.772   1.940  10.080  0.00  0.00      A     
ATOM   1350  C   ASN A  88      17.816   3.672  11.430  0.00  0.00      A     
ATOM   1351  O   ASN A  88      17.080   4.253  12.221  0.00  0.00      A     
ATOM   1352  N   PHE A  89      18.651   2.725  11.874  0.00  0.00      A     
ATOM   1353  HN  PHE A  89      19.314   2.297  11.237  0.00  0.00      A     
ATOM   1354  CA  PHE A  89      18.769   2.421  13.319  0.00  0.00      A     
ATOM   1355  HA  PHE A  89      17.762   2.322  13.725  0.00  0.00      A     
ATOM   1356  CB  PHE A  89      19.455   1.060  13.495  0.00  0.00      A     
ATOM   1357  HB1 PHE A  89      20.519   1.163  13.292  0.00  0.00      A     
ATOM   1358  HB2 PHE A  89      19.044   0.387  12.751  0.00  0.00      A     
ATOM   1359  CG  PHE A  89      19.252   0.378  14.834  0.00  0.00      A     
ATOM   1360  CD1 PHE A  89      20.356   0.127  15.666  0.00  0.00      A     
ATOM   1361  HD1 PHE A  89      21.340   0.444  15.354  0.00  0.00      A     
ATOM   1362  CE1 PHE A  89      20.189  -0.536  16.895  0.00  0.00      A     
ATOM   1363  HE1 PHE A  89      21.045  -0.710  17.532  0.00  0.00      A     
ATOM   1364  CZ  PHE A  89      18.909  -0.962  17.291  0.00  0.00      A     
ATOM   1365  HZ  PHE A  89      18.773  -1.467  18.237  0.00  0.00      A     
ATOM   1366  CE2 PHE A  89      17.803  -0.728  16.456  0.00  0.00      A     
ATOM   1367  HE2 PHE A  89      16.819  -1.056  16.764  0.00  0.00      A     
ATOM   1368  CD2 PHE A  89      17.973  -0.066  15.227  0.00  0.00      A     
ATOM   1369  HD2 PHE A  89      17.119   0.094  14.585  0.00  0.00      A     
ATOM   1370  C   PHE A  89      19.429   3.572  14.120  0.00  0.00      A     
ATOM   1371  O   PHE A  89      19.168   3.744  15.309  0.00  0.00      A     
ATOM   1372  N   ALA A  90      20.167   4.456  13.440  0.00  0.00      A     
ATOM   1373  HN  ALA A  90      20.485   4.175  12.517  0.00  0.00      A     
ATOM   1374  CA  ALA A  90      20.566   5.789  13.910  0.00  0.00      A     
ATOM   1375  HA  ALA A  90      20.963   5.706  14.921  0.00  0.00      A     
ATOM   1376  CB  ALA A  90      21.695   6.269  12.995  0.00  0.00      A     
ATOM   1377  HB1 ALA A  90      21.311   6.473  11.997  0.00  0.00      A     
ATOM   1378  HB2 ALA A  90      22.470   5.508  12.941  0.00  0.00      A     
ATOM   1379  HB3 ALA A  90      22.133   7.186  13.381  0.00  0.00      A     
ATOM   1380  C   ALA A  90      19.432   6.844  13.968  0.00  0.00      A     
ATOM   1381  O   ALA A  90      19.653   7.937  14.481  0.00  0.00      A     
ATOM   1382  N   PHE A  91      18.227   6.547  13.468  0.00  0.00      A     
ATOM   1383  HN  PHE A  91      18.120   5.629  13.057  0.00  0.00      A     
ATOM   1384  CA  PHE A  91      17.112   7.503  13.305  0.00  0.00      A     
ATOM   1385  HA  PHE A  91      17.363   8.451  13.775  0.00  0.00      A     
ATOM   1386  CB  PHE A  91      16.913   7.796  11.813  0.00  0.00      A     
ATOM   1387  HB1 PHE A  91      15.969   8.320  11.690  0.00  0.00      A     
ATOM   1388  HB2 PHE A  91      16.824   6.858  11.266  0.00  0.00      A     
ATOM   1389  CG  PHE A  91      18.003   8.646  11.189  0.00  0.00      A     
ATOM   1390  CD1 PHE A  91      17.890  10.048  11.174  0.00  0.00      A     
ATOM   1391  HD1 PHE A  91      17.043  10.527  11.641  0.00  0.00      A     
ATOM   1392  CE1 PHE A  91      18.875  10.833  10.551  0.00  0.00      A     
ATOM   1393  HE1 PHE A  91      18.773  11.911  10.531  0.00  0.00      A     
ATOM   1394  CZ  PHE A  91      19.999  10.218   9.974  0.00  0.00      A     
ATOM   1395  HZ  PHE A  91      20.769  10.817   9.510  0.00  0.00      A     
ATOM   1396  CE2 PHE A  91      20.139   8.823  10.030  0.00  0.00      A     
ATOM   1397  HE2 PHE A  91      21.022   8.354   9.621  0.00  0.00      A     
ATOM   1398  CD2 PHE A  91      19.136   8.039  10.624  0.00  0.00      A     
ATOM   1399  HD2 PHE A  91      19.240   6.968  10.660  0.00  0.00      A     
ATOM   1400  C   PHE A  91      15.785   7.055  13.944  0.00  0.00      A     
ATOM   1401  O   PHE A  91      15.041   7.904  14.437  0.00  0.00      A     
ATOM   1402  N   LYS A  92      15.533   5.735  14.014  0.00  0.00      A     
ATOM   1403  HN  LYS A  92      16.187   5.141  13.516  0.00  0.00      A     
ATOM   1404  CA  LYS A  92      14.357   5.065  14.618  0.00  0.00      A     
ATOM   1405  HA  LYS A  92      13.496   5.237  13.972  0.00  0.00      A     
ATOM   1406  CB  LYS A  92      14.630   3.545  14.673  0.00  0.00      A     
ATOM   1407  HB1 LYS A  92      15.462   3.350  15.352  0.00  0.00      A     
ATOM   1408  HB2 LYS A  92      14.917   3.204  13.676  0.00  0.00      A     
ATOM   1409  CG  LYS A  92      13.403   2.736  15.129  0.00  0.00      A     
ATOM   1410  HG1 LYS A  92      12.575   2.947  14.451  0.00  0.00      A     
ATOM   1411  HG2 LYS A  92      13.116   3.045  16.135  0.00  0.00      A     
ATOM   1412  CD  LYS A  92      13.661   1.222  15.148  0.00  0.00      A     
ATOM   1413  HD1 LYS A  92      14.437   0.986  15.880  0.00  0.00      A     
ATOM   1414  HD2 LYS A  92      13.991   0.891  14.161  0.00  0.00      A     
ATOM   1415  CE  LYS A  92      12.359   0.502  15.522  0.00  0.00      A     
ATOM   1416  HE1 LYS A  92      11.585   0.793  14.807  0.00  0.00      A     
ATOM   1417  HE2 LYS A  92      12.041   0.828  16.517  0.00  0.00      A     
ATOM   1418  NZ  LYS A  92      12.517  -0.969  15.501  0.00  0.00      A     
ATOM   1419  HZ1 LYS A  92      13.117  -1.314  16.252  0.00  0.00      A     
ATOM   1420  HZ2 LYS A  92      13.041  -1.298  14.690  0.00  0.00      A     
ATOM   1421  HZ3 LYS A  92      11.626  -1.461  15.544  0.00  0.00      A     
ATOM   1422  C   LYS A  92      13.946   5.620  15.987  0.00  0.00      A     
ATOM   1423  O   LYS A  92      12.757   5.763  16.247  0.00  0.00      A     
ATOM   1424  N   ASP A  93      14.934   5.999  16.798  0.00  0.00      A     
ATOM   1425  HN  ASP A  93      15.866   5.757  16.510  0.00  0.00      A     
ATOM   1426  CA  ASP A  93      14.735   6.671  18.090  0.00  0.00      A     
ATOM   1427  HA  ASP A  93      13.661   6.782  18.258  0.00  0.00      A     
ATOM   1428  CB  ASP A  93      15.280   5.769  19.213  0.00  0.00      A     
ATOM   1429  HB1 ASP A  93      16.253   6.136  19.543  0.00  0.00      A     
ATOM   1430  HB2 ASP A  93      15.421   4.751  18.840  0.00  0.00      A     
ATOM   1431  CG  ASP A  93      14.308   5.705  20.392  0.00  0.00      A     
ATOM   1432  OD1 ASP A  93      14.502   6.437  21.383  0.00  0.00      A     
ATOM   1433  OD2 ASP A  93      13.312   4.952  20.303  0.00  0.00      A     
ATOM   1434  C   ASP A  93      15.315   8.105  18.152  0.00  0.00      A     
ATOM   1435  O   ASP A  93      14.746   8.949  18.838  0.00  0.00      A     
ATOM   1436  N   LYS A  94      16.370   8.448  17.386  0.00  0.00      A     
ATOM   1437  HN  LYS A  94      16.778   7.726  16.813  0.00  0.00      A     
ATOM   1438  CA  LYS A  94      17.011   9.792  17.392  0.00  0.00      A     
ATOM   1439  HA  LYS A  94      17.371   9.972  18.404  0.00  0.00      A     
ATOM   1440  CB  LYS A  94      18.240   9.802  16.464  0.00  0.00      A     
ATOM   1441  HB1 LYS A  94      17.892   9.584  15.458  0.00  0.00      A     
ATOM   1442  HB2 LYS A  94      18.916   9.003  16.771  0.00  0.00      A     
ATOM   1443  CG  LYS A  94      19.037  11.122  16.382  0.00  0.00      A     
ATOM   1444  HG1 LYS A  94      18.369  11.916  16.049  0.00  0.00      A     
ATOM   1445  HG2 LYS A  94      19.795  11.015  15.607  0.00  0.00      A     
ATOM   1446  CD  LYS A  94      19.727  11.586  17.678  0.00  0.00      A     
ATOM   1447  HD1 LYS A  94      18.978  11.677  18.462  0.00  0.00      A     
ATOM   1448  HD2 LYS A  94      20.139  12.583  17.511  0.00  0.00      A     
ATOM   1449  CE  LYS A  94      20.853  10.667  18.179  0.00  0.00      A     
ATOM   1450  HE1 LYS A  94      20.471   9.647  18.277  0.00  0.00      A     
ATOM   1451  HE2 LYS A  94      21.141  11.001  19.181  0.00  0.00      A     
ATOM   1452  NZ  LYS A  94      22.042  10.699  17.293  0.00  0.00      A     
ATOM   1453  HZ1 LYS A  94      21.854  10.292  16.382  0.00  0.00      A     
ATOM   1454  HZ2 LYS A  94      22.848  10.207  17.674  0.00  0.00      A     
ATOM   1455  HZ3 LYS A  94      22.357  11.649  17.117  0.00  0.00      A     
ATOM   1456  C   LYS A  94      16.058  10.960  17.084  0.00  0.00      A     
ATOM   1457  O   LYS A  94      16.163  11.999  17.729  0.00  0.00      A     
ATOM   1458  N   TYR A  95      15.078  10.797  16.186  0.00  0.00      A     
ATOM   1459  HN  TYR A  95      15.047   9.932  15.661  0.00  0.00      A     
ATOM   1460  CA  TYR A  95      14.020  11.813  15.995  0.00  0.00      A     
ATOM   1461  HA  TYR A  95      14.490  12.765  15.744  0.00  0.00      A     
ATOM   1462  CB  TYR A  95      13.087  11.419  14.837  0.00  0.00      A     
ATOM   1463  HB1 TYR A  95      12.259  12.128  14.818  0.00  0.00      A     
ATOM   1464  HB2 TYR A  95      12.666  10.433  15.042  0.00  0.00      A     
ATOM   1465  CG  TYR A  95      13.701  11.428  13.447  0.00  0.00      A     
ATOM   1466  CD1 TYR A  95      14.257  12.615  12.927  0.00  0.00      A     
ATOM   1467  HD1 TYR A  95      14.278  13.515  13.527  0.00  0.00      A     
ATOM   1468  CE1 TYR A  95      14.785  12.634  11.619  0.00  0.00      A     
ATOM   1469  HE1 TYR A  95      15.231  13.530  11.213  0.00  0.00      A     
ATOM   1470  CZ  TYR A  95      14.741  11.475  10.820  0.00  0.00      A     
ATOM   1471  OH  TYR A  95      15.257  11.500   9.566  0.00  0.00      A     
ATOM   1472  HH  TYR A  95      15.243  10.632   9.137  0.00  0.00      A     
ATOM   1473  CE2 TYR A  95      14.177  10.291  11.335  0.00  0.00      A     
ATOM   1474  HE2 TYR A  95      14.157   9.406  10.720  0.00  0.00      A     
ATOM   1475  CD2 TYR A  95      13.663  10.267  12.648  0.00  0.00      A     
ATOM   1476  HD2 TYR A  95      13.238   9.355  13.045  0.00  0.00      A     
ATOM   1477  C   TYR A  95      13.196  12.062  17.278  0.00  0.00      A     
ATOM   1478  O   TYR A  95      12.956  13.207  17.660  0.00  0.00      A     
ATOM   1479  N   LYS A  96      12.835  10.994  18.002  0.00  0.00      A     
ATOM   1480  HN  LYS A  96      13.153  10.091  17.674  0.00  0.00      A     
ATOM   1481  CA  LYS A  96      12.209  11.044  19.342  0.00  0.00      A     
ATOM   1482  HA  LYS A  96      11.375  11.742  19.301  0.00  0.00      A     
ATOM   1483  CB  LYS A  96      11.646   9.642  19.676  0.00  0.00      A     
ATOM   1484  HB1 LYS A  96      12.069   8.913  18.982  0.00  0.00      A     
ATOM   1485  HB2 LYS A  96      10.570   9.658  19.499  0.00  0.00      A     
ATOM   1486  CG  LYS A  96      11.906   9.122  21.101  0.00  0.00      A     
ATOM   1487  HG1 LYS A  96      11.442   9.776  21.839  0.00  0.00      A     
ATOM   1488  HG2 LYS A  96      12.982   9.082  21.277  0.00  0.00      A     
ATOM   1489  CD  LYS A  96      11.349   7.705  21.244  0.00  0.00      A     
ATOM   1490  HD1 LYS A  96      11.707   7.108  20.403  0.00  0.00      A     
ATOM   1491  HD2 LYS A  96      10.258   7.722  21.222  0.00  0.00      A     
ATOM   1492  CE  LYS A  96      11.836   7.062  22.544  0.00  0.00      A     
ATOM   1493  HE1 LYS A  96      11.256   7.440  23.390  0.00  0.00      A     
ATOM   1494  HE2 LYS A  96      12.889   7.327  22.690  0.00  0.00      A     
ATOM   1495  NZ  LYS A  96      11.725   5.594  22.431  0.00  0.00      A     
ATOM   1496  HZ1 LYS A  96      12.312   5.279  21.653  0.00  0.00      A     
ATOM   1497  HZ2 LYS A  96      10.764   5.318  22.255  0.00  0.00      A     
ATOM   1498  HZ3 LYS A  96      12.066   5.110  23.252  0.00  0.00      A     
ATOM   1499  C   LYS A  96      13.148  11.615  20.417  0.00  0.00      A     
ATOM   1500  O   LYS A  96      12.713  12.435  21.220  0.00  0.00      A     
ATOM   1501  N   GLN A  97      14.434  11.265  20.375  0.00  0.00      A     
ATOM   1502  HN  GLN A  97      14.677  10.526  19.724  0.00  0.00      A     
ATOM   1503  CA  GLN A  97      15.495  11.799  21.242  0.00  0.00      A     
ATOM   1504  HA  GLN A  97      15.251  11.528  22.270  0.00  0.00      A     
ATOM   1505  CB  GLN A  97      16.836  11.126  20.882  0.00  0.00      A     
ATOM   1506  HB1 GLN A  97      17.206  11.561  19.958  0.00  0.00      A     
ATOM   1507  HB2 GLN A  97      16.668  10.058  20.728  0.00  0.00      A     
ATOM   1508  CG  GLN A  97      17.929  11.287  21.952  0.00  0.00      A     
ATOM   1509  HG1 GLN A  97      17.604  10.816  22.879  0.00  0.00      A     
ATOM   1510  HG2 GLN A  97      18.080  12.348  22.148  0.00  0.00      A     
ATOM   1511  CD  GLN A  97      19.283  10.691  21.555  0.00  0.00      A     
ATOM   1512  OE1 GLN A  97      19.428   9.816  20.715  0.00  0.00      A     
ATOM   1513  NE2 GLN A  97      20.356  11.164  22.135  0.00  0.00      A     
ATOM   1514 HE21 GLN A  97      21.243  10.738  21.931  0.00  0.00      A     
ATOM   1515 HE22 GLN A  97      20.270  11.902  22.822  0.00  0.00      A     
ATOM   1516  C   GLN A  97      15.601  13.338  21.203  0.00  0.00      A     
ATOM   1517  O   GLN A  97      16.014  13.923  22.200  0.00  0.00      A     
ATOM   1518  N   ILE A  98      15.163  14.001  20.119  0.00  0.00      A     
ATOM   1519  HN  ILE A  98      14.923  13.447  19.307  0.00  0.00      A     
ATOM   1520  CA  ILE A  98      15.155  15.478  19.993  0.00  0.00      A     
ATOM   1521  HA  ILE A  98      15.662  15.895  20.864  0.00  0.00      A     
ATOM   1522  CB  ILE A  98      15.991  15.951  18.779  0.00  0.00      A     
ATOM   1523  HB  ILE A  98      16.030  17.040  18.823  0.00  0.00      A     
ATOM   1524  CG2 ILE A  98      17.433  15.431  18.909  0.00  0.00      A     
ATOM   1525 HG21 ILE A  98      18.081  15.957  18.211  0.00  0.00      A     
ATOM   1526 HG22 ILE A  98      17.474  14.362  18.695  0.00  0.00      A     
ATOM   1527 HG23 ILE A  98      17.803  15.605  19.919  0.00  0.00      A     
ATOM   1528  CG1 ILE A  98      15.377  15.559  17.418  0.00  0.00      A     
ATOM   1529 HG11 ILE A  98      14.362  15.943  17.369  0.00  0.00      A     
ATOM   1530 HG12 ILE A  98      15.337  14.475  17.333  0.00  0.00      A     
ATOM   1531  CD  ILE A  98      16.132  16.115  16.202  0.00  0.00      A     
ATOM   1532  HD1 ILE A  98      15.577  15.876  15.295  0.00  0.00      A     
ATOM   1533  HD2 ILE A  98      17.122  15.666  16.128  0.00  0.00      A     
ATOM   1534  HD3 ILE A  98      16.225  17.199  16.285  0.00  0.00      A     
ATOM   1535  C   ILE A  98      13.757  16.132  20.022  0.00  0.00      A     
ATOM   1536  O   ILE A  98      13.615  17.203  20.616  0.00  0.00      A     
ATOM   1537  N   PHE A  99      12.709  15.491  19.488  0.00  0.00      A     
ATOM   1538  HN  PHE A  99      12.895  14.643  18.962  0.00  0.00      A     
ATOM   1539  CA  PHE A  99      11.345  16.065  19.396  0.00  0.00      A     
ATOM   1540  HA  PHE A  99      11.383  17.127  19.639  0.00  0.00      A     
ATOM   1541  CB  PHE A  99      10.833  15.941  17.952  0.00  0.00      A     
ATOM   1542  HB1 PHE A  99       9.790  16.259  17.917  0.00  0.00      A     
ATOM   1543  HB2 PHE A  99      10.855  14.889  17.670  0.00  0.00      A     
ATOM   1544  CG  PHE A  99      11.574  16.764  16.915  0.00  0.00      A     
ATOM   1545  CD1 PHE A  99      11.637  18.165  17.042  0.00  0.00      A     
ATOM   1546  HD1 PHE A  99      11.169  18.657  17.885  0.00  0.00      A     
ATOM   1547  CE1 PHE A  99      12.290  18.933  16.062  0.00  0.00      A     
ATOM   1548  HE1 PHE A  99      12.323  20.008  16.153  0.00  0.00      A     
ATOM   1549  CZ  PHE A  99      12.874  18.307  14.949  0.00  0.00      A     
ATOM   1550  HZ  PHE A  99      13.369  18.902  14.195  0.00  0.00      A     
ATOM   1551  CE2 PHE A  99      12.799  16.911  14.810  0.00  0.00      A     
ATOM   1552  HE2 PHE A  99      13.238  16.431  13.946  0.00  0.00      A     
ATOM   1553  CD2 PHE A  99      12.147  16.141  15.790  0.00  0.00      A     
ATOM   1554  HD2 PHE A  99      12.083  15.068  15.678  0.00  0.00      A     
ATOM   1555  C   PHE A  99      10.296  15.467  20.358  0.00  0.00      A     
ATOM   1556  O   PHE A  99       9.192  16.005  20.453  0.00  0.00      A     
ATOM   1557  N   LEU A 100      10.621  14.391  21.084  0.00  0.00      A     
ATOM   1558  HN  LEU A 100      11.539  13.989  20.940  0.00  0.00      A     
ATOM   1559  CA  LEU A 100       9.660  13.624  21.899  0.00  0.00      A     
ATOM   1560  HA  LEU A 100       8.758  14.220  22.002  0.00  0.00      A     
ATOM   1561  CB  LEU A 100       9.297  12.343  21.116  0.00  0.00      A     
ATOM   1562  HB1 LEU A 100       9.992  11.560  21.412  0.00  0.00      A     
ATOM   1563  HB2 LEU A 100       9.428  12.520  20.048  0.00  0.00      A     
ATOM   1564  CG  LEU A 100       7.857  11.839  21.315  0.00  0.00      A     
ATOM   1565  HG  LEU A 100       7.598  11.831  22.373  0.00  0.00      A     
ATOM   1566  CD1 LEU A 100       6.863  12.705  20.542  0.00  0.00      A     
ATOM   1567 HD11 LEU A 100       6.928  13.742  20.865  0.00  0.00      A     
ATOM   1568 HD12 LEU A 100       5.849  12.350  20.717  0.00  0.00      A     
ATOM   1569 HD13 LEU A 100       7.082  12.659  19.477  0.00  0.00      A     
ATOM   1570  CD2 LEU A 100       7.733  10.419  20.764  0.00  0.00      A     
ATOM   1571 HD21 LEU A 100       6.706  10.072  20.874  0.00  0.00      A     
ATOM   1572 HD22 LEU A 100       8.388   9.753  21.324  0.00  0.00      A     
ATOM   1573 HD23 LEU A 100       8.004  10.402  19.708  0.00  0.00      A     
ATOM   1574  C   LEU A 100      10.127  13.318  23.345  0.00  0.00      A     
ATOM   1575  O   LEU A 100       9.322  12.905  24.174  0.00  0.00      A     
ATOM   1576  N   GLY A 101      11.398  13.567  23.684  0.00  0.00      A     
ATOM   1577  HN  GLY A 101      12.016  13.874  22.946  0.00  0.00      A     
ATOM   1578  CA  GLY A 101      12.003  13.265  24.998  0.00  0.00      A     
ATOM   1579  HA1 GLY A 101      13.048  13.576  24.972  0.00  0.00      A     
ATOM   1580  HA2 GLY A 101      11.979  12.187  25.155  0.00  0.00      A     
ATOM   1581  C   GLY A 101      11.370  13.924  26.240  0.00  0.00      A     
ATOM   1582  O   GLY A 101      11.578  13.442  27.351  0.00  0.00      A     
ATOM   1583  N   GLY A 102      10.576  14.987  26.070  0.00  0.00      A     
ATOM   1584  HN  GLY A 102      10.464  15.310  25.121  0.00  0.00      A     
ATOM   1585  CA  GLY A 102       9.947  15.772  27.153  0.00  0.00      A     
ATOM   1586  HA1 GLY A 102      10.343  16.787  27.125  0.00  0.00      A     
ATOM   1587  HA2 GLY A 102      10.207  15.346  28.122  0.00  0.00      A     
ATOM   1588  C   GLY A 102       8.413  15.867  27.098  0.00  0.00      A     
ATOM   1589  O   GLY A 102       7.846  16.832  27.619  0.00  0.00      A     
ATOM   1590  N   VAL A 103       7.748  14.910  26.439  0.00  0.00      A     
ATOM   1591  HN  VAL A 103       8.302  14.155  26.048  0.00  0.00      A     
ATOM   1592  CA  VAL A 103       6.283  14.859  26.183  0.00  0.00      A     
ATOM   1593  HA  VAL A 103       5.764  15.461  26.927  0.00  0.00      A     
ATOM   1594  CB  VAL A 103       5.922  15.420  24.792  0.00  0.00      A     
ATOM   1595  HB  VAL A 103       4.871  15.213  24.609  0.00  0.00      A     
ATOM   1596  CG1 VAL A 103       6.134  16.934  24.694  0.00  0.00      A     
ATOM   1597 HG11 VAL A 103       5.868  17.283  23.696  0.00  0.00      A     
ATOM   1598 HG12 VAL A 103       7.177  17.188  24.880  0.00  0.00      A     
ATOM   1599 HG13 VAL A 103       5.508  17.441  25.425  0.00  0.00      A     
ATOM   1600  CG2 VAL A 103       6.715  14.786  23.653  0.00  0.00      A     
ATOM   1601 HG21 VAL A 103       6.306  15.116  22.699  0.00  0.00      A     
ATOM   1602 HG22 VAL A 103       6.660  13.699  23.709  0.00  0.00      A     
ATOM   1603 HG23 VAL A 103       7.755  15.099  23.721  0.00  0.00      A     
ATOM   1604  C   VAL A 103       5.713  13.435  26.295  0.00  0.00      A     
ATOM   1605  O   VAL A 103       6.462  12.462  26.300  0.00  0.00      A     
ATOM   1606  N   ASP A 104       4.390  13.289  26.400  0.00  0.00      A     
ATOM   1607  HN  ASP A 104       3.826  14.127  26.396  0.00  0.00      A     
ATOM   1608  CA  ASP A 104       3.703  11.997  26.635  0.00  0.00      A     
ATOM   1609  HA  ASP A 104       4.322  11.191  26.234  0.00  0.00      A     
ATOM   1610  CB  ASP A 104       3.631  11.813  28.171  0.00  0.00      A     
ATOM   1611  HB1 ASP A 104       2.973  12.571  28.593  0.00  0.00      A     
ATOM   1612  HB2 ASP A 104       4.623  11.999  28.578  0.00  0.00      A     
ATOM   1613  CG  ASP A 104       3.212  10.433  28.692  0.00  0.00      A     
ATOM   1614  OD1 ASP A 104       2.943   9.506  27.897  0.00  0.00      A     
ATOM   1615  OD2 ASP A 104       3.121  10.256  29.929  0.00  0.00      A     
ATOM   1616  C   ASP A 104       2.332  11.903  25.897  0.00  0.00      A     
ATOM   1617  O   ASP A 104       1.781  12.913  25.448  0.00  0.00      A     
ATOM   1618  N   LYS A 105       1.778  10.692  25.750  0.00  0.00      A     
ATOM   1619  HN  LYS A 105       2.248   9.950  26.265  0.00  0.00      A     
ATOM   1620  CA  LYS A 105       0.766  10.269  24.748  0.00  0.00      A     
ATOM   1621  HA  LYS A 105       0.831  10.964  23.910  0.00  0.00      A     
ATOM   1622  CB  LYS A 105       1.188   8.890  24.200  0.00  0.00      A     
ATOM   1623  HB1 LYS A 105       2.240   8.930  23.915  0.00  0.00      A     
ATOM   1624  HB2 LYS A 105       0.608   8.678  23.300  0.00  0.00      A     
ATOM   1625  CG  LYS A 105       0.992   7.740  25.201  0.00  0.00      A     
ATOM   1626  HG1 LYS A 105      -0.061   7.684  25.469  0.00  0.00      A     
ATOM   1627  HG2 LYS A 105       1.580   7.925  26.099  0.00  0.00      A     
ATOM   1628  CD  LYS A 105       1.421   6.400  24.591  0.00  0.00      A     
ATOM   1629  HD1 LYS A 105       2.489   6.442  24.367  0.00  0.00      A     
ATOM   1630  HD2 LYS A 105       0.884   6.236  23.657  0.00  0.00      A     
ATOM   1631  CE  LYS A 105       1.172   5.217  25.535  0.00  0.00      A     
ATOM   1632  HE1 LYS A 105       1.751   5.364  26.453  0.00  0.00      A     
ATOM   1633  HE2 LYS A 105       1.544   4.315  25.043  0.00  0.00      A     
ATOM   1634  NZ  LYS A 105      -0.262   5.033  25.856  0.00  0.00      A     
ATOM   1635  HZ1 LYS A 105      -0.619   5.809  26.409  0.00  0.00      A     
ATOM   1636  HZ2 LYS A 105      -0.420   4.187  26.399  0.00  0.00      A     
ATOM   1637  HZ3 LYS A 105      -0.830   4.978  25.010  0.00  0.00      A     
ATOM   1638  C   LYS A 105      -0.729  10.313  25.154  0.00  0.00      A     
ATOM   1639  O   LYS A 105      -1.553   9.616  24.554  0.00  0.00      A     
ATOM   1640  N   ARG A 106      -1.109  11.130  26.146  0.00  0.00      A     
ATOM   1641  HN  ARG A 106      -0.365  11.621  26.625  0.00  0.00      A     
ATOM   1642  CA  ARG A 106      -2.524  11.425  26.504  0.00  0.00      A     
ATOM   1643  HA  ARG A 106      -3.147  11.249  25.627  0.00  0.00      A     
ATOM   1644  CB  ARG A 106      -2.962  10.451  27.613  0.00  0.00      A     
ATOM   1645  HB1 ARG A 106      -2.268  10.528  28.452  0.00  0.00      A     
ATOM   1646  HB2 ARG A 106      -2.899   9.434  27.228  0.00  0.00      A     
ATOM   1647  CG  ARG A 106      -4.381  10.701  28.156  0.00  0.00      A     
ATOM   1648  HG1 ARG A 106      -4.406  11.667  28.658  0.00  0.00      A     
ATOM   1649  HG2 ARG A 106      -4.591   9.943  28.907  0.00  0.00      A     
ATOM   1650  CD  ARG A 106      -5.492  10.681  27.096  0.00  0.00      A     
ATOM   1651  HD1 ARG A 106      -5.301  11.449  26.347  0.00  0.00      A     
ATOM   1652  HD2 ARG A 106      -6.440  10.937  27.569  0.00  0.00      A     
ATOM   1653  NE  ARG A 106      -5.578   9.372  26.431  0.00  0.00      A     
ATOM   1654  HE  ARG A 106      -4.833   9.107  25.800  0.00  0.00      A     
ATOM   1655  CZ  ARG A 106      -6.472   8.434  26.576  0.00  0.00      A     
ATOM   1656  NH1 ARG A 106      -7.466   8.497  27.386  0.00  0.00      A     
ATOM   1657 HH11 ARG A 106      -8.144   7.746  27.423  0.00  0.00      A     
ATOM   1658 HH12 ARG A 106      -7.503   9.259  28.047  0.00  0.00      A     
ATOM   1659  NH2 ARG A 106      -6.335   7.378  25.870  0.00  0.00      A     
ATOM   1660 HH21 ARG A 106      -6.940   6.582  26.019  0.00  0.00      A     
ATOM   1661 HH22 ARG A 106      -5.504   7.321  25.301  0.00  0.00      A     
ATOM   1662  C   ARG A 106      -2.826  12.872  26.916  0.00  0.00      A     
ATOM   1663  O   ARG A 106      -3.772  13.467  26.401  0.00  0.00      A     
ATOM   1664  N   THR A 107      -2.070  13.431  27.857  0.00  0.00      A     
ATOM   1665  HN  THR A 107      -1.332  12.859  28.250  0.00  0.00      A     
ATOM   1666  CA  THR A 107      -2.337  14.739  28.517  0.00  0.00      A     
ATOM   1667  HA  THR A 107      -3.363  14.734  28.881  0.00  0.00      A     
ATOM   1668  CB  THR A 107      -1.423  14.952  29.735  0.00  0.00      A     
ATOM   1669  HB  THR A 107      -0.500  15.431  29.414  0.00  0.00      A     
ATOM   1670  CG2 THR A 107      -2.079  15.771  30.836  0.00  0.00      A     
ATOM   1671 HG21 THR A 107      -1.339  16.020  31.591  0.00  0.00      A     
ATOM   1672 HG22 THR A 107      -2.901  15.215  31.282  0.00  0.00      A     
ATOM   1673 HG23 THR A 107      -2.463  16.703  30.439  0.00  0.00      A     
ATOM   1674  OG1 THR A 107      -1.098  13.739  30.364  0.00  0.00      A     
ATOM   1675  HG1 THR A 107      -0.321  13.941  30.906  0.00  0.00      A     
ATOM   1676  C   THR A 107      -2.186  15.967  27.601  0.00  0.00      A     
ATOM   1677  O   THR A 107      -2.457  17.097  28.004  0.00  0.00      A     
ATOM   1678  N   GLN A 108      -1.738  15.765  26.362  0.00  0.00      A     
ATOM   1679  HN  GLN A 108      -1.520  14.807  26.105  0.00  0.00      A     
ATOM   1680  CA  GLN A 108      -1.383  16.782  25.361  0.00  0.00      A     
ATOM   1681  HA  GLN A 108      -1.923  17.708  25.561  0.00  0.00      A     
ATOM   1682  CB  GLN A 108       0.129  17.056  25.434  0.00  0.00      A     
ATOM   1683  HB1 GLN A 108       0.365  17.826  24.708  0.00  0.00      A     
ATOM   1684  HB2 GLN A 108       0.660  16.141  25.167  0.00  0.00      A     
ATOM   1685  CG  GLN A 108       0.636  17.544  26.793  0.00  0.00      A     
ATOM   1686  HG1 GLN A 108       0.318  16.859  27.569  0.00  0.00      A     
ATOM   1687  HG2 GLN A 108       0.224  18.528  27.007  0.00  0.00      A     
ATOM   1688  CD  GLN A 108       2.153  17.575  26.853  0.00  0.00      A     
ATOM   1689  OE1 GLN A 108       2.818  16.548  26.776  0.00  0.00      A     
ATOM   1690  NE2 GLN A 108       2.775  18.717  26.945  0.00  0.00      A     
ATOM   1691 HE21 GLN A 108       3.776  18.681  27.104  0.00  0.00      A     
ATOM   1692 HE22 GLN A 108       2.243  19.581  26.909  0.00  0.00      A     
ATOM   1693  C   GLN A 108      -1.784  16.298  23.950  0.00  0.00      A     
ATOM   1694  O   GLN A 108      -0.962  16.232  23.027  0.00  0.00      A     
ATOM   1695  N   PHE A 109      -3.033  15.836  23.807  0.00  0.00      A     
ATOM   1696  HN  PHE A 109      -3.648  15.923  24.604  0.00  0.00      A     
ATOM   1697  CA  PHE A 109      -3.526  15.054  22.661  0.00  0.00      A     
ATOM   1698  HA  PHE A 109      -2.961  14.124  22.686  0.00  0.00      A     
ATOM   1699  CB  PHE A 109      -4.992  14.650  22.874  0.00  0.00      A     
ATOM   1700  HB1 PHE A 109      -5.650  15.401  22.435  0.00  0.00      A     
ATOM   1701  HB2 PHE A 109      -5.206  14.603  23.943  0.00  0.00      A     
ATOM   1702  CG  PHE A 109      -5.288  13.281  22.288  0.00  0.00      A     
ATOM   1703  CD1 PHE A 109      -4.977  12.123  23.027  0.00  0.00      A     
ATOM   1704  HD1 PHE A 109      -4.570  12.218  24.022  0.00  0.00      A     
ATOM   1705  CE1 PHE A 109      -5.175  10.848  22.466  0.00  0.00      A     
ATOM   1706  HE1 PHE A 109      -4.928   9.961  23.033  0.00  0.00      A     
ATOM   1707  CZ  PHE A 109      -5.685  10.728  21.160  0.00  0.00      A     
ATOM   1708  HZ  PHE A 109      -5.829   9.752  20.717  0.00  0.00      A     
ATOM   1709  CE2 PHE A 109      -5.998  11.883  20.421  0.00  0.00      A     
ATOM   1710  HE2 PHE A 109      -6.377  11.797  19.411  0.00  0.00      A     
ATOM   1711  CD2 PHE A 109      -5.800  13.157  20.984  0.00  0.00      A     
ATOM   1712  HD2 PHE A 109      -6.019  14.041  20.403  0.00  0.00      A     
ATOM   1713  C   PHE A 109      -3.270  15.642  21.253  0.00  0.00      A     
ATOM   1714  O   PHE A 109      -3.134  14.869  20.305  0.00  0.00      A     
ATOM   1715  N   TRP A 110      -2.985  16.942  21.121  0.00  0.00      A     
ATOM   1716  HN  TRP A 110      -3.194  17.545  21.911  0.00  0.00      A     
ATOM   1717  CA  TRP A 110      -2.548  17.564  19.853  0.00  0.00      A     
ATOM   1718  HA  TRP A 110      -2.655  16.834  19.051  0.00  0.00      A     
ATOM   1719  CB  TRP A 110      -3.513  18.702  19.503  0.00  0.00      A     
ATOM   1720  HB1 TRP A 110      -3.356  18.984  18.462  0.00  0.00      A     
ATOM   1721  HB2 TRP A 110      -3.276  19.565  20.127  0.00  0.00      A     
ATOM   1722  CG  TRP A 110      -4.966  18.372  19.681  0.00  0.00      A     
ATOM   1723  CD1 TRP A 110      -5.821  19.070  20.458  0.00  0.00      A     
ATOM   1724  HD1 TRP A 110      -5.563  19.965  21.013  0.00  0.00      A     
ATOM   1725  NE1 TRP A 110      -7.059  18.462  20.453  0.00  0.00      A     
ATOM   1726  HE1 TRP A 110      -7.845  18.819  20.991  0.00  0.00      A     
ATOM   1727  CE2 TRP A 110      -7.071  17.338  19.656  0.00  0.00      A     
ATOM   1728  CZ2 TRP A 110      -8.067  16.403  19.340  0.00  0.00      A     
ATOM   1729  HZ2 TRP A 110      -9.059  16.509  19.750  0.00  0.00      A     
ATOM   1730  CH2 TRP A 110      -7.754  15.336  18.480  0.00  0.00      A     
ATOM   1731  HH2 TRP A 110      -8.507  14.602  18.224  0.00  0.00      A     
ATOM   1732  CZ3 TRP A 110      -6.455  15.218  17.955  0.00  0.00      A     
ATOM   1733  HZ3 TRP A 110      -6.217  14.386  17.303  0.00  0.00      A     
ATOM   1734  CE3 TRP A 110      -5.461  16.163  18.279  0.00  0.00      A     
ATOM   1735  HE3 TRP A 110      -4.467  16.052  17.873  0.00  0.00      A     
ATOM   1736  CD2 TRP A 110      -5.741  17.252  19.138  0.00  0.00      A     
ATOM   1737  C   TRP A 110      -1.068  18.012  19.779  0.00  0.00      A     
ATOM   1738  O   TRP A 110      -0.604  18.355  18.690  0.00  0.00      A     
ATOM   1739  N   LEU A 111      -0.284  17.960  20.866  0.00  0.00      A     
ATOM   1740  HN  LEU A 111      -0.698  17.627  21.729  0.00  0.00      A     
ATOM   1741  CA  LEU A 111       1.145  18.352  20.875  0.00  0.00      A     
ATOM   1742  HA  LEU A 111       1.327  19.004  20.021  0.00  0.00      A     
ATOM   1743  CB  LEU A 111       1.452  19.160  22.147  0.00  0.00      A     
ATOM   1744  HB1 LEU A 111       1.374  18.491  22.993  0.00  0.00      A     
ATOM   1745  HB2 LEU A 111       0.691  19.920  22.258  0.00  0.00      A     
ATOM   1746  CG  LEU A 111       2.845  19.825  22.178  0.00  0.00      A     
ATOM   1747  HG  LEU A 111       3.601  19.090  21.908  0.00  0.00      A     
ATOM   1748  CD1 LEU A 111       2.941  21.019  21.233  0.00  0.00      A     
ATOM   1749 HD11 LEU A 111       3.966  21.391  21.223  0.00  0.00      A     
ATOM   1750 HD12 LEU A 111       2.280  21.816  21.567  0.00  0.00      A     
ATOM   1751 HD13 LEU A 111       2.665  20.735  20.220  0.00  0.00      A     
ATOM   1752  CD2 LEU A 111       3.189  20.354  23.568  0.00  0.00      A     
ATOM   1753 HD21 LEU A 111       2.540  21.184  23.831  0.00  0.00      A     
ATOM   1754 HD22 LEU A 111       4.223  20.701  23.579  0.00  0.00      A     
ATOM   1755 HD23 LEU A 111       3.075  19.567  24.310  0.00  0.00      A     
ATOM   1756  C   LEU A 111       2.120  17.169  20.736  0.00  0.00      A     
ATOM   1757  O   LEU A 111       2.997  17.231  19.877  0.00  0.00      A     
ATOM   1758  N   TYR A 112       1.960  16.081  21.500  0.00  0.00      A     
ATOM   1759  HN  TYR A 112       1.308  16.128  22.271  0.00  0.00      A     
ATOM   1760  CA  TYR A 112       2.750  14.845  21.307  0.00  0.00      A     
ATOM   1761  HA  TYR A 112       3.809  15.084  21.414  0.00  0.00      A     
ATOM   1762  CB  TYR A 112       2.393  13.818  22.400  0.00  0.00      A     
ATOM   1763  HB1 TYR A 112       1.316  13.778  22.529  0.00  0.00      A     
ATOM   1764  HB2 TYR A 112       2.802  14.182  23.342  0.00  0.00      A     
ATOM   1765  CG  TYR A 112       2.885  12.395  22.171  0.00  0.00      A     
ATOM   1766  CD1 TYR A 112       4.033  11.924  22.839  0.00  0.00      A     
ATOM   1767  HD1 TYR A 112       4.571  12.577  23.512  0.00  0.00      A     
ATOM   1768  CE1 TYR A 112       4.481  10.602  22.633  0.00  0.00      A     
ATOM   1769  HE1 TYR A 112       5.362  10.234  23.136  0.00  0.00      A     
ATOM   1770  CZ  TYR A 112       3.789   9.753  21.745  0.00  0.00      A     
ATOM   1771  OH  TYR A 112       4.231   8.489  21.515  0.00  0.00      A     
ATOM   1772  HH  TYR A 112       3.720   8.083  20.793  0.00  0.00      A     
ATOM   1773  CE2 TYR A 112       2.625  10.213  21.096  0.00  0.00      A     
ATOM   1774  HE2 TYR A 112       2.080   9.545  20.447  0.00  0.00      A     
ATOM   1775  CD2 TYR A 112       2.167  11.528  21.321  0.00  0.00      A     
ATOM   1776  HD2 TYR A 112       1.260  11.874  20.844  0.00  0.00      A     
ATOM   1777  C   TYR A 112       2.567  14.311  19.876  0.00  0.00      A     
ATOM   1778  O   TYR A 112       3.538  14.005  19.194  0.00  0.00      A     
ATOM   1779  N   PHE A 113       1.332  14.362  19.370  0.00  0.00      A     
ATOM   1780  HN  PHE A 113       0.593  14.549  20.037  0.00  0.00      A     
ATOM   1781  CA  PHE A 113       0.946  14.277  17.959  0.00  0.00      A     
ATOM   1782  HA  PHE A 113       1.054  13.246  17.621  0.00  0.00      A     
ATOM   1783  CB  PHE A 113      -0.537  14.665  17.849  0.00  0.00      A     
ATOM   1784  HB1 PHE A 113      -0.699  15.596  18.389  0.00  0.00      A     
ATOM   1785  HB2 PHE A 113      -1.138  13.898  18.340  0.00  0.00      A     
ATOM   1786  CG  PHE A 113      -1.045  14.840  16.432  0.00  0.00      A     
ATOM   1787  CD1 PHE A 113      -1.211  16.128  15.885  0.00  0.00      A     
ATOM   1788  HD1 PHE A 113      -0.983  17.005  16.472  0.00  0.00      A     
ATOM   1789  CE1 PHE A 113      -1.679  16.280  14.568  0.00  0.00      A     
ATOM   1790  HE1 PHE A 113      -1.803  17.270  14.148  0.00  0.00      A     
ATOM   1791  CZ  PHE A 113      -1.992  15.147  13.798  0.00  0.00      A     
ATOM   1792  HZ  PHE A 113      -2.362  15.266  12.789  0.00  0.00      A     
ATOM   1793  CE2 PHE A 113      -1.824  13.862  14.342  0.00  0.00      A     
ATOM   1794  HE2 PHE A 113      -2.075  12.994  13.755  0.00  0.00      A     
ATOM   1795  CD2 PHE A 113      -1.349  13.708  15.656  0.00  0.00      A     
ATOM   1796  HD2 PHE A 113      -1.232  12.722  16.078  0.00  0.00      A     
ATOM   1797  C   PHE A 113       1.836  15.134  17.045  0.00  0.00      A     
ATOM   1798  O   PHE A 113       2.568  14.574  16.238  0.00  0.00      A     
ATOM   1799  N   ALA A 114       1.869  16.459  17.203  0.00  0.00      A     
ATOM   1800  HN  ALA A 114       1.258  16.883  17.886  0.00  0.00      A     
ATOM   1801  CA  ALA A 114       2.717  17.351  16.400  0.00  0.00      A     
ATOM   1802  HA  ALA A 114       2.478  17.181  15.349  0.00  0.00      A     
ATOM   1803  CB  ALA A 114       2.306  18.790  16.729  0.00  0.00      A     
ATOM   1804  HB1 ALA A 114       2.493  19.008  17.779  0.00  0.00      A     
ATOM   1805  HB2 ALA A 114       1.243  18.929  16.522  0.00  0.00      A     
ATOM   1806  HB3 ALA A 114       2.872  19.486  16.109  0.00  0.00      A     
ATOM   1807  C   ALA A 114       4.250  17.117  16.531  0.00  0.00      A     
ATOM   1808  O   ALA A 114       4.995  17.450  15.606  0.00  0.00      A     
ATOM   1809  N   GLY A 115       4.723  16.479  17.612  0.00  0.00      A     
ATOM   1810  HN  GLY A 115       4.060  16.296  18.357  0.00  0.00      A     
ATOM   1811  CA  GLY A 115       6.125  16.052  17.834  0.00  0.00      A     
ATOM   1812  HA1 GLY A 115       6.333  16.089  18.903  0.00  0.00      A     
ATOM   1813  HA2 GLY A 115       6.808  16.744  17.341  0.00  0.00      A     
ATOM   1814  C   GLY A 115       6.463  14.626  17.352  0.00  0.00      A     
ATOM   1815  O   GLY A 115       7.627  14.225  17.326  0.00  0.00      A     
ATOM   1816  N   ASN A 116       5.449  13.872  16.923  0.00  0.00      A     
ATOM   1817  HN  ASN A 116       4.528  14.265  17.076  0.00  0.00      A     
ATOM   1818  CA  ASN A 116       5.501  12.473  16.478  0.00  0.00      A     
ATOM   1819  HA  ASN A 116       6.517  12.085  16.565  0.00  0.00      A     
ATOM   1820  CB  ASN A 116       4.597  11.725  17.475  0.00  0.00      A     
ATOM   1821  HB1 ASN A 116       3.580  12.098  17.363  0.00  0.00      A     
ATOM   1822  HB2 ASN A 116       4.921  11.950  18.489  0.00  0.00      A     
ATOM   1823  CG  ASN A 116       4.558  10.221  17.379  0.00  0.00      A     
ATOM   1824  OD1 ASN A 116       5.496   9.530  17.021  0.00  0.00      A     
ATOM   1825  ND2 ASN A 116       3.451   9.657  17.775  0.00  0.00      A     
ATOM   1826 HD21 ASN A 116       3.386   8.655  17.726  0.00  0.00      A     
ATOM   1827 HD22 ASN A 116       2.708  10.227  18.125  0.00  0.00      A     
ATOM   1828  C   ASN A 116       5.064  12.316  14.996  0.00  0.00      A     
ATOM   1829  O   ASN A 116       5.556  11.444  14.285  0.00  0.00      A     
ATOM   1830  N   LEU A 117       4.207  13.217  14.506  0.00  0.00      A     
ATOM   1831  HN  LEU A 117       3.810  13.861  15.179  0.00  0.00      A     
ATOM   1832  CA  LEU A 117       3.750  13.380  13.121  0.00  0.00      A     
ATOM   1833  HA  LEU A 117       3.231  12.474  12.808  0.00  0.00      A     
ATOM   1834  CB  LEU A 117       2.744  14.555  13.120  0.00  0.00      A     
ATOM   1835  HB1 LEU A 117       3.181  15.396  13.662  0.00  0.00      A     
ATOM   1836  HB2 LEU A 117       1.855  14.238  13.668  0.00  0.00      A     
ATOM   1837  CG  LEU A 117       2.302  15.082  11.743  0.00  0.00      A     
ATOM   1838  HG  LEU A 117       3.147  15.538  11.228  0.00  0.00      A     
ATOM   1839  CD1 LEU A 117       1.742  13.962  10.884  0.00  0.00      A     
ATOM   1840 HD11 LEU A 117       1.325  14.385   9.971  0.00  0.00      A     
ATOM   1841 HD12 LEU A 117       0.968  13.444  11.440  0.00  0.00      A     
ATOM   1842 HD13 LEU A 117       2.529  13.268  10.602  0.00  0.00      A     
ATOM   1843  CD2 LEU A 117       1.216  16.135  11.922  0.00  0.00      A     
ATOM   1844 HD21 LEU A 117       0.349  15.702  12.416  0.00  0.00      A     
ATOM   1845 HD22 LEU A 117       0.916  16.522  10.948  0.00  0.00      A     
ATOM   1846 HD23 LEU A 117       1.596  16.965  12.516  0.00  0.00      A     
ATOM   1847  C   LEU A 117       4.902  13.602  12.131  0.00  0.00      A     
ATOM   1848  O   LEU A 117       5.161  12.749  11.283  0.00  0.00      A     
ATOM   1849  N   ALA A 118       5.614  14.724  12.248  0.00  0.00      A     
ATOM   1850  HN  ALA A 118       5.397  15.366  12.997  0.00  0.00      A     
ATOM   1851  CA  ALA A 118       6.707  15.068  11.343  0.00  0.00      A     
ATOM   1852  HA  ALA A 118       6.432  14.752  10.335  0.00  0.00      A     
ATOM   1853  CB  ALA A 118       6.846  16.592  11.309  0.00  0.00      A     
ATOM   1854  HB1 ALA A 118       7.525  16.880  10.509  0.00  0.00      A     
ATOM   1855  HB2 ALA A 118       7.231  16.959  12.257  0.00  0.00      A     
ATOM   1856  HB3 ALA A 118       5.875  17.051  11.115  0.00  0.00      A     
ATOM   1857  C   ALA A 118       8.019  14.333  11.688  0.00  0.00      A     
ATOM   1858  O   ALA A 118       8.785  14.024  10.780  0.00  0.00      A     
ATOM   1859  N   SER A 119       8.235  13.931  12.946  0.00  0.00      A     
ATOM   1860  HN  SER A 119       7.681  14.382  13.671  0.00  0.00      A     
ATOM   1861  CA  SER A 119       9.279  12.964  13.361  0.00  0.00      A     
ATOM   1862  HA  SER A 119      10.261  13.340  13.070  0.00  0.00      A     
ATOM   1863  CB  SER A 119       9.264  12.796  14.883  0.00  0.00      A     
ATOM   1864  HB1 SER A 119       9.987  12.036  15.181  0.00  0.00      A     
ATOM   1865  HB2 SER A 119       8.271  12.485  15.207  0.00  0.00      A     
ATOM   1866  OG  SER A 119       9.596  14.016  15.498  0.00  0.00      A     
ATOM   1867  HG1 SER A 119       8.943  14.189  16.207  0.00  0.00      A     
ATOM   1868  C   SER A 119       9.102  11.572  12.738  0.00  0.00      A     
ATOM   1869  O   SER A 119      10.012  11.027  12.117  0.00  0.00      A     
ATOM   1870  N   GLY A 120       7.898  10.998  12.828  0.00  0.00      A     
ATOM   1871  HN  GLY A 120       7.179  11.467  13.371  0.00  0.00      A     
ATOM   1872  CA  GLY A 120       7.529   9.735  12.175  0.00  0.00      A     
ATOM   1873  HA1 GLY A 120       6.578   9.400  12.586  0.00  0.00      A     
ATOM   1874  HA2 GLY A 120       8.284   8.979  12.392  0.00  0.00      A     
ATOM   1875  C   GLY A 120       7.377   9.848  10.653  0.00  0.00      A     
ATOM   1876  O   GLY A 120       7.560   8.857   9.941  0.00  0.00      A     
ATOM   1877  N   GLY A 121       7.087  11.051  10.150  0.00  0.00      A     
ATOM   1878  HN  GLY A 121       6.779  11.764  10.803  0.00  0.00      A     
ATOM   1879  CA  GLY A 121       7.202  11.441   8.741  0.00  0.00      A     
ATOM   1880  HA1 GLY A 121       6.775  12.436   8.613  0.00  0.00      A     
ATOM   1881  HA2 GLY A 121       6.646  10.743   8.116  0.00  0.00      A     
ATOM   1882  C   GLY A 121       8.653  11.484   8.249  0.00  0.00      A     
ATOM   1883  O   GLY A 121       8.942  10.923   7.200  0.00  0.00      A     
ATOM   1884  N   ALA A 122       9.586  12.026   9.037  0.00  0.00      A     
ATOM   1885  HN  ALA A 122       9.283  12.518   9.869  0.00  0.00      A     
ATOM   1886  CA  ALA A 122      11.028  11.989   8.774  0.00  0.00      A     
ATOM   1887  HA  ALA A 122      11.203  12.374   7.768  0.00  0.00      A     
ATOM   1888  CB  ALA A 122      11.742  12.925   9.756  0.00  0.00      A     
ATOM   1889  HB1 ALA A 122      11.314  13.924   9.706  0.00  0.00      A     
ATOM   1890  HB2 ALA A 122      12.795  12.997   9.486  0.00  0.00      A     
ATOM   1891  HB3 ALA A 122      11.660  12.551  10.777  0.00  0.00      A     
ATOM   1892  C   ALA A 122      11.609  10.562   8.820  0.00  0.00      A     
ATOM   1893  O   ALA A 122      12.375  10.192   7.935  0.00  0.00      A     
ATOM   1894  N   ALA A 123      11.181   9.700   9.751  0.00  0.00      A     
ATOM   1895  HN  ALA A 123      10.658  10.076  10.536  0.00  0.00      A     
ATOM   1896  CA  ALA A 123      11.453   8.252   9.699  0.00  0.00      A     
ATOM   1897  HA  ALA A 123      12.533   8.098   9.662  0.00  0.00      A     
ATOM   1898  CB  ALA A 123      10.935   7.630  11.001  0.00  0.00      A     
ATOM   1899  HB1 ALA A 123      11.201   6.572  11.032  0.00  0.00      A     
ATOM   1900  HB2 ALA A 123       9.851   7.730  11.062  0.00  0.00      A     
ATOM   1901  HB3 ALA A 123      11.389   8.131  11.857  0.00  0.00      A     
ATOM   1902  C   ALA A 123      10.857   7.557   8.444  0.00  0.00      A     
ATOM   1903  O   ALA A 123      11.472   6.663   7.853  0.00  0.00      A     
ATOM   1904  N   GLY A 124       9.691   8.019   7.977  0.00  0.00      A     
ATOM   1905  HN  GLY A 124       9.213   8.726   8.522  0.00  0.00      A     
ATOM   1906  CA  GLY A 124       9.110   7.641   6.681  0.00  0.00      A     
ATOM   1907  HA1 GLY A 124       8.124   8.094   6.595  0.00  0.00      A     
ATOM   1908  HA2 GLY A 124       8.998   6.558   6.630  0.00  0.00      A     
ATOM   1909  C   GLY A 124       9.946   8.093   5.474  0.00  0.00      A     
ATOM   1910  O   GLY A 124      10.270   7.273   4.625  0.00  0.00      A     
ATOM   1911  N   ALA A 125      10.382   9.353   5.429  0.00  0.00      A     
ATOM   1912  HN  ALA A 125      10.037   9.995   6.133  0.00  0.00      A     
ATOM   1913  CA  ALA A 125      11.302   9.891   4.420  0.00  0.00      A     
ATOM   1914  HA  ALA A 125      10.871   9.712   3.436  0.00  0.00      A     
ATOM   1915  CB  ALA A 125      11.375  11.409   4.620  0.00  0.00      A     
ATOM   1916  HB1 ALA A 125      11.942  11.857   3.804  0.00  0.00      A     
ATOM   1917  HB2 ALA A 125      11.866  11.644   5.565  0.00  0.00      A     
ATOM   1918  HB3 ALA A 125      10.371  11.836   4.621  0.00  0.00      A     
ATOM   1919  C   ALA A 125      12.700   9.220   4.446  0.00  0.00      A     
ATOM   1920  O   ALA A 125      13.246   8.867   3.403  0.00  0.00      A     
ATOM   1921  N   THR A 126      13.223   8.914   5.638  0.00  0.00      A     
ATOM   1922  HN  THR A 126      12.739   9.296   6.440  0.00  0.00      A     
ATOM   1923  CA  THR A 126      14.432   8.084   5.878  0.00  0.00      A     
ATOM   1924  HA  THR A 126      15.295   8.564   5.417  0.00  0.00      A     
ATOM   1925  CB  THR A 126      14.728   7.923   7.384  0.00  0.00      A     
ATOM   1926  HB  THR A 126      13.914   7.374   7.856  0.00  0.00      A     
ATOM   1927  CG2 THR A 126      16.033   7.189   7.668  0.00  0.00      A     
ATOM   1928 HG21 THR A 126      16.259   7.247   8.732  0.00  0.00      A     
ATOM   1929 HG22 THR A 126      16.843   7.642   7.101  0.00  0.00      A     
ATOM   1930 HG23 THR A 126      15.938   6.141   7.393  0.00  0.00      A     
ATOM   1931  OG1 THR A 126      14.836   9.178   8.012  0.00  0.00      A     
ATOM   1932  HG1 THR A 126      13.988   9.639   7.873  0.00  0.00      A     
ATOM   1933  C   THR A 126      14.291   6.687   5.268  0.00  0.00      A     
ATOM   1934  O   THR A 126      15.223   6.166   4.656  0.00  0.00      A     
ATOM   1935  N   SER A 127      13.097   6.094   5.363  0.00  0.00      A     
ATOM   1936  HN  SER A 127      12.385   6.562   5.911  0.00  0.00      A     
ATOM   1937  CA  SER A 127      12.750   4.819   4.708  0.00  0.00      A     
ATOM   1938  HA  SER A 127      13.588   4.133   4.816  0.00  0.00      A     
ATOM   1939  CB  SER A 127      11.541   4.171   5.386  0.00  0.00      A     
ATOM   1940  HB1 SER A 127      11.330   3.213   4.907  0.00  0.00      A     
ATOM   1941  HB2 SER A 127      10.665   4.814   5.291  0.00  0.00      A     
ATOM   1942  OG  SER A 127      11.827   3.950   6.756  0.00  0.00      A     
ATOM   1943  HG1 SER A 127      11.825   4.809   7.212  0.00  0.00      A     
ATOM   1944  C   SER A 127      12.500   4.946   3.200  0.00  0.00      A     
ATOM   1945  O   SER A 127      12.936   4.084   2.439  0.00  0.00      A     
ATOM   1946  N   LEU A 128      11.899   6.043   2.731  0.00  0.00      A     
ATOM   1947  HN  LEU A 128      11.502   6.687   3.405  0.00  0.00      A     
ATOM   1948  CA  LEU A 128      11.831   6.409   1.309  0.00  0.00      A     
ATOM   1949  HA  LEU A 128      11.321   5.609   0.777  0.00  0.00      A     
ATOM   1950  CB  LEU A 128      10.976   7.683   1.164  0.00  0.00      A     
ATOM   1951  HB1 LEU A 128      11.411   8.453   1.790  0.00  0.00      A     
ATOM   1952  HB2 LEU A 128       9.975   7.470   1.544  0.00  0.00      A     
ATOM   1953  CG  LEU A 128      10.852   8.277  -0.250  0.00  0.00      A     
ATOM   1954  HG  LEU A 128      11.838   8.569  -0.608  0.00  0.00      A     
ATOM   1955  CD1 LEU A 128      10.214   7.327  -1.260  0.00  0.00      A     
ATOM   1956 HD11 LEU A 128      10.879   6.487  -1.442  0.00  0.00      A     
ATOM   1957 HD12 LEU A 128      10.057   7.846  -2.206  0.00  0.00      A     
ATOM   1958 HD13 LEU A 128       9.258   6.962  -0.887  0.00  0.00      A     
ATOM   1959  CD2 LEU A 128       9.972   9.522  -0.187  0.00  0.00      A     
ATOM   1960 HD21 LEU A 128      10.010  10.032  -1.148  0.00  0.00      A     
ATOM   1961 HD22 LEU A 128      10.342  10.196   0.583  0.00  0.00      A     
ATOM   1962 HD23 LEU A 128       8.947   9.243   0.052  0.00  0.00      A     
ATOM   1963  C   LEU A 128      13.228   6.534   0.674  0.00  0.00      A     
ATOM   1964  O   LEU A 128      13.422   6.032  -0.422  0.00  0.00      A     
ATOM   1965  N   CYS A 129      14.219   7.098   1.376  0.00  0.00      A     
ATOM   1966  HN  CYS A 129      13.971   7.542   2.253  0.00  0.00      A     
ATOM   1967  CA  CYS A 129      15.610   7.212   0.908  0.00  0.00      A     
ATOM   1968  HA  CYS A 129      15.627   7.823   0.004  0.00  0.00      A     
ATOM   1969  CB  CYS A 129      16.449   7.928   1.983  0.00  0.00      A     
ATOM   1970  HB1 CYS A 129      17.504   7.873   1.708  0.00  0.00      A     
ATOM   1971  HB2 CYS A 129      16.335   7.432   2.945  0.00  0.00      A     
ATOM   1972  SG  CYS A 129      15.997   9.679   2.141  0.00  0.00      A     
ATOM   1973  HG1 CYS A 129      14.776   9.508   2.675  0.00  0.00      A     
ATOM   1974  C   CYS A 129      16.283   5.871   0.533  0.00  0.00      A     
ATOM   1975  O   CYS A 129      17.066   5.830  -0.418  0.00  0.00      A     
ATOM   1976  N   PHE A 130      16.000   4.779   1.260  0.00  0.00      A     
ATOM   1977  HN  PHE A 130      15.335   4.886   2.011  0.00  0.00      A     
ATOM   1978  CA  PHE A 130      16.797   3.536   1.174  0.00  0.00      A     
ATOM   1979  HA  PHE A 130      17.324   3.532   0.218  0.00  0.00      A     
ATOM   1980  CB  PHE A 130      17.872   3.550   2.286  0.00  0.00      A     
ATOM   1981  HB1 PHE A 130      17.664   2.759   3.008  0.00  0.00      A     
ATOM   1982  HB2 PHE A 130      17.821   4.491   2.837  0.00  0.00      A     
ATOM   1983  CG  PHE A 130      19.298   3.408   1.779  0.00  0.00      A     
ATOM   1984  CD1 PHE A 130      19.874   4.444   1.019  0.00  0.00      A     
ATOM   1985  HD1 PHE A 130      19.304   5.338   0.825  0.00  0.00      A     
ATOM   1986  CE1 PHE A 130      21.183   4.322   0.517  0.00  0.00      A     
ATOM   1987  HE1 PHE A 130      21.621   5.122  -0.067  0.00  0.00      A     
ATOM   1988  CZ  PHE A 130      21.928   3.161   0.782  0.00  0.00      A     
ATOM   1989  HZ  PHE A 130      22.938   3.060   0.404  0.00  0.00      A     
ATOM   1990  CE2 PHE A 130      21.365   2.132   1.553  0.00  0.00      A     
ATOM   1991  HE2 PHE A 130      21.944   1.242   1.757  0.00  0.00      A     
ATOM   1992  CD2 PHE A 130      20.057   2.255   2.055  0.00  0.00      A     
ATOM   1993  HD2 PHE A 130      19.639   1.457   2.650  0.00  0.00      A     
ATOM   1994  C   PHE A 130      16.009   2.208   1.166  0.00  0.00      A     
ATOM   1995  O   PHE A 130      16.487   1.241   0.580  0.00  0.00      A     
ATOM   1996  N   VAL A 131      14.798   2.133   1.734  0.00  0.00      A     
ATOM   1997  HN  VAL A 131      14.420   2.971   2.160  0.00  0.00      A     
ATOM   1998  CA  VAL A 131      13.914   0.936   1.656  0.00  0.00      A     
ATOM   1999  HA  VAL A 131      14.520   0.035   1.645  0.00  0.00      A     
ATOM   2000  CB  VAL A 131      12.931   0.834   2.848  0.00  0.00      A     
ATOM   2001  HB  VAL A 131      12.225   1.661   2.814  0.00  0.00      A     
ATOM   2002  CG1 VAL A 131      12.132  -0.473   2.817  0.00  0.00      A     
ATOM   2003 HG11 VAL A 131      12.805  -1.328   2.751  0.00  0.00      A     
ATOM   2004 HG12 VAL A 131      11.456  -0.475   1.966  0.00  0.00      A     
ATOM   2005 HG13 VAL A 131      11.526  -0.563   3.719  0.00  0.00      A     
ATOM   2006  CG2 VAL A 131      13.635   0.877   4.205  0.00  0.00      A     
ATOM   2007 HG21 VAL A 131      14.240  -0.016   4.338  0.00  0.00      A     
ATOM   2008 HG22 VAL A 131      12.892   0.919   5.001  0.00  0.00      A     
ATOM   2009 HG23 VAL A 131      14.266   1.761   4.271  0.00  0.00      A     
ATOM   2010  C   VAL A 131      13.106   0.931   0.362  0.00  0.00      A     
ATOM   2011  O   VAL A 131      13.189  -0.004  -0.430  0.00  0.00      A     
ATOM   2012  N   TYR A 132      12.370   2.013   0.108  0.00  0.00      A     
ATOM   2013  HN  TYR A 132      12.402   2.765   0.785  0.00  0.00      A     
ATOM   2014  CA  TYR A 132      11.482   2.164  -1.055  0.00  0.00      A     
ATOM   2015  HA  TYR A 132      10.676   1.436  -0.950  0.00  0.00      A     
ATOM   2016  CB  TYR A 132      10.834   3.552  -0.983  0.00  0.00      A     
ATOM   2017  HB1 TYR A 132      11.583   4.311  -1.193  0.00  0.00      A     
ATOM   2018  HB2 TYR A 132      10.470   3.710   0.033  0.00  0.00      A     
ATOM   2019  CG  TYR A 132       9.676   3.744  -1.934  0.00  0.00      A     
ATOM   2020  CD1 TYR A 132       9.923   3.987  -3.298  0.00  0.00      A     
ATOM   2021  HD1 TYR A 132      10.937   4.076  -3.667  0.00  0.00      A     
ATOM   2022  CE1 TYR A 132       8.849   4.058  -4.199  0.00  0.00      A     
ATOM   2023  HE1 TYR A 132       9.048   4.169  -5.252  0.00  0.00      A     
ATOM   2024  CZ  TYR A 132       7.525   3.955  -3.728  0.00  0.00      A     
ATOM   2025  OH  TYR A 132       6.499   4.013  -4.612  0.00  0.00      A     
ATOM   2026  HH  TYR A 132       6.856   4.008  -5.506  0.00  0.00      A     
ATOM   2027  CE2 TYR A 132       7.274   3.766  -2.355  0.00  0.00      A     
ATOM   2028  HE2 TYR A 132       6.261   3.674  -1.996  0.00  0.00      A     
ATOM   2029  CD2 TYR A 132       8.354   3.642  -1.460  0.00  0.00      A     
ATOM   2030  HD2 TYR A 132       8.163   3.448  -0.413  0.00  0.00      A     
ATOM   2031  C   TYR A 132      12.119   1.891  -2.445  0.00  0.00      A     
ATOM   2032  O   TYR A 132      11.467   1.230  -3.256  0.00  0.00      A     
ATOM   2033  N   PRO A 133      13.375   2.301  -2.744  0.00  0.00      A     
ATOM   2034  CD  PRO A 133      14.251   3.125  -1.925  0.00  0.00      A     
ATOM   2035  HD1 PRO A 133      14.821   2.485  -1.254  0.00  0.00      A     
ATOM   2036  HD2 PRO A 133      13.703   3.870  -1.360  0.00  0.00      A     
ATOM   2037  CG  PRO A 133      15.202   3.800  -2.899  0.00  0.00      A     
ATOM   2038  HG1 PRO A 133      14.700   4.640  -3.381  0.00  0.00      A     
ATOM   2039  HG2 PRO A 133      16.134   4.105  -2.423  0.00  0.00      A     
ATOM   2040  CB  PRO A 133      15.418   2.702  -3.921  0.00  0.00      A     
ATOM   2041  HB1 PRO A 133      15.729   3.119  -4.874  0.00  0.00      A     
ATOM   2042  HB2 PRO A 133      16.158   1.998  -3.540  0.00  0.00      A     
ATOM   2043  CA  PRO A 133      14.046   2.033  -4.028  0.00  0.00      A     
ATOM   2044  HA  PRO A 133      13.478   2.529  -4.816  0.00  0.00      A     
ATOM   2045  C   PRO A 133      14.189   0.551  -4.420  0.00  0.00      A     
ATOM   2046  O   PRO A 133      14.447   0.246  -5.582  0.00  0.00      A     
ATOM   2047  N   LEU A 134      13.978  -0.370  -3.472  0.00  0.00      A     
ATOM   2048  HN  LEU A 134      13.859  -0.039  -2.524  0.00  0.00      A     
ATOM   2049  CA  LEU A 134      13.870  -1.813  -3.718  0.00  0.00      A     
ATOM   2050  HA  LEU A 134      13.849  -1.963  -4.796  0.00  0.00      A     
ATOM   2051  CB  LEU A 134      15.149  -2.473  -3.165  0.00  0.00      A     
ATOM   2052  HB1 LEU A 134      15.142  -2.375  -2.080  0.00  0.00      A     
ATOM   2053  HB2 LEU A 134      16.013  -1.923  -3.542  0.00  0.00      A     
ATOM   2054  CG  LEU A 134      15.335  -3.957  -3.527  0.00  0.00      A     
ATOM   2055  HG  LEU A 134      14.506  -4.543  -3.134  0.00  0.00      A     
ATOM   2056  CD1 LEU A 134      15.443  -4.184  -5.031  0.00  0.00      A     
ATOM   2057 HD11 LEU A 134      15.564  -5.248  -5.207  0.00  0.00      A     
ATOM   2058 HD12 LEU A 134      16.305  -3.651  -5.431  0.00  0.00      A     
ATOM   2059 HD13 LEU A 134      14.545  -3.849  -5.542  0.00  0.00      A     
ATOM   2060  CD2 LEU A 134      16.629  -4.489  -2.925  0.00  0.00      A     
ATOM   2061 HD21 LEU A 134      16.579  -4.419  -1.842  0.00  0.00      A     
ATOM   2062 HD22 LEU A 134      17.478  -3.908  -3.284  0.00  0.00      A     
ATOM   2063 HD23 LEU A 134      16.767  -5.535  -3.194  0.00  0.00      A     
ATOM   2064  C   LEU A 134      12.557  -2.433  -3.183  0.00  0.00      A     
ATOM   2065  O   LEU A 134      12.149  -3.498  -3.643  0.00  0.00      A     
ATOM   2066  N   ASP A 135      11.839  -1.752  -2.289  0.00  0.00      A     
ATOM   2067  HN  ASP A 135      12.259  -0.929  -1.876  0.00  0.00      A     
ATOM   2068  CA  ASP A 135      10.541  -2.190  -1.753  0.00  0.00      A     
ATOM   2069  HA  ASP A 135      10.508  -3.277  -1.813  0.00  0.00      A     
ATOM   2070  CB  ASP A 135      10.471  -1.839  -0.268  0.00  0.00      A     
ATOM   2071  HB1 ASP A 135      10.381  -0.758  -0.156  0.00  0.00      A     
ATOM   2072  HB2 ASP A 135      11.386  -2.174   0.225  0.00  0.00      A     
ATOM   2073  CG  ASP A 135       9.284  -2.538   0.383  0.00  0.00      A     
ATOM   2074  OD1 ASP A 135       9.249  -3.786   0.430  0.00  0.00      A     
ATOM   2075  OD2 ASP A 135       8.344  -1.860   0.837  0.00  0.00      A     
ATOM   2076  C   ASP A 135       9.290  -1.686  -2.515  0.00  0.00      A     
ATOM   2077  O   ASP A 135       8.205  -2.215  -2.306  0.00  0.00      A     
ATOM   2078  N   PHE A 136       9.407  -0.756  -3.467  0.00  0.00      A     
ATOM   2079  HN  PHE A 136      10.260  -0.209  -3.520  0.00  0.00      A     
ATOM   2080  CA  PHE A 136       8.419  -0.666  -4.558  0.00  0.00      A     
ATOM   2081  HA  PHE A 136       7.421  -0.867  -4.160  0.00  0.00      A     
ATOM   2082  CB  PHE A 136       8.411   0.745  -5.146  0.00  0.00      A     
ATOM   2083  HB1 PHE A 136       9.355   0.933  -5.660  0.00  0.00      A     
ATOM   2084  HB2 PHE A 136       8.346   1.440  -4.312  0.00  0.00      A     
ATOM   2085  CG  PHE A 136       7.243   1.029  -6.079  0.00  0.00      A     
ATOM   2086  CD1 PHE A 136       5.924   1.023  -5.581  0.00  0.00      A     
ATOM   2087  HD1 PHE A 136       5.736   0.776  -4.544  0.00  0.00      A     
ATOM   2088  CE1 PHE A 136       4.842   1.336  -6.422  0.00  0.00      A     
ATOM   2089  HE1 PHE A 136       3.833   1.332  -6.021  0.00  0.00      A     
ATOM   2090  CZ  PHE A 136       5.067   1.633  -7.778  0.00  0.00      A     
ATOM   2091  HZ  PHE A 136       4.233   1.876  -8.423  0.00  0.00      A     
ATOM   2092  CE2 PHE A 136       6.378   1.606  -8.289  0.00  0.00      A     
ATOM   2093  HE2 PHE A 136       6.558   1.821  -9.333  0.00  0.00      A     
ATOM   2094  CD2 PHE A 136       7.464   1.318  -7.440  0.00  0.00      A     
ATOM   2095  HD2 PHE A 136       8.470   1.319  -7.836  0.00  0.00      A     
ATOM   2096  C   PHE A 136       8.685  -1.731  -5.633  0.00  0.00      A     
ATOM   2097  O   PHE A 136       7.768  -2.389  -6.114  0.00  0.00      A     
ATOM   2098  N   ALA A 137       9.956  -2.022  -5.936  0.00  0.00      A     
ATOM   2099  HN  ALA A 137      10.693  -1.469  -5.528  0.00  0.00      A     
ATOM   2100  CA  ALA A 137      10.310  -3.195  -6.740  0.00  0.00      A     
ATOM   2101  HA  ALA A 137       9.812  -3.092  -7.703  0.00  0.00      A     
ATOM   2102  CB  ALA A 137      11.811  -3.180  -7.035  0.00  0.00      A     
ATOM   2103  HB1 ALA A 137      12.381  -3.155  -6.113  0.00  0.00      A     
ATOM   2104  HB2 ALA A 137      12.063  -2.302  -7.631  0.00  0.00      A     
ATOM   2105  HB3 ALA A 137      12.074  -4.078  -7.594  0.00  0.00      A     
ATOM   2106  C   ALA A 137       9.782  -4.528  -6.145  0.00  0.00      A     
ATOM   2107  O   ALA A 137       9.341  -5.380  -6.910  0.00  0.00      A     
ATOM   2108  N   ARG A 138       9.628  -4.655  -4.815  0.00  0.00      A     
ATOM   2109  HN  ARG A 138      10.068  -3.944  -4.244  0.00  0.00      A     
ATOM   2110  CA  ARG A 138       8.902  -5.755  -4.121  0.00  0.00      A     
ATOM   2111  HA  ARG A 138       9.431  -6.685  -4.332  0.00  0.00      A     
ATOM   2112  CB  ARG A 138       8.984  -5.489  -2.606  0.00  0.00      A     
ATOM   2113  HB1 ARG A 138       8.579  -4.508  -2.422  0.00  0.00      A     
ATOM   2114  HB2 ARG A 138      10.040  -5.444  -2.339  0.00  0.00      A     
ATOM   2115  CG  ARG A 138       8.310  -6.472  -1.629  0.00  0.00      A     
ATOM   2116  HG1 ARG A 138       8.898  -6.459  -0.713  0.00  0.00      A     
ATOM   2117  HG2 ARG A 138       8.339  -7.482  -2.034  0.00  0.00      A     
ATOM   2118  CD  ARG A 138       6.869  -6.113  -1.230  0.00  0.00      A     
ATOM   2119  HD1 ARG A 138       6.502  -6.866  -0.529  0.00  0.00      A     
ATOM   2120  HD2 ARG A 138       6.239  -6.142  -2.119  0.00  0.00      A     
ATOM   2121  NE  ARG A 138       6.807  -4.780  -0.599  0.00  0.00      A     
ATOM   2122  HE  ARG A 138       7.684  -4.351  -0.313  0.00  0.00      A     
ATOM   2123  CZ  ARG A 138       5.795  -3.951  -0.597  0.00  0.00      A     
ATOM   2124  NH1 ARG A 138       4.587  -4.294  -0.850  0.00  0.00      A     
ATOM   2125 HH11 ARG A 138       3.939  -3.526  -0.999  0.00  0.00      A     
ATOM   2126 HH12 ARG A 138       4.367  -5.233  -1.089  0.00  0.00      A     
ATOM   2127  NH2 ARG A 138       5.950  -2.705  -0.363  0.00  0.00      A     
ATOM   2128 HH21 ARG A 138       5.173  -2.116  -0.646  0.00  0.00      A     
ATOM   2129 HH22 ARG A 138       6.887  -2.327  -0.291  0.00  0.00      A     
ATOM   2130  C   ARG A 138       7.469  -6.021  -4.617  0.00  0.00      A     
ATOM   2131  O   ARG A 138       6.965  -7.123  -4.419  0.00  0.00      A     
ATOM   2132  N   THR A 139       6.849  -5.080  -5.337  0.00  0.00      A     
ATOM   2133  HN  THR A 139       7.262  -4.154  -5.351  0.00  0.00      A     
ATOM   2134  CA  THR A 139       5.582  -5.276  -6.085  0.00  0.00      A     
ATOM   2135  HA  THR A 139       5.338  -6.336  -6.058  0.00  0.00      A     
ATOM   2136  CB  THR A 139       4.382  -4.567  -5.428  0.00  0.00      A     
ATOM   2137  HB  THR A 139       3.495  -4.759  -6.018  0.00  0.00      A     
ATOM   2138  CG2 THR A 139       4.144  -5.107  -4.026  0.00  0.00      A     
ATOM   2139 HG21 THR A 139       3.193  -4.737  -3.647  0.00  0.00      A     
ATOM   2140 HG22 THR A 139       4.950  -4.763  -3.385  0.00  0.00      A     
ATOM   2141 HG23 THR A 139       4.114  -6.195  -4.040  0.00  0.00      A     
ATOM   2142  OG1 THR A 139       4.554  -3.180  -5.322  0.00  0.00      A     
ATOM   2143  HG1 THR A 139       3.807  -2.849  -4.762  0.00  0.00      A     
ATOM   2144  C   THR A 139       5.659  -4.960  -7.588  0.00  0.00      A     
ATOM   2145  O   THR A 139       4.672  -5.153  -8.299  0.00  0.00      A     
ATOM   2146  N   ARG A 140       6.832  -4.595  -8.138  0.00  0.00      A     
ATOM   2147  HN  ARG A 140       7.593  -4.443  -7.486  0.00  0.00      A     
ATOM   2148  CA  ARG A 140       7.066  -4.338  -9.591  0.00  0.00      A     
ATOM   2149  HA  ARG A 140       6.130  -4.480 -10.132  0.00  0.00      A     
ATOM   2150  CB  ARG A 140       7.489  -2.873  -9.818  0.00  0.00      A     
ATOM   2151  HB1 ARG A 140       7.555  -2.700 -10.894  0.00  0.00      A     
ATOM   2152  HB2 ARG A 140       8.494  -2.744  -9.418  0.00  0.00      A     
ATOM   2153  CG  ARG A 140       6.603  -1.761  -9.214  0.00  0.00      A     
ATOM   2154  HG1 ARG A 140       7.116  -0.822  -9.419  0.00  0.00      A     
ATOM   2155  HG2 ARG A 140       6.543  -1.864  -8.135  0.00  0.00      A     
ATOM   2156  CD  ARG A 140       5.175  -1.622  -9.765  0.00  0.00      A     
ATOM   2157  HD1 ARG A 140       5.184  -1.829 -10.838  0.00  0.00      A     
ATOM   2158  HD2 ARG A 140       4.858  -0.586  -9.635  0.00  0.00      A     
ATOM   2159  NE  ARG A 140       4.206  -2.509  -9.094  0.00  0.00      A     
ATOM   2160  HE  ARG A 140       4.239  -3.494  -9.298  0.00  0.00      A     
ATOM   2161  CZ  ARG A 140       3.294  -2.215  -8.197  0.00  0.00      A     
ATOM   2162  NH1 ARG A 140       3.175  -1.103  -7.580  0.00  0.00      A     
ATOM   2163 HH11 ARG A 140       2.489  -1.139  -6.819  0.00  0.00      A     
ATOM   2164 HH12 ARG A 140       3.973  -0.512  -7.493  0.00  0.00      A     
ATOM   2165  NH2 ARG A 140       2.430  -3.087  -7.852  0.00  0.00      A     
ATOM   2166 HH21 ARG A 140       1.831  -2.801  -7.065  0.00  0.00      A     
ATOM   2167 HH22 ARG A 140       2.549  -4.040  -8.109  0.00  0.00      A     
ATOM   2168  C   ARG A 140       8.033  -5.318 -10.299  0.00  0.00      A     
ATOM   2169  O   ARG A 140       7.777  -5.668 -11.443  0.00  0.00      A     
ATOM   2170  N   LEU A 141       9.031  -5.883  -9.608  0.00  0.00      A     
ATOM   2171  HN  LEU A 141       9.192  -5.533  -8.673  0.00  0.00      A     
ATOM   2172  CA  LEU A 141       9.780  -7.108  -9.992  0.00  0.00      A     
ATOM   2173  HA  LEU A 141      10.283  -6.940 -10.946  0.00  0.00      A     
ATOM   2174  CB  LEU A 141      10.848  -7.391  -8.903  0.00  0.00      A     
ATOM   2175  HB1 LEU A 141      10.353  -7.367  -7.935  0.00  0.00      A     
ATOM   2176  HB2 LEU A 141      11.577  -6.582  -8.919  0.00  0.00      A     
ATOM   2177  CG  LEU A 141      11.590  -8.747  -8.957  0.00  0.00      A     
ATOM   2178  HG  LEU A 141      10.864  -9.552  -8.849  0.00  0.00      A     
ATOM   2179  CD1 LEU A 141      12.386  -8.984 -10.237  0.00  0.00      A     
ATOM   2180 HD11 LEU A 141      11.737  -8.882 -11.102  0.00  0.00      A     
ATOM   2181 HD12 LEU A 141      12.804  -9.989 -10.228  0.00  0.00      A     
ATOM   2182 HD13 LEU A 141      13.195  -8.264 -10.322  0.00  0.00      A     
ATOM   2183  CD2 LEU A 141      12.553  -8.868  -7.779  0.00  0.00      A     
ATOM   2184 HD21 LEU A 141      12.005  -8.754  -6.843  0.00  0.00      A     
ATOM   2185 HD22 LEU A 141      13.308  -8.088  -7.841  0.00  0.00      A     
ATOM   2186 HD23 LEU A 141      13.038  -9.844  -7.795  0.00  0.00      A     
ATOM   2187  C   LEU A 141       8.868  -8.339 -10.163  0.00  0.00      A     
ATOM   2188  O   LEU A 141       9.226  -9.294 -10.848  0.00  0.00      A     
ATOM   2189  N   ALA A 142       7.692  -8.308  -9.530  0.00  0.00      A     
ATOM   2190  HN  ALA A 142       7.513  -7.460  -9.016  0.00  0.00      A     
ATOM   2191  CA  ALA A 142       6.726  -9.392  -9.320  0.00  0.00      A     
ATOM   2192  HA  ALA A 142       7.248 -10.153  -8.745  0.00  0.00      A     
ATOM   2193  CB  ALA A 142       5.627  -8.800  -8.424  0.00  0.00      A     
ATOM   2194  HB1 ALA A 142       5.038  -8.069  -8.982  0.00  0.00      A     
ATOM   2195  HB2 ALA A 142       6.076  -8.314  -7.555  0.00  0.00      A     
ATOM   2196  HB3 ALA A 142       4.979  -9.594  -8.060  0.00  0.00      A     
ATOM   2197  C   ALA A 142       6.169 -10.137 -10.568  0.00  0.00      A     
ATOM   2198  O   ALA A 142       5.197 -10.889 -10.454  0.00  0.00      A     
ATOM   2199  N   ALA A 143       6.784  -9.963 -11.740  0.00  0.00      A     
ATOM   2200  HN  ALA A 143       7.576  -9.335 -11.730  0.00  0.00      A     
ATOM   2201  CA  ALA A 143       6.491 -10.649 -12.997  0.00  0.00      A     
ATOM   2202  HA  ALA A 143       5.921 -11.545 -12.766  0.00  0.00      A     
ATOM   2203  CB  ALA A 143       5.600  -9.710 -13.823  0.00  0.00      A     
ATOM   2204  HB1 ALA A 143       6.143  -8.795 -14.065  0.00  0.00      A     
ATOM   2205  HB2 ALA A 143       4.703  -9.453 -13.258  0.00  0.00      A     
ATOM   2206  HB3 ALA A 143       5.300 -10.196 -14.753  0.00  0.00      A     
ATOM   2207  C   ALA A 143       7.727 -11.132 -13.814  0.00  0.00      A     
ATOM   2208  O   ALA A 143       7.544 -11.905 -14.758  0.00  0.00      A     
ATOM   2209  N   ASP A 144       8.968 -10.740 -13.481  0.00  0.00      A     
ATOM   2210  HN  ASP A 144       9.093 -10.152 -12.665  0.00  0.00      A     
ATOM   2211  CA  ASP A 144      10.180 -11.099 -14.255  0.00  0.00      A     
ATOM   2212  HA  ASP A 144       9.904 -11.092 -15.309  0.00  0.00      A     
ATOM   2213  CB  ASP A 144      11.271 -10.016 -14.103  0.00  0.00      A     
ATOM   2214  HB1 ASP A 144      11.667 -10.046 -13.088  0.00  0.00      A     
ATOM   2215  HB2 ASP A 144      10.820  -9.035 -14.261  0.00  0.00      A     
ATOM   2216  CG  ASP A 144      12.422 -10.181 -15.112  0.00  0.00      A     
ATOM   2217  OD1 ASP A 144      13.598  -9.953 -14.751  0.00  0.00      A     
ATOM   2218  OD2 ASP A 144      12.157 -10.568 -16.277  0.00  0.00      A     
ATOM   2219  C   ASP A 144      10.712 -12.526 -13.969  0.00  0.00      A     
ATOM   2220  O   ASP A 144      11.649 -12.722 -13.188  0.00  0.00      A     
ATOM   2221  N   VAL A 145      10.121 -13.530 -14.629  0.00  0.00      A     
ATOM   2222  HN  VAL A 145       9.316 -13.286 -15.193  0.00  0.00      A     
ATOM   2223  CA  VAL A 145      10.645 -14.917 -14.721  0.00  0.00      A     
ATOM   2224  HA  VAL A 145      11.710 -14.890 -14.505  0.00  0.00      A     
ATOM   2225  CB  VAL A 145      10.017 -15.893 -13.699  0.00  0.00      A     
ATOM   2226  HB  VAL A 145      10.418 -16.887 -13.897  0.00  0.00      A     
ATOM   2227  CG1 VAL A 145      10.408 -15.531 -12.263  0.00  0.00      A     
ATOM   2228 HG11 VAL A 145      10.047 -16.298 -11.578  0.00  0.00      A     
ATOM   2229 HG12 VAL A 145       9.977 -14.570 -11.983  0.00  0.00      A     
ATOM   2230 HG13 VAL A 145      11.493 -15.476 -12.179  0.00  0.00      A     
ATOM   2231  CG2 VAL A 145       8.488 -15.982 -13.748  0.00  0.00      A     
ATOM   2232 HG21 VAL A 145       8.161 -16.388 -14.703  0.00  0.00      A     
ATOM   2233 HG22 VAL A 145       8.051 -14.995 -13.612  0.00  0.00      A     
ATOM   2234 HG23 VAL A 145       8.144 -16.657 -12.966  0.00  0.00      A     
ATOM   2235  C   VAL A 145      10.522 -15.496 -16.134  0.00  0.00      A     
ATOM   2236  O   VAL A 145       9.429 -15.563 -16.709  0.00  0.00      A     
ATOM   2237  N   GLY A 146      11.646 -15.948 -16.691  0.00  0.00      A     
ATOM   2238  HN  GLY A 146      12.500 -15.818 -16.165  0.00  0.00      A     
ATOM   2239  CA  GLY A 146      11.790 -16.375 -18.092  0.00  0.00      A     
ATOM   2240  HA1 GLY A 146      12.170 -15.532 -18.669  0.00  0.00      A     
ATOM   2241  HA2 GLY A 146      10.814 -16.645 -18.486  0.00  0.00      A     
ATOM   2242  C   GLY A 146      12.728 -17.566 -18.339  0.00  0.00      A     
ATOM   2243  O   GLY A 146      13.187 -18.207 -17.388  0.00  0.00      A     
ATOM   2244  N   LYS A 147      12.966 -17.907 -19.617  0.00  0.00      A     
ATOM   2245  HN  LYS A 147      12.484 -17.356 -20.321  0.00  0.00      A     
ATOM   2246  CA  LYS A 147      13.673 -19.146 -20.045  0.00  0.00      A     
ATOM   2247  HA  LYS A 147      13.159 -20.004 -19.612  0.00  0.00      A     
ATOM   2248  CB  LYS A 147      13.653 -19.304 -21.581  0.00  0.00      A     
ATOM   2249  HB1 LYS A 147      14.036 -20.300 -21.807  0.00  0.00      A     
ATOM   2250  HB2 LYS A 147      14.336 -18.579 -22.022  0.00  0.00      A     
ATOM   2251  CG  LYS A 147      12.291 -19.137 -22.268  0.00  0.00      A     
ATOM   2252  HG1 LYS A 147      12.138 -18.084 -22.493  0.00  0.00      A     
ATOM   2253  HG2 LYS A 147      11.500 -19.458 -21.595  0.00  0.00      A     
ATOM   2254  CD  LYS A 147      12.169 -19.970 -23.554  0.00  0.00      A     
ATOM   2255  HD1 LYS A 147      11.190 -19.794 -23.991  0.00  0.00      A     
ATOM   2256  HD2 LYS A 147      12.212 -21.024 -23.272  0.00  0.00      A     
ATOM   2257  CE  LYS A 147      13.236 -19.731 -24.632  0.00  0.00      A     
ATOM   2258  HE1 LYS A 147      13.277 -20.624 -25.261  0.00  0.00      A     
ATOM   2259  HE2 LYS A 147      14.214 -19.633 -24.156  0.00  0.00      A     
ATOM   2260  NZ  LYS A 147      12.937 -18.552 -25.482  0.00  0.00      A     
ATOM   2261  HZ1 LYS A 147      12.993 -17.689 -24.944  0.00  0.00      A     
ATOM   2262  HZ2 LYS A 147      12.017 -18.603 -25.909  0.00  0.00      A     
ATOM   2263  HZ3 LYS A 147      13.610 -18.469 -26.243  0.00  0.00      A     
ATOM   2264  C   LYS A 147      15.136 -19.279 -19.600  0.00  0.00      A     
ATOM   2265  O   LYS A 147      15.563 -20.366 -19.206  0.00  0.00      A     
ATOM   2266  N   ALA A 148      15.896 -18.198 -19.762  0.00  0.00      A     
ATOM   2267  HN  ALA A 148      15.417 -17.362 -20.053  0.00  0.00      A     
ATOM   2268  CA  ALA A 148      17.364 -18.152 -19.732  0.00  0.00      A     
ATOM   2269  HA  ALA A 148      17.740 -18.794 -18.934  0.00  0.00      A     
ATOM   2270  CB  ALA A 148      17.868 -18.685 -21.083  0.00  0.00      A     
ATOM   2271  HB1 ALA A 148      18.954 -18.778 -21.066  0.00  0.00      A     
ATOM   2272  HB2 ALA A 148      17.581 -18.004 -21.886  0.00  0.00      A     
ATOM   2273  HB3 ALA A 148      17.442 -19.667 -21.288  0.00  0.00      A     
ATOM   2274  C   ALA A 148      17.889 -16.715 -19.493  0.00  0.00      A     
ATOM   2275  O   ALA A 148      17.126 -15.748 -19.573  0.00  0.00      A     
ATOM   2276  N   GLY A 149      19.190 -16.543 -19.255  0.00  0.00      A     
ATOM   2277  HN  GLY A 149      19.784 -17.366 -19.240  0.00  0.00      A     
ATOM   2278  CA  GLY A 149      19.829 -15.241 -18.998  0.00  0.00      A     
ATOM   2279  HA1 GLY A 149      20.905 -15.391 -18.907  0.00  0.00      A     
ATOM   2280  HA2 GLY A 149      19.458 -14.853 -18.050  0.00  0.00      A     
ATOM   2281  C   GLY A 149      19.601 -14.174 -20.081  0.00  0.00      A     
ATOM   2282  O   GLY A 149      19.377 -13.002 -19.770  0.00  0.00      A     
ATOM   2283  N   ALA A 150      19.564 -14.581 -21.351  0.00  0.00      A     
ATOM   2284  HN  ALA A 150      19.792 -15.551 -21.544  0.00  0.00      A     
ATOM   2285  CA  ALA A 150      19.241 -13.711 -22.487  0.00  0.00      A     
ATOM   2286  HA  ALA A 150      19.918 -12.856 -22.457  0.00  0.00      A     
ATOM   2287  CB  ALA A 150      19.530 -14.493 -23.764  0.00  0.00      A     
ATOM   2288  HB1 ALA A 150      20.537 -14.907 -23.733  0.00  0.00      A     
ATOM   2289  HB2 ALA A 150      19.461 -13.823 -24.616  0.00  0.00      A     
ATOM   2290  HB3 ALA A 150      18.797 -15.290 -23.877  0.00  0.00      A     
ATOM   2291  C   ALA A 150      17.805 -13.127 -22.503  0.00  0.00      A     
ATOM   2292  O   ALA A 150      17.518 -12.239 -23.306  0.00  0.00      A     
ATOM   2293  N   GLU A 151      16.907 -13.558 -21.612  0.00  0.00      A     
ATOM   2294  HN  GLU A 151      17.190 -14.301 -20.982  0.00  0.00      A     
ATOM   2295  CA  GLU A 151      15.585 -12.943 -21.378  0.00  0.00      A     
ATOM   2296  HA  GLU A 151      15.620 -11.919 -21.753  0.00  0.00      A     
ATOM   2297  CB  GLU A 151      14.477 -13.603 -22.213  0.00  0.00      A     
ATOM   2298  HB1 GLU A 151      14.683 -13.365 -23.257  0.00  0.00      A     
ATOM   2299  HB2 GLU A 151      13.531 -13.132 -21.953  0.00  0.00      A     
ATOM   2300  CG  GLU A 151      14.300 -15.121 -22.114  0.00  0.00      A     
ATOM   2301  HG1 GLU A 151      13.916 -15.392 -21.129  0.00  0.00      A     
ATOM   2302  HG2 GLU A 151      15.261 -15.618 -22.259  0.00  0.00      A     
ATOM   2303  CD  GLU A 151      13.316 -15.565 -23.205  0.00  0.00      A     
ATOM   2304  OE1 GLU A 151      12.111 -15.217 -23.138  0.00  0.00      A     
ATOM   2305  OE2 GLU A 151      13.728 -16.261 -24.161  0.00  0.00      A     
ATOM   2306  C   GLU A 151      15.271 -12.763 -19.879  0.00  0.00      A     
ATOM   2307  O   GLU A 151      14.455 -13.464 -19.276  0.00  0.00      A     
ATOM   2308  N   ARG A 152      15.983 -11.795 -19.287  0.00  0.00      A     
ATOM   2309  HN  ARG A 152      16.657 -11.322 -19.884  0.00  0.00      A     
ATOM   2310  CA  ARG A 152      15.838 -11.262 -17.917  0.00  0.00      A     
ATOM   2311  HA  ARG A 152      14.953 -11.663 -17.424  0.00  0.00      A     
ATOM   2312  CB  ARG A 152      17.108 -11.574 -17.096  0.00  0.00      A     
ATOM   2313  HB1 ARG A 152      17.111 -10.932 -16.219  0.00  0.00      A     
ATOM   2314  HB2 ARG A 152      17.980 -11.292 -17.685  0.00  0.00      A     
ATOM   2315  CG  ARG A 152      17.314 -13.018 -16.621  0.00  0.00      A     
ATOM   2316  HG1 ARG A 152      18.239 -13.059 -16.047  0.00  0.00      A     
ATOM   2317  HG2 ARG A 152      17.421 -13.667 -17.490  0.00  0.00      A     
ATOM   2318  CD  ARG A 152      16.195 -13.566 -15.735  0.00  0.00      A     
ATOM   2319  HD1 ARG A 152      16.500 -14.547 -15.363  0.00  0.00      A     
ATOM   2320  HD2 ARG A 152      15.313 -13.696 -16.359  0.00  0.00      A     
ATOM   2321  NE  ARG A 152      15.846 -12.686 -14.603  0.00  0.00      A     
ATOM   2322  HE  ARG A 152      16.339 -11.812 -14.479  0.00  0.00      A     
ATOM   2323  CZ  ARG A 152      14.813 -12.865 -13.824  0.00  0.00      A     
ATOM   2324  NH1 ARG A 152      14.116 -13.942 -13.788  0.00  0.00      A     
ATOM   2325 HH11 ARG A 152      13.200 -13.847 -13.389  0.00  0.00      A     
ATOM   2326 HH12 ARG A 152      14.333 -14.667 -14.454  0.00  0.00      A     
ATOM   2327  NH2 ARG A 152      14.365 -11.925 -13.085  0.00  0.00      A     
ATOM   2328 HH21 ARG A 152      13.453 -12.109 -12.707  0.00  0.00      A     
ATOM   2329 HH22 ARG A 152      14.504 -11.000 -13.480  0.00  0.00      A     
ATOM   2330  C   ARG A 152      15.689  -9.743 -17.976  0.00  0.00      A     
ATOM   2331  O   ARG A 152      16.615  -9.069 -18.426  0.00  0.00      A     
ATOM   2332  N   GLU A 153      14.593  -9.175 -17.479  0.00  0.00      A     
ATOM   2333  HN  GLU A 153      13.882  -9.756 -17.046  0.00  0.00      A     
ATOM   2334  CA  GLU A 153      14.506  -7.708 -17.330  0.00  0.00      A     
ATOM   2335  HA  GLU A 153      14.894  -7.288 -18.247  0.00  0.00      A     
ATOM   2336  CB  GLU A 153      13.038  -7.259 -17.210  0.00  0.00      A     
ATOM   2337  HB1 GLU A 153      12.599  -7.727 -16.330  0.00  0.00      A     
ATOM   2338  HB2 GLU A 153      12.504  -7.622 -18.087  0.00  0.00      A     
ATOM   2339  CG  GLU A 153      12.788  -5.744 -17.102  0.00  0.00      A     
ATOM   2340  HG1 GLU A 153      13.190  -5.398 -16.149  0.00  0.00      A     
ATOM   2341  HG2 GLU A 153      11.708  -5.583 -17.070  0.00  0.00      A     
ATOM   2342  CD  GLU A 153      13.380  -4.879 -18.229  0.00  0.00      A     
ATOM   2343  OE1 GLU A 153      14.001  -5.386 -19.196  0.00  0.00      A     
ATOM   2344  OE2 GLU A 153      13.355  -3.637 -18.095  0.00  0.00      A     
ATOM   2345  C   GLU A 153      15.421  -7.153 -16.219  0.00  0.00      A     
ATOM   2346  O   GLU A 153      15.873  -6.005 -16.296  0.00  0.00      A     
ATOM   2347  N   PHE A 154      15.801  -8.006 -15.263  0.00  0.00      A     
ATOM   2348  HN  PHE A 154      15.285  -8.881 -15.213  0.00  0.00      A     
ATOM   2349  CA  PHE A 154      16.749  -7.712 -14.182  0.00  0.00      A     
ATOM   2350  HA  PHE A 154      17.289  -6.800 -14.413  0.00  0.00      A     
ATOM   2351  CB  PHE A 154      15.941  -7.471 -12.894  0.00  0.00      A     
ATOM   2352  HB1 PHE A 154      16.604  -7.091 -12.120  0.00  0.00      A     
ATOM   2353  HB2 PHE A 154      15.549  -8.427 -12.543  0.00  0.00      A     
ATOM   2354  CG  PHE A 154      14.784  -6.498 -13.048  0.00  0.00      A     
ATOM   2355  CD1 PHE A 154      15.029  -5.125 -13.234  0.00  0.00      A     
ATOM   2356  HD1 PHE A 154      16.044  -4.754 -13.250  0.00  0.00      A     
ATOM   2357  CE1 PHE A 154      13.951  -4.235 -13.392  0.00  0.00      A     
ATOM   2358  HE1 PHE A 154      14.130  -3.179 -13.526  0.00  0.00      A     
ATOM   2359  CZ  PHE A 154      12.630  -4.712 -13.371  0.00  0.00      A     
ATOM   2360  HZ  PHE A 154      11.806  -4.021 -13.492  0.00  0.00      A     
ATOM   2361  CE2 PHE A 154      12.383  -6.085 -13.205  0.00  0.00      A     
ATOM   2362  HE2 PHE A 154      11.368  -6.455 -13.207  0.00  0.00      A     
ATOM   2363  CD2 PHE A 154      13.459  -6.975 -13.047  0.00  0.00      A     
ATOM   2364  HD2 PHE A 154      13.270  -8.032 -12.934  0.00  0.00      A     
ATOM   2365  C   PHE A 154      17.792  -8.832 -13.981  0.00  0.00      A     
ATOM   2366  O   PHE A 154      17.428 -10.012 -13.920  0.00  0.00      A     
ATOM   2367  N   ARG A 155      19.077  -8.461 -13.800  0.00  0.00      A     
ATOM   2368  HN  ARG A 155      19.280  -7.467 -13.899  0.00  0.00      A     
ATOM   2369  CA  ARG A 155      20.189  -9.360 -13.374  0.00  0.00      A     
ATOM   2370  HA  ARG A 155      20.369 -10.109 -14.141  0.00  0.00      A     
ATOM   2371  CB  ARG A 155      21.495  -8.570 -13.121  0.00  0.00      A     
ATOM   2372  HB1 ARG A 155      22.175  -9.213 -12.562  0.00  0.00      A     
ATOM   2373  HB2 ARG A 155      21.279  -7.715 -12.489  0.00  0.00      A     
ATOM   2374  CG  ARG A 155      22.254  -8.092 -14.368  0.00  0.00      A     
ATOM   2375  HG1 ARG A 155      21.603  -7.479 -14.992  0.00  0.00      A     
ATOM   2376  HG2 ARG A 155      22.568  -8.968 -14.930  0.00  0.00      A     
ATOM   2377  CD  ARG A 155      23.529  -7.308 -14.016  0.00  0.00      A     
ATOM   2378  HD1 ARG A 155      24.135  -7.214 -14.918  0.00  0.00      A     
ATOM   2379  HD2 ARG A 155      24.107  -7.871 -13.286  0.00  0.00      A     
ATOM   2380  NE  ARG A 155      23.239  -5.963 -13.493  0.00  0.00      A     
ATOM   2381  HE  ARG A 155      22.273  -5.676 -13.412  0.00  0.00      A     
ATOM   2382  CZ  ARG A 155      24.077  -4.984 -13.287  0.00  0.00      A     
ATOM   2383  NH1 ARG A 155      25.349  -5.075 -13.385  0.00  0.00      A     
ATOM   2384 HH11 ARG A 155      25.878  -4.219 -13.422  0.00  0.00      A     
ATOM   2385 HH12 ARG A 155      25.770  -5.967 -13.574  0.00  0.00      A     
ATOM   2386  NH2 ARG A 155      23.633  -3.839 -12.943  0.00  0.00      A     
ATOM   2387 HH21 ARG A 155      24.281  -3.108 -12.681  0.00  0.00      A     
ATOM   2388 HH22 ARG A 155      22.633  -3.764 -12.827  0.00  0.00      A     
ATOM   2389  C   ARG A 155      19.870 -10.167 -12.114  0.00  0.00      A     
ATOM   2390  O   ARG A 155      20.324 -11.295 -11.966  0.00  0.00      A     
ATOM   2391  N   GLY A 156      19.071  -9.584 -11.229  0.00  0.00      A     
ATOM   2392  HN  GLY A 156      18.764  -8.652 -11.460  0.00  0.00      A     
ATOM   2393  CA  GLY A 156      18.574 -10.158  -9.979  0.00  0.00      A     
ATOM   2394  HA1 GLY A 156      19.411 -10.520  -9.383  0.00  0.00      A     
ATOM   2395  HA2 GLY A 156      17.911 -10.995 -10.196  0.00  0.00      A     
ATOM   2396  C   GLY A 156      17.806  -9.126  -9.153  0.00  0.00      A     
ATOM   2397  O   GLY A 156      17.612  -7.994  -9.592  0.00  0.00      A     
ATOM   2398  N   LEU A 157      17.396  -9.488  -7.938  0.00  0.00      A     
ATOM   2399  HN  LEU A 157      17.535 -10.457  -7.672  0.00  0.00      A     
ATOM   2400  CA  LEU A 157      16.655  -8.620  -7.015  0.00  0.00      A     
ATOM   2401  HA  LEU A 157      15.640  -8.519  -7.401  0.00  0.00      A     
ATOM   2402  CB  LEU A 157      16.591  -9.353  -5.660  0.00  0.00      A     
ATOM   2403  HB1 LEU A 157      17.605  -9.606  -5.345  0.00  0.00      A     
ATOM   2404  HB2 LEU A 157      16.042 -10.286  -5.798  0.00  0.00      A     
ATOM   2405  CG  LEU A 157      15.929  -8.552  -4.531  0.00  0.00      A     
ATOM   2406  HG  LEU A 157      16.515  -7.658  -4.322  0.00  0.00      A     
ATOM   2407  CD1 LEU A 157      14.504  -8.144  -4.861  0.00  0.00      A     
ATOM   2408 HD11 LEU A 157      13.889  -9.026  -5.032  0.00  0.00      A     
ATOM   2409 HD12 LEU A 157      14.485  -7.513  -5.746  0.00  0.00      A     
ATOM   2410 HD13 LEU A 157      14.104  -7.570  -4.028  0.00  0.00      A     
ATOM   2411  CD2 LEU A 157      15.865  -9.395  -3.269  0.00  0.00      A     
ATOM   2412 HD21 LEU A 157      15.314 -10.317  -3.454  0.00  0.00      A     
ATOM   2413 HD22 LEU A 157      15.373  -8.831  -2.481  0.00  0.00      A     
ATOM   2414 HD23 LEU A 157      16.880  -9.630  -2.954  0.00  0.00      A     
ATOM   2415  C   LEU A 157      17.225  -7.187  -6.907  0.00  0.00      A     
ATOM   2416  O   LEU A 157      16.527  -6.225  -7.220  0.00  0.00      A     
ATOM   2417  N   GLY A 158      18.506  -7.045  -6.553  0.00  0.00      A     
ATOM   2418  HN  GLY A 158      19.026  -7.883  -6.342  0.00  0.00      A     
ATOM   2419  CA  GLY A 158      19.198  -5.746  -6.442  0.00  0.00      A     
ATOM   2420  HA1 GLY A 158      20.212  -5.931  -6.095  0.00  0.00      A     
ATOM   2421  HA2 GLY A 158      18.691  -5.130  -5.698  0.00  0.00      A     
ATOM   2422  C   GLY A 158      19.313  -4.923  -7.737  0.00  0.00      A     
ATOM   2423  O   GLY A 158      19.594  -3.726  -7.688  0.00  0.00      A     
ATOM   2424  N   ASP A 159      19.076  -5.527  -8.899  0.00  0.00      A     
ATOM   2425  HN  ASP A 159      18.791  -6.499  -8.885  0.00  0.00      A     
ATOM   2426  CA  ASP A 159      19.159  -4.869 -10.207  0.00  0.00      A     
ATOM   2427  HA  ASP A 159      19.970  -4.141 -10.180  0.00  0.00      A     
ATOM   2428  CB  ASP A 159      19.507  -5.942 -11.235  0.00  0.00      A     
ATOM   2429  HB1 ASP A 159      18.640  -6.572 -11.412  0.00  0.00      A     
ATOM   2430  HB2 ASP A 159      20.302  -6.572 -10.839  0.00  0.00      A     
ATOM   2431  CG  ASP A 159      19.967  -5.340 -12.551  0.00  0.00      A     
ATOM   2432  OD1 ASP A 159      19.352  -5.665 -13.586  0.00  0.00      A     
ATOM   2433  OD2 ASP A 159      20.974  -4.593 -12.562  0.00  0.00      A     
ATOM   2434  C   ASP A 159      17.891  -4.098 -10.616  0.00  0.00      A     
ATOM   2435  O   ASP A 159      17.959  -3.190 -11.444  0.00  0.00      A     
ATOM   2436  N   CYS A 160      16.751  -4.378  -9.979  0.00  0.00      A     
ATOM   2437  HN  CYS A 160      16.741  -5.161  -9.339  0.00  0.00      A     
ATOM   2438  CA  CYS A 160      15.533  -3.566 -10.119  0.00  0.00      A     
ATOM   2439  HA  CYS A 160      15.201  -3.589 -11.153  0.00  0.00      A     
ATOM   2440  CB  CYS A 160      14.419  -4.142  -9.236  0.00  0.00      A     
ATOM   2441  HB1 CYS A 160      13.473  -3.677  -9.526  0.00  0.00      A     
ATOM   2442  HB2 CYS A 160      14.615  -3.926  -8.185  0.00  0.00      A     
ATOM   2443  SG  CYS A 160      14.281  -5.933  -9.448  0.00  0.00      A     
ATOM   2444  HG1 CYS A 160      15.356  -6.277  -8.721  0.00  0.00      A     
ATOM   2445  C   CYS A 160      15.801  -2.096  -9.764  0.00  0.00      A     
ATOM   2446  O   CYS A 160      15.445  -1.188 -10.519  0.00  0.00      A     
ATOM   2447  N   LEU A 161      16.525  -1.897  -8.655  0.00  0.00      A     
ATOM   2448  HN  LEU A 161      16.769  -2.720  -8.126  0.00  0.00      A     
ATOM   2449  CA  LEU A 161      17.101  -0.627  -8.214  0.00  0.00      A     
ATOM   2450  HA  LEU A 161      16.293   0.083  -8.044  0.00  0.00      A     
ATOM   2451  CB  LEU A 161      17.780  -0.876  -6.857  0.00  0.00      A     
ATOM   2452  HB1 LEU A 161      18.445  -1.728  -6.944  0.00  0.00      A     
ATOM   2453  HB2 LEU A 161      17.005  -1.131  -6.133  0.00  0.00      A     
ATOM   2454  CG  LEU A 161      18.607   0.297  -6.310  0.00  0.00      A     
ATOM   2455  HG  LEU A 161      19.453   0.494  -6.965  0.00  0.00      A     
ATOM   2456  CD1 LEU A 161      17.778   1.563  -6.173  0.00  0.00      A     
ATOM   2457 HD11 LEU A 161      18.324   2.315  -5.605  0.00  0.00      A     
ATOM   2458 HD12 LEU A 161      16.851   1.310  -5.671  0.00  0.00      A     
ATOM   2459 HD13 LEU A 161      17.549   1.966  -7.156  0.00  0.00      A     
ATOM   2460  CD2 LEU A 161      19.129  -0.083  -4.930  0.00  0.00      A     
ATOM   2461 HD21 LEU A 161      19.745  -0.978  -5.016  0.00  0.00      A     
ATOM   2462 HD22 LEU A 161      18.290  -0.268  -4.259  0.00  0.00      A     
ATOM   2463 HD23 LEU A 161      19.734   0.737  -4.549  0.00  0.00      A     
ATOM   2464  C   LEU A 161      18.058  -0.010  -9.255  0.00  0.00      A     
ATOM   2465  O   LEU A 161      17.947   1.173  -9.563  0.00  0.00      A     
ATOM   2466  N   VAL A 162      18.961  -0.796  -9.852  0.00  0.00      A     
ATOM   2467  HN  VAL A 162      18.992  -1.773  -9.597  0.00  0.00      A     
ATOM   2468  CA  VAL A 162      19.869  -0.287 -10.906  0.00  0.00      A     
ATOM   2469  HA  VAL A 162      20.418   0.557 -10.489  0.00  0.00      A     
ATOM   2470  CB  VAL A 162      20.908  -1.327 -11.362  0.00  0.00      A     
ATOM   2471  HB  VAL A 162      20.398  -2.236 -11.668  0.00  0.00      A     
ATOM   2472  CG1 VAL A 162      21.759  -0.828 -12.536  0.00  0.00      A     
ATOM   2473 HG11 VAL A 162      21.152  -0.704 -13.432  0.00  0.00      A     
ATOM   2474 HG12 VAL A 162      22.538  -1.546 -12.768  0.00  0.00      A     
ATOM   2475 HG13 VAL A 162      22.238   0.112 -12.290  0.00  0.00      A     
ATOM   2476  CG2 VAL A 162      21.856  -1.648 -10.205  0.00  0.00      A     
ATOM   2477 HG21 VAL A 162      21.306  -2.132  -9.401  0.00  0.00      A     
ATOM   2478 HG22 VAL A 162      22.317  -0.734  -9.830  0.00  0.00      A     
ATOM   2479 HG23 VAL A 162      22.639  -2.325 -10.543  0.00  0.00      A     
ATOM   2480  C   VAL A 162      19.109   0.247 -12.119  0.00  0.00      A     
ATOM   2481  O   VAL A 162      19.464   1.317 -12.622  0.00  0.00      A     
ATOM   2482  N   LYS A 163      18.049  -0.437 -12.574  0.00  0.00      A     
ATOM   2483  HN  LYS A 163      17.848  -1.337 -12.141  0.00  0.00      A     
ATOM   2484  CA  LYS A 163      17.233   0.011 -13.721  0.00  0.00      A     
ATOM   2485  HA  LYS A 163      17.926   0.279 -14.518  0.00  0.00      A     
ATOM   2486  CB  LYS A 163      16.401  -1.156 -14.268  0.00  0.00      A     
ATOM   2487  HB1 LYS A 163      15.643  -1.449 -13.541  0.00  0.00      A     
ATOM   2488  HB2 LYS A 163      17.067  -2.005 -14.439  0.00  0.00      A     
ATOM   2489  CG  LYS A 163      15.730  -0.758 -15.596  0.00  0.00      A     
ATOM   2490  HG1 LYS A 163      16.401  -0.127 -16.181  0.00  0.00      A     
ATOM   2491  HG2 LYS A 163      14.839  -0.172 -15.370  0.00  0.00      A     
ATOM   2492  CD  LYS A 163      15.327  -1.956 -16.462  0.00  0.00      A     
ATOM   2493  HD1 LYS A 163      14.580  -1.611 -17.177  0.00  0.00      A     
ATOM   2494  HD2 LYS A 163      14.888  -2.737 -15.839  0.00  0.00      A     
ATOM   2495  CE  LYS A 163      16.518  -2.508 -17.250  0.00  0.00      A     
ATOM   2496  HE1 LYS A 163      17.331  -2.738 -16.556  0.00  0.00      A     
ATOM   2497  HE2 LYS A 163      16.877  -1.730 -17.930  0.00  0.00      A     
ATOM   2498  NZ  LYS A 163      16.162  -3.723 -18.015  0.00  0.00      A     
ATOM   2499  HZ1 LYS A 163      16.098  -4.531 -17.402  0.00  0.00      A     
ATOM   2500  HZ2 LYS A 163      16.851  -3.933 -18.735  0.00  0.00      A     
ATOM   2501  HZ3 LYS A 163      15.237  -3.628 -18.437  0.00  0.00      A     
ATOM   2502  C   LYS A 163      16.409   1.285 -13.454  0.00  0.00      A     
ATOM   2503  O   LYS A 163      16.431   2.181 -14.302  0.00  0.00      A     
ATOM   2504  N   ILE A 164      15.799   1.453 -12.276  0.00  0.00      A     
ATOM   2505  HN  ILE A 164      15.804   0.672 -11.630  0.00  0.00      A     
ATOM   2506  CA  ILE A 164      15.171   2.739 -11.861  0.00  0.00      A     
ATOM   2507  HA  ILE A 164      14.551   3.080 -12.692  0.00  0.00      A     
ATOM   2508  CB  ILE A 164      14.206   2.557 -10.657  0.00  0.00      A     
ATOM   2509  HB  ILE A 164      13.444   1.837 -10.962  0.00  0.00      A     
ATOM   2510  CG2 ILE A 164      14.915   1.989  -9.424  0.00  0.00      A     
ATOM   2511 HG21 ILE A 164      14.198   1.711  -8.653  0.00  0.00      A     
ATOM   2512 HG22 ILE A 164      15.632   2.699  -9.018  0.00  0.00      A     
ATOM   2513 HG23 ILE A 164      15.433   1.087  -9.709  0.00  0.00      A     
ATOM   2514  CG1 ILE A 164      13.487   3.874 -10.283  0.00  0.00      A     
ATOM   2515 HG11 ILE A 164      13.030   4.281 -11.185  0.00  0.00      A     
ATOM   2516 HG12 ILE A 164      14.215   4.600  -9.919  0.00  0.00      A     
ATOM   2517  CD  ILE A 164      12.398   3.724  -9.207  0.00  0.00      A     
ATOM   2518  HD1 ILE A 164      11.927   4.690  -9.029  0.00  0.00      A     
ATOM   2519  HD2 ILE A 164      12.826   3.392  -8.262  0.00  0.00      A     
ATOM   2520  HD3 ILE A 164      11.644   3.009  -9.539  0.00  0.00      A     
ATOM   2521  C   ILE A 164      16.185   3.878 -11.609  0.00  0.00      A     
ATOM   2522  O   ILE A 164      15.903   5.026 -11.952  0.00  0.00      A     
ATOM   2523  N   TYR A 165      17.369   3.597 -11.049  0.00  0.00      A     
ATOM   2524  HN  TYR A 165      17.533   2.640 -10.749  0.00  0.00      A     
ATOM   2525  CA  TYR A 165      18.358   4.614 -10.639  0.00  0.00      A     
ATOM   2526  HA  TYR A 165      17.825   5.366 -10.064  0.00  0.00      A     
ATOM   2527  CB  TYR A 165      19.337   3.957  -9.647  0.00  0.00      A     
ATOM   2528  HB1 TYR A 165      19.857   3.143 -10.142  0.00  0.00      A     
ATOM   2529  HB2 TYR A 165      18.733   3.493  -8.868  0.00  0.00      A     
ATOM   2530  CG  TYR A 165      20.355   4.843  -8.943  0.00  0.00      A     
ATOM   2531  CD1 TYR A 165      20.284   5.022  -7.547  0.00  0.00      A     
ATOM   2532  HD1 TYR A 165      19.485   4.556  -6.982  0.00  0.00      A     
ATOM   2533  CE1 TYR A 165      21.263   5.785  -6.877  0.00  0.00      A     
ATOM   2534  HE1 TYR A 165      21.205   5.941  -5.811  0.00  0.00      A     
ATOM   2535  CZ  TYR A 165      22.334   6.355  -7.597  0.00  0.00      A     
ATOM   2536  OH  TYR A 165      23.308   7.047  -6.952  0.00  0.00      A     
ATOM   2537  HH  TYR A 165      23.910   7.458  -7.596  0.00  0.00      A     
ATOM   2538  CE2 TYR A 165      22.406   6.180  -8.991  0.00  0.00      A     
ATOM   2539  HE2 TYR A 165      23.232   6.603  -9.545  0.00  0.00      A     
ATOM   2540  CD2 TYR A 165      21.423   5.423  -9.654  0.00  0.00      A     
ATOM   2541  HD2 TYR A 165      21.519   5.258 -10.711  0.00  0.00      A     
ATOM   2542  C   TYR A 165      19.011   5.366 -11.832  0.00  0.00      A     
ATOM   2543  O   TYR A 165      18.655   6.520 -12.085  0.00  0.00      A     
ATOM   2544  N   LYS A 166      19.892   4.735 -12.623  0.00  0.00      A     
ATOM   2545  HN  LYS A 166      20.198   3.812 -12.327  0.00  0.00      A     
ATOM   2546  CA  LYS A 166      20.590   5.349 -13.792  0.00  0.00      A     
ATOM   2547  HA  LYS A 166      20.966   6.331 -13.494  0.00  0.00      A     
ATOM   2548  CB  LYS A 166      21.807   4.478 -14.174  0.00  0.00      A     
ATOM   2549  HB1 LYS A 166      22.075   4.644 -15.215  0.00  0.00      A     
ATOM   2550  HB2 LYS A 166      21.533   3.429 -14.072  0.00  0.00      A     
ATOM   2551  CG  LYS A 166      23.067   4.775 -13.345  0.00  0.00      A     
ATOM   2552  HG1 LYS A 166      22.831   4.751 -12.288  0.00  0.00      A     
ATOM   2553  HG2 LYS A 166      23.427   5.773 -13.580  0.00  0.00      A     
ATOM   2554  CD  LYS A 166      24.168   3.738 -13.608  0.00  0.00      A     
ATOM   2555  HD1 LYS A 166      23.727   2.745 -13.504  0.00  0.00      A     
ATOM   2556  HD2 LYS A 166      24.948   3.841 -12.854  0.00  0.00      A     
ATOM   2557  CE  LYS A 166      24.804   3.876 -14.995  0.00  0.00      A     
ATOM   2558  HE1 LYS A 166      25.657   4.557 -14.928  0.00  0.00      A     
ATOM   2559  HE2 LYS A 166      24.079   4.325 -15.678  0.00  0.00      A     
ATOM   2560  NZ  LYS A 166      25.214   2.553 -15.522  0.00  0.00      A     
ATOM   2561  HZ1 LYS A 166      25.819   2.621 -16.335  0.00  0.00      A     
ATOM   2562  HZ2 LYS A 166      24.388   2.021 -15.798  0.00  0.00      A     
ATOM   2563  HZ3 LYS A 166      25.692   2.002 -14.815  0.00  0.00      A     
ATOM   2564  C   LYS A 166      19.727   5.646 -15.039  0.00  0.00      A     
ATOM   2565  O   LYS A 166      20.276   6.058 -16.062  0.00  0.00      A     
ATOM   2566  N   SER A 167      18.403   5.454 -15.002  0.00  0.00      A     
ATOM   2567  HN  SER A 167      18.014   5.093 -14.147  0.00  0.00      A     
ATOM   2568  CA  SER A 167      17.506   5.781 -16.142  0.00  0.00      A     
ATOM   2569  HA  SER A 167      17.978   5.434 -17.059  0.00  0.00      A     
ATOM   2570  CB  SER A 167      16.153   5.074 -16.036  0.00  0.00      A     
ATOM   2571  HB1 SER A 167      15.425   5.570 -16.682  0.00  0.00      A     
ATOM   2572  HB2 SER A 167      15.790   5.097 -15.007  0.00  0.00      A     
ATOM   2573  OG  SER A 167      16.311   3.742 -16.486  0.00  0.00      A     
ATOM   2574  HG1 SER A 167      16.152   3.149 -15.726  0.00  0.00      A     
ATOM   2575  C   SER A 167      17.280   7.279 -16.370  0.00  0.00      A     
ATOM   2576  O   SER A 167      16.940   7.675 -17.479  0.00  0.00      A     
ATOM   2577  N   ASP A 168      17.535   8.097 -15.347  0.00  0.00      A     
ATOM   2578  HN  ASP A 168      17.773   7.646 -14.477  0.00  0.00      A     
ATOM   2579  CA  ASP A 168      17.943   9.504 -15.491  0.00  0.00      A     
ATOM   2580  HA  ASP A 168      18.675   9.584 -16.298  0.00  0.00      A     
ATOM   2581  CB  ASP A 168      16.737  10.393 -15.847  0.00  0.00      A     
ATOM   2582  HB1 ASP A 168      15.963  10.283 -15.085  0.00  0.00      A     
ATOM   2583  HB2 ASP A 168      16.318  10.091 -16.806  0.00  0.00      A     
ATOM   2584  CG  ASP A 168      17.167  11.855 -15.930  0.00  0.00      A     
ATOM   2585  OD1 ASP A 168      17.191  12.521 -14.867  0.00  0.00      A     
ATOM   2586  OD2 ASP A 168      17.567  12.333 -17.012  0.00  0.00      A     
ATOM   2587  C   ASP A 168      18.625  10.018 -14.206  0.00  0.00      A     
ATOM   2588  O   ASP A 168      19.754  10.497 -14.261  0.00  0.00      A     
ATOM   2589  N   GLY A 169      17.954   9.897 -13.053  0.00  0.00      A     
ATOM   2590  HN  GLY A 169      17.023   9.512 -13.093  0.00  0.00      A     
ATOM   2591  CA  GLY A 169      18.485  10.271 -11.732  0.00  0.00      A     
ATOM   2592  HA1 GLY A 169      19.081  11.179 -11.815  0.00  0.00      A     
ATOM   2593  HA2 GLY A 169      19.143   9.467 -11.409  0.00  0.00      A     
ATOM   2594  C   GLY A 169      17.429  10.490 -10.634  0.00  0.00      A     
ATOM   2595  O   GLY A 169      16.229  10.436 -10.919  0.00  0.00      A     
ATOM   2596  N   ILE A 170      17.877  10.754  -9.394  0.00  0.00      A     
ATOM   2597  HN  ILE A 170      18.887  10.791  -9.308  0.00  0.00      A     
ATOM   2598  CA  ILE A 170      17.113  10.718  -8.113  0.00  0.00      A     
ATOM   2599  HA  ILE A 170      17.009   9.664  -7.859  0.00  0.00      A     
ATOM   2600  CB  ILE A 170      17.876  11.374  -6.934  0.00  0.00      A     
ATOM   2601  HB  ILE A 170      17.204  11.389  -6.074  0.00  0.00      A     
ATOM   2602  CG2 ILE A 170      19.080  10.516  -6.523  0.00  0.00      A     
ATOM   2603 HG21 ILE A 170      19.863  10.604  -7.269  0.00  0.00      A     
ATOM   2604 HG22 ILE A 170      18.789   9.470  -6.426  0.00  0.00      A     
ATOM   2605 HG23 ILE A 170      19.471  10.854  -5.563  0.00  0.00      A     
ATOM   2606  CG1 ILE A 170      18.274  12.837  -7.237  0.00  0.00      A     
ATOM   2607 HG11 ILE A 170      17.398  13.380  -7.587  0.00  0.00      A     
ATOM   2608 HG12 ILE A 170      19.016  12.849  -8.030  0.00  0.00      A     
ATOM   2609  CD  ILE A 170      18.845  13.611  -6.046  0.00  0.00      A     
ATOM   2610  HD1 ILE A 170      19.770  13.153  -5.696  0.00  0.00      A     
ATOM   2611  HD2 ILE A 170      18.114  13.635  -5.239  0.00  0.00      A     
ATOM   2612  HD3 ILE A 170      19.061  14.635  -6.353  0.00  0.00      A     
ATOM   2613  C   ILE A 170      15.674  11.254  -8.094  0.00  0.00      A     
ATOM   2614  O   ILE A 170      14.868  10.741  -7.314  0.00  0.00      A     
ATOM   2615  N   LYS A 171      15.294  12.235  -8.924  0.00  0.00      A     
ATOM   2616  HN  LYS A 171      15.997  12.628  -9.546  0.00  0.00      A     
ATOM   2617  CA  LYS A 171      13.880  12.654  -9.060  0.00  0.00      A     
ATOM   2618  HA  LYS A 171      13.518  12.974  -8.085  0.00  0.00      A     
ATOM   2619  CB  LYS A 171      13.776  13.872  -9.977  0.00  0.00      A     
ATOM   2620  HB1 LYS A 171      14.172  13.622 -10.957  0.00  0.00      A     
ATOM   2621  HB2 LYS A 171      14.384  14.668  -9.545  0.00  0.00      A     
ATOM   2622  CG  LYS A 171      12.331  14.368 -10.147  0.00  0.00      A     
ATOM   2623  HG1 LYS A 171      11.810  14.340  -9.189  0.00  0.00      A     
ATOM   2624  HG2 LYS A 171      11.810  13.724 -10.856  0.00  0.00      A     
ATOM   2625  CD  LYS A 171      12.335  15.810 -10.656  0.00  0.00      A     
ATOM   2626  HD1 LYS A 171      13.038  15.909 -11.481  0.00  0.00      A     
ATOM   2627  HD2 LYS A 171      12.683  16.455  -9.848  0.00  0.00      A     
ATOM   2628  CE  LYS A 171      10.945  16.285 -11.089  0.00  0.00      A     
ATOM   2629  HE1 LYS A 171      10.928  17.370 -10.965  0.00  0.00      A     
ATOM   2630  HE2 LYS A 171      10.186  15.869 -10.420  0.00  0.00      A     
ATOM   2631  NZ  LYS A 171      10.662  15.965 -12.513  0.00  0.00      A     
ATOM   2632  HZ1 LYS A 171       9.920  16.574 -12.858  0.00  0.00      A     
ATOM   2633  HZ2 LYS A 171      10.371  15.008 -12.664  0.00  0.00      A     
ATOM   2634  HZ3 LYS A 171      11.481  16.175 -13.082  0.00  0.00      A     
ATOM   2635  C   LYS A 171      12.944  11.511  -9.476  0.00  0.00      A     
ATOM   2636  O   LYS A 171      11.845  11.416  -8.941  0.00  0.00      A     
ATOM   2637  N   GLY A 172      13.400  10.587 -10.323  0.00  0.00      A     
ATOM   2638  HN  GLY A 172      14.339  10.718 -10.685  0.00  0.00      A     
ATOM   2639  CA  GLY A 172      12.669   9.355 -10.666  0.00  0.00      A     
ATOM   2640  HA1 GLY A 172      13.132   8.908 -11.545  0.00  0.00      A     
ATOM   2641  HA2 GLY A 172      11.634   9.597 -10.911  0.00  0.00      A     
ATOM   2642  C   GLY A 172      12.662   8.293  -9.555  0.00  0.00      A     
ATOM   2643  O   GLY A 172      11.643   7.639  -9.340  0.00  0.00      A     
ATOM   2644  N   LEU A 173      13.766   8.158  -8.812  0.00  0.00      A     
ATOM   2645  HN  LEU A 173      14.563   8.723  -9.067  0.00  0.00      A     
ATOM   2646  CA  LEU A 173      13.953   7.175  -7.727  0.00  0.00      A     
ATOM   2647  HA  LEU A 173      13.792   6.185  -8.151  0.00  0.00      A     
ATOM   2648  CB  LEU A 173      15.416   7.292  -7.251  0.00  0.00      A     
ATOM   2649  HB1 LEU A 173      15.517   8.200  -6.658  0.00  0.00      A     
ATOM   2650  HB2 LEU A 173      16.062   7.396  -8.121  0.00  0.00      A     
ATOM   2651  CG  LEU A 173      15.938   6.108  -6.421  0.00  0.00      A     
ATOM   2652  HG  LEU A 173      15.355   5.994  -5.509  0.00  0.00      A     
ATOM   2653  CD1 LEU A 173      15.904   4.811  -7.226  0.00  0.00      A     
ATOM   2654 HD11 LEU A 173      14.879   4.449  -7.288  0.00  0.00      A     
ATOM   2655 HD12 LEU A 173      16.504   4.052  -6.732  0.00  0.00      A     
ATOM   2656 HD13 LEU A 173      16.300   4.978  -8.226  0.00  0.00      A     
ATOM   2657  CD2 LEU A 173      17.396   6.355  -6.049  0.00  0.00      A     
ATOM   2658 HD21 LEU A 173      17.747   5.564  -5.386  0.00  0.00      A     
ATOM   2659 HD22 LEU A 173      17.493   7.307  -5.536  0.00  0.00      A     
ATOM   2660 HD23 LEU A 173      18.006   6.387  -6.946  0.00  0.00      A     
ATOM   2661  C   LEU A 173      12.975   7.305  -6.538  0.00  0.00      A     
ATOM   2662  O   LEU A 173      12.641   6.306  -5.905  0.00  0.00      A     
ATOM   2663  N   TYR A 174      12.496   8.523  -6.263  0.00  0.00      A     
ATOM   2664  HN  TYR A 174      12.905   9.288  -6.781  0.00  0.00      A     
ATOM   2665  CA  TYR A 174      11.631   8.842  -5.109  0.00  0.00      A     
ATOM   2666  HA  TYR A 174      11.274   7.912  -4.668  0.00  0.00      A     
ATOM   2667  CB  TYR A 174      12.454   9.578  -4.040  0.00  0.00      A     
ATOM   2668  HB1 TYR A 174      11.879   9.608  -3.113  0.00  0.00      A     
ATOM   2669  HB2 TYR A 174      12.595  10.609  -4.352  0.00  0.00      A     
ATOM   2670  CG  TYR A 174      13.806   8.973  -3.733  0.00  0.00      A     
ATOM   2671  CD1 TYR A 174      14.985   9.585  -4.200  0.00  0.00      A     
ATOM   2672  HD1 TYR A 174      14.923  10.486  -4.789  0.00  0.00      A     
ATOM   2673  CE1 TYR A 174      16.243   9.047  -3.872  0.00  0.00      A     
ATOM   2674  HE1 TYR A 174      17.145   9.523  -4.220  0.00  0.00      A     
ATOM   2675  CZ  TYR A 174      16.317   7.891  -3.071  0.00  0.00      A     
ATOM   2676  OH  TYR A 174      17.512   7.369  -2.698  0.00  0.00      A     
ATOM   2677  HH  TYR A 174      17.367   6.657  -2.055  0.00  0.00      A     
ATOM   2678  CE2 TYR A 174      15.138   7.267  -2.634  0.00  0.00      A     
ATOM   2679  HE2 TYR A 174      15.201   6.377  -2.040  0.00  0.00      A     
ATOM   2680  CD2 TYR A 174      13.882   7.800  -2.968  0.00  0.00      A     
ATOM   2681  HD2 TYR A 174      12.978   7.313  -2.632  0.00  0.00      A     
ATOM   2682  C   TYR A 174      10.384   9.674  -5.469  0.00  0.00      A     
ATOM   2683  O   TYR A 174       9.707  10.187  -4.574  0.00  0.00      A     
ATOM   2684  N   GLN A 175      10.101   9.849  -6.766  0.00  0.00      A     
ATOM   2685  HN  GLN A 175      10.669   9.334  -7.424  0.00  0.00      A     
ATOM   2686  CA  GLN A 175       9.203  10.883  -7.321  0.00  0.00      A     
ATOM   2687  HA  GLN A 175       9.576  11.107  -8.317  0.00  0.00      A     
ATOM   2688  CB  GLN A 175       7.778  10.353  -7.533  0.00  0.00      A     
ATOM   2689  HB1 GLN A 175       7.107  11.182  -7.765  0.00  0.00      A     
ATOM   2690  HB2 GLN A 175       7.418   9.874  -6.624  0.00  0.00      A     
ATOM   2691  CG  GLN A 175       7.757   9.355  -8.710  0.00  0.00      A     
ATOM   2692  HG1 GLN A 175       6.769   8.908  -8.772  0.00  0.00      A     
ATOM   2693  HG2 GLN A 175       8.468   8.553  -8.523  0.00  0.00      A     
ATOM   2694  CD  GLN A 175       8.092   9.993 -10.061  0.00  0.00      A     
ATOM   2695  OE1 GLN A 175       7.968  11.183 -10.287  0.00  0.00      A     
ATOM   2696  NE2 GLN A 175       8.543   9.251 -11.036  0.00  0.00      A     
ATOM   2697 HE21 GLN A 175       8.712   9.727 -11.899  0.00  0.00      A     
ATOM   2698 HE22 GLN A 175       8.665   8.250 -10.929  0.00  0.00      A     
ATOM   2699  C   GLN A 175       9.319  12.242  -6.611  0.00  0.00      A     
ATOM   2700  O   GLN A 175       8.417  12.736  -5.935  0.00  0.00      A     
ATOM   2701  N   GLY A 176      10.526  12.800  -6.718  0.00  0.00      A     
ATOM   2702  HN  GLY A 176      11.205  12.296  -7.278  0.00  0.00      A     
ATOM   2703  CA  GLY A 176      10.915  14.124  -6.230  0.00  0.00      A     
ATOM   2704  HA1 GLY A 176      10.192  14.841  -6.613  0.00  0.00      A     
ATOM   2705  HA2 GLY A 176      11.891  14.371  -6.644  0.00  0.00      A     
ATOM   2706  C   GLY A 176      10.988  14.326  -4.711  0.00  0.00      A     
ATOM   2707  O   GLY A 176      11.280  15.441  -4.285  0.00  0.00      A     
ATOM   2708  N   PHE A 177      10.662  13.318  -3.892  0.00  0.00      A     
ATOM   2709  HN  PHE A 177      10.513  12.426  -4.345  0.00  0.00      A     
ATOM   2710  CA  PHE A 177      10.182  13.434  -2.493  0.00  0.00      A     
ATOM   2711  HA  PHE A 177       9.887  12.435  -2.171  0.00  0.00      A     
ATOM   2712  CB  PHE A 177      11.300  13.891  -1.534  0.00  0.00      A     
ATOM   2713  HB1 PHE A 177      10.848  14.117  -0.568  0.00  0.00      A     
ATOM   2714  HB2 PHE A 177      11.741  14.821  -1.890  0.00  0.00      A     
ATOM   2715  CG  PHE A 177      12.408  12.886  -1.300  0.00  0.00      A     
ATOM   2716  CD1 PHE A 177      13.484  12.800  -2.199  0.00  0.00      A     
ATOM   2717  HD1 PHE A 177      13.519  13.451  -3.061  0.00  0.00      A     
ATOM   2718  CE1 PHE A 177      14.510  11.865  -1.983  0.00  0.00      A     
ATOM   2719  HE1 PHE A 177      15.338  11.802  -2.676  0.00  0.00      A     
ATOM   2720  CZ  PHE A 177      14.454  11.001  -0.877  0.00  0.00      A     
ATOM   2721  HZ  PHE A 177      15.230  10.262  -0.738  0.00  0.00      A     
ATOM   2722  CE2 PHE A 177      13.396  11.103   0.042  0.00  0.00      A     
ATOM   2723  HE2 PHE A 177      13.360  10.451   0.903  0.00  0.00      A     
ATOM   2724  CD2 PHE A 177      12.381  12.055  -0.164  0.00  0.00      A     
ATOM   2725  HD2 PHE A 177      11.576  12.147   0.550  0.00  0.00      A     
ATOM   2726  C   PHE A 177       8.922  14.309  -2.302  0.00  0.00      A     
ATOM   2727  O   PHE A 177       8.012  13.908  -1.583  0.00  0.00      A     
ATOM   2728  N   ASN A 178       8.821  15.459  -2.971  0.00  0.00      A     
ATOM   2729  HN  ASN A 178       9.625  15.708  -3.536  0.00  0.00      A     
ATOM   2730  CA  ASN A 178       7.783  16.486  -2.833  0.00  0.00      A     
ATOM   2731  HA  ASN A 178       7.782  16.808  -1.790  0.00  0.00      A     
ATOM   2732  CB  ASN A 178       8.234  17.685  -3.687  0.00  0.00      A     
ATOM   2733  HB1 ASN A 178       9.260  17.953  -3.438  0.00  0.00      A     
ATOM   2734  HB2 ASN A 178       7.606  18.546  -3.467  0.00  0.00      A     
ATOM   2735  CG  ASN A 178       8.154  17.409  -5.171  0.00  0.00      A     
ATOM   2736  OD1 ASN A 178       9.108  17.021  -5.822  0.00  0.00      A     
ATOM   2737  ND2 ASN A 178       6.987  17.558  -5.734  0.00  0.00      A     
ATOM   2738 HD21 ASN A 178       6.901  17.356  -6.719  0.00  0.00      A     
ATOM   2739 HD22 ASN A 178       6.202  17.867  -5.192  0.00  0.00      A     
ATOM   2740  C   ASN A 178       6.318  16.057  -3.121  0.00  0.00      A     
ATOM   2741  O   ASN A 178       5.410  16.847  -2.867  0.00  0.00      A     
ATOM   2742  N   VAL A 179       6.070  14.833  -3.610  0.00  0.00      A     
ATOM   2743  HN  VAL A 179       6.873  14.288  -3.890  0.00  0.00      A     
ATOM   2744  CA  VAL A 179       4.738  14.169  -3.573  0.00  0.00      A     
ATOM   2745  HA  VAL A 179       4.013  14.852  -3.132  0.00  0.00      A     
ATOM   2746  CB  VAL A 179       4.174  13.786  -4.956  0.00  0.00      A     
ATOM   2747  HB  VAL A 179       3.274  13.190  -4.800  0.00  0.00      A     
ATOM   2748  CG1 VAL A 179       3.762  15.038  -5.724  0.00  0.00      A     
ATOM   2749 HG11 VAL A 179       3.045  15.611  -5.137  0.00  0.00      A     
ATOM   2750 HG12 VAL A 179       3.292  14.749  -6.665  0.00  0.00      A     
ATOM   2751 HG13 VAL A 179       4.636  15.654  -5.933  0.00  0.00      A     
ATOM   2752  CG2 VAL A 179       5.125  12.977  -5.842  0.00  0.00      A     
ATOM   2753 HG21 VAL A 179       4.619  12.721  -6.774  0.00  0.00      A     
ATOM   2754 HG22 VAL A 179       5.418  12.048  -5.357  0.00  0.00      A     
ATOM   2755 HG23 VAL A 179       6.008  13.567  -6.080  0.00  0.00      A     
ATOM   2756  C   VAL A 179       4.718  12.942  -2.667  0.00  0.00      A     
ATOM   2757  O   VAL A 179       3.811  12.807  -1.853  0.00  0.00      A     
ATOM   2758  N   SER A 180       5.741  12.089  -2.712  0.00  0.00      A     
ATOM   2759  HN  SER A 180       6.428  12.215  -3.442  0.00  0.00      A     
ATOM   2760  CA  SER A 180       5.880  10.886  -1.861  0.00  0.00      A     
ATOM   2761  HA  SER A 180       5.064  10.199  -2.080  0.00  0.00      A     
ATOM   2762  CB  SER A 180       7.190  10.176  -2.204  0.00  0.00      A     
ATOM   2763  HB1 SER A 180       7.266   9.246  -1.637  0.00  0.00      A     
ATOM   2764  HB2 SER A 180       8.025  10.829  -1.951  0.00  0.00      A     
ATOM   2765  OG  SER A 180       7.226   9.890  -3.588  0.00  0.00      A     
ATOM   2766  HG1 SER A 180       8.140  10.013  -3.915  0.00  0.00      A     
ATOM   2767  C   SER A 180       5.838  11.167  -0.350  0.00  0.00      A     
ATOM   2768  O   SER A 180       5.256  10.405   0.417  0.00  0.00      A     
ATOM   2769  N   VAL A 181       6.405  12.296   0.090  0.00  0.00      A     
ATOM   2770  HN  VAL A 181       6.888  12.872  -0.593  0.00  0.00      A     
ATOM   2771  CA  VAL A 181       6.337  12.785   1.486  0.00  0.00      A     
ATOM   2772  HA  VAL A 181       6.610  11.969   2.151  0.00  0.00      A     
ATOM   2773  CB  VAL A 181       7.351  13.925   1.730  0.00  0.00      A     
ATOM   2774  HB  VAL A 181       7.212  14.698   0.974  0.00  0.00      A     
ATOM   2775  CG1 VAL A 181       7.230  14.576   3.114  0.00  0.00      A     
ATOM   2776 HG11 VAL A 181       8.035  15.298   3.258  0.00  0.00      A     
ATOM   2777 HG12 VAL A 181       7.287  13.817   3.895  0.00  0.00      A     
ATOM   2778 HG13 VAL A 181       6.286  15.113   3.202  0.00  0.00      A     
ATOM   2779  CG2 VAL A 181       8.783  13.379   1.636  0.00  0.00      A     
ATOM   2780 HG21 VAL A 181       8.957  12.646   2.423  0.00  0.00      A     
ATOM   2781 HG22 VAL A 181       9.495  14.198   1.747  0.00  0.00      A     
ATOM   2782 HG23 VAL A 181       8.949  12.909   0.669  0.00  0.00      A     
ATOM   2783  C   VAL A 181       4.925  13.218   1.900  0.00  0.00      A     
ATOM   2784  O   VAL A 181       4.560  13.009   3.054  0.00  0.00      A     
ATOM   2785  N   GLN A 182       4.101  13.749   0.985  0.00  0.00      A     
ATOM   2786  HN  GLN A 182       4.416  13.795   0.027  0.00  0.00      A     
ATOM   2787  CA  GLN A 182       2.720  14.179   1.290  0.00  0.00      A     
ATOM   2788  HA  GLN A 182       2.754  14.912   2.097  0.00  0.00      A     
ATOM   2789  CB  GLN A 182       2.044  14.845   0.076  0.00  0.00      A     
ATOM   2790  HB1 GLN A 182       1.047  15.158   0.390  0.00  0.00      A     
ATOM   2791  HB2 GLN A 182       1.921  14.115  -0.725  0.00  0.00      A     
ATOM   2792  CG  GLN A 182       2.780  16.075  -0.479  0.00  0.00      A     
ATOM   2793  HG1 GLN A 182       3.760  15.775  -0.848  0.00  0.00      A     
ATOM   2794  HG2 GLN A 182       2.923  16.807   0.316  0.00  0.00      A     
ATOM   2795  CD  GLN A 182       2.006  16.745  -1.614  0.00  0.00      A     
ATOM   2796  OE1 GLN A 182       0.790  16.761  -1.678  0.00  0.00      A     
ATOM   2797  NE2 GLN A 182       2.656  17.325  -2.588  0.00  0.00      A     
ATOM   2798 HE21 GLN A 182       2.095  17.770  -3.290  0.00  0.00      A     
ATOM   2799 HE22 GLN A 182       3.669  17.302  -2.618  0.00  0.00      A     
ATOM   2800  C   GLN A 182       1.837  13.018   1.780  0.00  0.00      A     
ATOM   2801  O   GLN A 182       1.220  13.120   2.838  0.00  0.00      A     
ATOM   2802  N   GLY A 183       1.842  11.891   1.056  0.00  0.00      A     
ATOM   2803  HN  GLY A 183       2.364  11.882   0.191  0.00  0.00      A     
ATOM   2804  CA  GLY A 183       1.181  10.644   1.466  0.00  0.00      A     
ATOM   2805  HA1 GLY A 183       1.322   9.893   0.689  0.00  0.00      A     
ATOM   2806  HA2 GLY A 183       0.111  10.814   1.587  0.00  0.00      A     
ATOM   2807  C   GLY A 183       1.742  10.078   2.773  0.00  0.00      A     
ATOM   2808  O   GLY A 183       0.984   9.802   3.697  0.00  0.00      A     
ATOM   2809  N   ILE A 184       3.073   9.996   2.903  0.00  0.00      A     
ATOM   2810  HN  ILE A 184       3.635  10.233   2.093  0.00  0.00      A     
ATOM   2811  CA  ILE A 184       3.761   9.566   4.141  0.00  0.00      A     
ATOM   2812  HA  ILE A 184       3.465   8.538   4.354  0.00  0.00      A     
ATOM   2813  CB  ILE A 184       5.296   9.586   3.929  0.00  0.00      A     
ATOM   2814  HB  ILE A 184       5.556  10.524   3.440  0.00  0.00      A     
ATOM   2815  CG2 ILE A 184       6.085   9.522   5.252  0.00  0.00      A     
ATOM   2816 HG21 ILE A 184       5.870  10.395   5.866  0.00  0.00      A     
ATOM   2817 HG22 ILE A 184       7.154   9.541   5.051  0.00  0.00      A     
ATOM   2818 HG23 ILE A 184       5.824   8.615   5.799  0.00  0.00      A     
ATOM   2819  CG1 ILE A 184       5.711   8.417   3.004  0.00  0.00      A     
ATOM   2820 HG11 ILE A 184       5.066   8.407   2.126  0.00  0.00      A     
ATOM   2821 HG12 ILE A 184       5.563   7.471   3.527  0.00  0.00      A     
ATOM   2822  CD  ILE A 184       7.162   8.488   2.505  0.00  0.00      A     
ATOM   2823  HD1 ILE A 184       7.859   8.304   3.321  0.00  0.00      A     
ATOM   2824  HD2 ILE A 184       7.360   9.467   2.069  0.00  0.00      A     
ATOM   2825  HD3 ILE A 184       7.316   7.724   1.743  0.00  0.00      A     
ATOM   2826  C   ILE A 184       3.346  10.382   5.380  0.00  0.00      A     
ATOM   2827  O   ILE A 184       3.074   9.795   6.431  0.00  0.00      A     
ATOM   2828  N   ILE A 185       3.286  11.717   5.292  0.00  0.00      A     
ATOM   2829  HN  ILE A 185       3.537  12.159   4.412  0.00  0.00      A     
ATOM   2830  CA  ILE A 185       2.966  12.566   6.456  0.00  0.00      A     
ATOM   2831  HA  ILE A 185       3.386  12.058   7.320  0.00  0.00      A     
ATOM   2832  CB  ILE A 185       3.683  13.931   6.398  0.00  0.00      A     
ATOM   2833  HB  ILE A 185       4.704  13.748   6.057  0.00  0.00      A     
ATOM   2834  CG2 ILE A 185       3.021  14.912   5.417  0.00  0.00      A     
ATOM   2835 HG21 ILE A 185       3.662  15.781   5.268  0.00  0.00      A     
ATOM   2836 HG22 ILE A 185       2.056  15.250   5.798  0.00  0.00      A     
ATOM   2837 HG23 ILE A 185       2.874  14.432   4.452  0.00  0.00      A     
ATOM   2838  CG1 ILE A 185       3.764  14.524   7.824  0.00  0.00      A     
ATOM   2839 HG11 ILE A 185       4.060  13.745   8.527  0.00  0.00      A     
ATOM   2840 HG12 ILE A 185       2.782  14.894   8.121  0.00  0.00      A     
ATOM   2841  CD  ILE A 185       4.776  15.663   7.961  0.00  0.00      A     
ATOM   2842  HD1 ILE A 185       5.774  15.307   7.703  0.00  0.00      A     
ATOM   2843  HD2 ILE A 185       4.777  16.023   8.990  0.00  0.00      A     
ATOM   2844  HD3 ILE A 185       4.500  16.485   7.306  0.00  0.00      A     
ATOM   2845  C   ILE A 185       1.464  12.686   6.753  0.00  0.00      A     
ATOM   2846  O   ILE A 185       1.094  12.645   7.925  0.00  0.00      A     
ATOM   2847  N   ILE A 186       0.572  12.713   5.753  0.00  0.00      A     
ATOM   2848  HN  ILE A 186       0.897  12.758   4.791  0.00  0.00      A     
ATOM   2849  CA  ILE A 186      -0.879  12.613   6.030  0.00  0.00      A     
ATOM   2850  HA  ILE A 186      -1.075  13.284   6.866  0.00  0.00      A     
ATOM   2851  CB  ILE A 186      -1.746  13.128   4.864  0.00  0.00      A     
ATOM   2852  HB  ILE A 186      -1.284  14.039   4.477  0.00  0.00      A     
ATOM   2853  CG2 ILE A 186      -1.832  12.112   3.721  0.00  0.00      A     
ATOM   2854 HG21 ILE A 186      -2.263  12.578   2.838  0.00  0.00      A     
ATOM   2855 HG22 ILE A 186      -2.452  11.275   4.031  0.00  0.00      A     
ATOM   2856 HG23 ILE A 186      -0.842  11.744   3.469  0.00  0.00      A     
ATOM   2857  CG1 ILE A 186      -3.148  13.497   5.403  0.00  0.00      A     
ATOM   2858 HG11 ILE A 186      -3.032  14.222   6.210  0.00  0.00      A     
ATOM   2859 HG12 ILE A 186      -3.633  12.610   5.812  0.00  0.00      A     
ATOM   2860  CD  ILE A 186      -4.089  14.108   4.361  0.00  0.00      A     
ATOM   2861  HD1 ILE A 186      -3.600  14.948   3.868  0.00  0.00      A     
ATOM   2862  HD2 ILE A 186      -4.996  14.459   4.854  0.00  0.00      A     
ATOM   2863  HD3 ILE A 186      -4.367  13.354   3.625  0.00  0.00      A     
ATOM   2864  C   ILE A 186      -1.298  11.213   6.520  0.00  0.00      A     
ATOM   2865  O   ILE A 186      -2.147  11.117   7.405  0.00  0.00      A     
ATOM   2866  N   TYR A 187      -0.628  10.138   6.083  0.00  0.00      A     
ATOM   2867  HN  TYR A 187      -0.017  10.240   5.278  0.00  0.00      A     
ATOM   2868  CA  TYR A 187      -0.754   8.803   6.691  0.00  0.00      A     
ATOM   2869  HA  TYR A 187      -1.803   8.505   6.667  0.00  0.00      A     
ATOM   2870  CB  TYR A 187       0.055   7.775   5.884  0.00  0.00      A     
ATOM   2871  HB1 TYR A 187       1.111   8.039   5.917  0.00  0.00      A     
ATOM   2872  HB2 TYR A 187      -0.254   7.825   4.840  0.00  0.00      A     
ATOM   2873  CG  TYR A 187      -0.108   6.338   6.345  0.00  0.00      A     
ATOM   2874  CD1 TYR A 187      -1.139   5.542   5.807  0.00  0.00      A     
ATOM   2875  HD1 TYR A 187      -1.808   5.965   5.070  0.00  0.00      A     
ATOM   2876  CE1 TYR A 187      -1.278   4.197   6.208  0.00  0.00      A     
ATOM   2877  HE1 TYR A 187      -2.050   3.567   5.792  0.00  0.00      A     
ATOM   2878  CZ  TYR A 187      -0.378   3.648   7.142  0.00  0.00      A     
ATOM   2879  OH  TYR A 187      -0.483   2.345   7.506  0.00  0.00      A     
ATOM   2880  HH  TYR A 187       0.260   2.090   8.052  0.00  0.00      A     
ATOM   2881  CE2 TYR A 187       0.652   4.444   7.687  0.00  0.00      A     
ATOM   2882  HE2 TYR A 187       1.346   4.012   8.388  0.00  0.00      A     
ATOM   2883  CD2 TYR A 187       0.786   5.789   7.286  0.00  0.00      A     
ATOM   2884  HD2 TYR A 187       1.586   6.399   7.680  0.00  0.00      A     
ATOM   2885  C   TYR A 187      -0.318   8.810   8.162  0.00  0.00      A     
ATOM   2886  O   TYR A 187      -1.031   8.297   9.022  0.00  0.00      A     
ATOM   2887  N   ARG A 188       0.809   9.463   8.488  0.00  0.00      A     
ATOM   2888  HN  ARG A 188       1.361   9.842   7.724  0.00  0.00      A     
ATOM   2889  CA  ARG A 188       1.238   9.720   9.882  0.00  0.00      A     
ATOM   2890  HA  ARG A 188       1.268   8.768  10.409  0.00  0.00      A     
ATOM   2891  CB  ARG A 188       2.641  10.351   9.905  0.00  0.00      A     
ATOM   2892  HB1 ARG A 188       2.844  10.769  10.893  0.00  0.00      A     
ATOM   2893  HB2 ARG A 188       2.681  11.170   9.193  0.00  0.00      A     
ATOM   2894  CG  ARG A 188       3.741   9.339   9.558  0.00  0.00      A     
ATOM   2895  HG1 ARG A 188       4.627   9.879   9.229  0.00  0.00      A     
ATOM   2896  HG2 ARG A 188       3.413   8.687   8.748  0.00  0.00      A     
ATOM   2897  CD  ARG A 188       4.101   8.492  10.781  0.00  0.00      A     
ATOM   2898  HD1 ARG A 188       3.192   8.068  11.211  0.00  0.00      A     
ATOM   2899  HD2 ARG A 188       4.541   9.155  11.527  0.00  0.00      A     
ATOM   2900  NE  ARG A 188       5.067   7.433  10.435  0.00  0.00      A     
ATOM   2901  HE  ARG A 188       5.975   7.728  10.103  0.00  0.00      A     
ATOM   2902  CZ  ARG A 188       4.875   6.137  10.469  0.00  0.00      A     
ATOM   2903  NH1 ARG A 188       3.784   5.571  10.835  0.00  0.00      A     
ATOM   2904 HH11 ARG A 188       3.769   4.558  10.821  0.00  0.00      A     
ATOM   2905 HH12 ARG A 188       3.012   6.118  11.148  0.00  0.00      A     
ATOM   2906  NH2 ARG A 188       5.799   5.317  10.131  0.00  0.00      A     
ATOM   2907 HH21 ARG A 188       5.570   4.331  10.202  0.00  0.00      A     
ATOM   2908 HH22 ARG A 188       6.697   5.648   9.848  0.00  0.00      A     
ATOM   2909  C   ARG A 188       0.240  10.552  10.693  0.00  0.00      A     
ATOM   2910  O   ARG A 188       0.049  10.228  11.861  0.00  0.00      A     
ATOM   2911  N   ALA A 189      -0.429  11.541  10.101  0.00  0.00      A     
ATOM   2912  HN  ALA A 189      -0.148  11.802   9.164  0.00  0.00      A     
ATOM   2913  CA  ALA A 189      -1.500  12.308  10.752  0.00  0.00      A     
ATOM   2914  HA  ALA A 189      -1.138  12.661  11.718  0.00  0.00      A     
ATOM   2915  CB  ALA A 189      -1.823  13.539   9.892  0.00  0.00      A     
ATOM   2916  HB1 ALA A 189      -2.231  13.237   8.928  0.00  0.00      A     
ATOM   2917  HB2 ALA A 189      -0.926  14.133   9.724  0.00  0.00      A     
ATOM   2918  HB3 ALA A 189      -2.560  14.160  10.403  0.00  0.00      A     
ATOM   2919  C   ALA A 189      -2.760  11.463  11.029  0.00  0.00      A     
ATOM   2920  O   ALA A 189      -3.181  11.337  12.177  0.00  0.00      A     
ATOM   2921  N   ALA A 190      -3.318  10.822  10.000  0.00  0.00      A     
ATOM   2922  HN  ALA A 190      -2.916  10.958   9.078  0.00  0.00      A     
ATOM   2923  CA  ALA A 190      -4.485   9.942  10.107  0.00  0.00      A     
ATOM   2924  HA  ALA A 190      -5.303  10.502  10.562  0.00  0.00      A     
ATOM   2925  CB  ALA A 190      -4.895   9.572   8.679  0.00  0.00      A     
ATOM   2926  HB1 ALA A 190      -5.818   8.993   8.703  0.00  0.00      A     
ATOM   2927  HB2 ALA A 190      -4.101   8.995   8.202  0.00  0.00      A     
ATOM   2928  HB3 ALA A 190      -5.064  10.480   8.099  0.00  0.00      A     
ATOM   2929  C   ALA A 190      -4.252   8.697  10.995  0.00  0.00      A     
ATOM   2930  O   ALA A 190      -5.184   8.193  11.615  0.00  0.00      A     
ATOM   2931  N   TYR A 191      -3.004   8.230  11.108  0.00  0.00      A     
ATOM   2932  HN  TYR A 191      -2.311   8.596  10.464  0.00  0.00      A     
ATOM   2933  CA  TYR A 191      -2.577   7.222  12.084  0.00  0.00      A     
ATOM   2934  HA  TYR A 191      -3.342   6.446  12.147  0.00  0.00      A     
ATOM   2935  CB  TYR A 191      -1.284   6.574  11.566  0.00  0.00      A     
ATOM   2936  HB1 TYR A 191      -0.520   7.343  11.452  0.00  0.00      A     
ATOM   2937  HB2 TYR A 191      -1.480   6.163  10.574  0.00  0.00      A     
ATOM   2938  CG  TYR A 191      -0.725   5.457  12.424  0.00  0.00      A     
ATOM   2939  CD1 TYR A 191      -1.280   4.165  12.342  0.00  0.00      A     
ATOM   2940  HD1 TYR A 191      -2.118   3.981  11.682  0.00  0.00      A     
ATOM   2941  CE1 TYR A 191      -0.736   3.115  13.110  0.00  0.00      A     
ATOM   2942  HE1 TYR A 191      -1.152   2.119  13.072  0.00  0.00      A     
ATOM   2943  CZ  TYR A 191       0.366   3.360  13.952  0.00  0.00      A     
ATOM   2944  OH  TYR A 191       0.926   2.345  14.652  0.00  0.00      A     
ATOM   2945  HH  TYR A 191       1.645   2.662  15.223  0.00  0.00      A     
ATOM   2946  CE2 TYR A 191       0.922   4.652  14.032  0.00  0.00      A     
ATOM   2947  HE2 TYR A 191       1.768   4.821  14.677  0.00  0.00      A     
ATOM   2948  CD2 TYR A 191       0.374   5.703  13.272  0.00  0.00      A     
ATOM   2949  HD2 TYR A 191       0.797   6.696  13.338  0.00  0.00      A     
ATOM   2950  C   TYR A 191      -2.408   7.799  13.506  0.00  0.00      A     
ATOM   2951  O   TYR A 191      -3.176   7.457  14.402  0.00  0.00      A     
ATOM   2952  N   PHE A 192      -1.439   8.692  13.757  0.00  0.00      A     
ATOM   2953  HN  PHE A 192      -0.885   9.046  12.984  0.00  0.00      A     
ATOM   2954  CA  PHE A 192      -1.133   9.178  15.119  0.00  0.00      A     
ATOM   2955  HA  PHE A 192      -1.091   8.313  15.778  0.00  0.00      A     
ATOM   2956  CB  PHE A 192       0.231   9.888  15.167  0.00  0.00      A     
ATOM   2957  HB1 PHE A 192       0.315  10.404  16.125  0.00  0.00      A     
ATOM   2958  HB2 PHE A 192       0.259  10.658  14.397  0.00  0.00      A     
ATOM   2959  CG  PHE A 192       1.457   8.997  15.060  0.00  0.00      A     
ATOM   2960  CD1 PHE A 192       1.565   7.828  15.843  0.00  0.00      A     
ATOM   2961  HD1 PHE A 192       0.758   7.525  16.493  0.00  0.00      A     
ATOM   2962  CE1 PHE A 192       2.743   7.063  15.818  0.00  0.00      A     
ATOM   2963  HE1 PHE A 192       2.823   6.177  16.433  0.00  0.00      A     
ATOM   2964  CZ  PHE A 192       3.829   7.469  15.026  0.00  0.00      A     
ATOM   2965  HZ  PHE A 192       4.750   6.902  15.041  0.00  0.00      A     
ATOM   2966  CE2 PHE A 192       3.735   8.645  14.265  0.00  0.00      A     
ATOM   2967  HE2 PHE A 192       4.597   8.999  13.720  0.00  0.00      A     
ATOM   2968  CD2 PHE A 192       2.550   9.402  14.271  0.00  0.00      A     
ATOM   2969  HD2 PHE A 192       2.496  10.323  13.708  0.00  0.00      A     
ATOM   2970  C   PHE A 192      -2.202  10.080  15.755  0.00  0.00      A     
ATOM   2971  O   PHE A 192      -2.250  10.160  16.979  0.00  0.00      A     
ATOM   2972  N   GLY A 193      -3.081  10.703  14.964  0.00  0.00      A     
ATOM   2973  HN  GLY A 193      -2.963  10.636  13.958  0.00  0.00      A     
ATOM   2974  CA  GLY A 193      -4.243  11.459  15.459  0.00  0.00      A     
ATOM   2975  HA1 GLY A 193      -4.734  11.941  14.614  0.00  0.00      A     
ATOM   2976  HA2 GLY A 193      -3.908  12.234  16.149  0.00  0.00      A     
ATOM   2977  C   GLY A 193      -5.294  10.609  16.185  0.00  0.00      A     
ATOM   2978  O   GLY A 193      -6.120  11.155  16.909  0.00  0.00      A     
ATOM   2979  N   ILE A 194      -5.245   9.277  16.026  0.00  0.00      A     
ATOM   2980  HN  ILE A 194      -4.571   8.921  15.363  0.00  0.00      A     
ATOM   2981  CA  ILE A 194      -6.146   8.326  16.708  0.00  0.00      A     
ATOM   2982  HA  ILE A 194      -6.576   8.827  17.576  0.00  0.00      A     
ATOM   2983  CB  ILE A 194      -7.331   7.910  15.799  0.00  0.00      A     
ATOM   2984  HB  ILE A 194      -7.953   7.223  16.374  0.00  0.00      A     
ATOM   2985  CG2 ILE A 194      -8.220   9.121  15.465  0.00  0.00      A     
ATOM   2986 HG21 ILE A 194      -9.160   8.791  15.026  0.00  0.00      A     
ATOM   2987 HG22 ILE A 194      -7.712   9.782  14.763  0.00  0.00      A     
ATOM   2988 HG23 ILE A 194      -8.445   9.678  16.375  0.00  0.00      A     
ATOM   2989  CG1 ILE A 194      -6.858   7.172  14.525  0.00  0.00      A     
ATOM   2990 HG11 ILE A 194      -6.225   6.332  14.807  0.00  0.00      A     
ATOM   2991 HG12 ILE A 194      -6.261   7.853  13.920  0.00  0.00      A     
ATOM   2992  CD  ILE A 194      -7.993   6.615  13.656  0.00  0.00      A     
ATOM   2993  HD1 ILE A 194      -8.589   7.427  13.241  0.00  0.00      A     
ATOM   2994  HD2 ILE A 194      -8.629   5.958  14.250  0.00  0.00      A     
ATOM   2995  HD3 ILE A 194      -7.567   6.046  12.829  0.00  0.00      A     
ATOM   2996  C   ILE A 194      -5.475   7.066  17.280  0.00  0.00      A     
ATOM   2997  O   ILE A 194      -6.049   6.463  18.172  0.00  0.00      A     
ATOM   2998  N   TYR A 195      -4.297   6.626  16.821  0.00  0.00      A     
ATOM   2999  HN  TYR A 195      -3.874   7.140  16.057  0.00  0.00      A     
ATOM   3000  CA  TYR A 195      -3.778   5.265  17.087  0.00  0.00      A     
ATOM   3001  HA  TYR A 195      -4.421   4.566  16.554  0.00  0.00      A     
ATOM   3002  CB  TYR A 195      -2.361   5.110  16.505  0.00  0.00      A     
ATOM   3003  HB1 TYR A 195      -1.732   5.918  16.878  0.00  0.00      A     
ATOM   3004  HB2 TYR A 195      -2.411   5.196  15.419  0.00  0.00      A     
ATOM   3005  CG  TYR A 195      -1.716   3.775  16.840  0.00  0.00      A     
ATOM   3006  CD1 TYR A 195      -2.358   2.581  16.455  0.00  0.00      A     
ATOM   3007  HD1 TYR A 195      -3.276   2.618  15.889  0.00  0.00      A     
ATOM   3008  CE1 TYR A 195      -1.817   1.337  16.823  0.00  0.00      A     
ATOM   3009  HE1 TYR A 195      -2.308   0.423  16.532  0.00  0.00      A     
ATOM   3010  CZ  TYR A 195      -0.613   1.275  17.552  0.00  0.00      A     
ATOM   3011  OH  TYR A 195      -0.082   0.067  17.878  0.00  0.00      A     
ATOM   3012  HH  TYR A 195       0.803   0.181  18.273  0.00  0.00      A     
ATOM   3013  CE2 TYR A 195       0.036   2.468  17.935  0.00  0.00      A     
ATOM   3014  HE2 TYR A 195       0.949   2.415  18.509  0.00  0.00      A     
ATOM   3015  CD2 TYR A 195      -0.519   3.718  17.585  0.00  0.00      A     
ATOM   3016  HD2 TYR A 195      -0.030   4.630  17.896  0.00  0.00      A     
ATOM   3017  C   TYR A 195      -3.802   4.803  18.559  0.00  0.00      A     
ATOM   3018  O   TYR A 195      -4.328   3.728  18.854  0.00  0.00      A     
ATOM   3019  N   ASP A 196      -3.281   5.605  19.495  0.00  0.00      A     
ATOM   3020  HN  ASP A 196      -2.900   6.493  19.211  0.00  0.00      A     
ATOM   3021  CA  ASP A 196      -3.209   5.202  20.908  0.00  0.00      A     
ATOM   3022  HA  ASP A 196      -2.733   4.219  20.933  0.00  0.00      A     
ATOM   3023  CB  ASP A 196      -2.309   6.168  21.692  0.00  0.00      A     
ATOM   3024  HB1 ASP A 196      -2.837   7.109  21.860  0.00  0.00      A     
ATOM   3025  HB2 ASP A 196      -1.409   6.377  21.111  0.00  0.00      A     
ATOM   3026  CG  ASP A 196      -1.890   5.547  23.026  0.00  0.00      A     
ATOM   3027  OD1 ASP A 196      -2.407   5.937  24.093  0.00  0.00      A     
ATOM   3028  OD2 ASP A 196      -1.081   4.592  23.028  0.00  0.00      A     
ATOM   3029  C   ASP A 196      -4.589   5.031  21.584  0.00  0.00      A     
ATOM   3030  O   ASP A 196      -4.739   4.153  22.438  0.00  0.00      A     
ATOM   3031  N   THR A 197      -5.615   5.787  21.165  0.00  0.00      A     
ATOM   3032  HN  THR A 197      -5.452   6.447  20.413  0.00  0.00      A     
ATOM   3033  CA  THR A 197      -7.023   5.510  21.526  0.00  0.00      A     
ATOM   3034  HA  THR A 197      -7.064   5.185  22.560  0.00  0.00      A     
ATOM   3035  CB  THR A 197      -7.941   6.741  21.463  0.00  0.00      A     
ATOM   3036  HB  THR A 197      -8.980   6.422  21.560  0.00  0.00      A     
ATOM   3037  CG2 THR A 197      -7.639   7.730  22.582  0.00  0.00      A     
ATOM   3038 HG21 THR A 197      -8.273   8.611  22.483  0.00  0.00      A     
ATOM   3039 HG22 THR A 197      -6.592   8.031  22.548  0.00  0.00      A     
ATOM   3040 HG23 THR A 197      -7.851   7.259  23.540  0.00  0.00      A     
ATOM   3041  OG1 THR A 197      -7.788   7.451  20.265  0.00  0.00      A     
ATOM   3042  HG1 THR A 197      -8.228   8.299  20.374  0.00  0.00      A     
ATOM   3043  C   THR A 197      -7.617   4.382  20.679  0.00  0.00      A     
ATOM   3044  O   THR A 197      -8.096   3.407  21.244  0.00  0.00      A     
ATOM   3045  N   ALA A 198      -7.513   4.430  19.349  0.00  0.00      A     
ATOM   3046  HN  ALA A 198      -7.073   5.261  18.967  0.00  0.00      A     
ATOM   3047  CA  ALA A 198      -8.101   3.485  18.385  0.00  0.00      A     
ATOM   3048  HA  ALA A 198      -9.180   3.485  18.530  0.00  0.00      A     
ATOM   3049  CB  ALA A 198      -7.836   4.024  16.976  0.00  0.00      A     
ATOM   3050  HB1 ALA A 198      -6.765   4.057  16.778  0.00  0.00      A     
ATOM   3051  HB2 ALA A 198      -8.254   5.026  16.887  0.00  0.00      A     
ATOM   3052  HB3 ALA A 198      -8.322   3.382  16.241  0.00  0.00      A     
ATOM   3053  C   ALA A 198      -7.665   2.006  18.507  0.00  0.00      A     
ATOM   3054  O   ALA A 198      -8.469   1.113  18.227  0.00  0.00      A     
ATOM   3055  N   LYS A 199      -6.448   1.712  18.997  0.00  0.00      A     
ATOM   3056  HN  LYS A 199      -5.795   2.483  19.127  0.00  0.00      A     
ATOM   3057  CA  LYS A 199      -6.033   0.345  19.411  0.00  0.00      A     
ATOM   3058  HA  LYS A 199      -6.213  -0.329  18.572  0.00  0.00      A     
ATOM   3059  CB  LYS A 199      -4.518   0.316  19.708  0.00  0.00      A     
ATOM   3060  HB1 LYS A 199      -3.984   0.877  18.939  0.00  0.00      A     
ATOM   3061  HB2 LYS A 199      -4.181  -0.720  19.657  0.00  0.00      A     
ATOM   3062  CG  LYS A 199      -4.158   0.877  21.095  0.00  0.00      A     
ATOM   3063  HG1 LYS A 199      -4.679   0.300  21.859  0.00  0.00      A     
ATOM   3064  HG2 LYS A 199      -4.483   1.914  21.159  0.00  0.00      A     
ATOM   3065  CD  LYS A 199      -2.655   0.789  21.392  0.00  0.00      A     
ATOM   3066  HD1 LYS A 199      -2.115   1.546  20.819  0.00  0.00      A     
ATOM   3067  HD2 LYS A 199      -2.288  -0.195  21.095  0.00  0.00      A     
ATOM   3068  CE  LYS A 199      -2.388   0.956  22.895  0.00  0.00      A     
ATOM   3069  HE1 LYS A 199      -1.337   0.722  23.094  0.00  0.00      A     
ATOM   3070  HE2 LYS A 199      -3.008   0.236  23.440  0.00  0.00      A     
ATOM   3071  NZ  LYS A 199      -2.688   2.328  23.367  0.00  0.00      A     
ATOM   3072  HZ1 LYS A 199      -2.737   2.384  24.382  0.00  0.00      A     
ATOM   3073  HZ2 LYS A 199      -3.601   2.642  23.056  0.00  0.00      A     
ATOM   3074  HZ3 LYS A 199      -1.983   2.998  23.068  0.00  0.00      A     
ATOM   3075  C   LYS A 199      -6.850  -0.246  20.581  0.00  0.00      A     
ATOM   3076  O   LYS A 199      -6.710  -1.427  20.891  0.00  0.00      A     
ATOM   3077  N   GLY A 200      -7.662   0.592  21.227  0.00  0.00      A     
ATOM   3078  HN  GLY A 200      -7.678   1.538  20.872  0.00  0.00      A     
ATOM   3079  CA  GLY A 200      -8.414   0.367  22.465  0.00  0.00      A     
ATOM   3080  HA1 GLY A 200      -7.773   0.573  23.321  0.00  0.00      A     
ATOM   3081  HA2 GLY A 200      -8.723  -0.672  22.520  0.00  0.00      A     
ATOM   3082  C   GLY A 200      -9.665   1.256  22.573  0.00  0.00      A     
ATOM   3083  O   GLY A 200      -9.758   2.078  23.480  0.00  0.00      A     
ATOM   3084  N   MET A 201     -10.579   1.139  21.605  0.00  0.00      A     
ATOM   3085  HN  MET A 201     -10.340   0.517  20.842  0.00  0.00      A     
ATOM   3086  CA  MET A 201     -11.938   1.726  21.585  0.00  0.00      A     
ATOM   3087  HA  MET A 201     -12.058   2.394  22.439  0.00  0.00      A     
ATOM   3088  CB  MET A 201     -12.160   2.536  20.296  0.00  0.00      A     
ATOM   3089  HB1 MET A 201     -13.225   2.740  20.179  0.00  0.00      A     
ATOM   3090  HB2 MET A 201     -11.835   1.947  19.436  0.00  0.00      A     
ATOM   3091  CG  MET A 201     -11.440   3.884  20.285  0.00  0.00      A     
ATOM   3092  HG1 MET A 201     -10.376   3.717  20.427  0.00  0.00      A     
ATOM   3093  HG2 MET A 201     -11.809   4.488  21.115  0.00  0.00      A     
ATOM   3094  SD  MET A 201     -11.694   4.791  18.734  0.00  0.00      A     
ATOM   3095  CE  MET A 201     -10.767   6.307  19.074  0.00  0.00      A     
ATOM   3096  HE1 MET A 201     -11.134   6.766  19.992  0.00  0.00      A     
ATOM   3097  HE2 MET A 201     -10.896   7.004  18.246  0.00  0.00      A     
ATOM   3098  HE3 MET A 201      -9.711   6.069  19.177  0.00  0.00      A     
ATOM   3099  C   MET A 201     -13.063   0.673  21.702  0.00  0.00      A     
ATOM   3100  O   MET A 201     -14.202   1.037  21.994  0.00  0.00      A     
ATOM   3101  N   LEU A 202     -12.742  -0.616  21.528  0.00  0.00      A     
ATOM   3102  HN  LEU A 202     -11.805  -0.791  21.203  0.00  0.00      A     
ATOM   3103  CA  LEU A 202     -13.579  -1.793  21.835  0.00  0.00      A     
ATOM   3104  HA  LEU A 202     -14.511  -1.439  22.276  0.00  0.00      A     
ATOM   3105  CB  LEU A 202     -13.929  -2.507  20.506  0.00  0.00      A     
ATOM   3106  HB1 LEU A 202     -13.023  -2.935  20.082  0.00  0.00      A     
ATOM   3107  HB2 LEU A 202     -14.304  -1.770  19.794  0.00  0.00      A     
ATOM   3108  CG  LEU A 202     -14.978  -3.629  20.635  0.00  0.00      A     
ATOM   3109  HG  LEU A 202     -14.707  -4.294  21.451  0.00  0.00      A     
ATOM   3110  CD1 LEU A 202     -16.373  -3.073  20.883  0.00  0.00      A     
ATOM   3111 HD11 LEU A 202     -16.660  -2.407  20.069  0.00  0.00      A     
ATOM   3112 HD12 LEU A 202     -16.391  -2.530  21.823  0.00  0.00      A     
ATOM   3113 HD13 LEU A 202     -17.078  -3.900  20.940  0.00  0.00      A     
ATOM   3114  CD2 LEU A 202     -15.070  -4.454  19.357  0.00  0.00      A     
ATOM   3115 HD21 LEU A 202     -15.350  -3.819  18.518  0.00  0.00      A     
ATOM   3116 HD22 LEU A 202     -15.815  -5.240  19.477  0.00  0.00      A     
ATOM   3117 HD23 LEU A 202     -14.110  -4.925  19.161  0.00  0.00      A     
ATOM   3118  C   LEU A 202     -12.954  -2.742  22.904  0.00  0.00      A     
ATOM   3119  O   LEU A 202     -13.709  -3.243  23.743  0.00  0.00      A     
ATOM   3120  N   PRO A 203     -11.613  -2.925  22.972  0.00  0.00      A     
ATOM   3121  CD  PRO A 203     -10.672  -2.724  21.871  0.00  0.00      A     
ATOM   3122  HD1 PRO A 203     -10.445  -1.666  21.771  0.00  0.00      A     
ATOM   3123  HD2 PRO A 203     -11.050  -3.118  20.930  0.00  0.00      A     
ATOM   3124  CG  PRO A 203      -9.394  -3.456  22.256  0.00  0.00      A     
ATOM   3125  HG1 PRO A 203      -9.470  -4.512  21.992  0.00  0.00      A     
ATOM   3126  HG2 PRO A 203      -8.512  -3.008  21.805  0.00  0.00      A     
ATOM   3127  CB  PRO A 203      -9.412  -3.293  23.767  0.00  0.00      A     
ATOM   3128  HB1 PRO A 203      -8.748  -3.999  24.246  0.00  0.00      A     
ATOM   3129  HB2 PRO A 203      -9.129  -2.274  24.034  0.00  0.00      A     
ATOM   3130  CA  PRO A 203     -10.886  -3.520  24.111  0.00  0.00      A     
ATOM   3131  HA  PRO A 203     -11.095  -4.583  24.121  0.00  0.00      A     
ATOM   3132  C   PRO A 203     -11.199  -2.987  25.520  0.00  0.00      A     
ATOM   3133  O   PRO A 203     -11.852  -1.958  25.683  0.00  0.00      A     
ATOM   3134  N   ASP A 204     -10.707  -3.662  26.563  0.00  0.00      A     
ATOM   3135  HN  ASP A 204     -10.280  -4.564  26.381  0.00  0.00      A     
ATOM   3136  CA  ASP A 204     -10.920  -3.248  27.965  0.00  0.00      A     
ATOM   3137  HA  ASP A 204     -10.913  -2.164  27.982  0.00  0.00      A     
ATOM   3138  CB  ASP A 204     -12.321  -3.700  28.401  0.00  0.00      A     
ATOM   3139  HB1 ASP A 204     -12.324  -4.781  28.523  0.00  0.00      A     
ATOM   3140  HB2 ASP A 204     -13.047  -3.460  27.629  0.00  0.00      A     
ATOM   3141  CG  ASP A 204     -12.756  -3.008  29.688  0.00  0.00      A     
ATOM   3142  OD1 ASP A 204     -13.159  -3.701  30.651  0.00  0.00      A     
ATOM   3143  OD2 ASP A 204     -12.681  -1.762  29.773  0.00  0.00      A     
ATOM   3144  C   ASP A 204      -9.817  -3.712  28.959  0.00  0.00      A     
ATOM   3145  O   ASP A 204     -10.032  -4.669  29.712  0.00  0.00      A     
ATOM   3146  N   PRO A 205      -8.620  -3.090  28.952  0.00  0.00      A     
ATOM   3147  CD  PRO A 205      -8.315  -1.875  28.204  0.00  0.00      A     
ATOM   3148  HD1 PRO A 205      -8.852  -1.037  28.644  0.00  0.00      A     
ATOM   3149  HD2 PRO A 205      -8.578  -1.977  27.151  0.00  0.00      A     
ATOM   3150  CG  PRO A 205      -6.809  -1.641  28.342  0.00  0.00      A     
ATOM   3151  HG1 PRO A 205      -6.282  -2.090  27.501  0.00  0.00      A     
ATOM   3152  HG2 PRO A 205      -6.561  -0.587  28.427  0.00  0.00      A     
ATOM   3153  CB  PRO A 205      -6.451  -2.384  29.616  0.00  0.00      A     
ATOM   3154  HB1 PRO A 205      -5.403  -2.673  29.616  0.00  0.00      A     
ATOM   3155  HB2 PRO A 205      -6.693  -1.762  30.478  0.00  0.00      A     
ATOM   3156  CA  PRO A 205      -7.377  -3.594  29.554  0.00  0.00      A     
ATOM   3157  HA  PRO A 205      -6.965  -4.287  28.825  0.00  0.00      A     
ATOM   3158  C   PRO A 205      -7.413  -4.343  30.896  0.00  0.00      A     
ATOM   3159  O   PRO A 205      -8.180  -4.033  31.810  0.00  0.00      A     
ATOM   3160  N   LYS A 206      -6.506  -5.322  31.017  0.00  0.00      A     
ATOM   3161  HN  LYS A 206      -5.893  -5.419  30.208  0.00  0.00      A     
ATOM   3162  CA  LYS A 206      -6.367  -6.356  32.076  0.00  0.00      A     
ATOM   3163  HA  LYS A 206      -5.515  -6.975  31.796  0.00  0.00      A     
ATOM   3164  CB  LYS A 206      -6.023  -5.751  33.454  0.00  0.00      A     
ATOM   3165  HB1 LYS A 206      -6.145  -6.521  34.218  0.00  0.00      A     
ATOM   3166  HB2 LYS A 206      -6.711  -4.945  33.699  0.00  0.00      A     
ATOM   3167  CG  LYS A 206      -4.582  -5.235  33.537  0.00  0.00      A     
ATOM   3168  HG1 LYS A 206      -4.463  -4.414  32.841  0.00  0.00      A     
ATOM   3169  HG2 LYS A 206      -3.893  -6.026  33.259  0.00  0.00      A     
ATOM   3170  CD  LYS A 206      -4.258  -4.759  34.957  0.00  0.00      A     
ATOM   3171  HD1 LYS A 206      -4.296  -5.612  35.637  0.00  0.00      A     
ATOM   3172  HD2 LYS A 206      -5.009  -4.031  35.259  0.00  0.00      A     
ATOM   3173  CE  LYS A 206      -2.876  -4.108  35.032  0.00  0.00      A     
ATOM   3174  HE1 LYS A 206      -2.841  -3.277  34.320  0.00  0.00      A     
ATOM   3175  HE2 LYS A 206      -2.121  -4.842  34.737  0.00  0.00      A     
ATOM   3176  NZ  LYS A 206      -2.594  -3.610  36.399  0.00  0.00      A     
ATOM   3177  HZ1 LYS A 206      -1.714  -3.094  36.436  0.00  0.00      A     
ATOM   3178  HZ2 LYS A 206      -2.540  -4.380  37.063  0.00  0.00      A     
ATOM   3179  HZ3 LYS A 206      -3.328  -2.988  36.720  0.00  0.00      A     
ATOM   3180  C   LYS A 206      -7.501  -7.382  32.214  0.00  0.00      A     
ATOM   3181  O   LYS A 206      -7.189  -8.512  32.588  0.00  0.00      A     
ATOM   3182  N   ASN A 207      -8.756  -7.065  31.884  0.00  0.00      A     
ATOM   3183  HN  ASN A 207      -8.943  -6.104  31.632  0.00  0.00      A     
ATOM   3184  CA  ASN A 207      -9.895  -7.979  32.095  0.00  0.00      A     
ATOM   3185  HA  ASN A 207      -9.875  -8.303  33.139  0.00  0.00      A     
ATOM   3186  CB  ASN A 207     -11.204  -7.204  31.868  0.00  0.00      A     
ATOM   3187  HB1 ASN A 207     -11.329  -6.982  30.811  0.00  0.00      A     
ATOM   3188  HB2 ASN A 207     -11.169  -6.264  32.408  0.00  0.00      A     
ATOM   3189  CG  ASN A 207     -12.405  -7.975  32.382  0.00  0.00      A     
ATOM   3190  OD1 ASN A 207     -12.721  -7.981  33.561  0.00  0.00      A     
ATOM   3191  ND2 ASN A 207     -13.086  -8.692  31.533  0.00  0.00      A     
ATOM   3192 HD21 ASN A 207     -13.821  -9.281  31.890  0.00  0.00      A     
ATOM   3193 HD22 ASN A 207     -12.890  -8.619  30.551  0.00  0.00      A     
ATOM   3194  C   ASN A 207      -9.843  -9.274  31.248  0.00  0.00      A     
ATOM   3195  O   ASN A 207     -10.280 -10.327  31.713  0.00  0.00      A     
ATOM   3196  N   THR A 208      -9.270  -9.214  30.037  0.00  0.00      A     
ATOM   3197  HN  THR A 208      -9.065  -8.289  29.672  0.00  0.00      A     
ATOM   3198  CA  THR A 208      -8.998 -10.376  29.157  0.00  0.00      A     
ATOM   3199  HA  THR A 208      -8.947 -11.261  29.787  0.00  0.00      A     
ATOM   3200  CB  THR A 208     -10.116 -10.655  28.134  0.00  0.00      A     
ATOM   3201  HB  THR A 208      -9.791 -11.445  27.461  0.00  0.00      A     
ATOM   3202  CG2 THR A 208     -11.405 -11.118  28.792  0.00  0.00      A     
ATOM   3203 HG21 THR A 208     -12.127 -11.382  28.022  0.00  0.00      A     
ATOM   3204 HG22 THR A 208     -11.816 -10.342  29.432  0.00  0.00      A     
ATOM   3205 HG23 THR A 208     -11.197 -11.995  29.401  0.00  0.00      A     
ATOM   3206  OG1 THR A 208     -10.411  -9.521  27.357  0.00  0.00      A     
ATOM   3207  HG1 THR A 208     -11.040  -8.987  27.879  0.00  0.00      A     
ATOM   3208  C   THR A 208      -7.621 -10.310  28.475  0.00  0.00      A     
ATOM   3209  O   THR A 208      -6.616 -10.560  29.146  0.00  0.00      A     
ATOM   3210  N   HIE A 209      -7.514  -9.962  27.186  0.00  0.00      A     
ATOM   3211  HN  HIE A 209      -8.374  -9.688  26.728  0.00  0.00      A     
ATOM   3212  CA  HIE A 209      -6.296 -10.112  26.349  0.00  0.00      A     
ATOM   3213  HA  HIE A 209      -5.425 -10.126  26.996  0.00  0.00      A     
ATOM   3214  NE2 HIE A 209      -9.655 -12.194  24.177  0.00  0.00      A     
ATOM   3215  HE2 HIE A 209     -10.637 -12.475  24.218  0.00  0.00      A     
ATOM   3216  CD2 HIE A 209      -8.722 -12.378  25.171  0.00  0.00      A     
ATOM   3217  HD2 HIE A 209      -8.840 -12.955  26.078  0.00  0.00      A     
ATOM   3218  ND1 HIE A 209      -7.897 -11.008  23.611  0.00  0.00      A     
ATOM   3219  CG  HIE A 209      -7.629 -11.648  24.819  0.00  0.00      A     
ATOM   3220  CE1 HIE A 209      -9.114 -11.418  23.225  0.00  0.00      A     
ATOM   3221  HE1 HIE A 209      -9.617 -11.087  22.323  0.00  0.00      A     
ATOM   3222  CB  HIE A 209      -6.375 -11.475  25.638  0.00  0.00      A     
ATOM   3223  HB1 HIE A 209      -6.343 -12.265  26.390  0.00  0.00      A     
ATOM   3224  HB2 HIE A 209      -5.510 -11.605  24.989  0.00  0.00      A     
ATOM   3225  C   HIE A 209      -6.041  -8.953  25.357  0.00  0.00      A     
ATOM   3226  O   HIE A 209      -6.901  -8.089  25.196  0.00  0.00      A     
ATOM   3227  N   ILE A 210      -4.851  -8.882  24.740  0.00  0.00      A     
ATOM   3228  HN  ILE A 210      -4.199  -9.641  24.913  0.00  0.00      A     
ATOM   3229  CA  ILE A 210      -4.315  -7.667  24.062  0.00  0.00      A     
ATOM   3230  HA  ILE A 210      -5.164  -7.009  23.872  0.00  0.00      A     
ATOM   3231  CB  ILE A 210      -3.301  -6.873  24.938  0.00  0.00      A     
ATOM   3232  HB  ILE A 210      -2.318  -6.960  24.472  0.00  0.00      A     
ATOM   3233  CG2 ILE A 210      -3.689  -5.384  24.911  0.00  0.00      A     
ATOM   3234 HG21 ILE A 210      -4.589  -5.223  25.501  0.00  0.00      A     
ATOM   3235 HG22 ILE A 210      -3.881  -5.060  23.889  0.00  0.00      A     
ATOM   3236 HG23 ILE A 210      -2.878  -4.768  25.298  0.00  0.00      A     
ATOM   3237  CG1 ILE A 210      -3.116  -7.365  26.389  0.00  0.00      A     
ATOM   3238 HG11 ILE A 210      -2.852  -8.420  26.366  0.00  0.00      A     
ATOM   3239 HG12 ILE A 210      -4.045  -7.246  26.947  0.00  0.00      A     
ATOM   3240  CD  ILE A 210      -1.979  -6.643  27.121  0.00  0.00      A     
ATOM   3241  HD1 ILE A 210      -1.067  -6.703  26.528  0.00  0.00      A     
ATOM   3242  HD2 ILE A 210      -1.801  -7.121  28.081  0.00  0.00      A     
ATOM   3243  HD3 ILE A 210      -2.231  -5.598  27.299  0.00  0.00      A     
ATOM   3244  C   ILE A 210      -3.669  -7.869  22.674  0.00  0.00      A     
ATOM   3245  O   ILE A 210      -3.395  -6.873  22.000  0.00  0.00      A     
ATOM   3246  N   VAL A 211      -3.459  -9.099  22.183  0.00  0.00      A     
ATOM   3247  HN  VAL A 211      -3.695  -9.890  22.767  0.00  0.00      A     
ATOM   3248  CA  VAL A 211      -3.019  -9.347  20.777  0.00  0.00      A     
ATOM   3249  HA  VAL A 211      -2.069  -8.836  20.624  0.00  0.00      A     
ATOM   3250  CB  VAL A 211      -2.804 -10.844  20.457  0.00  0.00      A     
ATOM   3251  HB  VAL A 211      -3.766 -11.350  20.417  0.00  0.00      A     
ATOM   3252  CG1 VAL A 211      -2.116 -11.054  19.106  0.00  0.00      A     
ATOM   3253 HG11 VAL A 211      -2.711 -10.624  18.302  0.00  0.00      A     
ATOM   3254 HG12 VAL A 211      -2.011 -12.121  18.916  0.00  0.00      A     
ATOM   3255 HG13 VAL A 211      -1.127 -10.598  19.106  0.00  0.00      A     
ATOM   3256  CG2 VAL A 211      -1.932 -11.549  21.497  0.00  0.00      A     
ATOM   3257 HG21 VAL A 211      -2.425 -11.540  22.464  0.00  0.00      A     
ATOM   3258 HG22 VAL A 211      -0.967 -11.048  21.578  0.00  0.00      A     
ATOM   3259 HG23 VAL A 211      -1.778 -12.590  21.213  0.00  0.00      A     
ATOM   3260  C   VAL A 211      -4.017  -8.752  19.772  0.00  0.00      A     
ATOM   3261  O   VAL A 211      -3.645  -8.228  18.726  0.00  0.00      A     
ATOM   3262  N   ILE A 212      -5.294  -8.705  20.152  0.00  0.00      A     
ATOM   3263  HN  ILE A 212      -5.525  -9.233  20.986  0.00  0.00      A     
ATOM   3264  CA  ILE A 212      -6.373  -7.959  19.485  0.00  0.00      A     
ATOM   3265  HA  ILE A 212      -6.506  -8.419  18.509  0.00  0.00      A     
ATOM   3266  CB  ILE A 212      -7.688  -8.184  20.258  0.00  0.00      A     
ATOM   3267  HB  ILE A 212      -7.785  -9.262  20.403  0.00  0.00      A     
ATOM   3268  CG2 ILE A 212      -7.658  -7.534  21.654  0.00  0.00      A     
ATOM   3269 HG21 ILE A 212      -8.519  -7.869  22.229  0.00  0.00      A     
ATOM   3270 HG22 ILE A 212      -7.688  -6.446  21.578  0.00  0.00      A     
ATOM   3271 HG23 ILE A 212      -6.769  -7.837  22.202  0.00  0.00      A     
ATOM   3272  CG1 ILE A 212      -8.906  -7.727  19.429  0.00  0.00      A     
ATOM   3273 HG11 ILE A 212      -8.779  -8.056  18.397  0.00  0.00      A     
ATOM   3274 HG12 ILE A 212      -8.975  -6.639  19.437  0.00  0.00      A     
ATOM   3275  CD  ILE A 212     -10.220  -8.324  19.946  0.00  0.00      A     
ATOM   3276  HD1 ILE A 212     -10.438  -7.958  20.946  0.00  0.00      A     
ATOM   3277  HD2 ILE A 212     -10.147  -9.411  19.969  0.00  0.00      A     
ATOM   3278  HD3 ILE A 212     -11.036  -8.038  19.285  0.00  0.00      A     
ATOM   3279  C   ILE A 212      -6.076  -6.463  19.222  0.00  0.00      A     
ATOM   3280  O   ILE A 212      -6.465  -5.950  18.174  0.00  0.00      A     
ATOM   3281  N   SER A 213      -5.307  -5.776  20.079  0.00  0.00      A     
ATOM   3282  HN  SER A 213      -4.986  -6.251  20.914  0.00  0.00      A     
ATOM   3283  CA  SER A 213      -4.807  -4.399  19.836  0.00  0.00      A     
ATOM   3284  HA  SER A 213      -5.625  -3.796  19.442  0.00  0.00      A     
ATOM   3285  CB  SER A 213      -4.338  -3.731  21.136  0.00  0.00      A     
ATOM   3286  HB1 SER A 213      -3.855  -2.781  20.904  0.00  0.00      A     
ATOM   3287  HB2 SER A 213      -3.612  -4.370  21.637  0.00  0.00      A     
ATOM   3288  OG  SER A 213      -5.433  -3.480  22.000  0.00  0.00      A     
ATOM   3289  HG1 SER A 213      -5.984  -2.785  21.583  0.00  0.00      A     
ATOM   3290  C   SER A 213      -3.666  -4.316  18.803  0.00  0.00      A     
ATOM   3291  O   SER A 213      -3.454  -3.259  18.201  0.00  0.00      A     
ATOM   3292  N   TRP A 214      -2.968  -5.425  18.522  0.00  0.00      A     
ATOM   3293  HN  TRP A 214      -3.146  -6.257  19.072  0.00  0.00      A     
ATOM   3294  CA  TRP A 214      -2.142  -5.580  17.310  0.00  0.00      A     
ATOM   3295  HA  TRP A 214      -1.645  -4.639  17.088  0.00  0.00      A     
ATOM   3296  CB  TRP A 214      -1.051  -6.645  17.495  0.00  0.00      A     
ATOM   3297  HB1 TRP A 214      -0.406  -6.601  16.619  0.00  0.00      A     
ATOM   3298  HB2 TRP A 214      -1.514  -7.632  17.491  0.00  0.00      A     
ATOM   3299  CG  TRP A 214      -0.160  -6.556  18.698  0.00  0.00      A     
ATOM   3300  CD1 TRP A 214       0.233  -7.622  19.433  0.00  0.00      A     
ATOM   3301  HD1 TRP A 214      -0.062  -8.646  19.232  0.00  0.00      A     
ATOM   3302  NE1 TRP A 214       1.078  -7.205  20.441  0.00  0.00      A     
ATOM   3303  HE1 TRP A 214       1.480  -7.815  21.152  0.00  0.00      A     
ATOM   3304  CE2 TRP A 214       1.290  -5.848  20.395  0.00  0.00      A     
ATOM   3305  CZ2 TRP A 214       2.065  -4.987  21.181  0.00  0.00      A     
ATOM   3306  HZ2 TRP A 214       2.628  -5.374  22.015  0.00  0.00      A     
ATOM   3307  CH2 TRP A 214       2.075  -3.618  20.881  0.00  0.00      A     
ATOM   3308  HH2 TRP A 214       2.648  -2.941  21.493  0.00  0.00      A     
ATOM   3309  CZ3 TRP A 214       1.326  -3.134  19.794  0.00  0.00      A     
ATOM   3310  HZ3 TRP A 214       1.334  -2.078  19.568  0.00  0.00      A     
ATOM   3311  CE3 TRP A 214       0.559  -4.013  19.005  0.00  0.00      A     
ATOM   3312  HE3 TRP A 214       0.000  -3.629  18.170  0.00  0.00      A     
ATOM   3313  CD2 TRP A 214       0.511  -5.396  19.288  0.00  0.00      A     
ATOM   3314  C   TRP A 214      -2.974  -5.950  16.072  0.00  0.00      A     
ATOM   3315  O   TRP A 214      -2.676  -5.472  14.979  0.00  0.00      A     
ATOM   3316  N   MET A 215      -4.006  -6.789  16.219  0.00  0.00      A     
ATOM   3317  HN  MET A 215      -4.122  -7.206  17.138  0.00  0.00      A     
ATOM   3318  CA  MET A 215      -4.868  -7.268  15.121  0.00  0.00      A     
ATOM   3319  HA  MET A 215      -4.232  -7.640  14.318  0.00  0.00      A     
ATOM   3320  CB  MET A 215      -5.715  -8.446  15.627  0.00  0.00      A     
ATOM   3321  HB1 MET A 215      -6.427  -8.092  16.370  0.00  0.00      A     
ATOM   3322  HB2 MET A 215      -5.059  -9.182  16.096  0.00  0.00      A     
ATOM   3323  CG  MET A 215      -6.492  -9.133  14.499  0.00  0.00      A     
ATOM   3324  HG1 MET A 215      -5.794  -9.428  13.716  0.00  0.00      A     
ATOM   3325  HG2 MET A 215      -7.207  -8.432  14.066  0.00  0.00      A     
ATOM   3326  SD  MET A 215      -7.399 -10.599  15.050  0.00  0.00      A     
ATOM   3327  CE  MET A 215      -7.838 -11.299  13.437  0.00  0.00      A     
ATOM   3328  HE1 MET A 215      -6.927 -11.517  12.882  0.00  0.00      A     
ATOM   3329  HE2 MET A 215      -8.445 -10.589  12.876  0.00  0.00      A     
ATOM   3330  HE3 MET A 215      -8.396 -12.226  13.574  0.00  0.00      A     
ATOM   3331  C   MET A 215      -5.784  -6.186  14.518  0.00  0.00      A     
ATOM   3332  O   MET A 215      -5.825  -6.026  13.297  0.00  0.00      A     
ATOM   3333  N   ILE A 216      -6.498  -5.421  15.355  0.00  0.00      A     
ATOM   3334  HN  ILE A 216      -6.424  -5.626  16.349  0.00  0.00      A     
ATOM   3335  CA  ILE A 216      -7.476  -4.387  14.937  0.00  0.00      A     
ATOM   3336  HA  ILE A 216      -8.222  -4.886  14.316  0.00  0.00      A     
ATOM   3337  CB  ILE A 216      -8.206  -3.806  16.173  0.00  0.00      A     
ATOM   3338  HB  ILE A 216      -8.430  -4.636  16.846  0.00  0.00      A     
ATOM   3339  CG2 ILE A 216      -7.310  -2.819  16.950  0.00  0.00      A     
ATOM   3340 HG21 ILE A 216      -6.324  -3.254  17.115  0.00  0.00      A     
ATOM   3341 HG22 ILE A 216      -7.748  -2.615  17.928  0.00  0.00      A     
ATOM   3342 HG23 ILE A 216      -7.210  -1.879  16.408  0.00  0.00      A     
ATOM   3343  CG1 ILE A 216      -9.570  -3.204  15.756  0.00  0.00      A     
ATOM   3344 HG11 ILE A 216     -10.225  -4.018  15.442  0.00  0.00      A     
ATOM   3345 HG12 ILE A 216      -9.450  -2.530  14.912  0.00  0.00      A     
ATOM   3346  CD  ILE A 216     -10.280  -2.406  16.849  0.00  0.00      A     
ATOM   3347  HD1 ILE A 216     -10.320  -2.980  17.774  0.00  0.00      A     
ATOM   3348  HD2 ILE A 216     -11.293  -2.167  16.525  0.00  0.00      A     
ATOM   3349  HD3 ILE A 216      -9.742  -1.473  17.011  0.00  0.00      A     
ATOM   3350  C   ILE A 216      -6.874  -3.261  14.075  0.00  0.00      A     
ATOM   3351  O   ILE A 216      -7.586  -2.573  13.341  0.00  0.00      A     
ATOM   3352  N   ALA A 217      -5.553  -3.084  14.120  0.00  0.00      A     
ATOM   3353  HN  ALA A 217      -5.023  -3.701  14.718  0.00  0.00      A     
ATOM   3354  CA  ALA A 217      -4.812  -2.089  13.349  0.00  0.00      A     
ATOM   3355  HA  ALA A 217      -5.199  -1.104  13.612  0.00  0.00      A     
ATOM   3356  CB  ALA A 217      -3.363  -2.147  13.807  0.00  0.00      A     
ATOM   3357  HB1 ALA A 217      -2.785  -1.417  13.243  0.00  0.00      A     
ATOM   3358  HB2 ALA A 217      -2.960  -3.143  13.630  0.00  0.00      A     
ATOM   3359  HB3 ALA A 217      -3.309  -1.912  14.869  0.00  0.00      A     
ATOM   3360  C   ALA A 217      -4.935  -2.203  11.813  0.00  0.00      A     
ATOM   3361  O   ALA A 217      -4.693  -1.210  11.123  0.00  0.00      A     
ATOM   3362  N   GLN A 218      -5.416  -3.328  11.264  0.00  0.00      A     
ATOM   3363  HN  GLN A 218      -5.556  -4.134  11.862  0.00  0.00      A     
ATOM   3364  CA  GLN A 218      -5.947  -3.367   9.887  0.00  0.00      A     
ATOM   3365  HA  GLN A 218      -5.124  -3.189   9.199  0.00  0.00      A     
ATOM   3366  CB  GLN A 218      -6.559  -4.747   9.579  0.00  0.00      A     
ATOM   3367  HB1 GLN A 218      -7.477  -4.629   9.001  0.00  0.00      A     
ATOM   3368  HB2 GLN A 218      -6.822  -5.250  10.511  0.00  0.00      A     
ATOM   3369  CG  GLN A 218      -5.593  -5.627   8.774  0.00  0.00      A     
ATOM   3370  HG1 GLN A 218      -5.973  -6.647   8.758  0.00  0.00      A     
ATOM   3371  HG2 GLN A 218      -4.618  -5.626   9.259  0.00  0.00      A     
ATOM   3372  CD  GLN A 218      -5.461  -5.153   7.331  0.00  0.00      A     
ATOM   3373  OE1 GLN A 218      -6.324  -5.342   6.501  0.00  0.00      A     
ATOM   3374  NE2 GLN A 218      -4.400  -4.486   6.961  0.00  0.00      A     
ATOM   3375 HE21 GLN A 218      -4.512  -3.999   6.079  0.00  0.00      A     
ATOM   3376 HE22 GLN A 218      -3.694  -4.221   7.630  0.00  0.00      A     
ATOM   3377  C   GLN A 218      -6.957  -2.239   9.612  0.00  0.00      A     
ATOM   3378  O   GLN A 218      -6.824  -1.532   8.620  0.00  0.00      A     
ATOM   3379  N   THR A 219      -7.870  -1.970  10.549  0.00  0.00      A     
ATOM   3380  HN  THR A 219      -7.911  -2.588  11.351  0.00  0.00      A     
ATOM   3381  CA  THR A 219      -8.830  -0.842  10.503  0.00  0.00      A     
ATOM   3382  HA  THR A 219      -9.413  -0.919   9.586  0.00  0.00      A     
ATOM   3383  CB  THR A 219      -9.805  -0.851  11.698  0.00  0.00      A     
ATOM   3384  HB  THR A 219      -9.346  -0.360  12.557  0.00  0.00      A     
ATOM   3385  CG2 THR A 219     -11.113  -0.144  11.366  0.00  0.00      A     
ATOM   3386 HG21 THR A 219     -11.602  -0.644  10.530  0.00  0.00      A     
ATOM   3387 HG22 THR A 219     -10.924   0.898  11.108  0.00  0.00      A     
ATOM   3388 HG23 THR A 219     -11.772  -0.180  12.233  0.00  0.00      A     
ATOM   3389  OG1 THR A 219     -10.131  -2.160  12.085  0.00  0.00      A     
ATOM   3390  HG1 THR A 219      -9.452  -2.447  12.709  0.00  0.00      A     
ATOM   3391  C   THR A 219      -8.147   0.524  10.508  0.00  0.00      A     
ATOM   3392  O   THR A 219      -8.431   1.364   9.661  0.00  0.00      A     
ATOM   3393  N   VAL A 220      -7.210   0.756  11.438  0.00  0.00      A     
ATOM   3394  HN  VAL A 220      -7.008   0.008  12.085  0.00  0.00      A     
ATOM   3395  CA  VAL A 220      -6.500   2.053  11.587  0.00  0.00      A     
ATOM   3396  HA  VAL A 220      -7.241   2.851  11.644  0.00  0.00      A     
ATOM   3397  CB  VAL A 220      -5.648   2.107  12.874  0.00  0.00      A     
ATOM   3398  HB  VAL A 220      -4.824   1.399  12.791  0.00  0.00      A     
ATOM   3399  CG1 VAL A 220      -5.074   3.510  13.111  0.00  0.00      A     
ATOM   3400 HG11 VAL A 220      -4.428   3.806  12.286  0.00  0.00      A     
ATOM   3401 HG12 VAL A 220      -4.481   3.524  14.025  0.00  0.00      A     
ATOM   3402 HG13 VAL A 220      -5.882   4.236  13.200  0.00  0.00      A     
ATOM   3403  CG2 VAL A 220      -6.471   1.747  14.118  0.00  0.00      A     
ATOM   3404 HG21 VAL A 220      -5.856   1.849  15.013  0.00  0.00      A     
ATOM   3405 HG22 VAL A 220      -6.822   0.718  14.064  0.00  0.00      A     
ATOM   3406 HG23 VAL A 220      -7.330   2.413  14.198  0.00  0.00      A     
ATOM   3407  C   VAL A 220      -5.610   2.364  10.379  0.00  0.00      A     
ATOM   3408  O   VAL A 220      -5.630   3.474   9.857  0.00  0.00      A     
ATOM   3409  N   THR A 221      -4.871   1.367   9.889  0.00  0.00      A     
ATOM   3410  HN  THR A 221      -4.919   0.480  10.374  0.00  0.00      A     
ATOM   3411  CA  THR A 221      -4.064   1.458   8.648  0.00  0.00      A     
ATOM   3412  HA  THR A 221      -3.452   2.359   8.698  0.00  0.00      A     
ATOM   3413  CB  THR A 221      -3.103   0.277   8.467  0.00  0.00      A     
ATOM   3414  HB  THR A 221      -2.615   0.359   7.497  0.00  0.00      A     
ATOM   3415  CG2 THR A 221      -2.035   0.230   9.558  0.00  0.00      A     
ATOM   3416 HG21 THR A 221      -1.304  -0.541   9.314  0.00  0.00      A     
ATOM   3417 HG22 THR A 221      -2.477   0.012  10.528  0.00  0.00      A     
ATOM   3418 HG23 THR A 221      -1.527   1.190   9.618  0.00  0.00      A     
ATOM   3419  OG1 THR A 221      -3.783  -0.952   8.551  0.00  0.00      A     
ATOM   3420  HG1 THR A 221      -4.156  -0.997   9.450  0.00  0.00      A     
ATOM   3421  C   THR A 221      -4.903   1.598   7.376  0.00  0.00      A     
ATOM   3422  O   THR A 221      -4.549   2.405   6.524  0.00  0.00      A     
ATOM   3423  N   ALA A 222      -6.055   0.927   7.270  0.00  0.00      A     
ATOM   3424  HN  ALA A 222      -6.275   0.224   7.966  0.00  0.00      A     
ATOM   3425  CA  ALA A 222      -7.034   1.140   6.195  0.00  0.00      A     
ATOM   3426  HA  ALA A 222      -6.539   0.998   5.233  0.00  0.00      A     
ATOM   3427  CB  ALA A 222      -8.123   0.068   6.342  0.00  0.00      A     
ATOM   3428  HB1 ALA A 222      -7.677  -0.923   6.275  0.00  0.00      A     
ATOM   3429  HB2 ALA A 222      -8.859   0.161   5.548  0.00  0.00      A     
ATOM   3430  HB3 ALA A 222      -8.629   0.166   7.302  0.00  0.00      A     
ATOM   3431  C   ALA A 222      -7.643   2.564   6.190  0.00  0.00      A     
ATOM   3432  O   ALA A 222      -7.739   3.199   5.136  0.00  0.00      A     
ATOM   3433  N   VAL A 223      -8.024   3.097   7.360  0.00  0.00      A     
ATOM   3434  HN  VAL A 223      -7.980   2.501   8.182  0.00  0.00      A     
ATOM   3435  CA  VAL A 223      -8.479   4.499   7.527  0.00  0.00      A     
ATOM   3436  HA  VAL A 223      -9.306   4.687   6.844  0.00  0.00      A     
ATOM   3437  CB  VAL A 223      -8.985   4.762   8.962  0.00  0.00      A     
ATOM   3438  HB  VAL A 223      -8.269   4.358   9.678  0.00  0.00      A     
ATOM   3439  CG1 VAL A 223      -9.193   6.249   9.278  0.00  0.00      A     
ATOM   3440 HG11 VAL A 223      -8.238   6.774   9.300  0.00  0.00      A     
ATOM   3441 HG12 VAL A 223      -9.650   6.358  10.261  0.00  0.00      A     
ATOM   3442 HG13 VAL A 223      -9.842   6.708   8.530  0.00  0.00      A     
ATOM   3443  CG2 VAL A 223     -10.339   4.076   9.171  0.00  0.00      A     
ATOM   3444 HG21 VAL A 223     -11.090   4.521   8.518  0.00  0.00      A     
ATOM   3445 HG22 VAL A 223     -10.654   4.190  10.208  0.00  0.00      A     
ATOM   3446 HG23 VAL A 223     -10.265   3.013   8.949  0.00  0.00      A     
ATOM   3447  C   VAL A 223      -7.383   5.497   7.153  0.00  0.00      A     
ATOM   3448  O   VAL A 223      -7.631   6.407   6.360  0.00  0.00      A     
ATOM   3449  N   ALA A 224      -6.160   5.311   7.654  0.00  0.00      A     
ATOM   3450  HN  ALA A 224      -6.019   4.571   8.335  0.00  0.00      A     
ATOM   3451  CA  ALA A 224      -5.010   6.136   7.284  0.00  0.00      A     
ATOM   3452  HA  ALA A 224      -5.262   7.172   7.495  0.00  0.00      A     
ATOM   3453  CB  ALA A 224      -3.826   5.742   8.177  0.00  0.00      A     
ATOM   3454  HB1 ALA A 224      -4.099   5.863   9.226  0.00  0.00      A     
ATOM   3455  HB2 ALA A 224      -2.972   6.386   7.962  0.00  0.00      A     
ATOM   3456  HB3 ALA A 224      -3.547   4.704   7.997  0.00  0.00      A     
ATOM   3457  C   ALA A 224      -4.680   6.072   5.777  0.00  0.00      A     
ATOM   3458  O   ALA A 224      -4.522   7.115   5.142  0.00  0.00      A     
ATOM   3459  N   GLY A 225      -4.664   4.878   5.173  0.00  0.00      A     
ATOM   3460  HN  GLY A 225      -4.780   4.054   5.754  0.00  0.00      A     
ATOM   3461  CA  GLY A 225      -4.455   4.667   3.733  0.00  0.00      A     
ATOM   3462  HA1 GLY A 225      -4.501   3.599   3.525  0.00  0.00      A     
ATOM   3463  HA2 GLY A 225      -3.466   5.027   3.449  0.00  0.00      A     
ATOM   3464  C   GLY A 225      -5.493   5.365   2.849  0.00  0.00      A     
ATOM   3465  O   GLY A 225      -5.132   6.183   2.006  0.00  0.00      A     
ATOM   3466  N   LEU A 226      -6.789   5.145   3.097  0.00  0.00      A     
ATOM   3467  HN  LEU A 226      -7.030   4.468   3.815  0.00  0.00      A     
ATOM   3468  CA  LEU A 226      -7.877   5.819   2.366  0.00  0.00      A     
ATOM   3469  HA  LEU A 226      -7.715   5.640   1.302  0.00  0.00      A     
ATOM   3470  CB  LEU A 226      -9.209   5.168   2.777  0.00  0.00      A     
ATOM   3471  HB1 LEU A 226      -9.376   5.353   3.840  0.00  0.00      A     
ATOM   3472  HB2 LEU A 226      -9.116   4.095   2.631  0.00  0.00      A     
ATOM   3473  CG  LEU A 226     -10.442   5.649   1.989  0.00  0.00      A     
ATOM   3474  HG  LEU A 226     -10.577   6.721   2.128  0.00  0.00      A     
ATOM   3475  CD1 LEU A 226     -10.335   5.340   0.495  0.00  0.00      A     
ATOM   3476 HD11 LEU A 226     -10.108   4.285   0.347  0.00  0.00      A     
ATOM   3477 HD12 LEU A 226      -9.552   5.954   0.049  0.00  0.00      A     
ATOM   3478 HD13 LEU A 226     -11.280   5.584   0.014  0.00  0.00      A     
ATOM   3479  CD2 LEU A 226     -11.686   4.933   2.510  0.00  0.00      A     
ATOM   3480 HD21 LEU A 226     -11.803   5.131   3.575  0.00  0.00      A     
ATOM   3481 HD22 LEU A 226     -11.599   3.859   2.345  0.00  0.00      A     
ATOM   3482 HD23 LEU A 226     -12.566   5.308   1.988  0.00  0.00      A     
ATOM   3483  C   LEU A 226      -7.893   7.351   2.555  0.00  0.00      A     
ATOM   3484  O   LEU A 226      -8.126   8.083   1.596  0.00  0.00      A     
ATOM   3485  N   THR A 227      -7.573   7.843   3.758  0.00  0.00      A     
ATOM   3486  HN  THR A 227      -7.433   7.179   4.511  0.00  0.00      A     
ATOM   3487  CA  THR A 227      -7.359   9.290   4.030  0.00  0.00      A     
ATOM   3488  HA  THR A 227      -8.253   9.839   3.740  0.00  0.00      A     
ATOM   3489  CB  THR A 227      -7.114   9.567   5.524  0.00  0.00      A     
ATOM   3490  HB  THR A 227      -6.185   9.095   5.844  0.00  0.00      A     
ATOM   3491  CG2 THR A 227      -7.071  11.053   5.874  0.00  0.00      A     
ATOM   3492 HG21 THR A 227      -7.949  11.553   5.466  0.00  0.00      A     
ATOM   3493 HG22 THR A 227      -6.166  11.509   5.475  0.00  0.00      A     
ATOM   3494 HG23 THR A 227      -7.071  11.171   6.957  0.00  0.00      A     
ATOM   3495  OG1 THR A 227      -8.175   9.047   6.283  0.00  0.00      A     
ATOM   3496  HG1 THR A 227      -8.048   8.084   6.340  0.00  0.00      A     
ATOM   3497  C   THR A 227      -6.190   9.879   3.235  0.00  0.00      A     
ATOM   3498  O   THR A 227      -6.227  11.054   2.863  0.00  0.00      A     
ATOM   3499  N   SER A 228      -5.179   9.052   2.939  0.00  0.00      A     
ATOM   3500  HN  SER A 228      -5.253   8.100   3.277  0.00  0.00      A     
ATOM   3501  CA  SER A 228      -3.922   9.430   2.262  0.00  0.00      A     
ATOM   3502  HA  SER A 228      -3.719  10.480   2.457  0.00  0.00      A     
ATOM   3503  CB  SER A 228      -2.741   8.610   2.787  0.00  0.00      A     
ATOM   3504  HB1 SER A 228      -1.814   8.990   2.355  0.00  0.00      A     
ATOM   3505  HB2 SER A 228      -2.859   7.561   2.508  0.00  0.00      A     
ATOM   3506  OG  SER A 228      -2.671   8.714   4.188  0.00  0.00      A     
ATOM   3507  HG1 SER A 228      -3.395   8.179   4.569  0.00  0.00      A     
ATOM   3508  C   SER A 228      -3.920   9.260   0.746  0.00  0.00      A     
ATOM   3509  O   SER A 228      -3.196   9.984   0.074  0.00  0.00      A     
ATOM   3510  N   TYR A 229      -4.741   8.370   0.181  0.00  0.00      A     
ATOM   3511  HN  TYR A 229      -5.242   7.746   0.804  0.00  0.00      A     
ATOM   3512  CA  TYR A 229      -4.880   8.148  -1.273  0.00  0.00      A     
ATOM   3513  HA  TYR A 229      -3.950   7.689  -1.608  0.00  0.00      A     
ATOM   3514  CB  TYR A 229      -5.988   7.107  -1.513  0.00  0.00      A     
ATOM   3515  HB1 TYR A 229      -6.954   7.605  -1.593  0.00  0.00      A     
ATOM   3516  HB2 TYR A 229      -6.047   6.446  -0.646  0.00  0.00      A     
ATOM   3517  CG  TYR A 229      -5.766   6.218  -2.722  0.00  0.00      A     
ATOM   3518  CD1 TYR A 229      -4.823   5.174  -2.651  0.00  0.00      A     
ATOM   3519  HD1 TYR A 229      -4.230   5.040  -1.754  0.00  0.00      A     
ATOM   3520  CE1 TYR A 229      -4.653   4.295  -3.738  0.00  0.00      A     
ATOM   3521  HE1 TYR A 229      -3.940   3.487  -3.670  0.00  0.00      A     
ATOM   3522  CZ  TYR A 229      -5.416   4.471  -4.909  0.00  0.00      A     
ATOM   3523  OH  TYR A 229      -5.239   3.633  -5.963  0.00  0.00      A     
ATOM   3524  HH  TYR A 229      -4.686   2.891  -5.701  0.00  0.00      A     
ATOM   3525  CE2 TYR A 229      -6.351   5.524  -4.989  0.00  0.00      A     
ATOM   3526  HE2 TYR A 229      -6.929   5.651  -5.892  0.00  0.00      A     
ATOM   3527  CD2 TYR A 229      -6.525   6.395  -3.894  0.00  0.00      A     
ATOM   3528  HD2 TYR A 229      -7.250   7.192  -3.948  0.00  0.00      A     
ATOM   3529  C   TYR A 229      -5.060   9.430  -2.137  0.00  0.00      A     
ATOM   3530  O   TYR A 229      -4.429   9.519  -3.201  0.00  0.00      A     
ATOM   3531  N   PRO A 230      -5.782  10.485  -1.681  0.00  0.00      A     
ATOM   3532  CD  PRO A 230      -6.721  10.469  -0.565  0.00  0.00      A     
ATOM   3533  HD1 PRO A 230      -6.180  10.603   0.369  0.00  0.00      A     
ATOM   3534  HD2 PRO A 230      -7.306   9.550  -0.534  0.00  0.00      A     
ATOM   3535  CG  PRO A 230      -7.642  11.664  -0.765  0.00  0.00      A     
ATOM   3536  HG1 PRO A 230      -8.468  11.389  -1.419  0.00  0.00      A     
ATOM   3537  HG2 PRO A 230      -8.007  12.041   0.189  0.00  0.00      A     
ATOM   3538  CB  PRO A 230      -6.747  12.675  -1.467  0.00  0.00      A     
ATOM   3539  HB1 PRO A 230      -7.328  13.364  -2.082  0.00  0.00      A     
ATOM   3540  HB2 PRO A 230      -6.180  13.226  -0.716  0.00  0.00      A     
ATOM   3541  CA  PRO A 230      -5.806  11.815  -2.317  0.00  0.00      A     
ATOM   3542  HA  PRO A 230      -6.241  11.696  -3.307  0.00  0.00      A     
ATOM   3543  C   PRO A 230      -4.441  12.517  -2.471  0.00  0.00      A     
ATOM   3544  O   PRO A 230      -4.299  13.410  -3.306  0.00  0.00      A     
ATOM   3545  N   PHE A 231      -3.424  12.066  -1.737  0.00  0.00      A     
ATOM   3546  HN  PHE A 231      -3.637  11.335  -1.068  0.00  0.00      A     
ATOM   3547  CA  PHE A 231      -2.033  12.553  -1.708  0.00  0.00      A     
ATOM   3548  HA  PHE A 231      -1.909  13.358  -2.433  0.00  0.00      A     
ATOM   3549  CB  PHE A 231      -1.752  13.114  -0.304  0.00  0.00      A     
ATOM   3550  HB1 PHE A 231      -0.734  13.500  -0.275  0.00  0.00      A     
ATOM   3551  HB2 PHE A 231      -1.807  12.301   0.422  0.00  0.00      A     
ATOM   3552  CG  PHE A 231      -2.694  14.221   0.123  0.00  0.00      A     
ATOM   3553  CD1 PHE A 231      -3.876  13.926   0.830  0.00  0.00      A     
ATOM   3554  HD1 PHE A 231      -4.109  12.903   1.091  0.00  0.00      A     
ATOM   3555  CE1 PHE A 231      -4.759  14.959   1.195  0.00  0.00      A     
ATOM   3556  HE1 PHE A 231      -5.660  14.728   1.748  0.00  0.00      A     
ATOM   3557  CZ  PHE A 231      -4.458  16.290   0.855  0.00  0.00      A     
ATOM   3558  HZ  PHE A 231      -5.133  17.088   1.135  0.00  0.00      A     
ATOM   3559  CE2 PHE A 231      -3.272  16.584   0.159  0.00  0.00      A     
ATOM   3560  HE2 PHE A 231      -3.030  17.604  -0.104  0.00  0.00      A     
ATOM   3561  CD2 PHE A 231      -2.395  15.552  -0.209  0.00  0.00      A     
ATOM   3562  HD2 PHE A 231      -1.492  15.784  -0.757  0.00  0.00      A     
ATOM   3563  C   PHE A 231      -0.997  11.462  -2.068  0.00  0.00      A     
ATOM   3564  O   PHE A 231       0.207  11.693  -1.975  0.00  0.00      A     
ATOM   3565  N   ASP A 232      -1.449  10.281  -2.498  0.00  0.00      A     
ATOM   3566  HN  ASP A 232      -2.452  10.166  -2.502  0.00  0.00      A     
ATOM   3567  CA  ASP A 232      -0.630   9.090  -2.776  0.00  0.00      A     
ATOM   3568  HA  ASP A 232       0.423   9.368  -2.782  0.00  0.00      A     
ATOM   3569  CB  ASP A 232      -0.812   8.102  -1.612  0.00  0.00      A     
ATOM   3570  HB1 ASP A 232      -1.830   8.168  -1.233  0.00  0.00      A     
ATOM   3571  HB2 ASP A 232      -0.138   8.379  -0.799  0.00  0.00      A     
ATOM   3572  CG  ASP A 232      -0.563   6.659  -2.025  0.00  0.00      A     
ATOM   3573  OD1 ASP A 232       0.590   6.184  -1.966  0.00  0.00      A     
ATOM   3574  OD2 ASP A 232      -1.535   6.010  -2.469  0.00  0.00      A     
ATOM   3575  C   ASP A 232      -0.880   8.458  -4.167  0.00  0.00      A     
ATOM   3576  O   ASP A 232       0.062   7.939  -4.768  0.00  0.00      A     
ATOM   3577  N   THR A 233      -2.066   8.599  -4.775  0.00  0.00      A     
ATOM   3578  HN  THR A 233      -2.823   9.018  -4.247  0.00  0.00      A     
ATOM   3579  CA  THR A 233      -2.232   8.366  -6.235  0.00  0.00      A     
ATOM   3580  HA  THR A 233      -1.976   7.331  -6.437  0.00  0.00      A     
ATOM   3581  CB  THR A 233      -3.681   8.530  -6.719  0.00  0.00      A     
ATOM   3582  HB  THR A 233      -4.156   9.397  -6.262  0.00  0.00      A     
ATOM   3583  CG2 THR A 233      -3.829   8.613  -8.235  0.00  0.00      A     
ATOM   3584 HG21 THR A 233      -3.432   9.560  -8.598  0.00  0.00      A     
ATOM   3585 HG22 THR A 233      -4.886   8.562  -8.499  0.00  0.00      A     
ATOM   3586 HG23 THR A 233      -3.300   7.787  -8.708  0.00  0.00      A     
ATOM   3587  OG1 THR A 233      -4.382   7.361  -6.375  0.00  0.00      A     
ATOM   3588  HG1 THR A 233      -4.493   7.356  -5.415  0.00  0.00      A     
ATOM   3589  C   THR A 233      -1.255   9.201  -7.071  0.00  0.00      A     
ATOM   3590  O   THR A 233      -0.611   8.648  -7.968  0.00  0.00      A     
ATOM   3591  N   VAL A 234      -1.027  10.475  -6.710  0.00  0.00      A     
ATOM   3592  HN  VAL A 234      -1.643  10.854  -5.993  0.00  0.00      A     
ATOM   3593  CA  VAL A 234       0.057  11.362  -7.232  0.00  0.00      A     
ATOM   3594  HA  VAL A 234      -0.072  11.452  -8.308  0.00  0.00      A     
ATOM   3595  CB  VAL A 234      -0.008  12.802  -6.678  0.00  0.00      A     
ATOM   3596  HB  VAL A 234       0.832  13.367  -7.082  0.00  0.00      A     
ATOM   3597  CG1 VAL A 234      -1.283  13.514  -7.130  0.00  0.00      A     
ATOM   3598 HG11 VAL A 234      -1.255  14.555  -6.809  0.00  0.00      A     
ATOM   3599 HG12 VAL A 234      -2.158  13.034  -6.700  0.00  0.00      A     
ATOM   3600 HG13 VAL A 234      -1.353  13.489  -8.218  0.00  0.00      A     
ATOM   3601  CG2 VAL A 234       0.079  12.865  -5.150  0.00  0.00      A     
ATOM   3602 HG21 VAL A 234       0.989  12.381  -4.797  0.00  0.00      A     
ATOM   3603 HG22 VAL A 234      -0.782  12.374  -4.704  0.00  0.00      A     
ATOM   3604 HG23 VAL A 234       0.094  13.906  -4.828  0.00  0.00      A     
ATOM   3605  C   VAL A 234       1.492  10.846  -7.031  0.00  0.00      A     
ATOM   3606  O   VAL A 234       2.418  11.341  -7.667  0.00  0.00      A     
ATOM   3607  N   ARG A 235       1.687   9.817  -6.194  0.00  0.00      A     
ATOM   3608  HN  ARG A 235       0.872   9.480  -5.694  0.00  0.00      A     
ATOM   3609  CA  ARG A 235       2.956   9.090  -6.002  0.00  0.00      A     
ATOM   3610  HA  ARG A 235       3.764   9.649  -6.480  0.00  0.00      A     
ATOM   3611  CB  ARG A 235       3.292   9.034  -4.491  0.00  0.00      A     
ATOM   3612  HB1 ARG A 235       2.370   9.029  -3.911  0.00  0.00      A     
ATOM   3613  HB2 ARG A 235       3.806   9.964  -4.241  0.00  0.00      A     
ATOM   3614  CG  ARG A 235       4.171   7.858  -4.016  0.00  0.00      A     
ATOM   3615  HG1 ARG A 235       4.853   8.209  -3.243  0.00  0.00      A     
ATOM   3616  HG2 ARG A 235       4.778   7.486  -4.841  0.00  0.00      A     
ATOM   3617  CD  ARG A 235       3.316   6.731  -3.409  0.00  0.00      A     
ATOM   3618  HD1 ARG A 235       2.346   6.695  -3.907  0.00  0.00      A     
ATOM   3619  HD2 ARG A 235       3.124   6.964  -2.358  0.00  0.00      A     
ATOM   3620  NE  ARG A 235       3.955   5.407  -3.526  0.00  0.00      A     
ATOM   3621  HE  ARG A 235       4.877   5.329  -3.916  0.00  0.00      A     
ATOM   3622  CZ  ARG A 235       3.422   4.266  -3.165  0.00  0.00      A     
ATOM   3623  NH1 ARG A 235       2.300   4.132  -2.571  0.00  0.00      A     
ATOM   3624 HH11 ARG A 235       2.007   3.189  -2.342  0.00  0.00      A     
ATOM   3625 HH12 ARG A 235       1.728   4.943  -2.334  0.00  0.00      A     
ATOM   3626  NH2 ARG A 235       4.024   3.166  -3.410  0.00  0.00      A     
ATOM   3627 HH21 ARG A 235       3.544   2.321  -3.108  0.00  0.00      A     
ATOM   3628 HH22 ARG A 235       4.900   3.153  -3.897  0.00  0.00      A     
ATOM   3629  C   ARG A 235       2.959   7.738  -6.722  0.00  0.00      A     
ATOM   3630  O   ARG A 235       3.822   7.531  -7.567  0.00  0.00      A     
ATOM   3631  N   ARG A 236       2.022   6.815  -6.469  0.00  0.00      A     
ATOM   3632  HN  ARG A 236       1.313   7.058  -5.780  0.00  0.00      A     
ATOM   3633  CA  ARG A 236       2.110   5.419  -6.979  0.00  0.00      A     
ATOM   3634  HA  ARG A 236       3.101   5.041  -6.725  0.00  0.00      A     
ATOM   3635  CB  ARG A 236       1.121   4.491  -6.254  0.00  0.00      A     
ATOM   3636  HB1 ARG A 236       1.278   4.600  -5.180  0.00  0.00      A     
ATOM   3637  HB2 ARG A 236       1.355   3.459  -6.519  0.00  0.00      A     
ATOM   3638  CG  ARG A 236      -0.356   4.761  -6.575  0.00  0.00      A     
ATOM   3639  HG1 ARG A 236      -0.526   4.631  -7.642  0.00  0.00      A     
ATOM   3640  HG2 ARG A 236      -0.589   5.784  -6.302  0.00  0.00      A     
ATOM   3641  CD  ARG A 236      -1.312   3.824  -5.834  0.00  0.00      A     
ATOM   3642  HD1 ARG A 236      -1.107   2.798  -6.141  0.00  0.00      A     
ATOM   3643  HD2 ARG A 236      -2.334   4.063  -6.134  0.00  0.00      A     
ATOM   3644  NE  ARG A 236      -1.197   3.968  -4.376  0.00  0.00      A     
ATOM   3645  HE  ARG A 236      -1.396   4.865  -3.937  0.00  0.00      A     
ATOM   3646  CZ  ARG A 236      -0.865   3.059  -3.499  0.00  0.00      A     
ATOM   3647  NH1 ARG A 236      -0.566   1.842  -3.752  0.00  0.00      A     
ATOM   3648 HH11 ARG A 236      -0.434   1.515  -4.695  0.00  0.00      A     
ATOM   3649 HH12 ARG A 236      -0.323   1.257  -2.966  0.00  0.00      A     
ATOM   3650  NH2 ARG A 236      -0.830   3.386  -2.271  0.00  0.00      A     
ATOM   3651 HH21 ARG A 236      -0.676   2.645  -1.591  0.00  0.00      A     
ATOM   3652 HH22 ARG A 236      -1.004   4.361  -2.045  0.00  0.00      A     
ATOM   3653  C   ARG A 236       2.045   5.277  -8.506  0.00  0.00      A     
ATOM   3654  O   ARG A 236       2.855   4.548  -9.072  0.00  0.00      A     
ATOM   3655  N   ARG A 237       1.181   6.030  -9.205  0.00  0.00      A     
ATOM   3656  HN  ARG A 237       0.572   6.647  -8.681  0.00  0.00      A     
ATOM   3657  CA  ARG A 237       1.123   6.017 -10.692  0.00  0.00      A     
ATOM   3658  HA  ARG A 237       1.206   4.984 -11.035  0.00  0.00      A     
ATOM   3659  CB  ARG A 237      -0.219   6.553 -11.214  0.00  0.00      A     
ATOM   3660  HB1 ARG A 237      -0.209   6.485 -12.304  0.00  0.00      A     
ATOM   3661  HB2 ARG A 237      -0.309   7.597 -10.951  0.00  0.00      A     
ATOM   3662  CG  ARG A 237      -1.472   5.835 -10.691  0.00  0.00      A     
ATOM   3663  HG1 ARG A 237      -1.548   5.951  -9.610  0.00  0.00      A     
ATOM   3664  HG2 ARG A 237      -1.431   4.775 -10.947  0.00  0.00      A     
ATOM   3665  CD  ARG A 237      -2.689   6.486 -11.360  0.00  0.00      A     
ATOM   3666  HD1 ARG A 237      -2.596   6.351 -12.440  0.00  0.00      A     
ATOM   3667  HD2 ARG A 237      -2.676   7.558 -11.150  0.00  0.00      A     
ATOM   3668  NE  ARG A 237      -3.970   5.931 -10.888  0.00  0.00      A     
ATOM   3669  HE  ARG A 237      -4.067   5.626  -9.928  0.00  0.00      A     
ATOM   3670  CZ  ARG A 237      -5.105   5.962 -11.538  0.00  0.00      A     
ATOM   3671  NH1 ARG A 237      -5.215   6.390 -12.740  0.00  0.00      A     
ATOM   3672 HH11 ARG A 237      -6.142   6.420 -13.169  0.00  0.00      A     
ATOM   3673 HH12 ARG A 237      -4.433   6.805 -13.189  0.00  0.00      A     
ATOM   3674  NH2 ARG A 237      -6.187   5.587 -10.976  0.00  0.00      A     
ATOM   3675 HH21 ARG A 237      -7.040   5.830 -11.475  0.00  0.00      A     
ATOM   3676 HH22 ARG A 237      -6.157   5.386  -9.990  0.00  0.00      A     
ATOM   3677  C   ARG A 237       2.307   6.751 -11.353  0.00  0.00      A     
ATOM   3678  O   ARG A 237       2.806   6.292 -12.382  0.00  0.00      A     
ATOM   3679  N   MET A 238       2.837   7.792 -10.699  0.00  0.00      A     
ATOM   3680  HN  MET A 238       2.322   8.155  -9.911  0.00  0.00      A     
ATOM   3681  CA  MET A 238       4.127   8.419 -11.044  0.00  0.00      A     
ATOM   3682  HA  MET A 238       4.121   8.687 -12.099  0.00  0.00      A     
ATOM   3683  CB  MET A 238       4.340   9.709 -10.229  0.00  0.00      A     
ATOM   3684  HB1 MET A 238       5.393   9.967 -10.247  0.00  0.00      A     
ATOM   3685  HB2 MET A 238       4.061   9.542  -9.189  0.00  0.00      A     
ATOM   3686  CG  MET A 238       3.574  10.926 -10.758  0.00  0.00      A     
ATOM   3687  HG1 MET A 238       3.792  11.770 -10.103  0.00  0.00      A     
ATOM   3688  HG2 MET A 238       2.509  10.725 -10.678  0.00  0.00      A     
ATOM   3689  SD  MET A 238       3.927  11.437 -12.469  0.00  0.00      A     
ATOM   3690  CE  MET A 238       5.726  11.641 -12.426  0.00  0.00      A     
ATOM   3691  HE1 MET A 238       6.203  10.678 -12.247  0.00  0.00      A     
ATOM   3692  HE2 MET A 238       6.002  12.340 -11.636  0.00  0.00      A     
ATOM   3693  HE3 MET A 238       6.074  12.021 -13.383  0.00  0.00      A     
ATOM   3694  C   MET A 238       5.311   7.454 -10.844  0.00  0.00      A     
ATOM   3695  O   MET A 238       6.192   7.354 -11.691  0.00  0.00      A     
ATOM   3696  N   MET A 239       5.302   6.643  -9.787  0.00  0.00      A     
ATOM   3697  HN  MET A 239       4.600   6.809  -9.073  0.00  0.00      A     
ATOM   3698  CA  MET A 239       6.262   5.545  -9.584  0.00  0.00      A     
ATOM   3699  HA  MET A 239       7.271   5.932  -9.727  0.00  0.00      A     
ATOM   3700  CB  MET A 239       6.165   5.042  -8.139  0.00  0.00      A     
ATOM   3701  HB1 MET A 239       6.842   4.201  -8.006  0.00  0.00      A     
ATOM   3702  HB2 MET A 239       5.150   4.702  -7.941  0.00  0.00      A     
ATOM   3703  CG  MET A 239       6.539   6.118  -7.113  0.00  0.00      A     
ATOM   3704  HG1 MET A 239       6.030   5.880  -6.182  0.00  0.00      A     
ATOM   3705  HG2 MET A 239       6.180   7.094  -7.428  0.00  0.00      A     
ATOM   3706  SD  MET A 239       8.307   6.260  -6.781  0.00  0.00      A     
ATOM   3707  CE  MET A 239       8.213   7.145  -5.203  0.00  0.00      A     
ATOM   3708  HE1 MET A 239       9.203   7.200  -4.755  0.00  0.00      A     
ATOM   3709  HE2 MET A 239       7.548   6.625  -4.515  0.00  0.00      A     
ATOM   3710  HE3 MET A 239       7.829   8.148  -5.371  0.00  0.00      A     
ATOM   3711  C   MET A 239       6.086   4.397 -10.602  0.00  0.00      A     
ATOM   3712  O   MET A 239       7.066   3.788 -11.017  0.00  0.00      A     
ATOM   3713  N   MET A 240       4.876   4.162 -11.125  0.00  0.00      A     
ATOM   3714  HN  MET A 240       4.078   4.594 -10.673  0.00  0.00      A     
ATOM   3715  CA  MET A 240       4.658   3.374 -12.359  0.00  0.00      A     
ATOM   3716  HA  MET A 240       5.270   2.474 -12.289  0.00  0.00      A     
ATOM   3717  CB  MET A 240       3.196   2.906 -12.474  0.00  0.00      A     
ATOM   3718  HB1 MET A 240       3.074   2.386 -13.423  0.00  0.00      A     
ATOM   3719  HB2 MET A 240       2.522   3.760 -12.473  0.00  0.00      A     
ATOM   3720  CG  MET A 240       2.783   1.927 -11.372  0.00  0.00      A     
ATOM   3721  HG1 MET A 240       2.735   2.451 -10.418  0.00  0.00      A     
ATOM   3722  HG2 MET A 240       3.531   1.138 -11.295  0.00  0.00      A     
ATOM   3723  SD  MET A 240       1.174   1.162 -11.701  0.00  0.00      A     
ATOM   3724  CE  MET A 240       0.976   0.160 -10.199  0.00  0.00      A     
ATOM   3725  HE1 MET A 240       0.029  -0.381 -10.243  0.00  0.00      A     
ATOM   3726  HE2 MET A 240       0.977   0.804  -9.318  0.00  0.00      A     
ATOM   3727  HE3 MET A 240       1.790  -0.559 -10.122  0.00  0.00      A     
ATOM   3728  C   MET A 240       5.115   4.068 -13.668  0.00  0.00      A     
ATOM   3729  O   MET A 240       5.015   3.456 -14.732  0.00  0.00      A     
ATOM   3730  N   GLN A 241       5.658   5.294 -13.609  0.00  0.00      A     
ATOM   3731  HN  GLN A 241       5.605   5.789 -12.728  0.00  0.00      A     
ATOM   3732  CA  GLN A 241       6.511   5.896 -14.659  0.00  0.00      A     
ATOM   3733  HA  GLN A 241       6.337   5.381 -15.605  0.00  0.00      A     
ATOM   3734  CB  GLN A 241       6.206   7.389 -14.875  0.00  0.00      A     
ATOM   3735  HB1 GLN A 241       6.728   7.721 -15.767  0.00  0.00      A     
ATOM   3736  HB2 GLN A 241       6.605   7.980 -14.052  0.00  0.00      A     
ATOM   3737  CG  GLN A 241       4.733   7.742 -15.054  0.00  0.00      A     
ATOM   3738  HG1 GLN A 241       4.687   8.738 -15.479  0.00  0.00      A     
ATOM   3739  HG2 GLN A 241       4.247   7.756 -14.082  0.00  0.00      A     
ATOM   3740  CD  GLN A 241       3.987   6.799 -15.980  0.00  0.00      A     
ATOM   3741  OE1 GLN A 241       4.167   6.791 -17.189  0.00  0.00      A     
ATOM   3742  NE2 GLN A 241       3.090   6.003 -15.448  0.00  0.00      A     
ATOM   3743 HE21 GLN A 241       2.673   5.290 -16.031  0.00  0.00      A     
ATOM   3744 HE22 GLN A 241       2.937   6.034 -14.447  0.00  0.00      A     
ATOM   3745  C   GLN A 241       8.009   5.748 -14.349  0.00  0.00      A     
ATOM   3746  O   GLN A 241       8.804   5.559 -15.259  0.00  0.00      A     
ATOM   3747  N   SER A 242       8.401   5.695 -13.072  0.00  0.00      A     
ATOM   3748  HN  SER A 242       7.753   5.985 -12.351  0.00  0.00      A     
ATOM   3749  CA  SER A 242       9.699   5.116 -12.658  0.00  0.00      A     
ATOM   3750  HA  SER A 242      10.491   5.648 -13.186  0.00  0.00      A     
ATOM   3751  CB  SER A 242       9.952   5.295 -11.158  0.00  0.00      A     
ATOM   3752  HB1 SER A 242      11.012   5.137 -10.984  0.00  0.00      A     
ATOM   3753  HB2 SER A 242       9.391   4.556 -10.586  0.00  0.00      A     
ATOM   3754  OG  SER A 242       9.609   6.593 -10.708  0.00  0.00      A     
ATOM   3755  HG1 SER A 242      10.322   6.889 -10.103  0.00  0.00      A     
ATOM   3756  C   SER A 242       9.849   3.624 -13.027  0.00  0.00      A     
ATOM   3757  O   SER A 242      10.959   3.103 -13.089  0.00  0.00      A     
ATOM   3758  N   GLY A 243       8.728   2.959 -13.339  0.00  0.00      A     
ATOM   3759  HN  GLY A 243       7.873   3.438 -13.099  0.00  0.00      A     
ATOM   3760  CA  GLY A 243       8.606   1.659 -14.025  0.00  0.00      A     
ATOM   3761  HA1 GLY A 243       7.795   1.089 -13.573  0.00  0.00      A     
ATOM   3762  HA2 GLY A 243       9.531   1.096 -13.896  0.00  0.00      A     
ATOM   3763  C   GLY A 243       8.331   1.763 -15.540  0.00  0.00      A     
ATOM   3764  O   GLY A 243       7.521   1.001 -16.075  0.00  0.00      A     
ATOM   3765  N   ARG A 244       8.970   2.739 -16.201  0.00  0.00      A     
ATOM   3766  HN  ARG A 244       9.541   3.355 -15.632  0.00  0.00      A     
ATOM   3767  CA  ARG A 244       9.059   2.991 -17.661  0.00  0.00      A     
ATOM   3768  HA  ARG A 244       9.008   2.057 -18.223  0.00  0.00      A     
ATOM   3769  CB  ARG A 244       7.919   3.927 -18.122  0.00  0.00      A     
ATOM   3770  HB1 ARG A 244       8.098   4.223 -19.153  0.00  0.00      A     
ATOM   3771  HB2 ARG A 244       7.957   4.827 -17.522  0.00  0.00      A     
ATOM   3772  CG  ARG A 244       6.489   3.382 -18.045  0.00  0.00      A     
ATOM   3773  HG1 ARG A 244       5.807   4.174 -18.359  0.00  0.00      A     
ATOM   3774  HG2 ARG A 244       6.254   3.128 -17.014  0.00  0.00      A     
ATOM   3775  CD  ARG A 244       6.267   2.162 -18.950  0.00  0.00      A     
ATOM   3776  HD1 ARG A 244       6.924   1.345 -18.648  0.00  0.00      A     
ATOM   3777  HD2 ARG A 244       6.527   2.445 -19.971  0.00  0.00      A     
ATOM   3778  NE  ARG A 244       4.861   1.721 -18.944  0.00  0.00      A     
ATOM   3779  HE  ARG A 244       4.334   1.910 -19.775  0.00  0.00      A     
ATOM   3780  CZ  ARG A 244       4.220   1.102 -17.985  0.00  0.00      A     
ATOM   3781  NH1 ARG A 244       4.746   0.747 -16.869  0.00  0.00      A     
ATOM   3782 HH11 ARG A 244       4.161   0.310 -16.184  0.00  0.00      A     
ATOM   3783 HH12 ARG A 244       5.737   0.905 -16.721  0.00  0.00      A     
ATOM   3784  NH2 ARG A 244       2.974   0.822 -18.101  0.00  0.00      A     
ATOM   3785 HH21 ARG A 244       2.509   0.438 -17.294  0.00  0.00      A     
ATOM   3786 HH22 ARG A 244       2.457   1.128 -18.900  0.00  0.00      A     
ATOM   3787  C   ARG A 244      10.417   3.638 -18.006  0.00  0.00      A     
ATOM   3788  O   ARG A 244      11.166   4.040 -17.117  0.00  0.00      A     
ATOM   3789  N   LYS A 245      10.746   3.743 -19.295  0.00  0.00      A     
ATOM   3790  HN  LYS A 245      10.070   3.346 -19.949  0.00  0.00      A     
ATOM   3791  CA  LYS A 245      11.981   4.388 -19.824  0.00  0.00      A     
ATOM   3792  HA  LYS A 245      12.771   4.283 -19.077  0.00  0.00      A     
ATOM   3793  CB  LYS A 245      12.451   3.706 -21.134  0.00  0.00      A     
ATOM   3794  HB1 LYS A 245      13.522   3.881 -21.255  0.00  0.00      A     
ATOM   3795  HB2 LYS A 245      11.973   4.226 -21.963  0.00  0.00      A     
ATOM   3796  CG  LYS A 245      12.193   2.187 -21.285  0.00  0.00      A     
ATOM   3797  HG1 LYS A 245      11.269   1.890 -20.798  0.00  0.00      A     
ATOM   3798  HG2 LYS A 245      13.008   1.623 -20.830  0.00  0.00      A     
ATOM   3799  CD  LYS A 245      12.058   1.818 -22.768  0.00  0.00      A     
ATOM   3800  HD1 LYS A 245      13.044   1.789 -23.235  0.00  0.00      A     
ATOM   3801  HD2 LYS A 245      11.464   2.580 -23.272  0.00  0.00      A     
ATOM   3802  CE  LYS A 245      11.343   0.480 -22.974  0.00  0.00      A     
ATOM   3803  HE1 LYS A 245      10.461   0.433 -22.325  0.00  0.00      A     
ATOM   3804  HE2 LYS A 245      12.029  -0.330 -22.708  0.00  0.00      A     
ATOM   3805  NZ  LYS A 245      10.937   0.364 -24.393  0.00  0.00      A     
ATOM   3806  HZ1 LYS A 245      11.706   0.665 -24.989  0.00  0.00      A     
ATOM   3807  HZ2 LYS A 245      10.161   0.978 -24.624  0.00  0.00      A     
ATOM   3808  HZ3 LYS A 245      10.725  -0.582 -24.685  0.00  0.00      A     
ATOM   3809  C   LYS A 245      11.783   5.898 -20.078  0.00  0.00      A     
ATOM   3810  O   LYS A 245      10.662   6.367 -20.265  0.00  0.00      A     
ATOM   3811  N   GLY A 246      12.874   6.657 -20.229  0.00  0.00      A     
ATOM   3812  HN  GLY A 246      13.766   6.220 -20.059  0.00  0.00      A     
ATOM   3813  CA  GLY A 246      12.858   8.105 -20.563  0.00  0.00      A     
ATOM   3814  HA1 GLY A 246      13.886   8.446 -20.687  0.00  0.00      A     
ATOM   3815  HA2 GLY A 246      12.428   8.653 -19.724  0.00  0.00      A     
ATOM   3816  C   GLY A 246      12.082   8.536 -21.830  0.00  0.00      A     
ATOM   3817  O   GLY A 246      11.766   9.708 -21.989  0.00  0.00      A     
ATOM   3818  N   THR A 247      11.725   7.590 -22.705  0.00  0.00      A     
ATOM   3819  HN  THR A 247      12.064   6.660 -22.522  0.00  0.00      A     
ATOM   3820  CA  THR A 247      10.950   7.779 -23.962  0.00  0.00      A     
ATOM   3821  HA  THR A 247      10.643   8.821 -24.045  0.00  0.00      A     
ATOM   3822  CB  THR A 247      11.814   7.443 -25.188  0.00  0.00      A     
ATOM   3823  HB  THR A 247      11.227   7.549 -26.100  0.00  0.00      A     
ATOM   3824  CG2 THR A 247      13.020   8.372 -25.287  0.00  0.00      A     
ATOM   3825 HG21 THR A 247      13.553   8.184 -26.216  0.00  0.00      A     
ATOM   3826 HG22 THR A 247      13.700   8.210 -24.451  0.00  0.00      A     
ATOM   3827 HG23 THR A 247      12.683   9.408 -25.278  0.00  0.00      A     
ATOM   3828  OG1 THR A 247      12.294   6.115 -25.091  0.00  0.00      A     
ATOM   3829  HG1 THR A 247      11.636   5.536 -25.509  0.00  0.00      A     
ATOM   3830  C   THR A 247       9.663   6.941 -24.005  0.00  0.00      A     
ATOM   3831  O   THR A 247       9.141   6.612 -25.070  0.00  0.00      A     
ATOM   3832  N   ASP A 248       9.192   6.518 -22.837  0.00  0.00      A     
ATOM   3833  HN  ASP A 248       9.713   6.827 -22.026  0.00  0.00      A     
ATOM   3834  CA  ASP A 248       8.221   5.429 -22.602  0.00  0.00      A     
ATOM   3835  HA  ASP A 248       7.577   5.287 -23.472  0.00  0.00      A     
ATOM   3836  CB  ASP A 248       9.112   4.194 -22.426  0.00  0.00      A     
ATOM   3837  HB1 ASP A 248       9.824   4.428 -21.647  0.00  0.00      A     
ATOM   3838  HB2 ASP A 248       9.677   4.046 -23.346  0.00  0.00      A     
ATOM   3839  CG  ASP A 248       8.458   2.872 -22.055  0.00  0.00      A     
ATOM   3840  OD1 ASP A 248       7.838   2.262 -22.953  0.00  0.00      A     
ATOM   3841  OD2 ASP A 248       8.743   2.411 -20.927  0.00  0.00      A     
ATOM   3842  C   ASP A 248       7.297   5.716 -21.387  0.00  0.00      A     
ATOM   3843  O   ASP A 248       6.205   5.165 -21.266  0.00  0.00      A     
ATOM   3844  N   ILE A 249       7.697   6.664 -20.529  0.00  0.00      A     
ATOM   3845  HN  ILE A 249       8.662   6.954 -20.591  0.00  0.00      A     
ATOM   3846  CA  ILE A 249       6.816   7.458 -19.656  0.00  0.00      A     
ATOM   3847  HA  ILE A 249       6.314   6.775 -18.970  0.00  0.00      A     
ATOM   3848  CB  ILE A 249       7.648   8.467 -18.819  0.00  0.00      A     
ATOM   3849  HB  ILE A 249       6.947   9.048 -18.217  0.00  0.00      A     
ATOM   3850  CG2 ILE A 249       8.563   7.729 -17.834  0.00  0.00      A     
ATOM   3851 HG21 ILE A 249       9.404   7.272 -18.347  0.00  0.00      A     
ATOM   3852 HG22 ILE A 249       8.004   6.949 -17.333  0.00  0.00      A     
ATOM   3853 HG23 ILE A 249       8.941   8.415 -17.076  0.00  0.00      A     
ATOM   3854  CG1 ILE A 249       8.455   9.462 -19.690  0.00  0.00      A     
ATOM   3855 HG11 ILE A 249       7.764  10.033 -20.309  0.00  0.00      A     
ATOM   3856 HG12 ILE A 249       9.130   8.918 -20.352  0.00  0.00      A     
ATOM   3857  CD  ILE A 249       9.287  10.467 -18.884  0.00  0.00      A     
ATOM   3858  HD1 ILE A 249       8.666  10.935 -18.121  0.00  0.00      A     
ATOM   3859  HD2 ILE A 249       9.675  11.235 -19.555  0.00  0.00      A     
ATOM   3860  HD3 ILE A 249      10.131   9.965 -18.410  0.00  0.00      A     
ATOM   3861  C   ILE A 249       5.715   8.228 -20.418  0.00  0.00      A     
ATOM   3862  O   ILE A 249       5.889   8.664 -21.558  0.00  0.00      A     
ATOM   3863  N   MET A 250       4.617   8.529 -19.718  0.00  0.00      A     
ATOM   3864  HN  MET A 250       4.490   8.042 -18.838  0.00  0.00      A     
ATOM   3865  CA  MET A 250       3.596   9.510 -20.156  0.00  0.00      A     
ATOM   3866  HA  MET A 250       3.894   9.934 -21.115  0.00  0.00      A     
ATOM   3867  CB  MET A 250       2.263   8.771 -20.369  0.00  0.00      A     
ATOM   3868  HB1 MET A 250       1.816   8.562 -19.399  0.00  0.00      A     
ATOM   3869  HB2 MET A 250       2.460   7.820 -20.867  0.00  0.00      A     
ATOM   3870  CG  MET A 250       1.259   9.545 -21.232  0.00  0.00      A     
ATOM   3871  HG1 MET A 250       1.698   9.696 -22.219  0.00  0.00      A     
ATOM   3872  HG2 MET A 250       1.071  10.522 -20.790  0.00  0.00      A     
ATOM   3873  SD  MET A 250      -0.340   8.710 -21.430  0.00  0.00      A     
ATOM   3874  CE  MET A 250      -1.086   9.820 -22.656  0.00  0.00      A     
ATOM   3875  HE1 MET A 250      -2.076   9.455 -22.929  0.00  0.00      A     
ATOM   3876  HE2 MET A 250      -0.462   9.857 -23.550  0.00  0.00      A     
ATOM   3877  HE3 MET A 250      -1.176  10.824 -22.239  0.00  0.00      A     
ATOM   3878  C   MET A 250       3.450  10.709 -19.190  0.00  0.00      A     
ATOM   3879  O   MET A 250       2.791  11.704 -19.509  0.00  0.00      A     
ATOM   3880  N   TYR A 251       4.080  10.628 -18.011  0.00  0.00      A     
ATOM   3881  HN  TYR A 251       4.673   9.829 -17.854  0.00  0.00      A     
ATOM   3882  CA  TYR A 251       3.958  11.588 -16.903  0.00  0.00      A     
ATOM   3883  HA  TYR A 251       3.561  12.519 -17.303  0.00  0.00      A     
ATOM   3884  CB  TYR A 251       2.964  11.044 -15.847  0.00  0.00      A     
ATOM   3885  HB1 TYR A 251       2.570  11.894 -15.301  0.00  0.00      A     
ATOM   3886  HB2 TYR A 251       3.520  10.462 -15.120  0.00  0.00      A     
ATOM   3887  CG  TYR A 251       1.785  10.194 -16.330  0.00  0.00      A     
ATOM   3888  CD1 TYR A 251       0.935  10.661 -17.347  0.00  0.00      A     
ATOM   3889  HD1 TYR A 251       1.111  11.644 -17.749  0.00  0.00      A     
ATOM   3890  CE1 TYR A 251      -0.115   9.861 -17.842  0.00  0.00      A     
ATOM   3891  HE1 TYR A 251      -0.739  10.213 -18.647  0.00  0.00      A     
ATOM   3892  CZ  TYR A 251      -0.347   8.588 -17.285  0.00  0.00      A     
ATOM   3893  OH  TYR A 251      -1.324   7.795 -17.796  0.00  0.00      A     
ATOM   3894  HH  TYR A 251      -1.819   8.276 -18.462  0.00  0.00      A     
ATOM   3895  CE2 TYR A 251       0.460   8.135 -16.224  0.00  0.00      A     
ATOM   3896  HE2 TYR A 251       0.246   7.181 -15.767  0.00  0.00      A     
ATOM   3897  CD2 TYR A 251       1.517   8.939 -15.748  0.00  0.00      A     
ATOM   3898  HD2 TYR A 251       2.108   8.601 -14.910  0.00  0.00      A     
ATOM   3899  C   TYR A 251       5.340  11.906 -16.275  0.00  0.00      A     
ATOM   3900  O   TYR A 251       6.214  11.038 -16.267  0.00  0.00      A     
ATOM   3901  N   THR A 252       5.567  13.134 -15.782  0.00  0.00      A     
ATOM   3902  HN  THR A 252       4.784  13.784 -15.804  0.00  0.00      A     
ATOM   3903  CA  THR A 252       6.939  13.702 -15.580  0.00  0.00      A     
ATOM   3904  HA  THR A 252       7.665  12.890 -15.578  0.00  0.00      A     
ATOM   3905  CB  THR A 252       7.326  14.650 -16.728  0.00  0.00      A     
ATOM   3906  HB  THR A 252       8.345  15.006 -16.570  0.00  0.00      A     
ATOM   3907  CG2 THR A 252       7.250  14.021 -18.116  0.00  0.00      A     
ATOM   3908 HG21 THR A 252       7.851  13.114 -18.136  0.00  0.00      A     
ATOM   3909 HG22 THR A 252       7.645  14.718 -18.855  0.00  0.00      A     
ATOM   3910 HG23 THR A 252       6.219  13.778 -18.370  0.00  0.00      A     
ATOM   3911  OG1 THR A 252       6.453  15.750 -16.747  0.00  0.00      A     
ATOM   3912  HG1 THR A 252       6.614  16.227 -17.566  0.00  0.00      A     
ATOM   3913  C   THR A 252       7.206  14.501 -14.292  0.00  0.00      A     
ATOM   3914  O   THR A 252       8.364  14.611 -13.872  0.00  0.00      A     
ATOM   3915  N   GLY A 253       6.180  15.051 -13.635  0.00  0.00      A     
ATOM   3916  HN  GLY A 253       5.257  14.967 -14.042  0.00  0.00      A     
ATOM   3917  CA  GLY A 253       6.331  15.869 -12.416  0.00  0.00      A     
ATOM   3918  HA1 GLY A 253       7.006  16.700 -12.623  0.00  0.00      A     
ATOM   3919  HA2 GLY A 253       6.779  15.256 -11.633  0.00  0.00      A     
ATOM   3920  C   GLY A 253       5.022  16.453 -11.868  0.00  0.00      A     
ATOM   3921  O   GLY A 253       3.985  16.372 -12.519  0.00  0.00      A     
ATOM   3922  N   THR A 254       5.065  17.043 -10.667  0.00  0.00      A     
ATOM   3923  HN  THR A 254       5.958  17.098 -10.197  0.00  0.00      A     
ATOM   3924  CA  THR A 254       3.881  17.412  -9.841  0.00  0.00      A     
ATOM   3925  HA  THR A 254       3.447  16.497  -9.440  0.00  0.00      A     
ATOM   3926  CB  THR A 254       4.264  18.310  -8.655  0.00  0.00      A     
ATOM   3927  HB  THR A 254       4.307  19.346  -8.984  0.00  0.00      A     
ATOM   3928  CG2 THR A 254       3.274  18.220  -7.501  0.00  0.00      A     
ATOM   3929 HG21 THR A 254       3.627  18.825  -6.666  0.00  0.00      A     
ATOM   3930 HG22 THR A 254       3.164  17.187  -7.187  0.00  0.00      A     
ATOM   3931 HG23 THR A 254       2.302  18.595  -7.818  0.00  0.00      A     
ATOM   3932  OG1 THR A 254       5.539  17.987  -8.164  0.00  0.00      A     
ATOM   3933  HG1 THR A 254       5.954  18.860  -7.999  0.00  0.00      A     
ATOM   3934  C   THR A 254       2.772  18.148 -10.584  0.00  0.00      A     
ATOM   3935  O   THR A 254       1.628  17.700 -10.581  0.00  0.00      A     
ATOM   3936  N   LEU A 255       3.105  19.251 -11.260  0.00  0.00      A     
ATOM   3937  HN  LEU A 255       4.058  19.588 -11.191  0.00  0.00      A     
ATOM   3938  CA  LEU A 255       2.132  20.077 -11.978  0.00  0.00      A     
ATOM   3939  HA  LEU A 255       1.400  20.442 -11.256  0.00  0.00      A     
ATOM   3940  CB  LEU A 255       2.899  21.269 -12.587  0.00  0.00      A     
ATOM   3941  HB1 LEU A 255       3.656  20.907 -13.284  0.00  0.00      A     
ATOM   3942  HB2 LEU A 255       3.421  21.769 -11.774  0.00  0.00      A     
ATOM   3943  CG  LEU A 255       2.064  22.352 -13.283  0.00  0.00      A     
ATOM   3944  HG  LEU A 255       2.710  23.219 -13.403  0.00  0.00      A     
ATOM   3945  CD1 LEU A 255       1.556  21.971 -14.674  0.00  0.00      A     
ATOM   3946 HD11 LEU A 255       2.383  21.614 -15.288  0.00  0.00      A     
ATOM   3947 HD12 LEU A 255       1.120  22.847 -15.148  0.00  0.00      A     
ATOM   3948 HD13 LEU A 255       0.779  21.216 -14.624  0.00  0.00      A     
ATOM   3949  CD2 LEU A 255       0.891  22.752 -12.404  0.00  0.00      A     
ATOM   3950 HD21 LEU A 255       0.106  22.002 -12.438  0.00  0.00      A     
ATOM   3951 HD22 LEU A 255       0.506  23.695 -12.760  0.00  0.00      A     
ATOM   3952 HD23 LEU A 255       1.217  22.882 -11.373  0.00  0.00      A     
ATOM   3953  C   LEU A 255       1.362  19.284 -13.040  0.00  0.00      A     
ATOM   3954  O   LEU A 255       0.130  19.282 -13.068  0.00  0.00      A     
ATOM   3955  N   ASP A 256       2.095  18.591 -13.909  0.00  0.00      A     
ATOM   3956  HN  ASP A 256       3.096  18.592 -13.792  0.00  0.00      A     
ATOM   3957  CA  ASP A 256       1.512  17.804 -14.991  0.00  0.00      A     
ATOM   3958  HA  ASP A 256       0.716  18.403 -15.423  0.00  0.00      A     
ATOM   3959  CB  ASP A 256       2.568  17.613 -16.083  0.00  0.00      A     
ATOM   3960  HB1 ASP A 256       3.330  16.909 -15.753  0.00  0.00      A     
ATOM   3961  HB2 ASP A 256       3.058  18.569 -16.277  0.00  0.00      A     
ATOM   3962  CG  ASP A 256       1.901  17.151 -17.373  0.00  0.00      A     
ATOM   3963  OD1 ASP A 256       1.243  17.993 -18.024  0.00  0.00      A     
ATOM   3964  OD2 ASP A 256       1.959  15.944 -17.694  0.00  0.00      A     
ATOM   3965  C   ASP A 256       0.865  16.488 -14.500  0.00  0.00      A     
ATOM   3966  O   ASP A 256      -0.104  16.005 -15.092  0.00  0.00      A     
ATOM   3967  N   CYS A 257       1.303  15.962 -13.352  0.00  0.00      A     
ATOM   3968  HN  CYS A 257       2.141  16.363 -12.943  0.00  0.00      A     
ATOM   3969  CA  CYS A 257       0.616  14.910 -12.598  0.00  0.00      A     
ATOM   3970  HA  CYS A 257       0.478  14.062 -13.258  0.00  0.00      A     
ATOM   3971  CB  CYS A 257       1.513  14.472 -11.434  0.00  0.00      A     
ATOM   3972  HB1 CYS A 257       1.660  15.299 -10.741  0.00  0.00      A     
ATOM   3973  HB2 CYS A 257       2.486  14.157 -11.817  0.00  0.00      A     
ATOM   3974  SG  CYS A 257       0.734  13.097 -10.549  0.00  0.00      A     
ATOM   3975  HG1 CYS A 257       0.766  12.210 -11.559  0.00  0.00      A     
ATOM   3976  C   CYS A 257      -0.799  15.312 -12.136  0.00  0.00      A     
ATOM   3977  O   CYS A 257      -1.724  14.503 -12.231  0.00  0.00      A     
ATOM   3978  N   TRP A 258      -1.027  16.574 -11.760  0.00  0.00      A     
ATOM   3979  HN  TRP A 258      -0.226  17.179 -11.605  0.00  0.00      A     
ATOM   3980  CA  TRP A 258      -2.379  17.140 -11.586  0.00  0.00      A     
ATOM   3981  HA  TRP A 258      -2.996  16.415 -11.054  0.00  0.00      A     
ATOM   3982  CB  TRP A 258      -2.297  18.390 -10.693  0.00  0.00      A     
ATOM   3983  HB1 TRP A 258      -3.258  18.907 -10.719  0.00  0.00      A     
ATOM   3984  HB2 TRP A 258      -1.548  19.069 -11.093  0.00  0.00      A     
ATOM   3985  CG  TRP A 258      -1.973  18.137  -9.251  0.00  0.00      A     
ATOM   3986  CD1 TRP A 258      -0.810  18.456  -8.639  0.00  0.00      A     
ATOM   3987  HD1 TRP A 258       0.027  18.945  -9.125  0.00  0.00      A     
ATOM   3988  NE1 TRP A 258      -0.869  18.098  -7.304  0.00  0.00      A     
ATOM   3989  HE1 TRP A 258      -0.171  18.359  -6.615  0.00  0.00      A     
ATOM   3990  CE2 TRP A 258      -2.072  17.510  -6.996  0.00  0.00      A     
ATOM   3991  CZ2 TRP A 258      -2.591  16.977  -5.809  0.00  0.00      A     
ATOM   3992  HZ2 TRP A 258      -1.976  16.925  -4.925  0.00  0.00      A     
ATOM   3993  CH2 TRP A 258      -3.920  16.526  -5.787  0.00  0.00      A     
ATOM   3994  HH2 TRP A 258      -4.344  16.123  -4.878  0.00  0.00      A     
ATOM   3995  CZ3 TRP A 258      -4.710  16.633  -6.944  0.00  0.00      A     
ATOM   3996  HZ3 TRP A 258      -5.747  16.331  -6.905  0.00  0.00      A     
ATOM   3997  CE3 TRP A 258      -4.167  17.132  -8.144  0.00  0.00      A     
ATOM   3998  HE3 TRP A 258      -4.786  17.209  -9.026  0.00  0.00      A     
ATOM   3999  CD2 TRP A 258      -2.826  17.572  -8.206  0.00  0.00      A     
ATOM   4000  C   TRP A 258      -3.129  17.439 -12.910  0.00  0.00      A     
ATOM   4001  O   TRP A 258      -4.343  17.649 -12.878  0.00  0.00      A     
ATOM   4002  N   ARG A 259      -2.472  17.394 -14.084  0.00  0.00      A     
ATOM   4003  HN  ARG A 259      -1.496  17.126 -14.029  0.00  0.00      A     
ATOM   4004  CA  ARG A 259      -2.940  17.946 -15.390  0.00  0.00      A     
ATOM   4005  HA  ARG A 259      -3.886  18.467 -15.230  0.00  0.00      A     
ATOM   4006  CB  ARG A 259      -1.905  18.981 -15.877  0.00  0.00      A     
ATOM   4007  HB1 ARG A 259      -1.126  18.448 -16.420  0.00  0.00      A     
ATOM   4008  HB2 ARG A 259      -1.439  19.464 -15.023  0.00  0.00      A     
ATOM   4009  CG  ARG A 259      -2.474  20.097 -16.771  0.00  0.00      A     
ATOM   4010  HG1 ARG A 259      -3.177  20.693 -16.189  0.00  0.00      A     
ATOM   4011  HG2 ARG A 259      -3.004  19.681 -17.627  0.00  0.00      A     
ATOM   4012  CD  ARG A 259      -1.351  21.012 -17.280  0.00  0.00      A     
ATOM   4013  HD1 ARG A 259      -0.801  21.408 -16.426  0.00  0.00      A     
ATOM   4014  HD2 ARG A 259      -1.801  21.858 -17.796  0.00  0.00      A     
ATOM   4015  NE  ARG A 259      -0.406  20.305 -18.169  0.00  0.00      A     
ATOM   4016  HE  ARG A 259       0.157  19.552 -17.793  0.00  0.00      A     
ATOM   4017  CZ  ARG A 259      -0.126  20.549 -19.420  0.00  0.00      A     
ATOM   4018  NH1 ARG A 259      -0.705  21.416 -20.161  0.00  0.00      A     
ATOM   4019 HH11 ARG A 259      -0.415  21.456 -21.124  0.00  0.00      A     
ATOM   4020 HH12 ARG A 259      -1.492  21.949 -19.821  0.00  0.00      A     
ATOM   4021  NH2 ARG A 259       0.799  19.883 -19.995  0.00  0.00      A     
ATOM   4022 HH21 ARG A 259       1.031  20.108 -20.948  0.00  0.00      A     
ATOM   4023 HH22 ARG A 259       1.255  19.144 -19.472  0.00  0.00      A     
ATOM   4024  C   ARG A 259      -3.236  16.909 -16.494  0.00  0.00      A     
ATOM   4025  O   ARG A 259      -2.984  17.172 -17.673  0.00  0.00      A     
ATOM   4026  N   LYS A 260      -3.747  15.721 -16.143  0.00  0.00      A     
ATOM   4027  HN  LYS A 260      -3.902  15.583 -15.153  0.00  0.00      A     
ATOM   4028  CA  LYS A 260      -4.288  14.732 -17.114  0.00  0.00      A     
ATOM   4029  HA  LYS A 260      -4.608  15.258 -18.016  0.00  0.00      A     
ATOM   4030  CB  LYS A 260      -3.212  13.710 -17.543  0.00  0.00      A     
ATOM   4031  HB1 LYS A 260      -3.704  12.948 -18.150  0.00  0.00      A     
ATOM   4032  HB2 LYS A 260      -2.788  13.225 -16.667  0.00  0.00      A     
ATOM   4033  CG  LYS A 260      -2.068  14.310 -18.371  0.00  0.00      A     
ATOM   4034  HG1 LYS A 260      -1.422  14.909 -17.729  0.00  0.00      A     
ATOM   4035  HG2 LYS A 260      -2.491  14.942 -19.151  0.00  0.00      A     
ATOM   4036  CD  LYS A 260      -1.245  13.205 -19.038  0.00  0.00      A     
ATOM   4037  HD1 LYS A 260      -1.926  12.558 -19.594  0.00  0.00      A     
ATOM   4038  HD2 LYS A 260      -0.749  12.613 -18.277  0.00  0.00      A     
ATOM   4039  CE  LYS A 260      -0.240  13.775 -20.041  0.00  0.00      A     
ATOM   4040  HE1 LYS A 260      -0.674  14.675 -20.489  0.00  0.00      A     
ATOM   4041  HE2 LYS A 260      -0.119  13.049 -20.852  0.00  0.00      A     
ATOM   4042  NZ  LYS A 260       1.098  14.083 -19.474  0.00  0.00      A     
ATOM   4043  HZ1 LYS A 260       1.081  14.746 -18.694  0.00  0.00      A     
ATOM   4044  HZ2 LYS A 260       1.653  14.534 -20.198  0.00  0.00      A     
ATOM   4045  HZ3 LYS A 260       1.611  13.251 -19.205  0.00  0.00      A     
ATOM   4046  C   LYS A 260      -5.560  14.023 -16.636  0.00  0.00      A     
ATOM   4047  O   LYS A 260      -6.660  14.434 -16.991  0.00  0.00      A     
ATOM   4048  N   ILE A 261      -5.423  12.976 -15.822  0.00  0.00      A     
ATOM   4049  HN  ILE A 261      -4.480  12.785 -15.505  0.00  0.00      A     
ATOM   4050  CA  ILE A 261      -6.487  12.018 -15.437  0.00  0.00      A     
ATOM   4051  HA  ILE A 261      -6.899  11.596 -16.355  0.00  0.00      A     
ATOM   4052  CB  ILE A 261      -5.845  10.850 -14.649  0.00  0.00      A     
ATOM   4053  HB  ILE A 261      -5.242  11.258 -13.835  0.00  0.00      A     
ATOM   4054  CG2 ILE A 261      -6.902   9.934 -14.023  0.00  0.00      A     
ATOM   4055 HG21 ILE A 261      -7.569   9.559 -14.799  0.00  0.00      A     
ATOM   4056 HG22 ILE A 261      -7.473  10.468 -13.263  0.00  0.00      A     
ATOM   4057 HG23 ILE A 261      -6.434   9.090 -13.521  0.00  0.00      A     
ATOM   4058  CG1 ILE A 261      -4.914  10.067 -15.612  0.00  0.00      A     
ATOM   4059 HG11 ILE A 261      -4.087  10.713 -15.904  0.00  0.00      A     
ATOM   4060 HG12 ILE A 261      -5.466   9.802 -16.515  0.00  0.00      A     
ATOM   4061  CD  ILE A 261      -4.305   8.780 -15.045  0.00  0.00      A     
ATOM   4062  HD1 ILE A 261      -3.953   8.951 -14.030  0.00  0.00      A     
ATOM   4063  HD2 ILE A 261      -3.471   8.465 -15.672  0.00  0.00      A     
ATOM   4064  HD3 ILE A 261      -5.052   7.989 -15.042  0.00  0.00      A     
ATOM   4065  C   ILE A 261      -7.704  12.650 -14.727  0.00  0.00      A     
ATOM   4066  O   ILE A 261      -8.819  12.131 -14.827  0.00  0.00      A     
ATOM   4067  N   ALA A 262      -7.538  13.828 -14.121  0.00  0.00      A     
ATOM   4068  HN  ALA A 262      -6.595  14.190 -14.057  0.00  0.00      A     
ATOM   4069  CA  ALA A 262      -8.612  14.718 -13.658  0.00  0.00      A     
ATOM   4070  HA  ALA A 262      -9.188  14.201 -12.895  0.00  0.00      A     
ATOM   4071  CB  ALA A 262      -7.950  15.915 -12.972  0.00  0.00      A     
ATOM   4072  HB1 ALA A 262      -7.425  15.590 -12.075  0.00  0.00      A     
ATOM   4073  HB2 ALA A 262      -8.714  16.625 -12.681  0.00  0.00      A     
ATOM   4074  HB3 ALA A 262      -7.253  16.409 -13.645  0.00  0.00      A     
ATOM   4075  C   ALA A 262      -9.639  15.160 -14.735  0.00  0.00      A     
ATOM   4076  O   ALA A 262     -10.645  15.783 -14.397  0.00  0.00      A     
ATOM   4077  N   ARG A 263      -9.415  14.829 -16.017  0.00  0.00      A     
ATOM   4078  HN  ARG A 263      -8.509  14.421 -16.223  0.00  0.00      A     
ATOM   4079  CA  ARG A 263     -10.329  15.046 -17.163  0.00  0.00      A     
ATOM   4080  HA  ARG A 263     -11.061  15.812 -16.907  0.00  0.00      A     
ATOM   4081  CB  ARG A 263      -9.502  15.554 -18.363  0.00  0.00      A     
ATOM   4082  HB1 ARG A 263     -10.087  15.497 -19.281  0.00  0.00      A     
ATOM   4083  HB2 ARG A 263      -8.640  14.902 -18.505  0.00  0.00      A     
ATOM   4084  CG  ARG A 263      -9.021  17.003 -18.186  0.00  0.00      A     
ATOM   4085  HG1 ARG A 263      -8.126  17.149 -18.789  0.00  0.00      A     
ATOM   4086  HG2 ARG A 263      -8.774  17.192 -17.144  0.00  0.00      A     
ATOM   4087  CD  ARG A 263     -10.083  18.011 -18.630  0.00  0.00      A     
ATOM   4088  HD1 ARG A 263     -10.986  17.866 -18.038  0.00  0.00      A     
ATOM   4089  HD2 ARG A 263     -10.335  17.812 -19.674  0.00  0.00      A     
ATOM   4090  NE  ARG A 263      -9.590  19.397 -18.523  0.00  0.00      A     
ATOM   4091  HE  ARG A 263      -8.860  19.682 -19.161  0.00  0.00      A     
ATOM   4092  CZ  ARG A 263     -10.119  20.391 -17.859  0.00  0.00      A     
ATOM   4093  NH1 ARG A 263     -11.080  20.267 -17.019  0.00  0.00      A     
ATOM   4094 HH11 ARG A 263     -11.463  21.077 -16.559  0.00  0.00      A     
ATOM   4095 HH12 ARG A 263     -11.319  19.340 -16.690  0.00  0.00      A     
ATOM   4096  NH2 ARG A 263      -9.671  21.575 -18.031  0.00  0.00      A     
ATOM   4097 HH21 ARG A 263     -10.038  22.326 -17.473  0.00  0.00      A     
ATOM   4098 HH22 ARG A 263      -8.822  21.691 -18.571  0.00  0.00      A     
ATOM   4099  C   ARG A 263     -11.189  13.837 -17.567  0.00  0.00      A     
ATOM   4100  O   ARG A 263     -12.034  14.011 -18.445  0.00  0.00      A     
ATOM   4101  N   ASP A 264     -11.031  12.660 -16.946  0.00  0.00      A     
ATOM   4102  HN  ASP A 264     -10.361  12.613 -16.192  0.00  0.00      A     
ATOM   4103  CA  ASP A 264     -11.899  11.494 -17.234  0.00  0.00      A     
ATOM   4104  HA  ASP A 264     -12.867  11.889 -17.537  0.00  0.00      A     
ATOM   4105  CB  ASP A 264     -11.331  10.753 -18.456  0.00  0.00      A     
ATOM   4106  HB1 ASP A 264     -10.514  10.101 -18.140  0.00  0.00      A     
ATOM   4107  HB2 ASP A 264     -10.931  11.472 -19.174  0.00  0.00      A     
ATOM   4108  CG  ASP A 264     -12.420   9.947 -19.162  0.00  0.00      A     
ATOM   4109  OD1 ASP A 264     -12.301   8.711 -19.233  0.00  0.00      A     
ATOM   4110  OD2 ASP A 264     -13.433  10.552 -19.600  0.00  0.00      A     
ATOM   4111  C   ASP A 264     -12.219  10.498 -16.077  0.00  0.00      A     
ATOM   4112  O   ASP A 264     -13.361  10.044 -15.967  0.00  0.00      A     
ATOM   4113  N   GLU A 265     -11.290  10.152 -15.176  0.00  0.00      A     
ATOM   4114  HN  GLU A 265     -10.364  10.549 -15.248  0.00  0.00      A     
ATOM   4115  CA  GLU A 265     -11.572   9.139 -14.119  0.00  0.00      A     
ATOM   4116  HA  GLU A 265     -12.052   8.283 -14.596  0.00  0.00      A     
ATOM   4117  CB  GLU A 265     -10.271   8.629 -13.471  0.00  0.00      A     
ATOM   4118  HB1 GLU A 265     -10.506   8.225 -12.492  0.00  0.00      A     
ATOM   4119  HB2 GLU A 265      -9.577   9.456 -13.340  0.00  0.00      A     
ATOM   4120  CG  GLU A 265      -9.618   7.502 -14.280  0.00  0.00      A     
ATOM   4121  HG1 GLU A 265     -10.320   6.668 -14.353  0.00  0.00      A     
ATOM   4122  HG2 GLU A 265      -9.422   7.867 -15.292  0.00  0.00      A     
ATOM   4123  CD  GLU A 265      -8.306   6.999 -13.652  0.00  0.00      A     
ATOM   4124  OE1 GLU A 265      -8.153   6.954 -12.407  0.00  0.00      A     
ATOM   4125  OE2 GLU A 265      -7.371   6.672 -14.416  0.00  0.00      A     
ATOM   4126  C   GLU A 265     -12.567   9.569 -13.012  0.00  0.00      A     
ATOM   4127  O   GLU A 265     -13.080   8.713 -12.282  0.00  0.00      A     
ATOM   4128  N   GLY A 266     -12.886  10.860 -12.893  0.00  0.00      A     
ATOM   4129  HN  GLY A 266     -12.455  11.501 -13.551  0.00  0.00      A     
ATOM   4130  CA  GLY A 266     -13.719  11.452 -11.836  0.00  0.00      A     
ATOM   4131  HA1 GLY A 266     -14.683  10.954 -11.814  0.00  0.00      A     
ATOM   4132  HA2 GLY A 266     -13.908  12.494 -12.091  0.00  0.00      A     
ATOM   4133  C   GLY A 266     -13.114  11.413 -10.420  0.00  0.00      A     
ATOM   4134  O   GLY A 266     -12.252  10.589 -10.101  0.00  0.00      A     
ATOM   4135  N   GLY A 267     -13.576  12.301  -9.534  0.00  0.00      A     
ATOM   4136  HN  GLY A 267     -14.296  12.941  -9.854  0.00  0.00      A     
ATOM   4137  CA  GLY A 267     -13.034  12.502  -8.176  0.00  0.00      A     
ATOM   4138  HA1 GLY A 267     -13.708  13.152  -7.621  0.00  0.00      A     
ATOM   4139  HA2 GLY A 267     -12.072  13.008  -8.249  0.00  0.00      A     
ATOM   4140  C   GLY A 267     -12.837  11.213  -7.365  0.00  0.00      A     
ATOM   4141  O   GLY A 267     -11.755  11.000  -6.812  0.00  0.00      A     
ATOM   4142  N   LYS A 268     -13.815  10.294  -7.422  0.00  0.00      A     
ATOM   4143  HN  LYS A 268     -14.678  10.594  -7.865  0.00  0.00      A     
ATOM   4144  CA  LYS A 268     -13.799   8.927  -6.848  0.00  0.00      A     
ATOM   4145  HA  LYS A 268     -13.974   9.025  -5.778  0.00  0.00      A     
ATOM   4146  CB  LYS A 268     -14.978   8.116  -7.427  0.00  0.00      A     
ATOM   4147  HB1 LYS A 268     -15.903   8.638  -7.179  0.00  0.00      A     
ATOM   4148  HB2 LYS A 268     -15.017   7.140  -6.941  0.00  0.00      A     
ATOM   4149  CG  LYS A 268     -14.909   7.905  -8.954  0.00  0.00      A     
ATOM   4150  HG1 LYS A 268     -14.143   7.163  -9.180  0.00  0.00      A     
ATOM   4151  HG2 LYS A 268     -14.634   8.843  -9.434  0.00  0.00      A     
ATOM   4152  CD  LYS A 268     -16.257   7.430  -9.524  0.00  0.00      A     
ATOM   4153  HD1 LYS A 268     -17.031   8.150  -9.251  0.00  0.00      A     
ATOM   4154  HD2 LYS A 268     -16.515   6.472  -9.069  0.00  0.00      A     
ATOM   4155  CE  LYS A 268     -16.264   7.263 -11.054  0.00  0.00      A     
ATOM   4156  HE1 LYS A 268     -17.279   7.000 -11.364  0.00  0.00      A     
ATOM   4157  HE2 LYS A 268     -15.607   6.431 -11.326  0.00  0.00      A     
ATOM   4158  NZ  LYS A 268     -15.830   8.502 -11.745  0.00  0.00      A     
ATOM   4159  HZ1 LYS A 268     -14.823   8.623 -11.678  0.00  0.00      A     
ATOM   4160  HZ2 LYS A 268     -16.265   9.327 -11.334  0.00  0.00      A     
ATOM   4161  HZ3 LYS A 268     -16.019   8.515 -12.747  0.00  0.00      A     
ATOM   4162  C   LYS A 268     -12.471   8.167  -6.962  0.00  0.00      A     
ATOM   4163  O   LYS A 268     -12.028   7.573  -5.980  0.00  0.00      A     
ATOM   4164  N   ALA A 269     -11.782   8.266  -8.098  0.00  0.00      A     
ATOM   4165  HN  ALA A 269     -12.179   8.832  -8.837  0.00  0.00      A     
ATOM   4166  CA  ALA A 269     -10.482   7.633  -8.352  0.00  0.00      A     
ATOM   4167  HA  ALA A 269     -10.559   6.585  -8.057  0.00  0.00      A     
ATOM   4168  CB  ALA A 269     -10.259   7.665  -9.863  0.00  0.00      A     
ATOM   4169  HB1 ALA A 269     -11.138   7.276 -10.377  0.00  0.00      A     
ATOM   4170  HB2 ALA A 269      -9.409   7.033 -10.119  0.00  0.00      A     
ATOM   4171  HB3 ALA A 269     -10.069   8.686 -10.196  0.00  0.00      A     
ATOM   4172  C   ALA A 269      -9.277   8.209  -7.556  0.00  0.00      A     
ATOM   4173  O   ALA A 269      -8.142   7.784  -7.767  0.00  0.00      A     
ATOM   4174  N   PHE A 270      -9.527   9.139  -6.624  0.00  0.00      A     
ATOM   4175  HN  PHE A 270     -10.459   9.535  -6.624  0.00  0.00      A     
ATOM   4176  CA  PHE A 270      -8.590   9.644  -5.606  0.00  0.00      A     
ATOM   4177  HA  PHE A 270      -7.610   9.183  -5.741  0.00  0.00      A     
ATOM   4178  CB  PHE A 270      -8.432  11.175  -5.766  0.00  0.00      A     
ATOM   4179  HB1 PHE A 270      -8.436  11.630  -4.774  0.00  0.00      A     
ATOM   4180  HB2 PHE A 270      -9.296  11.588  -6.285  0.00  0.00      A     
ATOM   4181  CG  PHE A 270      -7.180  11.656  -6.480  0.00  0.00      A     
ATOM   4182  CD1 PHE A 270      -6.788  11.096  -7.711  0.00  0.00      A     
ATOM   4183  HD1 PHE A 270      -7.372  10.310  -8.166  0.00  0.00      A     
ATOM   4184  CE1 PHE A 270      -5.632  11.560  -8.363  0.00  0.00      A     
ATOM   4185  HE1 PHE A 270      -5.335  11.126  -9.307  0.00  0.00      A     
ATOM   4186  CZ  PHE A 270      -4.858  12.580  -7.788  0.00  0.00      A     
ATOM   4187  HZ  PHE A 270      -3.963  12.927  -8.284  0.00  0.00      A     
ATOM   4188  CE2 PHE A 270      -5.252  13.152  -6.568  0.00  0.00      A     
ATOM   4189  HE2 PHE A 270      -4.652  13.933  -6.124  0.00  0.00      A     
ATOM   4190  CD2 PHE A 270      -6.414  12.699  -5.922  0.00  0.00      A     
ATOM   4191  HD2 PHE A 270      -6.712  13.158  -4.989  0.00  0.00      A     
ATOM   4192  C   PHE A 270      -9.016   9.315  -4.155  0.00  0.00      A     
ATOM   4193  O   PHE A 270      -8.192   9.449  -3.257  0.00  0.00      A     
ATOM   4194  N   PHE A 271     -10.266   8.896  -3.890  0.00  0.00      A     
ATOM   4195  HN  PHE A 271     -10.900   8.777  -4.669  0.00  0.00      A     
ATOM   4196  CA  PHE A 271     -10.798   8.826  -2.507  0.00  0.00      A     
ATOM   4197  HA  PHE A 271      -9.973   8.548  -1.852  0.00  0.00      A     
ATOM   4198  CB  PHE A 271     -11.270  10.245  -2.115  0.00  0.00      A     
ATOM   4199  HB1 PHE A 271     -12.180  10.463  -2.675  0.00  0.00      A     
ATOM   4200  HB2 PHE A 271     -10.521  10.969  -2.435  0.00  0.00      A     
ATOM   4201  CG  PHE A 271     -11.526  10.501  -0.634  0.00  0.00      A     
ATOM   4202  CD1 PHE A 271     -10.627  10.041   0.351  0.00  0.00      A     
ATOM   4203  HD1 PHE A 271      -9.740   9.490   0.073  0.00  0.00      A     
ATOM   4204  CE1 PHE A 271     -10.886  10.270   1.714  0.00  0.00      A     
ATOM   4205  HE1 PHE A 271     -10.204   9.888   2.462  0.00  0.00      A     
ATOM   4206  CZ  PHE A 271     -12.033  10.980   2.105  0.00  0.00      A     
ATOM   4207  HZ  PHE A 271     -12.233  11.157   3.154  0.00  0.00      A     
ATOM   4208  CE2 PHE A 271     -12.920  11.464   1.127  0.00  0.00      A     
ATOM   4209  HE2 PHE A 271     -13.805  12.012   1.425  0.00  0.00      A     
ATOM   4210  CD2 PHE A 271     -12.668  11.224  -0.236  0.00  0.00      A     
ATOM   4211  HD2 PHE A 271     -13.364  11.593  -0.976  0.00  0.00      A     
ATOM   4212  C   PHE A 271     -11.899   7.771  -2.218  0.00  0.00      A     
ATOM   4213  O   PHE A 271     -12.377   7.690  -1.087  0.00  0.00      A     
ATOM   4214  N   LYS A 272     -12.300   6.925  -3.182  0.00  0.00      A     
ATOM   4215  HN  LYS A 272     -11.912   7.056  -4.111  0.00  0.00      A     
ATOM   4216  CA  LYS A 272     -13.434   5.969  -3.042  0.00  0.00      A     
ATOM   4217  HA  LYS A 272     -13.812   6.061  -2.024  0.00  0.00      A     
ATOM   4218  CB  LYS A 272     -14.595   6.379  -3.979  0.00  0.00      A     
ATOM   4219  HB1 LYS A 272     -14.675   5.700  -4.829  0.00  0.00      A     
ATOM   4220  HB2 LYS A 272     -14.387   7.367  -4.385  0.00  0.00      A     
ATOM   4221  CG  LYS A 272     -15.953   6.482  -3.263  0.00  0.00      A     
ATOM   4222  HG1 LYS A 272     -16.700   6.799  -3.993  0.00  0.00      A     
ATOM   4223  HG2 LYS A 272     -15.876   7.274  -2.521  0.00  0.00      A     
ATOM   4224  CD  LYS A 272     -16.461   5.197  -2.586  0.00  0.00      A     
ATOM   4225  HD1 LYS A 272     -15.680   4.728  -1.987  0.00  0.00      A     
ATOM   4226  HD2 LYS A 272     -16.763   4.492  -3.363  0.00  0.00      A     
ATOM   4227  CE  LYS A 272     -17.667   5.516  -1.690  0.00  0.00      A     
ATOM   4228  HE1 LYS A 272     -18.236   4.596  -1.517  0.00  0.00      A     
ATOM   4229  HE2 LYS A 272     -18.322   6.213  -2.223  0.00  0.00      A     
ATOM   4230  NZ  LYS A 272     -17.240   6.096  -0.388  0.00  0.00      A     
ATOM   4231  HZ1 LYS A 272     -18.023   6.483   0.133  0.00  0.00      A     
ATOM   4232  HZ2 LYS A 272     -16.568   6.855  -0.507  0.00  0.00      A     
ATOM   4233  HZ3 LYS A 272     -16.776   5.414   0.191  0.00  0.00      A     
ATOM   4234  C   LYS A 272     -13.046   4.480  -3.124  0.00  0.00      A     
ATOM   4235  O   LYS A 272     -13.723   3.679  -3.761  0.00  0.00      A     
ATOM   4236  N   GLY A 273     -11.946   4.116  -2.461  0.00  0.00      A     
ATOM   4237  HN  GLY A 273     -11.454   4.843  -1.968  0.00  0.00      A     
ATOM   4238  CA  GLY A 273     -11.545   2.714  -2.234  0.00  0.00      A     
ATOM   4239  HA1 GLY A 273     -10.618   2.689  -1.661  0.00  0.00      A     
ATOM   4240  HA2 GLY A 273     -11.351   2.244  -3.199  0.00  0.00      A     
ATOM   4241  C   GLY A 273     -12.587   1.854  -1.490  0.00  0.00      A     
ATOM   4242  O   GLY A 273     -13.531   2.371  -0.893  0.00  0.00      A     
ATOM   4243  N   ALA A 274     -12.396   0.533  -1.514  0.00  0.00      A     
ATOM   4244  HN  ALA A 274     -11.565   0.187  -1.970  0.00  0.00      A     
ATOM   4245  CA  ALA A 274     -13.379  -0.466  -1.061  0.00  0.00      A     
ATOM   4246  HA  ALA A 274     -14.099   0.008  -0.391  0.00  0.00      A     
ATOM   4247  CB  ALA A 274     -14.141  -0.933  -2.314  0.00  0.00      A     
ATOM   4248  HB1 ALA A 274     -14.551  -0.068  -2.838  0.00  0.00      A     
ATOM   4249  HB2 ALA A 274     -14.972  -1.582  -2.036  0.00  0.00      A     
ATOM   4250  HB3 ALA A 274     -13.468  -1.468  -2.987  0.00  0.00      A     
ATOM   4251  C   ALA A 274     -12.728  -1.620  -0.253  0.00  0.00      A     
ATOM   4252  O   ALA A 274     -11.695  -1.423   0.383  0.00  0.00      A     
ATOM   4253  N   TRP A 275     -13.310  -2.828  -0.263  0.00  0.00      A     
ATOM   4254  HN  TRP A 275     -14.181  -2.923  -0.761  0.00  0.00      A     
ATOM   4255  CA  TRP A 275     -12.786  -4.043   0.403  0.00  0.00      A     
ATOM   4256  HA  TRP A 275     -12.836  -3.889   1.482  0.00  0.00      A     
ATOM   4257  CB  TRP A 275     -13.713  -5.224   0.071  0.00  0.00      A     
ATOM   4258  HB1 TRP A 275     -13.224  -6.146   0.386  0.00  0.00      A     
ATOM   4259  HB2 TRP A 275     -13.848  -5.286  -1.010  0.00  0.00      A     
ATOM   4260  CG  TRP A 275     -15.057  -5.194   0.740  0.00  0.00      A     
ATOM   4261  CD1 TRP A 275     -16.229  -4.801   0.184  0.00  0.00      A     
ATOM   4262  HD1 TRP A 275     -16.351  -4.456  -0.836  0.00  0.00      A     
ATOM   4263  NE1 TRP A 275     -17.253  -4.933   1.109  0.00  0.00      A     
ATOM   4264  HE1 TRP A 275     -18.234  -4.722   0.925  0.00  0.00      A     
ATOM   4265  CE2 TRP A 275     -16.791  -5.441   2.303  0.00  0.00      A     
ATOM   4266  CZ2 TRP A 275     -17.426  -5.766   3.509  0.00  0.00      A     
ATOM   4267  HZ2 TRP A 275     -18.489  -5.608   3.620  0.00  0.00      A     
ATOM   4268  CH2 TRP A 275     -16.662  -6.292   4.564  0.00  0.00      A     
ATOM   4269  HH2 TRP A 275     -17.137  -6.546   5.504  0.00  0.00      A     
ATOM   4270  CZ3 TRP A 275     -15.279  -6.488   4.397  0.00  0.00      A     
ATOM   4271  HZ3 TRP A 275     -14.696  -6.896   5.211  0.00  0.00      A     
ATOM   4272  CE3 TRP A 275     -14.650  -6.155   3.180  0.00  0.00      A     
ATOM   4273  HE3 TRP A 275     -13.589  -6.316   3.061  0.00  0.00      A     
ATOM   4274  CD2 TRP A 275     -15.389  -5.620   2.100  0.00  0.00      A     
ATOM   4275  C   TRP A 275     -11.305  -4.394   0.114  0.00  0.00      A     
ATOM   4276  O   TRP A 275     -10.661  -5.065   0.924  0.00  0.00      A     
ATOM   4277  N   SER A 276     -10.722  -3.890  -0.980  0.00  0.00      A     
ATOM   4278  HN  SER A 276     -11.306  -3.388  -1.630  0.00  0.00      A     
ATOM   4279  CA  SER A 276      -9.269  -3.913  -1.260  0.00  0.00      A     
ATOM   4280  HA  SER A 276      -8.955  -4.947  -1.389  0.00  0.00      A     
ATOM   4281  CB  SER A 276      -8.978  -3.174  -2.570  0.00  0.00      A     
ATOM   4282  HB1 SER A 276      -9.555  -3.632  -3.375  0.00  0.00      A     
ATOM   4283  HB2 SER A 276      -7.916  -3.260  -2.811  0.00  0.00      A     
ATOM   4284  OG  SER A 276      -9.333  -1.804  -2.459  0.00  0.00      A     
ATOM   4285  HG1 SER A 276      -8.492  -1.307  -2.316  0.00  0.00      A     
ATOM   4286  C   SER A 276      -8.410  -3.302  -0.141  0.00  0.00      A     
ATOM   4287  O   SER A 276      -7.342  -3.819   0.179  0.00  0.00      A     
ATOM   4288  N   ASN A 277      -8.923  -2.272   0.537  0.00  0.00      A     
ATOM   4289  HN  ASN A 277      -9.823  -1.928   0.218  0.00  0.00      A     
ATOM   4290  CA  ASN A 277      -8.306  -1.561   1.663  0.00  0.00      A     
ATOM   4291  HA  ASN A 277      -7.308  -1.246   1.355  0.00  0.00      A     
ATOM   4292  CB  ASN A 277      -9.174  -0.304   1.877  0.00  0.00      A     
ATOM   4293  HB1 ASN A 277     -10.093  -0.590   2.385  0.00  0.00      A     
ATOM   4294  HB2 ASN A 277      -9.439   0.124   0.911  0.00  0.00      A     
ATOM   4295  CG  ASN A 277      -8.506   0.808   2.651  0.00  0.00      A     
ATOM   4296  OD1 ASN A 277      -7.313   1.036   2.610  0.00  0.00      A     
ATOM   4297  ND2 ASN A 277      -9.272   1.582   3.367  0.00  0.00      A     
ATOM   4298 HD21 ASN A 277      -8.783   2.301   3.886  0.00  0.00      A     
ATOM   4299 HD22 ASN A 277     -10.258   1.425   3.416  0.00  0.00      A     
ATOM   4300  C   ASN A 277      -8.120  -2.415   2.950  0.00  0.00      A     
ATOM   4301  O   ASN A 277      -7.468  -1.976   3.896  0.00  0.00      A     
ATOM   4302  N   VAL A 278      -8.646  -3.648   2.976  0.00  0.00      A     
ATOM   4303  HN  VAL A 278      -9.221  -3.915   2.186  0.00  0.00      A     
ATOM   4304  CA  VAL A 278      -8.422  -4.668   4.036  0.00  0.00      A     
ATOM   4305  HA  VAL A 278      -7.575  -4.346   4.640  0.00  0.00      A     
ATOM   4306  CB  VAL A 278      -9.623  -4.802   4.996  0.00  0.00      A     
ATOM   4307  HB  VAL A 278      -9.405  -5.579   5.729  0.00  0.00      A     
ATOM   4308  CG1 VAL A 278      -9.859  -3.509   5.783  0.00  0.00      A     
ATOM   4309 HG11 VAL A 278      -8.945  -3.235   6.311  0.00  0.00      A     
ATOM   4310 HG12 VAL A 278     -10.653  -3.665   6.512  0.00  0.00      A     
ATOM   4311 HG13 VAL A 278     -10.143  -2.699   5.111  0.00  0.00      A     
ATOM   4312  CG2 VAL A 278     -10.921  -5.181   4.273  0.00  0.00      A     
ATOM   4313 HG21 VAL A 278     -10.781  -6.111   3.721  0.00  0.00      A     
ATOM   4314 HG22 VAL A 278     -11.217  -4.391   3.584  0.00  0.00      A     
ATOM   4315 HG23 VAL A 278     -11.715  -5.329   5.005  0.00  0.00      A     
ATOM   4316  C   VAL A 278      -8.008  -6.048   3.495  0.00  0.00      A     
ATOM   4317  O   VAL A 278      -7.963  -7.038   4.222  0.00  0.00      A     
ATOM   4318  N   LEU A 279      -7.665  -6.141   2.207  0.00  0.00      A     
ATOM   4319  HN  LEU A 279      -7.688  -5.293   1.657  0.00  0.00      A     
ATOM   4320  CA  LEU A 279      -7.145  -7.358   1.567  0.00  0.00      A     
ATOM   4321  HA  LEU A 279      -7.854  -8.161   1.773  0.00  0.00      A     
ATOM   4322  CB  LEU A 279      -7.137  -7.097   0.050  0.00  0.00      A     
ATOM   4323  HB1 LEU A 279      -6.408  -6.315  -0.166  0.00  0.00      A     
ATOM   4324  HB2 LEU A 279      -8.122  -6.716  -0.218  0.00  0.00      A     
ATOM   4325  CG  LEU A 279      -6.842  -8.296  -0.866  0.00  0.00      A     
ATOM   4326  HG  LEU A 279      -5.796  -8.581  -0.767  0.00  0.00      A     
ATOM   4327  CD1 LEU A 279      -7.719  -9.509  -0.576  0.00  0.00      A     
ATOM   4328 HD11 LEU A 279      -7.465  -9.926   0.396  0.00  0.00      A     
ATOM   4329 HD12 LEU A 279      -7.549 -10.280  -1.324  0.00  0.00      A     
ATOM   4330 HD13 LEU A 279      -8.770  -9.225  -0.588  0.00  0.00      A     
ATOM   4331  CD2 LEU A 279      -7.115  -7.871  -2.309  0.00  0.00      A     
ATOM   4332 HD21 LEU A 279      -6.565  -6.960  -2.536  0.00  0.00      A     
ATOM   4333 HD22 LEU A 279      -8.180  -7.677  -2.442  0.00  0.00      A     
ATOM   4334 HD23 LEU A 279      -6.808  -8.658  -2.994  0.00  0.00      A     
ATOM   4335  C   LEU A 279      -5.780  -7.829   2.130  0.00  0.00      A     
ATOM   4336  O   LEU A 279      -5.532  -9.031   2.201  0.00  0.00      A     
ATOM   4337  N   ARG A 280      -4.935  -6.918   2.645  0.00  0.00      A     
ATOM   4338  HN  ARG A 280      -5.189  -5.939   2.520  0.00  0.00      A     
ATOM   4339  CA  ARG A 280      -3.761  -7.236   3.503  0.00  0.00      A     
ATOM   4340  HA  ARG A 280      -3.109  -7.914   2.952  0.00  0.00      A     
ATOM   4341  CB  ARG A 280      -2.974  -5.935   3.776  0.00  0.00      A     
ATOM   4342  HB1 ARG A 280      -3.678  -5.169   4.108  0.00  0.00      A     
ATOM   4343  HB2 ARG A 280      -2.533  -5.589   2.840  0.00  0.00      A     
ATOM   4344  CG  ARG A 280      -1.863  -6.023   4.839  0.00  0.00      A     
ATOM   4345  HG1 ARG A 280      -2.336  -6.263   5.792  0.00  0.00      A     
ATOM   4346  HG2 ARG A 280      -1.411  -5.036   4.948  0.00  0.00      A     
ATOM   4347  CD  ARG A 280      -0.737  -7.040   4.572  0.00  0.00      A     
ATOM   4348  HD1 ARG A 280      -0.030  -6.616   3.854  0.00  0.00      A     
ATOM   4349  HD2 ARG A 280      -1.158  -7.951   4.145  0.00  0.00      A     
ATOM   4350  NE  ARG A 280      -0.052  -7.363   5.841  0.00  0.00      A     
ATOM   4351  HE  ARG A 280      -0.171  -6.707   6.600  0.00  0.00      A     
ATOM   4352  CZ  ARG A 280       0.546  -8.476   6.177  0.00  0.00      A     
ATOM   4353  NH1 ARG A 280       0.838  -9.420   5.357  0.00  0.00      A     
ATOM   4354 HH11 ARG A 280       1.165 -10.297   5.681  0.00  0.00      A     
ATOM   4355 HH12 ARG A 280       0.805  -9.248   4.349  0.00  0.00      A     
ATOM   4356  NH2 ARG A 280       0.886  -8.702   7.397  0.00  0.00      A     
ATOM   4357 HH21 ARG A 280       1.463  -9.481   7.605  0.00  0.00      A     
ATOM   4358 HH22 ARG A 280       0.681  -8.016   8.127  0.00  0.00      A     
ATOM   4359  C   ARG A 280      -4.131  -8.009   4.786  0.00  0.00      A     
ATOM   4360  O   ARG A 280      -3.312  -8.784   5.279  0.00  0.00      A     
ATOM   4361  N   GLY A 281      -5.371  -7.885   5.267  0.00  0.00      A     
ATOM   4362  HN  GLY A 281      -5.960  -7.171   4.855  0.00  0.00      A     
ATOM   4363  CA  GLY A 281      -6.028  -8.807   6.207  0.00  0.00      A     
ATOM   4364  HA1 GLY A 281      -7.094  -8.580   6.232  0.00  0.00      A     
ATOM   4365  HA2 GLY A 281      -5.645  -8.680   7.215  0.00  0.00      A     
ATOM   4366  C   GLY A 281      -5.866 -10.271   5.802  0.00  0.00      A     
ATOM   4367  O   GLY A 281      -5.098 -10.997   6.430  0.00  0.00      A     
ATOM   4368  N   MET A 282      -6.495 -10.664   4.691  0.00  0.00      A     
ATOM   4369  HN  MET A 282      -7.052  -9.974   4.207  0.00  0.00      A     
ATOM   4370  CA  MET A 282      -6.377 -12.004   4.081  0.00  0.00      A     
ATOM   4371  HA  MET A 282      -6.669 -12.743   4.828  0.00  0.00      A     
ATOM   4372  CB  MET A 282      -7.366 -12.088   2.907  0.00  0.00      A     
ATOM   4373  HB1 MET A 282      -7.003 -11.476   2.081  0.00  0.00      A     
ATOM   4374  HB2 MET A 282      -8.332 -11.697   3.229  0.00  0.00      A     
ATOM   4375  CG  MET A 282      -7.583 -13.520   2.410  0.00  0.00      A     
ATOM   4376  HG1 MET A 282      -7.886 -14.141   3.254  0.00  0.00      A     
ATOM   4377  HG2 MET A 282      -6.644 -13.903   2.019  0.00  0.00      A     
ATOM   4378  SD  MET A 282      -8.847 -13.650   1.113  0.00  0.00      A     
ATOM   4379  CE  MET A 282      -8.892 -15.452   0.906  0.00  0.00      A     
ATOM   4380  HE1 MET A 282      -7.918 -15.810   0.576  0.00  0.00      A     
ATOM   4381  HE2 MET A 282      -9.642 -15.716   0.159  0.00  0.00      A     
ATOM   4382  HE3 MET A 282      -9.153 -15.926   1.852  0.00  0.00      A     
ATOM   4383  C   MET A 282      -4.943 -12.360   3.636  0.00  0.00      A     
ATOM   4384  O   MET A 282      -4.520 -13.505   3.765  0.00  0.00      A     
ATOM   4385  N   GLY A 283      -4.149 -11.370   3.215  0.00  0.00      A     
ATOM   4386  HN  GLY A 283      -4.591 -10.478   3.020  0.00  0.00      A     
ATOM   4387  CA  GLY A 283      -2.707 -11.512   2.943  0.00  0.00      A     
ATOM   4388  HA1 GLY A 283      -2.348 -10.607   2.455  0.00  0.00      A     
ATOM   4389  HA2 GLY A 283      -2.569 -12.353   2.269  0.00  0.00      A     
ATOM   4390  C   GLY A 283      -1.805 -11.782   4.158  0.00  0.00      A     
ATOM   4391  O   GLY A 283      -0.606 -12.009   4.006  0.00  0.00      A     
ATOM   4392  N   GLY A 284      -2.360 -11.768   5.371  0.00  0.00      A     
ATOM   4393  HN  GLY A 284      -3.352 -11.561   5.419  0.00  0.00      A     
ATOM   4394  CA  GLY A 284      -1.693 -12.257   6.581  0.00  0.00      A     
ATOM   4395  HA1 GLY A 284      -0.614 -12.222   6.442  0.00  0.00      A     
ATOM   4396  HA2 GLY A 284      -1.986 -13.295   6.740  0.00  0.00      A     
ATOM   4397  C   GLY A 284      -1.997 -11.489   7.861  0.00  0.00      A     
ATOM   4398  O   GLY A 284      -1.861 -12.054   8.943  0.00  0.00      A     
ATOM   4399  N   ALA A 285      -2.437 -10.234   7.787  0.00  0.00      A     
ATOM   4400  HN  ALA A 285      -2.594  -9.824   6.870  0.00  0.00      A     
ATOM   4401  CA  ALA A 285      -2.768  -9.439   8.975  0.00  0.00      A     
ATOM   4402  HA  ALA A 285      -1.896  -9.440   9.631  0.00  0.00      A     
ATOM   4403  CB  ALA A 285      -2.980  -7.997   8.518  0.00  0.00      A     
ATOM   4404  HB1 ALA A 285      -2.085  -7.653   8.006  0.00  0.00      A     
ATOM   4405  HB2 ALA A 285      -3.166  -7.366   9.383  0.00  0.00      A     
ATOM   4406  HB3 ALA A 285      -3.819  -7.924   7.837  0.00  0.00      A     
ATOM   4407  C   ALA A 285      -3.939  -9.998   9.831  0.00  0.00      A     
ATOM   4408  O   ALA A 285      -4.093  -9.610  10.988  0.00  0.00      A     
ATOM   4409  N   PHE A 286      -4.723 -10.949   9.307  0.00  0.00      A     
ATOM   4410  HN  PHE A 286      -4.645 -11.128   8.312  0.00  0.00      A     
ATOM   4411  CA  PHE A 286      -5.684 -11.768  10.069  0.00  0.00      A     
ATOM   4412  HA  PHE A 286      -6.158 -11.111  10.798  0.00  0.00      A     
ATOM   4413  CB  PHE A 286      -6.810 -12.259   9.135  0.00  0.00      A     
ATOM   4414  HB1 PHE A 286      -7.201 -11.394   8.596  0.00  0.00      A     
ATOM   4415  HB2 PHE A 286      -7.621 -12.610   9.776  0.00  0.00      A     
ATOM   4416  CG  PHE A 286      -6.544 -13.360   8.106  0.00  0.00      A     
ATOM   4417  CD1 PHE A 286      -5.253 -13.681   7.633  0.00  0.00      A     
ATOM   4418  HD1 PHE A 286      -4.387 -13.173   8.014  0.00  0.00      A     
ATOM   4419  CE1 PHE A 286      -5.080 -14.642   6.620  0.00  0.00      A     
ATOM   4420  HE1 PHE A 286      -4.093 -14.854   6.233  0.00  0.00      A     
ATOM   4421  CZ  PHE A 286      -6.194 -15.290   6.064  0.00  0.00      A     
ATOM   4422  HZ  PHE A 286      -6.062 -16.004   5.262  0.00  0.00      A     
ATOM   4423  CE2 PHE A 286      -7.481 -14.994   6.541  0.00  0.00      A     
ATOM   4424  HE2 PHE A 286      -8.344 -15.490   6.118  0.00  0.00      A     
ATOM   4425  CD2 PHE A 286      -7.652 -14.036   7.557  0.00  0.00      A     
ATOM   4426  HD2 PHE A 286      -8.650 -13.808   7.906  0.00  0.00      A     
ATOM   4427  C   PHE A 286      -5.090 -12.932  10.902  0.00  0.00      A     
ATOM   4428  O   PHE A 286      -5.820 -13.529  11.687  0.00  0.00      A     
ATOM   4429  N   VAL A 287      -3.793 -13.260  10.765  0.00  0.00      A     
ATOM   4430  HN  VAL A 287      -3.250 -12.721  10.103  0.00  0.00      A     
ATOM   4431  CA  VAL A 287      -3.141 -14.408  11.464  0.00  0.00      A     
ATOM   4432  HA  VAL A 287      -3.720 -14.638  12.359  0.00  0.00      A     
ATOM   4433  CB  VAL A 287      -3.117 -15.699  10.615  0.00  0.00      A     
ATOM   4434  HB  VAL A 287      -2.642 -16.481  11.207  0.00  0.00      A     
ATOM   4435  CG1 VAL A 287      -4.522 -16.194  10.276  0.00  0.00      A     
ATOM   4436 HG11 VAL A 287      -5.086 -16.359  11.194  0.00  0.00      A     
ATOM   4437 HG12 VAL A 287      -4.449 -17.132   9.730  0.00  0.00      A     
ATOM   4438 HG13 VAL A 287      -5.052 -15.473   9.659  0.00  0.00      A     
ATOM   4439  CG2 VAL A 287      -2.328 -15.572   9.305  0.00  0.00      A     
ATOM   4440 HG21 VAL A 287      -2.396 -16.509   8.751  0.00  0.00      A     
ATOM   4441 HG22 VAL A 287      -1.277 -15.386   9.513  0.00  0.00      A     
ATOM   4442 HG23 VAL A 287      -2.732 -14.769   8.692  0.00  0.00      A     
ATOM   4443  C   VAL A 287      -1.712 -14.171  11.966  0.00  0.00      A     
ATOM   4444  O   VAL A 287      -1.348 -14.690  13.014  0.00  0.00      A     
ATOM   4445  N   LEU A 288      -0.899 -13.352  11.291  0.00  0.00      A     
ATOM   4446  HN  LEU A 288      -1.263 -12.934  10.444  0.00  0.00      A     
ATOM   4447  CA  LEU A 288       0.502 -13.050  11.656  0.00  0.00      A     
ATOM   4448  HA  LEU A 288       0.985 -13.983  11.948  0.00  0.00      A     
ATOM   4449  CB  LEU A 288       1.223 -12.479  10.416  0.00  0.00      A     
ATOM   4450  HB1 LEU A 288       2.266 -12.316  10.684  0.00  0.00      A     
ATOM   4451  HB2 LEU A 288       0.780 -11.508  10.188  0.00  0.00      A     
ATOM   4452  CG  LEU A 288       1.203 -13.339   9.137  0.00  0.00      A     
ATOM   4453  HG  LEU A 288       0.180 -13.560   8.846  0.00  0.00      A     
ATOM   4454  CD1 LEU A 288       1.862 -12.561   7.998  0.00  0.00      A     
ATOM   4455 HD11 LEU A 288       2.915 -12.392   8.225  0.00  0.00      A     
ATOM   4456 HD12 LEU A 288       1.352 -11.610   7.871  0.00  0.00      A     
ATOM   4457 HD13 LEU A 288       1.783 -13.132   7.075  0.00  0.00      A     
ATOM   4458  CD2 LEU A 288       1.953 -14.656   9.294  0.00  0.00      A     
ATOM   4459 HD21 LEU A 288       1.490 -15.257  10.076  0.00  0.00      A     
ATOM   4460 HD22 LEU A 288       2.997 -14.468   9.545  0.00  0.00      A     
ATOM   4461 HD23 LEU A 288       1.898 -15.216   8.362  0.00  0.00      A     
ATOM   4462  C   LEU A 288       0.654 -12.097  12.873  0.00  0.00      A     
ATOM   4463  O   LEU A 288       1.702 -11.493  13.082  0.00  0.00      A     
ATOM   4464  N   VAL A 289      -0.413 -11.925  13.652  0.00  0.00      A     
ATOM   4465  HN  VAL A 289      -1.168 -12.577  13.487  0.00  0.00      A     
ATOM   4466  CA  VAL A 289      -0.684 -10.823  14.609  0.00  0.00      A     
ATOM   4467  HA  VAL A 289      -0.573  -9.890  14.063  0.00  0.00      A     
ATOM   4468  CB  VAL A 289      -2.144 -10.899  15.108  0.00  0.00      A     
ATOM   4469  HB  VAL A 289      -2.328 -10.096  15.822  0.00  0.00      A     
ATOM   4470  CG1 VAL A 289      -3.136 -10.715  13.958  0.00  0.00      A     
ATOM   4471 HG11 VAL A 289      -4.150 -10.804  14.342  0.00  0.00      A     
ATOM   4472 HG12 VAL A 289      -2.996 -11.473  13.190  0.00  0.00      A     
ATOM   4473 HG13 VAL A 289      -3.003  -9.728  13.518  0.00  0.00      A     
ATOM   4474  CG2 VAL A 289      -2.465 -12.238  15.785  0.00  0.00      A     
ATOM   4475 HG21 VAL A 289      -1.742 -12.444  16.571  0.00  0.00      A     
ATOM   4476 HG22 VAL A 289      -2.445 -13.054  15.064  0.00  0.00      A     
ATOM   4477 HG23 VAL A 289      -3.460 -12.190  16.230  0.00  0.00      A     
ATOM   4478  C   VAL A 289       0.246 -10.694  15.826  0.00  0.00      A     
ATOM   4479  O   VAL A 289       0.041  -9.812  16.659  0.00  0.00      A     
ATOM   4480  N   LEU A 290       1.261 -11.552  15.958  0.00  0.00      A     
ATOM   4481  HN  LEU A 290       1.412 -12.177  15.180  0.00  0.00      A     
ATOM   4482  CA  LEU A 290       1.959 -11.830  17.226  0.00  0.00      A     
ATOM   4483  HA  LEU A 290       1.661 -11.079  17.958  0.00  0.00      A     
ATOM   4484  CB  LEU A 290       1.433 -13.204  17.705  0.00  0.00      A     
ATOM   4485  HB1 LEU A 290       1.735 -13.958  16.976  0.00  0.00      A     
ATOM   4486  HB2 LEU A 290       0.343 -13.164  17.703  0.00  0.00      A     
ATOM   4487  CG  LEU A 290       1.874 -13.688  19.100  0.00  0.00      A     
ATOM   4488  HG  LEU A 290       2.946 -13.877  19.107  0.00  0.00      A     
ATOM   4489  CD1 LEU A 290       1.525 -12.693  20.202  0.00  0.00      A     
ATOM   4490 HD11 LEU A 290       0.462 -12.468  20.175  0.00  0.00      A     
ATOM   4491 HD12 LEU A 290       2.095 -11.776  20.068  0.00  0.00      A     
ATOM   4492 HD13 LEU A 290       1.785 -13.112  21.174  0.00  0.00      A     
ATOM   4493  CD2 LEU A 290       1.160 -14.998  19.427  0.00  0.00      A     
ATOM   4494 HD21 LEU A 290       0.083 -14.840  19.467  0.00  0.00      A     
ATOM   4495 HD22 LEU A 290       1.507 -15.369  20.391  0.00  0.00      A     
ATOM   4496 HD23 LEU A 290       1.391 -15.741  18.664  0.00  0.00      A     
ATOM   4497  C   LEU A 290       3.503 -11.758  17.173  0.00  0.00      A     
ATOM   4498  O   LEU A 290       4.140 -11.796  18.224  0.00  0.00      A     
ATOM   4499  N   TYR A 291       4.131 -11.626  16.000  0.00  0.00      A     
ATOM   4500  HN  TYR A 291       3.562 -11.569  15.168  0.00  0.00      A     
ATOM   4501  CA  TYR A 291       5.603 -11.661  15.823  0.00  0.00      A     
ATOM   4502  HA  TYR A 291       5.984 -12.455  16.465  0.00  0.00      A     
ATOM   4503  CB  TYR A 291       5.933 -12.081  14.381  0.00  0.00      A     
ATOM   4504  HB1 TYR A 291       7.014 -12.129  14.263  0.00  0.00      A     
ATOM   4505  HB2 TYR A 291       5.560 -11.323  13.697  0.00  0.00      A     
ATOM   4506  CG  TYR A 291       5.376 -13.436  13.985  0.00  0.00      A     
ATOM   4507  CD1 TYR A 291       4.350 -13.523  13.024  0.00  0.00      A     
ATOM   4508  HD1 TYR A 291       3.974 -12.622  12.558  0.00  0.00      A     
ATOM   4509  CE1 TYR A 291       3.821 -14.782  12.677  0.00  0.00      A     
ATOM   4510  HE1 TYR A 291       3.035 -14.874  11.952  0.00  0.00      A     
ATOM   4511  CZ  TYR A 291       4.314 -15.953  13.286  0.00  0.00      A     
ATOM   4512  OH  TYR A 291       3.776 -17.153  12.952  0.00  0.00      A     
ATOM   4513  HH  TYR A 291       4.175 -17.880  13.455  0.00  0.00      A     
ATOM   4514  CE2 TYR A 291       5.353 -15.868  14.235  0.00  0.00      A     
ATOM   4515  HE2 TYR A 291       5.738 -16.768  14.690  0.00  0.00      A     
ATOM   4516  CD2 TYR A 291       5.885 -14.609  14.581  0.00  0.00      A     
ATOM   4517  HD2 TYR A 291       6.689 -14.542  15.304  0.00  0.00      A     
ATOM   4518  C   TYR A 291       6.376 -10.392  16.281  0.00  0.00      A     
ATOM   4519  O   TYR A 291       7.363  -9.984  15.668  0.00  0.00      A     
ATOM   4520  N   ASP A 292       5.943  -9.753  17.372  0.00  0.00      A     
ATOM   4521  HN  ASP A 292       5.134 -10.149  17.834  0.00  0.00      A     
ATOM   4522  CA  ASP A 292       6.718  -8.748  18.118  0.00  0.00      A     
ATOM   4523  HA  ASP A 292       7.754  -9.087  18.157  0.00  0.00      A     
ATOM   4524  CB  ASP A 292       6.662  -7.410  17.367  0.00  0.00      A     
ATOM   4525  HB1 ASP A 292       5.671  -6.975  17.494  0.00  0.00      A     
ATOM   4526  HB2 ASP A 292       6.832  -7.560  16.301  0.00  0.00      A     
ATOM   4527  CG  ASP A 292       7.722  -6.444  17.875  0.00  0.00      A     
ATOM   4528  OD1 ASP A 292       8.894  -6.848  18.041  0.00  0.00      A     
ATOM   4529  OD2 ASP A 292       7.373  -5.271  18.141  0.00  0.00      A     
ATOM   4530  C   ASP A 292       6.234  -8.555  19.578  0.00  0.00      A     
ATOM   4531  O   ASP A 292       5.050  -8.722  19.882  0.00  0.00      A     
ATOM   4532  N   GLU A 293       7.133  -8.173  20.490  0.00  0.00      A     
ATOM   4533  HN  GLU A 293       8.095  -8.116  20.173  0.00  0.00      A     
ATOM   4534  CA  GLU A 293       6.886  -8.190  21.949  0.00  0.00      A     
ATOM   4535  HA  GLU A 293       6.202  -9.012  22.165  0.00  0.00      A     
ATOM   4536  CB  GLU A 293       8.192  -8.517  22.699  0.00  0.00      A     
ATOM   4537  HB1 GLU A 293       8.536  -9.498  22.376  0.00  0.00      A     
ATOM   4538  HB2 GLU A 293       7.973  -8.594  23.763  0.00  0.00      A     
ATOM   4539  CG  GLU A 293       9.322  -7.494  22.507  0.00  0.00      A     
ATOM   4540  HG1 GLU A 293       9.295  -6.771  23.324  0.00  0.00      A     
ATOM   4541  HG2 GLU A 293       9.163  -6.948  21.582  0.00  0.00      A     
ATOM   4542  CD  GLU A 293      10.696  -8.170  22.442  0.00  0.00      A     
ATOM   4543  OE1 GLU A 293      11.314  -8.394  23.509  0.00  0.00      A     
ATOM   4544  OE2 GLU A 293      11.164  -8.486  21.324  0.00  0.00      A     
ATOM   4545  C   GLU A 293       6.228  -6.932  22.551  0.00  0.00      A     
ATOM   4546  O   GLU A 293       5.400  -7.068  23.460  0.00  0.00      A     
ATOM   4547  N   ILE A 294       6.555  -5.719  22.079  0.00  0.00      A     
ATOM   4548  HN  ILE A 294       7.296  -5.674  21.382  0.00  0.00      A     
ATOM   4549  CA  ILE A 294       6.028  -4.442  22.626  0.00  0.00      A     
ATOM   4550  HA  ILE A 294       5.057  -4.653  23.073  0.00  0.00      A     
ATOM   4551  CB  ILE A 294       6.923  -3.875  23.766  0.00  0.00      A     
ATOM   4552  HB  ILE A 294       6.454  -2.955  24.113  0.00  0.00      A     
ATOM   4553  CG2 ILE A 294       6.955  -4.803  24.989  0.00  0.00      A     
ATOM   4554 HG21 ILE A 294       7.403  -4.290  25.840  0.00  0.00      A     
ATOM   4555 HG22 ILE A 294       7.542  -5.696  24.773  0.00  0.00      A     
ATOM   4556 HG23 ILE A 294       5.940  -5.083  25.269  0.00  0.00      A     
ATOM   4557  CG1 ILE A 294       8.348  -3.512  23.295  0.00  0.00      A     
ATOM   4558 HG11 ILE A 294       8.274  -2.885  22.410  0.00  0.00      A     
ATOM   4559 HG12 ILE A 294       8.888  -4.419  23.024  0.00  0.00      A     
ATOM   4560  CD  ILE A 294       9.176  -2.740  24.331  0.00  0.00      A     
ATOM   4561  HD1 ILE A 294       9.414  -3.378  25.183  0.00  0.00      A     
ATOM   4562  HD2 ILE A 294      10.110  -2.412  23.874  0.00  0.00      A     
ATOM   4563  HD3 ILE A 294       8.622  -1.866  24.673  0.00  0.00      A     
ATOM   4564  C   ILE A 294       5.729  -3.327  21.599  0.00  0.00      A     
ATOM   4565  O   ILE A 294       5.171  -2.300  22.003  0.00  0.00      A     
ATOM   4566  N   LYS A 295       6.043  -3.474  20.298  0.00  0.00      A     
ATOM   4567  HN  LYS A 295       6.576  -4.298  20.036  0.00  0.00      A     
ATOM   4568  CA  LYS A 295       5.813  -2.427  19.266  0.00  0.00      A     
ATOM   4569  HA  LYS A 295       5.349  -1.563  19.737  0.00  0.00      A     
ATOM   4570  CB  LYS A 295       7.141  -1.929  18.653  0.00  0.00      A     
ATOM   4571  HB1 LYS A 295       6.916  -1.156  17.916  0.00  0.00      A     
ATOM   4572  HB2 LYS A 295       7.615  -2.752  18.129  0.00  0.00      A     
ATOM   4573  CG  LYS A 295       8.182  -1.365  19.633  0.00  0.00      A     
ATOM   4574  HG1 LYS A 295       9.049  -1.033  19.061  0.00  0.00      A     
ATOM   4575  HG2 LYS A 295       8.512  -2.165  20.291  0.00  0.00      A     
ATOM   4576  CD  LYS A 295       7.675  -0.195  20.483  0.00  0.00      A     
ATOM   4577  HD1 LYS A 295       6.762  -0.485  20.998  0.00  0.00      A     
ATOM   4578  HD2 LYS A 295       7.469   0.668  19.849  0.00  0.00      A     
ATOM   4579  CE  LYS A 295       8.731   0.160  21.529  0.00  0.00      A     
ATOM   4580  HE1 LYS A 295       9.092  -0.766  21.990  0.00  0.00      A     
ATOM   4581  HE2 LYS A 295       9.588   0.640  21.043  0.00  0.00      A     
ATOM   4582  NZ  LYS A 295       8.154   1.036  22.572  0.00  0.00      A     
ATOM   4583  HZ1 LYS A 295       7.333   0.608  22.995  0.00  0.00      A     
ATOM   4584  HZ2 LYS A 295       8.818   1.179  23.328  0.00  0.00      A     
ATOM   4585  HZ3 LYS A 295       7.862   1.938  22.206  0.00  0.00      A     
ATOM   4586  C   LYS A 295       4.805  -2.793  18.168  0.00  0.00      A     
ATOM   4587  O   LYS A 295       3.966  -1.923  17.928  0.00  0.00      A     
ATOM   4588  N   LYS A 296       4.877  -4.006  17.575  0.00  0.00      A     
ATOM   4589  HN  LYS A 296       5.698  -4.534  17.862  0.00  0.00      A     
ATOM   4590  CA  LYS A 296       3.947  -4.710  16.619  0.00  0.00      A     
ATOM   4591  HA  LYS A 296       3.468  -5.513  17.183  0.00  0.00      A     
ATOM   4592  CB  LYS A 296       2.806  -3.807  16.101  0.00  0.00      A     
ATOM   4593  HB1 LYS A 296       2.287  -3.340  16.936  0.00  0.00      A     
ATOM   4594  HB2 LYS A 296       2.063  -4.420  15.589  0.00  0.00      A     
ATOM   4595  CG  LYS A 296       3.329  -2.746  15.117  0.00  0.00      A     
ATOM   4596  HG1 LYS A 296       3.572  -3.231  14.174  0.00  0.00      A     
ATOM   4597  HG2 LYS A 296       4.243  -2.283  15.485  0.00  0.00      A     
ATOM   4598  CD  LYS A 296       2.293  -1.656  14.862  0.00  0.00      A     
ATOM   4599  HD1 LYS A 296       1.389  -2.112  14.471  0.00  0.00      A     
ATOM   4600  HD2 LYS A 296       2.057  -1.127  15.788  0.00  0.00      A     
ATOM   4601  CE  LYS A 296       2.866  -0.686  13.836  0.00  0.00      A     
ATOM   4602  HE1 LYS A 296       3.433  -1.253  13.093  0.00  0.00      A     
ATOM   4603  HE2 LYS A 296       3.560  -0.012  14.345  0.00  0.00      A     
ATOM   4604  NZ  LYS A 296       1.791   0.074  13.165  0.00  0.00      A     
ATOM   4605  HZ1 LYS A 296       2.180   0.793  12.574  0.00  0.00      A     
ATOM   4606  HZ2 LYS A 296       1.206  -0.550  12.613  0.00  0.00      A     
ATOM   4607  HZ3 LYS A 296       1.165   0.506  13.846  0.00  0.00      A     
ATOM   4608  C   LYS A 296       4.613  -5.412  15.410  0.00  0.00      A     
ATOM   4609  O   LYS A 296       5.738  -5.085  15.025  0.00  0.00      A     
ATOM   4610  N   TYR A 297       3.853  -6.271  14.726  0.00  0.00      A     
ATOM   4611  HN  TYR A 297       2.973  -6.535  15.156  0.00  0.00      A     
ATOM   4612  CA  TYR A 297       4.174  -6.894  13.425  0.00  0.00      A     
ATOM   4613  HA  TYR A 297       5.015  -6.371  12.970  0.00  0.00      A     
ATOM   4614  CB  TYR A 297       4.610  -8.352  13.654  0.00  0.00      A     
ATOM   4615  HB1 TYR A 297       3.807  -8.895  14.154  0.00  0.00      A     
ATOM   4616  HB2 TYR A 297       5.473  -8.357  14.320  0.00  0.00      A     
ATOM   4617  CG  TYR A 297       4.970  -9.090  12.374  0.00  0.00      A     
ATOM   4618  CD1 TYR A 297       3.955  -9.660  11.579  0.00  0.00      A     
ATOM   4619  HD1 TYR A 297       2.922  -9.593  11.894  0.00  0.00      A     
ATOM   4620  CE1 TYR A 297       4.276 -10.285  10.360  0.00  0.00      A     
ATOM   4621  HE1 TYR A 297       3.507 -10.686   9.727  0.00  0.00      A     
ATOM   4622  CZ  TYR A 297       5.617 -10.378   9.949  0.00  0.00      A     
ATOM   4623  OH  TYR A 297       5.925 -10.985   8.776  0.00  0.00      A     
ATOM   4624  HH  TYR A 297       6.876 -10.979   8.653  0.00  0.00      A     
ATOM   4625  CE2 TYR A 297       6.638  -9.837  10.755  0.00  0.00      A     
ATOM   4626  HE2 TYR A 297       7.664  -9.919  10.439  0.00  0.00      A     
ATOM   4627  CD2 TYR A 297       6.315  -9.190  11.967  0.00  0.00      A     
ATOM   4628  HD2 TYR A 297       7.095  -8.775  12.592  0.00  0.00      A     
ATOM   4629  C   TYR A 297       3.021  -6.839  12.392  0.00  0.00      A     
ATOM   4630  O   TYR A 297       3.289  -6.511  11.234  0.00  0.00      A     
ATOM   4631  N   THR A 298       1.766  -7.106  12.802  0.00  0.00      A     
ATOM   4632  HN  THR A 298       1.659  -7.340  13.785  0.00  0.00      A     
ATOM   4633  CA  THR A 298       0.522  -7.229  11.971  0.00  0.00      A     
ATOM   4634  HA  THR A 298       0.400  -8.276  11.709  0.00  0.00      A     
ATOM   4635  CB  THR A 298      -0.718  -6.813  12.764  0.00  0.00      A     
ATOM   4636  HB  THR A 298      -0.686  -5.742  12.953  0.00  0.00      A     
ATOM   4637  CG2 THR A 298      -2.025  -7.156  12.058  0.00  0.00      A     
ATOM   4638 HG21 THR A 298      -2.127  -6.552  11.162  0.00  0.00      A     
ATOM   4639 HG22 THR A 298      -2.030  -8.213  11.797  0.00  0.00      A     
ATOM   4640 HG23 THR A 298      -2.869  -6.934  12.707  0.00  0.00      A     
ATOM   4641  OG1 THR A 298      -0.770  -7.468  13.995  0.00  0.00      A     
ATOM   4642  HG1 THR A 298      -1.433  -6.988  14.502  0.00  0.00      A     
ATOM   4643  C   THR A 298       0.467  -6.465  10.650  0.00  0.00      A     
ATOM   4644  OT1 THR A 298       0.340  -5.217  10.687  0.00  0.00      A     
ATOM   4645  OT2 THR A 298       0.364  -7.108   9.582  0.00  0.00      A     
ATOM   4646  PC  ATP C   1       1.577  -1.400  -4.484  0.00  0.00      C     
ATOM   4647  O1C ATP C   1       1.195  -1.889  -5.807  0.00  0.00      C     
ATOM   4648  O2C ATP C   1       2.468  -2.320  -3.780  0.00  0.00      C     
ATOM   4649  O3C ATP C   1       2.041  -0.010  -4.507  0.00  0.00      C     
ATOM   4650  O3B ATP C   1       0.254  -1.294  -3.808  0.00  0.00      C     
ATOM   4651  PB  ATP C   1       0.159  -1.558  -2.344  0.00  0.00      C     
ATOM   4652  O1B ATP C   1       1.184  -0.897  -1.516  0.00  0.00      C     
ATOM   4653  O2B ATP C   1      -0.259  -2.935  -2.025  0.00  0.00      C     
ATOM   4654  O3A ATP C   1      -1.094  -0.765  -2.249  0.00  0.00      C     
ATOM   4655  PA  ATP C   1      -1.443  -0.175  -0.932  0.00  0.00      C     
ATOM   4656  O1A ATP C   1      -0.806   1.139  -0.851  0.00  0.00      C     
ATOM   4657  O2A ATP C   1      -2.918  -0.230  -0.904  0.00  0.00      C     
ATOM   4658  O5' ATP C   1      -1.103  -0.943   0.416  0.00  0.00      C     
ATOM   4659  C5' ATP C   1      -1.360  -0.230   1.639  0.00  0.00      C     
ATOM   4660  H5' ATP C   1      -0.717   0.650   1.683  0.00  0.00      C     
ATOM   4661 H5'' ATP C   1      -2.364   0.193   1.576  0.00  0.00      C     
ATOM   4662  C4' ATP C   1      -1.260  -1.003   2.961  0.00  0.00      C     
ATOM   4663  H4' ATP C   1      -1.833  -1.928   2.888  0.00  0.00      C     
ATOM   4664  O4' ATP C   1       0.096  -1.269   3.300  0.00  0.00      C     
ATOM   4665  C1' ATP C   1       0.172  -1.486   4.700  0.00  0.00      C     
ATOM   4666  H1' ATP C   1       0.227  -2.563   4.874  0.00  0.00      C     
ATOM   4667  N9  ATP C   1       1.347  -0.814   5.315  0.00  0.00      C     
ATOM   4668  C8  ATP C   1       2.241  -1.355   6.209  0.00  0.00      C     
ATOM   4669  H8  ATP C   1       2.202  -2.397   6.502  0.00  0.00      C     
ATOM   4670  N7  ATP C   1       3.148  -0.521   6.652  0.00  0.00      C     
ATOM   4671  C5  ATP C   1       2.787   0.687   6.017  0.00  0.00      C     
ATOM   4672  C6  ATP C   1       3.242   2.032   6.041  0.00  0.00      C     
ATOM   4673  N6  ATP C   1       4.190   2.542   6.785  0.00  0.00      C     
ATOM   4674  H61 ATP C   1       4.315   3.522   6.638  0.00  0.00      C     
ATOM   4675  H62 ATP C   1       4.624   1.980   7.495  0.00  0.00      C     
ATOM   4676  N1  ATP C   1       2.684   3.002   5.342  0.00  0.00      C     
ATOM   4677  C2  ATP C   1       1.643   2.677   4.594  0.00  0.00      C     
ATOM   4678  H2  ATP C   1       1.191   3.484   4.034  0.00  0.00      C     
ATOM   4679  N3  ATP C   1       1.078   1.483   4.476  0.00  0.00      C     
ATOM   4680  C4  ATP C   1       1.702   0.517   5.202  0.00  0.00      C     
ATOM   4681  C3' ATP C   1      -1.757  -0.169   4.157  0.00  0.00      C     
ATOM   4682  H3' ATP C   1      -1.328   0.832   4.107  0.00  0.00      C     
ATOM   4683  O3' ATP C   1      -3.155  -0.083   4.377  0.00  0.00      C     
ATOM   4684 H3'' ATP C   1      -3.558   0.538   3.733  0.00  0.00      C     
ATOM   4685  C2' ATP C   1      -1.130  -0.951   5.311  0.00  0.00      C     
ATOM   4686 H2'' ATP C   1      -0.938  -0.272   6.141  0.00  0.00      C     
ATOM   4687  O2' ATP C   1      -1.944  -2.051   5.715  0.00  0.00      C     
ATOM   4688  H2' ATP C   1      -2.856  -1.786   5.480  0.00  0.00      C     
END
