# Supplementary material for: Dataset of the AAC2 conformations in the c-, intermediate- and m-states obtained from free-energy simulations
Source: Data Brief. 2016 Apr 13;7:1355–7. doi: 10.1016/j.dib.2016.04.022 (PMC4845157; doi:10.1016/j.dib.2016.04.022)
Supplement: Supplementary file 2 — Supplementary material [file mmc2.zip › AAC_cbasin_min.pdb]

HEADER The conformation of AAC2 in the c-basin in the absence of substrate
CRYST1    1.000    1.000    1.000  90.00  90.00  90.00 P 1           1
ATOM      1  N   ASP A   3      10.031  -1.241  20.989  0.00  0.00      A     
ATOM      2  HT1 ASP A   3       9.333  -1.692  21.571  0.00  0.00      A     
ATOM      3  HT2 ASP A   3      10.020  -1.680  20.072  0.00  0.00      A     
ATOM      4  HT3 ASP A   3       9.807  -0.257  20.921  0.00  0.00      A     
ATOM      5  CA  ASP A   3      11.358  -1.415  21.614  0.00  0.00      A     
ATOM      6  HA  ASP A   3      11.320  -0.989  22.616  0.00  0.00      A     
ATOM      7  CB  ASP A   3      11.702  -2.901  21.733  0.00  0.00      A     
ATOM      8  HB1 ASP A   3      11.879  -3.280  20.733  0.00  0.00      A     
ATOM      9  HB2 ASP A   3      10.861  -3.444  22.161  0.00  0.00      A     
ATOM     10  CG  ASP A   3      12.946  -3.195  22.560  0.00  0.00      A     
ATOM     11  OD1 ASP A   3      13.393  -2.322  23.342  0.00  0.00      A     
ATOM     12  OD2 ASP A   3      13.480  -4.310  22.395  0.00  0.00      A     
ATOM     13  C   ASP A   3      12.432  -0.668  20.832  0.00  0.00      A     
ATOM     14  O   ASP A   3      12.399  -0.647  19.607  0.00  0.00      A     
ATOM     15  N   ALA A   4      13.369  -0.065  21.565  0.00  0.00      A     
ATOM     16  HN  ALA A   4      13.386  -0.347  22.536  0.00  0.00      A     
ATOM     17  CA  ALA A   4      14.507   0.732  21.072  0.00  0.00      A     
ATOM     18  HA  ALA A   4      15.123   0.116  20.413  0.00  0.00      A     
ATOM     19  CB  ALA A   4      13.972   1.933  20.269  0.00  0.00      A     
ATOM     20  HB1 ALA A   4      13.479   1.598  19.357  0.00  0.00      A     
ATOM     21  HB2 ALA A   4      14.798   2.582  19.975  0.00  0.00      A     
ATOM     22  HB3 ALA A   4      13.267   2.507  20.871  0.00  0.00      A     
ATOM     23  C   ALA A   4      15.425   1.258  22.203  0.00  0.00      A     
ATOM     24  O   ALA A   4      16.579   1.589  21.949  0.00  0.00      A     
ATOM     25  N   ALA A   5      14.919   1.360  23.440  0.00  0.00      A     
ATOM     26  HN  ALA A   5      13.984   1.016  23.573  0.00  0.00      A     
ATOM     27  CA  ALA A   5      15.491   2.102  24.576  0.00  0.00      A     
ATOM     28  HA  ALA A   5      15.338   3.164  24.382  0.00  0.00      A     
ATOM     29  CB  ALA A   5      14.654   1.733  25.808  0.00  0.00      A     
ATOM     30  HB1 ALA A   5      13.599   1.929  25.616  0.00  0.00      A     
ATOM     31  HB2 ALA A   5      14.972   2.332  26.662  0.00  0.00      A     
ATOM     32  HB3 ALA A   5      14.786   0.676  26.046  0.00  0.00      A     
ATOM     33  C   ALA A   5      17.006   1.949  24.868  0.00  0.00      A     
ATOM     34  O   ALA A   5      17.613   2.890  25.380  0.00  0.00      A     
ATOM     35  N   VAL A   6      17.621   0.808  24.540  0.00  0.00      A     
ATOM     36  HN  VAL A   6      17.029   0.063  24.176  0.00  0.00      A     
ATOM     37  CA  VAL A   6      19.081   0.544  24.670  0.00  0.00      A     
ATOM     38  HA  VAL A   6      19.600   1.497  24.761  0.00  0.00      A     
ATOM     39  CB  VAL A   6      19.409  -0.279  25.933  0.00  0.00      A     
ATOM     40  HB  VAL A   6      20.488  -0.415  25.995  0.00  0.00      A     
ATOM     41  CG1 VAL A   6      18.983   0.456  27.204  0.00  0.00      A     
ATOM     42 HG11 VAL A   6      17.900   0.550  27.235  0.00  0.00      A     
ATOM     43 HG12 VAL A   6      19.426   1.450  27.216  0.00  0.00      A     
ATOM     44 HG13 VAL A   6      19.315  -0.097  28.080  0.00  0.00      A     
ATOM     45  CG2 VAL A   6      18.742  -1.657  25.922  0.00  0.00      A     
ATOM     46 HG21 VAL A   6      17.659  -1.551  25.982  0.00  0.00      A     
ATOM     47 HG22 VAL A   6      19.086  -2.232  26.776  0.00  0.00      A     
ATOM     48 HG23 VAL A   6      19.002  -2.203  25.017  0.00  0.00      A     
ATOM     49  C   VAL A   6      19.690  -0.130  23.430  0.00  0.00      A     
ATOM     50  O   VAL A   6      20.786  -0.692  23.489  0.00  0.00      A     
ATOM     51  N   SER A   7      18.961  -0.090  22.312  0.00  0.00      A     
ATOM     52  HN  SER A   7      18.105   0.452  22.366  0.00  0.00      A     
ATOM     53  CA  SER A   7      19.230  -0.793  21.043  0.00  0.00      A     
ATOM     54  HA  SER A   7      20.302  -0.810  20.850  0.00  0.00      A     
ATOM     55  CB  SER A   7      18.706  -2.240  21.113  0.00  0.00      A     
ATOM     56  HB1 SER A   7      18.870  -2.724  20.150  0.00  0.00      A     
ATOM     57  HB2 SER A   7      17.634  -2.225  21.322  0.00  0.00      A     
ATOM     58  OG  SER A   7      19.357  -3.009  22.106  0.00  0.00      A     
ATOM     59  HG1 SER A   7      20.298  -3.092  21.834  0.00  0.00      A     
ATOM     60  C   SER A   7      18.551  -0.067  19.865  0.00  0.00      A     
ATOM     61  O   SER A   7      17.696  -0.639  19.195  0.00  0.00      A     
ATOM     62  N   PHE A   8      18.832   1.225  19.670  0.00  0.00      A     
ATOM     63  HN  PHE A   8      19.569   1.623  20.238  0.00  0.00      A     
ATOM     64  CA  PHE A   8      17.939   2.177  18.972  0.00  0.00      A     
ATOM     65  HA  PHE A   8      17.067   2.311  19.608  0.00  0.00      A     
ATOM     66  CB  PHE A   8      18.627   3.550  18.873  0.00  0.00      A     
ATOM     67  HB1 PHE A   8      17.926   4.259  18.430  0.00  0.00      A     
ATOM     68  HB2 PHE A   8      19.478   3.461  18.195  0.00  0.00      A     
ATOM     69  CG  PHE A   8      19.101   4.129  20.200  0.00  0.00      A     
ATOM     70  CD1 PHE A   8      20.425   4.583  20.346  0.00  0.00      A     
ATOM     71  HD1 PHE A   8      21.099   4.552  19.501  0.00  0.00      A     
ATOM     72  CE1 PHE A   8      20.881   5.065  21.588  0.00  0.00      A     
ATOM     73  HE1 PHE A   8      21.900   5.410  21.697  0.00  0.00      A     
ATOM     74  CZ  PHE A   8      20.010   5.099  22.689  0.00  0.00      A     
ATOM     75  HZ  PHE A   8      20.354   5.465  23.646  0.00  0.00      A     
ATOM     76  CE2 PHE A   8      18.679   4.676  22.544  0.00  0.00      A     
ATOM     77  HE2 PHE A   8      18.006   4.715  23.389  0.00  0.00      A     
ATOM     78  CD2 PHE A   8      18.224   4.207  21.300  0.00  0.00      A     
ATOM     79  HD2 PHE A   8      17.195   3.898  21.195  0.00  0.00      A     
ATOM     80  C   PHE A   8      17.338   1.745  17.613  0.00  0.00      A     
ATOM     81  O   PHE A   8      16.161   2.003  17.374  0.00  0.00      A     
ATOM     82  N   ALA A   9      18.080   1.053  16.742  0.00  0.00      A     
ATOM     83  HN  ALA A   9      19.063   0.908  16.950  0.00  0.00      A     
ATOM     84  CA  ALA A   9      17.560   0.557  15.457  0.00  0.00      A     
ATOM     85  HA  ALA A   9      16.937   1.335  15.014  0.00  0.00      A     
ATOM     86  CB  ALA A   9      18.765   0.340  14.530  0.00  0.00      A     
ATOM     87  HB1 ALA A   9      19.411  -0.443  14.931  0.00  0.00      A     
ATOM     88  HB2 ALA A   9      19.337   1.265  14.443  0.00  0.00      A     
ATOM     89  HB3 ALA A   9      18.421   0.046  13.538  0.00  0.00      A     
ATOM     90  C   ALA A   9      16.677  -0.721  15.524  0.00  0.00      A     
ATOM     91  O   ALA A   9      16.031  -1.053  14.531  0.00  0.00      A     
ATOM     92  N   LYS A  10      16.649  -1.450  16.652  0.00  0.00      A     
ATOM     93  HN  LYS A  10      17.127  -1.044  17.452  0.00  0.00      A     
ATOM     94  CA  LYS A  10      16.172  -2.852  16.798  0.00  0.00      A     
ATOM     95  HA  LYS A  10      16.897  -3.499  16.302  0.00  0.00      A     
ATOM     96  CB  LYS A  10      16.191  -3.207  18.294  0.00  0.00      A     
ATOM     97  HB1 LYS A  10      15.546  -2.509  18.833  0.00  0.00      A     
ATOM     98  HB2 LYS A  10      17.212  -3.070  18.646  0.00  0.00      A     
ATOM     99  CG  LYS A  10      15.775  -4.644  18.646  0.00  0.00      A     
ATOM    100  HG1 LYS A  10      16.408  -5.355  18.113  0.00  0.00      A     
ATOM    101  HG2 LYS A  10      14.732  -4.808  18.371  0.00  0.00      A     
ATOM    102  CD  LYS A  10      15.938  -4.836  20.159  0.00  0.00      A     
ATOM    103  HD1 LYS A  10      15.366  -4.060  20.669  0.00  0.00      A     
ATOM    104  HD2 LYS A  10      16.989  -4.721  20.426  0.00  0.00      A     
ATOM    105  CE  LYS A  10      15.452  -6.209  20.630  0.00  0.00      A     
ATOM    106  HE1 LYS A  10      16.137  -6.982  20.268  0.00  0.00      A     
ATOM    107  HE2 LYS A  10      14.462  -6.401  20.200  0.00  0.00      A     
ATOM    108  NZ  LYS A  10      15.359  -6.243  22.109  0.00  0.00      A     
ATOM    109  HZ1 LYS A  10      16.243  -6.030  22.560  0.00  0.00      A     
ATOM    110  HZ2 LYS A  10      15.002  -7.135  22.443  0.00  0.00      A     
ATOM    111  HZ3 LYS A  10      14.689  -5.541  22.429  0.00  0.00      A     
ATOM    112  C   LYS A  10      14.842  -3.191  16.112  0.00  0.00      A     
ATOM    113  O   LYS A  10      14.853  -3.893  15.106  0.00  0.00      A     
ATOM    114  N   ASP A  11      13.706  -2.699  16.608  0.00  0.00      A     
ATOM    115  HN  ASP A  11      13.748  -2.149  17.452  0.00  0.00      A     
ATOM    116  CA  ASP A  11      12.393  -3.003  16.004  0.00  0.00      A     
ATOM    117  HA  ASP A  11      12.288  -4.084  15.893  0.00  0.00      A     
ATOM    118  CB  ASP A  11      11.269  -2.504  16.922  0.00  0.00      A     
ATOM    119  HB1 ASP A  11      10.336  -2.519  16.356  0.00  0.00      A     
ATOM    120  HB2 ASP A  11      11.465  -1.468  17.204  0.00  0.00      A     
ATOM    121  CG  ASP A  11      11.050  -3.351  18.179  0.00  0.00      A     
ATOM    122  OD1 ASP A  11      10.087  -3.056  18.924  0.00  0.00      A     
ATOM    123  OD2 ASP A  11      11.725  -4.382  18.406  0.00  0.00      A     
ATOM    124  C   ASP A  11      12.216  -2.403  14.592  0.00  0.00      A     
ATOM    125  O   ASP A  11      11.641  -3.041  13.712  0.00  0.00      A     
ATOM    126  N   PHE A  12      12.753  -1.202  14.355  0.00  0.00      A     
ATOM    127  HN  PHE A  12      13.246  -0.759  15.115  0.00  0.00      A     
ATOM    128  CA  PHE A  12      12.723  -0.512  13.056  0.00  0.00      A     
ATOM    129  HA  PHE A  12      11.686  -0.416  12.736  0.00  0.00      A     
ATOM    130  CB  PHE A  12      13.305   0.894  13.273  0.00  0.00      A     
ATOM    131  HB1 PHE A  12      14.334   0.794  13.621  0.00  0.00      A     
ATOM    132  HB2 PHE A  12      12.744   1.376  14.075  0.00  0.00      A     
ATOM    133  CG  PHE A  12      13.282   1.836  12.080  0.00  0.00      A     
ATOM    134  CD1 PHE A  12      14.476   2.447  11.647  0.00  0.00      A     
ATOM    135  HD1 PHE A  12      15.414   2.203  12.125  0.00  0.00      A     
ATOM    136  CE1 PHE A  12      14.449   3.406  10.618  0.00  0.00      A     
ATOM    137  HE1 PHE A  12      15.364   3.889  10.305  0.00  0.00      A     
ATOM    138  CZ  PHE A  12      13.228   3.756  10.017  0.00  0.00      A     
ATOM    139  HZ  PHE A  12      13.203   4.512   9.246  0.00  0.00      A     
ATOM    140  CE2 PHE A  12      12.037   3.133  10.428  0.00  0.00      A     
ATOM    141  HE2 PHE A  12      11.100   3.406   9.966  0.00  0.00      A     
ATOM    142  CD2 PHE A  12      12.063   2.178  11.462  0.00  0.00      A     
ATOM    143  HD2 PHE A  12      11.142   1.725  11.797  0.00  0.00      A     
ATOM    144  C   PHE A  12      13.462  -1.275  11.938  0.00  0.00      A     
ATOM    145  O   PHE A  12      13.004  -1.299  10.796  0.00  0.00      A     
ATOM    146  N   LEU A  13      14.559  -1.966  12.266  0.00  0.00      A     
ATOM    147  HN  LEU A  13      14.904  -1.857  13.216  0.00  0.00      A     
ATOM    148  CA  LEU A  13      15.393  -2.720  11.322  0.00  0.00      A     
ATOM    149  HA  LEU A  13      15.187  -2.349  10.321  0.00  0.00      A     
ATOM    150  CB  LEU A  13      16.862  -2.391  11.654  0.00  0.00      A     
ATOM    151  HB1 LEU A  13      17.102  -2.816  12.630  0.00  0.00      A     
ATOM    152  HB2 LEU A  13      16.954  -1.307  11.734  0.00  0.00      A     
ATOM    153  CG  LEU A  13      17.916  -2.875  10.642  0.00  0.00      A     
ATOM    154  HG  LEU A  13      17.944  -3.961  10.645  0.00  0.00      A     
ATOM    155  CD1 LEU A  13      17.653  -2.390   9.216  0.00  0.00      A     
ATOM    156 HD11 LEU A  13      17.543  -1.306   9.204  0.00  0.00      A     
ATOM    157 HD12 LEU A  13      16.752  -2.859   8.824  0.00  0.00      A     
ATOM    158 HD13 LEU A  13      18.487  -2.674   8.574  0.00  0.00      A     
ATOM    159  CD2 LEU A  13      19.289  -2.352  11.059  0.00  0.00      A     
ATOM    160 HD21 LEU A  13      19.500  -2.655  12.084  0.00  0.00      A     
ATOM    161 HD22 LEU A  13      19.312  -1.264  10.995  0.00  0.00      A     
ATOM    162 HD23 LEU A  13      20.053  -2.769  10.406  0.00  0.00      A     
ATOM    163  C   LEU A  13      15.080  -4.231  11.285  0.00  0.00      A     
ATOM    164  O   LEU A  13      15.165  -4.836  10.214  0.00  0.00      A     
ATOM    165  N   ALA A  14      14.623  -4.836  12.386  0.00  0.00      A     
ATOM    166  HN  ALA A  14      14.652  -4.326  13.264  0.00  0.00      A     
ATOM    167  CA  ALA A  14      14.042  -6.186  12.393  0.00  0.00      A     
ATOM    168  HA  ALA A  14      14.720  -6.867  11.876  0.00  0.00      A     
ATOM    169  CB  ALA A  14      13.922  -6.651  13.850  0.00  0.00      A     
ATOM    170  HB1 ALA A  14      13.539  -7.671  13.880  0.00  0.00      A     
ATOM    171  HB2 ALA A  14      13.247  -5.996  14.403  0.00  0.00      A     
ATOM    172  HB3 ALA A  14      14.905  -6.629  14.324  0.00  0.00      A     
ATOM    173  C   ALA A  14      12.681  -6.243  11.660  0.00  0.00      A     
ATOM    174  O   ALA A  14      12.492  -7.054  10.751  0.00  0.00      A     
ATOM    175  N   GLY A  15      11.766  -5.320  11.980  0.00  0.00      A     
ATOM    176  HN  GLY A  15      11.966  -4.678  12.743  0.00  0.00      A     
ATOM    177  CA  GLY A  15      10.536  -5.084  11.213  0.00  0.00      A     
ATOM    178  HA1 GLY A  15       9.955  -4.311  11.712  0.00  0.00      A     
ATOM    179  HA2 GLY A  15       9.945  -5.998  11.168  0.00  0.00      A     
ATOM    180  C   GLY A  15      10.808  -4.606   9.786  0.00  0.00      A     
ATOM    181  O   GLY A  15      10.184  -5.085   8.843  0.00  0.00      A     
ATOM    182  N   GLY A  16      11.810  -3.739   9.608  0.00  0.00      A     
ATOM    183  HN  GLY A  16      12.216  -3.311  10.430  0.00  0.00      A     
ATOM    184  CA  GLY A  16      12.338  -3.322   8.303  0.00  0.00      A     
ATOM    185  HA1 GLY A  16      13.242  -2.741   8.469  0.00  0.00      A     
ATOM    186  HA2 GLY A  16      11.608  -2.683   7.806  0.00  0.00      A     
ATOM    187  C   GLY A  16      12.692  -4.474   7.356  0.00  0.00      A     
ATOM    188  O   GLY A  16      12.206  -4.492   6.229  0.00  0.00      A     
ATOM    189  N   VAL A  17      13.475  -5.470   7.796  0.00  0.00      A     
ATOM    190  HN  VAL A  17      13.877  -5.392   8.726  0.00  0.00      A     
ATOM    191  CA  VAL A  17      13.819  -6.647   6.953  0.00  0.00      A     
ATOM    192  HA  VAL A  17      14.027  -6.278   5.950  0.00  0.00      A     
ATOM    193  CB  VAL A  17      15.097  -7.387   7.388  0.00  0.00      A     
ATOM    194  HB  VAL A  17      15.279  -8.189   6.676  0.00  0.00      A     
ATOM    195  CG1 VAL A  17      16.307  -6.452   7.318  0.00  0.00      A     
ATOM    196 HG11 VAL A  17      17.211  -7.008   7.567  0.00  0.00      A     
ATOM    197 HG12 VAL A  17      16.195  -5.617   8.005  0.00  0.00      A     
ATOM    198 HG13 VAL A  17      16.409  -6.059   6.307  0.00  0.00      A     
ATOM    199  CG2 VAL A  17      15.002  -8.034   8.771  0.00  0.00      A     
ATOM    200 HG21 VAL A  17      14.812  -7.280   9.528  0.00  0.00      A     
ATOM    201 HG22 VAL A  17      15.939  -8.543   8.998  0.00  0.00      A     
ATOM    202 HG23 VAL A  17      14.199  -8.770   8.790  0.00  0.00      A     
ATOM    203  C   VAL A  17      12.686  -7.664   6.778  0.00  0.00      A     
ATOM    204  O   VAL A  17      12.635  -8.327   5.742  0.00  0.00      A     
ATOM    205  N   ALA A  18      11.753  -7.773   7.731  0.00  0.00      A     
ATOM    206  HN  ALA A  18      11.879  -7.245   8.587  0.00  0.00      A     
ATOM    207  CA  ALA A  18      10.505  -8.537   7.570  0.00  0.00      A     
ATOM    208  HA  ALA A  18      10.740  -9.552   7.243  0.00  0.00      A     
ATOM    209  CB  ALA A  18       9.817  -8.609   8.942  0.00  0.00      A     
ATOM    210  HB1 ALA A  18       8.921  -9.227   8.871  0.00  0.00      A     
ATOM    211  HB2 ALA A  18       9.529  -7.613   9.277  0.00  0.00      A     
ATOM    212  HB3 ALA A  18      10.493  -9.043   9.678  0.00  0.00      A     
ATOM    213  C   ALA A  18       9.570  -7.918   6.504  0.00  0.00      A     
ATOM    214  O   ALA A  18       9.086  -8.597   5.592  0.00  0.00      A     
ATOM    215  N   ALA A  19       9.385  -6.597   6.561  0.00  0.00      A     
ATOM    216  HN  ALA A  19       9.770  -6.094   7.355  0.00  0.00      A     
ATOM    217  CA  ALA A  19       8.706  -5.820   5.533  0.00  0.00      A     
ATOM    218  HA  ALA A  19       7.706  -6.229   5.386  0.00  0.00      A     
ATOM    219  CB  ALA A  19       8.561  -4.384   6.050  0.00  0.00      A     
ATOM    220  HB1 ALA A  19       9.544  -3.948   6.236  0.00  0.00      A     
ATOM    221  HB2 ALA A  19       7.994  -4.382   6.982  0.00  0.00      A     
ATOM    222  HB3 ALA A  19       8.036  -3.773   5.317  0.00  0.00      A     
ATOM    223  C   ALA A  19       9.428  -5.882   4.172  0.00  0.00      A     
ATOM    224  O   ALA A  19       8.774  -6.119   3.159  0.00  0.00      A     
ATOM    225  N   ALA A  20      10.754  -5.719   4.122  0.00  0.00      A     
ATOM    226  HN  ALA A  20      11.237  -5.473   4.980  0.00  0.00      A     
ATOM    227  CA  ALA A  20      11.528  -5.684   2.876  0.00  0.00      A     
ATOM    228  HA  ALA A  20      11.071  -4.943   2.223  0.00  0.00      A     
ATOM    229  CB  ALA A  20      12.943  -5.199   3.193  0.00  0.00      A     
ATOM    230  HB1 ALA A  20      12.907  -4.228   3.688  0.00  0.00      A     
ATOM    231  HB2 ALA A  20      13.500  -5.096   2.263  0.00  0.00      A     
ATOM    232  HB3 ALA A  20      13.453  -5.917   3.834  0.00  0.00      A     
ATOM    233  C   ALA A  20      11.551  -7.009   2.084  0.00  0.00      A     
ATOM    234  O   ALA A  20      11.306  -6.985   0.874  0.00  0.00      A     
ATOM    235  N   ILE A  21      11.759  -8.166   2.732  0.00  0.00      A     
ATOM    236  HN  ILE A  21      11.988  -8.140   3.721  0.00  0.00      A     
ATOM    237  CA  ILE A  21      11.627  -9.478   2.055  0.00  0.00      A     
ATOM    238  HA  ILE A  21      12.273  -9.454   1.176  0.00  0.00      A     
ATOM    239  CB  ILE A  21      12.127 -10.645   2.934  0.00  0.00      A     
ATOM    240  HB  ILE A  21      13.121 -10.370   3.291  0.00  0.00      A     
ATOM    241  CG2 ILE A  21      11.228 -10.892   4.157  0.00  0.00      A     
ATOM    242 HG21 ILE A  21      11.743 -11.544   4.856  0.00  0.00      A     
ATOM    243 HG22 ILE A  21      10.291 -11.368   3.866  0.00  0.00      A     
ATOM    244 HG23 ILE A  21      11.015  -9.960   4.669  0.00  0.00      A     
ATOM    245  CG1 ILE A  21      12.270 -11.936   2.097  0.00  0.00      A     
ATOM    246 HG11 ILE A  21      12.835 -11.710   1.193  0.00  0.00      A     
ATOM    247 HG12 ILE A  21      11.285 -12.292   1.792  0.00  0.00      A     
ATOM    248  CD  ILE A  21      12.995 -13.072   2.830  0.00  0.00      A     
ATOM    249  HD1 ILE A  21      13.959 -12.723   3.201  0.00  0.00      A     
ATOM    250  HD2 ILE A  21      13.160 -13.899   2.138  0.00  0.00      A     
ATOM    251  HD3 ILE A  21      12.393 -13.434   3.663  0.00  0.00      A     
ATOM    252  C   ILE A  21      10.202  -9.716   1.537  0.00  0.00      A     
ATOM    253  O   ILE A  21      10.016 -10.098   0.385  0.00  0.00      A     
ATOM    254  N   SER A  22       9.177  -9.350   2.312  0.00  0.00      A     
ATOM    255  HN  SER A  22       9.386  -9.072   3.262  0.00  0.00      A     
ATOM    256  CA  SER A  22       7.763  -9.418   1.886  0.00  0.00      A     
ATOM    257  HA  SER A  22       7.531 -10.444   1.598  0.00  0.00      A     
ATOM    258  CB  SER A  22       6.841  -9.037   3.045  0.00  0.00      A     
ATOM    259  HB1 SER A  22       5.804  -9.187   2.738  0.00  0.00      A     
ATOM    260  HB2 SER A  22       6.982  -7.991   3.319  0.00  0.00      A     
ATOM    261  OG  SER A  22       7.112  -9.855   4.159  0.00  0.00      A     
ATOM    262  HG1 SER A  22       7.833  -9.472   4.693  0.00  0.00      A     
ATOM    263  C   SER A  22       7.464  -8.518   0.680  0.00  0.00      A     
ATOM    264  O   SER A  22       6.897  -8.959  -0.319  0.00  0.00      A     
ATOM    265  N   LYS A  23       7.955  -7.271   0.720  0.00  0.00      A     
ATOM    266  HN  LYS A  23       8.405  -7.008   1.594  0.00  0.00      A     
ATOM    267  CA  LYS A  23       7.994  -6.263  -0.371  0.00  0.00      A     
ATOM    268  HA  LYS A  23       7.030  -6.251  -0.875  0.00  0.00      A     
ATOM    269  CB  LYS A  23       8.213  -4.875   0.262  0.00  0.00      A     
ATOM    270  HB1 LYS A  23       8.352  -4.126  -0.519  0.00  0.00      A     
ATOM    271  HB2 LYS A  23       9.120  -4.915   0.864  0.00  0.00      A     
ATOM    272  CG  LYS A  23       7.022  -4.443   1.144  0.00  0.00      A     
ATOM    273  HG1 LYS A  23       6.701  -5.272   1.774  0.00  0.00      A     
ATOM    274  HG2 LYS A  23       6.188  -4.167   0.498  0.00  0.00      A     
ATOM    275  CD  LYS A  23       7.378  -3.262   2.062  0.00  0.00      A     
ATOM    276  HD1 LYS A  23       7.534  -2.364   1.463  0.00  0.00      A     
ATOM    277  HD2 LYS A  23       8.312  -3.484   2.580  0.00  0.00      A     
ATOM    278  CE  LYS A  23       6.301  -3.008   3.129  0.00  0.00      A     
ATOM    279  HE1 LYS A  23       6.664  -2.222   3.798  0.00  0.00      A     
ATOM    280  HE2 LYS A  23       6.176  -3.915   3.729  0.00  0.00      A     
ATOM    281  NZ  LYS A  23       5.002  -2.604   2.537  0.00  0.00      A     
ATOM    282  HZ1 LYS A  23       4.575  -3.379   2.032  0.00  0.00      A     
ATOM    283  HZ2 LYS A  23       5.124  -1.842   1.874  0.00  0.00      A     
ATOM    284  HZ3 LYS A  23       4.327  -2.320   3.245  0.00  0.00      A     
ATOM    285  C   LYS A  23       9.027  -6.577  -1.479  0.00  0.00      A     
ATOM    286  O   LYS A  23       9.266  -5.762  -2.370  0.00  0.00      A     
ATOM    287  N   THR A  24       9.589  -7.788  -1.453  0.00  0.00      A     
ATOM    288  HN  THR A  24       9.386  -8.350  -0.638  0.00  0.00      A     
ATOM    289  CA  THR A  24      10.434  -8.397  -2.501  0.00  0.00      A     
ATOM    290  HA  THR A  24      10.529  -7.711  -3.336  0.00  0.00      A     
ATOM    291  CB  THR A  24      11.855  -8.702  -1.988  0.00  0.00      A     
ATOM    292  HB  THR A  24      11.816  -9.424  -1.174  0.00  0.00      A     
ATOM    293  CG2 THR A  24      12.792  -9.234  -3.067  0.00  0.00      A     
ATOM    294 HG21 THR A  24      12.842  -8.534  -3.899  0.00  0.00      A     
ATOM    295 HG22 THR A  24      12.449 -10.206  -3.418  0.00  0.00      A     
ATOM    296 HG23 THR A  24      13.790  -9.356  -2.646  0.00  0.00      A     
ATOM    297  OG1 THR A  24      12.458  -7.515  -1.525  0.00  0.00      A     
ATOM    298  HG1 THR A  24      12.021  -7.298  -0.677  0.00  0.00      A     
ATOM    299  C   THR A  24       9.780  -9.651  -3.079  0.00  0.00      A     
ATOM    300  O   THR A  24       9.701  -9.772  -4.295  0.00  0.00      A     
ATOM    301  N   ALA A  25       9.185 -10.522  -2.264  0.00  0.00      A     
ATOM    302  HN  ALA A  25       9.325 -10.425  -1.264  0.00  0.00      A     
ATOM    303  CA  ALA A  25       8.359 -11.647  -2.717  0.00  0.00      A     
ATOM    304  HA  ALA A  25       8.971 -12.310  -3.332  0.00  0.00      A     
ATOM    305  CB  ALA A  25       7.929 -12.419  -1.469  0.00  0.00      A     
ATOM    306  HB1 ALA A  25       8.808 -12.732  -0.902  0.00  0.00      A     
ATOM    307  HB2 ALA A  25       7.370 -13.309  -1.759  0.00  0.00      A     
ATOM    308  HB3 ALA A  25       7.302 -11.786  -0.839  0.00  0.00      A     
ATOM    309  C   ALA A  25       7.139 -11.230  -3.574  0.00  0.00      A     
ATOM    310  O   ALA A  25       6.852 -11.856  -4.591  0.00  0.00      A     
ATOM    311  N   VAL A  26       6.454 -10.128  -3.228  0.00  0.00      A     
ATOM    312  HN  VAL A  26       6.688  -9.695  -2.341  0.00  0.00      A     
ATOM    313  CA  VAL A  26       5.313  -9.591  -4.022  0.00  0.00      A     
ATOM    314  HA  VAL A  26       4.740 -10.444  -4.386  0.00  0.00      A     
ATOM    315  CB  VAL A  26       4.338  -8.739  -3.183  0.00  0.00      A     
ATOM    316  HB  VAL A  26       3.469  -8.515  -3.799  0.00  0.00      A     
ATOM    317  CG1 VAL A  26       3.812  -9.508  -1.971  0.00  0.00      A     
ATOM    318 HG11 VAL A  26       4.612  -9.707  -1.260  0.00  0.00      A     
ATOM    319 HG12 VAL A  26       3.394 -10.460  -2.298  0.00  0.00      A     
ATOM    320 HG13 VAL A  26       3.033  -8.932  -1.473  0.00  0.00      A     
ATOM    321  CG2 VAL A  26       4.940  -7.407  -2.721  0.00  0.00      A     
ATOM    322 HG21 VAL A  26       4.244  -6.896  -2.057  0.00  0.00      A     
ATOM    323 HG22 VAL A  26       5.141  -6.767  -3.580  0.00  0.00      A     
ATOM    324 HG23 VAL A  26       5.869  -7.592  -2.191  0.00  0.00      A     
ATOM    325  C   VAL A  26       5.701  -8.796  -5.278  0.00  0.00      A     
ATOM    326  O   VAL A  26       4.818  -8.311  -5.987  0.00  0.00      A     
ATOM    327  N   ALA A  27       6.992  -8.627  -5.582  0.00  0.00      A     
ATOM    328  HN  ALA A  27       7.690  -9.095  -5.019  0.00  0.00      A     
ATOM    329  CA  ALA A  27       7.449  -7.830  -6.729  0.00  0.00      A     
ATOM    330  HA  ALA A  27       7.121  -6.813  -6.541  0.00  0.00      A     
ATOM    331  CB  ALA A  27       8.973  -7.777  -6.729  0.00  0.00      A     
ATOM    332  HB1 ALA A  27       9.343  -7.508  -5.739  0.00  0.00      A     
ATOM    333  HB2 ALA A  27       9.292  -7.013  -7.435  0.00  0.00      A     
ATOM    334  HB3 ALA A  27       9.380  -8.741  -7.027  0.00  0.00      A     
ATOM    335  C   ALA A  27       6.858  -8.211  -8.120  0.00  0.00      A     
ATOM    336  O   ALA A  27       6.477  -7.284  -8.850  0.00  0.00      A     
ATOM    337  N   PRO A  28       6.639  -9.509  -8.462  0.00  0.00      A     
ATOM    338  CD  PRO A  28       7.118 -10.687  -7.741  0.00  0.00      A     
ATOM    339  HD1 PRO A  28       6.495 -10.849  -6.864  0.00  0.00      A     
ATOM    340  HD2 PRO A  28       8.164 -10.592  -7.450  0.00  0.00      A     
ATOM    341  CG  PRO A  28       6.943 -11.886  -8.669  0.00  0.00      A     
ATOM    342  HG1 PRO A  28       7.839 -12.031  -9.271  0.00  0.00      A     
ATOM    343  HG2 PRO A  28       6.720 -12.794  -8.108  0.00  0.00      A     
ATOM    344  CB  PRO A  28       5.772 -11.469  -9.552  0.00  0.00      A     
ATOM    345  HB1 PRO A  28       5.818 -11.945 -10.531  0.00  0.00      A     
ATOM    346  HB2 PRO A  28       4.840 -11.736  -9.049  0.00  0.00      A     
ATOM    347  CA  PRO A  28       5.889  -9.942  -9.656  0.00  0.00      A     
ATOM    348  HA  PRO A  28       6.488  -9.694 -10.532  0.00  0.00      A     
ATOM    349  C   PRO A  28       4.494  -9.320  -9.858  0.00  0.00      A     
ATOM    350  O   PRO A  28       3.955  -9.385 -10.962  0.00  0.00      A     
ATOM    351  N   ILE A  29       3.926  -8.696  -8.819  0.00  0.00      A     
ATOM    352  HN  ILE A  29       4.430  -8.731  -7.939  0.00  0.00      A     
ATOM    353  CA  ILE A  29       2.663  -7.928  -8.820  0.00  0.00      A     
ATOM    354  HA  ILE A  29       2.372  -7.770  -9.856  0.00  0.00      A     
ATOM    355  CB  ILE A  29       1.506  -8.733  -8.175  0.00  0.00      A     
ATOM    356  HB  ILE A  29       0.633  -8.084  -8.120  0.00  0.00      A     
ATOM    357  CG2 ILE A  29       1.130  -9.905  -9.099  0.00  0.00      A     
ATOM    358 HG21 ILE A  29       1.903 -10.673  -9.076  0.00  0.00      A     
ATOM    359 HG22 ILE A  29       1.015  -9.552 -10.123  0.00  0.00      A     
ATOM    360 HG23 ILE A  29       0.180 -10.342  -8.793  0.00  0.00      A     
ATOM    361  CG1 ILE A  29       1.827  -9.223  -6.746  0.00  0.00      A     
ATOM    362 HG11 ILE A  29       2.079  -8.357  -6.135  0.00  0.00      A     
ATOM    363 HG12 ILE A  29       2.692  -9.886  -6.769  0.00  0.00      A     
ATOM    364  CD  ILE A  29       0.673  -9.977  -6.070  0.00  0.00      A     
ATOM    365  HD1 ILE A  29       0.479 -10.917  -6.586  0.00  0.00      A     
ATOM    366  HD2 ILE A  29      -0.230  -9.366  -6.078  0.00  0.00      A     
ATOM    367  HD3 ILE A  29       0.946 -10.209  -5.041  0.00  0.00      A     
ATOM    368  C   ILE A  29       2.836  -6.496  -8.256  0.00  0.00      A     
ATOM    369  O   ILE A  29       1.901  -5.876  -7.755  0.00  0.00      A     
ATOM    370  N   GLU A  30       4.037  -5.921  -8.383  0.00  0.00      A     
ATOM    371  HN  GLU A  30       4.790  -6.515  -8.717  0.00  0.00      A     
ATOM    372  CA  GLU A  30       4.367  -4.525  -8.024  0.00  0.00      A     
ATOM    373  HA  GLU A  30       3.443  -3.974  -7.849  0.00  0.00      A     
ATOM    374  CB  GLU A  30       5.152  -4.513  -6.700  0.00  0.00      A     
ATOM    375  HB1 GLU A  30       6.073  -5.073  -6.817  0.00  0.00      A     
ATOM    376  HB2 GLU A  30       4.546  -5.034  -5.957  0.00  0.00      A     
ATOM    377  CG  GLU A  30       5.462  -3.113  -6.141  0.00  0.00      A     
ATOM    378  HG1 GLU A  30       5.395  -3.173  -5.051  0.00  0.00      A     
ATOM    379  HG2 GLU A  30       4.688  -2.414  -6.468  0.00  0.00      A     
ATOM    380  CD  GLU A  30       6.855  -2.559  -6.496  0.00  0.00      A     
ATOM    381  OE1 GLU A  30       7.223  -1.494  -5.955  0.00  0.00      A     
ATOM    382  OE2 GLU A  30       7.606  -3.149  -7.303  0.00  0.00      A     
ATOM    383  C   GLU A  30       5.082  -3.770  -9.161  0.00  0.00      A     
ATOM    384  O   GLU A  30       4.524  -2.779  -9.646  0.00  0.00      A     
ATOM    385  N   ARG A  31       6.212  -4.278  -9.692  0.00  0.00      A     
ATOM    386  HN  ARG A  31       6.631  -5.082  -9.231  0.00  0.00      A     
ATOM    387  CA  ARG A  31       6.893  -3.703 -10.883  0.00  0.00      A     
ATOM    388  HA  ARG A  31       7.195  -2.680 -10.655  0.00  0.00      A     
ATOM    389  CB  ARG A  31       8.154  -4.530 -11.231  0.00  0.00      A     
ATOM    390  HB1 ARG A  31       7.861  -5.546 -11.501  0.00  0.00      A     
ATOM    391  HB2 ARG A  31       8.761  -4.603 -10.327  0.00  0.00      A     
ATOM    392  CG  ARG A  31       9.057  -3.956 -12.349  0.00  0.00      A     
ATOM    393  HG1 ARG A  31      10.030  -4.432 -12.243  0.00  0.00      A     
ATOM    394  HG2 ARG A  31       9.188  -2.885 -12.193  0.00  0.00      A     
ATOM    395  CD  ARG A  31       8.569  -4.217 -13.790  0.00  0.00      A     
ATOM    396  HD1 ARG A  31       7.590  -3.773 -13.937  0.00  0.00      A     
ATOM    397  HD2 ARG A  31       8.456  -5.293 -13.923  0.00  0.00      A     
ATOM    398  NE  ARG A  31       9.453  -3.642 -14.832  0.00  0.00      A     
ATOM    399  HE  ARG A  31       9.546  -2.635 -14.874  0.00  0.00      A     
ATOM    400  CZ  ARG A  31       9.846  -4.228 -15.938  0.00  0.00      A     
ATOM    401  NH1 ARG A  31       9.726  -5.482 -16.169  0.00  0.00      A     
ATOM    402 HH11 ARG A  31       9.788  -5.819 -17.122  0.00  0.00      A     
ATOM    403 HH12 ARG A  31       9.530  -6.097 -15.394  0.00  0.00      A     
ATOM    404  NH2 ARG A  31      10.374  -3.562 -16.895  0.00  0.00      A     
ATOM    405 HH21 ARG A  31      10.803  -4.083 -17.646  0.00  0.00      A     
ATOM    406 HH22 ARG A  31      10.524  -2.567 -16.825  0.00  0.00      A     
ATOM    407  C   ARG A  31       5.944  -3.613 -12.071  0.00  0.00      A     
ATOM    408  O   ARG A  31       5.852  -2.585 -12.729  0.00  0.00      A     
ATOM    409  N   VAL A  32       5.210  -4.698 -12.315  0.00  0.00      A     
ATOM    410  HN  VAL A  32       5.389  -5.486 -11.711  0.00  0.00      A     
ATOM    411  CA  VAL A  32       4.276  -4.873 -13.451  0.00  0.00      A     
ATOM    412  HA  VAL A  32       4.829  -4.688 -14.372  0.00  0.00      A     
ATOM    413  CB  VAL A  32       3.750  -6.321 -13.529  0.00  0.00      A     
ATOM    414  HB  VAL A  32       3.237  -6.451 -14.483  0.00  0.00      A     
ATOM    415  CG1 VAL A  32       4.915  -7.319 -13.461  0.00  0.00      A     
ATOM    416 HG11 VAL A  32       5.423  -7.277 -12.499  0.00  0.00      A     
ATOM    417 HG12 VAL A  32       5.626  -7.113 -14.261  0.00  0.00      A     
ATOM    418 HG13 VAL A  32       4.537  -8.331 -13.581  0.00  0.00      A     
ATOM    419  CG2 VAL A  32       2.766  -6.659 -12.405  0.00  0.00      A     
ATOM    420 HG21 VAL A  32       1.850  -6.078 -12.506  0.00  0.00      A     
ATOM    421 HG22 VAL A  32       3.226  -6.469 -11.437  0.00  0.00      A     
ATOM    422 HG23 VAL A  32       2.487  -7.709 -12.468  0.00  0.00      A     
ATOM    423  C   VAL A  32       3.105  -3.883 -13.446  0.00  0.00      A     
ATOM    424  O   VAL A  32       2.684  -3.431 -14.511  0.00  0.00      A     
ATOM    425  N   LYS A  33       2.634  -3.479 -12.253  0.00  0.00      A     
ATOM    426  HN  LYS A  33       3.063  -3.891 -11.436  0.00  0.00      A     
ATOM    427  CA  LYS A  33       1.657  -2.388 -12.048  0.00  0.00      A     
ATOM    428  HA  LYS A  33       0.823  -2.509 -12.745  0.00  0.00      A     
ATOM    429  CB  LYS A  33       1.109  -2.454 -10.611  0.00  0.00      A     
ATOM    430  HB1 LYS A  33       1.915  -2.253  -9.906  0.00  0.00      A     
ATOM    431  HB2 LYS A  33       0.726  -3.459 -10.418  0.00  0.00      A     
ATOM    432  CG  LYS A  33      -0.034  -1.445 -10.398  0.00  0.00      A     
ATOM    433  HG1 LYS A  33      -0.883  -1.746 -11.009  0.00  0.00      A     
ATOM    434  HG2 LYS A  33       0.281  -0.458 -10.721  0.00  0.00      A     
ATOM    435  CD  LYS A  33      -0.491  -1.365  -8.937  0.00  0.00      A     
ATOM    436  HD1 LYS A  33      -0.614  -2.381  -8.564  0.00  0.00      A     
ATOM    437  HD2 LYS A  33      -1.464  -0.872  -8.895  0.00  0.00      A     
ATOM    438  CE  LYS A  33       0.495  -0.606  -8.036  0.00  0.00      A     
ATOM    439  HE1 LYS A  33       1.514  -0.945  -8.246  0.00  0.00      A     
ATOM    440  HE2 LYS A  33       0.261  -0.852  -6.996  0.00  0.00      A     
ATOM    441  NZ  LYS A  33       0.377   0.860  -8.226  0.00  0.00      A     
ATOM    442  HZ1 LYS A  33       0.985   1.404  -7.633  0.00  0.00      A     
ATOM    443  HZ2 LYS A  33      -0.567   1.178  -7.990  0.00  0.00      A     
ATOM    444  HZ3 LYS A  33       0.512   1.159  -9.191  0.00  0.00      A     
ATOM    445  C   LYS A  33       2.283  -1.022 -12.338  0.00  0.00      A     
ATOM    446  O   LYS A  33       1.740  -0.247 -13.120  0.00  0.00      A     
ATOM    447  N   LEU A  34       3.480  -0.780 -11.800  0.00  0.00      A     
ATOM    448  HN  LEU A  34       3.868  -1.487 -11.187  0.00  0.00      A     
ATOM    449  CA  LEU A  34       4.326   0.383 -12.116  0.00  0.00      A     
ATOM    450  HA  LEU A  34       3.672   1.256 -12.129  0.00  0.00      A     
ATOM    451  CB  LEU A  34       5.351   0.589 -10.978  0.00  0.00      A     
ATOM    452  HB1 LEU A  34       6.235   1.078 -11.382  0.00  0.00      A     
ATOM    453  HB2 LEU A  34       5.664  -0.375 -10.574  0.00  0.00      A     
ATOM    454  CG  LEU A  34       4.829   1.496  -9.845  0.00  0.00      A     
ATOM    455  HG  LEU A  34       4.570   2.470 -10.261  0.00  0.00      A     
ATOM    456  CD1 LEU A  34       3.608   0.939  -9.116  0.00  0.00      A     
ATOM    457 HD11 LEU A  34       2.766   0.912  -9.806  0.00  0.00      A     
ATOM    458 HD12 LEU A  34       3.357   1.591  -8.281  0.00  0.00      A     
ATOM    459 HD13 LEU A  34       3.828  -0.066  -8.752  0.00  0.00      A     
ATOM    460  CD2 LEU A  34       5.921   1.700  -8.801  0.00  0.00      A     
ATOM    461 HD21 LEU A  34       5.573   2.387  -8.030  0.00  0.00      A     
ATOM    462 HD22 LEU A  34       6.798   2.131  -9.279  0.00  0.00      A     
ATOM    463 HD23 LEU A  34       6.177   0.741  -8.349  0.00  0.00      A     
ATOM    464  C   LEU A  34       4.956   0.360 -13.539  0.00  0.00      A     
ATOM    465  O   LEU A  34       5.815   1.184 -13.853  0.00  0.00      A     
ATOM    466  N   LEU A  35       4.448  -0.504 -14.423  0.00  0.00      A     
ATOM    467  HN  LEU A  35       3.819  -1.194 -14.050  0.00  0.00      A     
ATOM    468  CA  LEU A  35       4.676  -0.508 -15.871  0.00  0.00      A     
ATOM    469  HA  LEU A  35       5.305   0.343 -16.131  0.00  0.00      A     
ATOM    470  CB  LEU A  35       5.453  -1.795 -16.197  0.00  0.00      A     
ATOM    471  HB1 LEU A  35       4.861  -2.654 -15.884  0.00  0.00      A     
ATOM    472  HB2 LEU A  35       6.370  -1.790 -15.604  0.00  0.00      A     
ATOM    473  CG  LEU A  35       5.835  -1.993 -17.672  0.00  0.00      A     
ATOM    474  HG  LEU A  35       4.932  -2.096 -18.274  0.00  0.00      A     
ATOM    475  CD1 LEU A  35       6.678  -0.849 -18.226  0.00  0.00      A     
ATOM    476 HD11 LEU A  35       6.129   0.090 -18.179  0.00  0.00      A     
ATOM    477 HD12 LEU A  35       6.908  -1.047 -19.271  0.00  0.00      A     
ATOM    478 HD13 LEU A  35       7.609  -0.764 -17.666  0.00  0.00      A     
ATOM    479  CD2 LEU A  35       6.659  -3.273 -17.776  0.00  0.00      A     
ATOM    480 HD21 LEU A  35       7.522  -3.211 -17.119  0.00  0.00      A     
ATOM    481 HD22 LEU A  35       7.014  -3.404 -18.795  0.00  0.00      A     
ATOM    482 HD23 LEU A  35       6.048  -4.132 -17.503  0.00  0.00      A     
ATOM    483  C   LEU A  35       3.353  -0.344 -16.656  0.00  0.00      A     
ATOM    484  O   LEU A  35       3.279   0.491 -17.561  0.00  0.00      A     
ATOM    485  N   LEU A  36       2.268  -1.008 -16.222  0.00  0.00      A     
ATOM    486  HN  LEU A  36       2.401  -1.718 -15.512  0.00  0.00      A     
ATOM    487  CA  LEU A  36       0.887  -0.732 -16.662  0.00  0.00      A     
ATOM    488  HA  LEU A  36       0.796  -1.042 -17.702  0.00  0.00      A     
ATOM    489  CB  LEU A  36      -0.094  -1.579 -15.814  0.00  0.00      A     
ATOM    490  HB1 LEU A  36       0.118  -1.423 -14.758  0.00  0.00      A     
ATOM    491  HB2 LEU A  36       0.130  -2.626 -16.023  0.00  0.00      A     
ATOM    492  CG  LEU A  36      -1.620  -1.403 -16.012  0.00  0.00      A     
ATOM    493  HG  LEU A  36      -2.085  -2.295 -15.602  0.00  0.00      A     
ATOM    494  CD1 LEU A  36      -2.250  -0.233 -15.258  0.00  0.00      A     
ATOM    495 HD11 LEU A  36      -3.335  -0.283 -15.367  0.00  0.00      A     
ATOM    496 HD12 LEU A  36      -1.917   0.721 -15.656  0.00  0.00      A     
ATOM    497 HD13 LEU A  36      -2.012  -0.310 -14.200  0.00  0.00      A     
ATOM    498  CD2 LEU A  36      -2.045  -1.286 -17.469  0.00  0.00      A     
ATOM    499 HD21 LEU A  36      -1.557  -2.068 -18.041  0.00  0.00      A     
ATOM    500 HD22 LEU A  36      -1.792  -0.311 -17.875  0.00  0.00      A     
ATOM    501 HD23 LEU A  36      -3.125  -1.417 -17.541  0.00  0.00      A     
ATOM    502  C   LEU A  36       0.554   0.766 -16.604  0.00  0.00      A     
ATOM    503  O   LEU A  36       0.132   1.345 -17.604  0.00  0.00      A     
ATOM    504  N   GLN A  37       0.793   1.400 -15.452  0.00  0.00      A     
ATOM    505  HN  GLN A  37       1.169   0.833 -14.697  0.00  0.00      A     
ATOM    506  CA  GLN A  37       0.387   2.780 -15.118  0.00  0.00      A     
ATOM    507  HA  GLN A  37      -0.651   2.908 -15.424  0.00  0.00      A     
ATOM    508  CB  GLN A  37       0.426   2.932 -13.580  0.00  0.00      A     
ATOM    509  HB1 GLN A  37       0.199   3.962 -13.303  0.00  0.00      A     
ATOM    510  HB2 GLN A  37       1.422   2.679 -13.213  0.00  0.00      A     
ATOM    511  CG  GLN A  37      -0.626   2.009 -12.928  0.00  0.00      A     
ATOM    512  HG1 GLN A  37      -0.456   0.980 -13.227  0.00  0.00      A     
ATOM    513  HG2 GLN A  37      -1.611   2.292 -13.297  0.00  0.00      A     
ATOM    514  CD  GLN A  37      -0.661   2.004 -11.405  0.00  0.00      A     
ATOM    515  OE1 GLN A  37       0.332   2.129 -10.704  0.00  0.00      A     
ATOM    516  NE2 GLN A  37      -1.814   1.780 -10.828  0.00  0.00      A     
ATOM    517 HE21 GLN A  37      -1.880   1.831  -9.814  0.00  0.00      A     
ATOM    518 HE22 GLN A  37      -2.670   1.768 -11.371  0.00  0.00      A     
ATOM    519  C   GLN A  37       1.166   3.898 -15.861  0.00  0.00      A     
ATOM    520  O   GLN A  37       0.914   5.084 -15.624  0.00  0.00      A     
ATOM    521  N   VAL A  38       2.085   3.536 -16.773  0.00  0.00      A     
ATOM    522  HN  VAL A  38       2.205   2.540 -16.902  0.00  0.00      A     
ATOM    523  CA  VAL A  38       3.013   4.448 -17.503  0.00  0.00      A     
ATOM    524  HA  VAL A  38       2.589   5.450 -17.505  0.00  0.00      A     
ATOM    525  CB  VAL A  38       4.399   4.534 -16.835  0.00  0.00      A     
ATOM    526  HB  VAL A  38       5.101   5.030 -17.505  0.00  0.00      A     
ATOM    527  CG1 VAL A  38       4.304   5.391 -15.582  0.00  0.00      A     
ATOM    528 HG11 VAL A  38       3.579   4.948 -14.911  0.00  0.00      A     
ATOM    529 HG12 VAL A  38       3.959   6.388 -15.849  0.00  0.00      A     
ATOM    530 HG13 VAL A  38       5.282   5.473 -15.106  0.00  0.00      A     
ATOM    531  CG2 VAL A  38       4.975   3.160 -16.484  0.00  0.00      A     
ATOM    532 HG21 VAL A  38       4.306   2.609 -15.825  0.00  0.00      A     
ATOM    533 HG22 VAL A  38       5.925   3.281 -15.974  0.00  0.00      A     
ATOM    534 HG23 VAL A  38       5.145   2.584 -17.393  0.00  0.00      A     
ATOM    535  C   VAL A  38       3.282   4.127 -18.972  0.00  0.00      A     
ATOM    536  O   VAL A  38       3.685   5.034 -19.698  0.00  0.00      A     
ATOM    537  N   GLN A  39       3.050   2.897 -19.445  0.00  0.00      A     
ATOM    538  HN  GLN A  39       2.798   2.173 -18.782  0.00  0.00      A     
ATOM    539  CA  GLN A  39       3.385   2.466 -20.821  0.00  0.00      A     
ATOM    540  HA  GLN A  39       4.474   2.442 -20.893  0.00  0.00      A     
ATOM    541  CB  GLN A  39       2.895   1.024 -21.044  0.00  0.00      A     
ATOM    542  HB1 GLN A  39       3.263   0.393 -20.234  0.00  0.00      A     
ATOM    543  HB2 GLN A  39       3.314   0.646 -21.978  0.00  0.00      A     
ATOM    544  CG  GLN A  39       1.364   0.927 -21.111  0.00  0.00      A     
ATOM    545  HG1 GLN A  39       1.005   1.386 -22.032  0.00  0.00      A     
ATOM    546  HG2 GLN A  39       0.928   1.469 -20.272  0.00  0.00      A     
ATOM    547  CD  GLN A  39       0.859  -0.506 -21.078  0.00  0.00      A     
ATOM    548  OE1 GLN A  39       1.171  -1.343 -21.910  0.00  0.00      A     
ATOM    549  NE2 GLN A  39      -0.012  -0.823 -20.158  0.00  0.00      A     
ATOM    550 HE21 GLN A  39      -0.417  -1.750 -20.206  0.00  0.00      A     
ATOM    551 HE22 GLN A  39      -0.314  -0.137 -19.489  0.00  0.00      A     
ATOM    552  C   GLN A  39       2.914   3.400 -21.961  0.00  0.00      A     
ATOM    553  O   GLN A  39       3.598   3.504 -22.972  0.00  0.00      A     
ATOM    554  N   HIE A  40       1.800   4.126 -21.793  0.00  0.00      A     
ATOM    555  HN  HIE A  40       1.284   3.993 -20.939  0.00  0.00      A     
ATOM    556  CA  HIE A  40       1.288   5.104 -22.777  0.00  0.00      A     
ATOM    557  HA  HIE A  40       1.336   4.641 -23.764  0.00  0.00      A     
ATOM    558  NE2 HIE A  40      -2.587   7.014 -24.707  0.00  0.00      A     
ATOM    559  HE2 HIE A  40      -3.452   7.524 -24.923  0.00  0.00      A     
ATOM    560  CD2 HIE A  40      -2.114   6.756 -23.440  0.00  0.00      A     
ATOM    561  HD2 HIE A  40      -2.586   7.031 -22.507  0.00  0.00      A     
ATOM    562  ND1 HIE A  40      -0.753   5.825 -24.953  0.00  0.00      A     
ATOM    563  CG  HIE A  40      -0.982   6.013 -23.588  0.00  0.00      A     
ATOM    564  CE1 HIE A  40      -1.768   6.427 -25.595  0.00  0.00      A     
ATOM    565  HE1 HIE A  40      -1.902   6.435 -26.671  0.00  0.00      A     
ATOM    566  CB  HIE A  40      -0.193   5.387 -22.461  0.00  0.00      A     
ATOM    567  HB1 HIE A  40      -0.257   6.031 -21.583  0.00  0.00      A     
ATOM    568  HB2 HIE A  40      -0.687   4.444 -22.221  0.00  0.00      A     
ATOM    569  C   HIE A  40       2.092   6.423 -22.886  0.00  0.00      A     
ATOM    570  O   HIE A  40       1.819   7.235 -23.767  0.00  0.00      A     
ATOM    571  N   ALA A  41       3.071   6.658 -22.004  0.00  0.00      A     
ATOM    572  HN  ALA A  41       3.233   5.951 -21.298  0.00  0.00      A     
ATOM    573  CA  ALA A  41       3.784   7.940 -21.857  0.00  0.00      A     
ATOM    574  HA  ALA A  41       3.442   8.632 -22.627  0.00  0.00      A     
ATOM    575  CB  ALA A  41       3.383   8.523 -20.494  0.00  0.00      A     
ATOM    576  HB1 ALA A  41       3.712   7.861 -19.693  0.00  0.00      A     
ATOM    577  HB2 ALA A  41       2.299   8.637 -20.447  0.00  0.00      A     
ATOM    578  HB3 ALA A  41       3.846   9.502 -20.366  0.00  0.00      A     
ATOM    579  C   ALA A  41       5.326   7.874 -22.015  0.00  0.00      A     
ATOM    580  O   ALA A  41       5.960   8.910 -22.238  0.00  0.00      A     
ATOM    581  N   SER A  42       5.928   6.680 -21.928  0.00  0.00      A     
ATOM    582  HN  SER A  42       5.343   5.884 -21.725  0.00  0.00      A     
ATOM    583  CA  SER A  42       7.359   6.425 -22.220  0.00  0.00      A     
ATOM    584  HA  SER A  42       7.965   7.052 -21.570  0.00  0.00      A     
ATOM    585  CB  SER A  42       7.714   4.957 -21.929  0.00  0.00      A     
ATOM    586  HB1 SER A  42       8.655   4.697 -22.414  0.00  0.00      A     
ATOM    587  HB2 SER A  42       6.929   4.308 -22.315  0.00  0.00      A     
ATOM    588  OG  SER A  42       7.866   4.750 -20.540  0.00  0.00      A     
ATOM    589  HG1 SER A  42       8.126   3.830 -20.394  0.00  0.00      A     
ATOM    590  C   SER A  42       7.771   6.752 -23.667  0.00  0.00      A     
ATOM    591  O   SER A  42       6.935   6.842 -24.563  0.00  0.00      A     
ATOM    592  N   LYS A  43       9.084   6.883 -23.909  0.00  0.00      A     
ATOM    593  HN  LYS A  43       9.701   6.814 -23.114  0.00  0.00      A     
ATOM    594  CA  LYS A  43       9.693   7.137 -25.239  0.00  0.00      A     
ATOM    595  HA  LYS A  43       8.948   6.934 -26.012  0.00  0.00      A     
ATOM    596  CB  LYS A  43      10.111   8.618 -25.376  0.00  0.00      A     
ATOM    597  HB1 LYS A  43      10.490   8.771 -26.388  0.00  0.00      A     
ATOM    598  HB2 LYS A  43      10.926   8.823 -24.678  0.00  0.00      A     
ATOM    599  CG  LYS A  43       8.981   9.634 -25.126  0.00  0.00      A     
ATOM    600  HG1 LYS A  43       8.692   9.590 -24.076  0.00  0.00      A     
ATOM    601  HG2 LYS A  43       8.112   9.382 -25.732  0.00  0.00      A     
ATOM    602  CD  LYS A  43       9.446  11.066 -25.438  0.00  0.00      A     
ATOM    603  HD1 LYS A  43      10.444  11.193 -25.020  0.00  0.00      A     
ATOM    604  HD2 LYS A  43       8.790  11.777 -24.942  0.00  0.00      A     
ATOM    605  CE  LYS A  43       9.500  11.406 -26.933  0.00  0.00      A     
ATOM    606  HE1 LYS A  43       9.938  10.564 -27.479  0.00  0.00      A     
ATOM    607  HE2 LYS A  43      10.166  12.265 -27.068  0.00  0.00      A     
ATOM    608  NZ  LYS A  43       8.160  11.735 -27.479  0.00  0.00      A     
ATOM    609  HZ1 LYS A  43       7.494  10.976 -27.351  0.00  0.00      A     
ATOM    610  HZ2 LYS A  43       8.209  11.882 -28.486  0.00  0.00      A     
ATOM    611  HZ3 LYS A  43       7.763  12.588 -27.085  0.00  0.00      A     
ATOM    612  C   LYS A  43      10.858   6.178 -25.556  0.00  0.00      A     
ATOM    613  O   LYS A  43      11.871   6.586 -26.112  0.00  0.00      A     
ATOM    614  N   GLN A  44      10.729   4.916 -25.148  0.00  0.00      A     
ATOM    615  HN  GLN A  44       9.816   4.671 -24.780  0.00  0.00      A     
ATOM    616  CA  GLN A  44      11.782   3.875 -25.147  0.00  0.00      A     
ATOM    617  HA  GLN A  44      12.710   4.294 -25.539  0.00  0.00      A     
ATOM    618  CB  GLN A  44      12.010   3.477 -23.678  0.00  0.00      A     
ATOM    619  HB1 GLN A  44      11.112   2.974 -23.315  0.00  0.00      A     
ATOM    620  HB2 GLN A  44      12.164   4.377 -23.081  0.00  0.00      A     
ATOM    621  CG  GLN A  44      13.223   2.558 -23.482  0.00  0.00      A     
ATOM    622  HG1 GLN A  44      14.131   3.092 -23.760  0.00  0.00      A     
ATOM    623  HG2 GLN A  44      13.126   1.694 -24.131  0.00  0.00      A     
ATOM    624  CD  GLN A  44      13.356   2.026 -22.060  0.00  0.00      A     
ATOM    625  OE1 GLN A  44      12.413   1.906 -21.304  0.00  0.00      A     
ATOM    626  NE2 GLN A  44      14.518   1.599 -21.643  0.00  0.00      A     
ATOM    627 HE21 GLN A  44      14.532   1.117 -20.747  0.00  0.00      A     
ATOM    628 HE22 GLN A  44      15.347   1.648 -22.225  0.00  0.00      A     
ATOM    629  C   GLN A  44      11.444   2.641 -26.023  0.00  0.00      A     
ATOM    630  O   GLN A  44      12.333   1.942 -26.510  0.00  0.00      A     
ATOM    631  N   ILE A  45      10.156   2.415 -26.287  0.00  0.00      A     
ATOM    632  HN  ILE A  45       9.490   3.016 -25.816  0.00  0.00      A     
ATOM    633  CA  ILE A  45       9.597   1.492 -27.296  0.00  0.00      A     
ATOM    634  HA  ILE A  45      10.386   1.172 -27.974  0.00  0.00      A     
ATOM    635  CB  ILE A  45       8.962   0.230 -26.655  0.00  0.00      A     
ATOM    636  HB  ILE A  45       8.358  -0.257 -27.420  0.00  0.00      A     
ATOM    637  CG2 ILE A  45      10.053  -0.773 -26.257  0.00  0.00      A     
ATOM    638 HG21 ILE A  45      10.563  -1.129 -27.150  0.00  0.00      A     
ATOM    639 HG22 ILE A  45       9.623  -1.640 -25.759  0.00  0.00      A     
ATOM    640 HG23 ILE A  45      10.779  -0.299 -25.597  0.00  0.00      A     
ATOM    641  CG1 ILE A  45       8.023   0.583 -25.480  0.00  0.00      A     
ATOM    642 HG11 ILE A  45       7.391   1.409 -25.789  0.00  0.00      A     
ATOM    643 HG12 ILE A  45       8.612   0.922 -24.628  0.00  0.00      A     
ATOM    644  CD  ILE A  45       7.088  -0.546 -25.022  0.00  0.00      A     
ATOM    645  HD1 ILE A  45       7.653  -1.426 -24.719  0.00  0.00      A     
ATOM    646  HD2 ILE A  45       6.401  -0.806 -25.826  0.00  0.00      A     
ATOM    647  HD3 ILE A  45       6.502  -0.201 -24.169  0.00  0.00      A     
ATOM    648  C   ILE A  45       8.545   2.207 -28.153  0.00  0.00      A     
ATOM    649  O   ILE A  45       7.949   3.204 -27.738  0.00  0.00      A     
ATOM    650  N   THR A  46       8.283   1.676 -29.346  0.00  0.00      A     
ATOM    651  HN  THR A  46       8.834   0.884 -29.638  0.00  0.00      A     
ATOM    652  CA  THR A  46       7.073   2.009 -30.131  0.00  0.00      A     
ATOM    653  HA  THR A  46       6.994   3.092 -30.213  0.00  0.00      A     
ATOM    654  CB  THR A  46       7.127   1.433 -31.555  0.00  0.00      A     
ATOM    655  HB  THR A  46       6.179   1.613 -32.058  0.00  0.00      A     
ATOM    656  CG2 THR A  46       8.239   2.075 -32.374  0.00  0.00      A     
ATOM    657 HG21 THR A  46       8.241   1.677 -33.387  0.00  0.00      A     
ATOM    658 HG22 THR A  46       9.212   1.907 -31.916  0.00  0.00      A     
ATOM    659 HG23 THR A  46       8.063   3.145 -32.421  0.00  0.00      A     
ATOM    660  OG1 THR A  46       7.362   0.046 -31.553  0.00  0.00      A     
ATOM    661  HG1 THR A  46       7.249  -0.242 -32.482  0.00  0.00      A     
ATOM    662  C   THR A  46       5.790   1.513 -29.456  0.00  0.00      A     
ATOM    663  O   THR A  46       5.824   0.618 -28.606  0.00  0.00      A     
ATOM    664  N   ALA A  47       4.629   2.056 -29.836  0.00  0.00      A     
ATOM    665  HN  ALA A  47       4.650   2.825 -30.496  0.00  0.00      A     
ATOM    666  CA  ALA A  47       3.318   1.589 -29.355  0.00  0.00      A     
ATOM    667  HA  ALA A  47       3.245   1.777 -28.285  0.00  0.00      A     
ATOM    668  CB  ALA A  47       2.225   2.416 -30.038  0.00  0.00      A     
ATOM    669  HB1 ALA A  47       2.382   3.475 -29.840  0.00  0.00      A     
ATOM    670  HB2 ALA A  47       1.252   2.132 -29.637  0.00  0.00      A     
ATOM    671  HB3 ALA A  47       2.226   2.244 -31.113  0.00  0.00      A     
ATOM    672  C   ALA A  47       3.107   0.071 -29.556  0.00  0.00      A     
ATOM    673  O   ALA A  47       2.589  -0.613 -28.676  0.00  0.00      A     
ATOM    674  N   ASP A  48       3.615  -0.472 -30.668  0.00  0.00      A     
ATOM    675  HN  ASP A  48       4.013   0.184 -31.325  0.00  0.00      A     
ATOM    676  CA  ASP A  48       3.572  -1.883 -31.095  0.00  0.00      A     
ATOM    677  HA  ASP A  48       2.529  -2.151 -31.260  0.00  0.00      A     
ATOM    678  CB  ASP A  48       4.299  -1.949 -32.448  0.00  0.00      A     
ATOM    679  HB1 ASP A  48       5.367  -1.811 -32.272  0.00  0.00      A     
ATOM    680  HB2 ASP A  48       3.960  -1.128 -33.081  0.00  0.00      A     
ATOM    681  CG  ASP A  48       4.080  -3.252 -33.220  0.00  0.00      A     
ATOM    682  OD1 ASP A  48       5.084  -3.874 -33.637  0.00  0.00      A     
ATOM    683  OD2 ASP A  48       2.916  -3.622 -33.499  0.00  0.00      A     
ATOM    684  C   ASP A  48       4.150  -2.943 -30.120  0.00  0.00      A     
ATOM    685  O   ASP A  48       3.998  -4.136 -30.383  0.00  0.00      A     
ATOM    686  N   LYS A  49       4.827  -2.554 -29.025  0.00  0.00      A     
ATOM    687  HN  LYS A  49       4.933  -1.553 -28.890  0.00  0.00      A     
ATOM    688  CA  LYS A  49       5.561  -3.472 -28.107  0.00  0.00      A     
ATOM    689  HA  LYS A  49       5.497  -4.490 -28.493  0.00  0.00      A     
ATOM    690  CB  LYS A  49       7.059  -3.089 -28.060  0.00  0.00      A     
ATOM    691  HB1 LYS A  49       7.609  -3.886 -27.556  0.00  0.00      A     
ATOM    692  HB2 LYS A  49       7.163  -2.191 -27.458  0.00  0.00      A     
ATOM    693  CG  LYS A  49       7.732  -2.817 -29.420  0.00  0.00      A     
ATOM    694  HG1 LYS A  49       8.785  -2.586 -29.254  0.00  0.00      A     
ATOM    695  HG2 LYS A  49       7.264  -1.945 -29.873  0.00  0.00      A     
ATOM    696  CD  LYS A  49       7.625  -4.005 -30.382  0.00  0.00      A     
ATOM    697  HD1 LYS A  49       6.590  -4.329 -30.430  0.00  0.00      A     
ATOM    698  HD2 LYS A  49       8.225  -4.836 -30.005  0.00  0.00      A     
ATOM    699  CE  LYS A  49       8.071  -3.653 -31.801  0.00  0.00      A     
ATOM    700  HE1 LYS A  49       9.165  -3.618 -31.832  0.00  0.00      A     
ATOM    701  HE2 LYS A  49       7.685  -2.665 -32.072  0.00  0.00      A     
ATOM    702  NZ  LYS A  49       7.551  -4.674 -32.738  0.00  0.00      A     
ATOM    703  HZ1 LYS A  49       7.930  -4.601 -33.676  0.00  0.00      A     
ATOM    704  HZ2 LYS A  49       6.540  -4.593 -32.849  0.00  0.00      A     
ATOM    705  HZ3 LYS A  49       7.754  -5.615 -32.414  0.00  0.00      A     
ATOM    706  C   LYS A  49       4.972  -3.590 -26.688  0.00  0.00      A     
ATOM    707  O   LYS A  49       5.506  -4.316 -25.853  0.00  0.00      A     
ATOM    708  N   GLN A  50       3.873  -2.885 -26.426  0.00  0.00      A     
ATOM    709  HN  GLN A  50       3.503  -2.352 -27.198  0.00  0.00      A     
ATOM    710  CA  GLN A  50       3.173  -2.784 -25.131  0.00  0.00      A     
ATOM    711  HA  GLN A  50       3.880  -2.400 -24.395  0.00  0.00      A     
ATOM    712  CB  GLN A  50       2.051  -1.738 -25.293  0.00  0.00      A     
ATOM    713  HB1 GLN A  50       1.335  -1.802 -24.476  0.00  0.00      A     
ATOM    714  HB2 GLN A  50       1.510  -1.916 -26.223  0.00  0.00      A     
ATOM    715  CG  GLN A  50       2.630  -0.318 -25.292  0.00  0.00      A     
ATOM    716  HG1 GLN A  50       3.357  -0.228 -26.097  0.00  0.00      A     
ATOM    717  HG2 GLN A  50       3.142  -0.130 -24.349  0.00  0.00      A     
ATOM    718  CD  GLN A  50       1.572   0.758 -25.484  0.00  0.00      A     
ATOM    719  OE1 GLN A  50       0.369   0.552 -25.372  0.00  0.00      A     
ATOM    720  NE2 GLN A  50       1.980   1.959 -25.772  0.00  0.00      A     
ATOM    721 HE21 GLN A  50       1.278   2.633 -26.055  0.00  0.00      A     
ATOM    722 HE22 GLN A  50       2.969   2.145 -25.869  0.00  0.00      A     
ATOM    723  C   GLN A  50       2.644  -4.108 -24.521  0.00  0.00      A     
ATOM    724  O   GLN A  50       2.865  -5.217 -25.020  0.00  0.00      A     
ATOM    725  N   TYR A  51       1.949  -3.988 -23.388  0.00  0.00      A     
ATOM    726  HN  TYR A  51       1.792  -3.052 -23.031  0.00  0.00      A     
ATOM    727  CA  TYR A  51       1.421  -5.091 -22.581  0.00  0.00      A     
ATOM    728  HA  TYR A  51       1.830  -6.039 -22.917  0.00  0.00      A     
ATOM    729  CB  TYR A  51       1.876  -4.873 -21.133  0.00  0.00      A     
ATOM    730  HB1 TYR A  51       1.484  -5.674 -20.511  0.00  0.00      A     
ATOM    731  HB2 TYR A  51       1.463  -3.934 -20.759  0.00  0.00      A     
ATOM    732  CG  TYR A  51       3.385  -4.839 -21.016  0.00  0.00      A     
ATOM    733  CD1 TYR A  51       4.116  -6.042 -21.050  0.00  0.00      A     
ATOM    734  HD1 TYR A  51       3.598  -6.991 -21.096  0.00  0.00      A     
ATOM    735  CE1 TYR A  51       5.523  -6.008 -21.071  0.00  0.00      A     
ATOM    736  HE1 TYR A  51       6.096  -6.921 -21.111  0.00  0.00      A     
ATOM    737  CZ  TYR A  51       6.199  -4.771 -21.093  0.00  0.00      A     
ATOM    738  OH  TYR A  51       7.551  -4.734 -21.164  0.00  0.00      A     
ATOM    739  HH  TYR A  51       7.913  -5.633 -21.309  0.00  0.00      A     
ATOM    740  CE2 TYR A  51       5.465  -3.569 -21.047  0.00  0.00      A     
ATOM    741  HE2 TYR A  51       6.000  -2.632 -21.069  0.00  0.00      A     
ATOM    742  CD2 TYR A  51       4.058  -3.601 -20.998  0.00  0.00      A     
ATOM    743  HD2 TYR A  51       3.494  -2.677 -20.990  0.00  0.00      A     
ATOM    744  C   TYR A  51      -0.104  -5.172 -22.685  0.00  0.00      A     
ATOM    745  O   TYR A  51      -0.787  -4.154 -22.593  0.00  0.00      A     
ATOM    746  N   LYS A  52      -0.661  -6.377 -22.850  0.00  0.00      A     
ATOM    747  HN  LYS A  52      -0.041  -7.185 -22.874  0.00  0.00      A     
ATOM    748  CA  LYS A  52      -2.121  -6.569 -23.024  0.00  0.00      A     
ATOM    749  HA  LYS A  52      -2.524  -5.734 -23.599  0.00  0.00      A     
ATOM    750  CB  LYS A  52      -2.398  -7.862 -23.812  0.00  0.00      A     
ATOM    751  HB1 LYS A  52      -3.475  -7.960 -23.942  0.00  0.00      A     
ATOM    752  HB2 LYS A  52      -2.063  -8.721 -23.236  0.00  0.00      A     
ATOM    753  CG  LYS A  52      -1.740  -7.916 -25.203  0.00  0.00      A     
ATOM    754  HG1 LYS A  52      -2.063  -8.834 -25.695  0.00  0.00      A     
ATOM    755  HG2 LYS A  52      -0.655  -7.951 -25.098  0.00  0.00      A     
ATOM    756  CD  LYS A  52      -2.127  -6.707 -26.069  0.00  0.00      A     
ATOM    757  HD1 LYS A  52      -1.707  -5.802 -25.631  0.00  0.00      A     
ATOM    758  HD2 LYS A  52      -3.212  -6.601 -26.084  0.00  0.00      A     
ATOM    759  CE  LYS A  52      -1.610  -6.791 -27.504  0.00  0.00      A     
ATOM    760  HE1 LYS A  52      -0.523  -6.915 -27.500  0.00  0.00      A     
ATOM    761  HE2 LYS A  52      -1.834  -5.833 -27.975  0.00  0.00      A     
ATOM    762  NZ  LYS A  52      -2.264  -7.868 -28.278  0.00  0.00      A     
ATOM    763  HZ1 LYS A  52      -3.268  -7.878 -28.115  0.00  0.00      A     
ATOM    764  HZ2 LYS A  52      -1.889  -8.780 -28.036  0.00  0.00      A     
ATOM    765  HZ3 LYS A  52      -2.108  -7.749 -29.278  0.00  0.00      A     
ATOM    766  C   LYS A  52      -2.927  -6.516 -21.721  0.00  0.00      A     
ATOM    767  O   LYS A  52      -4.074  -6.084 -21.733  0.00  0.00      A     
ATOM    768  N   GLY A  53      -2.303  -6.867 -20.599  0.00  0.00      A     
ATOM    769  HN  GLY A  53      -1.357  -7.199 -20.690  0.00  0.00      A     
ATOM    770  CA  GLY A  53      -2.898  -6.819 -19.255  0.00  0.00      A     
ATOM    771  HA1 GLY A  53      -3.863  -7.323 -19.267  0.00  0.00      A     
ATOM    772  HA2 GLY A  53      -3.080  -5.781 -18.995  0.00  0.00      A     
ATOM    773  C   GLY A  53      -2.019  -7.433 -18.155  0.00  0.00      A     
ATOM    774  O   GLY A  53      -0.808  -7.593 -18.348  0.00  0.00      A     
ATOM    775  N   ILE A  54      -2.595  -7.747 -16.988  0.00  0.00      A     
ATOM    776  HN  ILE A  54      -3.569  -7.498 -16.867  0.00  0.00      A     
ATOM    777  CA  ILE A  54      -1.858  -8.346 -15.845  0.00  0.00      A     
ATOM    778  HA  ILE A  54      -0.844  -7.945 -15.878  0.00  0.00      A     
ATOM    779  CB  ILE A  54      -2.420  -7.917 -14.470  0.00  0.00      A     
ATOM    780  HB  ILE A  54      -1.655  -8.183 -13.746  0.00  0.00      A     
ATOM    781  CG2 ILE A  54      -2.537  -6.394 -14.363  0.00  0.00      A     
ATOM    782 HG21 ILE A  54      -3.369  -6.035 -14.962  0.00  0.00      A     
ATOM    783 HG22 ILE A  54      -1.618  -5.923 -14.713  0.00  0.00      A     
ATOM    784 HG23 ILE A  54      -2.689  -6.114 -13.322  0.00  0.00      A     
ATOM    785  CG1 ILE A  54      -3.706  -8.631 -13.996  0.00  0.00      A     
ATOM    786 HG11 ILE A  54      -4.002  -8.198 -13.040  0.00  0.00      A     
ATOM    787 HG12 ILE A  54      -3.468  -9.679 -13.813  0.00  0.00      A     
ATOM    788  CD  ILE A  54      -4.918  -8.583 -14.929  0.00  0.00      A     
ATOM    789  HD1 ILE A  54      -4.697  -9.111 -15.854  0.00  0.00      A     
ATOM    790  HD2 ILE A  54      -5.189  -7.552 -15.142  0.00  0.00      A     
ATOM    791  HD3 ILE A  54      -5.763  -9.074 -14.445  0.00  0.00      A     
ATOM    792  C   ILE A  54      -1.677  -9.875 -15.895  0.00  0.00      A     
ATOM    793  O   ILE A  54      -0.862 -10.411 -15.139  0.00  0.00      A     
ATOM    794  N   ILE A  55      -2.360 -10.582 -16.804  0.00  0.00      A     
ATOM    795  HN  ILE A  55      -3.002 -10.073 -17.404  0.00  0.00      A     
ATOM    796  CA  ILE A  55      -2.211 -12.040 -17.055  0.00  0.00      A     
ATOM    797  HA  ILE A  55      -1.508 -12.437 -16.329  0.00  0.00      A     
ATOM    798  CB  ILE A  55      -3.520 -12.824 -16.803  0.00  0.00      A     
ATOM    799  HB  ILE A  55      -3.325 -13.873 -17.035  0.00  0.00      A     
ATOM    800  CG2 ILE A  55      -3.866 -12.746 -15.303  0.00  0.00      A     
ATOM    801 HG21 ILE A  55      -2.995 -13.006 -14.700  0.00  0.00      A     
ATOM    802 HG22 ILE A  55      -4.659 -13.453 -15.060  0.00  0.00      A     
ATOM    803 HG23 ILE A  55      -4.196 -11.742 -15.039  0.00  0.00      A     
ATOM    804  CG1 ILE A  55      -4.695 -12.354 -17.686  0.00  0.00      A     
ATOM    805 HG11 ILE A  55      -4.397 -12.427 -18.732  0.00  0.00      A     
ATOM    806 HG12 ILE A  55      -4.926 -11.313 -17.461  0.00  0.00      A     
ATOM    807  CD  ILE A  55      -5.981 -13.172 -17.503  0.00  0.00      A     
ATOM    808  HD1 ILE A  55      -5.773 -14.232 -17.647  0.00  0.00      A     
ATOM    809  HD2 ILE A  55      -6.721 -12.850 -18.236  0.00  0.00      A     
ATOM    810  HD3 ILE A  55      -6.395 -13.013 -16.508  0.00  0.00      A     
ATOM    811  C   ILE A  55      -1.544 -12.370 -18.406  0.00  0.00      A     
ATOM    812  O   ILE A  55      -1.092 -13.489 -18.622  0.00  0.00      A     
ATOM    813  N   ASP A  56      -1.306 -11.352 -19.231  0.00  0.00      A     
ATOM    814  HN  ASP A  56      -1.875 -10.526 -19.078  0.00  0.00      A     
ATOM    815  CA  ASP A  56      -0.285 -11.266 -20.289  0.00  0.00      A     
ATOM    816  HA  ASP A  56      -0.445 -12.072 -21.003  0.00  0.00      A     
ATOM    817  CB  ASP A  56      -0.531  -9.912 -20.989  0.00  0.00      A     
ATOM    818  HB1 ASP A  56      -0.477  -9.131 -20.239  0.00  0.00      A     
ATOM    819  HB2 ASP A  56      -1.548  -9.901 -21.371  0.00  0.00      A     
ATOM    820  CG  ASP A  56       0.415  -9.534 -22.134  0.00  0.00      A     
ATOM    821  OD1 ASP A  56       0.384 -10.198 -23.193  0.00  0.00      A     
ATOM    822  OD2 ASP A  56       1.129  -8.512 -21.999  0.00  0.00      A     
ATOM    823  C   ASP A  56       1.181 -11.369 -19.788  0.00  0.00      A     
ATOM    824  O   ASP A  56       2.095 -11.441 -20.604  0.00  0.00      A     
ATOM    825  N   CYS A  57       1.428 -11.334 -18.473  0.00  0.00      A     
ATOM    826  HN  CYS A  57       0.630 -11.353 -17.859  0.00  0.00      A     
ATOM    827  CA  CYS A  57       2.716 -10.908 -17.907  0.00  0.00      A     
ATOM    828  HA  CYS A  57       3.253 -10.322 -18.656  0.00  0.00      A     
ATOM    829  CB  CYS A  57       2.382  -9.969 -16.740  0.00  0.00      A     
ATOM    830  HB1 CYS A  57       1.913 -10.526 -15.929  0.00  0.00      A     
ATOM    831  HB2 CYS A  57       1.692  -9.190 -17.071  0.00  0.00      A     
ATOM    832  SG  CYS A  57       3.903  -9.199 -16.143  0.00  0.00      A     
ATOM    833  HG1 CYS A  57       3.977  -8.217 -17.061  0.00  0.00      A     
ATOM    834  C   CYS A  57       3.682 -12.044 -17.487  0.00  0.00      A     
ATOM    835  O   CYS A  57       4.762 -12.173 -18.066  0.00  0.00      A     
ATOM    836  N   VAL A  58       3.318 -12.888 -16.509  0.00  0.00      A     
ATOM    837  HN  VAL A  58       2.393 -12.771 -16.112  0.00  0.00      A     
ATOM    838  CA  VAL A  58       4.153 -14.017 -16.009  0.00  0.00      A     
ATOM    839  HA  VAL A  58       5.096 -13.609 -15.653  0.00  0.00      A     
ATOM    840  CB  VAL A  58       3.485 -14.750 -14.822  0.00  0.00      A     
ATOM    841  HB  VAL A  58       2.458 -14.993 -15.084  0.00  0.00      A     
ATOM    842  CG1 VAL A  58       4.185 -16.051 -14.409  0.00  0.00      A     
ATOM    843 HG11 VAL A  58       5.239 -15.866 -14.203  0.00  0.00      A     
ATOM    844 HG12 VAL A  58       4.096 -16.798 -15.198  0.00  0.00      A     
ATOM    845 HG13 VAL A  58       3.714 -16.457 -13.514  0.00  0.00      A     
ATOM    846  CG2 VAL A  58       3.470 -13.855 -13.578  0.00  0.00      A     
ATOM    847 HG21 VAL A  58       4.484 -13.713 -13.204  0.00  0.00      A     
ATOM    848 HG22 VAL A  58       2.873 -14.325 -12.796  0.00  0.00      A     
ATOM    849 HG23 VAL A  58       3.040 -12.884 -13.810  0.00  0.00      A     
ATOM    850  C   VAL A  58       4.534 -15.022 -17.099  0.00  0.00      A     
ATOM    851  O   VAL A  58       5.671 -15.485 -17.121  0.00  0.00      A     
ATOM    852  N   VAL A  59       3.639 -15.301 -18.051  0.00  0.00      A     
ATOM    853  HN  VAL A  59       2.698 -14.939 -17.910  0.00  0.00      A     
ATOM    854  CA  VAL A  59       3.902 -16.137 -19.254  0.00  0.00      A     
ATOM    855  HA  VAL A  59       4.336 -17.077 -18.916  0.00  0.00      A     
ATOM    856  CB  VAL A  59       2.606 -16.484 -20.019  0.00  0.00      A     
ATOM    857  HB  VAL A  59       2.865 -17.085 -20.890  0.00  0.00      A     
ATOM    858  CG1 VAL A  59       1.670 -17.344 -19.167  0.00  0.00      A     
ATOM    859 HG11 VAL A  59       2.192 -18.245 -18.847  0.00  0.00      A     
ATOM    860 HG12 VAL A  59       0.803 -17.636 -19.759  0.00  0.00      A     
ATOM    861 HG13 VAL A  59       1.333 -16.795 -18.290  0.00  0.00      A     
ATOM    862  CG2 VAL A  59       1.857 -15.241 -20.519  0.00  0.00      A     
ATOM    863 HG21 VAL A  59       1.628 -14.567 -19.697  0.00  0.00      A     
ATOM    864 HG22 VAL A  59       0.922 -15.547 -20.984  0.00  0.00      A     
ATOM    865 HG23 VAL A  59       2.459 -14.717 -21.260  0.00  0.00      A     
ATOM    866  C   VAL A  59       4.900 -15.555 -20.270  0.00  0.00      A     
ATOM    867  O   VAL A  59       5.294 -16.280 -21.184  0.00  0.00      A     
ATOM    868  N   ARG A  60       5.304 -14.281 -20.119  0.00  0.00      A     
ATOM    869  HN  ARG A  60       4.960 -13.813 -19.289  0.00  0.00      A     
ATOM    870  CA  ARG A  60       5.973 -13.440 -21.142  0.00  0.00      A     
ATOM    871  HA  ARG A  60       6.223 -14.041 -22.015  0.00  0.00      A     
ATOM    872  CB  ARG A  60       4.952 -12.365 -21.573  0.00  0.00      A     
ATOM    873  HB1 ARG A  60       4.573 -11.889 -20.670  0.00  0.00      A     
ATOM    874  HB2 ARG A  60       4.120 -12.866 -22.067  0.00  0.00      A     
ATOM    875  CG  ARG A  60       5.469 -11.244 -22.492  0.00  0.00      A     
ATOM    876  HG1 ARG A  60       5.798 -11.665 -23.444  0.00  0.00      A     
ATOM    877  HG2 ARG A  60       6.315 -10.745 -22.018  0.00  0.00      A     
ATOM    878  CD  ARG A  60       4.372 -10.193 -22.740  0.00  0.00      A     
ATOM    879  HD1 ARG A  60       3.891  -9.944 -21.792  0.00  0.00      A     
ATOM    880  HD2 ARG A  60       3.621 -10.613 -23.412  0.00  0.00      A     
ATOM    881  NE  ARG A  60       4.942  -8.963 -23.315  0.00  0.00      A     
ATOM    882  HE  ARG A  60       5.938  -8.787 -23.206  0.00  0.00      A     
ATOM    883  CZ  ARG A  60       4.343  -7.984 -23.934  0.00  0.00      A     
ATOM    884  NH1 ARG A  60       3.077  -7.890 -24.118  0.00  0.00      A     
ATOM    885 HH11 ARG A  60       2.763  -7.039 -24.558  0.00  0.00      A     
ATOM    886 HH12 ARG A  60       2.455  -8.487 -23.585  0.00  0.00      A     
ATOM    887  NH2 ARG A  60       5.055  -7.020 -24.384  0.00  0.00      A     
ATOM    888 HH21 ARG A  60       4.619  -6.178 -24.733  0.00  0.00      A     
ATOM    889 HH22 ARG A  60       6.030  -7.020 -24.082  0.00  0.00      A     
ATOM    890  C   ARG A  60       7.285 -12.796 -20.682  0.00  0.00      A     
ATOM    891  O   ARG A  60       8.314 -12.918 -21.350  0.00  0.00      A     
ATOM    892  N   ILE A  61       7.262 -12.049 -19.575  0.00  0.00      A     
ATOM    893  HN  ILE A  61       6.398 -11.999 -19.047  0.00  0.00      A     
ATOM    894  CA  ILE A  61       8.397 -11.172 -19.221  0.00  0.00      A     
ATOM    895  HA  ILE A  61       8.652 -10.678 -20.153  0.00  0.00      A     
ATOM    896  CB  ILE A  61       8.023  -9.995 -18.293  0.00  0.00      A     
ATOM    897  HB  ILE A  61       8.900  -9.349 -18.268  0.00  0.00      A     
ATOM    898  CG2 ILE A  61       6.877  -9.195 -18.953  0.00  0.00      A     
ATOM    899 HG21 ILE A  61       7.134  -8.956 -19.987  0.00  0.00      A     
ATOM    900 HG22 ILE A  61       6.695  -8.260 -18.427  0.00  0.00      A     
ATOM    901 HG23 ILE A  61       5.955  -9.776 -18.942  0.00  0.00      A     
ATOM    902  CG1 ILE A  61       7.695 -10.359 -16.832  0.00  0.00      A     
ATOM    903 HG11 ILE A  61       8.504 -10.967 -16.428  0.00  0.00      A     
ATOM    904 HG12 ILE A  61       6.772 -10.936 -16.788  0.00  0.00      A     
ATOM    905  CD  ILE A  61       7.565  -9.119 -15.932  0.00  0.00      A     
ATOM    906  HD1 ILE A  61       7.454  -9.428 -14.896  0.00  0.00      A     
ATOM    907  HD2 ILE A  61       6.694  -8.528 -16.209  0.00  0.00      A     
ATOM    908  HD3 ILE A  61       8.455  -8.497 -16.017  0.00  0.00      A     
ATOM    909  C   ILE A  61       9.717 -11.892 -18.858  0.00  0.00      A     
ATOM    910  O   ILE A  61      10.767 -11.364 -19.229  0.00  0.00      A     
ATOM    911  N   PRO A  62       9.723 -13.128 -18.307  0.00  0.00      A     
ATOM    912  CD  PRO A  62       8.631 -13.747 -17.565  0.00  0.00      A     
ATOM    913  HD1 PRO A  62       7.975 -14.271 -18.258  0.00  0.00      A     
ATOM    914  HD2 PRO A  62       8.054 -13.028 -16.988  0.00  0.00      A     
ATOM    915  CG  PRO A  62       9.296 -14.746 -16.625  0.00  0.00      A     
ATOM    916  HG1 PRO A  62       9.694 -14.220 -15.758  0.00  0.00      A     
ATOM    917  HG2 PRO A  62       8.618 -15.545 -16.324  0.00  0.00      A     
ATOM    918  CB  PRO A  62      10.455 -15.259 -17.466  0.00  0.00      A     
ATOM    919  HB1 PRO A  62      11.255 -15.665 -16.846  0.00  0.00      A     
ATOM    920  HB2 PRO A  62      10.090 -16.014 -18.160  0.00  0.00      A     
ATOM    921  CA  PRO A  62      10.905 -14.006 -18.226  0.00  0.00      A     
ATOM    922  HA  PRO A  62      11.636 -13.494 -17.609  0.00  0.00      A     
ATOM    923  C   PRO A  62      11.623 -14.400 -19.537  0.00  0.00      A     
ATOM    924  O   PRO A  62      12.643 -15.087 -19.456  0.00  0.00      A     
ATOM    925  N   LYS A  63      11.146 -13.998 -20.726  0.00  0.00      A     
ATOM    926  HN  LYS A  63      10.208 -13.611 -20.731  0.00  0.00      A     
ATOM    927  CA  LYS A  63      11.872 -14.104 -22.022  0.00  0.00      A     
ATOM    928  HA  LYS A  63      12.896 -14.425 -21.827  0.00  0.00      A     
ATOM    929  CB  LYS A  63      11.187 -15.145 -22.932  0.00  0.00      A     
ATOM    930  HB1 LYS A  63      10.173 -14.802 -23.115  0.00  0.00      A     
ATOM    931  HB2 LYS A  63      11.133 -16.104 -22.420  0.00  0.00      A     
ATOM    932  CG  LYS A  63      11.854 -15.368 -24.303  0.00  0.00      A     
ATOM    933  HG1 LYS A  63      11.958 -14.415 -24.820  0.00  0.00      A     
ATOM    934  HG2 LYS A  63      11.192 -15.984 -24.909  0.00  0.00      A     
ATOM    935  CD  LYS A  63      13.211 -16.081 -24.203  0.00  0.00      A     
ATOM    936  HD1 LYS A  63      13.026 -17.154 -24.156  0.00  0.00      A     
ATOM    937  HD2 LYS A  63      13.721 -15.800 -23.285  0.00  0.00      A     
ATOM    938  CE  LYS A  63      14.138 -15.802 -25.391  0.00  0.00      A     
ATOM    939  HE1 LYS A  63      13.609 -16.011 -26.325  0.00  0.00      A     
ATOM    940  HE2 LYS A  63      14.987 -16.490 -25.324  0.00  0.00      A     
ATOM    941  NZ  LYS A  63      14.632 -14.407 -25.380  0.00  0.00      A     
ATOM    942  HZ1 LYS A  63      15.365 -14.270 -26.071  0.00  0.00      A     
ATOM    943  HZ2 LYS A  63      15.017 -14.167 -24.468  0.00  0.00      A     
ATOM    944  HZ3 LYS A  63      13.891 -13.743 -25.572  0.00  0.00      A     
ATOM    945  C   LYS A  63      12.004 -12.766 -22.749  0.00  0.00      A     
ATOM    946  O   LYS A  63      13.016 -12.524 -23.404  0.00  0.00      A     
ATOM    947  N   GLU A  64      11.023 -11.879 -22.606  0.00  0.00      A     
ATOM    948  HN  GLU A  64      10.170 -12.193 -22.161  0.00  0.00      A     
ATOM    949  CA  GLU A  64      11.129 -10.476 -23.045  0.00  0.00      A     
ATOM    950  HA  GLU A  64      11.280 -10.433 -24.123  0.00  0.00      A     
ATOM    951  CB  GLU A  64       9.816  -9.762 -22.698  0.00  0.00      A     
ATOM    952  HB1 GLU A  64       9.749  -9.692 -21.614  0.00  0.00      A     
ATOM    953  HB2 GLU A  64       8.972 -10.355 -23.056  0.00  0.00      A     
ATOM    954  CG  GLU A  64       9.698  -8.349 -23.273  0.00  0.00      A     
ATOM    955  HG1 GLU A  64       9.534  -8.410 -24.351  0.00  0.00      A     
ATOM    956  HG2 GLU A  64      10.616  -7.788 -23.102  0.00  0.00      A     
ATOM    957  CD  GLU A  64       8.533  -7.637 -22.585  0.00  0.00      A     
ATOM    958  OE1 GLU A  64       7.396  -7.728 -23.098  0.00  0.00      A     
ATOM    959  OE2 GLU A  64       8.745  -7.038 -21.500  0.00  0.00      A     
ATOM    960  C   GLU A  64      12.309  -9.742 -22.382  0.00  0.00      A     
ATOM    961  O   GLU A  64      13.102  -9.093 -23.059  0.00  0.00      A     
ATOM    962  N   GLN A  65      12.452  -9.885 -21.063  0.00  0.00      A     
ATOM    963  HN  GLN A  65      11.775 -10.473 -20.592  0.00  0.00      A     
ATOM    964  CA  GLN A  65      13.381  -9.115 -20.224  0.00  0.00      A     
ATOM    965  HA  GLN A  65      14.151  -8.658 -20.846  0.00  0.00      A     
ATOM    966  CB  GLN A  65      12.576  -7.987 -19.548  0.00  0.00      A     
ATOM    967  HB1 GLN A  65      13.101  -7.672 -18.657  0.00  0.00      A     
ATOM    968  HB2 GLN A  65      11.596  -8.360 -19.243  0.00  0.00      A     
ATOM    969  CG  GLN A  65      12.404  -6.767 -20.468  0.00  0.00      A     
ATOM    970  HG1 GLN A  65      11.898  -7.084 -21.376  0.00  0.00      A     
ATOM    971  HG2 GLN A  65      13.381  -6.382 -20.749  0.00  0.00      A     
ATOM    972  CD  GLN A  65      11.607  -5.624 -19.847  0.00  0.00      A     
ATOM    973  OE1 GLN A  65      11.857  -5.134 -18.753  0.00  0.00      A     
ATOM    974  NE2 GLN A  65      10.584  -5.148 -20.504  0.00  0.00      A     
ATOM    975 HE21 GLN A  65       9.996  -4.485 -20.038  0.00  0.00      A     
ATOM    976 HE22 GLN A  65      10.218  -5.671 -21.290  0.00  0.00      A     
ATOM    977  C   GLN A  65      14.148  -9.967 -19.188  0.00  0.00      A     
ATOM    978  O   GLN A  65      15.295  -9.647 -18.869  0.00  0.00      A     
ATOM    979  N   GLY A  66      13.565 -11.060 -18.686  0.00  0.00      A     
ATOM    980  HN  GLY A  66      12.605 -11.231 -18.958  0.00  0.00      A     
ATOM    981  CA  GLY A  66      14.223 -12.079 -17.842  0.00  0.00      A     
ATOM    982  HA1 GLY A  66      15.276 -11.842 -17.709  0.00  0.00      A     
ATOM    983  HA2 GLY A  66      14.161 -13.043 -18.345  0.00  0.00      A     
ATOM    984  C   GLY A  66      13.605 -12.241 -16.450  0.00  0.00      A     
ATOM    985  O   GLY A  66      12.674 -11.520 -16.099  0.00  0.00      A     
ATOM    986  N   VAL A  67      14.094 -13.177 -15.631  0.00  0.00      A     
ATOM    987  HN  VAL A  67      14.825 -13.796 -15.973  0.00  0.00      A     
ATOM    988  CA  VAL A  67      13.563 -13.373 -14.256  0.00  0.00      A     
ATOM    989  HA  VAL A  67      12.497 -13.587 -14.346  0.00  0.00      A     
ATOM    990  CB  VAL A  67      14.185 -14.566 -13.508  0.00  0.00      A     
ATOM    991  HB  VAL A  67      13.788 -14.571 -12.492  0.00  0.00      A     
ATOM    992  CG1 VAL A  67      13.753 -15.880 -14.163  0.00  0.00      A     
ATOM    993 HG11 VAL A  67      12.666 -15.941 -14.193  0.00  0.00      A     
ATOM    994 HG12 VAL A  67      14.133 -16.716 -13.581  0.00  0.00      A     
ATOM    995 HG13 VAL A  67      14.143 -15.950 -15.177  0.00  0.00      A     
ATOM    996  CG2 VAL A  67      15.714 -14.521 -13.413  0.00  0.00      A     
ATOM    997 HG21 VAL A  67      16.034 -13.640 -12.860  0.00  0.00      A     
ATOM    998 HG22 VAL A  67      16.163 -14.507 -14.405  0.00  0.00      A     
ATOM    999 HG23 VAL A  67      16.070 -15.404 -12.882  0.00  0.00      A     
ATOM   1000  C   VAL A  67      13.635 -12.126 -13.369  0.00  0.00      A     
ATOM   1001  O   VAL A  67      12.667 -11.834 -12.672  0.00  0.00      A     
ATOM   1002  N   LEU A  68      14.709 -11.327 -13.443  0.00  0.00      A     
ATOM   1003  HN  LEU A  68      15.466 -11.593 -14.065  0.00  0.00      A     
ATOM   1004  CA  LEU A  68      14.824 -10.055 -12.705  0.00  0.00      A     
ATOM   1005  HA  LEU A  68      14.670 -10.275 -11.649  0.00  0.00      A     
ATOM   1006  CB  LEU A  68      16.262  -9.515 -12.862  0.00  0.00      A     
ATOM   1007  HB1 LEU A  68      16.430  -9.283 -13.908  0.00  0.00      A     
ATOM   1008  HB2 LEU A  68      16.965 -10.302 -12.587  0.00  0.00      A     
ATOM   1009  CG  LEU A  68      16.607  -8.254 -12.047  0.00  0.00      A     
ATOM   1010  HG  LEU A  68      15.865  -7.477 -12.218  0.00  0.00      A     
ATOM   1011  CD1 LEU A  68      16.701  -8.540 -10.550  0.00  0.00      A     
ATOM   1012 HD11 LEU A  68      17.476  -9.283 -10.361  0.00  0.00      A     
ATOM   1013 HD12 LEU A  68      15.748  -8.910 -10.180  0.00  0.00      A     
ATOM   1014 HD13 LEU A  68      16.949  -7.620 -10.021  0.00  0.00      A     
ATOM   1015  CD2 LEU A  68      17.955  -7.711 -12.505  0.00  0.00      A     
ATOM   1016 HD21 LEU A  68      17.929  -7.500 -13.572  0.00  0.00      A     
ATOM   1017 HD22 LEU A  68      18.734  -8.441 -12.311  0.00  0.00      A     
ATOM   1018 HD23 LEU A  68      18.185  -6.792 -11.971  0.00  0.00      A     
ATOM   1019  C   LEU A  68      13.741  -9.018 -13.094  0.00  0.00      A     
ATOM   1020  O   LEU A  68      13.421  -8.143 -12.294  0.00  0.00      A     
ATOM   1021  N   SER A  69      13.111  -9.134 -14.269  0.00  0.00      A     
ATOM   1022  HN  SER A  69      13.422  -9.873 -14.888  0.00  0.00      A     
ATOM   1023  CA  SER A  69      12.049  -8.223 -14.751  0.00  0.00      A     
ATOM   1024  HA  SER A  69      12.451  -7.211 -14.722  0.00  0.00      A     
ATOM   1025  CB  SER A  69      11.695  -8.520 -16.208  0.00  0.00      A     
ATOM   1026  HB1 SER A  69      12.614  -8.684 -16.771  0.00  0.00      A     
ATOM   1027  HB2 SER A  69      11.170  -7.666 -16.635  0.00  0.00      A     
ATOM   1028  OG  SER A  69      10.871  -9.658 -16.315  0.00  0.00      A     
ATOM   1029  HG1 SER A  69      11.453 -10.441 -16.215  0.00  0.00      A     
ATOM   1030  C   SER A  69      10.765  -8.192 -13.910  0.00  0.00      A     
ATOM   1031  O   SER A  69      10.025  -7.207 -13.966  0.00  0.00      A     
ATOM   1032  N   PHE A  70      10.520  -9.206 -13.073  0.00  0.00      A     
ATOM   1033  HN  PHE A  70      11.126 -10.017 -13.117  0.00  0.00      A     
ATOM   1034  CA  PHE A  70       9.518  -9.138 -11.997  0.00  0.00      A     
ATOM   1035  HA  PHE A  70       8.571  -8.787 -12.405  0.00  0.00      A     
ATOM   1036  CB  PHE A  70       9.321 -10.532 -11.395  0.00  0.00      A     
ATOM   1037  HB1 PHE A  70       8.697 -10.428 -10.512  0.00  0.00      A     
ATOM   1038  HB2 PHE A  70      10.288 -10.905 -11.060  0.00  0.00      A     
ATOM   1039  CG  PHE A  70       8.677 -11.563 -12.299  0.00  0.00      A     
ATOM   1040  CD1 PHE A  70       7.447 -11.293 -12.927  0.00  0.00      A     
ATOM   1041  HD1 PHE A  70       6.958 -10.342 -12.777  0.00  0.00      A     
ATOM   1042  CE1 PHE A  70       6.851 -12.254 -13.760  0.00  0.00      A     
ATOM   1043  HE1 PHE A  70       5.920 -12.027 -14.258  0.00  0.00      A     
ATOM   1044  CZ  PHE A  70       7.464 -13.507 -13.934  0.00  0.00      A     
ATOM   1045  HZ  PHE A  70       7.009 -14.256 -14.567  0.00  0.00      A     
ATOM   1046  CE2 PHE A  70       8.676 -13.793 -13.282  0.00  0.00      A     
ATOM   1047  HE2 PHE A  70       9.142 -14.761 -13.403  0.00  0.00      A     
ATOM   1048  CD2 PHE A  70       9.289 -12.817 -12.477  0.00  0.00      A     
ATOM   1049  HD2 PHE A  70      10.228 -13.036 -11.987  0.00  0.00      A     
ATOM   1050  C   PHE A  70       9.891  -8.173 -10.859  0.00  0.00      A     
ATOM   1051  O   PHE A  70       9.011  -7.587 -10.237  0.00  0.00      A     
ATOM   1052  N   TRP A  71      11.184  -7.980 -10.595  0.00  0.00      A     
ATOM   1053  HN  TRP A  71      11.858  -8.469 -11.171  0.00  0.00      A     
ATOM   1054  CA  TRP A  71      11.698  -7.141  -9.507  0.00  0.00      A     
ATOM   1055  HA  TRP A  71      10.929  -7.007  -8.752  0.00  0.00      A     
ATOM   1056  CB  TRP A  71      12.879  -7.855  -8.834  0.00  0.00      A     
ATOM   1057  HB1 TRP A  71      13.403  -7.143  -8.192  0.00  0.00      A     
ATOM   1058  HB2 TRP A  71      13.584  -8.196  -9.590  0.00  0.00      A     
ATOM   1059  CG  TRP A  71      12.466  -9.015  -7.986  0.00  0.00      A     
ATOM   1060  CD1 TRP A  71      12.099  -8.917  -6.691  0.00  0.00      A     
ATOM   1061  HD1 TRP A  71      12.093  -7.995  -6.122  0.00  0.00      A     
ATOM   1062  NE1 TRP A  71      11.648 -10.142  -6.247  0.00  0.00      A     
ATOM   1063  HE1 TRP A  71      11.156 -10.268  -5.366  0.00  0.00      A     
ATOM   1064  CE2 TRP A  71      11.743 -11.108  -7.219  0.00  0.00      A     
ATOM   1065  CZ2 TRP A  71      11.399 -12.466  -7.244  0.00  0.00      A     
ATOM   1066  HZ2 TRP A  71      10.975 -12.936  -6.370  0.00  0.00      A     
ATOM   1067  CH2 TRP A  71      11.622 -13.201  -8.420  0.00  0.00      A     
ATOM   1068  HH2 TRP A  71      11.372 -14.253  -8.460  0.00  0.00      A     
ATOM   1069  CZ3 TRP A  71      12.178 -12.565  -9.544  0.00  0.00      A     
ATOM   1070  HZ3 TRP A  71      12.351 -13.135 -10.447  0.00  0.00      A     
ATOM   1071  CE3 TRP A  71      12.500 -11.193  -9.509  0.00  0.00      A     
ATOM   1072  HE3 TRP A  71      12.903 -10.714 -10.385  0.00  0.00      A     
ATOM   1073  CD2 TRP A  71      12.287 -10.423  -8.346  0.00  0.00      A     
ATOM   1074  C   TRP A  71      12.096  -5.735  -9.953  0.00  0.00      A     
ATOM   1075  O   TRP A  71      11.728  -4.775  -9.269  0.00  0.00      A     
ATOM   1076  N   ARG A  72      12.828  -5.621 -11.078  0.00  0.00      A     
ATOM   1077  HN  ARG A  72      13.018  -6.500 -11.553  0.00  0.00      A     
ATOM   1078  CA  ARG A  72      13.522  -4.420 -11.607  0.00  0.00      A     
ATOM   1079  HA  ARG A  72      14.580  -4.677 -11.670  0.00  0.00      A     
ATOM   1080  CB  ARG A  72      13.098  -4.130 -13.062  0.00  0.00      A     
ATOM   1081  HB1 ARG A  72      12.014  -4.071 -13.136  0.00  0.00      A     
ATOM   1082  HB2 ARG A  72      13.436  -4.958 -13.687  0.00  0.00      A     
ATOM   1083  CG  ARG A  72      13.696  -2.814 -13.591  0.00  0.00      A     
ATOM   1084  HG1 ARG A  72      14.703  -2.672 -13.195  0.00  0.00      A     
ATOM   1085  HG2 ARG A  72      13.072  -2.000 -13.229  0.00  0.00      A     
ATOM   1086  CD  ARG A  72      13.755  -2.720 -15.118  0.00  0.00      A     
ATOM   1087  HD1 ARG A  72      13.797  -1.665 -15.386  0.00  0.00      A     
ATOM   1088  HD2 ARG A  72      12.847  -3.149 -15.546  0.00  0.00      A     
ATOM   1089  NE  ARG A  72      14.952  -3.392 -15.652  0.00  0.00      A     
ATOM   1090  HE  ARG A  72      15.583  -3.823 -14.991  0.00  0.00      A     
ATOM   1091  CZ  ARG A  72      15.263  -3.537 -16.915  0.00  0.00      A     
ATOM   1092  NH1 ARG A  72      14.562  -3.074 -17.886  0.00  0.00      A     
ATOM   1093 HH11 ARG A  72      14.780  -3.385 -18.815  0.00  0.00      A     
ATOM   1094 HH12 ARG A  72      13.706  -2.572 -17.693  0.00  0.00      A     
ATOM   1095  NH2 ARG A  72      16.307  -4.184 -17.279  0.00  0.00      A     
ATOM   1096 HH21 ARG A  72      16.451  -4.343 -18.261  0.00  0.00      A     
ATOM   1097 HH22 ARG A  72      16.842  -4.720 -16.612  0.00  0.00      A     
ATOM   1098  C   ARG A  72      13.480  -3.212 -10.662  0.00  0.00      A     
ATOM   1099  O   ARG A  72      12.577  -2.373 -10.717  0.00  0.00      A     
ATOM   1100  N   GLY A  73      14.420  -3.187  -9.718  0.00  0.00      A     
ATOM   1101  HN  GLY A  73      15.154  -3.888  -9.797  0.00  0.00      A     
ATOM   1102  CA  GLY A  73      14.611  -2.099  -8.753  0.00  0.00      A     
ATOM   1103  HA1 GLY A  73      14.649  -1.166  -9.303  0.00  0.00      A     
ATOM   1104  HA2 GLY A  73      15.584  -2.238  -8.280  0.00  0.00      A     
ATOM   1105  C   GLY A  73      13.581  -1.923  -7.624  0.00  0.00      A     
ATOM   1106  O   GLY A  73      13.467  -0.810  -7.108  0.00  0.00      A     
ATOM   1107  N   ASN A  74      12.859  -2.966  -7.186  0.00  0.00      A     
ATOM   1108  HN  ASN A  74      12.921  -3.846  -7.685  0.00  0.00      A     
ATOM   1109  CA  ASN A  74      12.024  -2.914  -5.962  0.00  0.00      A     
ATOM   1110  HA  ASN A  74      11.261  -2.151  -6.121  0.00  0.00      A     
ATOM   1111  CB  ASN A  74      11.293  -4.256  -5.763  0.00  0.00      A     
ATOM   1112  HB1 ASN A  74      10.949  -4.658  -6.714  0.00  0.00      A     
ATOM   1113  HB2 ASN A  74      10.418  -4.090  -5.135  0.00  0.00      A     
ATOM   1114  CG  ASN A  74      12.181  -5.279  -5.093  0.00  0.00      A     
ATOM   1115  OD1 ASN A  74      13.213  -5.659  -5.607  0.00  0.00      A     
ATOM   1116  ND2 ASN A  74      11.858  -5.686  -3.896  0.00  0.00      A     
ATOM   1117 HD21 ASN A  74      12.508  -6.290  -3.415  0.00  0.00      A     
ATOM   1118 HD22 ASN A  74      10.993  -5.401  -3.456  0.00  0.00      A     
ATOM   1119  C   ASN A  74      12.799  -2.474  -4.687  0.00  0.00      A     
ATOM   1120  O   ASN A  74      12.193  -1.974  -3.741  0.00  0.00      A     
ATOM   1121  N   LEU A  75      14.135  -2.563  -4.717  0.00  0.00      A     
ATOM   1122  HN  LEU A  75      14.514  -3.135  -5.458  0.00  0.00      A     
ATOM   1123  CA  LEU A  75      15.108  -1.798  -3.914  0.00  0.00      A     
ATOM   1124  HA  LEU A  75      15.303  -2.326  -2.982  0.00  0.00      A     
ATOM   1125  CB  LEU A  75      16.422  -1.827  -4.726  0.00  0.00      A     
ATOM   1126  HB1 LEU A  75      16.247  -1.404  -5.716  0.00  0.00      A     
ATOM   1127  HB2 LEU A  75      16.674  -2.880  -4.870  0.00  0.00      A     
ATOM   1128  CG  LEU A  75      17.658  -1.141  -4.109  0.00  0.00      A     
ATOM   1129  HG  LEU A  75      17.716  -1.360  -3.045  0.00  0.00      A     
ATOM   1130  CD1 LEU A  75      18.914  -1.681  -4.792  0.00  0.00      A     
ATOM   1131 HD11 LEU A  75      18.856  -1.534  -5.869  0.00  0.00      A     
ATOM   1132 HD12 LEU A  75      19.007  -2.747  -4.587  0.00  0.00      A     
ATOM   1133 HD13 LEU A  75      19.798  -1.181  -4.395  0.00  0.00      A     
ATOM   1134  CD2 LEU A  75      17.657   0.372  -4.332  0.00  0.00      A     
ATOM   1135 HD21 LEU A  75      18.630   0.783  -4.065  0.00  0.00      A     
ATOM   1136 HD22 LEU A  75      16.928   0.843  -3.678  0.00  0.00      A     
ATOM   1137 HD23 LEU A  75      17.438   0.608  -5.372  0.00  0.00      A     
ATOM   1138  C   LEU A  75      14.616  -0.379  -3.542  0.00  0.00      A     
ATOM   1139  O   LEU A  75      14.554  -0.023  -2.368  0.00  0.00      A     
ATOM   1140  N   ALA A  76      14.161   0.404  -4.526  0.00  0.00      A     
ATOM   1141  HN  ALA A  76      14.175   0.032  -5.469  0.00  0.00      A     
ATOM   1142  CA  ALA A  76      13.635   1.760  -4.331  0.00  0.00      A     
ATOM   1143  HA  ALA A  76      14.318   2.295  -3.670  0.00  0.00      A     
ATOM   1144  CB  ALA A  76      13.692   2.462  -5.692  0.00  0.00      A     
ATOM   1145  HB1 ALA A  76      13.324   3.485  -5.599  0.00  0.00      A     
ATOM   1146  HB2 ALA A  76      13.094   1.917  -6.420  0.00  0.00      A     
ATOM   1147  HB3 ALA A  76      14.724   2.491  -6.045  0.00  0.00      A     
ATOM   1148  C   ALA A  76      12.237   1.843  -3.650  0.00  0.00      A     
ATOM   1149  O   ALA A  76      11.826   2.919  -3.222  0.00  0.00      A     
ATOM   1150  N   ASN A  77      11.514   0.726  -3.481  0.00  0.00      A     
ATOM   1151  HN  ASN A  77      11.901  -0.138  -3.843  0.00  0.00      A     
ATOM   1152  CA  ASN A  77      10.363   0.612  -2.569  0.00  0.00      A     
ATOM   1153  HA  ASN A  77       9.872   1.582  -2.507  0.00  0.00      A     
ATOM   1154  CB  ASN A  77       9.352  -0.407  -3.157  0.00  0.00      A     
ATOM   1155  HB1 ASN A  77       9.717  -1.423  -3.016  0.00  0.00      A     
ATOM   1156  HB2 ASN A  77       9.267  -0.245  -4.230  0.00  0.00      A     
ATOM   1157  CG  ASN A  77       7.938  -0.341  -2.589  0.00  0.00      A     
ATOM   1158  OD1 ASN A  77       7.655   0.061  -1.471  0.00  0.00      A     
ATOM   1159  ND2 ASN A  77       6.946  -0.673  -3.360  0.00  0.00      A     
ATOM   1160 HD21 ASN A  77       6.031  -0.736  -2.962  0.00  0.00      A     
ATOM   1161 HD22 ASN A  77       7.129  -0.985  -4.320  0.00  0.00      A     
ATOM   1162  C   ASN A  77      10.817   0.234  -1.136  0.00  0.00      A     
ATOM   1163  O   ASN A  77      10.343   0.829  -0.167  0.00  0.00      A     
ATOM   1164  N   VAL A  78      11.769  -0.701  -0.991  0.00  0.00      A     
ATOM   1165  HN  VAL A  78      12.136  -1.143  -1.828  0.00  0.00      A     
ATOM   1166  CA  VAL A  78      12.215  -1.206   0.331  0.00  0.00      A     
ATOM   1167  HA  VAL A  78      11.325  -1.281   0.956  0.00  0.00      A     
ATOM   1168  CB  VAL A  78      12.797  -2.630   0.298  0.00  0.00      A     
ATOM   1169  HB  VAL A  78      13.066  -2.906   1.317  0.00  0.00      A     
ATOM   1170  CG1 VAL A  78      11.737  -3.616  -0.200  0.00  0.00      A     
ATOM   1171 HG11 VAL A  78      12.121  -4.633  -0.120  0.00  0.00      A     
ATOM   1172 HG12 VAL A  78      11.486  -3.420  -1.243  0.00  0.00      A     
ATOM   1173 HG13 VAL A  78      10.843  -3.521   0.409  0.00  0.00      A     
ATOM   1174  CG2 VAL A  78      14.028  -2.797  -0.585  0.00  0.00      A     
ATOM   1175 HG21 VAL A  78      14.420  -3.809  -0.475  0.00  0.00      A     
ATOM   1176 HG22 VAL A  78      14.808  -2.094  -0.299  0.00  0.00      A     
ATOM   1177 HG23 VAL A  78      13.742  -2.640  -1.619  0.00  0.00      A     
ATOM   1178  C   VAL A  78      13.140  -0.267   1.110  0.00  0.00      A     
ATOM   1179  O   VAL A  78      12.889  -0.087   2.298  0.00  0.00      A     
ATOM   1180  N   ILE A  79      14.095   0.450   0.493  0.00  0.00      A     
ATOM   1181  HN  ILE A  79      14.321   0.245  -0.478  0.00  0.00      A     
ATOM   1182  CA  ILE A  79      14.769   1.580   1.189  0.00  0.00      A     
ATOM   1183  HA  ILE A  79      15.201   1.186   2.110  0.00  0.00      A     
ATOM   1184  CB  ILE A  79      15.927   2.221   0.385  0.00  0.00      A     
ATOM   1185  HB  ILE A  79      16.608   1.422   0.094  0.00  0.00      A     
ATOM   1186  CG2 ILE A  79      15.454   2.923  -0.900  0.00  0.00      A     
ATOM   1187 HG21 ILE A  79      15.005   3.890  -0.676  0.00  0.00      A     
ATOM   1188 HG22 ILE A  79      14.740   2.302  -1.434  0.00  0.00      A     
ATOM   1189 HG23 ILE A  79      16.314   3.079  -1.547  0.00  0.00      A     
ATOM   1190  CG1 ILE A  79      16.688   3.216   1.304  0.00  0.00      A     
ATOM   1191 HG11 ILE A  79      17.058   2.672   2.175  0.00  0.00      A     
ATOM   1192 HG12 ILE A  79      16.002   3.983   1.662  0.00  0.00      A     
ATOM   1193  CD  ILE A  79      17.868   3.963   0.676  0.00  0.00      A     
ATOM   1194  HD1 ILE A  79      18.307   4.627   1.421  0.00  0.00      A     
ATOM   1195  HD2 ILE A  79      17.535   4.564  -0.169  0.00  0.00      A     
ATOM   1196  HD3 ILE A  79      18.629   3.260   0.353  0.00  0.00      A     
ATOM   1197  C   ILE A  79      13.760   2.656   1.605  0.00  0.00      A     
ATOM   1198  O   ILE A  79      13.793   3.148   2.727  0.00  0.00      A     
ATOM   1199  N   ARG A  80      12.812   2.977   0.715  0.00  0.00      A     
ATOM   1200  HN  ARG A  80      12.874   2.506  -0.177  0.00  0.00      A     
ATOM   1201  CA  ARG A  80      11.746   3.974   0.912  0.00  0.00      A     
ATOM   1202  HA  ARG A  80      12.205   4.917   1.212  0.00  0.00      A     
ATOM   1203  CB  ARG A  80      11.055   4.176  -0.441  0.00  0.00      A     
ATOM   1204  HB1 ARG A  80      10.670   3.228  -0.799  0.00  0.00      A     
ATOM   1205  HB2 ARG A  80      11.818   4.495  -1.149  0.00  0.00      A     
ATOM   1206  CG  ARG A  80       9.936   5.226  -0.434  0.00  0.00      A     
ATOM   1207  HG1 ARG A  80      10.382   6.165  -0.108  0.00  0.00      A     
ATOM   1208  HG2 ARG A  80       9.139   4.967   0.260  0.00  0.00      A     
ATOM   1209  CD  ARG A  80       9.352   5.429  -1.836  0.00  0.00      A     
ATOM   1210  HD1 ARG A  80      10.145   5.292  -2.574  0.00  0.00      A     
ATOM   1211  HD2 ARG A  80       9.035   6.470  -1.895  0.00  0.00      A     
ATOM   1212  NE  ARG A  80       8.191   4.594  -2.225  0.00  0.00      A     
ATOM   1213  HE  ARG A  80       7.669   4.915  -3.032  0.00  0.00      A     
ATOM   1214  CZ  ARG A  80       7.733   3.428  -1.853  0.00  0.00      A     
ATOM   1215  NH1 ARG A  80       8.138   2.730  -0.858  0.00  0.00      A     
ATOM   1216 HH11 ARG A  80       7.852   1.763  -0.795  0.00  0.00      A     
ATOM   1217 HH12 ARG A  80       8.908   3.060  -0.321  0.00  0.00      A     
ATOM   1218  NH2 ARG A  80       6.799   2.904  -2.552  0.00  0.00      A     
ATOM   1219 HH21 ARG A  80       6.453   2.000  -2.307  0.00  0.00      A     
ATOM   1220 HH22 ARG A  80       6.451   3.455  -3.336  0.00  0.00      A     
ATOM   1221  C   ARG A  80      10.768   3.638   2.038  0.00  0.00      A     
ATOM   1222  O   ARG A  80      10.167   4.555   2.593  0.00  0.00      A     
ATOM   1223  N   TYR A  81      10.620   2.367   2.404  0.00  0.00      A     
ATOM   1224  HN  TYR A  81      11.129   1.662   1.886  0.00  0.00      A     
ATOM   1225  CA  TYR A  81       9.810   1.947   3.554  0.00  0.00      A     
ATOM   1226  HA  TYR A  81       8.778   2.256   3.384  0.00  0.00      A     
ATOM   1227  CB  TYR A  81       9.836   0.417   3.655  0.00  0.00      A     
ATOM   1228  HB1 TYR A  81      10.858   0.087   3.842  0.00  0.00      A     
ATOM   1229  HB2 TYR A  81       9.515  -0.010   2.703  0.00  0.00      A     
ATOM   1230  CG  TYR A  81       8.939  -0.120   4.748  0.00  0.00      A     
ATOM   1231  CD1 TYR A  81       9.500  -0.674   5.917  0.00  0.00      A     
ATOM   1232  HD1 TYR A  81      10.576  -0.742   6.028  0.00  0.00      A     
ATOM   1233  CE1 TYR A  81       8.658  -1.130   6.950  0.00  0.00      A     
ATOM   1234  HE1 TYR A  81       9.069  -1.561   7.851  0.00  0.00      A     
ATOM   1235  CZ  TYR A  81       7.260  -1.042   6.810  0.00  0.00      A     
ATOM   1236  OH  TYR A  81       6.452  -1.490   7.801  0.00  0.00      A     
ATOM   1237  HH  TYR A  81       5.518  -1.494   7.519  0.00  0.00      A     
ATOM   1238  CE2 TYR A  81       6.700  -0.483   5.642  0.00  0.00      A     
ATOM   1239  HE2 TYR A  81       5.629  -0.390   5.559  0.00  0.00      A     
ATOM   1240  CD2 TYR A  81       7.541  -0.020   4.612  0.00  0.00      A     
ATOM   1241  HD2 TYR A  81       7.114   0.427   3.724  0.00  0.00      A     
ATOM   1242  C   TYR A  81      10.256   2.604   4.875  0.00  0.00      A     
ATOM   1243  O   TYR A  81       9.425   3.163   5.586  0.00  0.00      A     
ATOM   1244  N   PHE A  82      11.566   2.642   5.143  0.00  0.00      A     
ATOM   1245  HN  PHE A  82      12.197   2.194   4.492  0.00  0.00      A     
ATOM   1246  CA  PHE A  82      12.154   3.252   6.346  0.00  0.00      A     
ATOM   1247  HA  PHE A  82      11.748   2.727   7.214  0.00  0.00      A     
ATOM   1248  CB  PHE A  82      13.674   2.996   6.349  0.00  0.00      A     
ATOM   1249  HB1 PHE A  82      14.114   3.515   7.201  0.00  0.00      A     
ATOM   1250  HB2 PHE A  82      14.123   3.417   5.452  0.00  0.00      A     
ATOM   1251  CG  PHE A  82      14.066   1.529   6.430  0.00  0.00      A     
ATOM   1252  CD1 PHE A  82      14.246   0.913   7.682  0.00  0.00      A     
ATOM   1253  HD1 PHE A  82      14.094   1.474   8.593  0.00  0.00      A     
ATOM   1254  CE1 PHE A  82      14.621  -0.439   7.758  0.00  0.00      A     
ATOM   1255  HE1 PHE A  82      14.754  -0.897   8.726  0.00  0.00      A     
ATOM   1256  CZ  PHE A  82      14.804  -1.192   6.584  0.00  0.00      A     
ATOM   1257  HZ  PHE A  82      15.080  -2.237   6.646  0.00  0.00      A     
ATOM   1258  CE2 PHE A  82      14.611  -0.587   5.331  0.00  0.00      A     
ATOM   1259  HE2 PHE A  82      14.722  -1.169   4.424  0.00  0.00      A     
ATOM   1260  CD2 PHE A  82      14.253   0.771   5.256  0.00  0.00      A     
ATOM   1261  HD2 PHE A  82      14.113   1.227   4.290  0.00  0.00      A     
ATOM   1262  C   PHE A  82      11.777   4.744   6.559  0.00  0.00      A     
ATOM   1263  O   PHE A  82      11.173   5.045   7.590  0.00  0.00      A     
ATOM   1264  N   PRO A  83      12.008   5.687   5.613  0.00  0.00      A     
ATOM   1265  CD  PRO A  83      12.781   5.556   4.390  0.00  0.00      A     
ATOM   1266  HD1 PRO A  83      12.431   4.713   3.809  0.00  0.00      A     
ATOM   1267  HD2 PRO A  83      13.839   5.448   4.630  0.00  0.00      A     
ATOM   1268  CG  PRO A  83      12.573   6.845   3.597  0.00  0.00      A     
ATOM   1269  HG1 PRO A  83      13.453   7.103   3.007  0.00  0.00      A     
ATOM   1270  HG2 PRO A  83      11.697   6.746   2.955  0.00  0.00      A     
ATOM   1271  CB  PRO A  83      12.298   7.875   4.687  0.00  0.00      A     
ATOM   1272  HB1 PRO A  83      13.246   8.221   5.103  0.00  0.00      A     
ATOM   1273  HB2 PRO A  83      11.721   8.723   4.316  0.00  0.00      A     
ATOM   1274  CA  PRO A  83      11.543   7.071   5.750  0.00  0.00      A     
ATOM   1275  HA  PRO A  83      11.826   7.455   6.728  0.00  0.00      A     
ATOM   1276  C   PRO A  83      10.019   7.227   5.614  0.00  0.00      A     
ATOM   1277  O   PRO A  83       9.458   8.122   6.239  0.00  0.00      A     
ATOM   1278  N   THR A  84       9.321   6.352   4.872  0.00  0.00      A     
ATOM   1279  HN  THR A  84       9.832   5.628   4.382  0.00  0.00      A     
ATOM   1280  CA  THR A  84       7.833   6.355   4.823  0.00  0.00      A     
ATOM   1281  HA  THR A  84       7.492   7.351   4.540  0.00  0.00      A     
ATOM   1282  CB  THR A  84       7.250   5.358   3.808  0.00  0.00      A     
ATOM   1283  HB  THR A  84       7.522   4.341   4.090  0.00  0.00      A     
ATOM   1284  CG2 THR A  84       5.732   5.448   3.665  0.00  0.00      A     
ATOM   1285 HG21 THR A  84       5.405   4.803   2.851  0.00  0.00      A     
ATOM   1286 HG22 THR A  84       5.443   6.477   3.450  0.00  0.00      A     
ATOM   1287 HG23 THR A  84       5.246   5.120   4.584  0.00  0.00      A     
ATOM   1288  OG1 THR A  84       7.749   5.622   2.521  0.00  0.00      A     
ATOM   1289  HG1 THR A  84       8.679   5.338   2.541  0.00  0.00      A     
ATOM   1290  C   THR A  84       7.216   6.057   6.188  0.00  0.00      A     
ATOM   1291  O   THR A  84       6.262   6.719   6.584  0.00  0.00      A     
ATOM   1292  N   GLN A  85       7.787   5.109   6.937  0.00  0.00      A     
ATOM   1293  HN  GLN A  85       8.537   4.558   6.533  0.00  0.00      A     
ATOM   1294  CA  GLN A  85       7.450   4.888   8.347  0.00  0.00      A     
ATOM   1295  HA  GLN A  85       6.366   4.833   8.440  0.00  0.00      A     
ATOM   1296  CB  GLN A  85       8.072   3.562   8.831  0.00  0.00      A     
ATOM   1297  HB1 GLN A  85       8.119   3.561   9.922  0.00  0.00      A     
ATOM   1298  HB2 GLN A  85       9.095   3.492   8.459  0.00  0.00      A     
ATOM   1299  CG  GLN A  85       7.295   2.311   8.385  0.00  0.00      A     
ATOM   1300  HG1 GLN A  85       7.941   1.446   8.535  0.00  0.00      A     
ATOM   1301  HG2 GLN A  85       7.059   2.369   7.323  0.00  0.00      A     
ATOM   1302  CD  GLN A  85       6.008   2.084   9.178  0.00  0.00      A     
ATOM   1303  OE1 GLN A  85       5.347   2.990   9.655  0.00  0.00      A     
ATOM   1304  NE2 GLN A  85       5.588   0.863   9.380  0.00  0.00      A     
ATOM   1305 HE21 GLN A  85       4.765   0.780   9.948  0.00  0.00      A     
ATOM   1306 HE22 GLN A  85       6.105   0.067   9.040  0.00  0.00      A     
ATOM   1307  C   GLN A  85       7.904   6.047   9.250  0.00  0.00      A     
ATOM   1308  O   GLN A  85       7.093   6.579  10.006  0.00  0.00      A     
ATOM   1309  N   ALA A  86       9.174   6.461   9.169  0.00  0.00      A     
ATOM   1310  HN  ALA A  86       9.799   5.974   8.536  0.00  0.00      A     
ATOM   1311  CA  ALA A  86       9.759   7.453  10.076  0.00  0.00      A     
ATOM   1312  HA  ALA A  86       9.604   7.106  11.099  0.00  0.00      A     
ATOM   1313  CB  ALA A  86      11.271   7.504   9.831  0.00  0.00      A     
ATOM   1314  HB1 ALA A  86      11.699   6.506   9.933  0.00  0.00      A     
ATOM   1315  HB2 ALA A  86      11.739   8.161  10.566  0.00  0.00      A     
ATOM   1316  HB3 ALA A  86      11.478   7.888   8.834  0.00  0.00      A     
ATOM   1317  C   ALA A  86       9.121   8.856   9.993  0.00  0.00      A     
ATOM   1318  O   ALA A  86       8.754   9.410  11.026  0.00  0.00      A     
ATOM   1319  N   LEU A  87       8.921   9.433   8.801  0.00  0.00      A     
ATOM   1320  HN  LEU A  87       9.205   8.936   7.963  0.00  0.00      A     
ATOM   1321  CA  LEU A  87       8.311  10.769   8.654  0.00  0.00      A     
ATOM   1322  HA  LEU A  87       8.789  11.454   9.356  0.00  0.00      A     
ATOM   1323  CB  LEU A  87       8.547  11.294   7.225  0.00  0.00      A     
ATOM   1324  HB1 LEU A  87       7.809  12.073   7.040  0.00  0.00      A     
ATOM   1325  HB2 LEU A  87       8.347  10.490   6.517  0.00  0.00      A     
ATOM   1326  CG  LEU A  87       9.925  11.908   6.900  0.00  0.00      A     
ATOM   1327  HG  LEU A  87       9.955  12.074   5.824  0.00  0.00      A     
ATOM   1328  CD1 LEU A  87      10.111  13.260   7.585  0.00  0.00      A     
ATOM   1329 HD11 LEU A  87      11.048  13.705   7.251  0.00  0.00      A     
ATOM   1330 HD12 LEU A  87      10.139  13.143   8.667  0.00  0.00      A     
ATOM   1331 HD13 LEU A  87       9.295  13.930   7.314  0.00  0.00      A     
ATOM   1332  CD2 LEU A  87      11.129  11.041   7.262  0.00  0.00      A     
ATOM   1333 HD21 LEU A  87      11.196  10.916   8.342  0.00  0.00      A     
ATOM   1334 HD22 LEU A  87      12.041  11.522   6.907  0.00  0.00      A     
ATOM   1335 HD23 LEU A  87      11.038  10.071   6.782  0.00  0.00      A     
ATOM   1336  C   LEU A  87       6.809  10.792   9.016  0.00  0.00      A     
ATOM   1337  O   LEU A  87       6.308  11.802   9.512  0.00  0.00      A     
ATOM   1338  N   ASN A  88       6.100   9.670   8.857  0.00  0.00      A     
ATOM   1339  HN  ASN A  88       6.545   8.900   8.377  0.00  0.00      A     
ATOM   1340  CA  ASN A  88       4.723   9.477   9.328  0.00  0.00      A     
ATOM   1341  HA  ASN A  88       4.163  10.391   9.127  0.00  0.00      A     
ATOM   1342  CB  ASN A  88       4.121   8.348   8.459  0.00  0.00      A     
ATOM   1343  HB1 ASN A  88       4.681   7.430   8.625  0.00  0.00      A     
ATOM   1344  HB2 ASN A  88       4.236   8.608   7.408  0.00  0.00      A     
ATOM   1345  CG  ASN A  88       2.646   8.064   8.683  0.00  0.00      A     
ATOM   1346  OD1 ASN A  88       1.745   8.671   8.117  0.00  0.00      A     
ATOM   1347  ND2 ASN A  88       2.337   7.077   9.478  0.00  0.00      A     
ATOM   1348 HD21 ASN A  88       1.379   6.932   9.697  0.00  0.00      A     
ATOM   1349 HD22 ASN A  88       3.087   6.540   9.913  0.00  0.00      A     
ATOM   1350  C   ASN A  88       4.631   9.241  10.866  0.00  0.00      A     
ATOM   1351  O   ASN A  88       3.537   9.307  11.425  0.00  0.00      A     
ATOM   1352  N   PHE A  89       5.762   9.046  11.564  0.00  0.00      A     
ATOM   1353  HN  PHE A  89       6.623   8.995  11.035  0.00  0.00      A     
ATOM   1354  CA  PHE A  89       5.818   8.634  12.983  0.00  0.00      A     
ATOM   1355  HA  PHE A  89       4.804   8.579  13.379  0.00  0.00      A     
ATOM   1356  CB  PHE A  89       6.406   7.217  13.040  0.00  0.00      A     
ATOM   1357  HB1 PHE A  89       7.467   7.256  12.788  0.00  0.00      A     
ATOM   1358  HB2 PHE A  89       5.916   6.615  12.280  0.00  0.00      A     
ATOM   1359  CG  PHE A  89       6.240   6.493  14.362  0.00  0.00      A     
ATOM   1360  CD1 PHE A  89       7.092   6.773  15.448  0.00  0.00      A     
ATOM   1361  HD1 PHE A  89       7.862   7.524  15.355  0.00  0.00      A     
ATOM   1362  CE1 PHE A  89       6.947   6.074  16.659  0.00  0.00      A     
ATOM   1363  HE1 PHE A  89       7.601   6.292  17.491  0.00  0.00      A     
ATOM   1364  CZ  PHE A  89       5.966   5.076  16.780  0.00  0.00      A     
ATOM   1365  HZ  PHE A  89       5.872   4.520  17.702  0.00  0.00      A     
ATOM   1366  CE2 PHE A  89       5.122   4.784  15.694  0.00  0.00      A     
ATOM   1367  HE2 PHE A  89       4.388   3.994  15.777  0.00  0.00      A     
ATOM   1368  CD2 PHE A  89       5.253   5.497  14.490  0.00  0.00      A     
ATOM   1369  HD2 PHE A  89       4.613   5.257  13.652  0.00  0.00      A     
ATOM   1370  C   PHE A  89       6.602   9.576  13.920  0.00  0.00      A     
ATOM   1371  O   PHE A  89       6.178   9.791  15.052  0.00  0.00      A     
ATOM   1372  N   ALA A  90       7.704  10.195  13.486  0.00  0.00      A     
ATOM   1373  HN  ALA A  90       8.038   9.976  12.554  0.00  0.00      A     
ATOM   1374  CA  ALA A  90       8.539  11.081  14.317  0.00  0.00      A     
ATOM   1375  HA  ALA A  90       8.985  10.488  15.117  0.00  0.00      A     
ATOM   1376  CB  ALA A  90       9.671  11.620  13.432  0.00  0.00      A     
ATOM   1377  HB1 ALA A  90       9.260  12.210  12.611  0.00  0.00      A     
ATOM   1378  HB2 ALA A  90      10.250  10.791  13.023  0.00  0.00      A     
ATOM   1379  HB3 ALA A  90      10.333  12.252  14.027  0.00  0.00      A     
ATOM   1380  C   ALA A  90       7.753  12.225  14.999  0.00  0.00      A     
ATOM   1381  O   ALA A  90       8.001  12.572  16.155  0.00  0.00      A     
ATOM   1382  N   PHE A  91       6.723  12.733  14.318  0.00  0.00      A     
ATOM   1383  HN  PHE A  91       6.608  12.420  13.366  0.00  0.00      A     
ATOM   1384  CA  PHE A  91       5.823  13.782  14.810  0.00  0.00      A     
ATOM   1385  HA  PHE A  91       6.206  14.162  15.757  0.00  0.00      A     
ATOM   1386  CB  PHE A  91       5.842  14.962  13.820  0.00  0.00      A     
ATOM   1387  HB1 PHE A  91       5.370  15.824  14.287  0.00  0.00      A     
ATOM   1388  HB2 PHE A  91       5.234  14.691  12.963  0.00  0.00      A     
ATOM   1389  CG  PHE A  91       7.212  15.400  13.321  0.00  0.00      A     
ATOM   1390  CD1 PHE A  91       7.414  15.638  11.948  0.00  0.00      A     
ATOM   1391  HD1 PHE A  91       6.597  15.529  11.253  0.00  0.00      A     
ATOM   1392  CE1 PHE A  91       8.678  16.021  11.469  0.00  0.00      A     
ATOM   1393  HE1 PHE A  91       8.826  16.189  10.410  0.00  0.00      A     
ATOM   1394  CZ  PHE A  91       9.751  16.172  12.362  0.00  0.00      A     
ATOM   1395  HZ  PHE A  91      10.727  16.460  11.993  0.00  0.00      A     
ATOM   1396  CE2 PHE A  91       9.555  15.947  13.736  0.00  0.00      A     
ATOM   1397  HE2 PHE A  91      10.380  16.066  14.425  0.00  0.00      A     
ATOM   1398  CD2 PHE A  91       8.288  15.571  14.216  0.00  0.00      A     
ATOM   1399  HD2 PHE A  91       8.149  15.405  15.275  0.00  0.00      A     
ATOM   1400  C   PHE A  91       4.398  13.267  15.123  0.00  0.00      A     
ATOM   1401  O   PHE A  91       3.475  14.073  15.203  0.00  0.00      A     
ATOM   1402  N   LYS A  92       4.202  11.946  15.320  0.00  0.00      A     
ATOM   1403  HN  LYS A  92       5.031  11.360  15.284  0.00  0.00      A     
ATOM   1404  CA  LYS A  92       2.924  11.269  15.680  0.00  0.00      A     
ATOM   1405  HA  LYS A  92       2.293  11.210  14.795  0.00  0.00      A     
ATOM   1406  CB  LYS A  92       3.249   9.827  16.134  0.00  0.00      A     
ATOM   1407  HB1 LYS A  92       3.908   9.876  17.003  0.00  0.00      A     
ATOM   1408  HB2 LYS A  92       3.785   9.329  15.329  0.00  0.00      A     
ATOM   1409  CG  LYS A  92       2.041   8.934  16.470  0.00  0.00      A     
ATOM   1410  HG1 LYS A  92       1.472   8.750  15.557  0.00  0.00      A     
ATOM   1411  HG2 LYS A  92       1.396   9.433  17.193  0.00  0.00      A     
ATOM   1412  CD  LYS A  92       2.504   7.594  17.073  0.00  0.00      A     
ATOM   1413  HD1 LYS A  92       2.964   7.791  18.044  0.00  0.00      A     
ATOM   1414  HD2 LYS A  92       3.250   7.130  16.424  0.00  0.00      A     
ATOM   1415  CE  LYS A  92       1.321   6.630  17.250  0.00  0.00      A     
ATOM   1416  HE1 LYS A  92       1.037   6.239  16.269  0.00  0.00      A     
ATOM   1417  HE2 LYS A  92       0.472   7.192  17.652  0.00  0.00      A     
ATOM   1418  NZ  LYS A  92       1.646   5.517  18.176  0.00  0.00      A     
ATOM   1419  HZ1 LYS A  92       1.807   5.856  19.122  0.00  0.00      A     
ATOM   1420  HZ2 LYS A  92       2.463   4.966  17.908  0.00  0.00      A     
ATOM   1421  HZ3 LYS A  92       0.883   4.850  18.285  0.00  0.00      A     
ATOM   1422  C   LYS A  92       2.088  12.009  16.732  0.00  0.00      A     
ATOM   1423  O   LYS A  92       0.873  12.113  16.578  0.00  0.00      A     
ATOM   1424  N   ASP A  93       2.736  12.550  17.762  0.00  0.00      A     
ATOM   1425  HN  ASP A  93       3.744  12.431  17.783  0.00  0.00      A     
ATOM   1426  CA  ASP A  93       2.107  13.375  18.802  0.00  0.00      A     
ATOM   1427  HA  ASP A  93       1.241  12.840  19.197  0.00  0.00      A     
ATOM   1428  CB  ASP A  93       3.130  13.545  19.940  0.00  0.00      A     
ATOM   1429  HB1 ASP A  93       3.913  14.238  19.630  0.00  0.00      A     
ATOM   1430  HB2 ASP A  93       3.599  12.577  20.131  0.00  0.00      A     
ATOM   1431  CG  ASP A  93       2.522  14.028  21.257  0.00  0.00      A     
ATOM   1432  OD1 ASP A  93       3.186  13.881  22.305  0.00  0.00      A     
ATOM   1433  OD2 ASP A  93       1.388  14.553  21.263  0.00  0.00      A     
ATOM   1434  C   ASP A  93       1.593  14.728  18.253  0.00  0.00      A     
ATOM   1435  O   ASP A  93       0.387  14.982  18.265  0.00  0.00      A     
ATOM   1436  N   LYS A  94       2.478  15.548  17.658  0.00  0.00      A     
ATOM   1437  HN  LYS A  94       3.438  15.237  17.634  0.00  0.00      A     
ATOM   1438  CA  LYS A  94       2.126  16.803  16.951  0.00  0.00      A     
ATOM   1439  HA  LYS A  94       1.723  17.514  17.675  0.00  0.00      A     
ATOM   1440  CB  LYS A  94       3.392  17.428  16.329  0.00  0.00      A     
ATOM   1441  HB1 LYS A  94       3.921  16.663  15.763  0.00  0.00      A     
ATOM   1442  HB2 LYS A  94       4.046  17.761  17.137  0.00  0.00      A     
ATOM   1443  CG  LYS A  94       3.107  18.616  15.389  0.00  0.00      A     
ATOM   1444  HG1 LYS A  94       2.519  19.367  15.914  0.00  0.00      A     
ATOM   1445  HG2 LYS A  94       2.534  18.267  14.528  0.00  0.00      A     
ATOM   1446  CD  LYS A  94       4.402  19.259  14.877  0.00  0.00      A     
ATOM   1447  HD1 LYS A  94       5.013  18.487  14.408  0.00  0.00      A     
ATOM   1448  HD2 LYS A  94       4.955  19.688  15.712  0.00  0.00      A     
ATOM   1449  CE  LYS A  94       4.090  20.353  13.846  0.00  0.00      A     
ATOM   1450  HE1 LYS A  94       3.474  21.130  14.311  0.00  0.00      A     
ATOM   1451  HE2 LYS A  94       3.498  19.911  13.037  0.00  0.00      A     
ATOM   1452  NZ  LYS A  94       5.331  20.944  13.289  0.00  0.00      A     
ATOM   1453  HZ1 LYS A  94       5.128  21.524  12.478  0.00  0.00      A     
ATOM   1454  HZ2 LYS A  94       5.983  20.220  12.990  0.00  0.00      A     
ATOM   1455  HZ3 LYS A  94       5.811  21.534  13.964  0.00  0.00      A     
ATOM   1456  C   LYS A  94       1.011  16.596  15.924  0.00  0.00      A     
ATOM   1457  O   LYS A  94      -0.015  17.260  16.019  0.00  0.00      A     
ATOM   1458  N   TYR A  95       1.159  15.625  15.017  0.00  0.00      A     
ATOM   1459  HN  TYR A  95       2.033  15.112  15.044  0.00  0.00      A     
ATOM   1460  CA  TYR A  95       0.154  15.225  14.017  0.00  0.00      A     
ATOM   1461  HA  TYR A  95       0.016  16.044  13.314  0.00  0.00      A     
ATOM   1462  CB  TYR A  95       0.633  13.989  13.231  0.00  0.00      A     
ATOM   1463  HB1 TYR A  95      -0.176  13.679  12.568  0.00  0.00      A     
ATOM   1464  HB2 TYR A  95       0.787  13.179  13.945  0.00  0.00      A     
ATOM   1465  CG  TYR A  95       1.880  14.110  12.364  0.00  0.00      A     
ATOM   1466  CD1 TYR A  95       2.175  15.289  11.643  0.00  0.00      A     
ATOM   1467  HD1 TYR A  95       1.546  16.162  11.736  0.00  0.00      A     
ATOM   1468  CE1 TYR A  95       3.282  15.323  10.769  0.00  0.00      A     
ATOM   1469  HE1 TYR A  95       3.513  16.211  10.199  0.00  0.00      A     
ATOM   1470  CZ  TYR A  95       4.093  14.182  10.604  0.00  0.00      A     
ATOM   1471  OH  TYR A  95       5.115  14.196   9.715  0.00  0.00      A     
ATOM   1472  HH  TYR A  95       5.569  13.335   9.672  0.00  0.00      A     
ATOM   1473  CE2 TYR A  95       3.804  13.008  11.326  0.00  0.00      A     
ATOM   1474  HE2 TYR A  95       4.416  12.131  11.189  0.00  0.00      A     
ATOM   1475  CD2 TYR A  95       2.700  12.974  12.198  0.00  0.00      A     
ATOM   1476  HD2 TYR A  95       2.462  12.055  12.714  0.00  0.00      A     
ATOM   1477  C   TYR A  95      -1.235  14.927  14.615  0.00  0.00      A     
ATOM   1478  O   TYR A  95      -2.250  15.183  13.963  0.00  0.00      A     
ATOM   1479  N   LYS A  96      -1.306  14.416  15.853  0.00  0.00      A     
ATOM   1480  HN  LYS A  96      -0.430  14.209  16.326  0.00  0.00      A     
ATOM   1481  CA  LYS A  96      -2.554  14.277  16.627  0.00  0.00      A     
ATOM   1482  HA  LYS A  96      -3.347  13.963  15.953  0.00  0.00      A     
ATOM   1483  CB  LYS A  96      -2.364  13.210  17.727  0.00  0.00      A     
ATOM   1484  HB1 LYS A  96      -2.788  13.548  18.675  0.00  0.00      A     
ATOM   1485  HB2 LYS A  96      -1.303  13.021  17.893  0.00  0.00      A     
ATOM   1486  CG  LYS A  96      -3.041  11.899  17.311  0.00  0.00      A     
ATOM   1487  HG1 LYS A  96      -2.642  11.081  17.913  0.00  0.00      A     
ATOM   1488  HG2 LYS A  96      -2.805  11.695  16.265  0.00  0.00      A     
ATOM   1489  CD  LYS A  96      -4.564  11.970  17.524  0.00  0.00      A     
ATOM   1490  HD1 LYS A  96      -4.923  12.997  17.446  0.00  0.00      A     
ATOM   1491  HD2 LYS A  96      -4.784  11.620  18.534  0.00  0.00      A     
ATOM   1492  CE  LYS A  96      -5.304  11.091  16.515  0.00  0.00      A     
ATOM   1493  HE1 LYS A  96      -6.256  10.776  16.955  0.00  0.00      A     
ATOM   1494  HE2 LYS A  96      -4.715  10.186  16.333  0.00  0.00      A     
ATOM   1495  NZ  LYS A  96      -5.560  11.815  15.244  0.00  0.00      A     
ATOM   1496  HZ1 LYS A  96      -5.941  11.167  14.556  0.00  0.00      A     
ATOM   1497  HZ2 LYS A  96      -4.724  12.224  14.834  0.00  0.00      A     
ATOM   1498  HZ3 LYS A  96      -6.217  12.573  15.369  0.00  0.00      A     
ATOM   1499  C   LYS A  96      -3.065  15.595  17.209  0.00  0.00      A     
ATOM   1500  O   LYS A  96      -4.236  15.913  16.998  0.00  0.00      A     
ATOM   1501  N   GLN A  97      -2.221  16.373  17.885  0.00  0.00      A     
ATOM   1502  HN  GLN A  97      -1.266  16.049  18.003  0.00  0.00      A     
ATOM   1503  CA  GLN A  97      -2.656  17.624  18.532  0.00  0.00      A     
ATOM   1504  HA  GLN A  97      -3.517  17.389  19.157  0.00  0.00      A     
ATOM   1505  CB  GLN A  97      -1.570  18.202  19.460  0.00  0.00      A     
ATOM   1506  HB1 GLN A  97      -2.030  19.001  20.043  0.00  0.00      A     
ATOM   1507  HB2 GLN A  97      -0.783  18.652  18.852  0.00  0.00      A     
ATOM   1508  CG  GLN A  97      -0.909  17.215  20.443  0.00  0.00      A     
ATOM   1509  HG1 GLN A  97      -0.532  17.768  21.303  0.00  0.00      A     
ATOM   1510  HG2 GLN A  97      -0.043  16.778  19.953  0.00  0.00      A     
ATOM   1511  CD  GLN A  97      -1.806  16.086  20.949  0.00  0.00      A     
ATOM   1512  OE1 GLN A  97      -2.955  16.241  21.326  0.00  0.00      A     
ATOM   1513  NE2 GLN A  97      -1.329  14.872  21.004  0.00  0.00      A     
ATOM   1514 HE21 GLN A  97      -1.923  14.166  21.384  0.00  0.00      A     
ATOM   1515 HE22 GLN A  97      -0.332  14.721  20.826  0.00  0.00      A     
ATOM   1516  C   GLN A  97      -3.145  18.692  17.537  0.00  0.00      A     
ATOM   1517  O   GLN A  97      -4.168  19.331  17.781  0.00  0.00      A     
ATOM   1518  N   ILE A  98      -2.501  18.822  16.370  0.00  0.00      A     
ATOM   1519  HN  ILE A  98      -1.647  18.283  16.248  0.00  0.00      A     
ATOM   1520  CA  ILE A  98      -2.845  19.820  15.329  0.00  0.00      A     
ATOM   1521  HA  ILE A  98      -2.806  20.804  15.796  0.00  0.00      A     
ATOM   1522  CB  ILE A  98      -1.816  19.823  14.176  0.00  0.00      A     
ATOM   1523  HB  ILE A  98      -2.160  20.549  13.442  0.00  0.00      A     
ATOM   1524  CG2 ILE A  98      -0.451  20.314  14.687  0.00  0.00      A     
ATOM   1525 HG21 ILE A  98      -0.103  19.714  15.525  0.00  0.00      A     
ATOM   1526 HG22 ILE A  98      -0.535  21.350  15.012  0.00  0.00      A     
ATOM   1527 HG23 ILE A  98       0.292  20.271  13.898  0.00  0.00      A     
ATOM   1528  CG1 ILE A  98      -1.750  18.469  13.442  0.00  0.00      A     
ATOM   1529 HG11 ILE A  98      -2.760  18.145  13.213  0.00  0.00      A     
ATOM   1530 HG12 ILE A  98      -1.324  17.721  14.092  0.00  0.00      A     
ATOM   1531  CD  ILE A  98      -0.958  18.488  12.129  0.00  0.00      A     
ATOM   1532  HD1 ILE A  98      -1.347  19.264  11.469  0.00  0.00      A     
ATOM   1533  HD2 ILE A  98      -1.064  17.522  11.638  0.00  0.00      A     
ATOM   1534  HD3 ILE A  98       0.099  18.665  12.322  0.00  0.00      A     
ATOM   1535  C   ILE A  98      -4.260  19.711  14.734  0.00  0.00      A     
ATOM   1536  O   ILE A  98      -4.715  20.670  14.115  0.00  0.00      A     
ATOM   1537  N   PHE A  99      -4.945  18.573  14.895  0.00  0.00      A     
ATOM   1538  HN  PHE A  99      -4.477  17.836  15.399  0.00  0.00      A     
ATOM   1539  CA  PHE A  99      -6.270  18.291  14.305  0.00  0.00      A     
ATOM   1540  HA  PHE A  99      -6.767  19.232  14.063  0.00  0.00      A     
ATOM   1541  CB  PHE A  99      -6.078  17.498  12.993  0.00  0.00      A     
ATOM   1542  HB1 PHE A  99      -7.008  16.984  12.761  0.00  0.00      A     
ATOM   1543  HB2 PHE A  99      -5.321  16.726  13.140  0.00  0.00      A     
ATOM   1544  CG  PHE A  99      -5.747  18.324  11.761  0.00  0.00      A     
ATOM   1545  CD1 PHE A  99      -6.717  19.195  11.229  0.00  0.00      A     
ATOM   1546  HD1 PHE A  99      -7.682  19.292  11.711  0.00  0.00      A     
ATOM   1547  CE1 PHE A  99      -6.454  19.914  10.049  0.00  0.00      A     
ATOM   1548  HE1 PHE A  99      -7.212  20.564   9.634  0.00  0.00      A     
ATOM   1549  CZ  PHE A  99      -5.210  19.786   9.406  0.00  0.00      A     
ATOM   1550  HZ  PHE A  99      -5.007  20.343   8.500  0.00  0.00      A     
ATOM   1551  CE2 PHE A  99      -4.242  18.912   9.929  0.00  0.00      A     
ATOM   1552  HE2 PHE A  99      -3.296  18.791   9.417  0.00  0.00      A     
ATOM   1553  CD2 PHE A  99      -4.520  18.164  11.088  0.00  0.00      A     
ATOM   1554  HD2 PHE A  99      -3.797  17.446  11.441  0.00  0.00      A     
ATOM   1555  C   PHE A  99      -7.263  17.552  15.235  0.00  0.00      A     
ATOM   1556  O   PHE A  99      -8.411  17.351  14.849  0.00  0.00      A     
ATOM   1557  N   LEU A 100      -6.852  17.121  16.438  0.00  0.00      A     
ATOM   1558  HN  LEU A 100      -5.875  17.230  16.673  0.00  0.00      A     
ATOM   1559  CA  LEU A 100      -7.701  16.310  17.335  0.00  0.00      A     
ATOM   1560  HA  LEU A 100      -8.721  16.683  17.240  0.00  0.00      A     
ATOM   1561  CB  LEU A 100      -7.634  14.846  16.829  0.00  0.00      A     
ATOM   1562  HB1 LEU A 100      -6.791  14.361  17.317  0.00  0.00      A     
ATOM   1563  HB2 LEU A 100      -7.443  14.837  15.754  0.00  0.00      A     
ATOM   1564  CG  LEU A 100      -8.906  14.011  17.069  0.00  0.00      A     
ATOM   1565  HG  LEU A 100      -9.196  14.051  18.116  0.00  0.00      A     
ATOM   1566  CD1 LEU A 100     -10.069  14.467  16.196  0.00  0.00      A     
ATOM   1567 HD11 LEU A 100      -9.855  14.289  15.144  0.00  0.00      A     
ATOM   1568 HD12 LEU A 100     -10.251  15.529  16.334  0.00  0.00      A     
ATOM   1569 HD13 LEU A 100     -10.973  13.933  16.487  0.00  0.00      A     
ATOM   1570  CD2 LEU A 100      -8.630  12.555  16.693  0.00  0.00      A     
ATOM   1571 HD21 LEU A 100      -9.545  11.979  16.825  0.00  0.00      A     
ATOM   1572 HD22 LEU A 100      -7.875  12.150  17.363  0.00  0.00      A     
ATOM   1573 HD23 LEU A 100      -8.326  12.487  15.652  0.00  0.00      A     
ATOM   1574  C   LEU A 100      -7.374  16.415  18.849  0.00  0.00      A     
ATOM   1575  O   LEU A 100      -7.897  15.640  19.646  0.00  0.00      A     
ATOM   1576  N   GLY A 101      -6.514  17.345  19.278  0.00  0.00      A     
ATOM   1577  HN  GLY A 101      -6.153  18.002  18.601  0.00  0.00      A     
ATOM   1578  CA  GLY A 101      -5.954  17.409  20.646  0.00  0.00      A     
ATOM   1579  HA1 GLY A 101      -5.086  18.065  20.631  0.00  0.00      A     
ATOM   1580  HA2 GLY A 101      -5.600  16.414  20.917  0.00  0.00      A     
ATOM   1581  C   GLY A 101      -6.874  17.882  21.792  0.00  0.00      A     
ATOM   1582  O   GLY A 101      -6.389  18.496  22.745  0.00  0.00      A     
ATOM   1583  N   GLY A 102      -8.187  17.642  21.717  0.00  0.00      A     
ATOM   1584  HN  GLY A 102      -8.500  17.110  20.915  0.00  0.00      A     
ATOM   1585  CA  GLY A 102      -9.176  18.107  22.714  0.00  0.00      A     
ATOM   1586  HA1 GLY A 102      -9.216  19.195  22.699  0.00  0.00      A     
ATOM   1587  HA2 GLY A 102      -8.846  17.797  23.706  0.00  0.00      A     
ATOM   1588  C   GLY A 102     -10.615  17.600  22.539  0.00  0.00      A     
ATOM   1589  O   GLY A 102     -11.560  18.275  22.952  0.00  0.00      A     
ATOM   1590  N   VAL A 103     -10.795  16.442  21.895  0.00  0.00      A     
ATOM   1591  HN  VAL A 103      -9.974  15.910  21.640  0.00  0.00      A     
ATOM   1592  CA  VAL A 103     -12.103  15.874  21.486  0.00  0.00      A     
ATOM   1593  HA  VAL A 103     -12.873  16.200  22.186  0.00  0.00      A     
ATOM   1594  CB  VAL A 103     -12.514  16.354  20.078  0.00  0.00      A     
ATOM   1595  HB  VAL A 103     -13.401  15.806  19.777  0.00  0.00      A     
ATOM   1596  CG1 VAL A 103     -12.903  17.828  20.074  0.00  0.00      A     
ATOM   1597 HG11 VAL A 103     -12.037  18.453  20.285  0.00  0.00      A     
ATOM   1598 HG12 VAL A 103     -13.672  17.997  20.824  0.00  0.00      A     
ATOM   1599 HG13 VAL A 103     -13.299  18.104  19.102  0.00  0.00      A     
ATOM   1600  CG2 VAL A 103     -11.434  16.129  19.018  0.00  0.00      A     
ATOM   1601 HG21 VAL A 103     -10.561  16.749  19.220  0.00  0.00      A     
ATOM   1602 HG22 VAL A 103     -11.834  16.389  18.040  0.00  0.00      A     
ATOM   1603 HG23 VAL A 103     -11.144  15.080  19.007  0.00  0.00      A     
ATOM   1604  C   VAL A 103     -12.124  14.340  21.502  0.00  0.00      A     
ATOM   1605  O   VAL A 103     -11.084  13.691  21.564  0.00  0.00      A     
ATOM   1606  N   ASP A 104     -13.319  13.750  21.426  0.00  0.00      A     
ATOM   1607  HN  ASP A 104     -14.134  14.350  21.371  0.00  0.00      A     
ATOM   1608  CA  ASP A 104     -13.540  12.292  21.475  0.00  0.00      A     
ATOM   1609  HA  ASP A 104     -12.608  11.773  21.241  0.00  0.00      A     
ATOM   1610  CB  ASP A 104     -13.959  11.940  22.916  0.00  0.00      A     
ATOM   1611  HB1 ASP A 104     -14.986  12.274  23.080  0.00  0.00      A     
ATOM   1612  HB2 ASP A 104     -13.323  12.494  23.610  0.00  0.00      A     
ATOM   1613  CG  ASP A 104     -13.857  10.453  23.272  0.00  0.00      A     
ATOM   1614  OD1 ASP A 104     -14.581   9.614  22.689  0.00  0.00      A     
ATOM   1615  OD2 ASP A 104     -13.124  10.105  24.219  0.00  0.00      A     
ATOM   1616  C   ASP A 104     -14.612  11.841  20.459  0.00  0.00      A     
ATOM   1617  O   ASP A 104     -15.496  12.623  20.095  0.00  0.00      A     
ATOM   1618  N   LYS A 105     -14.599  10.562  20.052  0.00  0.00      A     
ATOM   1619  HN  LYS A 105     -13.871   9.969  20.430  0.00  0.00      A     
ATOM   1620  CA  LYS A 105     -15.726   9.904  19.352  0.00  0.00      A     
ATOM   1621  HA  LYS A 105     -15.780  10.252  18.325  0.00  0.00      A     
ATOM   1622  CB  LYS A 105     -15.539   8.384  19.368  0.00  0.00      A     
ATOM   1623  HB1 LYS A 105     -16.454   7.920  18.998  0.00  0.00      A     
ATOM   1624  HB2 LYS A 105     -15.412   8.071  20.402  0.00  0.00      A     
ATOM   1625  CG  LYS A 105     -14.370   7.839  18.548  0.00  0.00      A     
ATOM   1626  HG1 LYS A 105     -13.428   8.205  18.958  0.00  0.00      A     
ATOM   1627  HG2 LYS A 105     -14.470   8.152  17.510  0.00  0.00      A     
ATOM   1628  CD  LYS A 105     -14.430   6.310  18.658  0.00  0.00      A     
ATOM   1629  HD1 LYS A 105     -15.344   5.941  18.190  0.00  0.00      A     
ATOM   1630  HD2 LYS A 105     -14.456   6.043  19.715  0.00  0.00      A     
ATOM   1631  CE  LYS A 105     -13.230   5.628  18.009  0.00  0.00      A     
ATOM   1632  HE1 LYS A 105     -12.333   6.208  18.247  0.00  0.00      A     
ATOM   1633  HE2 LYS A 105     -13.366   5.625  16.923  0.00  0.00      A     
ATOM   1634  NZ  LYS A 105     -13.104   4.252  18.545  0.00  0.00      A     
ATOM   1635  HZ1 LYS A 105     -12.916   4.307  19.547  0.00  0.00      A     
ATOM   1636  HZ2 LYS A 105     -12.369   3.732  18.098  0.00  0.00      A     
ATOM   1637  HZ3 LYS A 105     -13.971   3.725  18.420  0.00  0.00      A     
ATOM   1638  C   LYS A 105     -17.078  10.188  20.011  0.00  0.00      A     
ATOM   1639  O   LYS A 105     -18.046  10.527  19.337  0.00  0.00      A     
ATOM   1640  N   ARG A 106     -17.117  10.088  21.343  0.00  0.00      A     
ATOM   1641  HN  ARG A 106     -16.234   9.826  21.779  0.00  0.00      A     
ATOM   1642  CA  ARG A 106     -18.300  10.225  22.222  0.00  0.00      A     
ATOM   1643  HA  ARG A 106     -19.024   9.446  21.976  0.00  0.00      A     
ATOM   1644  CB  ARG A 106     -17.834  10.016  23.670  0.00  0.00      A     
ATOM   1645  HB1 ARG A 106     -18.633  10.297  24.359  0.00  0.00      A     
ATOM   1646  HB2 ARG A 106     -16.968  10.649  23.876  0.00  0.00      A     
ATOM   1647  CG  ARG A 106     -17.478   8.541  23.904  0.00  0.00      A     
ATOM   1648  HG1 ARG A 106     -16.762   8.187  23.165  0.00  0.00      A     
ATOM   1649  HG2 ARG A 106     -18.386   7.950  23.801  0.00  0.00      A     
ATOM   1650  CD  ARG A 106     -16.909   8.313  25.301  0.00  0.00      A     
ATOM   1651  HD1 ARG A 106     -17.103   7.272  25.573  0.00  0.00      A     
ATOM   1652  HD2 ARG A 106     -17.432   8.963  26.000  0.00  0.00      A     
ATOM   1653  NE  ARG A 106     -15.461   8.566  25.365  0.00  0.00      A     
ATOM   1654  HE  ARG A 106     -15.003   8.994  24.568  0.00  0.00      A     
ATOM   1655  CZ  ARG A 106     -14.643   8.079  26.259  0.00  0.00      A     
ATOM   1656  NH1 ARG A 106     -15.027   7.500  27.334  0.00  0.00      A     
ATOM   1657 HH11 ARG A 106     -14.315   7.152  27.956  0.00  0.00      A     
ATOM   1658 HH12 ARG A 106     -16.006   7.510  27.569  0.00  0.00      A     
ATOM   1659  NH2 ARG A 106     -13.379   8.151  26.088  0.00  0.00      A     
ATOM   1660 HH21 ARG A 106     -12.780   7.547  26.619  0.00  0.00      A     
ATOM   1661 HH22 ARG A 106     -13.049   8.697  25.295  0.00  0.00      A     
ATOM   1662  C   ARG A 106     -19.075  11.535  22.082  0.00  0.00      A     
ATOM   1663  O   ARG A 106     -20.282  11.557  22.317  0.00  0.00      A     
ATOM   1664  N   THR A 107     -18.414  12.605  21.646  0.00  0.00      A     
ATOM   1665  HN  THR A 107     -17.419  12.497  21.512  0.00  0.00      A     
ATOM   1666  CA  THR A 107     -19.003  13.963  21.546  0.00  0.00      A     
ATOM   1667  HA  THR A 107     -20.090  13.882  21.563  0.00  0.00      A     
ATOM   1668  CB  THR A 107     -18.597  14.837  22.745  0.00  0.00      A     
ATOM   1669  HB  THR A 107     -18.776  15.884  22.522  0.00  0.00      A     
ATOM   1670  CG2 THR A 107     -19.413  14.461  23.977  0.00  0.00      A     
ATOM   1671 HG21 THR A 107     -19.183  13.443  24.288  0.00  0.00      A     
ATOM   1672 HG22 THR A 107     -20.475  14.543  23.752  0.00  0.00      A     
ATOM   1673 HG23 THR A 107     -19.183  15.148  24.789  0.00  0.00      A     
ATOM   1674  OG1 THR A 107     -17.237  14.657  23.086  0.00  0.00      A     
ATOM   1675  HG1 THR A 107     -16.695  15.099  22.399  0.00  0.00      A     
ATOM   1676  C   THR A 107     -18.705  14.716  20.249  0.00  0.00      A     
ATOM   1677  O   THR A 107     -19.406  15.683  19.948  0.00  0.00      A     
ATOM   1678  N   GLN A 108     -17.731  14.272  19.451  0.00  0.00      A     
ATOM   1679  HN  GLN A 108     -17.155  13.513  19.796  0.00  0.00      A     
ATOM   1680  CA  GLN A 108     -17.338  14.861  18.160  0.00  0.00      A     
ATOM   1681  HA  GLN A 108     -18.207  15.352  17.723  0.00  0.00      A     
ATOM   1682  CB  GLN A 108     -16.245  15.937  18.371  0.00  0.00      A     
ATOM   1683  HB1 GLN A 108     -16.024  16.365  17.396  0.00  0.00      A     
ATOM   1684  HB2 GLN A 108     -15.338  15.460  18.724  0.00  0.00      A     
ATOM   1685  CG  GLN A 108     -16.567  17.129  19.294  0.00  0.00      A     
ATOM   1686  HG1 GLN A 108     -17.591  17.460  19.119  0.00  0.00      A     
ATOM   1687  HG2 GLN A 108     -15.908  17.951  19.020  0.00  0.00      A     
ATOM   1688  CD  GLN A 108     -16.357  16.878  20.785  0.00  0.00      A     
ATOM   1689  OE1 GLN A 108     -15.790  15.891  21.235  0.00  0.00      A     
ATOM   1690  NE2 GLN A 108     -16.834  17.737  21.649  0.00  0.00      A     
ATOM   1691 HE21 GLN A 108     -16.654  17.567  22.619  0.00  0.00      A     
ATOM   1692 HE22 GLN A 108     -17.343  18.562  21.349  0.00  0.00      A     
ATOM   1693  C   GLN A 108     -16.888  13.775  17.138  0.00  0.00      A     
ATOM   1694  O   GLN A 108     -15.787  13.837  16.588  0.00  0.00      A     
ATOM   1695  N   PHE A 109     -17.694  12.723  16.922  0.00  0.00      A     
ATOM   1696  HN  PHE A 109     -18.570  12.701  17.427  0.00  0.00      A     
ATOM   1697  CA  PHE A 109     -17.353  11.535  16.093  0.00  0.00      A     
ATOM   1698  HA  PHE A 109     -16.545  11.009  16.593  0.00  0.00      A     
ATOM   1699  CB  PHE A 109     -18.557  10.578  16.035  0.00  0.00      A     
ATOM   1700  HB1 PHE A 109     -19.255  10.927  15.273  0.00  0.00      A     
ATOM   1701  HB2 PHE A 109     -19.092  10.620  16.980  0.00  0.00      A     
ATOM   1702  CG  PHE A 109     -18.210   9.120  15.767  0.00  0.00      A     
ATOM   1703  CD1 PHE A 109     -18.187   8.201  16.831  0.00  0.00      A     
ATOM   1704  HD1 PHE A 109     -18.413   8.536  17.832  0.00  0.00      A     
ATOM   1705  CE1 PHE A 109     -17.898   6.844  16.605  0.00  0.00      A     
ATOM   1706  HE1 PHE A 109     -17.894   6.146  17.430  0.00  0.00      A     
ATOM   1707  CZ  PHE A 109     -17.639   6.390  15.303  0.00  0.00      A     
ATOM   1708  HZ  PHE A 109     -17.443   5.341  15.122  0.00  0.00      A     
ATOM   1709  CE2 PHE A 109     -17.655   7.300  14.233  0.00  0.00      A     
ATOM   1710  HE2 PHE A 109     -17.467   6.947  13.228  0.00  0.00      A     
ATOM   1711  CD2 PHE A 109     -17.941   8.660  14.463  0.00  0.00      A     
ATOM   1712  HD2 PHE A 109     -17.956   9.351  13.633  0.00  0.00      A     
ATOM   1713  C   PHE A 109     -16.837  11.804  14.663  0.00  0.00      A     
ATOM   1714  O   PHE A 109     -16.028  11.035  14.142  0.00  0.00      A     
ATOM   1715  N   TRP A 110     -17.243  12.902  14.030  0.00  0.00      A     
ATOM   1716  HN  TRP A 110     -17.978  13.448  14.465  0.00  0.00      A     
ATOM   1717  CA  TRP A 110     -16.917  13.210  12.628  0.00  0.00      A     
ATOM   1718  HA  TRP A 110     -16.487  12.321  12.168  0.00  0.00      A     
ATOM   1719  CB  TRP A 110     -18.219  13.448  11.867  0.00  0.00      A     
ATOM   1720  HB1 TRP A 110     -17.989  13.757  10.853  0.00  0.00      A     
ATOM   1721  HB2 TRP A 110     -18.799  14.240  12.343  0.00  0.00      A     
ATOM   1722  CG  TRP A 110     -19.008  12.173  11.832  0.00  0.00      A     
ATOM   1723  CD1 TRP A 110     -19.985  11.843  12.704  0.00  0.00      A     
ATOM   1724  HD1 TRP A 110     -20.370  12.503  13.475  0.00  0.00      A     
ATOM   1725  NE1 TRP A 110     -20.325  10.514  12.541  0.00  0.00      A     
ATOM   1726  HE1 TRP A 110     -20.990  10.037  13.145  0.00  0.00      A     
ATOM   1727  CE2 TRP A 110     -19.574   9.920  11.548  0.00  0.00      A     
ATOM   1728  CZ2 TRP A 110     -19.493   8.609  11.060  0.00  0.00      A     
ATOM   1729  HZ2 TRP A 110     -20.097   7.835  11.499  0.00  0.00      A     
ATOM   1730  CH2 TRP A 110     -18.659   8.329   9.965  0.00  0.00      A     
ATOM   1731  HH2 TRP A 110     -18.639   7.335   9.536  0.00  0.00      A     
ATOM   1732  CZ3 TRP A 110     -17.873   9.353   9.411  0.00  0.00      A     
ATOM   1733  HZ3 TRP A 110     -17.245   9.146   8.552  0.00  0.00      A     
ATOM   1734  CE3 TRP A 110     -17.906  10.652   9.955  0.00  0.00      A     
ATOM   1735  HE3 TRP A 110     -17.296  11.432   9.521  0.00  0.00      A     
ATOM   1736  CD2 TRP A 110     -18.762  10.973  11.033  0.00  0.00      A     
ATOM   1737  C   TRP A 110     -15.827  14.270  12.446  0.00  0.00      A     
ATOM   1738  O   TRP A 110     -15.116  14.232  11.445  0.00  0.00      A     
ATOM   1739  N   LEU A 111     -15.508  15.029  13.497  0.00  0.00      A     
ATOM   1740  HN  LEU A 111     -16.171  15.101  14.260  0.00  0.00      A     
ATOM   1741  CA  LEU A 111     -14.133  15.488  13.736  0.00  0.00      A     
ATOM   1742  HA  LEU A 111     -13.762  15.939  12.814  0.00  0.00      A     
ATOM   1743  CB  LEU A 111     -14.181  16.583  14.812  0.00  0.00      A     
ATOM   1744  HB1 LEU A 111     -14.595  16.150  15.719  0.00  0.00      A     
ATOM   1745  HB2 LEU A 111     -14.860  17.364  14.469  0.00  0.00      A     
ATOM   1746  CG  LEU A 111     -12.838  17.240  15.174  0.00  0.00      A     
ATOM   1747  HG  LEU A 111     -12.210  16.502  15.666  0.00  0.00      A     
ATOM   1748  CD1 LEU A 111     -12.080  17.827  13.988  0.00  0.00      A     
ATOM   1749 HD11 LEU A 111     -11.826  17.046  13.276  0.00  0.00      A     
ATOM   1750 HD12 LEU A 111     -11.154  18.285  14.337  0.00  0.00      A     
ATOM   1751 HD13 LEU A 111     -12.694  18.584  13.503  0.00  0.00      A     
ATOM   1752  CD2 LEU A 111     -13.108  18.386  16.144  0.00  0.00      A     
ATOM   1753 HD21 LEU A 111     -13.723  18.029  16.964  0.00  0.00      A     
ATOM   1754 HD22 LEU A 111     -13.637  19.191  15.633  0.00  0.00      A     
ATOM   1755 HD23 LEU A 111     -12.164  18.768  16.533  0.00  0.00      A     
ATOM   1756  C   LEU A 111     -13.179  14.316  14.078  0.00  0.00      A     
ATOM   1757  O   LEU A 111     -12.048  14.295  13.602  0.00  0.00      A     
ATOM   1758  N   TYR A 112     -13.630  13.264  14.777  0.00  0.00      A     
ATOM   1759  HN  TYR A 112     -14.545  13.331  15.204  0.00  0.00      A     
ATOM   1760  CA  TYR A 112     -12.853  12.009  14.914  0.00  0.00      A     
ATOM   1761  HA  TYR A 112     -11.853  12.290  15.244  0.00  0.00      A     
ATOM   1762  CB  TYR A 112     -13.429  11.084  16.004  0.00  0.00      A     
ATOM   1763  HB1 TYR A 112     -14.152  10.400  15.570  0.00  0.00      A     
ATOM   1764  HB2 TYR A 112     -13.960  11.672  16.748  0.00  0.00      A     
ATOM   1765  CG  TYR A 112     -12.371  10.257  16.713  0.00  0.00      A     
ATOM   1766  CD1 TYR A 112     -11.764  10.738  17.891  0.00  0.00      A     
ATOM   1767  HD1 TYR A 112     -12.060  11.697  18.298  0.00  0.00      A     
ATOM   1768  CE1 TYR A 112     -10.744   9.993  18.515  0.00  0.00      A     
ATOM   1769  HE1 TYR A 112     -10.261  10.361  19.409  0.00  0.00      A     
ATOM   1770  CZ  TYR A 112     -10.319   8.774  17.953  0.00  0.00      A     
ATOM   1771  OH  TYR A 112      -9.303   8.080  18.524  0.00  0.00      A     
ATOM   1772  HH  TYR A 112      -9.099   7.288  18.030  0.00  0.00      A     
ATOM   1773  CE2 TYR A 112     -10.935   8.282  16.783  0.00  0.00      A     
ATOM   1774  HE2 TYR A 112     -10.608   7.354  16.342  0.00  0.00      A     
ATOM   1775  CD2 TYR A 112     -11.966   9.021  16.172  0.00  0.00      A     
ATOM   1776  HD2 TYR A 112     -12.436   8.654  15.268  0.00  0.00      A     
ATOM   1777  C   TYR A 112     -12.648  11.262  13.575  0.00  0.00      A     
ATOM   1778  O   TYR A 112     -11.701  10.489  13.439  0.00  0.00      A     
ATOM   1779  N   PHE A 113     -13.466  11.539  12.551  0.00  0.00      A     
ATOM   1780  HN  PHE A 113     -14.263  12.126  12.740  0.00  0.00      A     
ATOM   1781  CA  PHE A 113     -13.176  11.179  11.155  0.00  0.00      A     
ATOM   1782  HA  PHE A 113     -12.664  10.216  11.132  0.00  0.00      A     
ATOM   1783  CB  PHE A 113     -14.487  11.020  10.371  0.00  0.00      A     
ATOM   1784  HB1 PHE A 113     -15.023  11.965  10.349  0.00  0.00      A     
ATOM   1785  HB2 PHE A 113     -15.121  10.312  10.902  0.00  0.00      A     
ATOM   1786  CG  PHE A 113     -14.312  10.531   8.943  0.00  0.00      A     
ATOM   1787  CD1 PHE A 113     -14.144   9.159   8.686  0.00  0.00      A     
ATOM   1788  HD1 PHE A 113     -14.120   8.462   9.508  0.00  0.00      A     
ATOM   1789  CE1 PHE A 113     -14.025   8.692   7.364  0.00  0.00      A     
ATOM   1790  HE1 PHE A 113     -13.918   7.636   7.164  0.00  0.00      A     
ATOM   1791  CZ  PHE A 113     -14.059   9.601   6.294  0.00  0.00      A     
ATOM   1792  HZ  PHE A 113     -13.988   9.241   5.277  0.00  0.00      A     
ATOM   1793  CE2 PHE A 113     -14.209  10.975   6.545  0.00  0.00      A     
ATOM   1794  HE2 PHE A 113     -14.236  11.677   5.721  0.00  0.00      A     
ATOM   1795  CD2 PHE A 113     -14.339  11.439   7.867  0.00  0.00      A     
ATOM   1796  HD2 PHE A 113     -14.467  12.497   8.049  0.00  0.00      A     
ATOM   1797  C   PHE A 113     -12.231  12.199  10.497  0.00  0.00      A     
ATOM   1798  O   PHE A 113     -11.052  11.904  10.323  0.00  0.00      A     
ATOM   1799  N   ALA A 114     -12.702  13.412  10.193  0.00  0.00      A     
ATOM   1800  HN  ALA A 114     -13.663  13.625  10.442  0.00  0.00      A     
ATOM   1801  CA  ALA A 114     -11.976  14.427   9.421  0.00  0.00      A     
ATOM   1802  HA  ALA A 114     -11.726  14.008   8.445  0.00  0.00      A     
ATOM   1803  CB  ALA A 114     -12.939  15.593   9.190  0.00  0.00      A     
ATOM   1804  HB1 ALA A 114     -13.226  16.037  10.145  0.00  0.00      A     
ATOM   1805  HB2 ALA A 114     -13.834  15.240   8.676  0.00  0.00      A     
ATOM   1806  HB3 ALA A 114     -12.456  16.351   8.573  0.00  0.00      A     
ATOM   1807  C   ALA A 114     -10.654  14.913  10.059  0.00  0.00      A     
ATOM   1808  O   ALA A 114      -9.683  15.184   9.353  0.00  0.00      A     
ATOM   1809  N   GLY A 115     -10.568  14.972  11.388  0.00  0.00      A     
ATOM   1810  HN  GLY A 115     -11.402  14.759  11.926  0.00  0.00      A     
ATOM   1811  CA  GLY A 115      -9.363  15.353  12.141  0.00  0.00      A     
ATOM   1812  HA1 GLY A 115      -9.661  15.676  13.138  0.00  0.00      A     
ATOM   1813  HA2 GLY A 115      -8.868  16.192  11.654  0.00  0.00      A     
ATOM   1814  C   GLY A 115      -8.352  14.214  12.295  0.00  0.00      A     
ATOM   1815  O   GLY A 115      -7.145  14.428  12.203  0.00  0.00      A     
ATOM   1816  N   ASN A 116      -8.808  12.964  12.437  0.00  0.00      A     
ATOM   1817  HN  ASN A 116      -9.810  12.823  12.471  0.00  0.00      A     
ATOM   1818  CA  ASN A 116      -7.918  11.798  12.348  0.00  0.00      A     
ATOM   1819  HA  ASN A 116      -7.026  12.018  12.932  0.00  0.00      A     
ATOM   1820  CB  ASN A 116      -8.643  10.592  12.967  0.00  0.00      A     
ATOM   1821  HB1 ASN A 116      -9.378  10.214  12.258  0.00  0.00      A     
ATOM   1822  HB2 ASN A 116      -9.167  10.893  13.873  0.00  0.00      A     
ATOM   1823  CG  ASN A 116      -7.701   9.475  13.355  0.00  0.00      A     
ATOM   1824  OD1 ASN A 116      -6.588   9.700  13.801  0.00  0.00      A     
ATOM   1825  ND2 ASN A 116      -8.105   8.244  13.242  0.00  0.00      A     
ATOM   1826 HD21 ASN A 116      -7.470   7.521  13.507  0.00  0.00      A     
ATOM   1827 HD22 ASN A 116      -9.069   8.062  12.960  0.00  0.00      A     
ATOM   1828  C   ASN A 116      -7.421  11.530  10.908  0.00  0.00      A     
ATOM   1829  O   ASN A 116      -6.249  11.213  10.697  0.00  0.00      A     
ATOM   1830  N   LEU A 117      -8.285  11.747   9.915  0.00  0.00      A     
ATOM   1831  HN  LEU A 117      -9.252  11.930  10.165  0.00  0.00      A     
ATOM   1832  CA  LEU A 117      -7.947  11.812   8.494  0.00  0.00      A     
ATOM   1833  HA  LEU A 117      -7.528  10.851   8.195  0.00  0.00      A     
ATOM   1834  CB  LEU A 117      -9.259  12.051   7.725  0.00  0.00      A     
ATOM   1835  HB1 LEU A 117      -9.699  12.984   8.066  0.00  0.00      A     
ATOM   1836  HB2 LEU A 117      -9.959  11.249   7.966  0.00  0.00      A     
ATOM   1837  CG  LEU A 117      -9.123  12.130   6.200  0.00  0.00      A     
ATOM   1838  HG  LEU A 117      -8.436  12.929   5.924  0.00  0.00      A     
ATOM   1839  CD1 LEU A 117      -8.611  10.811   5.640  0.00  0.00      A     
ATOM   1840 HD11 LEU A 117      -8.692  10.839   4.558  0.00  0.00      A     
ATOM   1841 HD12 LEU A 117      -9.218   9.989   6.019  0.00  0.00      A     
ATOM   1842 HD13 LEU A 117      -7.568  10.677   5.915  0.00  0.00      A     
ATOM   1843  CD2 LEU A 117     -10.484  12.424   5.587  0.00  0.00      A     
ATOM   1844 HD21 LEU A 117     -10.393  12.489   4.504  0.00  0.00      A     
ATOM   1845 HD22 LEU A 117     -10.843  13.383   5.957  0.00  0.00      A     
ATOM   1846 HD23 LEU A 117     -11.201  11.644   5.847  0.00  0.00      A     
ATOM   1847  C   LEU A 117      -6.887  12.887   8.202  0.00  0.00      A     
ATOM   1848  O   LEU A 117      -5.865  12.572   7.597  0.00  0.00      A     
ATOM   1849  N   ALA A 118      -7.077  14.115   8.693  0.00  0.00      A     
ATOM   1850  HN  ALA A 118      -7.980  14.331   9.103  0.00  0.00      A     
ATOM   1851  CA  ALA A 118      -6.125  15.221   8.562  0.00  0.00      A     
ATOM   1852  HA  ALA A 118      -5.845  15.303   7.510  0.00  0.00      A     
ATOM   1853  CB  ALA A 118      -6.855  16.511   8.932  0.00  0.00      A     
ATOM   1854  HB1 ALA A 118      -7.145  16.497   9.982  0.00  0.00      A     
ATOM   1855  HB2 ALA A 118      -7.742  16.629   8.308  0.00  0.00      A     
ATOM   1856  HB3 ALA A 118      -6.200  17.357   8.742  0.00  0.00      A     
ATOM   1857  C   ALA A 118      -4.802  15.038   9.348  0.00  0.00      A     
ATOM   1858  O   ALA A 118      -3.748  15.403   8.827  0.00  0.00      A     
ATOM   1859  N   SER A 119      -4.793  14.354  10.507  0.00  0.00      A     
ATOM   1860  HN  SER A 119      -5.679  14.189  10.976  0.00  0.00      A     
ATOM   1861  CA  SER A 119      -3.545  13.803  11.098  0.00  0.00      A     
ATOM   1862  HA  SER A 119      -2.892  14.627  11.389  0.00  0.00      A     
ATOM   1863  CB  SER A 119      -3.787  12.907  12.324  0.00  0.00      A     
ATOM   1864  HB1 SER A 119      -2.838  12.447  12.604  0.00  0.00      A     
ATOM   1865  HB2 SER A 119      -4.479  12.109  12.067  0.00  0.00      A     
ATOM   1866  OG  SER A 119      -4.279  13.596  13.455  0.00  0.00      A     
ATOM   1867  HG1 SER A 119      -3.674  14.359  13.596  0.00  0.00      A     
ATOM   1868  C   SER A 119      -2.775  12.939  10.092  0.00  0.00      A     
ATOM   1869  O   SER A 119      -1.565  13.081   9.939  0.00  0.00      A     
ATOM   1870  N   GLY A 120      -3.485  12.065   9.369  0.00  0.00      A     
ATOM   1871  HN  GLY A 120      -4.482  12.009   9.550  0.00  0.00      A     
ATOM   1872  CA  GLY A 120      -2.936  11.265   8.267  0.00  0.00      A     
ATOM   1873  HA1 GLY A 120      -3.691  10.543   7.963  0.00  0.00      A     
ATOM   1874  HA2 GLY A 120      -2.054  10.727   8.617  0.00  0.00      A     
ATOM   1875  C   GLY A 120      -2.542  12.073   7.021  0.00  0.00      A     
ATOM   1876  O   GLY A 120      -1.545  11.738   6.380  0.00  0.00      A     
ATOM   1877  N   GLY A 121      -3.283  13.133   6.692  0.00  0.00      A     
ATOM   1878  HN  GLY A 121      -4.134  13.282   7.224  0.00  0.00      A     
ATOM   1879  CA  GLY A 121      -2.953  14.110   5.645  0.00  0.00      A     
ATOM   1880  HA1 GLY A 121      -3.735  14.869   5.600  0.00  0.00      A     
ATOM   1881  HA2 GLY A 121      -2.895  13.614   4.677  0.00  0.00      A     
ATOM   1882  C   GLY A 121      -1.623  14.816   5.901  0.00  0.00      A     
ATOM   1883  O   GLY A 121      -0.683  14.624   5.134  0.00  0.00      A     
ATOM   1884  N   ALA A 122      -1.489  15.500   7.039  0.00  0.00      A     
ATOM   1885  HN  ALA A 122      -2.304  15.601   7.636  0.00  0.00      A     
ATOM   1886  CA  ALA A 122      -0.245  16.145   7.468  0.00  0.00      A     
ATOM   1887  HA  ALA A 122       0.022  16.903   6.730  0.00  0.00      A     
ATOM   1888  CB  ALA A 122      -0.522  16.850   8.802  0.00  0.00      A     
ATOM   1889  HB1 ALA A 122      -0.819  16.122   9.559  0.00  0.00      A     
ATOM   1890  HB2 ALA A 122      -1.324  17.577   8.671  0.00  0.00      A     
ATOM   1891  HB3 ALA A 122       0.374  17.376   9.133  0.00  0.00      A     
ATOM   1892  C   ALA A 122       0.948  15.168   7.568  0.00  0.00      A     
ATOM   1893  O   ALA A 122       2.015  15.436   7.010  0.00  0.00      A     
ATOM   1894  N   ALA A 123       0.764  14.000   8.197  0.00  0.00      A     
ATOM   1895  HN  ALA A 123      -0.112  13.846   8.685  0.00  0.00      A     
ATOM   1896  CA  ALA A 123       1.788  12.950   8.275  0.00  0.00      A     
ATOM   1897  HA  ALA A 123       2.688  13.375   8.708  0.00  0.00      A     
ATOM   1898  CB  ALA A 123       1.260  11.855   9.209  0.00  0.00      A     
ATOM   1899  HB1 ALA A 123       0.391  11.367   8.769  0.00  0.00      A     
ATOM   1900  HB2 ALA A 123       0.975  12.290  10.166  0.00  0.00      A     
ATOM   1901  HB3 ALA A 123       2.036  11.111   9.386  0.00  0.00      A     
ATOM   1902  C   ALA A 123       2.198  12.374   6.904  0.00  0.00      A     
ATOM   1903  O   ALA A 123       3.382  12.175   6.620  0.00  0.00      A     
ATOM   1904  N   GLY A 124       1.223  12.156   6.018  0.00  0.00      A     
ATOM   1905  HN  GLY A 124       0.274  12.373   6.303  0.00  0.00      A     
ATOM   1906  CA  GLY A 124       1.438  11.633   4.668  0.00  0.00      A     
ATOM   1907  HA1 GLY A 124       0.482  11.324   4.252  0.00  0.00      A     
ATOM   1908  HA2 GLY A 124       2.092  10.762   4.715  0.00  0.00      A     
ATOM   1909  C   GLY A 124       2.065  12.648   3.710  0.00  0.00      A     
ATOM   1910  O   GLY A 124       2.989  12.286   2.994  0.00  0.00      A     
ATOM   1911  N   ALA A 125       1.627  13.909   3.722  0.00  0.00      A     
ATOM   1912  HN  ALA A 125       0.841  14.142   4.322  0.00  0.00      A     
ATOM   1913  CA  ALA A 125       2.197  14.997   2.922  0.00  0.00      A     
ATOM   1914  HA  ALA A 125       2.257  14.684   1.880  0.00  0.00      A     
ATOM   1915  CB  ALA A 125       1.248  16.200   3.006  0.00  0.00      A     
ATOM   1916  HB1 ALA A 125       1.630  17.018   2.393  0.00  0.00      A     
ATOM   1917  HB2 ALA A 125       1.157  16.544   4.038  0.00  0.00      A     
ATOM   1918  HB3 ALA A 125       0.258  15.923   2.640  0.00  0.00      A     
ATOM   1919  C   ALA A 125       3.623  15.362   3.378  0.00  0.00      A     
ATOM   1920  O   ALA A 125       4.536  15.445   2.558  0.00  0.00      A     
ATOM   1921  N   THR A 126       3.848  15.468   4.692  0.00  0.00      A     
ATOM   1922  HN  THR A 126       3.050  15.412   5.316  0.00  0.00      A     
ATOM   1923  CA  THR A 126       5.192  15.686   5.279  0.00  0.00      A     
ATOM   1924  HA  THR A 126       5.644  16.553   4.798  0.00  0.00      A     
ATOM   1925  CB  THR A 126       5.118  15.993   6.782  0.00  0.00      A     
ATOM   1926  HB  THR A 126       4.796  15.101   7.318  0.00  0.00      A     
ATOM   1927  CG2 THR A 126       6.437  16.491   7.358  0.00  0.00      A     
ATOM   1928 HG21 THR A 126       6.296  16.766   8.404  0.00  0.00      A     
ATOM   1929 HG22 THR A 126       6.784  17.362   6.801  0.00  0.00      A     
ATOM   1930 HG23 THR A 126       7.190  15.706   7.309  0.00  0.00      A     
ATOM   1931  OG1 THR A 126       4.180  17.028   7.003  0.00  0.00      A     
ATOM   1932  HG1 THR A 126       3.316  16.578   7.071  0.00  0.00      A     
ATOM   1933  C   THR A 126       6.144  14.517   5.015  0.00  0.00      A     
ATOM   1934  O   THR A 126       7.314  14.736   4.730  0.00  0.00      A     
ATOM   1935  N   SER A 127       5.649  13.274   4.963  0.00  0.00      A     
ATOM   1936  HN  SER A 127       4.700  13.124   5.280  0.00  0.00      A     
ATOM   1937  CA  SER A 127       6.417  12.131   4.415  0.00  0.00      A     
ATOM   1938  HA  SER A 127       7.389  12.089   4.899  0.00  0.00      A     
ATOM   1939  CB  SER A 127       5.704  10.798   4.662  0.00  0.00      A     
ATOM   1940  HB1 SER A 127       6.327   9.985   4.285  0.00  0.00      A     
ATOM   1941  HB2 SER A 127       4.747  10.779   4.141  0.00  0.00      A     
ATOM   1942  OG  SER A 127       5.487  10.600   6.038  0.00  0.00      A     
ATOM   1943  HG1 SER A 127       4.765  11.187   6.333  0.00  0.00      A     
ATOM   1944  C   SER A 127       6.687  12.243   2.912  0.00  0.00      A     
ATOM   1945  O   SER A 127       7.823  12.086   2.464  0.00  0.00      A     
ATOM   1946  N   LEU A 128       5.656  12.541   2.115  0.00  0.00      A     
ATOM   1947  HN  LEU A 128       4.749  12.661   2.555  0.00  0.00      A     
ATOM   1948  CA  LEU A 128       5.716  12.705   0.656  0.00  0.00      A     
ATOM   1949  HA  LEU A 128       6.004  11.753   0.215  0.00  0.00      A     
ATOM   1950  CB  LEU A 128       4.304  13.068   0.167  0.00  0.00      A     
ATOM   1951  HB1 LEU A 128       4.078  14.075   0.511  0.00  0.00      A     
ATOM   1952  HB2 LEU A 128       3.579  12.391   0.614  0.00  0.00      A     
ATOM   1953  CG  LEU A 128       4.101  13.018  -1.350  0.00  0.00      A     
ATOM   1954  HG  LEU A 128       4.911  13.537  -1.856  0.00  0.00      A     
ATOM   1955  CD1 LEU A 128       4.013  11.579  -1.855  0.00  0.00      A     
ATOM   1956 HD11 LEU A 128       3.755  11.594  -2.912  0.00  0.00      A     
ATOM   1957 HD12 LEU A 128       3.242  11.043  -1.304  0.00  0.00      A     
ATOM   1958 HD13 LEU A 128       4.976  11.088  -1.726  0.00  0.00      A     
ATOM   1959  CD2 LEU A 128       2.794  13.714  -1.695  0.00  0.00      A     
ATOM   1960 HD21 LEU A 128       2.737  13.860  -2.769  0.00  0.00      A     
ATOM   1961 HD22 LEU A 128       2.789  14.702  -1.240  0.00  0.00      A     
ATOM   1962 HD23 LEU A 128       1.938  13.146  -1.331  0.00  0.00      A     
ATOM   1963  C   LEU A 128       6.764  13.740   0.209  0.00  0.00      A     
ATOM   1964  O   LEU A 128       7.436  13.517  -0.796  0.00  0.00      A     
ATOM   1965  N   CYS A 129       6.969  14.806   0.987  0.00  0.00      A     
ATOM   1966  HN  CYS A 129       6.339  14.943   1.771  0.00  0.00      A     
ATOM   1967  CA  CYS A 129       8.041  15.792   0.792  0.00  0.00      A     
ATOM   1968  HA  CYS A 129       7.831  16.374  -0.106  0.00  0.00      A     
ATOM   1969  CB  CYS A 129       8.054  16.758   1.984  0.00  0.00      A     
ATOM   1970  HB1 CYS A 129       8.922  17.415   1.910  0.00  0.00      A     
ATOM   1971  HB2 CYS A 129       8.127  16.210   2.924  0.00  0.00      A     
ATOM   1972  SG  CYS A 129       6.556  17.775   1.962  0.00  0.00      A     
ATOM   1973  HG1 CYS A 129       5.679  16.835   2.344  0.00  0.00      A     
ATOM   1974  C   CYS A 129       9.437  15.176   0.587  0.00  0.00      A     
ATOM   1975  O   CYS A 129      10.227  15.725  -0.180  0.00  0.00      A     
ATOM   1976  N   PHE A 130       9.717  14.018   1.193  0.00  0.00      A     
ATOM   1977  HN  PHE A 130       9.012  13.645   1.818  0.00  0.00      A     
ATOM   1978  CA  PHE A 130      11.035  13.361   1.184  0.00  0.00      A     
ATOM   1979  HA  PHE A 130      11.739  13.957   0.601  0.00  0.00      A     
ATOM   1980  CB  PHE A 130      11.557  13.318   2.629  0.00  0.00      A     
ATOM   1981  HB1 PHE A 130      12.600  13.004   2.622  0.00  0.00      A     
ATOM   1982  HB2 PHE A 130      10.993  12.569   3.187  0.00  0.00      A     
ATOM   1983  CG  PHE A 130      11.441  14.656   3.341  0.00  0.00      A     
ATOM   1984  CD1 PHE A 130      12.226  15.749   2.929  0.00  0.00      A     
ATOM   1985  HD1 PHE A 130      12.978  15.619   2.162  0.00  0.00      A     
ATOM   1986  CE1 PHE A 130      11.999  17.024   3.476  0.00  0.00      A     
ATOM   1987  HE1 PHE A 130      12.570  17.872   3.122  0.00  0.00      A     
ATOM   1988  CZ  PHE A 130      11.015  17.210   4.459  0.00  0.00      A     
ATOM   1989  HZ  PHE A 130      10.846  18.193   4.878  0.00  0.00      A     
ATOM   1990  CE2 PHE A 130      10.243  16.117   4.883  0.00  0.00      A     
ATOM   1991  HE2 PHE A 130       9.458  16.256   5.614  0.00  0.00      A     
ATOM   1992  CD2 PHE A 130      10.451  14.847   4.320  0.00  0.00      A     
ATOM   1993  HD2 PHE A 130       9.814  14.027   4.616  0.00  0.00      A     
ATOM   1994  C   PHE A 130      11.022  11.964   0.538  0.00  0.00      A     
ATOM   1995  O   PHE A 130      12.025  11.541  -0.035  0.00  0.00      A     
ATOM   1996  N   VAL A 131       9.875  11.267   0.535  0.00  0.00      A     
ATOM   1997  HN  VAL A 131       9.105  11.637   1.084  0.00  0.00      A     
ATOM   1998  CA  VAL A 131       9.733   9.939  -0.112  0.00  0.00      A     
ATOM   1999  HA  VAL A 131      10.731   9.508  -0.190  0.00  0.00      A     
ATOM   2000  CB  VAL A 131       8.923   8.919   0.715  0.00  0.00      A     
ATOM   2001  HB  VAL A 131       9.094   7.940   0.274  0.00  0.00      A     
ATOM   2002  CG1 VAL A 131       9.427   8.853   2.157  0.00  0.00      A     
ATOM   2003 HG11 VAL A 131       8.956   8.019   2.668  0.00  0.00      A     
ATOM   2004 HG12 VAL A 131       9.187   9.772   2.693  0.00  0.00      A     
ATOM   2005 HG13 VAL A 131      10.507   8.712   2.160  0.00  0.00      A     
ATOM   2006  CG2 VAL A 131       7.407   9.132   0.712  0.00  0.00      A     
ATOM   2007 HG21 VAL A 131       6.935   8.351   1.310  0.00  0.00      A     
ATOM   2008 HG22 VAL A 131       7.016   9.075  -0.302  0.00  0.00      A     
ATOM   2009 HG23 VAL A 131       7.167  10.096   1.144  0.00  0.00      A     
ATOM   2010  C   VAL A 131       9.210   9.969  -1.548  0.00  0.00      A     
ATOM   2011  O   VAL A 131       9.351   8.964  -2.244  0.00  0.00      A     
ATOM   2012  N   TYR A 132       8.641  11.078  -2.042  0.00  0.00      A     
ATOM   2013  HN  TYR A 132       8.526  11.892  -1.445  0.00  0.00      A     
ATOM   2014  CA  TYR A 132       8.264  11.182  -3.465  0.00  0.00      A     
ATOM   2015  HA  TYR A 132       7.612  10.333  -3.672  0.00  0.00      A     
ATOM   2016  CB  TYR A 132       7.429  12.438  -3.755  0.00  0.00      A     
ATOM   2017  HB1 TYR A 132       8.057  13.327  -3.738  0.00  0.00      A     
ATOM   2018  HB2 TYR A 132       6.690  12.544  -2.966  0.00  0.00      A     
ATOM   2019  CG  TYR A 132       6.656  12.380  -5.060  0.00  0.00      A     
ATOM   2020  CD1 TYR A 132       7.014  13.189  -6.159  0.00  0.00      A     
ATOM   2021  HD1 TYR A 132       7.881  13.834  -6.095  0.00  0.00      A     
ATOM   2022  CE1 TYR A 132       6.253  13.144  -7.349  0.00  0.00      A     
ATOM   2023  HE1 TYR A 132       6.529  13.744  -8.202  0.00  0.00      A     
ATOM   2024  CZ  TYR A 132       5.137  12.287  -7.436  0.00  0.00      A     
ATOM   2025  OH  TYR A 132       4.415  12.184  -8.578  0.00  0.00      A     
ATOM   2026  HH  TYR A 132       4.728  12.775  -9.286  0.00  0.00      A     
ATOM   2027  CE2 TYR A 132       4.790  11.474  -6.341  0.00  0.00      A     
ATOM   2028  HE2 TYR A 132       3.945  10.810  -6.437  0.00  0.00      A     
ATOM   2029  CD2 TYR A 132       5.553  11.512  -5.162  0.00  0.00      A     
ATOM   2030  HD2 TYR A 132       5.294  10.869  -4.336  0.00  0.00      A     
ATOM   2031  C   TYR A 132       9.451  11.024  -4.439  0.00  0.00      A     
ATOM   2032  O   TYR A 132       9.315  10.205  -5.344  0.00  0.00      A     
ATOM   2033  N   PRO A 133      10.637  11.646  -4.232  0.00  0.00      A     
ATOM   2034  CD  PRO A 133      10.917  12.720  -3.282  0.00  0.00      A     
ATOM   2035  HD1 PRO A 133      11.025  12.304  -2.282  0.00  0.00      A     
ATOM   2036  HD2 PRO A 133      10.146  13.488  -3.286  0.00  0.00      A     
ATOM   2037  CG  PRO A 133      12.247  13.331  -3.714  0.00  0.00      A     
ATOM   2038  HG1 PRO A 133      12.071  14.091  -4.476  0.00  0.00      A     
ATOM   2039  HG2 PRO A 133      12.795  13.750  -2.869  0.00  0.00      A     
ATOM   2040  CB  PRO A 133      12.976  12.143  -4.333  0.00  0.00      A     
ATOM   2041  HB1 PRO A 133      13.737  12.463  -5.045  0.00  0.00      A     
ATOM   2042  HB2 PRO A 133      13.430  11.550  -3.537  0.00  0.00      A     
ATOM   2043  CA  PRO A 133      11.850  11.354  -5.014  0.00  0.00      A     
ATOM   2044  HA  PRO A 133      11.706  11.747  -6.020  0.00  0.00      A     
ATOM   2045  C   PRO A 133      12.217   9.863  -5.126  0.00  0.00      A     
ATOM   2046  O   PRO A 133      12.609   9.396  -6.196  0.00  0.00      A     
ATOM   2047  N   LEU A 134      12.055   9.089  -4.046  0.00  0.00      A     
ATOM   2048  HN  LEU A 134      11.751   9.538  -3.195  0.00  0.00      A     
ATOM   2049  CA  LEU A 134      12.274   7.633  -4.029  0.00  0.00      A     
ATOM   2050  HA  LEU A 134      13.213   7.400  -4.535  0.00  0.00      A     
ATOM   2051  CB  LEU A 134      12.366   7.164  -2.565  0.00  0.00      A     
ATOM   2052  HB1 LEU A 134      12.404   6.076  -2.571  0.00  0.00      A     
ATOM   2053  HB2 LEU A 134      11.459   7.467  -2.045  0.00  0.00      A     
ATOM   2054  CG  LEU A 134      13.576   7.673  -1.763  0.00  0.00      A     
ATOM   2055  HG  LEU A 134      13.622   8.761  -1.798  0.00  0.00      A     
ATOM   2056  CD1 LEU A 134      13.448   7.234  -0.306  0.00  0.00      A     
ATOM   2057 HD11 LEU A 134      12.514   7.604   0.114  0.00  0.00      A     
ATOM   2058 HD12 LEU A 134      14.273   7.660   0.267  0.00  0.00      A     
ATOM   2059 HD13 LEU A 134      13.493   6.149  -0.240  0.00  0.00      A     
ATOM   2060  CD2 LEU A 134      14.870   7.079  -2.304  0.00  0.00      A     
ATOM   2061 HD21 LEU A 134      14.771   6.004  -2.453  0.00  0.00      A     
ATOM   2062 HD22 LEU A 134      15.684   7.260  -1.607  0.00  0.00      A     
ATOM   2063 HD23 LEU A 134      15.116   7.566  -3.245  0.00  0.00      A     
ATOM   2064  C   LEU A 134      11.170   6.842  -4.766  0.00  0.00      A     
ATOM   2065  O   LEU A 134      11.456   5.924  -5.532  0.00  0.00      A     
ATOM   2066  N   ASP A 135       9.900   7.206  -4.566  0.00  0.00      A     
ATOM   2067  HN  ASP A 135       9.732   7.980  -3.931  0.00  0.00      A     
ATOM   2068  CA  ASP A 135       8.747   6.590  -5.248  0.00  0.00      A     
ATOM   2069  HA  ASP A 135       8.804   5.509  -5.111  0.00  0.00      A     
ATOM   2070  CB  ASP A 135       7.464   7.123  -4.580  0.00  0.00      A     
ATOM   2071  HB1 ASP A 135       7.214   8.100  -4.997  0.00  0.00      A     
ATOM   2072  HB2 ASP A 135       7.637   7.260  -3.513  0.00  0.00      A     
ATOM   2073  CG  ASP A 135       6.276   6.175  -4.718  0.00  0.00      A     
ATOM   2074  OD1 ASP A 135       6.407   4.992  -4.339  0.00  0.00      A     
ATOM   2075  OD2 ASP A 135       5.184   6.638  -5.127  0.00  0.00      A     
ATOM   2076  C   ASP A 135       8.743   6.862  -6.769  0.00  0.00      A     
ATOM   2077  O   ASP A 135       8.411   5.991  -7.578  0.00  0.00      A     
ATOM   2078  N   PHE A 136       9.173   8.063  -7.156  0.00  0.00      A     
ATOM   2079  HN  PHE A 136       9.367   8.737  -6.421  0.00  0.00      A     
ATOM   2080  CA  PHE A 136       9.460   8.491  -8.524  0.00  0.00      A     
ATOM   2081  HA  PHE A 136       8.593   8.305  -9.149  0.00  0.00      A     
ATOM   2082  CB  PHE A 136       9.724  10.002  -8.483  0.00  0.00      A     
ATOM   2083  HB1 PHE A 136      10.689  10.189  -8.010  0.00  0.00      A     
ATOM   2084  HB2 PHE A 136       8.966  10.455  -7.844  0.00  0.00      A     
ATOM   2085  CG  PHE A 136       9.685  10.738  -9.806  0.00  0.00      A     
ATOM   2086  CD1 PHE A 136       8.789  11.812  -9.958  0.00  0.00      A     
ATOM   2087  HD1 PHE A 136       8.107  12.067  -9.161  0.00  0.00      A     
ATOM   2088  CE1 PHE A 136       8.794  12.578 -11.132  0.00  0.00      A     
ATOM   2089  HE1 PHE A 136       8.105  13.404 -11.243  0.00  0.00      A     
ATOM   2090  CZ  PHE A 136       9.709  12.280 -12.153  0.00  0.00      A     
ATOM   2091  HZ  PHE A 136       9.733  12.882 -13.043  0.00  0.00      A     
ATOM   2092  CE2 PHE A 136      10.609  11.216 -12.009  0.00  0.00      A     
ATOM   2093  HE2 PHE A 136      11.326  11.015 -12.788  0.00  0.00      A     
ATOM   2094  CD2 PHE A 136      10.602  10.447 -10.834  0.00  0.00      A     
ATOM   2095  HD2 PHE A 136      11.332   9.664 -10.713  0.00  0.00      A     
ATOM   2096  C   PHE A 136      10.632   7.717  -9.136  0.00  0.00      A     
ATOM   2097  O   PHE A 136      10.493   7.154 -10.221  0.00  0.00      A     
ATOM   2098  N   ALA A 137      11.759   7.597  -8.429  0.00  0.00      A     
ATOM   2099  HN  ALA A 137      11.859   8.118  -7.564  0.00  0.00      A     
ATOM   2100  CA  ALA A 137      12.870   6.749  -8.858  0.00  0.00      A     
ATOM   2101  HA  ALA A 137      13.250   7.128  -9.808  0.00  0.00      A     
ATOM   2102  CB  ALA A 137      13.989   6.858  -7.828  0.00  0.00      A     
ATOM   2103  HB1 ALA A 137      13.668   6.477  -6.859  0.00  0.00      A     
ATOM   2104  HB2 ALA A 137      14.262   7.906  -7.727  0.00  0.00      A     
ATOM   2105  HB3 ALA A 137      14.859   6.296  -8.169  0.00  0.00      A     
ATOM   2106  C   ALA A 137      12.435   5.293  -9.097  0.00  0.00      A     
ATOM   2107  O   ALA A 137      12.611   4.786 -10.205  0.00  0.00      A     
ATOM   2108  N   ARG A 138      11.754   4.656  -8.126  0.00  0.00      A     
ATOM   2109  HN  ARG A 138      11.650   5.145  -7.237  0.00  0.00      A     
ATOM   2110  CA  ARG A 138      11.163   3.306  -8.273  0.00  0.00      A     
ATOM   2111  HA  ARG A 138      11.983   2.604  -8.434  0.00  0.00      A     
ATOM   2112  CB  ARG A 138      10.410   2.912  -6.983  0.00  0.00      A     
ATOM   2113  HB1 ARG A 138       9.444   3.417  -6.933  0.00  0.00      A     
ATOM   2114  HB2 ARG A 138      10.992   3.250  -6.125  0.00  0.00      A     
ATOM   2115  CG  ARG A 138      10.222   1.390  -6.839  0.00  0.00      A     
ATOM   2116  HG1 ARG A 138      10.082   1.168  -5.784  0.00  0.00      A     
ATOM   2117  HG2 ARG A 138      11.135   0.889  -7.157  0.00  0.00      A     
ATOM   2118  CD  ARG A 138       9.013   0.811  -7.592  0.00  0.00      A     
ATOM   2119  HD1 ARG A 138       8.867   1.300  -8.549  0.00  0.00      A     
ATOM   2120  HD2 ARG A 138       8.119   1.003  -6.995  0.00  0.00      A     
ATOM   2121  NE  ARG A 138       9.131  -0.639  -7.817  0.00  0.00      A     
ATOM   2122  HE  ARG A 138       8.494  -1.240  -7.288  0.00  0.00      A     
ATOM   2123  CZ  ARG A 138       9.946  -1.289  -8.607  0.00  0.00      A     
ATOM   2124  NH1 ARG A 138      10.805  -0.715  -9.370  0.00  0.00      A     
ATOM   2125 HH11 ARG A 138      11.388  -1.305  -9.949  0.00  0.00      A     
ATOM   2126 HH12 ARG A 138      10.739   0.277  -9.510  0.00  0.00      A     
ATOM   2127  NH2 ARG A 138       9.907  -2.567  -8.644  0.00  0.00      A     
ATOM   2128 HH21 ARG A 138      10.597  -3.107  -9.143  0.00  0.00      A     
ATOM   2129 HH22 ARG A 138       9.136  -3.007  -8.137  0.00  0.00      A     
ATOM   2130  C   ARG A 138      10.266   3.182  -9.504  0.00  0.00      A     
ATOM   2131  O   ARG A 138      10.339   2.170 -10.198  0.00  0.00      A     
ATOM   2132  N   THR A 139       9.452   4.207  -9.762  0.00  0.00      A     
ATOM   2133  HN  THR A 139       9.478   4.970  -9.096  0.00  0.00      A     
ATOM   2134  CA  THR A 139       8.538   4.315 -10.923  0.00  0.00      A     
ATOM   2135  HA  THR A 139       7.872   3.453 -10.943  0.00  0.00      A     
ATOM   2136  CB  THR A 139       7.666   5.575 -10.847  0.00  0.00      A     
ATOM   2137  HB  THR A 139       8.282   6.465 -10.758  0.00  0.00      A     
ATOM   2138  CG2 THR A 139       6.758   5.749 -12.060  0.00  0.00      A     
ATOM   2139 HG21 THR A 139       6.287   4.800 -12.287  0.00  0.00      A     
ATOM   2140 HG22 THR A 139       7.336   6.081 -12.922  0.00  0.00      A     
ATOM   2141 HG23 THR A 139       5.995   6.497 -11.857  0.00  0.00      A     
ATOM   2142  OG1 THR A 139       6.865   5.474  -9.703  0.00  0.00      A     
ATOM   2143  HG1 THR A 139       7.459   5.607  -8.938  0.00  0.00      A     
ATOM   2144  C   THR A 139       9.262   4.346 -12.257  0.00  0.00      A     
ATOM   2145  O   THR A 139       8.987   3.509 -13.109  0.00  0.00      A     
ATOM   2146  N   ARG A 140      10.203   5.280 -12.448  0.00  0.00      A     
ATOM   2147  HN  ARG A 140      10.399   5.919 -11.680  0.00  0.00      A     
ATOM   2148  CA  ARG A 140      10.986   5.397 -13.695  0.00  0.00      A     
ATOM   2149  HA  ARG A 140      10.307   5.457 -14.547  0.00  0.00      A     
ATOM   2150  CB  ARG A 140      11.856   6.667 -13.651  0.00  0.00      A     
ATOM   2151  HB1 ARG A 140      12.449   6.728 -14.564  0.00  0.00      A     
ATOM   2152  HB2 ARG A 140      12.550   6.588 -12.811  0.00  0.00      A     
ATOM   2153  CG  ARG A 140      11.050   7.973 -13.490  0.00  0.00      A     
ATOM   2154  HG1 ARG A 140      11.751   8.788 -13.337  0.00  0.00      A     
ATOM   2155  HG2 ARG A 140      10.429   7.912 -12.601  0.00  0.00      A     
ATOM   2156  CD  ARG A 140      10.138   8.333 -14.669  0.00  0.00      A     
ATOM   2157  HD1 ARG A 140       9.476   9.140 -14.355  0.00  0.00      A     
ATOM   2158  HD2 ARG A 140       9.509   7.475 -14.908  0.00  0.00      A     
ATOM   2159  NE  ARG A 140      10.914   8.740 -15.857  0.00  0.00      A     
ATOM   2160  HE  ARG A 140      11.281   8.007 -16.439  0.00  0.00      A     
ATOM   2161  CZ  ARG A 140      11.315   9.949 -16.169  0.00  0.00      A     
ATOM   2162  NH1 ARG A 140      10.917  11.029 -15.598  0.00  0.00      A     
ATOM   2163 HH11 ARG A 140      11.355  11.913 -15.822  0.00  0.00      A     
ATOM   2164 HH12 ARG A 140      10.045  11.003 -15.083  0.00  0.00      A     
ATOM   2165  NH2 ARG A 140      12.179  10.090 -17.100  0.00  0.00      A     
ATOM   2166 HH21 ARG A 140      12.571  11.010 -17.276  0.00  0.00      A     
ATOM   2167 HH22 ARG A 140      12.553   9.280 -17.548  0.00  0.00      A     
ATOM   2168  C   ARG A 140      11.811   4.132 -13.957  0.00  0.00      A     
ATOM   2169  O   ARG A 140      11.765   3.591 -15.052  0.00  0.00      A     
ATOM   2170  N   LEU A 141      12.456   3.603 -12.920  0.00  0.00      A     
ATOM   2171  HN  LEU A 141      12.433   4.126 -12.052  0.00  0.00      A     
ATOM   2172  CA  LEU A 141      13.178   2.323 -12.923  0.00  0.00      A     
ATOM   2173  HA  LEU A 141      13.980   2.376 -13.661  0.00  0.00      A     
ATOM   2174  CB  LEU A 141      13.801   2.206 -11.518  0.00  0.00      A     
ATOM   2175  HB1 LEU A 141      13.027   1.871 -10.827  0.00  0.00      A     
ATOM   2176  HB2 LEU A 141      14.114   3.203 -11.214  0.00  0.00      A     
ATOM   2177  CG  LEU A 141      15.067   1.365 -11.324  0.00  0.00      A     
ATOM   2178  HG  LEU A 141      15.900   1.857 -11.822  0.00  0.00      A     
ATOM   2179  CD1 LEU A 141      15.337   1.329  -9.815  0.00  0.00      A     
ATOM   2180 HD11 LEU A 141      15.567   2.334  -9.464  0.00  0.00      A     
ATOM   2181 HD12 LEU A 141      16.173   0.670  -9.591  0.00  0.00      A     
ATOM   2182 HD13 LEU A 141      14.456   0.976  -9.282  0.00  0.00      A     
ATOM   2183  CD2 LEU A 141      14.963  -0.053 -11.854  0.00  0.00      A     
ATOM   2184 HD21 LEU A 141      14.047  -0.506 -11.490  0.00  0.00      A     
ATOM   2185 HD22 LEU A 141      15.826  -0.639 -11.537  0.00  0.00      A     
ATOM   2186 HD23 LEU A 141      14.949  -0.027 -12.943  0.00  0.00      A     
ATOM   2187  C   LEU A 141      12.275   1.123 -13.317  0.00  0.00      A     
ATOM   2188  O   LEU A 141      12.661   0.319 -14.159  0.00  0.00      A     
ATOM   2189  N   ALA A 142      11.046   1.026 -12.790  0.00  0.00      A     
ATOM   2190  HN  ALA A 142      10.767   1.703 -12.092  0.00  0.00      A     
ATOM   2191  CA  ALA A 142      10.052   0.026 -13.220  0.00  0.00      A     
ATOM   2192  HA  ALA A 142      10.499  -0.966 -13.138  0.00  0.00      A     
ATOM   2193  CB  ALA A 142       8.840   0.094 -12.281  0.00  0.00      A     
ATOM   2194  HB1 ALA A 142       8.395   1.088 -12.320  0.00  0.00      A     
ATOM   2195  HB2 ALA A 142       9.135  -0.123 -11.259  0.00  0.00      A     
ATOM   2196  HB3 ALA A 142       8.090  -0.635 -12.593  0.00  0.00      A     
ATOM   2197  C   ALA A 142       9.587   0.192 -14.685  0.00  0.00      A     
ATOM   2198  O   ALA A 142       9.454  -0.808 -15.397  0.00  0.00      A     
ATOM   2199  N   ALA A 143       9.371   1.441 -15.118  0.00  0.00      A     
ATOM   2200  HN  ALA A 143       9.452   2.187 -14.438  0.00  0.00      A     
ATOM   2201  CA  ALA A 143       8.980   1.834 -16.476  0.00  0.00      A     
ATOM   2202  HA  ALA A 143       8.059   1.310 -16.732  0.00  0.00      A     
ATOM   2203  CB  ALA A 143       8.688   3.342 -16.466  0.00  0.00      A     
ATOM   2204  HB1 ALA A 143       8.172   3.621 -17.386  0.00  0.00      A     
ATOM   2205  HB2 ALA A 143       9.620   3.904 -16.407  0.00  0.00      A     
ATOM   2206  HB3 ALA A 143       8.068   3.603 -15.610  0.00  0.00      A     
ATOM   2207  C   ALA A 143      10.016   1.497 -17.572  0.00  0.00      A     
ATOM   2208  O   ALA A 143       9.667   1.460 -18.750  0.00  0.00      A     
ATOM   2209  N   ASP A 144      11.277   1.255 -17.196  0.00  0.00      A     
ATOM   2210  HN  ASP A 144      11.505   1.358 -16.218  0.00  0.00      A     
ATOM   2211  CA  ASP A 144      12.337   0.811 -18.103  0.00  0.00      A     
ATOM   2212  HA  ASP A 144      12.381   1.518 -18.929  0.00  0.00      A     
ATOM   2213  CB  ASP A 144      13.683   0.870 -17.368  0.00  0.00      A     
ATOM   2214  HB1 ASP A 144      13.733   0.081 -16.622  0.00  0.00      A     
ATOM   2215  HB2 ASP A 144      13.744   1.820 -16.849  0.00  0.00      A     
ATOM   2216  CG  ASP A 144      14.889   0.753 -18.297  0.00  0.00      A     
ATOM   2217  OD1 ASP A 144      14.809   0.084 -19.348  0.00  0.00      A     
ATOM   2218  OD2 ASP A 144      15.947   1.332 -17.971  0.00  0.00      A     
ATOM   2219  C   ASP A 144      12.070  -0.594 -18.679  0.00  0.00      A     
ATOM   2220  O   ASP A 144      12.142  -1.605 -17.970  0.00  0.00      A     
ATOM   2221  N   VAL A 145      11.818  -0.656 -19.988  0.00  0.00      A     
ATOM   2222  HN  VAL A 145      11.768   0.236 -20.476  0.00  0.00      A     
ATOM   2223  CA  VAL A 145      11.571  -1.894 -20.763  0.00  0.00      A     
ATOM   2224  HA  VAL A 145      11.330  -2.684 -20.057  0.00  0.00      A     
ATOM   2225  CB  VAL A 145      10.360  -1.758 -21.706  0.00  0.00      A     
ATOM   2226  HB  VAL A 145      10.234  -2.686 -22.264  0.00  0.00      A     
ATOM   2227  CG1 VAL A 145       9.069  -1.541 -20.918  0.00  0.00      A     
ATOM   2228 HG11 VAL A 145       8.223  -1.530 -21.605  0.00  0.00      A     
ATOM   2229 HG12 VAL A 145       9.107  -0.593 -20.382  0.00  0.00      A     
ATOM   2230 HG13 VAL A 145       8.931  -2.353 -20.205  0.00  0.00      A     
ATOM   2231  CG2 VAL A 145      10.515  -0.613 -22.707  0.00  0.00      A     
ATOM   2232 HG21 VAL A 145      10.502   0.348 -22.194  0.00  0.00      A     
ATOM   2233 HG22 VAL A 145       9.679  -0.649 -23.399  0.00  0.00      A     
ATOM   2234 HG23 VAL A 145      11.442  -0.720 -23.267  0.00  0.00      A     
ATOM   2235  C   VAL A 145      12.799  -2.407 -21.528  0.00  0.00      A     
ATOM   2236  O   VAL A 145      12.680  -3.189 -22.472  0.00  0.00      A     
ATOM   2237  N   GLY A 146      14.006  -1.971 -21.154  0.00  0.00      A     
ATOM   2238  HN  GLY A 146      14.061  -1.276 -20.410  0.00  0.00      A     
ATOM   2239  CA  GLY A 146      15.261  -2.519 -21.684  0.00  0.00      A     
ATOM   2240  HA1 GLY A 146      16.108  -1.981 -21.260  0.00  0.00      A     
ATOM   2241  HA2 GLY A 146      15.276  -2.379 -22.763  0.00  0.00      A     
ATOM   2242  C   GLY A 146      15.441  -4.015 -21.404  0.00  0.00      A     
ATOM   2243  O   GLY A 146      15.245  -4.470 -20.275  0.00  0.00      A     
ATOM   2244  N   LYS A 147      15.841  -4.760 -22.438  0.00  0.00      A     
ATOM   2245  HN  LYS A 147      15.950  -4.276 -23.327  0.00  0.00      A     
ATOM   2246  CA  LYS A 147      16.059  -6.225 -22.492  0.00  0.00      A     
ATOM   2247  HA  LYS A 147      15.600  -6.711 -21.632  0.00  0.00      A     
ATOM   2248  CB  LYS A 147      15.404  -6.773 -23.781  0.00  0.00      A     
ATOM   2249  HB1 LYS A 147      15.362  -7.856 -23.726  0.00  0.00      A     
ATOM   2250  HB2 LYS A 147      16.035  -6.528 -24.631  0.00  0.00      A     
ATOM   2251  CG  LYS A 147      13.982  -6.236 -24.041  0.00  0.00      A     
ATOM   2252  HG1 LYS A 147      13.995  -5.149 -24.077  0.00  0.00      A     
ATOM   2253  HG2 LYS A 147      13.339  -6.522 -23.213  0.00  0.00      A     
ATOM   2254  CD  LYS A 147      13.354  -6.741 -25.350  0.00  0.00      A     
ATOM   2255  HD1 LYS A 147      12.329  -6.368 -25.396  0.00  0.00      A     
ATOM   2256  HD2 LYS A 147      13.308  -7.830 -25.329  0.00  0.00      A     
ATOM   2257  CE  LYS A 147      14.086  -6.310 -26.629  0.00  0.00      A     
ATOM   2258  HE1 LYS A 147      13.485  -6.630 -27.485  0.00  0.00      A     
ATOM   2259  HE2 LYS A 147      15.044  -6.835 -26.693  0.00  0.00      A     
ATOM   2260  NZ  LYS A 147      14.298  -4.841 -26.696  0.00  0.00      A     
ATOM   2261  HZ1 LYS A 147      13.520  -4.350 -26.263  0.00  0.00      A     
ATOM   2262  HZ2 LYS A 147      14.334  -4.533 -27.664  0.00  0.00      A     
ATOM   2263  HZ3 LYS A 147      15.159  -4.552 -26.232  0.00  0.00      A     
ATOM   2264  C   LYS A 147      17.556  -6.580 -22.458  0.00  0.00      A     
ATOM   2265  O   LYS A 147      17.936  -7.651 -21.987  0.00  0.00      A     
ATOM   2266  N   ALA A 148      18.384  -5.616 -22.861  0.00  0.00      A     
ATOM   2267  HN  ALA A 148      17.936  -4.840 -23.327  0.00  0.00      A     
ATOM   2268  CA  ALA A 148      19.835  -5.528 -22.671  0.00  0.00      A     
ATOM   2269  HA  ALA A 148      20.157  -6.270 -21.944  0.00  0.00      A     
ATOM   2270  CB  ALA A 148      20.482  -5.875 -24.010  0.00  0.00      A     
ATOM   2271  HB1 ALA A 148      21.564  -5.946 -23.897  0.00  0.00      A     
ATOM   2272  HB2 ALA A 148      20.235  -5.115 -24.751  0.00  0.00      A     
ATOM   2273  HB3 ALA A 148      20.105  -6.840 -24.348  0.00  0.00      A     
ATOM   2274  C   ALA A 148      20.262  -4.145 -22.111  0.00  0.00      A     
ATOM   2275  O   ALA A 148      19.407  -3.296 -21.835  0.00  0.00      A     
ATOM   2276  N   GLY A 149      21.557  -3.916 -21.868  0.00  0.00      A     
ATOM   2277  HN  GLY A 149      22.223  -4.652 -22.066  0.00  0.00      A     
ATOM   2278  CA  GLY A 149      22.035  -2.763 -21.085  0.00  0.00      A     
ATOM   2279  HA1 GLY A 149      23.041  -2.980 -20.738  0.00  0.00      A     
ATOM   2280  HA2 GLY A 149      21.404  -2.639 -20.207  0.00  0.00      A     
ATOM   2281  C   GLY A 149      22.099  -1.418 -21.815  0.00  0.00      A     
ATOM   2282  O   GLY A 149      21.624  -0.408 -21.293  0.00  0.00      A     
ATOM   2283  N   ALA A 150      22.604  -1.390 -23.050  0.00  0.00      A     
ATOM   2284  HN  ALA A 150      22.961  -2.253 -23.440  0.00  0.00      A     
ATOM   2285  CA  ALA A 150      22.700  -0.175 -23.874  0.00  0.00      A     
ATOM   2286  HA  ALA A 150      23.176   0.595 -23.269  0.00  0.00      A     
ATOM   2287  CB  ALA A 150      23.641  -0.460 -25.047  0.00  0.00      A     
ATOM   2288  HB1 ALA A 150      23.759   0.440 -25.649  0.00  0.00      A     
ATOM   2289  HB2 ALA A 150      23.251  -1.251 -25.682  0.00  0.00      A     
ATOM   2290  HB3 ALA A 150      24.615  -0.759 -24.663  0.00  0.00      A     
ATOM   2291  C   ALA A 150      21.344   0.430 -24.325  0.00  0.00      A     
ATOM   2292  O   ALA A 150      21.323   1.509 -24.919  0.00  0.00      A     
ATOM   2293  N   GLU A 151      20.223  -0.218 -23.985  0.00  0.00      A     
ATOM   2294  HN  GLU A 151      20.350  -1.150 -23.619  0.00  0.00      A     
ATOM   2295  CA  GLU A 151      18.835   0.248 -24.174  0.00  0.00      A     
ATOM   2296  HA  GLU A 151      18.855   1.205 -24.684  0.00  0.00      A     
ATOM   2297  CB  GLU A 151      18.069  -0.712 -25.104  0.00  0.00      A     
ATOM   2298  HB1 GLU A 151      18.626  -0.827 -26.034  0.00  0.00      A     
ATOM   2299  HB2 GLU A 151      17.110  -0.255 -25.345  0.00  0.00      A     
ATOM   2300  CG  GLU A 151      17.828  -2.102 -24.498  0.00  0.00      A     
ATOM   2301  HG1 GLU A 151      17.388  -1.989 -23.508  0.00  0.00      A     
ATOM   2302  HG2 GLU A 151      18.788  -2.606 -24.377  0.00  0.00      A     
ATOM   2303  CD  GLU A 151      16.904  -2.987 -25.346  0.00  0.00      A     
ATOM   2304  OE1 GLU A 151      16.279  -2.535 -26.332  0.00  0.00      A     
ATOM   2305  OE2 GLU A 151      16.753  -4.179 -25.006  0.00  0.00      A     
ATOM   2306  C   GLU A 151      18.070   0.537 -22.862  0.00  0.00      A     
ATOM   2307  O   GLU A 151      16.867   0.805 -22.901  0.00  0.00      A     
ATOM   2308  N   ARG A 152      18.744   0.490 -21.701  0.00  0.00      A     
ATOM   2309  HN  ARG A 152      19.709   0.183 -21.755  0.00  0.00      A     
ATOM   2310  CA  ARG A 152      18.247   0.988 -20.395  0.00  0.00      A     
ATOM   2311  HA  ARG A 152      17.238   0.615 -20.212  0.00  0.00      A     
ATOM   2312  CB  ARG A 152      19.181   0.529 -19.258  0.00  0.00      A     
ATOM   2313  HB1 ARG A 152      18.892   1.034 -18.335  0.00  0.00      A     
ATOM   2314  HB2 ARG A 152      20.202   0.837 -19.480  0.00  0.00      A     
ATOM   2315  CG  ARG A 152      19.180  -0.980 -19.007  0.00  0.00      A     
ATOM   2316  HG1 ARG A 152      19.956  -1.208 -18.276  0.00  0.00      A     
ATOM   2317  HG2 ARG A 152      19.423  -1.500 -19.931  0.00  0.00      A     
ATOM   2318  CD  ARG A 152      17.836  -1.498 -18.489  0.00  0.00      A     
ATOM   2319  HD1 ARG A 152      17.915  -2.570 -18.357  0.00  0.00      A     
ATOM   2320  HD2 ARG A 152      17.060  -1.312 -19.231  0.00  0.00      A     
ATOM   2321  NE  ARG A 152      17.449  -0.885 -17.210  0.00  0.00      A     
ATOM   2322  HE  ARG A 152      16.846  -0.070 -17.268  0.00  0.00      A     
ATOM   2323  CZ  ARG A 152      17.853  -1.217 -16.013  0.00  0.00      A     
ATOM   2324  NH1 ARG A 152      18.699  -2.159 -15.785  0.00  0.00      A     
ATOM   2325 HH11 ARG A 152      19.066  -2.312 -14.853  0.00  0.00      A     
ATOM   2326 HH12 ARG A 152      19.071  -2.695 -16.555  0.00  0.00      A     
ATOM   2327  NH2 ARG A 152      17.423  -0.573 -14.992  0.00  0.00      A     
ATOM   2328 HH21 ARG A 152      17.920  -0.714 -14.128  0.00  0.00      A     
ATOM   2329 HH22 ARG A 152      16.815   0.226 -15.121  0.00  0.00      A     
ATOM   2330  C   ARG A 152      18.171   2.512 -20.340  0.00  0.00      A     
ATOM   2331  O   ARG A 152      19.203   3.176 -20.444  0.00  0.00      A     
ATOM   2332  N   GLU A 153      16.998   3.063 -20.066  0.00  0.00      A     
ATOM   2333  HN  GLU A 153      16.228   2.427 -19.899  0.00  0.00      A     
ATOM   2334  CA  GLU A 153      16.805   4.503 -19.809  0.00  0.00      A     
ATOM   2335  HA  GLU A 153      17.575   5.074 -20.327  0.00  0.00      A     
ATOM   2336  CB  GLU A 153      15.423   4.941 -20.331  0.00  0.00      A     
ATOM   2337  HB1 GLU A 153      15.147   5.883 -19.857  0.00  0.00      A     
ATOM   2338  HB2 GLU A 153      14.673   4.200 -20.051  0.00  0.00      A     
ATOM   2339  CG  GLU A 153      15.400   5.149 -21.852  0.00  0.00      A     
ATOM   2340  HG1 GLU A 153      14.397   5.459 -22.153  0.00  0.00      A     
ATOM   2341  HG2 GLU A 153      15.626   4.198 -22.340  0.00  0.00      A     
ATOM   2342  CD  GLU A 153      16.421   6.208 -22.284  0.00  0.00      A     
ATOM   2343  OE1 GLU A 153      17.184   5.955 -23.246  0.00  0.00      A     
ATOM   2344  OE2 GLU A 153      16.583   7.219 -21.565  0.00  0.00      A     
ATOM   2345  C   GLU A 153      16.926   4.895 -18.327  0.00  0.00      A     
ATOM   2346  O   GLU A 153      17.514   5.936 -18.015  0.00  0.00      A     
ATOM   2347  N   PHE A 154      16.439   4.043 -17.423  0.00  0.00      A     
ATOM   2348  HN  PHE A 154      16.100   3.146 -17.770  0.00  0.00      A     
ATOM   2349  CA  PHE A 154      16.224   4.302 -15.993  0.00  0.00      A     
ATOM   2350  HA  PHE A 154      16.709   5.233 -15.721  0.00  0.00      A     
ATOM   2351  CB  PHE A 154      14.730   4.524 -15.717  0.00  0.00      A     
ATOM   2352  HB1 PHE A 154      14.608   4.889 -14.699  0.00  0.00      A     
ATOM   2353  HB2 PHE A 154      14.225   3.567 -15.777  0.00  0.00      A     
ATOM   2354  CG  PHE A 154      14.056   5.506 -16.667  0.00  0.00      A     
ATOM   2355  CD1 PHE A 154      14.544   6.822 -16.787  0.00  0.00      A     
ATOM   2356  HD1 PHE A 154      15.377   7.142 -16.176  0.00  0.00      A     
ATOM   2357  CE1 PHE A 154      14.005   7.692 -17.752  0.00  0.00      A     
ATOM   2358  HE1 PHE A 154      14.438   8.673 -17.886  0.00  0.00      A     
ATOM   2359  CZ  PHE A 154      12.948   7.265 -18.577  0.00  0.00      A     
ATOM   2360  HZ  PHE A 154      12.563   7.913 -19.354  0.00  0.00      A     
ATOM   2361  CE2 PHE A 154      12.430   5.967 -18.431  0.00  0.00      A     
ATOM   2362  HE2 PHE A 154      11.635   5.619 -19.078  0.00  0.00      A     
ATOM   2363  CD2 PHE A 154      12.992   5.087 -17.489  0.00  0.00      A     
ATOM   2364  HD2 PHE A 154      12.622   4.073 -17.419  0.00  0.00      A     
ATOM   2365  C   PHE A 154      16.889   3.188 -15.162  0.00  0.00      A     
ATOM   2366  O   PHE A 154      16.302   2.161 -14.807  0.00  0.00      A     
ATOM   2367  N   ARG A 155      18.204   3.347 -14.980  0.00  0.00      A     
ATOM   2368  HN  ARG A 155      18.575   4.265 -15.219  0.00  0.00      A     
ATOM   2369  CA  ARG A 155      19.169   2.276 -14.653  0.00  0.00      A     
ATOM   2370  HA  ARG A 155      19.035   1.444 -15.343  0.00  0.00      A     
ATOM   2371  CB  ARG A 155      20.593   2.827 -14.863  0.00  0.00      A     
ATOM   2372  HB1 ARG A 155      21.282   2.243 -14.251  0.00  0.00      A     
ATOM   2373  HB2 ARG A 155      20.655   3.865 -14.532  0.00  0.00      A     
ATOM   2374  CG  ARG A 155      21.095   2.707 -16.313  0.00  0.00      A     
ATOM   2375  HG1 ARG A 155      21.034   1.656 -16.597  0.00  0.00      A     
ATOM   2376  HG2 ARG A 155      22.146   2.986 -16.314  0.00  0.00      A     
ATOM   2377  CD  ARG A 155      20.393   3.524 -17.410  0.00  0.00      A     
ATOM   2378  HD1 ARG A 155      19.311   3.431 -17.321  0.00  0.00      A     
ATOM   2379  HD2 ARG A 155      20.688   3.078 -18.361  0.00  0.00      A     
ATOM   2380  NE  ARG A 155      20.797   4.944 -17.410  0.00  0.00      A     
ATOM   2381  HE  ARG A 155      21.026   5.394 -16.532  0.00  0.00      A     
ATOM   2382  CZ  ARG A 155      21.035   5.707 -18.446  0.00  0.00      A     
ATOM   2383  NH1 ARG A 155      20.778   5.389 -19.659  0.00  0.00      A     
ATOM   2384 HH11 ARG A 155      21.214   5.951 -20.383  0.00  0.00      A     
ATOM   2385 HH12 ARG A 155      20.365   4.496 -19.872  0.00  0.00      A     
ATOM   2386  NH2 ARG A 155      21.525   6.877 -18.281  0.00  0.00      A     
ATOM   2387 HH21 ARG A 155      21.854   7.407 -19.076  0.00  0.00      A     
ATOM   2388 HH22 ARG A 155      21.702   7.171 -17.324  0.00  0.00      A     
ATOM   2389  C   ARG A 155      19.009   1.650 -13.257  0.00  0.00      A     
ATOM   2390  O   ARG A 155      19.226   0.454 -13.089  0.00  0.00      A     
ATOM   2391  N   GLY A 156      18.603   2.424 -12.264  0.00  0.00      A     
ATOM   2392  HN  GLY A 156      18.469   3.395 -12.505  0.00  0.00      A     
ATOM   2393  CA  GLY A 156      18.631   2.072 -10.831  0.00  0.00      A     
ATOM   2394  HA1 GLY A 156      19.638   1.768 -10.546  0.00  0.00      A     
ATOM   2395  HA2 GLY A 156      17.974   1.227 -10.643  0.00  0.00      A     
ATOM   2396  C   GLY A 156      18.222   3.250  -9.936  0.00  0.00      A     
ATOM   2397  O   GLY A 156      17.814   4.296 -10.443  0.00  0.00      A     
ATOM   2398  N   LEU A 157      18.357   3.144  -8.616  0.00  0.00      A     
ATOM   2399  HN  LEU A 157      18.716   2.275  -8.229  0.00  0.00      A     
ATOM   2400  CA  LEU A 157      18.101   4.274  -7.704  0.00  0.00      A     
ATOM   2401  HA  LEU A 157      17.112   4.665  -7.948  0.00  0.00      A     
ATOM   2402  CB  LEU A 157      18.039   3.716  -6.270  0.00  0.00      A     
ATOM   2403  HB1 LEU A 157      18.999   3.260  -6.026  0.00  0.00      A     
ATOM   2404  HB2 LEU A 157      17.284   2.930  -6.248  0.00  0.00      A     
ATOM   2405  CG  LEU A 157      17.697   4.740  -5.174  0.00  0.00      A     
ATOM   2406  HG  LEU A 157      18.508   5.460  -5.082  0.00  0.00      A     
ATOM   2407  CD1 LEU A 157      16.385   5.477  -5.429  0.00  0.00      A     
ATOM   2408 HD11 LEU A 157      16.203   6.160  -4.604  0.00  0.00      A     
ATOM   2409 HD12 LEU A 157      15.559   4.776  -5.514  0.00  0.00      A     
ATOM   2410 HD13 LEU A 157      16.457   6.077  -6.331  0.00  0.00      A     
ATOM   2411  CD2 LEU A 157      17.534   4.016  -3.845  0.00  0.00      A     
ATOM   2412 HD21 LEU A 157      18.437   3.450  -3.626  0.00  0.00      A     
ATOM   2413 HD22 LEU A 157      16.686   3.336  -3.889  0.00  0.00      A     
ATOM   2414 HD23 LEU A 157      17.381   4.747  -3.051  0.00  0.00      A     
ATOM   2415  C   LEU A 157      19.073   5.477  -7.870  0.00  0.00      A     
ATOM   2416  O   LEU A 157      18.678   6.610  -7.588  0.00  0.00      A     
ATOM   2417  N   GLY A 158      20.292   5.260  -8.384  0.00  0.00      A     
ATOM   2418  HN  GLY A 158      20.580   4.291  -8.475  0.00  0.00      A     
ATOM   2419  CA  GLY A 158      21.314   6.298  -8.621  0.00  0.00      A     
ATOM   2420  HA1 GLY A 158      22.293   5.830  -8.714  0.00  0.00      A     
ATOM   2421  HA2 GLY A 158      21.346   6.957  -7.757  0.00  0.00      A     
ATOM   2422  C   GLY A 158      21.066   7.178  -9.856  0.00  0.00      A     
ATOM   2423  O   GLY A 158      20.252   8.088  -9.784  0.00  0.00      A     
ATOM   2424  N   ASP A 159      21.694   6.868 -11.004  0.00  0.00      A     
ATOM   2425  HN  ASP A 159      22.409   6.146 -10.943  0.00  0.00      A     
ATOM   2426  CA  ASP A 159      21.634   7.629 -12.284  0.00  0.00      A     
ATOM   2427  HA  ASP A 159      22.294   8.476 -12.151  0.00  0.00      A     
ATOM   2428  CB  ASP A 159      22.282   6.807 -13.416  0.00  0.00      A     
ATOM   2429  HB1 ASP A 159      21.811   5.826 -13.465  0.00  0.00      A     
ATOM   2430  HB2 ASP A 159      23.333   6.647 -13.175  0.00  0.00      A     
ATOM   2431  CG  ASP A 159      22.189   7.454 -14.806  0.00  0.00      A     
ATOM   2432  OD1 ASP A 159      21.283   7.051 -15.570  0.00  0.00      A     
ATOM   2433  OD2 ASP A 159      23.059   8.272 -15.193  0.00  0.00      A     
ATOM   2434  C   ASP A 159      20.258   8.228 -12.696  0.00  0.00      A     
ATOM   2435  O   ASP A 159      20.211   9.330 -13.237  0.00  0.00      A     
ATOM   2436  N   CYS A 160      19.127   7.597 -12.361  0.00  0.00      A     
ATOM   2437  HN  CYS A 160      19.192   6.647 -12.040  0.00  0.00      A     
ATOM   2438  CA  CYS A 160      17.796   8.217 -12.394  0.00  0.00      A     
ATOM   2439  HA  CYS A 160      17.484   8.310 -13.436  0.00  0.00      A     
ATOM   2440  CB  CYS A 160      16.801   7.301 -11.667  0.00  0.00      A     
ATOM   2441  HB1 CYS A 160      15.872   7.842 -11.477  0.00  0.00      A     
ATOM   2442  HB2 CYS A 160      17.221   6.987 -10.708  0.00  0.00      A     
ATOM   2443  SG  CYS A 160      16.427   5.852 -12.690  0.00  0.00      A     
ATOM   2444  HG1 CYS A 160      16.538   4.952 -11.698  0.00  0.00      A     
ATOM   2445  C   CYS A 160      17.754   9.641 -11.800  0.00  0.00      A     
ATOM   2446  O   CYS A 160      17.299  10.555 -12.481  0.00  0.00      A     
ATOM   2447  N   LEU A 161      18.277   9.879 -10.587  0.00  0.00      A     
ATOM   2448  HN  LEU A 161      18.790   9.121 -10.145  0.00  0.00      A     
ATOM   2449  CA  LEU A 161      18.323  11.209  -9.942  0.00  0.00      A     
ATOM   2450  HA  LEU A 161      17.300  11.576  -9.885  0.00  0.00      A     
ATOM   2451  CB  LEU A 161      18.891  11.066  -8.508  0.00  0.00      A     
ATOM   2452  HB1 LEU A 161      19.975  11.166  -8.561  0.00  0.00      A     
ATOM   2453  HB2 LEU A 161      18.698  10.070  -8.118  0.00  0.00      A     
ATOM   2454  CG  LEU A 161      18.351  12.095  -7.493  0.00  0.00      A     
ATOM   2455  HG  LEU A 161      18.468  13.096  -7.895  0.00  0.00      A     
ATOM   2456  CD1 LEU A 161      16.877  11.886  -7.158  0.00  0.00      A     
ATOM   2457 HD11 LEU A 161      16.263  11.992  -8.047  0.00  0.00      A     
ATOM   2458 HD12 LEU A 161      16.564  12.646  -6.442  0.00  0.00      A     
ATOM   2459 HD13 LEU A 161      16.731  10.906  -6.713  0.00  0.00      A     
ATOM   2460  CD2 LEU A 161      19.109  11.996  -6.173  0.00  0.00      A     
ATOM   2461 HD21 LEU A 161      20.168  12.183  -6.337  0.00  0.00      A     
ATOM   2462 HD22 LEU A 161      18.988  11.004  -5.739  0.00  0.00      A     
ATOM   2463 HD23 LEU A 161      18.734  12.743  -5.474  0.00  0.00      A     
ATOM   2464  C   LEU A 161      19.115  12.263 -10.751  0.00  0.00      A     
ATOM   2465  O   LEU A 161      18.893  13.466 -10.597  0.00  0.00      A     
ATOM   2466  N   VAL A 162      19.985  11.814 -11.658  0.00  0.00      A     
ATOM   2467  HN  VAL A 162      20.093  10.807 -11.720  0.00  0.00      A     
ATOM   2468  CA  VAL A 162      20.831  12.617 -12.573  0.00  0.00      A     
ATOM   2469  HA  VAL A 162      20.670  13.664 -12.346  0.00  0.00      A     
ATOM   2470  CB  VAL A 162      22.333  12.407 -12.319  0.00  0.00      A     
ATOM   2471  HB  VAL A 162      22.908  12.902 -13.095  0.00  0.00      A     
ATOM   2472  CG1 VAL A 162      22.701  13.046 -10.985  0.00  0.00      A     
ATOM   2473 HG11 VAL A 162      22.465  14.108 -11.002  0.00  0.00      A     
ATOM   2474 HG12 VAL A 162      23.765  12.924 -10.799  0.00  0.00      A     
ATOM   2475 HG13 VAL A 162      22.148  12.562 -10.186  0.00  0.00      A     
ATOM   2476  CG2 VAL A 162      22.740  10.942 -12.264  0.00  0.00      A     
ATOM   2477 HG21 VAL A 162      22.542  10.476 -13.229  0.00  0.00      A     
ATOM   2478 HG22 VAL A 162      22.188  10.444 -11.470  0.00  0.00      A     
ATOM   2479 HG23 VAL A 162      23.798  10.847 -12.032  0.00  0.00      A     
ATOM   2480  C   VAL A 162      20.437  12.483 -14.055  0.00  0.00      A     
ATOM   2481  O   VAL A 162      21.155  12.957 -14.937  0.00  0.00      A     
ATOM   2482  N   LYS A 163      19.229  11.956 -14.312  0.00  0.00      A     
ATOM   2483  HN  LYS A 163      18.804  11.471 -13.531  0.00  0.00      A     
ATOM   2484  CA  LYS A 163      18.446  12.061 -15.566  0.00  0.00      A     
ATOM   2485  HA  LYS A 163      18.986  12.681 -16.280  0.00  0.00      A     
ATOM   2486  CB  LYS A 163      18.325  10.650 -16.179  0.00  0.00      A     
ATOM   2487  HB1 LYS A 163      18.052   9.937 -15.398  0.00  0.00      A     
ATOM   2488  HB2 LYS A 163      19.306  10.365 -16.562  0.00  0.00      A     
ATOM   2489  CG  LYS A 163      17.276  10.554 -17.305  0.00  0.00      A     
ATOM   2490  HG1 LYS A 163      17.380  11.393 -17.989  0.00  0.00      A     
ATOM   2491  HG2 LYS A 163      16.283  10.612 -16.857  0.00  0.00      A     
ATOM   2492  CD  LYS A 163      17.350   9.252 -18.108  0.00  0.00      A     
ATOM   2493  HD1 LYS A 163      16.472   9.202 -18.752  0.00  0.00      A     
ATOM   2494  HD2 LYS A 163      17.324   8.410 -17.417  0.00  0.00      A     
ATOM   2495  CE  LYS A 163      18.590   9.155 -19.003  0.00  0.00      A     
ATOM   2496  HE1 LYS A 163      19.492   9.141 -18.384  0.00  0.00      A     
ATOM   2497  HE2 LYS A 163      18.633  10.042 -19.644  0.00  0.00      A     
ATOM   2498  NZ  LYS A 163      18.511   7.937 -19.839  0.00  0.00      A     
ATOM   2499  HZ1 LYS A 163      19.285   7.834 -20.492  0.00  0.00      A     
ATOM   2500  HZ2 LYS A 163      17.686   7.939 -20.447  0.00  0.00      A     
ATOM   2501  HZ3 LYS A 163      18.429   7.102 -19.272  0.00  0.00      A     
ATOM   2502  C   LYS A 163      17.079  12.757 -15.398  0.00  0.00      A     
ATOM   2503  O   LYS A 163      16.660  13.481 -16.301  0.00  0.00      A     
ATOM   2504  N   ILE A 164      16.389  12.563 -14.269  0.00  0.00      A     
ATOM   2505  HN  ILE A 164      16.799  11.934 -13.589  0.00  0.00      A     
ATOM   2506  CA  ILE A 164      14.989  13.006 -14.054  0.00  0.00      A     
ATOM   2507  HA  ILE A 164      14.483  12.916 -15.012  0.00  0.00      A     
ATOM   2508  CB  ILE A 164      14.234  12.087 -13.067  0.00  0.00      A     
ATOM   2509  HB  ILE A 164      13.198  12.427 -13.043  0.00  0.00      A     
ATOM   2510  CG2 ILE A 164      14.193  10.654 -13.636  0.00  0.00      A     
ATOM   2511 HG21 ILE A 164      15.189  10.225 -13.699  0.00  0.00      A     
ATOM   2512 HG22 ILE A 164      13.761  10.673 -14.635  0.00  0.00      A     
ATOM   2513 HG23 ILE A 164      13.581  10.018 -13.002  0.00  0.00      A     
ATOM   2514  CG1 ILE A 164      14.766  12.222 -11.617  0.00  0.00      A     
ATOM   2515 HG11 ILE A 164      14.349  13.136 -11.191  0.00  0.00      A     
ATOM   2516 HG12 ILE A 164      15.846  12.349 -11.620  0.00  0.00      A     
ATOM   2517  CD  ILE A 164      14.421  11.063 -10.673  0.00  0.00      A     
ATOM   2518  HD1 ILE A 164      13.349  10.884 -10.681  0.00  0.00      A     
ATOM   2519  HD2 ILE A 164      14.726  11.317  -9.659  0.00  0.00      A     
ATOM   2520  HD3 ILE A 164      14.942  10.156 -10.977  0.00  0.00      A     
ATOM   2521  C   ILE A 164      14.807  14.475 -13.637  0.00  0.00      A     
ATOM   2522  O   ILE A 164      13.768  15.055 -13.932  0.00  0.00      A     
ATOM   2523  N   TYR A 165      15.811  15.094 -13.020  0.00  0.00      A     
ATOM   2524  HN  TYR A 165      16.645  14.553 -12.832  0.00  0.00      A     
ATOM   2525  CA  TYR A 165      15.918  16.554 -12.867  0.00  0.00      A     
ATOM   2526  HA  TYR A 165      14.927  16.964 -12.664  0.00  0.00      A     
ATOM   2527  CB  TYR A 165      16.798  16.848 -11.629  0.00  0.00      A     
ATOM   2528  HB1 TYR A 165      17.532  16.063 -11.484  0.00  0.00      A     
ATOM   2529  HB2 TYR A 165      16.133  16.772 -10.779  0.00  0.00      A     
ATOM   2530  CG  TYR A 165      17.549  18.165 -11.529  0.00  0.00      A     
ATOM   2531  CD1 TYR A 165      17.291  19.058 -10.467  0.00  0.00      A     
ATOM   2532  HD1 TYR A 165      16.553  18.817  -9.714  0.00  0.00      A     
ATOM   2533  CE1 TYR A 165      17.988  20.279 -10.381  0.00  0.00      A     
ATOM   2534  HE1 TYR A 165      17.776  20.968  -9.576  0.00  0.00      A     
ATOM   2535  CZ  TYR A 165      18.981  20.589 -11.331  0.00  0.00      A     
ATOM   2536  OH  TYR A 165      19.655  21.761 -11.252  0.00  0.00      A     
ATOM   2537  HH  TYR A 165      19.280  22.315 -10.556  0.00  0.00      A     
ATOM   2538  CE2 TYR A 165      19.281  19.675 -12.356  0.00  0.00      A     
ATOM   2539  HE2 TYR A 165      20.054  19.901 -13.073  0.00  0.00      A     
ATOM   2540  CD2 TYR A 165      18.572  18.466 -12.446  0.00  0.00      A     
ATOM   2541  HD2 TYR A 165      18.833  17.763 -13.219  0.00  0.00      A     
ATOM   2542  C   TYR A 165      16.398  17.215 -14.176  0.00  0.00      A     
ATOM   2543  O   TYR A 165      15.956  18.310 -14.516  0.00  0.00      A     
ATOM   2544  N   LYS A 166      17.221  16.526 -14.978  0.00  0.00      A     
ATOM   2545  HN  LYS A 166      17.569  15.652 -14.592  0.00  0.00      A     
ATOM   2546  CA  LYS A 166      17.773  16.955 -16.286  0.00  0.00      A     
ATOM   2547  HA  LYS A 166      18.110  17.987 -16.188  0.00  0.00      A     
ATOM   2548  CB  LYS A 166      19.012  16.078 -16.593  0.00  0.00      A     
ATOM   2549  HB1 LYS A 166      19.298  16.173 -17.640  0.00  0.00      A     
ATOM   2550  HB2 LYS A 166      18.765  15.030 -16.433  0.00  0.00      A     
ATOM   2551  CG  LYS A 166      20.237  16.432 -15.734  0.00  0.00      A     
ATOM   2552  HG1 LYS A 166      20.523  15.556 -15.154  0.00  0.00      A     
ATOM   2553  HG2 LYS A 166      20.003  17.248 -15.053  0.00  0.00      A     
ATOM   2554  CD  LYS A 166      21.419  16.851 -16.609  0.00  0.00      A     
ATOM   2555  HD1 LYS A 166      21.139  17.729 -17.187  0.00  0.00      A     
ATOM   2556  HD2 LYS A 166      21.665  16.036 -17.289  0.00  0.00      A     
ATOM   2557  CE  LYS A 166      22.643  17.198 -15.768  0.00  0.00      A     
ATOM   2558  HE1 LYS A 166      22.924  16.336 -15.159  0.00  0.00      A     
ATOM   2559  HE2 LYS A 166      22.379  18.013 -15.090  0.00  0.00      A     
ATOM   2560  NZ  LYS A 166      23.766  17.607 -16.638  0.00  0.00      A     
ATOM   2561  HZ1 LYS A 166      23.526  18.439 -17.168  0.00  0.00      A     
ATOM   2562  HZ2 LYS A 166      23.999  16.879 -17.311  0.00  0.00      A     
ATOM   2563  HZ3 LYS A 166      24.600  17.811 -16.090  0.00  0.00      A     
ATOM   2564  C   LYS A 166      16.784  17.000 -17.476  0.00  0.00      A     
ATOM   2565  O   LYS A 166      17.216  16.841 -18.623  0.00  0.00      A     
ATOM   2566  N   SER A 167      15.479  17.203 -17.266  0.00  0.00      A     
ATOM   2567  HN  SER A 167      15.183  17.332 -16.310  0.00  0.00      A     
ATOM   2568  CA  SER A 167      14.458  17.130 -18.350  0.00  0.00      A     
ATOM   2569  HA  SER A 167      14.958  17.142 -19.316  0.00  0.00      A     
ATOM   2570  CB  SER A 167      13.707  15.797 -18.297  0.00  0.00      A     
ATOM   2571  HB1 SER A 167      12.840  15.834 -18.960  0.00  0.00      A     
ATOM   2572  HB2 SER A 167      13.371  15.612 -17.277  0.00  0.00      A     
ATOM   2573  OG  SER A 167      14.549  14.738 -18.718  0.00  0.00      A     
ATOM   2574  HG1 SER A 167      14.718  14.856 -19.661  0.00  0.00      A     
ATOM   2575  C   SER A 167      13.444  18.279 -18.470  0.00  0.00      A     
ATOM   2576  O   SER A 167      12.782  18.351 -19.499  0.00  0.00      A     
ATOM   2577  N   ASP A 168      13.325  19.191 -17.496  0.00  0.00      A     
ATOM   2578  HN  ASP A 168      13.931  19.112 -16.694  0.00  0.00      A     
ATOM   2579  CA  ASP A 168      12.513  20.424 -17.642  0.00  0.00      A     
ATOM   2580  HA  ASP A 168      12.651  20.827 -18.648  0.00  0.00      A     
ATOM   2581  CB  ASP A 168      11.027  20.046 -17.476  0.00  0.00      A     
ATOM   2582  HB1 ASP A 168      10.900  19.542 -16.516  0.00  0.00      A     
ATOM   2583  HB2 ASP A 168      10.733  19.345 -18.257  0.00  0.00      A     
ATOM   2584  CG  ASP A 168      10.080  21.246 -17.535  0.00  0.00      A     
ATOM   2585  OD1 ASP A 168      10.084  22.013 -18.523  0.00  0.00      A     
ATOM   2586  OD2 ASP A 168       9.326  21.442 -16.552  0.00  0.00      A     
ATOM   2587  C   ASP A 168      12.895  21.554 -16.652  0.00  0.00      A     
ATOM   2588  O   ASP A 168      13.079  22.704 -17.049  0.00  0.00      A     
ATOM   2589  N   GLY A 169      13.007  21.244 -15.361  0.00  0.00      A     
ATOM   2590  HN  GLY A 169      12.854  20.272 -15.121  0.00  0.00      A     
ATOM   2591  CA  GLY A 169      13.245  22.166 -14.229  0.00  0.00      A     
ATOM   2592  HA1 GLY A 169      12.727  23.105 -14.404  0.00  0.00      A     
ATOM   2593  HA2 GLY A 169      14.311  22.373 -14.148  0.00  0.00      A     
ATOM   2594  C   GLY A 169      12.754  21.574 -12.894  0.00  0.00      A     
ATOM   2595  O   GLY A 169      12.165  20.493 -12.913  0.00  0.00      A     
ATOM   2596  N   ILE A 170      12.961  22.217 -11.732  0.00  0.00      A     
ATOM   2597  HN  ILE A 170      13.430  23.118 -11.745  0.00  0.00      A     
ATOM   2598  CA  ILE A 170      12.631  21.605 -10.413  0.00  0.00      A     
ATOM   2599  HA  ILE A 170      13.173  20.661 -10.373  0.00  0.00      A     
ATOM   2600  CB  ILE A 170      13.131  22.410  -9.200  0.00  0.00      A     
ATOM   2601  HB  ILE A 170      12.964  21.762  -8.340  0.00  0.00      A     
ATOM   2602  CG2 ILE A 170      14.647  22.635  -9.247  0.00  0.00      A     
ATOM   2603 HG21 ILE A 170      14.977  23.091  -8.314  0.00  0.00      A     
ATOM   2604 HG22 ILE A 170      14.912  23.287 -10.075  0.00  0.00      A     
ATOM   2605 HG23 ILE A 170      15.157  21.679  -9.368  0.00  0.00      A     
ATOM   2606  CG1 ILE A 170      12.350  23.719  -8.950  0.00  0.00      A     
ATOM   2607 HG11 ILE A 170      11.429  23.742  -9.529  0.00  0.00      A     
ATOM   2608 HG12 ILE A 170      12.948  24.577  -9.249  0.00  0.00      A     
ATOM   2609  CD  ILE A 170      11.987  23.836  -7.464  0.00  0.00      A     
ATOM   2610  HD1 ILE A 170      12.890  23.791  -6.863  0.00  0.00      A     
ATOM   2611  HD2 ILE A 170      11.321  23.021  -7.182  0.00  0.00      A     
ATOM   2612  HD3 ILE A 170      11.481  24.776  -7.264  0.00  0.00      A     
ATOM   2613  C   ILE A 170      11.159  21.209 -10.178  0.00  0.00      A     
ATOM   2614  O   ILE A 170      10.862  20.498  -9.215  0.00  0.00      A     
ATOM   2615  N   LYS A 171      10.221  21.616 -11.044  0.00  0.00      A     
ATOM   2616  HN  LYS A 171      10.505  22.294 -11.745  0.00  0.00      A     
ATOM   2617  CA  LYS A 171       8.875  21.004 -11.135  0.00  0.00      A     
ATOM   2618  HA  LYS A 171       8.383  21.114 -10.172  0.00  0.00      A     
ATOM   2619  CB  LYS A 171       8.052  21.770 -12.191  0.00  0.00      A     
ATOM   2620  HB1 LYS A 171       8.551  21.681 -13.159  0.00  0.00      A     
ATOM   2621  HB2 LYS A 171       8.030  22.829 -11.926  0.00  0.00      A     
ATOM   2622  CG  LYS A 171       6.604  21.276 -12.351  0.00  0.00      A     
ATOM   2623  HG1 LYS A 171       6.627  20.224 -12.618  0.00  0.00      A     
ATOM   2624  HG2 LYS A 171       6.143  21.827 -13.172  0.00  0.00      A     
ATOM   2625  CD  LYS A 171       5.743  21.446 -11.090  0.00  0.00      A     
ATOM   2626  HD1 LYS A 171       5.675  22.504 -10.840  0.00  0.00      A     
ATOM   2627  HD2 LYS A 171       6.216  20.928 -10.256  0.00  0.00      A     
ATOM   2628  CE  LYS A 171       4.332  20.867 -11.242  0.00  0.00      A     
ATOM   2629  HE1 LYS A 171       3.865  20.871 -10.251  0.00  0.00      A     
ATOM   2630  HE2 LYS A 171       4.397  19.827 -11.575  0.00  0.00      A     
ATOM   2631  NZ  LYS A 171       3.489  21.657 -12.171  0.00  0.00      A     
ATOM   2632  HZ1 LYS A 171       3.584  22.654 -11.995  0.00  0.00      A     
ATOM   2633  HZ2 LYS A 171       2.504  21.441 -12.022  0.00  0.00      A     
ATOM   2634  HZ3 LYS A 171       3.718  21.494 -13.149  0.00  0.00      A     
ATOM   2635  C   LYS A 171       8.915  19.486 -11.407  0.00  0.00      A     
ATOM   2636  O   LYS A 171       8.106  18.741 -10.859  0.00  0.00      A     
ATOM   2637  N   GLY A 172       9.879  19.031 -12.209  0.00  0.00      A     
ATOM   2638  HN  GLY A 172      10.544  19.725 -12.529  0.00  0.00      A     
ATOM   2639  CA  GLY A 172      10.055  17.662 -12.719  0.00  0.00      A     
ATOM   2640  HA1 GLY A 172      11.052  17.582 -13.151  0.00  0.00      A     
ATOM   2641  HA2 GLY A 172       9.332  17.483 -13.516  0.00  0.00      A     
ATOM   2642  C   GLY A 172       9.925  16.536 -11.690  0.00  0.00      A     
ATOM   2643  O   GLY A 172       9.018  15.714 -11.814  0.00  0.00      A     
ATOM   2644  N   LEU A 173      10.765  16.515 -10.651  0.00  0.00      A     
ATOM   2645  HN  LEU A 173      11.520  17.199 -10.641  0.00  0.00      A     
ATOM   2646  CA  LEU A 173      10.742  15.503  -9.572  0.00  0.00      A     
ATOM   2647  HA  LEU A 173      10.501  14.553 -10.049  0.00  0.00      A     
ATOM   2648  CB  LEU A 173      12.173  15.384  -9.002  0.00  0.00      A     
ATOM   2649  HB1 LEU A 173      12.400  16.289  -8.445  0.00  0.00      A     
ATOM   2650  HB2 LEU A 173      12.860  15.343  -9.849  0.00  0.00      A     
ATOM   2651  CG  LEU A 173      12.484  14.167  -8.102  0.00  0.00      A     
ATOM   2652  HG  LEU A 173      11.998  14.270  -7.136  0.00  0.00      A     
ATOM   2653  CD1 LEU A 173      12.027  12.856  -8.725  0.00  0.00      A     
ATOM   2654 HD11 LEU A 173      10.947  12.802  -8.634  0.00  0.00      A     
ATOM   2655 HD12 LEU A 173      12.464  12.008  -8.201  0.00  0.00      A     
ATOM   2656 HD13 LEU A 173      12.308  12.828  -9.776  0.00  0.00      A     
ATOM   2657  CD2 LEU A 173      13.983  14.052  -7.860  0.00  0.00      A     
ATOM   2658 HD21 LEU A 173      14.192  13.194  -7.226  0.00  0.00      A     
ATOM   2659 HD22 LEU A 173      14.336  14.948  -7.353  0.00  0.00      A     
ATOM   2660 HD23 LEU A 173      14.511  13.943  -8.806  0.00  0.00      A     
ATOM   2661  C   LEU A 173       9.630  15.714  -8.507  0.00  0.00      A     
ATOM   2662  O   LEU A 173       9.612  15.051  -7.469  0.00  0.00      A     
ATOM   2663  N   TYR A 174       8.652  16.581  -8.792  0.00  0.00      A     
ATOM   2664  HN  TYR A 174       8.779  17.163  -9.609  0.00  0.00      A     
ATOM   2665  CA  TYR A 174       7.384  16.713  -8.051  0.00  0.00      A     
ATOM   2666  HA  TYR A 174       7.262  15.834  -7.423  0.00  0.00      A     
ATOM   2667  CB  TYR A 174       7.434  17.933  -7.120  0.00  0.00      A     
ATOM   2668  HB1 TYR A 174       6.421  18.178  -6.803  0.00  0.00      A     
ATOM   2669  HB2 TYR A 174       7.810  18.786  -7.688  0.00  0.00      A     
ATOM   2670  CG  TYR A 174       8.248  17.758  -5.848  0.00  0.00      A     
ATOM   2671  CD1 TYR A 174       9.246  18.696  -5.527  0.00  0.00      A     
ATOM   2672  HD1 TYR A 174       9.481  19.498  -6.214  0.00  0.00      A     
ATOM   2673  CE1 TYR A 174       9.951  18.590  -4.314  0.00  0.00      A     
ATOM   2674  HE1 TYR A 174      10.728  19.297  -4.068  0.00  0.00      A     
ATOM   2675  CZ  TYR A 174       9.680  17.531  -3.428  0.00  0.00      A     
ATOM   2676  OH  TYR A 174      10.382  17.448  -2.272  0.00  0.00      A     
ATOM   2677  HH  TYR A 174      10.196  16.650  -1.753  0.00  0.00      A     
ATOM   2678  CE2 TYR A 174       8.674  16.592  -3.736  0.00  0.00      A     
ATOM   2679  HE2 TYR A 174       8.457  15.795  -3.042  0.00  0.00      A     
ATOM   2680  CD2 TYR A 174       7.952  16.717  -4.942  0.00  0.00      A     
ATOM   2681  HD2 TYR A 174       7.168  16.013  -5.176  0.00  0.00      A     
ATOM   2682  C   TYR A 174       6.117  16.722  -8.937  0.00  0.00      A     
ATOM   2683  O   TYR A 174       5.006  16.785  -8.410  0.00  0.00      A     
ATOM   2684  N   GLN A 175       6.227  16.549 -10.260  0.00  0.00      A     
ATOM   2685  HN  GLN A 175       7.154  16.551 -10.668  0.00  0.00      A     
ATOM   2686  CA  GLN A 175       5.082  16.240 -11.137  0.00  0.00      A     
ATOM   2687  HA  GLN A 175       4.413  17.100 -11.149  0.00  0.00      A     
ATOM   2688  CB  GLN A 175       5.568  15.977 -12.573  0.00  0.00      A     
ATOM   2689  HB1 GLN A 175       4.748  15.571 -13.156  0.00  0.00      A     
ATOM   2690  HB2 GLN A 175       6.338  15.211 -12.523  0.00  0.00      A     
ATOM   2691  CG  GLN A 175       6.105  17.191 -13.351  0.00  0.00      A     
ATOM   2692  HG1 GLN A 175       6.570  16.827 -14.267  0.00  0.00      A     
ATOM   2693  HG2 GLN A 175       6.874  17.695 -12.775  0.00  0.00      A     
ATOM   2694  CD  GLN A 175       5.039  18.204 -13.760  0.00  0.00      A     
ATOM   2695  OE1 GLN A 175       3.898  18.196 -13.323  0.00  0.00      A     
ATOM   2696  NE2 GLN A 175       5.355  19.133 -14.622  0.00  0.00      A     
ATOM   2697 HE21 GLN A 175       4.662  19.836 -14.846  0.00  0.00      A     
ATOM   2698 HE22 GLN A 175       6.301  19.183 -14.990  0.00  0.00      A     
ATOM   2699  C   GLN A 175       4.282  15.028 -10.607  0.00  0.00      A     
ATOM   2700  O   GLN A 175       4.776  13.900 -10.589  0.00  0.00      A     
ATOM   2701  N   GLY A 176       3.065  15.274 -10.105  0.00  0.00      A     
ATOM   2702  HN  GLY A 176       2.747  16.231 -10.134  0.00  0.00      A     
ATOM   2703  CA  GLY A 176       2.180  14.277  -9.466  0.00  0.00      A     
ATOM   2704  HA1 GLY A 176       2.445  13.273  -9.793  0.00  0.00      A     
ATOM   2705  HA2 GLY A 176       1.159  14.465  -9.794  0.00  0.00      A     
ATOM   2706  C   GLY A 176       2.152  14.291  -7.925  0.00  0.00      A     
ATOM   2707  O   GLY A 176       1.403  13.522  -7.316  0.00  0.00      A     
ATOM   2708  N   PHE A 177       2.912  15.180  -7.273  0.00  0.00      A     
ATOM   2709  HN  PHE A 177       3.561  15.746  -7.813  0.00  0.00      A     
ATOM   2710  CA  PHE A 177       2.810  15.456  -5.829  0.00  0.00      A     
ATOM   2711  HA  PHE A 177       3.047  14.545  -5.279  0.00  0.00      A     
ATOM   2712  CB  PHE A 177       3.851  16.524  -5.451  0.00  0.00      A     
ATOM   2713  HB1 PHE A 177       3.641  17.443  -6.002  0.00  0.00      A     
ATOM   2714  HB2 PHE A 177       4.833  16.175  -5.773  0.00  0.00      A     
ATOM   2715  CG  PHE A 177       3.926  16.851  -3.970  0.00  0.00      A     
ATOM   2716  CD1 PHE A 177       3.102  17.853  -3.420  0.00  0.00      A     
ATOM   2717  HD1 PHE A 177       2.414  18.402  -4.050  0.00  0.00      A     
ATOM   2718  CE1 PHE A 177       3.165  18.146  -2.046  0.00  0.00      A     
ATOM   2719  HE1 PHE A 177       2.521  18.908  -1.625  0.00  0.00      A     
ATOM   2720  CZ  PHE A 177       4.058  17.448  -1.216  0.00  0.00      A     
ATOM   2721  HZ  PHE A 177       4.099  17.675  -0.157  0.00  0.00      A     
ATOM   2722  CE2 PHE A 177       4.903  16.470  -1.767  0.00  0.00      A     
ATOM   2723  HE2 PHE A 177       5.600  15.947  -1.132  0.00  0.00      A     
ATOM   2724  CD2 PHE A 177       4.832  16.166  -3.139  0.00  0.00      A     
ATOM   2725  HD2 PHE A 177       5.473  15.401  -3.553  0.00  0.00      A     
ATOM   2726  C   PHE A 177       1.384  15.877  -5.425  0.00  0.00      A     
ATOM   2727  O   PHE A 177       0.801  15.272  -4.531  0.00  0.00      A     
ATOM   2728  N   ASN A 178       0.787  16.819  -6.164  0.00  0.00      A     
ATOM   2729  HN  ASN A 178       1.370  17.294  -6.838  0.00  0.00      A     
ATOM   2730  CA  ASN A 178      -0.615  17.267  -6.072  0.00  0.00      A     
ATOM   2731  HA  ASN A 178      -0.765  17.745  -5.101  0.00  0.00      A     
ATOM   2732  CB  ASN A 178      -0.807  18.358  -7.140  0.00  0.00      A     
ATOM   2733  HB1 ASN A 178      -0.317  19.265  -6.789  0.00  0.00      A     
ATOM   2734  HB2 ASN A 178      -1.865  18.592  -7.252  0.00  0.00      A     
ATOM   2735  CG  ASN A 178      -0.245  17.996  -8.503  0.00  0.00      A     
ATOM   2736  OD1 ASN A 178      -0.499  16.944  -9.066  0.00  0.00      A     
ATOM   2737  ND2 ASN A 178       0.584  18.821  -9.068  0.00  0.00      A     
ATOM   2738 HD21 ASN A 178       0.836  18.679 -10.024  0.00  0.00      A     
ATOM   2739 HD22 ASN A 178       0.888  19.646  -8.553  0.00  0.00      A     
ATOM   2740  C   ASN A 178      -1.695  16.151  -6.158  0.00  0.00      A     
ATOM   2741  O   ASN A 178      -2.654  16.155  -5.388  0.00  0.00      A     
ATOM   2742  N   VAL A 179      -1.536  15.153  -7.037  0.00  0.00      A     
ATOM   2743  HN  VAL A 179      -0.816  15.268  -7.739  0.00  0.00      A     
ATOM   2744  CA  VAL A 179      -2.346  13.906  -7.021  0.00  0.00      A     
ATOM   2745  HA  VAL A 179      -3.408  14.153  -7.042  0.00  0.00      A     
ATOM   2746  CB  VAL A 179      -2.027  13.001  -8.231  0.00  0.00      A     
ATOM   2747  HB  VAL A 179      -0.958  12.792  -8.251  0.00  0.00      A     
ATOM   2748  CG1 VAL A 179      -2.771  11.660  -8.162  0.00  0.00      A     
ATOM   2749 HG11 VAL A 179      -2.580  11.084  -9.063  0.00  0.00      A     
ATOM   2750 HG12 VAL A 179      -3.843  11.832  -8.069  0.00  0.00      A     
ATOM   2751 HG13 VAL A 179      -2.426  11.063  -7.318  0.00  0.00      A     
ATOM   2752  CG2 VAL A 179      -2.398  13.686  -9.547  0.00  0.00      A     
ATOM   2753 HG21 VAL A 179      -3.476  13.842  -9.586  0.00  0.00      A     
ATOM   2754 HG22 VAL A 179      -2.089  13.061 -10.383  0.00  0.00      A     
ATOM   2755 HG23 VAL A 179      -1.893  14.646  -9.635  0.00  0.00      A     
ATOM   2756  C   VAL A 179      -2.081  13.101  -5.750  0.00  0.00      A     
ATOM   2757  O   VAL A 179      -2.994  12.646  -5.060  0.00  0.00      A     
ATOM   2758  N   SER A 180      -0.802  12.932  -5.421  0.00  0.00      A     
ATOM   2759  HN  SER A 180      -0.108  13.373  -6.015  0.00  0.00      A     
ATOM   2760  CA  SER A 180      -0.349  12.070  -4.326  0.00  0.00      A     
ATOM   2761  HA  SER A 180      -0.750  11.076  -4.510  0.00  0.00      A     
ATOM   2762  CB  SER A 180       1.171  11.955  -4.327  0.00  0.00      A     
ATOM   2763  HB1 SER A 180       1.486  11.360  -3.470  0.00  0.00      A     
ATOM   2764  HB2 SER A 180       1.615  12.944  -4.265  0.00  0.00      A     
ATOM   2765  OG  SER A 180       1.612  11.331  -5.512  0.00  0.00      A     
ATOM   2766  HG1 SER A 180       1.560  11.989  -6.231  0.00  0.00      A     
ATOM   2767  C   SER A 180      -0.838  12.512  -2.941  0.00  0.00      A     
ATOM   2768  O   SER A 180      -1.276  11.653  -2.173  0.00  0.00      A     
ATOM   2769  N   VAL A 181      -0.834  13.822  -2.646  0.00  0.00      A     
ATOM   2770  HN  VAL A 181      -0.419  14.446  -3.335  0.00  0.00      A     
ATOM   2771  CA  VAL A 181      -1.402  14.443  -1.416  0.00  0.00      A     
ATOM   2772  HA  VAL A 181      -0.948  13.953  -0.561  0.00  0.00      A     
ATOM   2773  CB  VAL A 181      -1.075  15.942  -1.266  0.00  0.00      A     
ATOM   2774  HB  VAL A 181      -1.595  16.328  -0.389  0.00  0.00      A     
ATOM   2775  CG1 VAL A 181       0.416  16.168  -1.033  0.00  0.00      A     
ATOM   2776 HG11 VAL A 181       0.588  17.217  -0.794  0.00  0.00      A     
ATOM   2777 HG12 VAL A 181       0.976  15.920  -1.932  0.00  0.00      A     
ATOM   2778 HG13 VAL A 181       0.758  15.563  -0.194  0.00  0.00      A     
ATOM   2779  CG2 VAL A 181      -1.505  16.758  -2.480  0.00  0.00      A     
ATOM   2780 HG21 VAL A 181      -1.185  17.789  -2.364  0.00  0.00      A     
ATOM   2781 HG22 VAL A 181      -2.586  16.728  -2.603  0.00  0.00      A     
ATOM   2782 HG23 VAL A 181      -1.040  16.367  -3.372  0.00  0.00      A     
ATOM   2783  C   VAL A 181      -2.918  14.284  -1.246  0.00  0.00      A     
ATOM   2784  O   VAL A 181      -3.416  14.370  -0.125  0.00  0.00      A     
ATOM   2785  N   GLN A 182      -3.655  13.991  -2.320  0.00  0.00      A     
ATOM   2786  HN  GLN A 182      -3.196  13.987  -3.222  0.00  0.00      A     
ATOM   2787  CA  GLN A 182      -5.071  13.591  -2.260  0.00  0.00      A     
ATOM   2788  HA  GLN A 182      -5.552  14.053  -1.397  0.00  0.00      A     
ATOM   2789  CB  GLN A 182      -5.792  14.095  -3.523  0.00  0.00      A     
ATOM   2790  HB1 GLN A 182      -6.819  13.726  -3.521  0.00  0.00      A     
ATOM   2791  HB2 GLN A 182      -5.292  13.703  -4.409  0.00  0.00      A     
ATOM   2792  CG  GLN A 182      -5.821  15.633  -3.593  0.00  0.00      A     
ATOM   2793  HG1 GLN A 182      -4.824  16.040  -3.429  0.00  0.00      A     
ATOM   2794  HG2 GLN A 182      -6.476  16.022  -2.813  0.00  0.00      A     
ATOM   2795  CD  GLN A 182      -6.316  16.131  -4.943  0.00  0.00      A     
ATOM   2796  OE1 GLN A 182      -7.496  16.166  -5.243  0.00  0.00      A     
ATOM   2797  NE2 GLN A 182      -5.443  16.510  -5.839  0.00  0.00      A     
ATOM   2798 HE21 GLN A 182      -5.809  16.872  -6.696  0.00  0.00      A     
ATOM   2799 HE22 GLN A 182      -4.455  16.502  -5.612  0.00  0.00      A     
ATOM   2800  C   GLN A 182      -5.213  12.063  -2.089  0.00  0.00      A     
ATOM   2801  O   GLN A 182      -5.954  11.597  -1.223  0.00  0.00      A     
ATOM   2802  N   GLY A 183      -4.411  11.270  -2.812  0.00  0.00      A     
ATOM   2803  HN  GLY A 183      -3.857  11.714  -3.539  0.00  0.00      A     
ATOM   2804  CA  GLY A 183      -4.317   9.806  -2.653  0.00  0.00      A     
ATOM   2805  HA1 GLY A 183      -3.497   9.444  -3.267  0.00  0.00      A     
ATOM   2806  HA2 GLY A 183      -5.227   9.343  -3.032  0.00  0.00      A     
ATOM   2807  C   GLY A 183      -4.078   9.310  -1.211  0.00  0.00      A     
ATOM   2808  O   GLY A 183      -4.743   8.380  -0.757  0.00  0.00      A     
ATOM   2809  N   ILE A 184      -3.186   9.971  -0.458  0.00  0.00      A     
ATOM   2810  HN  ILE A 184      -2.677  10.725  -0.906  0.00  0.00      A     
ATOM   2811  CA  ILE A 184      -2.888   9.677   0.971  0.00  0.00      A     
ATOM   2812  HA  ILE A 184      -2.647   8.616   1.046  0.00  0.00      A     
ATOM   2813  CB  ILE A 184      -1.666  10.475   1.481  0.00  0.00      A     
ATOM   2814  HB  ILE A 184      -1.549  10.277   2.547  0.00  0.00      A     
ATOM   2815  CG2 ILE A 184      -0.375   9.989   0.801  0.00  0.00      A     
ATOM   2816 HG21 ILE A 184       0.491  10.482   1.242  0.00  0.00      A     
ATOM   2817 HG22 ILE A 184      -0.402  10.204  -0.266  0.00  0.00      A     
ATOM   2818 HG23 ILE A 184      -0.269   8.913   0.943  0.00  0.00      A     
ATOM   2819  CG1 ILE A 184      -1.905  11.987   1.304  0.00  0.00      A     
ATOM   2820 HG11 ILE A 184      -2.884  12.253   1.697  0.00  0.00      A     
ATOM   2821 HG12 ILE A 184      -1.903  12.210   0.244  0.00  0.00      A     
ATOM   2822  CD  ILE A 184      -0.887  12.888   1.999  0.00  0.00      A     
ATOM   2823  HD1 ILE A 184      -1.172  13.930   1.855  0.00  0.00      A     
ATOM   2824  HD2 ILE A 184       0.105  12.735   1.577  0.00  0.00      A     
ATOM   2825  HD3 ILE A 184      -0.886  12.675   3.067  0.00  0.00      A     
ATOM   2826  C   ILE A 184      -4.050   9.903   1.961  0.00  0.00      A     
ATOM   2827  O   ILE A 184      -3.941   9.476   3.117  0.00  0.00      A     
ATOM   2828  N   ILE A 185      -5.139  10.556   1.535  0.00  0.00      A     
ATOM   2829  HN  ILE A 185      -5.147  10.888   0.577  0.00  0.00      A     
ATOM   2830  CA  ILE A 185      -6.346  10.782   2.355  0.00  0.00      A     
ATOM   2831  HA  ILE A 185      -6.198  10.298   3.319  0.00  0.00      A     
ATOM   2832  CB  ILE A 185      -6.611  12.268   2.679  0.00  0.00      A     
ATOM   2833  HB  ILE A 185      -7.574  12.321   3.188  0.00  0.00      A     
ATOM   2834  CG2 ILE A 185      -5.549  12.772   3.671  0.00  0.00      A     
ATOM   2835 HG21 ILE A 185      -4.579  12.836   3.181  0.00  0.00      A     
ATOM   2836 HG22 ILE A 185      -5.483  12.100   4.527  0.00  0.00      A     
ATOM   2837 HG23 ILE A 185      -5.822  13.759   4.044  0.00  0.00      A     
ATOM   2838  CG1 ILE A 185      -6.702  13.158   1.425  0.00  0.00      A     
ATOM   2839 HG11 ILE A 185      -7.371  12.698   0.700  0.00  0.00      A     
ATOM   2840 HG12 ILE A 185      -5.715  13.261   0.974  0.00  0.00      A     
ATOM   2841  CD  ILE A 185      -7.265  14.548   1.717  0.00  0.00      A     
ATOM   2842  HD1 ILE A 185      -6.602  15.088   2.391  0.00  0.00      A     
ATOM   2843  HD2 ILE A 185      -8.254  14.461   2.169  0.00  0.00      A     
ATOM   2844  HD3 ILE A 185      -7.352  15.097   0.779  0.00  0.00      A     
ATOM   2845  C   ILE A 185      -7.595  10.104   1.792  0.00  0.00      A     
ATOM   2846  O   ILE A 185      -8.257   9.433   2.571  0.00  0.00      A     
ATOM   2847  N   ILE A 186      -7.868  10.117   0.480  0.00  0.00      A     
ATOM   2848  HN  ILE A 186      -7.298  10.686  -0.138  0.00  0.00      A     
ATOM   2849  CA  ILE A 186      -9.024   9.375  -0.083  0.00  0.00      A     
ATOM   2850  HA  ILE A 186      -9.906   9.765   0.423  0.00  0.00      A     
ATOM   2851  CB  ILE A 186      -9.202   9.652  -1.594  0.00  0.00      A     
ATOM   2852  HB  ILE A 186      -9.146  10.733  -1.739  0.00  0.00      A     
ATOM   2853  CG2 ILE A 186      -8.084   9.014  -2.433  0.00  0.00      A     
ATOM   2854 HG21 ILE A 186      -8.139   9.388  -3.456  0.00  0.00      A     
ATOM   2855 HG22 ILE A 186      -8.184   7.928  -2.452  0.00  0.00      A     
ATOM   2856 HG23 ILE A 186      -7.119   9.280  -2.014  0.00  0.00      A     
ATOM   2857  CG1 ILE A 186     -10.561   9.180  -2.157  0.00  0.00      A     
ATOM   2858 HG11 ILE A 186     -10.653   8.099  -2.048  0.00  0.00      A     
ATOM   2859 HG12 ILE A 186     -10.589   9.411  -3.223  0.00  0.00      A     
ATOM   2860  CD  ILE A 186     -11.777   9.850  -1.504  0.00  0.00      A     
ATOM   2861  HD1 ILE A 186     -11.884   9.527  -0.469  0.00  0.00      A     
ATOM   2862  HD2 ILE A 186     -12.680   9.568  -2.046  0.00  0.00      A     
ATOM   2863  HD3 ILE A 186     -11.670  10.935  -1.540  0.00  0.00      A     
ATOM   2864  C   ILE A 186      -8.979   7.869   0.240  0.00  0.00      A     
ATOM   2865  O   ILE A 186     -10.002   7.274   0.575  0.00  0.00      A     
ATOM   2866  N   TYR A 187      -7.774   7.281   0.288  0.00  0.00      A     
ATOM   2867  HN  TYR A 187      -6.981   7.808  -0.052  0.00  0.00      A     
ATOM   2868  CA  TYR A 187      -7.539   5.939   0.839  0.00  0.00      A     
ATOM   2869  HA  TYR A 187      -8.123   5.219   0.266  0.00  0.00      A     
ATOM   2870  CB  TYR A 187      -6.049   5.583   0.707  0.00  0.00      A     
ATOM   2871  HB1 TYR A 187      -5.453   6.309   1.262  0.00  0.00      A     
ATOM   2872  HB2 TYR A 187      -5.753   5.661  -0.339  0.00  0.00      A     
ATOM   2873  CG  TYR A 187      -5.718   4.183   1.198  0.00  0.00      A     
ATOM   2874  CD1 TYR A 187      -6.104   3.073   0.425  0.00  0.00      A     
ATOM   2875  HD1 TYR A 187      -6.620   3.223  -0.509  0.00  0.00      A     
ATOM   2876  CE1 TYR A 187      -5.813   1.769   0.863  0.00  0.00      A     
ATOM   2877  HE1 TYR A 187      -6.106   0.914   0.277  0.00  0.00      A     
ATOM   2878  CZ  TYR A 187      -5.128   1.571   2.075  0.00  0.00      A     
ATOM   2879  OH  TYR A 187      -4.812   0.304   2.443  0.00  0.00      A     
ATOM   2880  HH  TYR A 187      -4.414   0.243   3.326  0.00  0.00      A     
ATOM   2881  CE2 TYR A 187      -4.755   2.676   2.867  0.00  0.00      A     
ATOM   2882  HE2 TYR A 187      -4.233   2.512   3.798  0.00  0.00      A     
ATOM   2883  CD2 TYR A 187      -5.052   3.984   2.426  0.00  0.00      A     
ATOM   2884  HD2 TYR A 187      -4.765   4.836   3.026  0.00  0.00      A     
ATOM   2885  C   TYR A 187      -7.973   5.802   2.306  0.00  0.00      A     
ATOM   2886  O   TYR A 187      -8.749   4.914   2.642  0.00  0.00      A     
ATOM   2887  N   ARG A 188      -7.497   6.690   3.191  0.00  0.00      A     
ATOM   2888  HN  ARG A 188      -6.975   7.467   2.810  0.00  0.00      A     
ATOM   2889  CA  ARG A 188      -7.811   6.688   4.638  0.00  0.00      A     
ATOM   2890  HA  ARG A 188      -7.635   5.691   5.044  0.00  0.00      A     
ATOM   2891  CB  ARG A 188      -6.906   7.693   5.365  0.00  0.00      A     
ATOM   2892  HB1 ARG A 188      -7.289   7.834   6.378  0.00  0.00      A     
ATOM   2893  HB2 ARG A 188      -6.947   8.651   4.847  0.00  0.00      A     
ATOM   2894  CG  ARG A 188      -5.441   7.238   5.463  0.00  0.00      A     
ATOM   2895  HG1 ARG A 188      -5.015   7.114   4.467  0.00  0.00      A     
ATOM   2896  HG2 ARG A 188      -5.394   6.288   5.998  0.00  0.00      A     
ATOM   2897  CD  ARG A 188      -4.645   8.300   6.231  0.00  0.00      A     
ATOM   2898  HD1 ARG A 188      -5.180   8.528   7.156  0.00  0.00      A     
ATOM   2899  HD2 ARG A 188      -4.626   9.219   5.641  0.00  0.00      A     
ATOM   2900  NE  ARG A 188      -3.277   7.859   6.589  0.00  0.00      A     
ATOM   2901  HE  ARG A 188      -3.192   7.181   7.323  0.00  0.00      A     
ATOM   2902  CZ  ARG A 188      -2.158   8.460   6.261  0.00  0.00      A     
ATOM   2903  NH1 ARG A 188      -2.065   9.265   5.269  0.00  0.00      A     
ATOM   2904 HH11 ARG A 188      -1.400  10.015   5.354  0.00  0.00      A     
ATOM   2905 HH12 ARG A 188      -2.854   9.350   4.638  0.00  0.00      A     
ATOM   2906  NH2 ARG A 188      -1.094   8.303   6.967  0.00  0.00      A     
ATOM   2907 HH21 ARG A 188      -0.242   8.781   6.720  0.00  0.00      A     
ATOM   2908 HH22 ARG A 188      -1.087   7.703   7.764  0.00  0.00      A     
ATOM   2909  C   ARG A 188      -9.286   6.980   4.945  0.00  0.00      A     
ATOM   2910  O   ARG A 188      -9.843   6.348   5.837  0.00  0.00      A     
ATOM   2911  N   ALA A 189      -9.910   7.882   4.192  0.00  0.00      A     
ATOM   2912  HN  ALA A 189      -9.356   8.371   3.501  0.00  0.00      A     
ATOM   2913  CA  ALA A 189     -11.332   8.214   4.259  0.00  0.00      A     
ATOM   2914  HA  ALA A 189     -11.583   8.512   5.278  0.00  0.00      A     
ATOM   2915  CB  ALA A 189     -11.574   9.411   3.327  0.00  0.00      A     
ATOM   2916  HB1 ALA A 189     -12.621   9.714   3.368  0.00  0.00      A     
ATOM   2917  HB2 ALA A 189     -11.324   9.151   2.297  0.00  0.00      A     
ATOM   2918  HB3 ALA A 189     -10.955  10.253   3.633  0.00  0.00      A     
ATOM   2919  C   ALA A 189     -12.220   7.010   3.896  0.00  0.00      A     
ATOM   2920  O   ALA A 189     -13.025   6.575   4.718  0.00  0.00      A     
ATOM   2921  N   ALA A 190     -11.998   6.399   2.725  0.00  0.00      A     
ATOM   2922  HN  ALA A 190     -11.333   6.807   2.076  0.00  0.00      A     
ATOM   2923  CA  ALA A 190     -12.663   5.154   2.334  0.00  0.00      A     
ATOM   2924  HA  ALA A 190     -13.742   5.319   2.332  0.00  0.00      A     
ATOM   2925  CB  ALA A 190     -12.226   4.816   0.902  0.00  0.00      A     
ATOM   2926  HB1 ALA A 190     -12.494   5.636   0.234  0.00  0.00      A     
ATOM   2927  HB2 ALA A 190     -12.734   3.910   0.567  0.00  0.00      A     
ATOM   2928  HB3 ALA A 190     -11.147   4.666   0.862  0.00  0.00      A     
ATOM   2929  C   ALA A 190     -12.388   3.997   3.320  0.00  0.00      A     
ATOM   2930  O   ALA A 190     -13.313   3.293   3.719  0.00  0.00      A     
ATOM   2931  N   TYR A 191     -11.137   3.832   3.775  0.00  0.00      A     
ATOM   2932  HN  TYR A 191     -10.408   4.417   3.382  0.00  0.00      A     
ATOM   2933  CA  TYR A 191     -10.752   2.801   4.750  0.00  0.00      A     
ATOM   2934  HA  TYR A 191     -11.030   1.831   4.340  0.00  0.00      A     
ATOM   2935  CB  TYR A 191      -9.224   2.809   4.953  0.00  0.00      A     
ATOM   2936  HB1 TYR A 191      -8.932   3.716   5.482  0.00  0.00      A     
ATOM   2937  HB2 TYR A 191      -8.753   2.838   3.972  0.00  0.00      A     
ATOM   2938  CG  TYR A 191      -8.650   1.606   5.685  0.00  0.00      A     
ATOM   2939  CD1 TYR A 191      -7.907   0.644   4.969  0.00  0.00      A     
ATOM   2940  HD1 TYR A 191      -7.746   0.765   3.905  0.00  0.00      A     
ATOM   2941  CE1 TYR A 191      -7.398  -0.491   5.630  0.00  0.00      A     
ATOM   2942  HE1 TYR A 191      -6.852  -1.250   5.093  0.00  0.00      A     
ATOM   2943  CZ  TYR A 191      -7.616  -0.661   7.011  0.00  0.00      A     
ATOM   2944  OH  TYR A 191      -7.115  -1.751   7.643  0.00  0.00      A     
ATOM   2945  HH  TYR A 191      -7.349  -1.755   8.571  0.00  0.00      A     
ATOM   2946  CE2 TYR A 191      -8.342   0.308   7.735  0.00  0.00      A     
ATOM   2947  HE2 TYR A 191      -8.510   0.174   8.792  0.00  0.00      A     
ATOM   2948  CD2 TYR A 191      -8.851   1.443   7.072  0.00  0.00      A     
ATOM   2949  HD2 TYR A 191      -9.409   2.181   7.631  0.00  0.00      A     
ATOM   2950  C   TYR A 191     -11.504   2.942   6.081  0.00  0.00      A     
ATOM   2951  O   TYR A 191     -12.152   1.994   6.512  0.00  0.00      A     
ATOM   2952  N   PHE A 192     -11.475   4.109   6.736  0.00  0.00      A     
ATOM   2953  HN  PHE A 192     -10.951   4.884   6.339  0.00  0.00      A     
ATOM   2954  CA  PHE A 192     -12.193   4.307   8.006  0.00  0.00      A     
ATOM   2955  HA  PHE A 192     -12.002   3.437   8.636  0.00  0.00      A     
ATOM   2956  CB  PHE A 192     -11.634   5.530   8.747  0.00  0.00      A     
ATOM   2957  HB1 PHE A 192     -12.077   6.442   8.342  0.00  0.00      A     
ATOM   2958  HB2 PHE A 192     -10.558   5.588   8.580  0.00  0.00      A     
ATOM   2959  CG  PHE A 192     -11.875   5.457  10.245  0.00  0.00      A     
ATOM   2960  CD1 PHE A 192     -10.905   4.875  11.085  0.00  0.00      A     
ATOM   2961  HD1 PHE A 192      -9.974   4.520  10.668  0.00  0.00      A     
ATOM   2962  CE1 PHE A 192     -11.154   4.732  12.463  0.00  0.00      A     
ATOM   2963  HE1 PHE A 192     -10.413   4.273  13.102  0.00  0.00      A     
ATOM   2964  CZ  PHE A 192     -12.374   5.171  13.005  0.00  0.00      A     
ATOM   2965  HZ  PHE A 192     -12.579   5.054  14.061  0.00  0.00      A     
ATOM   2966  CE2 PHE A 192     -13.341   5.756  12.171  0.00  0.00      A     
ATOM   2967  HE2 PHE A 192     -14.287   6.076  12.587  0.00  0.00      A     
ATOM   2968  CD2 PHE A 192     -13.092   5.898  10.795  0.00  0.00      A     
ATOM   2969  HD2 PHE A 192     -13.857   6.308  10.153  0.00  0.00      A     
ATOM   2970  C   PHE A 192     -13.726   4.378   7.844  0.00  0.00      A     
ATOM   2971  O   PHE A 192     -14.455   3.936   8.729  0.00  0.00      A     
ATOM   2972  N   GLY A 193     -14.219   4.849   6.692  0.00  0.00      A     
ATOM   2973  HN  GLY A 193     -13.571   5.240   6.016  0.00  0.00      A     
ATOM   2974  CA  GLY A 193     -15.644   4.847   6.323  0.00  0.00      A     
ATOM   2975  HA1 GLY A 193     -15.755   5.348   5.361  0.00  0.00      A     
ATOM   2976  HA2 GLY A 193     -16.213   5.411   7.062  0.00  0.00      A     
ATOM   2977  C   GLY A 193     -16.284   3.456   6.193  0.00  0.00      A     
ATOM   2978  O   GLY A 193     -17.494   3.334   6.387  0.00  0.00      A     
ATOM   2979  N   ILE A 194     -15.490   2.406   5.928  0.00  0.00      A     
ATOM   2980  HN  ILE A 194     -14.531   2.612   5.680  0.00  0.00      A     
ATOM   2981  CA  ILE A 194     -15.980   1.012   5.779  0.00  0.00      A     
ATOM   2982  HA  ILE A 194     -17.032   0.995   6.064  0.00  0.00      A     
ATOM   2983  CB  ILE A 194     -15.933   0.529   4.306  0.00  0.00      A     
ATOM   2984  HB  ILE A 194     -16.551  -0.369   4.246  0.00  0.00      A     
ATOM   2985  CG2 ILE A 194     -16.577   1.562   3.364  0.00  0.00      A     
ATOM   2986 HG21 ILE A 194     -17.537   1.885   3.770  0.00  0.00      A     
ATOM   2987 HG22 ILE A 194     -16.756   1.119   2.385  0.00  0.00      A     
ATOM   2988 HG23 ILE A 194     -15.927   2.430   3.248  0.00  0.00      A     
ATOM   2989  CG1 ILE A 194     -14.504   0.114   3.880  0.00  0.00      A     
ATOM   2990 HG11 ILE A 194     -14.241  -0.793   4.424  0.00  0.00      A     
ATOM   2991 HG12 ILE A 194     -13.797   0.888   4.167  0.00  0.00      A     
ATOM   2992  CD  ILE A 194     -14.314  -0.190   2.389  0.00  0.00      A     
ATOM   2993  HD1 ILE A 194     -15.037  -0.940   2.067  0.00  0.00      A     
ATOM   2994  HD2 ILE A 194     -13.306  -0.573   2.226  0.00  0.00      A     
ATOM   2995  HD3 ILE A 194     -14.438   0.719   1.800  0.00  0.00      A     
ATOM   2996  C   ILE A 194     -15.316  -0.021   6.706  0.00  0.00      A     
ATOM   2997  O   ILE A 194     -15.845  -1.121   6.833  0.00  0.00      A     
ATOM   2998  N   TYR A 195     -14.195   0.284   7.374  0.00  0.00      A     
ATOM   2999  HN  TYR A 195     -13.749   1.171   7.173  0.00  0.00      A     
ATOM   3000  CA  TYR A 195     -13.483  -0.661   8.257  0.00  0.00      A     
ATOM   3001  HA  TYR A 195     -13.127  -1.493   7.653  0.00  0.00      A     
ATOM   3002  CB  TYR A 195     -12.257   0.013   8.906  0.00  0.00      A     
ATOM   3003  HB1 TYR A 195     -12.531   1.020   9.223  0.00  0.00      A     
ATOM   3004  HB2 TYR A 195     -11.462   0.101   8.166  0.00  0.00      A     
ATOM   3005  CG  TYR A 195     -11.724  -0.748  10.109  0.00  0.00      A     
ATOM   3006  CD1 TYR A 195     -11.043  -1.969   9.928  0.00  0.00      A     
ATOM   3007  HD1 TYR A 195     -10.824  -2.318   8.928  0.00  0.00      A     
ATOM   3008  CE1 TYR A 195     -10.715  -2.767  11.044  0.00  0.00      A     
ATOM   3009  HE1 TYR A 195     -10.229  -3.720  10.907  0.00  0.00      A     
ATOM   3010  CZ  TYR A 195     -11.074  -2.343  12.342  0.00  0.00      A     
ATOM   3011  OH  TYR A 195     -10.820  -3.133  13.417  0.00  0.00      A     
ATOM   3012  HH  TYR A 195     -10.391  -3.949  13.160  0.00  0.00      A     
ATOM   3013  CE2 TYR A 195     -11.723  -1.108  12.523  0.00  0.00      A     
ATOM   3014  HE2 TYR A 195     -12.015  -0.804  13.517  0.00  0.00      A     
ATOM   3015  CD2 TYR A 195     -12.044  -0.309  11.409  0.00  0.00      A     
ATOM   3016  HD2 TYR A 195     -12.596   0.611  11.557  0.00  0.00      A     
ATOM   3017  C   TYR A 195     -14.380  -1.282   9.339  0.00  0.00      A     
ATOM   3018  O   TYR A 195     -14.498  -2.502   9.417  0.00  0.00      A     
ATOM   3019  N   ASP A 196     -15.051  -0.458  10.146  0.00  0.00      A     
ATOM   3020  HN  ASP A 196     -14.927   0.535  10.027  0.00  0.00      A     
ATOM   3021  CA  ASP A 196     -15.900  -0.941  11.247  0.00  0.00      A     
ATOM   3022  HA  ASP A 196     -15.332  -1.709  11.771  0.00  0.00      A     
ATOM   3023  CB  ASP A 196     -16.131   0.216  12.241  0.00  0.00      A     
ATOM   3024  HB1 ASP A 196     -17.147   0.594  12.137  0.00  0.00      A     
ATOM   3025  HB2 ASP A 196     -15.459   1.045  12.004  0.00  0.00      A     
ATOM   3026  CG  ASP A 196     -15.862  -0.181  13.698  0.00  0.00      A     
ATOM   3027  OD1 ASP A 196     -14.713  -0.527  14.051  0.00  0.00      A     
ATOM   3028  OD2 ASP A 196     -16.795  -0.112  14.532  0.00  0.00      A     
ATOM   3029  C   ASP A 196     -17.197  -1.638  10.745  0.00  0.00      A     
ATOM   3030  O   ASP A 196     -17.785  -2.455  11.455  0.00  0.00      A     
ATOM   3031  N   THR A 197     -17.575  -1.429   9.473  0.00  0.00      A     
ATOM   3032  HN  THR A 197     -17.072  -0.722   8.956  0.00  0.00      A     
ATOM   3033  CA  THR A 197     -18.573  -2.244   8.737  0.00  0.00      A     
ATOM   3034  HA  THR A 197     -19.426  -2.423   9.388  0.00  0.00      A     
ATOM   3035  CB  THR A 197     -19.084  -1.531   7.470  0.00  0.00      A     
ATOM   3036  HB  THR A 197     -18.288  -1.451   6.732  0.00  0.00      A     
ATOM   3037  CG2 THR A 197     -20.271  -2.245   6.834  0.00  0.00      A     
ATOM   3038 HG21 THR A 197     -19.956  -3.194   6.409  0.00  0.00      A     
ATOM   3039 HG22 THR A 197     -20.679  -1.630   6.032  0.00  0.00      A     
ATOM   3040 HG23 THR A 197     -21.043  -2.427   7.580  0.00  0.00      A     
ATOM   3041  OG1 THR A 197     -19.537  -0.238   7.776  0.00  0.00      A     
ATOM   3042  HG1 THR A 197     -20.172  -0.348   8.513  0.00  0.00      A     
ATOM   3043  C   THR A 197     -18.011  -3.604   8.307  0.00  0.00      A     
ATOM   3044  O   THR A 197     -18.620  -4.639   8.576  0.00  0.00      A     
ATOM   3045  N   ALA A 198     -16.825  -3.623   7.693  0.00  0.00      A     
ATOM   3046  HN  ALA A 198     -16.390  -2.723   7.509  0.00  0.00      A     
ATOM   3047  CA  ALA A 198     -16.053  -4.810   7.292  0.00  0.00      A     
ATOM   3048  HA  ALA A 198     -16.711  -5.485   6.744  0.00  0.00      A     
ATOM   3049  CB  ALA A 198     -14.956  -4.332   6.336  0.00  0.00      A     
ATOM   3050  HB1 ALA A 198     -14.285  -3.655   6.865  0.00  0.00      A     
ATOM   3051  HB2 ALA A 198     -15.402  -3.807   5.489  0.00  0.00      A     
ATOM   3052  HB3 ALA A 198     -14.386  -5.186   5.965  0.00  0.00      A     
ATOM   3053  C   ALA A 198     -15.460  -5.631   8.465  0.00  0.00      A     
ATOM   3054  O   ALA A 198     -14.938  -6.728   8.263  0.00  0.00      A     
ATOM   3055  N   LYS A 199     -15.605  -5.131   9.694  0.00  0.00      A     
ATOM   3056  HN  LYS A 199     -15.835  -4.143   9.717  0.00  0.00      A     
ATOM   3057  CA  LYS A 199     -15.379  -5.791  10.995  0.00  0.00      A     
ATOM   3058  HA  LYS A 199     -14.546  -6.489  10.933  0.00  0.00      A     
ATOM   3059  CB  LYS A 199     -15.007  -4.639  11.932  0.00  0.00      A     
ATOM   3060  HB1 LYS A 199     -15.871  -3.979  11.980  0.00  0.00      A     
ATOM   3061  HB2 LYS A 199     -14.187  -4.083  11.473  0.00  0.00      A     
ATOM   3062  CG  LYS A 199     -14.579  -4.965  13.366  0.00  0.00      A     
ATOM   3063  HG1 LYS A 199     -13.593  -5.431  13.365  0.00  0.00      A     
ATOM   3064  HG2 LYS A 199     -15.304  -5.613  13.860  0.00  0.00      A     
ATOM   3065  CD  LYS A 199     -14.541  -3.607  14.073  0.00  0.00      A     
ATOM   3066  HD1 LYS A 199     -15.564  -3.236  14.168  0.00  0.00      A     
ATOM   3067  HD2 LYS A 199     -13.973  -2.906  13.458  0.00  0.00      A     
ATOM   3068  CE  LYS A 199     -13.894  -3.624  15.448  0.00  0.00      A     
ATOM   3069  HE1 LYS A 199     -12.831  -3.858  15.330  0.00  0.00      A     
ATOM   3070  HE2 LYS A 199     -14.357  -4.397  16.071  0.00  0.00      A     
ATOM   3071  NZ  LYS A 199     -14.060  -2.289  16.067  0.00  0.00      A     
ATOM   3072  HZ1 LYS A 199     -14.004  -1.557  15.353  0.00  0.00      A     
ATOM   3073  HZ2 LYS A 199     -13.369  -2.145  16.794  0.00  0.00      A     
ATOM   3074  HZ3 LYS A 199     -14.996  -2.194  16.457  0.00  0.00      A     
ATOM   3075  C   LYS A 199     -16.602  -6.557  11.539  0.00  0.00      A     
ATOM   3076  O   LYS A 199     -16.451  -7.482  12.332  0.00  0.00      A     
ATOM   3077  N   GLY A 200     -17.809  -6.197  11.097  0.00  0.00      A     
ATOM   3078  HN  GLY A 200     -17.844  -5.452  10.416  0.00  0.00      A     
ATOM   3079  CA  GLY A 200     -19.083  -6.643  11.693  0.00  0.00      A     
ATOM   3080  HA1 GLY A 200     -19.684  -5.765  11.916  0.00  0.00      A     
ATOM   3081  HA2 GLY A 200     -18.898  -7.139  12.646  0.00  0.00      A     
ATOM   3082  C   GLY A 200     -19.953  -7.584  10.848  0.00  0.00      A     
ATOM   3083  O   GLY A 200     -21.042  -7.947  11.285  0.00  0.00      A     
ATOM   3084  N   MET A 201     -19.512  -7.989   9.653  0.00  0.00      A     
ATOM   3085  HN  MET A 201     -18.611  -7.654   9.332  0.00  0.00      A     
ATOM   3086  CA  MET A 201     -20.156  -9.071   8.885  0.00  0.00      A     
ATOM   3087  HA  MET A 201     -21.233  -9.047   9.058  0.00  0.00      A     
ATOM   3088  CB  MET A 201     -19.928  -8.941   7.361  0.00  0.00      A     
ATOM   3089  HB1 MET A 201     -20.697  -9.518   6.846  0.00  0.00      A     
ATOM   3090  HB2 MET A 201     -18.983  -9.417   7.105  0.00  0.00      A     
ATOM   3091  CG  MET A 201     -19.919  -7.519   6.773  0.00  0.00      A     
ATOM   3092  HG1 MET A 201     -19.585  -6.800   7.517  0.00  0.00      A     
ATOM   3093  HG2 MET A 201     -20.935  -7.251   6.483  0.00  0.00      A     
ATOM   3094  SD  MET A 201     -18.817  -7.356   5.339  0.00  0.00      A     
ATOM   3095  CE  MET A 201     -19.089  -5.613   4.929  0.00  0.00      A     
ATOM   3096  HE1 MET A 201     -18.762  -4.989   5.759  0.00  0.00      A     
ATOM   3097  HE2 MET A 201     -20.148  -5.436   4.741  0.00  0.00      A     
ATOM   3098  HE3 MET A 201     -18.519  -5.352   4.037  0.00  0.00      A     
ATOM   3099  C   MET A 201     -19.635 -10.448   9.336  0.00  0.00      A     
ATOM   3100  O   MET A 201     -20.426 -11.373   9.498  0.00  0.00      A     
ATOM   3101  N   LEU A 202     -18.319 -10.591   9.556  0.00  0.00      A     
ATOM   3102  HN  LEU A 202     -17.741  -9.777   9.390  0.00  0.00      A     
ATOM   3103  CA  LEU A 202     -17.661 -11.899   9.724  0.00  0.00      A     
ATOM   3104  HA  LEU A 202     -18.407 -12.601  10.092  0.00  0.00      A     
ATOM   3105  CB  LEU A 202     -17.247 -12.360   8.307  0.00  0.00      A     
ATOM   3106  HB1 LEU A 202     -16.483 -11.681   7.928  0.00  0.00      A     
ATOM   3107  HB2 LEU A 202     -18.114 -12.275   7.649  0.00  0.00      A     
ATOM   3108  CG  LEU A 202     -16.710 -13.797   8.190  0.00  0.00      A     
ATOM   3109  HG  LEU A 202     -15.806 -13.898   8.786  0.00  0.00      A     
ATOM   3110  CD1 LEU A 202     -17.727 -14.849   8.627  0.00  0.00      A     
ATOM   3111 HD11 LEU A 202     -17.939 -14.750   9.691  0.00  0.00      A     
ATOM   3112 HD12 LEU A 202     -17.328 -15.847   8.447  0.00  0.00      A     
ATOM   3113 HD13 LEU A 202     -18.651 -14.730   8.064  0.00  0.00      A     
ATOM   3114  CD2 LEU A 202     -16.363 -14.092   6.735  0.00  0.00      A     
ATOM   3115 HD21 LEU A 202     -15.631 -13.365   6.381  0.00  0.00      A     
ATOM   3116 HD22 LEU A 202     -17.266 -14.017   6.132  0.00  0.00      A     
ATOM   3117 HD23 LEU A 202     -15.945 -15.094   6.655  0.00  0.00      A     
ATOM   3118  C   LEU A 202     -16.485 -12.016  10.736  0.00  0.00      A     
ATOM   3119  O   LEU A 202     -16.452 -13.034  11.430  0.00  0.00      A     
ATOM   3120  N   PRO A 203     -15.499 -11.099  10.851  0.00  0.00      A     
ATOM   3121  CD  PRO A 203     -15.397  -9.830  10.155  0.00  0.00      A     
ATOM   3122  HD1 PRO A 203     -16.219  -9.170  10.428  0.00  0.00      A     
ATOM   3123  HD2 PRO A 203     -15.385 -10.006   9.081  0.00  0.00      A     
ATOM   3124  CG  PRO A 203     -14.067  -9.213  10.587  0.00  0.00      A     
ATOM   3125  HG1 PRO A 203     -13.639  -8.576   9.815  0.00  0.00      A     
ATOM   3126  HG2 PRO A 203     -14.196  -8.658  11.516  0.00  0.00      A     
ATOM   3127  CB  PRO A 203     -13.212 -10.445  10.855  0.00  0.00      A     
ATOM   3128  HB1 PRO A 203     -12.874 -10.871   9.912  0.00  0.00      A     
ATOM   3129  HB2 PRO A 203     -12.359 -10.217  11.496  0.00  0.00      A     
ATOM   3130  CA  PRO A 203     -14.216 -11.394  11.513  0.00  0.00      A     
ATOM   3131  HA  PRO A 203     -13.915 -12.419  11.297  0.00  0.00      A     
ATOM   3132  C   PRO A 203     -14.184 -11.195  13.040  0.00  0.00      A     
ATOM   3133  O   PRO A 203     -14.925 -10.403  13.622  0.00  0.00      A     
ATOM   3134  N   ASP A 204     -13.240 -11.885  13.679  0.00  0.00      A     
ATOM   3135  HN  ASP A 204     -12.724 -12.554  13.126  0.00  0.00      A     
ATOM   3136  CA  ASP A 204     -12.788 -11.732  15.076  0.00  0.00      A     
ATOM   3137  HA  ASP A 204     -12.554 -10.683  15.249  0.00  0.00      A     
ATOM   3138  CB  ASP A 204     -13.944 -12.127  16.021  0.00  0.00      A     
ATOM   3139  HB1 ASP A 204     -14.614 -12.818  15.516  0.00  0.00      A     
ATOM   3140  HB2 ASP A 204     -14.528 -11.232  16.233  0.00  0.00      A     
ATOM   3141  CG  ASP A 204     -13.532 -12.782  17.337  0.00  0.00      A     
ATOM   3142  OD1 ASP A 204     -13.394 -12.075  18.363  0.00  0.00      A     
ATOM   3143  OD2 ASP A 204     -13.387 -14.027  17.360  0.00  0.00      A     
ATOM   3144  C   ASP A 204     -11.488 -12.560  15.291  0.00  0.00      A     
ATOM   3145  O   ASP A 204     -11.274 -13.538  14.569  0.00  0.00      A     
ATOM   3146  N   PRO A 205     -10.582 -12.207  16.226  0.00  0.00      A     
ATOM   3147  CD  PRO A 205     -10.557 -10.956  16.976  0.00  0.00      A     
ATOM   3148  HD1 PRO A 205     -11.220 -11.018  17.836  0.00  0.00      A     
ATOM   3149  HD2 PRO A 205     -10.833 -10.103  16.356  0.00  0.00      A     
ATOM   3150  CG  PRO A 205      -9.117 -10.786  17.460  0.00  0.00      A     
ATOM   3151  HG1 PRO A 205      -8.546 -10.239  16.708  0.00  0.00      A     
ATOM   3152  HG2 PRO A 205      -9.074 -10.272  18.420  0.00  0.00      A     
ATOM   3153  CB  PRO A 205      -8.591 -12.216  17.557  0.00  0.00      A     
ATOM   3154  HB1 PRO A 205      -7.510 -12.255  17.413  0.00  0.00      A     
ATOM   3155  HB2 PRO A 205      -8.849 -12.636  18.529  0.00  0.00      A     
ATOM   3156  CA  PRO A 205      -9.334 -12.956  16.439  0.00  0.00      A     
ATOM   3157  HA  PRO A 205      -8.741 -12.865  15.528  0.00  0.00      A     
ATOM   3158  C   PRO A 205      -9.444 -14.465  16.753  0.00  0.00      A     
ATOM   3159  O   PRO A 205      -8.523 -15.205  16.394  0.00  0.00      A     
ATOM   3160  N   LYS A 206     -10.526 -14.955  17.391  0.00  0.00      A     
ATOM   3161  HN  LYS A 206     -11.248 -14.292  17.659  0.00  0.00      A     
ATOM   3162  CA  LYS A 206     -10.537 -16.298  18.024  0.00  0.00      A     
ATOM   3163  HA  LYS A 206      -9.628 -16.819  17.732  0.00  0.00      A     
ATOM   3164  CB  LYS A 206     -10.427 -16.137  19.548  0.00  0.00      A     
ATOM   3165  HB1 LYS A 206     -11.338 -15.682  19.939  0.00  0.00      A     
ATOM   3166  HB2 LYS A 206      -9.584 -15.480  19.772  0.00  0.00      A     
ATOM   3167  CG  LYS A 206     -10.195 -17.494  20.230  0.00  0.00      A     
ATOM   3168  HG1 LYS A 206      -9.391 -18.031  19.726  0.00  0.00      A     
ATOM   3169  HG2 LYS A 206     -11.107 -18.087  20.164  0.00  0.00      A     
ATOM   3170  CD  LYS A 206      -9.821 -17.325  21.699  0.00  0.00      A     
ATOM   3171  HD1 LYS A 206     -10.511 -16.625  22.160  0.00  0.00      A     
ATOM   3172  HD2 LYS A 206      -8.803 -16.937  21.774  0.00  0.00      A     
ATOM   3173  CE  LYS A 206      -9.935 -18.669  22.412  0.00  0.00      A     
ATOM   3174  HE1 LYS A 206      -9.374 -19.423  21.853  0.00  0.00      A     
ATOM   3175  HE2 LYS A 206     -10.988 -18.969  22.424  0.00  0.00      A     
ATOM   3176  NZ  LYS A 206      -9.416 -18.581  23.792  0.00  0.00      A     
ATOM   3177  HZ1 LYS A 206      -9.783 -17.771  24.289  0.00  0.00      A     
ATOM   3178  HZ2 LYS A 206      -8.399 -18.505  23.804  0.00  0.00      A     
ATOM   3179  HZ3 LYS A 206      -9.641 -19.424  24.319  0.00  0.00      A     
ATOM   3180  C   LYS A 206     -11.645 -17.279  17.626  0.00  0.00      A     
ATOM   3181  O   LYS A 206     -11.327 -18.455  17.473  0.00  0.00      A     
ATOM   3182  N   ASN A 207     -12.899 -16.883  17.395  0.00  0.00      A     
ATOM   3183  HN  ASN A 207     -13.103 -15.891  17.474  0.00  0.00      A     
ATOM   3184  CA  ASN A 207     -13.972 -17.809  16.943  0.00  0.00      A     
ATOM   3185  HA  ASN A 207     -13.921 -18.701  17.565  0.00  0.00      A     
ATOM   3186  CB  ASN A 207     -15.343 -17.163  17.223  0.00  0.00      A     
ATOM   3187  HB1 ASN A 207     -15.494 -16.313  16.560  0.00  0.00      A     
ATOM   3188  HB2 ASN A 207     -15.364 -16.803  18.248  0.00  0.00      A     
ATOM   3189  CG  ASN A 207     -16.518 -18.118  17.091  0.00  0.00      A     
ATOM   3190  OD1 ASN A 207     -16.503 -19.259  17.529  0.00  0.00      A     
ATOM   3191  ND2 ASN A 207     -17.596 -17.683  16.505  0.00  0.00      A     
ATOM   3192 HD21 ASN A 207     -18.406 -18.284  16.493  0.00  0.00      A     
ATOM   3193 HD22 ASN A 207     -17.610 -16.763  16.096  0.00  0.00      A     
ATOM   3194  C   ASN A 207     -13.809 -18.339  15.485  0.00  0.00      A     
ATOM   3195  O   ASN A 207     -14.689 -19.018  14.951  0.00  0.00      A     
ATOM   3196  N   THR A 208     -12.684 -18.033  14.833  0.00  0.00      A     
ATOM   3197  HN  THR A 208     -12.043 -17.410  15.301  0.00  0.00      A     
ATOM   3198  CA  THR A 208     -12.339 -18.442  13.458  0.00  0.00      A     
ATOM   3199  HA  THR A 208     -12.759 -19.424  13.249  0.00  0.00      A     
ATOM   3200  CB  THR A 208     -12.876 -17.445  12.415  0.00  0.00      A     
ATOM   3201  HB  THR A 208     -12.193 -16.603  12.317  0.00  0.00      A     
ATOM   3202  CG2 THR A 208     -13.037 -18.111  11.058  0.00  0.00      A     
ATOM   3203 HG21 THR A 208     -12.074 -18.481  10.712  0.00  0.00      A     
ATOM   3204 HG22 THR A 208     -13.416 -17.392  10.334  0.00  0.00      A     
ATOM   3205 HG23 THR A 208     -13.736 -18.942  11.134  0.00  0.00      A     
ATOM   3206  OG1 THR A 208     -14.129 -16.921  12.781  0.00  0.00      A     
ATOM   3207  HG1 THR A 208     -13.967 -16.426  13.612  0.00  0.00      A     
ATOM   3208  C   THR A 208     -10.822 -18.481  13.270  0.00  0.00      A     
ATOM   3209  O   THR A 208     -10.171 -17.487  13.577  0.00  0.00      A     
ATOM   3210  N   HIE A 209     -10.281 -19.586  12.745  0.00  0.00      A     
ATOM   3211  HN  HIE A 209     -10.927 -20.358  12.618  0.00  0.00      A     
ATOM   3212  CA  HIE A 209      -8.917 -19.810  12.194  0.00  0.00      A     
ATOM   3213  HA  HIE A 209      -8.432 -20.586  12.787  0.00  0.00      A     
ATOM   3214  NE2 HIE A 209      -6.830 -22.037   8.490  0.00  0.00      A     
ATOM   3215  HE2 HIE A 209      -6.552 -22.748   7.817  0.00  0.00      A     
ATOM   3216  CD2 HIE A 209      -7.963 -22.050   9.268  0.00  0.00      A     
ATOM   3217  HD2 HIE A 209      -8.729 -22.814   9.286  0.00  0.00      A     
ATOM   3218  ND1 HIE A 209      -6.880 -20.112   9.561  0.00  0.00      A     
ATOM   3219  CG  HIE A 209      -7.995 -20.867   9.945  0.00  0.00      A     
ATOM   3220  CE1 HIE A 209      -6.203 -20.867   8.681  0.00  0.00      A     
ATOM   3221  HE1 HIE A 209      -5.294 -20.568   8.174  0.00  0.00      A     
ATOM   3222  CB  HIE A 209      -9.161 -20.412  10.793  0.00  0.00      A     
ATOM   3223  HB1 HIE A 209      -9.759 -19.718  10.214  0.00  0.00      A     
ATOM   3224  HB2 HIE A 209      -9.794 -21.290  10.932  0.00  0.00      A     
ATOM   3225  C   HIE A 209      -7.952 -18.596  12.295  0.00  0.00      A     
ATOM   3226  O   HIE A 209      -7.462 -18.332  13.395  0.00  0.00      A     
ATOM   3227  N   ILE A 210      -7.710 -17.839  11.213  0.00  0.00      A     
ATOM   3228  HN  ILE A 210      -8.116 -18.182  10.349  0.00  0.00      A     
ATOM   3229  CA  ILE A 210      -7.074 -16.488  11.183  0.00  0.00      A     
ATOM   3230  HA  ILE A 210      -7.659 -15.843  11.839  0.00  0.00      A     
ATOM   3231  CB  ILE A 210      -5.607 -16.491  11.715  0.00  0.00      A     
ATOM   3232  HB  ILE A 210      -5.629 -16.959  12.696  0.00  0.00      A     
ATOM   3233  CG2 ILE A 210      -4.622 -17.331  10.879  0.00  0.00      A     
ATOM   3234 HG21 ILE A 210      -4.431 -16.879   9.907  0.00  0.00      A     
ATOM   3235 HG22 ILE A 210      -5.027 -18.327  10.720  0.00  0.00      A     
ATOM   3236 HG23 ILE A 210      -3.677 -17.427  11.415  0.00  0.00      A     
ATOM   3237  CG1 ILE A 210      -5.060 -15.066  11.991  0.00  0.00      A     
ATOM   3238 HG11 ILE A 210      -4.383 -15.137  12.843  0.00  0.00      A     
ATOM   3239 HG12 ILE A 210      -5.886 -14.426  12.302  0.00  0.00      A     
ATOM   3240  CD  ILE A 210      -4.285 -14.354  10.866  0.00  0.00      A     
ATOM   3241  HD1 ILE A 210      -4.045 -13.339  11.184  0.00  0.00      A     
ATOM   3242  HD2 ILE A 210      -4.872 -14.301   9.953  0.00  0.00      A     
ATOM   3243  HD3 ILE A 210      -3.353 -14.879  10.658  0.00  0.00      A     
ATOM   3244  C   ILE A 210      -7.108 -15.838   9.789  0.00  0.00      A     
ATOM   3245  O   ILE A 210      -7.367 -14.638   9.659  0.00  0.00      A     
ATOM   3246  N   VAL A 211      -6.835 -16.623   8.741  0.00  0.00      A     
ATOM   3247  HN  VAL A 211      -6.729 -17.613   8.930  0.00  0.00      A     
ATOM   3248  CA  VAL A 211      -6.554 -16.143   7.369  0.00  0.00      A     
ATOM   3249  HA  VAL A 211      -5.693 -15.478   7.409  0.00  0.00      A     
ATOM   3250  CB  VAL A 211      -6.187 -17.312   6.435  0.00  0.00      A     
ATOM   3251  HB  VAL A 211      -6.983 -18.056   6.460  0.00  0.00      A     
ATOM   3252  CG1 VAL A 211      -5.973 -16.867   4.984  0.00  0.00      A     
ATOM   3253 HG11 VAL A 211      -5.228 -16.073   4.941  0.00  0.00      A     
ATOM   3254 HG12 VAL A 211      -6.910 -16.515   4.552  0.00  0.00      A     
ATOM   3255 HG13 VAL A 211      -5.630 -17.713   4.387  0.00  0.00      A     
ATOM   3256  CG2 VAL A 211      -4.877 -17.963   6.893  0.00  0.00      A     
ATOM   3257 HG21 VAL A 211      -4.969 -18.335   7.911  0.00  0.00      A     
ATOM   3258 HG22 VAL A 211      -4.066 -17.238   6.853  0.00  0.00      A     
ATOM   3259 HG23 VAL A 211      -4.632 -18.800   6.241  0.00  0.00      A     
ATOM   3260  C   VAL A 211      -7.693 -15.323   6.767  0.00  0.00      A     
ATOM   3261  O   VAL A 211      -7.449 -14.216   6.305  0.00  0.00      A     
ATOM   3262  N   ILE A 212      -8.937 -15.799   6.814  0.00  0.00      A     
ATOM   3263  HN  ILE A 212      -9.068 -16.709   7.248  0.00  0.00      A     
ATOM   3264  CA  ILE A 212     -10.119 -15.095   6.272  0.00  0.00      A     
ATOM   3265  HA  ILE A 212      -9.883 -14.799   5.254  0.00  0.00      A     
ATOM   3266  CB  ILE A 212     -11.332 -16.053   6.184  0.00  0.00      A     
ATOM   3267  HB  ILE A 212     -11.611 -16.340   7.199  0.00  0.00      A     
ATOM   3268  CG2 ILE A 212     -12.552 -15.369   5.541  0.00  0.00      A     
ATOM   3269 HG21 ILE A 212     -13.332 -16.103   5.340  0.00  0.00      A     
ATOM   3270 HG22 ILE A 212     -12.272 -14.890   4.602  0.00  0.00      A     
ATOM   3271 HG23 ILE A 212     -12.962 -14.619   6.211  0.00  0.00      A     
ATOM   3272  CG1 ILE A 212     -11.017 -17.353   5.400  0.00  0.00      A     
ATOM   3273 HG11 ILE A 212     -11.911 -17.976   5.389  0.00  0.00      A     
ATOM   3274 HG12 ILE A 212     -10.253 -17.920   5.931  0.00  0.00      A     
ATOM   3275  CD  ILE A 212     -10.544 -17.173   3.950  0.00  0.00      A     
ATOM   3276  HD1 ILE A 212      -9.603 -16.625   3.924  0.00  0.00      A     
ATOM   3277  HD2 ILE A 212     -11.295 -16.643   3.364  0.00  0.00      A     
ATOM   3278  HD3 ILE A 212     -10.384 -18.154   3.502  0.00  0.00      A     
ATOM   3279  C   ILE A 212     -10.445 -13.787   7.026  0.00  0.00      A     
ATOM   3280  O   ILE A 212     -10.946 -12.833   6.426  0.00  0.00      A     
ATOM   3281  N   SER A 213     -10.090 -13.665   8.312  0.00  0.00      A     
ATOM   3282  HN  SER A 213      -9.698 -14.479   8.774  0.00  0.00      A     
ATOM   3283  CA  SER A 213     -10.167 -12.385   9.058  0.00  0.00      A     
ATOM   3284  HA  SER A 213     -11.129 -11.915   8.868  0.00  0.00      A     
ATOM   3285  CB  SER A 213     -10.041 -12.581  10.569  0.00  0.00      A     
ATOM   3286  HB1 SER A 213      -9.920 -11.610  11.054  0.00  0.00      A     
ATOM   3287  HB2 SER A 213      -9.165 -13.193  10.790  0.00  0.00      A     
ATOM   3288  OG  SER A 213     -11.202 -13.198  11.089  0.00  0.00      A     
ATOM   3289  HG1 SER A 213     -10.880 -13.807  11.792  0.00  0.00      A     
ATOM   3290  C   SER A 213      -9.089 -11.393   8.626  0.00  0.00      A     
ATOM   3291  O   SER A 213      -9.377 -10.211   8.439  0.00  0.00      A     
ATOM   3292  N   TRP A 214      -7.859 -11.862   8.389  0.00  0.00      A     
ATOM   3293  HN  TRP A 214      -7.672 -12.844   8.573  0.00  0.00      A     
ATOM   3294  CA  TRP A 214      -6.830 -11.053   7.721  0.00  0.00      A     
ATOM   3295  HA  TRP A 214      -6.714 -10.114   8.264  0.00  0.00      A     
ATOM   3296  CB  TRP A 214      -5.480 -11.779   7.768  0.00  0.00      A     
ATOM   3297  HB1 TRP A 214      -5.573 -12.751   7.285  0.00  0.00      A     
ATOM   3298  HB2 TRP A 214      -5.217 -11.959   8.812  0.00  0.00      A     
ATOM   3299  CG  TRP A 214      -4.351 -11.042   7.114  0.00  0.00      A     
ATOM   3300  CD1 TRP A 214      -3.514 -10.168   7.720  0.00  0.00      A     
ATOM   3301  HD1 TRP A 214      -3.552  -9.901   8.770  0.00  0.00      A     
ATOM   3302  NE1 TRP A 214      -2.613  -9.671   6.795  0.00  0.00      A     
ATOM   3303  HE1 TRP A 214      -1.882  -9.010   7.024  0.00  0.00      A     
ATOM   3304  CE2 TRP A 214      -2.821 -10.211   5.544  0.00  0.00      A     
ATOM   3305  CZ2 TRP A 214      -2.190 -10.029   4.305  0.00  0.00      A     
ATOM   3306  HZ2 TRP A 214      -1.341  -9.367   4.225  0.00  0.00      A     
ATOM   3307  CH2 TRP A 214      -2.702 -10.698   3.177  0.00  0.00      A     
ATOM   3308  HH2 TRP A 214      -2.258 -10.554   2.202  0.00  0.00      A     
ATOM   3309  CZ3 TRP A 214      -3.806 -11.558   3.310  0.00  0.00      A     
ATOM   3310  HZ3 TRP A 214      -4.192 -12.076   2.442  0.00  0.00      A     
ATOM   3311  CE3 TRP A 214      -4.410 -11.756   4.565  0.00  0.00      A     
ATOM   3312  HE3 TRP A 214      -5.245 -12.433   4.661  0.00  0.00      A     
ATOM   3313  CD2 TRP A 214      -3.942 -11.079   5.712  0.00  0.00      A     
ATOM   3314  C   TRP A 214      -7.234 -10.662   6.286  0.00  0.00      A     
ATOM   3315  O   TRP A 214      -7.111  -9.498   5.920  0.00  0.00      A     
ATOM   3316  N   MET A 215      -7.807 -11.579   5.497  0.00  0.00      A     
ATOM   3317  HN  MET A 215      -7.851 -12.530   5.847  0.00  0.00      A     
ATOM   3318  CA  MET A 215      -8.291 -11.311   4.131  0.00  0.00      A     
ATOM   3319  HA  MET A 215      -7.476 -10.858   3.566  0.00  0.00      A     
ATOM   3320  CB  MET A 215      -8.677 -12.607   3.403  0.00  0.00      A     
ATOM   3321  HB1 MET A 215      -9.157 -12.346   2.459  0.00  0.00      A     
ATOM   3322  HB2 MET A 215      -9.393 -13.168   3.999  0.00  0.00      A     
ATOM   3323  CG  MET A 215      -7.464 -13.482   3.075  0.00  0.00      A     
ATOM   3324  HG1 MET A 215      -6.988 -13.818   3.992  0.00  0.00      A     
ATOM   3325  HG2 MET A 215      -6.740 -12.874   2.537  0.00  0.00      A     
ATOM   3326  SD  MET A 215      -7.856 -14.938   2.072  0.00  0.00      A     
ATOM   3327  CE  MET A 215      -6.178 -15.425   1.588  0.00  0.00      A     
ATOM   3328  HE1 MET A 215      -5.732 -14.639   0.979  0.00  0.00      A     
ATOM   3329  HE2 MET A 215      -6.218 -16.348   1.008  0.00  0.00      A     
ATOM   3330  HE3 MET A 215      -5.567 -15.583   2.475  0.00  0.00      A     
ATOM   3331  C   MET A 215      -9.462 -10.319   4.059  0.00  0.00      A     
ATOM   3332  O   MET A 215      -9.492  -9.519   3.127  0.00  0.00      A     
ATOM   3333  N   ILE A 216     -10.399 -10.293   5.020  0.00  0.00      A     
ATOM   3334  HN  ILE A 216     -10.398 -11.029   5.719  0.00  0.00      A     
ATOM   3335  CA  ILE A 216     -11.466  -9.263   5.047  0.00  0.00      A     
ATOM   3336  HA  ILE A 216     -11.753  -9.095   4.011  0.00  0.00      A     
ATOM   3337  CB  ILE A 216     -12.746  -9.755   5.755  0.00  0.00      A     
ATOM   3338  HB  ILE A 216     -12.855 -10.820   5.538  0.00  0.00      A     
ATOM   3339  CG2 ILE A 216     -12.674  -9.574   7.276  0.00  0.00      A     
ATOM   3340 HG21 ILE A 216     -11.777 -10.047   7.664  0.00  0.00      A     
ATOM   3341 HG22 ILE A 216     -13.533 -10.051   7.739  0.00  0.00      A     
ATOM   3342 HG23 ILE A 216     -12.685  -8.517   7.547  0.00  0.00      A     
ATOM   3343  CG1 ILE A 216     -13.987  -9.035   5.179  0.00  0.00      A     
ATOM   3344 HG11 ILE A 216     -13.927  -9.031   4.090  0.00  0.00      A     
ATOM   3345 HG12 ILE A 216     -14.003  -7.999   5.520  0.00  0.00      A     
ATOM   3346  CD  ILE A 216     -15.313  -9.711   5.554  0.00  0.00      A     
ATOM   3347  HD1 ILE A 216     -16.138  -9.174   5.084  0.00  0.00      A     
ATOM   3348  HD2 ILE A 216     -15.456  -9.700   6.632  0.00  0.00      A     
ATOM   3349  HD3 ILE A 216     -15.317 -10.743   5.202  0.00  0.00      A     
ATOM   3350  C   ILE A 216     -10.980  -7.897   5.566  0.00  0.00      A     
ATOM   3351  O   ILE A 216     -11.329  -6.870   4.988  0.00  0.00      A     
ATOM   3352  N   ALA A 217     -10.066  -7.856   6.543  0.00  0.00      A     
ATOM   3353  HN  ALA A 217      -9.822  -8.715   7.023  0.00  0.00      A     
ATOM   3354  CA  ALA A 217      -9.338  -6.627   6.889  0.00  0.00      A     
ATOM   3355  HA  ALA A 217     -10.059  -5.855   7.164  0.00  0.00      A     
ATOM   3356  CB  ALA A 217      -8.459  -6.921   8.111  0.00  0.00      A     
ATOM   3357  HB1 ALA A 217      -7.935  -6.014   8.414  0.00  0.00      A     
ATOM   3358  HB2 ALA A 217      -7.727  -7.695   7.873  0.00  0.00      A     
ATOM   3359  HB3 ALA A 217      -9.082  -7.266   8.938  0.00  0.00      A     
ATOM   3360  C   ALA A 217      -8.522  -6.082   5.691  0.00  0.00      A     
ATOM   3361  O   ALA A 217      -8.589  -4.903   5.349  0.00  0.00      A     
ATOM   3362  N   GLN A 218      -7.843  -6.965   4.958  0.00  0.00      A     
ATOM   3363  HN  GLN A 218      -7.763  -7.914   5.311  0.00  0.00      A     
ATOM   3364  CA  GLN A 218      -7.200  -6.646   3.681  0.00  0.00      A     
ATOM   3365  HA  GLN A 218      -6.628  -5.735   3.823  0.00  0.00      A     
ATOM   3366  CB  GLN A 218      -6.239  -7.765   3.286  0.00  0.00      A     
ATOM   3367  HB1 GLN A 218      -5.936  -7.618   2.253  0.00  0.00      A     
ATOM   3368  HB2 GLN A 218      -6.751  -8.724   3.351  0.00  0.00      A     
ATOM   3369  CG  GLN A 218      -4.986  -7.791   4.164  0.00  0.00      A     
ATOM   3370  HG1 GLN A 218      -4.484  -8.731   3.971  0.00  0.00      A     
ATOM   3371  HG2 GLN A 218      -5.248  -7.760   5.221  0.00  0.00      A     
ATOM   3372  CD  GLN A 218      -4.023  -6.654   3.855  0.00  0.00      A     
ATOM   3373  OE1 GLN A 218      -4.079  -5.555   4.390  0.00  0.00      A     
ATOM   3374  NE2 GLN A 218      -3.101  -6.840   2.950  0.00  0.00      A     
ATOM   3375 HE21 GLN A 218      -2.392  -6.130   2.866  0.00  0.00      A     
ATOM   3376 HE22 GLN A 218      -3.101  -7.712   2.434  0.00  0.00      A     
ATOM   3377  C   GLN A 218      -8.174  -6.377   2.523  0.00  0.00      A     
ATOM   3378  O   GLN A 218      -7.797  -5.716   1.560  0.00  0.00      A     
ATOM   3379  N   THR A 219      -9.433  -6.806   2.615  0.00  0.00      A     
ATOM   3380  HN  THR A 219      -9.666  -7.419   3.386  0.00  0.00      A     
ATOM   3381  CA  THR A 219     -10.510  -6.354   1.713  0.00  0.00      A     
ATOM   3382  HA  THR A 219     -10.160  -6.444   0.686  0.00  0.00      A     
ATOM   3383  CB  THR A 219     -11.784  -7.206   1.803  0.00  0.00      A     
ATOM   3384  HB  THR A 219     -12.216  -7.153   2.798  0.00  0.00      A     
ATOM   3385  CG2 THR A 219     -12.850  -6.807   0.787  0.00  0.00      A     
ATOM   3386 HG21 THR A 219     -13.670  -7.523   0.827  0.00  0.00      A     
ATOM   3387 HG22 THR A 219     -12.424  -6.809  -0.217  0.00  0.00      A     
ATOM   3388 HG23 THR A 219     -13.242  -5.818   1.020  0.00  0.00      A     
ATOM   3389  OG1 THR A 219     -11.468  -8.540   1.492  0.00  0.00      A     
ATOM   3390  HG1 THR A 219     -10.738  -8.834   2.062  0.00  0.00      A     
ATOM   3391  C   THR A 219     -10.822  -4.878   1.944  0.00  0.00      A     
ATOM   3392  O   THR A 219     -11.059  -4.168   0.978  0.00  0.00      A     
ATOM   3393  N   VAL A 220     -10.669  -4.340   3.163  0.00  0.00      A     
ATOM   3394  HN  VAL A 220     -10.502  -4.963   3.947  0.00  0.00      A     
ATOM   3395  CA  VAL A 220     -10.603  -2.870   3.380  0.00  0.00      A     
ATOM   3396  HA  VAL A 220     -11.488  -2.428   2.922  0.00  0.00      A     
ATOM   3397  CB  VAL A 220     -10.604  -2.457   4.865  0.00  0.00      A     
ATOM   3398  HB  VAL A 220      -9.621  -2.615   5.301  0.00  0.00      A     
ATOM   3399  CG1 VAL A 220     -10.949  -0.972   4.986  0.00  0.00      A     
ATOM   3400 HG11 VAL A 220     -11.972  -0.793   4.668  0.00  0.00      A     
ATOM   3401 HG12 VAL A 220     -10.286  -0.377   4.365  0.00  0.00      A     
ATOM   3402 HG13 VAL A 220     -10.837  -0.651   6.020  0.00  0.00      A     
ATOM   3403  CG2 VAL A 220     -11.642  -3.220   5.688  0.00  0.00      A     
ATOM   3404 HG21 VAL A 220     -12.631  -3.074   5.255  0.00  0.00      A     
ATOM   3405 HG22 VAL A 220     -11.634  -2.861   6.715  0.00  0.00      A     
ATOM   3406 HG23 VAL A 220     -11.408  -4.283   5.705  0.00  0.00      A     
ATOM   3407  C   VAL A 220      -9.380  -2.254   2.686  0.00  0.00      A     
ATOM   3408  O   VAL A 220      -9.544  -1.364   1.851  0.00  0.00      A     
ATOM   3409  N   THR A 221      -8.173  -2.802   2.912  0.00  0.00      A     
ATOM   3410  HN  THR A 221      -8.118  -3.495   3.653  0.00  0.00      A     
ATOM   3411  CA  THR A 221      -6.914  -2.449   2.183  0.00  0.00      A     
ATOM   3412  HA  THR A 221      -6.644  -1.430   2.450  0.00  0.00      A     
ATOM   3413  CB  THR A 221      -5.735  -3.362   2.592  0.00  0.00      A     
ATOM   3414  HB  THR A 221      -6.012  -4.392   2.410  0.00  0.00      A     
ATOM   3415  CG2 THR A 221      -4.395  -3.141   1.893  0.00  0.00      A     
ATOM   3416 HG21 THR A 221      -4.048  -2.125   2.059  0.00  0.00      A     
ATOM   3417 HG22 THR A 221      -4.483  -3.340   0.827  0.00  0.00      A     
ATOM   3418 HG23 THR A 221      -3.656  -3.830   2.300  0.00  0.00      A     
ATOM   3419  OG1 THR A 221      -5.444  -3.203   3.959  0.00  0.00      A     
ATOM   3420  HG1 THR A 221      -4.973  -4.016   4.232  0.00  0.00      A     
ATOM   3421  C   THR A 221      -7.050  -2.479   0.653  0.00  0.00      A     
ATOM   3422  O   THR A 221      -6.361  -1.731  -0.040  0.00  0.00      A     
ATOM   3423  N   ALA A 222      -7.969  -3.288   0.119  0.00  0.00      A     
ATOM   3424  HN  ALA A 222      -8.410  -3.939   0.758  0.00  0.00      A     
ATOM   3425  CA  ALA A 222      -8.205  -3.516  -1.308  0.00  0.00      A     
ATOM   3426  HA  ALA A 222      -7.389  -3.076  -1.883  0.00  0.00      A     
ATOM   3427  CB  ALA A 222      -8.157  -5.029  -1.530  0.00  0.00      A     
ATOM   3428  HB1 ALA A 222      -8.956  -5.512  -0.969  0.00  0.00      A     
ATOM   3429  HB2 ALA A 222      -7.194  -5.425  -1.205  0.00  0.00      A     
ATOM   3430  HB3 ALA A 222      -8.295  -5.252  -2.584  0.00  0.00      A     
ATOM   3431  C   ALA A 222      -9.515  -2.911  -1.874  0.00  0.00      A     
ATOM   3432  O   ALA A 222      -9.649  -2.821  -3.089  0.00  0.00      A     
ATOM   3433  N   VAL A 223     -10.460  -2.433  -1.056  0.00  0.00      A     
ATOM   3434  HN  VAL A 223     -10.375  -2.672  -0.071  0.00  0.00      A     
ATOM   3435  CA  VAL A 223     -11.691  -1.716  -1.494  0.00  0.00      A     
ATOM   3436  HA  VAL A 223     -11.841  -1.863  -2.563  0.00  0.00      A     
ATOM   3437  CB  VAL A 223     -12.964  -2.245  -0.801  0.00  0.00      A     
ATOM   3438  HB  VAL A 223     -12.805  -2.277   0.277  0.00  0.00      A     
ATOM   3439  CG1 VAL A 223     -14.198  -1.380  -1.085  0.00  0.00      A     
ATOM   3440 HG11 VAL A 223     -15.083  -1.845  -0.648  0.00  0.00      A     
ATOM   3441 HG12 VAL A 223     -14.349  -1.272  -2.160  0.00  0.00      A     
ATOM   3442 HG13 VAL A 223     -14.091  -0.392  -0.636  0.00  0.00      A     
ATOM   3443  CG2 VAL A 223     -13.296  -3.650  -1.317  0.00  0.00      A     
ATOM   3444 HG21 VAL A 223     -13.554  -3.612  -2.376  0.00  0.00      A     
ATOM   3445 HG22 VAL A 223     -14.146  -4.049  -0.762  0.00  0.00      A     
ATOM   3446 HG23 VAL A 223     -12.450  -4.319  -1.171  0.00  0.00      A     
ATOM   3447  C   VAL A 223     -11.553  -0.209  -1.298  0.00  0.00      A     
ATOM   3448  O   VAL A 223     -11.784   0.541  -2.246  0.00  0.00      A     
ATOM   3449  N   ALA A 224     -10.997   0.242  -0.170  0.00  0.00      A     
ATOM   3450  HN  ALA A 224     -10.816  -0.407   0.588  0.00  0.00      A     
ATOM   3451  CA  ALA A 224     -10.322   1.544  -0.127  0.00  0.00      A     
ATOM   3452  HA  ALA A 224     -11.030   2.323  -0.417  0.00  0.00      A     
ATOM   3453  CB  ALA A 224      -9.872   1.813   1.310  0.00  0.00      A     
ATOM   3454  HB1 ALA A 224     -10.720   1.696   1.986  0.00  0.00      A     
ATOM   3455  HB2 ALA A 224      -9.493   2.830   1.383  0.00  0.00      A     
ATOM   3456  HB3 ALA A 224      -9.078   1.126   1.602  0.00  0.00      A     
ATOM   3457  C   ALA A 224      -9.139   1.591  -1.120  0.00  0.00      A     
ATOM   3458  O   ALA A 224      -8.909   2.601  -1.785  0.00  0.00      A     
ATOM   3459  N   GLY A 225      -8.454   0.452  -1.305  0.00  0.00      A     
ATOM   3460  HN  GLY A 225      -8.657  -0.307  -0.670  0.00  0.00      A     
ATOM   3461  CA  GLY A 225      -7.446   0.229  -2.350  0.00  0.00      A     
ATOM   3462  HA1 GLY A 225      -7.044  -0.777  -2.243  0.00  0.00      A     
ATOM   3463  HA2 GLY A 225      -6.627   0.936  -2.214  0.00  0.00      A     
ATOM   3464  C   GLY A 225      -7.956   0.356  -3.792  0.00  0.00      A     
ATOM   3465  O   GLY A 225      -7.310   1.035  -4.585  0.00  0.00      A     
ATOM   3466  N   LEU A 226      -9.111  -0.233  -4.130  0.00  0.00      A     
ATOM   3467  HN  LEU A 226      -9.529  -0.874  -3.467  0.00  0.00      A     
ATOM   3468  CA  LEU A 226      -9.770  -0.101  -5.442  0.00  0.00      A     
ATOM   3469  HA  LEU A 226      -9.016  -0.261  -6.211  0.00  0.00      A     
ATOM   3470  CB  LEU A 226     -10.842  -1.200  -5.584  0.00  0.00      A     
ATOM   3471  HB1 LEU A 226     -11.599  -1.052  -4.813  0.00  0.00      A     
ATOM   3472  HB2 LEU A 226     -10.372  -2.167  -5.417  0.00  0.00      A     
ATOM   3473  CG  LEU A 226     -11.543  -1.255  -6.955  0.00  0.00      A     
ATOM   3474  HG  LEU A 226     -12.032  -0.303  -7.160  0.00  0.00      A     
ATOM   3475  CD1 LEU A 226     -10.576  -1.578  -8.095  0.00  0.00      A     
ATOM   3476 HD11 LEU A 226     -10.062  -2.516  -7.889  0.00  0.00      A     
ATOM   3477 HD12 LEU A 226      -9.849  -0.776  -8.206  0.00  0.00      A     
ATOM   3478 HD13 LEU A 226     -11.133  -1.668  -9.026  0.00  0.00      A     
ATOM   3479  CD2 LEU A 226     -12.606  -2.350  -6.934  0.00  0.00      A     
ATOM   3480 HD21 LEU A 226     -13.126  -2.377  -7.891  0.00  0.00      A     
ATOM   3481 HD22 LEU A 226     -13.335  -2.138  -6.152  0.00  0.00      A     
ATOM   3482 HD23 LEU A 226     -12.146  -3.320  -6.743  0.00  0.00      A     
ATOM   3483  C   LEU A 226     -10.364   1.298  -5.678  0.00  0.00      A     
ATOM   3484  O   LEU A 226     -10.175   1.856  -6.752  0.00  0.00      A     
ATOM   3485  N   THR A 227     -10.980   1.906  -4.659  0.00  0.00      A     
ATOM   3486  HN  THR A 227     -11.158   1.354  -3.829  0.00  0.00      A     
ATOM   3487  CA  THR A 227     -11.380   3.339  -4.651  0.00  0.00      A     
ATOM   3488  HA  THR A 227     -12.120   3.517  -5.431  0.00  0.00      A     
ATOM   3489  CB  THR A 227     -12.000   3.744  -3.302  0.00  0.00      A     
ATOM   3490  HB  THR A 227     -11.249   3.669  -2.516  0.00  0.00      A     
ATOM   3491  CG2 THR A 227     -12.575   5.156  -3.300  0.00  0.00      A     
ATOM   3492 HG21 THR A 227     -11.778   5.890  -3.413  0.00  0.00      A     
ATOM   3493 HG22 THR A 227     -13.087   5.338  -2.355  0.00  0.00      A     
ATOM   3494 HG23 THR A 227     -13.287   5.267  -4.118  0.00  0.00      A     
ATOM   3495  OG1 THR A 227     -13.067   2.887  -2.981  0.00  0.00      A     
ATOM   3496  HG1 THR A 227     -12.706   2.033  -2.703  0.00  0.00      A     
ATOM   3497  C   THR A 227     -10.188   4.259  -4.923  0.00  0.00      A     
ATOM   3498  O   THR A 227     -10.270   5.219  -5.680  0.00  0.00      A     
ATOM   3499  N   SER A 228      -9.028   3.904  -4.367  0.00  0.00      A     
ATOM   3500  HN  SER A 228      -9.049   3.131  -3.715  0.00  0.00      A     
ATOM   3501  CA  SER A 228      -7.741   4.579  -4.599  0.00  0.00      A     
ATOM   3502  HA  SER A 228      -7.913   5.653  -4.663  0.00  0.00      A     
ATOM   3503  CB  SER A 228      -6.796   4.335  -3.425  0.00  0.00      A     
ATOM   3504  HB1 SER A 228      -5.849   4.843  -3.597  0.00  0.00      A     
ATOM   3505  HB2 SER A 228      -6.610   3.267  -3.304  0.00  0.00      A     
ATOM   3506  OG  SER A 228      -7.384   4.854  -2.258  0.00  0.00      A     
ATOM   3507  HG1 SER A 228      -8.125   4.269  -2.025  0.00  0.00      A     
ATOM   3508  C   SER A 228      -7.009   4.159  -5.877  0.00  0.00      A     
ATOM   3509  O   SER A 228      -6.029   4.814  -6.229  0.00  0.00      A     
ATOM   3510  N   TYR A 229      -7.438   3.103  -6.579  0.00  0.00      A     
ATOM   3511  HN  TYR A 229      -8.265   2.620  -6.251  0.00  0.00      A     
ATOM   3512  CA  TYR A 229      -6.808   2.612  -7.814  0.00  0.00      A     
ATOM   3513  HA  TYR A 229      -5.762   2.437  -7.584  0.00  0.00      A     
ATOM   3514  CB  TYR A 229      -7.358   1.243  -8.229  0.00  0.00      A     
ATOM   3515  HB1 TYR A 229      -8.397   1.347  -8.541  0.00  0.00      A     
ATOM   3516  HB2 TYR A 229      -7.326   0.578  -7.367  0.00  0.00      A     
ATOM   3517  CG  TYR A 229      -6.569   0.594  -9.355  0.00  0.00      A     
ATOM   3518  CD1 TYR A 229      -5.417  -0.170  -9.078  0.00  0.00      A     
ATOM   3519  HD1 TYR A 229      -5.090  -0.297  -8.055  0.00  0.00      A     
ATOM   3520  CE1 TYR A 229      -4.682  -0.749 -10.136  0.00  0.00      A     
ATOM   3521  HE1 TYR A 229      -3.798  -1.334  -9.942  0.00  0.00      A     
ATOM   3522  CZ  TYR A 229      -5.104  -0.575 -11.469  0.00  0.00      A     
ATOM   3523  OH  TYR A 229      -4.425  -1.168 -12.485  0.00  0.00      A     
ATOM   3524  HH  TYR A 229      -4.927  -1.054 -13.313  0.00  0.00      A     
ATOM   3525  CE2 TYR A 229      -6.249   0.200 -11.747  0.00  0.00      A     
ATOM   3526  HE2 TYR A 229      -6.545   0.369 -12.771  0.00  0.00      A     
ATOM   3527  CD2 TYR A 229      -6.968   0.794 -10.690  0.00  0.00      A     
ATOM   3528  HD2 TYR A 229      -7.814   1.433 -10.897  0.00  0.00      A     
ATOM   3529  C   TYR A 229      -6.833   3.608  -8.992  0.00  0.00      A     
ATOM   3530  O   TYR A 229      -5.799   3.720  -9.649  0.00  0.00      A     
ATOM   3531  N   PRO A 230      -7.893   4.407  -9.246  0.00  0.00      A     
ATOM   3532  CD  PRO A 230      -9.267   4.252  -8.786  0.00  0.00      A     
ATOM   3533  HD1 PRO A 230      -9.347   4.065  -7.722  0.00  0.00      A     
ATOM   3534  HD2 PRO A 230      -9.734   3.440  -9.342  0.00  0.00      A     
ATOM   3535  CG  PRO A 230      -9.968   5.566  -9.111  0.00  0.00      A     
ATOM   3536  HG1 PRO A 230     -11.036   5.424  -9.279  0.00  0.00      A     
ATOM   3537  HG2 PRO A 230      -9.799   6.279  -8.302  0.00  0.00      A     
ATOM   3538  CB  PRO A 230      -9.250   6.040 -10.369  0.00  0.00      A     
ATOM   3539  HB1 PRO A 230      -9.723   5.593 -11.243  0.00  0.00      A     
ATOM   3540  HB2 PRO A 230      -9.272   7.127 -10.443  0.00  0.00      A     
ATOM   3541  CA  PRO A 230      -7.824   5.492 -10.231  0.00  0.00      A     
ATOM   3542  HA  PRO A 230      -7.526   5.077 -11.195  0.00  0.00      A     
ATOM   3543  C   PRO A 230      -6.810   6.587  -9.862  0.00  0.00      A     
ATOM   3544  O   PRO A 230      -6.149   7.121 -10.751  0.00  0.00      A     
ATOM   3545  N   PHE A 231      -6.625   6.896  -8.573  0.00  0.00      A     
ATOM   3546  HN  PHE A 231      -7.226   6.447  -7.898  0.00  0.00      A     
ATOM   3547  CA  PHE A 231      -5.609   7.844  -8.066  0.00  0.00      A     
ATOM   3548  HA  PHE A 231      -5.570   8.722  -8.710  0.00  0.00      A     
ATOM   3549  CB  PHE A 231      -6.027   8.319  -6.666  0.00  0.00      A     
ATOM   3550  HB1 PHE A 231      -5.250   8.979  -6.275  0.00  0.00      A     
ATOM   3551  HB2 PHE A 231      -6.089   7.461  -5.999  0.00  0.00      A     
ATOM   3552  CG  PHE A 231      -7.349   9.062  -6.608  0.00  0.00      A     
ATOM   3553  CD1 PHE A 231      -8.540   8.370  -6.310  0.00  0.00      A     
ATOM   3554  HD1 PHE A 231      -8.530   7.306  -6.135  0.00  0.00      A     
ATOM   3555  CE1 PHE A 231      -9.759   9.064  -6.226  0.00  0.00      A     
ATOM   3556  HE1 PHE A 231     -10.670   8.528  -5.989  0.00  0.00      A     
ATOM   3557  CZ  PHE A 231      -9.794  10.454  -6.431  0.00  0.00      A     
ATOM   3558  HZ  PHE A 231     -10.732  10.988  -6.353  0.00  0.00      A     
ATOM   3559  CE2 PHE A 231      -8.609  11.148  -6.736  0.00  0.00      A     
ATOM   3560  HE2 PHE A 231      -8.638  12.218  -6.895  0.00  0.00      A     
ATOM   3561  CD2 PHE A 231      -7.389  10.453  -6.826  0.00  0.00      A     
ATOM   3562  HD2 PHE A 231      -6.481  10.993  -7.058  0.00  0.00      A     
ATOM   3563  C   PHE A 231      -4.177   7.264  -8.031  0.00  0.00      A     
ATOM   3564  O   PHE A 231      -3.200   7.979  -8.232  0.00  0.00      A     
ATOM   3565  N   ASP A 232      -4.032   5.956  -7.816  0.00  0.00      A     
ATOM   3566  HN  ASP A 232      -4.874   5.445  -7.572  0.00  0.00      A     
ATOM   3567  CA  ASP A 232      -2.780   5.182  -7.887  0.00  0.00      A     
ATOM   3568  HA  ASP A 232      -1.984   5.715  -7.364  0.00  0.00      A     
ATOM   3569  CB  ASP A 232      -3.058   3.863  -7.144  0.00  0.00      A     
ATOM   3570  HB1 ASP A 232      -3.970   3.435  -7.546  0.00  0.00      A     
ATOM   3571  HB2 ASP A 232      -3.222   4.074  -6.086  0.00  0.00      A     
ATOM   3572  CG  ASP A 232      -1.962   2.816  -7.276  0.00  0.00      A     
ATOM   3573  OD1 ASP A 232      -0.882   2.952  -6.663  0.00  0.00      A     
ATOM   3574  OD2 ASP A 232      -2.124   1.872  -8.075  0.00  0.00      A     
ATOM   3575  C   ASP A 232      -2.316   4.962  -9.349  0.00  0.00      A     
ATOM   3576  O   ASP A 232      -1.138   5.129  -9.668  0.00  0.00      A     
ATOM   3577  N   THR A 233      -3.271   4.708 -10.250  0.00  0.00      A     
ATOM   3578  HN  THR A 233      -4.192   4.515  -9.869  0.00  0.00      A     
ATOM   3579  CA  THR A 233      -3.154   4.701 -11.732  0.00  0.00      A     
ATOM   3580  HA  THR A 233      -2.262   4.146 -12.003  0.00  0.00      A     
ATOM   3581  CB  THR A 233      -4.361   3.982 -12.370  0.00  0.00      A     
ATOM   3582  HB  THR A 233      -5.283   4.487 -12.082  0.00  0.00      A     
ATOM   3583  CG2 THR A 233      -4.357   3.812 -13.889  0.00  0.00      A     
ATOM   3584 HG21 THR A 233      -4.609   4.755 -14.369  0.00  0.00      A     
ATOM   3585 HG22 THR A 233      -5.115   3.081 -14.175  0.00  0.00      A     
ATOM   3586 HG23 THR A 233      -3.382   3.470 -14.232  0.00  0.00      A     
ATOM   3587  OG1 THR A 233      -4.376   2.670 -11.870  0.00  0.00      A     
ATOM   3588  HG1 THR A 233      -4.984   2.682 -11.113  0.00  0.00      A     
ATOM   3589  C   THR A 233      -2.972   6.093 -12.336  0.00  0.00      A     
ATOM   3590  O   THR A 233      -2.712   6.222 -13.531  0.00  0.00      A     
ATOM   3591  N   VAL A 234      -3.004   7.144 -11.511  0.00  0.00      A     
ATOM   3592  HN  VAL A 234      -3.303   6.955 -10.564  0.00  0.00      A     
ATOM   3593  CA  VAL A 234      -2.687   8.554 -11.853  0.00  0.00      A     
ATOM   3594  HA  VAL A 234      -2.299   8.594 -12.869  0.00  0.00      A     
ATOM   3595  CB  VAL A 234      -3.979   9.401 -11.841  0.00  0.00      A     
ATOM   3596  HB  VAL A 234      -4.485   9.243 -10.890  0.00  0.00      A     
ATOM   3597  CG1 VAL A 234      -3.805  10.905 -12.040  0.00  0.00      A     
ATOM   3598 HG11 VAL A 234      -3.438  11.358 -11.125  0.00  0.00      A     
ATOM   3599 HG12 VAL A 234      -4.768  11.352 -12.260  0.00  0.00      A     
ATOM   3600 HG13 VAL A 234      -3.121  11.119 -12.857  0.00  0.00      A     
ATOM   3601  CG2 VAL A 234      -4.906   8.960 -12.983  0.00  0.00      A     
ATOM   3602 HG21 VAL A 234      -5.883   9.422 -12.854  0.00  0.00      A     
ATOM   3603 HG22 VAL A 234      -5.031   7.882 -12.987  0.00  0.00      A     
ATOM   3604 HG23 VAL A 234      -4.502   9.264 -13.945  0.00  0.00      A     
ATOM   3605  C   VAL A 234      -1.551   9.117 -10.974  0.00  0.00      A     
ATOM   3606  O   VAL A 234      -1.146  10.270 -11.104  0.00  0.00      A     
ATOM   3607  N   ARG A 235      -0.903   8.273 -10.158  0.00  0.00      A     
ATOM   3608  HN  ARG A 235      -1.280   7.338 -10.058  0.00  0.00      A     
ATOM   3609  CA  ARG A 235       0.346   8.602  -9.441  0.00  0.00      A     
ATOM   3610  HA  ARG A 235       0.303   9.656  -9.158  0.00  0.00      A     
ATOM   3611  CB  ARG A 235       0.398   7.789  -8.131  0.00  0.00      A     
ATOM   3612  HB1 ARG A 235       0.509   6.729  -8.359  0.00  0.00      A     
ATOM   3613  HB2 ARG A 235      -0.552   7.928  -7.614  0.00  0.00      A     
ATOM   3614  CG  ARG A 235       1.528   8.218  -7.180  0.00  0.00      A     
ATOM   3615  HG1 ARG A 235       1.625   9.303  -7.192  0.00  0.00      A     
ATOM   3616  HG2 ARG A 235       2.464   7.786  -7.530  0.00  0.00      A     
ATOM   3617  CD  ARG A 235       1.282   7.764  -5.736  0.00  0.00      A     
ATOM   3618  HD1 ARG A 235       0.910   6.737  -5.742  0.00  0.00      A     
ATOM   3619  HD2 ARG A 235       0.514   8.407  -5.304  0.00  0.00      A     
ATOM   3620  NE  ARG A 235       2.529   7.822  -4.947  0.00  0.00      A     
ATOM   3621  HE  ARG A 235       3.383   7.518  -5.393  0.00  0.00      A     
ATOM   3622  CZ  ARG A 235       2.711   8.219  -3.716  0.00  0.00      A     
ATOM   3623  NH1 ARG A 235       1.800   8.636  -2.918  0.00  0.00      A     
ATOM   3624 HH11 ARG A 235       2.024   8.913  -1.992  0.00  0.00      A     
ATOM   3625 HH12 ARG A 235       0.836   8.655  -3.243  0.00  0.00      A     
ATOM   3626  NH2 ARG A 235       3.893   8.165  -3.228  0.00  0.00      A     
ATOM   3627 HH21 ARG A 235       4.052   8.406  -2.277  0.00  0.00      A     
ATOM   3628 HH22 ARG A 235       4.580   7.711  -3.819  0.00  0.00      A     
ATOM   3629  C   ARG A 235       1.618   8.482 -10.305  0.00  0.00      A     
ATOM   3630  O   ARG A 235       2.688   8.837  -9.818  0.00  0.00      A     
ATOM   3631  N   ARG A 236       1.539   8.071 -11.586  0.00  0.00      A     
ATOM   3632  HN  ARG A 236       0.623   7.813 -11.936  0.00  0.00      A     
ATOM   3633  CA  ARG A 236       2.722   7.735 -12.428  0.00  0.00      A     
ATOM   3634  HA  ARG A 236       3.624   8.062 -11.908  0.00  0.00      A     
ATOM   3635  CB  ARG A 236       2.827   6.202 -12.587  0.00  0.00      A     
ATOM   3636  HB1 ARG A 236       3.833   5.980 -12.938  0.00  0.00      A     
ATOM   3637  HB2 ARG A 236       2.132   5.875 -13.355  0.00  0.00      A     
ATOM   3638  CG  ARG A 236       2.565   5.345 -11.337  0.00  0.00      A     
ATOM   3639  HG1 ARG A 236       2.487   4.298 -11.626  0.00  0.00      A     
ATOM   3640  HG2 ARG A 236       1.618   5.622 -10.873  0.00  0.00      A     
ATOM   3641  CD  ARG A 236       3.712   5.486 -10.340  0.00  0.00      A     
ATOM   3642  HD1 ARG A 236       4.012   6.534 -10.279  0.00  0.00      A     
ATOM   3643  HD2 ARG A 236       4.554   4.896 -10.701  0.00  0.00      A     
ATOM   3644  NE  ARG A 236       3.317   5.013  -9.010  0.00  0.00      A     
ATOM   3645  HE  ARG A 236       2.468   4.471  -8.926  0.00  0.00      A     
ATOM   3646  CZ  ARG A 236       3.857   5.347  -7.875  0.00  0.00      A     
ATOM   3647  NH1 ARG A 236       4.922   6.036  -7.778  0.00  0.00      A     
ATOM   3648 HH11 ARG A 236       5.234   6.295  -6.856  0.00  0.00      A     
ATOM   3649 HH12 ARG A 236       5.453   6.192  -8.623  0.00  0.00      A     
ATOM   3650  NH2 ARG A 236       3.325   5.010  -6.762  0.00  0.00      A     
ATOM   3651 HH21 ARG A 236       3.823   5.260  -5.922  0.00  0.00      A     
ATOM   3652 HH22 ARG A 236       2.439   4.531  -6.804  0.00  0.00      A     
ATOM   3653  C   ARG A 236       2.857   8.417 -13.812  0.00  0.00      A     
ATOM   3654  O   ARG A 236       3.991   8.606 -14.246  0.00  0.00      A     
ATOM   3655  N   ARG A 237       1.789   8.822 -14.522  0.00  0.00      A     
ATOM   3656  HN  ARG A 237       0.872   8.648 -14.124  0.00  0.00      A     
ATOM   3657  CA  ARG A 237       1.909   9.540 -15.829  0.00  0.00      A     
ATOM   3658  HA  ARG A 237       2.576   8.969 -16.475  0.00  0.00      A     
ATOM   3659  CB  ARG A 237       0.580   9.746 -16.579  0.00  0.00      A     
ATOM   3660  HB1 ARG A 237       0.814  10.211 -17.535  0.00  0.00      A     
ATOM   3661  HB2 ARG A 237      -0.014  10.473 -16.031  0.00  0.00      A     
ATOM   3662  CG  ARG A 237      -0.302   8.531 -16.870  0.00  0.00      A     
ATOM   3663  HG1 ARG A 237      -1.268   8.914 -17.200  0.00  0.00      A     
ATOM   3664  HG2 ARG A 237      -0.456   7.966 -15.955  0.00  0.00      A     
ATOM   3665  CD  ARG A 237       0.208   7.594 -17.967  0.00  0.00      A     
ATOM   3666  HD1 ARG A 237       1.157   7.160 -17.648  0.00  0.00      A     
ATOM   3667  HD2 ARG A 237       0.373   8.162 -18.885  0.00  0.00      A     
ATOM   3668  NE  ARG A 237      -0.777   6.521 -18.202  0.00  0.00      A     
ATOM   3669  HE  ARG A 237      -0.677   5.661 -17.687  0.00  0.00      A     
ATOM   3670  CZ  ARG A 237      -1.905   6.604 -18.867  0.00  0.00      A     
ATOM   3671  NH1 ARG A 237      -2.287   7.577 -19.600  0.00  0.00      A     
ATOM   3672 HH11 ARG A 237      -3.188   7.456 -20.061  0.00  0.00      A     
ATOM   3673 HH12 ARG A 237      -1.743   8.411 -19.724  0.00  0.00      A     
ATOM   3674  NH2 ARG A 237      -2.746   5.652 -18.815  0.00  0.00      A     
ATOM   3675 HH21 ARG A 237      -3.514   5.647 -19.491  0.00  0.00      A     
ATOM   3676 HH22 ARG A 237      -2.477   4.797 -18.362  0.00  0.00      A     
ATOM   3677  C   ARG A 237       2.545  10.926 -15.708  0.00  0.00      A     
ATOM   3678  O   ARG A 237       3.295  11.290 -16.607  0.00  0.00      A     
ATOM   3679  N   MET A 238       2.287  11.689 -14.644  0.00  0.00      A     
ATOM   3680  HN  MET A 238       1.593  11.343 -13.988  0.00  0.00      A     
ATOM   3681  CA  MET A 238       2.965  12.973 -14.364  0.00  0.00      A     
ATOM   3682  HA  MET A 238       2.889  13.605 -15.240  0.00  0.00      A     
ATOM   3683  CB  MET A 238       2.278  13.772 -13.247  0.00  0.00      A     
ATOM   3684  HB1 MET A 238       2.817  14.703 -13.125  0.00  0.00      A     
ATOM   3685  HB2 MET A 238       2.318  13.244 -12.302  0.00  0.00      A     
ATOM   3686  CG  MET A 238       0.823  14.133 -13.564  0.00  0.00      A     
ATOM   3687  HG1 MET A 238       0.255  13.218 -13.715  0.00  0.00      A     
ATOM   3688  HG2 MET A 238       0.792  14.705 -14.493  0.00  0.00      A     
ATOM   3689  SD  MET A 238       0.003  15.091 -12.262  0.00  0.00      A     
ATOM   3690  CE  MET A 238       0.891  16.664 -12.432  0.00  0.00      A     
ATOM   3691  HE1 MET A 238       0.487  17.393 -11.732  0.00  0.00      A     
ATOM   3692  HE2 MET A 238       0.767  17.038 -13.447  0.00  0.00      A     
ATOM   3693  HE3 MET A 238       1.953  16.531 -12.236  0.00  0.00      A     
ATOM   3694  C   MET A 238       4.476  12.800 -14.124  0.00  0.00      A     
ATOM   3695  O   MET A 238       5.260  13.525 -14.729  0.00  0.00      A     
ATOM   3696  N   MET A 239       4.907  11.745 -13.420  0.00  0.00      A     
ATOM   3697  HN  MET A 239       4.212  11.217 -12.901  0.00  0.00      A     
ATOM   3698  CA  MET A 239       6.329  11.330 -13.360  0.00  0.00      A     
ATOM   3699  HA  MET A 239       6.897  12.152 -12.926  0.00  0.00      A     
ATOM   3700  CB  MET A 239       6.514  10.085 -12.475  0.00  0.00      A     
ATOM   3701  HB1 MET A 239       7.583   9.879 -12.394  0.00  0.00      A     
ATOM   3702  HB2 MET A 239       6.054   9.227 -12.961  0.00  0.00      A     
ATOM   3703  CG  MET A 239       5.951  10.197 -11.057  0.00  0.00      A     
ATOM   3704  HG1 MET A 239       4.887  10.404 -11.096  0.00  0.00      A     
ATOM   3705  HG2 MET A 239       6.431  11.025 -10.543  0.00  0.00      A     
ATOM   3706  SD  MET A 239       6.192   8.672 -10.113  0.00  0.00      A     
ATOM   3707  CE  MET A 239       5.860   9.251  -8.438  0.00  0.00      A     
ATOM   3708  HE1 MET A 239       6.070   8.459  -7.722  0.00  0.00      A     
ATOM   3709  HE2 MET A 239       4.814   9.544  -8.361  0.00  0.00      A     
ATOM   3710  HE3 MET A 239       6.503  10.103  -8.216  0.00  0.00      A     
ATOM   3711  C   MET A 239       6.962  11.040 -14.740  0.00  0.00      A     
ATOM   3712  O   MET A 239       8.178  11.156 -14.913  0.00  0.00      A     
ATOM   3713  N   MET A 240       6.140  10.673 -15.733  0.00  0.00      A     
ATOM   3714  HN  MET A 240       5.171  10.526 -15.489  0.00  0.00      A     
ATOM   3715  CA  MET A 240       6.527  10.539 -17.148  0.00  0.00      A     
ATOM   3716  HA  MET A 240       7.591  10.309 -17.203  0.00  0.00      A     
ATOM   3717  CB  MET A 240       5.768   9.381 -17.814  0.00  0.00      A     
ATOM   3718  HB1 MET A 240       6.078   9.308 -18.858  0.00  0.00      A     
ATOM   3719  HB2 MET A 240       4.699   9.584 -17.806  0.00  0.00      A     
ATOM   3720  CG  MET A 240       6.009   8.029 -17.136  0.00  0.00      A     
ATOM   3721  HG1 MET A 240       5.449   7.276 -17.690  0.00  0.00      A     
ATOM   3722  HG2 MET A 240       5.601   8.069 -16.128  0.00  0.00      A     
ATOM   3723  SD  MET A 240       7.732   7.475 -17.015  0.00  0.00      A     
ATOM   3724  CE  MET A 240       8.165   7.417 -18.769  0.00  0.00      A     
ATOM   3725  HE1 MET A 240       7.377   6.895 -19.310  0.00  0.00      A     
ATOM   3726  HE2 MET A 240       9.106   6.882 -18.899  0.00  0.00      A     
ATOM   3727  HE3 MET A 240       8.262   8.428 -19.165  0.00  0.00      A     
ATOM   3728  C   MET A 240       6.330  11.820 -17.979  0.00  0.00      A     
ATOM   3729  O   MET A 240       7.006  11.967 -18.991  0.00  0.00      A     
ATOM   3730  N   GLN A 241       5.506  12.782 -17.546  0.00  0.00      A     
ATOM   3731  HN  GLN A 241       4.980  12.610 -16.699  0.00  0.00      A     
ATOM   3732  CA  GLN A 241       5.466  14.139 -18.125  0.00  0.00      A     
ATOM   3733  HA  GLN A 241       5.406  14.054 -19.210  0.00  0.00      A     
ATOM   3734  CB  GLN A 241       4.254  14.955 -17.635  0.00  0.00      A     
ATOM   3735  HB1 GLN A 241       4.304  15.938 -18.104  0.00  0.00      A     
ATOM   3736  HB2 GLN A 241       4.315  15.110 -16.558  0.00  0.00      A     
ATOM   3737  CG  GLN A 241       2.886  14.347 -17.981  0.00  0.00      A     
ATOM   3738  HG1 GLN A 241       2.138  15.139 -18.005  0.00  0.00      A     
ATOM   3739  HG2 GLN A 241       2.583  13.641 -17.221  0.00  0.00      A     
ATOM   3740  CD  GLN A 241       2.886  13.623 -19.310  0.00  0.00      A     
ATOM   3741  OE1 GLN A 241       2.970  14.218 -20.363  0.00  0.00      A     
ATOM   3742  NE2 GLN A 241       2.830  12.317 -19.324  0.00  0.00      A     
ATOM   3743 HE21 GLN A 241       2.840  11.894 -20.239  0.00  0.00      A     
ATOM   3744 HE22 GLN A 241       2.907  11.809 -18.454  0.00  0.00      A     
ATOM   3745  C   GLN A 241       6.759  14.905 -17.853  0.00  0.00      A     
ATOM   3746  O   GLN A 241       7.267  15.567 -18.745  0.00  0.00      A     
ATOM   3747  N   SER A 242       7.393  14.678 -16.702  0.00  0.00      A     
ATOM   3748  HN  SER A 242       6.882  14.233 -15.943  0.00  0.00      A     
ATOM   3749  CA  SER A 242       8.806  15.023 -16.458  0.00  0.00      A     
ATOM   3750  HA  SER A 242       8.921  16.104 -16.527  0.00  0.00      A     
ATOM   3751  CB  SER A 242       9.231  14.583 -15.053  0.00  0.00      A     
ATOM   3752  HB1 SER A 242      10.062  15.194 -14.707  0.00  0.00      A     
ATOM   3753  HB2 SER A 242       9.551  13.542 -15.097  0.00  0.00      A     
ATOM   3754  OG  SER A 242       8.170  14.666 -14.131  0.00  0.00      A     
ATOM   3755  HG1 SER A 242       8.505  14.992 -13.272  0.00  0.00      A     
ATOM   3756  C   SER A 242       9.785  14.383 -17.459  0.00  0.00      A     
ATOM   3757  O   SER A 242      10.897  14.864 -17.635  0.00  0.00      A     
ATOM   3758  N   GLY A 243       9.411  13.271 -18.101  0.00  0.00      A     
ATOM   3759  HN  GLY A 243       8.469  12.945 -17.939  0.00  0.00      A     
ATOM   3760  CA  GLY A 243      10.180  12.591 -19.161  0.00  0.00      A     
ATOM   3761  HA1 GLY A 243      10.016  11.518 -19.077  0.00  0.00      A     
ATOM   3762  HA2 GLY A 243      11.245  12.789 -19.036  0.00  0.00      A     
ATOM   3763  C   GLY A 243       9.794  13.003 -20.591  0.00  0.00      A     
ATOM   3764  O   GLY A 243      10.453  12.592 -21.549  0.00  0.00      A     
ATOM   3765  N   ARG A 244       8.760  13.842 -20.743  0.00  0.00      A     
ATOM   3766  HN  ARG A 244       8.305  14.162 -19.895  0.00  0.00      A     
ATOM   3767  CA  ARG A 244       8.442  14.591 -21.968  0.00  0.00      A     
ATOM   3768  HA  ARG A 244       8.839  14.070 -22.836  0.00  0.00      A     
ATOM   3769  CB  ARG A 244       6.917  14.736 -22.113  0.00  0.00      A     
ATOM   3770  HB1 ARG A 244       6.728  15.348 -22.992  0.00  0.00      A     
ATOM   3771  HB2 ARG A 244       6.538  15.280 -21.252  0.00  0.00      A     
ATOM   3772  CG  ARG A 244       6.101  13.434 -22.246  0.00  0.00      A     
ATOM   3773  HG1 ARG A 244       5.055  13.700 -22.395  0.00  0.00      A     
ATOM   3774  HG2 ARG A 244       6.172  12.855 -21.326  0.00  0.00      A     
ATOM   3775  CD  ARG A 244       6.571  12.570 -23.421  0.00  0.00      A     
ATOM   3776  HD1 ARG A 244       7.520  12.111 -23.142  0.00  0.00      A     
ATOM   3777  HD2 ARG A 244       6.741  13.213 -24.287  0.00  0.00      A     
ATOM   3778  NE  ARG A 244       5.607  11.508 -23.776  0.00  0.00      A     
ATOM   3779  HE  ARG A 244       5.726  10.590 -23.365  0.00  0.00      A     
ATOM   3780  CZ  ARG A 244       4.610  11.611 -24.625  0.00  0.00      A     
ATOM   3781  NH1 ARG A 244       4.232  12.699 -25.188  0.00  0.00      A     
ATOM   3782 HH11 ARG A 244       3.663  12.591 -26.012  0.00  0.00      A     
ATOM   3783 HH12 ARG A 244       4.649  13.589 -24.954  0.00  0.00      A     
ATOM   3784  NH2 ARG A 244       3.921  10.599 -24.989  0.00  0.00      A     
ATOM   3785 HH21 ARG A 244       3.081  10.783 -25.524  0.00  0.00      A     
ATOM   3786 HH22 ARG A 244       4.218   9.650 -24.792  0.00  0.00      A     
ATOM   3787  C   ARG A 244       9.100  15.981 -21.922  0.00  0.00      A     
ATOM   3788  O   ARG A 244       9.212  16.601 -20.872  0.00  0.00      A     
ATOM   3789  N   LYS A 245       9.546  16.465 -23.080  0.00  0.00      A     
ATOM   3790  HN  LYS A 245       9.437  15.866 -23.888  0.00  0.00      A     
ATOM   3791  CA  LYS A 245      10.180  17.787 -23.264  0.00  0.00      A     
ATOM   3792  HA  LYS A 245      10.954  17.927 -22.505  0.00  0.00      A     
ATOM   3793  CB  LYS A 245      10.831  17.814 -24.653  0.00  0.00      A     
ATOM   3794  HB1 LYS A 245      11.166  18.827 -24.880  0.00  0.00      A     
ATOM   3795  HB2 LYS A 245      10.080  17.524 -25.391  0.00  0.00      A     
ATOM   3796  CG  LYS A 245      12.048  16.887 -24.771  0.00  0.00      A     
ATOM   3797  HG1 LYS A 245      11.800  15.884 -24.433  0.00  0.00      A     
ATOM   3798  HG2 LYS A 245      12.863  17.279 -24.160  0.00  0.00      A     
ATOM   3799  CD  LYS A 245      12.476  16.833 -26.237  0.00  0.00      A     
ATOM   3800  HD1 LYS A 245      12.662  17.849 -26.575  0.00  0.00      A     
ATOM   3801  HD2 LYS A 245      11.666  16.415 -26.834  0.00  0.00      A     
ATOM   3802  CE  LYS A 245      13.734  15.986 -26.433  0.00  0.00      A     
ATOM   3803  HE1 LYS A 245      13.549  14.982 -26.039  0.00  0.00      A     
ATOM   3804  HE2 LYS A 245      14.556  16.431 -25.863  0.00  0.00      A     
ATOM   3805  NZ  LYS A 245      14.090  15.912 -27.869  0.00  0.00      A     
ATOM   3806  HZ1 LYS A 245      14.824  15.229 -28.037  0.00  0.00      A     
ATOM   3807  HZ2 LYS A 245      14.440  16.803 -28.219  0.00  0.00      A     
ATOM   3808  HZ3 LYS A 245      13.292  15.645 -28.440  0.00  0.00      A     
ATOM   3809  C   LYS A 245       9.204  18.965 -23.101  0.00  0.00      A     
ATOM   3810  O   LYS A 245       7.980  18.803 -23.124  0.00  0.00      A     
ATOM   3811  N   GLY A 246       9.748  20.179 -23.026  0.00  0.00      A     
ATOM   3812  HN  GLY A 246      10.761  20.237 -23.016  0.00  0.00      A     
ATOM   3813  CA  GLY A 246       9.010  21.444 -22.876  0.00  0.00      A     
ATOM   3814  HA1 GLY A 246       9.720  22.266 -22.895  0.00  0.00      A     
ATOM   3815  HA2 GLY A 246       8.546  21.444 -21.892  0.00  0.00      A     
ATOM   3816  C   GLY A 246       7.901  21.750 -23.899  0.00  0.00      A     
ATOM   3817  O   GLY A 246       7.047  22.592 -23.618  0.00  0.00      A     
ATOM   3818  N   THR A 247       7.794  21.027 -25.017  0.00  0.00      A     
ATOM   3819  HN  THR A 247       8.559  20.404 -25.249  0.00  0.00      A     
ATOM   3820  CA  THR A 247       6.651  21.116 -25.967  0.00  0.00      A     
ATOM   3821  HA  THR A 247       5.832  21.647 -25.483  0.00  0.00      A     
ATOM   3822  CB  THR A 247       6.994  21.941 -27.221  0.00  0.00      A     
ATOM   3823  HB  THR A 247       6.111  22.011 -27.850  0.00  0.00      A     
ATOM   3824  CG2 THR A 247       7.451  23.357 -26.887  0.00  0.00      A     
ATOM   3825 HG21 THR A 247       8.433  23.338 -26.413  0.00  0.00      A     
ATOM   3826 HG22 THR A 247       6.733  23.829 -26.218  0.00  0.00      A     
ATOM   3827 HG23 THR A 247       7.505  23.950 -27.800  0.00  0.00      A     
ATOM   3828  OG1 THR A 247       8.023  21.349 -27.972  0.00  0.00      A     
ATOM   3829  HG1 THR A 247       8.455  22.084 -28.460  0.00  0.00      A     
ATOM   3830  C   THR A 247       6.029  19.763 -26.353  0.00  0.00      A     
ATOM   3831  O   THR A 247       5.474  19.625 -27.441  0.00  0.00      A     
ATOM   3832  N   ASP A 248       6.098  18.753 -25.475  0.00  0.00      A     
ATOM   3833  HN  ASP A 248       6.608  18.918 -24.616  0.00  0.00      A     
ATOM   3834  CA  ASP A 248       5.650  17.368 -25.750  0.00  0.00      A     
ATOM   3835  HA  ASP A 248       4.933  17.392 -26.572  0.00  0.00      A     
ATOM   3836  CB  ASP A 248       6.886  16.586 -26.230  0.00  0.00      A     
ATOM   3837  HB1 ASP A 248       7.558  16.448 -25.381  0.00  0.00      A     
ATOM   3838  HB2 ASP A 248       7.415  17.182 -26.976  0.00  0.00      A     
ATOM   3839  CG  ASP A 248       6.581  15.225 -26.866  0.00  0.00      A     
ATOM   3840  OD1 ASP A 248       7.367  14.275 -26.626  0.00  0.00      A     
ATOM   3841  OD2 ASP A 248       5.648  15.099 -27.688  0.00  0.00      A     
ATOM   3842  C   ASP A 248       4.915  16.642 -24.585  0.00  0.00      A     
ATOM   3843  O   ASP A 248       4.736  15.422 -24.641  0.00  0.00      A     
ATOM   3844  N   ILE A 249       4.489  17.333 -23.514  0.00  0.00      A     
ATOM   3845  HN  ILE A 249       4.687  18.325 -23.468  0.00  0.00      A     
ATOM   3846  CA  ILE A 249       3.628  16.731 -22.458  0.00  0.00      A     
ATOM   3847  HA  ILE A 249       4.089  15.789 -22.163  0.00  0.00      A     
ATOM   3848  CB  ILE A 249       3.554  17.590 -21.168  0.00  0.00      A     
ATOM   3849  HB  ILE A 249       2.949  17.051 -20.437  0.00  0.00      A     
ATOM   3850  CG2 ILE A 249       4.942  17.689 -20.516  0.00  0.00      A     
ATOM   3851 HG21 ILE A 249       4.908  18.336 -19.640  0.00  0.00      A     
ATOM   3852 HG22 ILE A 249       5.684  18.075 -21.211  0.00  0.00      A     
ATOM   3853 HG23 ILE A 249       5.259  16.703 -20.186  0.00  0.00      A     
ATOM   3854  CG1 ILE A 249       2.910  18.982 -21.344  0.00  0.00      A     
ATOM   3855 HG11 ILE A 249       3.195  19.417 -22.302  0.00  0.00      A     
ATOM   3856 HG12 ILE A 249       3.279  19.637 -20.556  0.00  0.00      A     
ATOM   3857  CD  ILE A 249       1.381  18.984 -21.229  0.00  0.00      A     
ATOM   3858  HD1 ILE A 249       1.032  20.014 -21.227  0.00  0.00      A     
ATOM   3859  HD2 ILE A 249       1.073  18.510 -20.296  0.00  0.00      A     
ATOM   3860  HD3 ILE A 249       0.923  18.474 -22.072  0.00  0.00      A     
ATOM   3861  C   ILE A 249       2.218  16.357 -22.958  0.00  0.00      A     
ATOM   3862  O   ILE A 249       1.807  16.712 -24.065  0.00  0.00      A     
ATOM   3863  N   MET A 250       1.442  15.669 -22.117  0.00  0.00      A     
ATOM   3864  HN  MET A 250       1.919  15.338 -21.285  0.00  0.00      A     
ATOM   3865  CA  MET A 250       0.171  14.993 -22.446  0.00  0.00      A     
ATOM   3866  HA  MET A 250      -0.092  15.168 -23.490  0.00  0.00      A     
ATOM   3867  CB  MET A 250       0.365  13.478 -22.248  0.00  0.00      A     
ATOM   3868  HB1 MET A 250      -0.553  12.957 -22.524  0.00  0.00      A     
ATOM   3869  HB2 MET A 250       0.534  13.314 -21.187  0.00  0.00      A     
ATOM   3870  CG  MET A 250       1.539  12.832 -22.997  0.00  0.00      A     
ATOM   3871  HG1 MET A 250       2.406  13.490 -22.956  0.00  0.00      A     
ATOM   3872  HG2 MET A 250       1.272  12.692 -24.044  0.00  0.00      A     
ATOM   3873  SD  MET A 250       2.046  11.249 -22.264  0.00  0.00      A     
ATOM   3874  CE  MET A 250       0.741  10.158 -22.876  0.00  0.00      A     
ATOM   3875  HE1 MET A 250       0.753   9.219 -22.324  0.00  0.00      A     
ATOM   3876  HE2 MET A 250       0.920   9.949 -23.928  0.00  0.00      A     
ATOM   3877  HE3 MET A 250      -0.232  10.632 -22.760  0.00  0.00      A     
ATOM   3878  C   MET A 250      -1.042  15.424 -21.589  0.00  0.00      A     
ATOM   3879  O   MET A 250      -2.165  15.089 -21.951  0.00  0.00      A     
ATOM   3880  N   TYR A 251      -0.841  16.134 -20.467  0.00  0.00      A     
ATOM   3881  HN  TYR A 251       0.112  16.375 -20.248  0.00  0.00      A     
ATOM   3882  CA  TYR A 251      -1.887  16.450 -19.464  0.00  0.00      A     
ATOM   3883  HA  TYR A 251      -2.850  16.513 -19.973  0.00  0.00      A     
ATOM   3884  CB  TYR A 251      -1.983  15.317 -18.411  0.00  0.00      A     
ATOM   3885  HB1 TYR A 251      -2.891  15.465 -17.826  0.00  0.00      A     
ATOM   3886  HB2 TYR A 251      -1.138  15.405 -17.729  0.00  0.00      A     
ATOM   3887  CG  TYR A 251      -1.975  13.891 -18.933  0.00  0.00      A     
ATOM   3888  CD1 TYR A 251      -3.105  13.358 -19.581  0.00  0.00      A     
ATOM   3889  HD1 TYR A 251      -4.003  13.955 -19.657  0.00  0.00      A     
ATOM   3890  CE1 TYR A 251      -3.041  12.077 -20.169  0.00  0.00      A     
ATOM   3891  HE1 TYR A 251      -3.890  11.666 -20.694  0.00  0.00      A     
ATOM   3892  CZ  TYR A 251      -1.852  11.325 -20.080  0.00  0.00      A     
ATOM   3893  OH  TYR A 251      -1.739  10.127 -20.703  0.00  0.00      A     
ATOM   3894  HH  TYR A 251      -2.418  10.048 -21.402  0.00  0.00      A     
ATOM   3895  CE2 TYR A 251      -0.747  11.831 -19.374  0.00  0.00      A     
ATOM   3896  HE2 TYR A 251       0.162  11.257 -19.352  0.00  0.00      A     
ATOM   3897  CD2 TYR A 251      -0.809  13.112 -18.796  0.00  0.00      A     
ATOM   3898  HD2 TYR A 251       0.049  13.516 -18.280  0.00  0.00      A     
ATOM   3899  C   TYR A 251      -1.649  17.815 -18.766  0.00  0.00      A     
ATOM   3900  O   TYR A 251      -1.137  17.868 -17.645  0.00  0.00      A     
ATOM   3901  N   THR A 252      -1.958  18.934 -19.433  0.00  0.00      A     
ATOM   3902  HN  THR A 252      -2.416  18.823 -20.334  0.00  0.00      A     
ATOM   3903  CA  THR A 252      -1.539  20.323 -19.054  0.00  0.00      A     
ATOM   3904  HA  THR A 252      -0.457  20.383 -19.156  0.00  0.00      A     
ATOM   3905  CB  THR A 252      -2.127  21.392 -19.989  0.00  0.00      A     
ATOM   3906  HB  THR A 252      -1.935  22.383 -19.576  0.00  0.00      A     
ATOM   3907  CG2 THR A 252      -1.500  21.378 -21.374  0.00  0.00      A     
ATOM   3908 HG21 THR A 252      -2.121  21.947 -22.065  0.00  0.00      A     
ATOM   3909 HG22 THR A 252      -1.376  20.363 -21.740  0.00  0.00      A     
ATOM   3910 HG23 THR A 252      -0.522  21.855 -21.323  0.00  0.00      A     
ATOM   3911  OG1 THR A 252      -3.527  21.230 -20.099  0.00  0.00      A     
ATOM   3912  HG1 THR A 252      -3.888  21.827 -19.408  0.00  0.00      A     
ATOM   3913  C   THR A 252      -1.830  20.827 -17.633  0.00  0.00      A     
ATOM   3914  O   THR A 252      -1.168  21.771 -17.202  0.00  0.00      A     
ATOM   3915  N   GLY A 253      -2.771  20.242 -16.883  0.00  0.00      A     
ATOM   3916  HN  GLY A 253      -3.271  19.450 -17.258  0.00  0.00      A     
ATOM   3917  CA  GLY A 253      -3.115  20.728 -15.535  0.00  0.00      A     
ATOM   3918  HA1 GLY A 253      -3.678  21.657 -15.629  0.00  0.00      A     
ATOM   3919  HA2 GLY A 253      -2.189  20.951 -15.007  0.00  0.00      A     
ATOM   3920  C   GLY A 253      -3.911  19.786 -14.623  0.00  0.00      A     
ATOM   3921  O   GLY A 253      -4.298  18.682 -15.009  0.00  0.00      A     
ATOM   3922  N   THR A 254      -4.128  20.221 -13.377  0.00  0.00      A     
ATOM   3923  HN  THR A 254      -3.710  21.118 -13.141  0.00  0.00      A     
ATOM   3924  CA  THR A 254      -4.645  19.396 -12.255  0.00  0.00      A     
ATOM   3925  HA  THR A 254      -4.029  18.506 -12.223  0.00  0.00      A     
ATOM   3926  CB  THR A 254      -4.455  20.126 -10.911  0.00  0.00      A     
ATOM   3927  HB  THR A 254      -4.848  21.134 -11.007  0.00  0.00      A     
ATOM   3928  CG2 THR A 254      -5.057  19.483  -9.663  0.00  0.00      A     
ATOM   3929 HG21 THR A 254      -6.145  19.503  -9.722  0.00  0.00      A     
ATOM   3930 HG22 THR A 254      -4.760  20.057  -8.785  0.00  0.00      A     
ATOM   3931 HG23 THR A 254      -4.707  18.458  -9.557  0.00  0.00      A     
ATOM   3932  OG1 THR A 254      -3.078  20.199 -10.627  0.00  0.00      A     
ATOM   3933  HG1 THR A 254      -2.707  19.312 -10.792  0.00  0.00      A     
ATOM   3934  C   THR A 254      -6.067  18.839 -12.404  0.00  0.00      A     
ATOM   3935  O   THR A 254      -6.373  17.834 -11.761  0.00  0.00      A     
ATOM   3936  N   LEU A 255      -6.888  19.359 -13.321  0.00  0.00      A     
ATOM   3937  HN  LEU A 255      -6.603  20.229 -13.756  0.00  0.00      A     
ATOM   3938  CA  LEU A 255      -8.170  18.774 -13.758  0.00  0.00      A     
ATOM   3939  HA  LEU A 255      -8.302  17.843 -13.218  0.00  0.00      A     
ATOM   3940  CB  LEU A 255      -9.340  19.697 -13.354  0.00  0.00      A     
ATOM   3941  HB1 LEU A 255      -9.339  20.559 -14.019  0.00  0.00      A     
ATOM   3942  HB2 LEU A 255      -9.162  20.052 -12.341  0.00  0.00      A     
ATOM   3943  CG  LEU A 255     -10.747  19.056 -13.375  0.00  0.00      A     
ATOM   3944  HG  LEU A 255     -10.964  18.626 -14.347  0.00  0.00      A     
ATOM   3945  CD1 LEU A 255     -10.900  17.954 -12.331  0.00  0.00      A     
ATOM   3946 HD11 LEU A 255     -11.897  17.531 -12.399  0.00  0.00      A     
ATOM   3947 HD12 LEU A 255     -10.757  18.376 -11.336  0.00  0.00      A     
ATOM   3948 HD13 LEU A 255     -10.187  17.153 -12.503  0.00  0.00      A     
ATOM   3949  CD2 LEU A 255     -11.811  20.109 -13.095  0.00  0.00      A     
ATOM   3950 HD21 LEU A 255     -11.698  20.488 -12.083  0.00  0.00      A     
ATOM   3951 HD22 LEU A 255     -12.801  19.674 -13.195  0.00  0.00      A     
ATOM   3952 HD23 LEU A 255     -11.715  20.932 -13.803  0.00  0.00      A     
ATOM   3953  C   LEU A 255      -8.154  18.382 -15.253  0.00  0.00      A     
ATOM   3954  O   LEU A 255      -9.177  18.407 -15.934  0.00  0.00      A     
ATOM   3955  N   ASP A 256      -7.005  17.949 -15.770  0.00  0.00      A     
ATOM   3956  HN  ASP A 256      -6.184  17.988 -15.177  0.00  0.00      A     
ATOM   3957  CA  ASP A 256      -6.801  17.604 -17.185  0.00  0.00      A     
ATOM   3958  HA  ASP A 256      -7.778  17.631 -17.667  0.00  0.00      A     
ATOM   3959  CB  ASP A 256      -5.949  18.707 -17.849  0.00  0.00      A     
ATOM   3960  HB1 ASP A 256      -4.987  18.311 -18.179  0.00  0.00      A     
ATOM   3961  HB2 ASP A 256      -5.741  19.509 -17.137  0.00  0.00      A     
ATOM   3962  CG  ASP A 256      -6.698  19.307 -19.036  0.00  0.00      A     
ATOM   3963  OD1 ASP A 256      -6.955  18.563 -20.007  0.00  0.00      A     
ATOM   3964  OD2 ASP A 256      -7.073  20.501 -18.987  0.00  0.00      A     
ATOM   3965  C   ASP A 256      -6.321  16.151 -17.447  0.00  0.00      A     
ATOM   3966  O   ASP A 256      -5.697  15.869 -18.474  0.00  0.00      A     
ATOM   3967  N   CYS A 257      -6.692  15.195 -16.583  0.00  0.00      A     
ATOM   3968  HN  CYS A 257      -7.142  15.496 -15.728  0.00  0.00      A     
ATOM   3969  CA  CYS A 257      -6.389  13.761 -16.749  0.00  0.00      A     
ATOM   3970  HA  CYS A 257      -6.111  13.588 -17.790  0.00  0.00      A     
ATOM   3971  CB  CYS A 257      -5.147  13.457 -15.900  0.00  0.00      A     
ATOM   3972  HB1 CYS A 257      -5.424  13.393 -14.847  0.00  0.00      A     
ATOM   3973  HB2 CYS A 257      -4.426  14.269 -16.016  0.00  0.00      A     
ATOM   3974  SG  CYS A 257      -4.374  11.908 -16.449  0.00  0.00      A     
ATOM   3975  HG1 CYS A 257      -5.517  11.238 -16.671  0.00  0.00      A     
ATOM   3976  C   CYS A 257      -7.552  12.761 -16.481  0.00  0.00      A     
ATOM   3977  O   CYS A 257      -7.427  11.587 -16.836  0.00  0.00      A     
ATOM   3978  N   TRP A 258      -8.707  13.161 -15.929  0.00  0.00      A     
ATOM   3979  HN  TRP A 258      -8.790  14.126 -15.632  0.00  0.00      A     
ATOM   3980  CA  TRP A 258      -9.942  12.339 -15.957  0.00  0.00      A     
ATOM   3981  HA  TRP A 258      -9.697  11.291 -15.811  0.00  0.00      A     
ATOM   3982  CB  TRP A 258     -10.941  12.737 -14.852  0.00  0.00      A     
ATOM   3983  HB1 TRP A 258     -11.864  12.186 -15.034  0.00  0.00      A     
ATOM   3984  HB2 TRP A 258     -11.193  13.793 -14.940  0.00  0.00      A     
ATOM   3985  CG  TRP A 258     -10.547  12.457 -13.434  0.00  0.00      A     
ATOM   3986  CD1 TRP A 258      -9.770  13.250 -12.664  0.00  0.00      A     
ATOM   3987  HD1 TRP A 258      -9.334  14.186 -12.993  0.00  0.00      A     
ATOM   3988  NE1 TRP A 258      -9.606  12.674 -11.419  0.00  0.00      A     
ATOM   3989  HE1 TRP A 258      -9.043  13.075 -10.663  0.00  0.00      A     
ATOM   3990  CE2 TRP A 258     -10.365  11.538 -11.284  0.00  0.00      A     
ATOM   3991  CZ2 TRP A 258     -10.586  10.663 -10.213  0.00  0.00      A     
ATOM   3992  HZ2 TRP A 258     -10.105  10.841  -9.260  0.00  0.00      A     
ATOM   3993  CH2 TRP A 258     -11.440   9.562 -10.391  0.00  0.00      A     
ATOM   3994  HH2 TRP A 258     -11.630   8.883  -9.567  0.00  0.00      A     
ATOM   3995  CZ3 TRP A 258     -12.048   9.351 -11.642  0.00  0.00      A     
ATOM   3996  HZ3 TRP A 258     -12.714   8.507 -11.779  0.00  0.00      A     
ATOM   3997  CE3 TRP A 258     -11.813  10.236 -12.713  0.00  0.00      A     
ATOM   3998  HE3 TRP A 258     -12.301  10.068 -13.662  0.00  0.00      A     
ATOM   3999  CD2 TRP A 258     -10.969  11.359 -12.564  0.00  0.00      A     
ATOM   4000  C   TRP A 258     -10.646  12.428 -17.317  0.00  0.00      A     
ATOM   4001  O   TRP A 258     -10.866  11.402 -17.964  0.00  0.00      A     
ATOM   4002  N   ARG A 259     -10.941  13.658 -17.774  0.00  0.00      A     
ATOM   4003  HN  ARG A 259     -10.669  14.439 -17.185  0.00  0.00      A     
ATOM   4004  CA  ARG A 259     -11.692  13.938 -19.022  0.00  0.00      A     
ATOM   4005  HA  ARG A 259     -12.685  13.488 -18.946  0.00  0.00      A     
ATOM   4006  CB  ARG A 259     -11.867  15.459 -19.234  0.00  0.00      A     
ATOM   4007  HB1 ARG A 259     -12.620  15.608 -20.008  0.00  0.00      A     
ATOM   4008  HB2 ARG A 259     -10.938  15.870 -19.619  0.00  0.00      A     
ATOM   4009  CG  ARG A 259     -12.262  16.330 -18.031  0.00  0.00      A     
ATOM   4010  HG1 ARG A 259     -12.376  17.354 -18.392  0.00  0.00      A     
ATOM   4011  HG2 ARG A 259     -11.459  16.331 -17.296  0.00  0.00      A     
ATOM   4012  CD  ARG A 259     -13.567  15.909 -17.350  0.00  0.00      A     
ATOM   4013  HD1 ARG A 259     -13.409  14.974 -16.811  0.00  0.00      A     
ATOM   4014  HD2 ARG A 259     -14.323  15.732 -18.114  0.00  0.00      A     
ATOM   4015  NE  ARG A 259     -14.040  16.978 -16.450  0.00  0.00      A     
ATOM   4016  HE  ARG A 259     -14.417  17.824 -16.863  0.00  0.00      A     
ATOM   4017  CZ  ARG A 259     -14.053  17.017 -15.147  0.00  0.00      A     
ATOM   4018  NH1 ARG A 259     -13.694  16.048 -14.396  0.00  0.00      A     
ATOM   4019 HH11 ARG A 259     -13.881  16.121 -13.410  0.00  0.00      A     
ATOM   4020 HH12 ARG A 259     -13.610  15.143 -14.825  0.00  0.00      A     
ATOM   4021  NH2 ARG A 259     -14.467  18.059 -14.542  0.00  0.00      A     
ATOM   4022 HH21 ARG A 259     -14.468  18.077 -13.534  0.00  0.00      A     
ATOM   4023 HH22 ARG A 259     -14.737  18.849 -15.115  0.00  0.00      A     
ATOM   4024  C   ARG A 259     -11.048  13.300 -20.265  0.00  0.00      A     
ATOM   4025  O   ARG A 259     -11.742  12.747 -21.117  0.00  0.00      A     
ATOM   4026  N   LYS A 260      -9.712  13.345 -20.345  0.00  0.00      A     
ATOM   4027  HN  LYS A 260      -9.264  13.958 -19.672  0.00  0.00      A     
ATOM   4028  CA  LYS A 260      -8.874  12.742 -21.403  0.00  0.00      A     
ATOM   4029  HA  LYS A 260      -9.310  13.000 -22.369  0.00  0.00      A     
ATOM   4030  CB  LYS A 260      -7.475  13.379 -21.338  0.00  0.00      A     
ATOM   4031  HB1 LYS A 260      -7.058  13.272 -20.335  0.00  0.00      A     
ATOM   4032  HB2 LYS A 260      -7.594  14.443 -21.547  0.00  0.00      A     
ATOM   4033  CG  LYS A 260      -6.482  12.792 -22.350  0.00  0.00      A     
ATOM   4034  HG1 LYS A 260      -7.000  12.547 -23.276  0.00  0.00      A     
ATOM   4035  HG2 LYS A 260      -6.044  11.882 -21.944  0.00  0.00      A     
ATOM   4036  CD  LYS A 260      -5.382  13.811 -22.659  0.00  0.00      A     
ATOM   4037  HD1 LYS A 260      -4.858  14.093 -21.748  0.00  0.00      A     
ATOM   4038  HD2 LYS A 260      -5.841  14.706 -23.081  0.00  0.00      A     
ATOM   4039  CE  LYS A 260      -4.386  13.230 -23.656  0.00  0.00      A     
ATOM   4040  HE1 LYS A 260      -4.935  12.701 -24.440  0.00  0.00      A     
ATOM   4041  HE2 LYS A 260      -3.750  12.505 -23.139  0.00  0.00      A     
ATOM   4042  NZ  LYS A 260      -3.563  14.303 -24.256  0.00  0.00      A     
ATOM   4043  HZ1 LYS A 260      -4.139  14.941 -24.802  0.00  0.00      A     
ATOM   4044  HZ2 LYS A 260      -2.847  13.926 -24.859  0.00  0.00      A     
ATOM   4045  HZ3 LYS A 260      -3.127  14.875 -23.531  0.00  0.00      A     
ATOM   4046  C   LYS A 260      -8.825  11.211 -21.367  0.00  0.00      A     
ATOM   4047  O   LYS A 260      -9.112  10.600 -22.396  0.00  0.00      A     
ATOM   4048  N   ILE A 261      -8.551  10.598 -20.209  0.00  0.00      A     
ATOM   4049  HN  ILE A 261      -8.335  11.178 -19.414  0.00  0.00      A     
ATOM   4050  CA  ILE A 261      -8.513   9.122 -20.042  0.00  0.00      A     
ATOM   4051  HA  ILE A 261      -7.775   8.724 -20.741  0.00  0.00      A     
ATOM   4052  CB  ILE A 261      -8.056   8.727 -18.611  0.00  0.00      A     
ATOM   4053  HB  ILE A 261      -8.543   9.383 -17.888  0.00  0.00      A     
ATOM   4054  CG2 ILE A 261      -8.408   7.272 -18.243  0.00  0.00      A     
ATOM   4055 HG21 ILE A 261      -9.485   7.108 -18.275  0.00  0.00      A     
ATOM   4056 HG22 ILE A 261      -8.087   7.047 -17.227  0.00  0.00      A     
ATOM   4057 HG23 ILE A 261      -7.917   6.587 -18.936  0.00  0.00      A     
ATOM   4058  CG1 ILE A 261      -6.524   8.919 -18.542  0.00  0.00      A     
ATOM   4059 HG11 ILE A 261      -6.282   9.943 -18.830  0.00  0.00      A     
ATOM   4060 HG12 ILE A 261      -6.069   8.245 -19.263  0.00  0.00      A     
ATOM   4061  CD  ILE A 261      -5.838   8.643 -17.203  0.00  0.00      A     
ATOM   4062  HD1 ILE A 261      -6.279   9.246 -16.419  0.00  0.00      A     
ATOM   4063  HD2 ILE A 261      -4.788   8.913 -17.300  0.00  0.00      A     
ATOM   4064  HD3 ILE A 261      -5.906   7.587 -16.945  0.00  0.00      A     
ATOM   4065  C   ILE A 261      -9.835   8.456 -20.440  0.00  0.00      A     
ATOM   4066  O   ILE A 261      -9.817   7.465 -21.169  0.00  0.00      A     
ATOM   4067  N   ALA A 262     -10.978   9.050 -20.080  0.00  0.00      A     
ATOM   4068  HN  ALA A 262     -10.923   9.872 -19.489  0.00  0.00      A     
ATOM   4069  CA  ALA A 262     -12.314   8.569 -20.463  0.00  0.00      A     
ATOM   4070  HA  ALA A 262     -12.469   7.592 -20.005  0.00  0.00      A     
ATOM   4071  CB  ALA A 262     -13.345   9.545 -19.884  0.00  0.00      A     
ATOM   4072  HB1 ALA A 262     -14.352   9.192 -20.112  0.00  0.00      A     
ATOM   4073  HB2 ALA A 262     -13.210  10.534 -20.326  0.00  0.00      A     
ATOM   4074  HB3 ALA A 262     -13.243   9.624 -18.804  0.00  0.00      A     
ATOM   4075  C   ALA A 262     -12.544   8.373 -21.982  0.00  0.00      A     
ATOM   4076  O   ALA A 262     -13.405   7.582 -22.368  0.00  0.00      A     
ATOM   4077  N   ARG A 263     -11.756   9.052 -22.832  0.00  0.00      A     
ATOM   4078  HN  ARG A 263     -11.068   9.661 -22.406  0.00  0.00      A     
ATOM   4079  CA  ARG A 263     -11.937   9.141 -24.298  0.00  0.00      A     
ATOM   4080  HA  ARG A 263     -12.755   8.482 -24.594  0.00  0.00      A     
ATOM   4081  CB  ARG A 263     -12.356  10.591 -24.603  0.00  0.00      A     
ATOM   4082  HB1 ARG A 263     -11.496  11.244 -24.473  0.00  0.00      A     
ATOM   4083  HB2 ARG A 263     -13.113  10.902 -23.879  0.00  0.00      A     
ATOM   4084  CG  ARG A 263     -12.954  10.787 -26.002  0.00  0.00      A     
ATOM   4085  HG1 ARG A 263     -13.920  10.285 -26.040  0.00  0.00      A     
ATOM   4086  HG2 ARG A 263     -12.304  10.352 -26.758  0.00  0.00      A     
ATOM   4087  CD  ARG A 263     -13.144  12.274 -26.318  0.00  0.00      A     
ATOM   4088  HD1 ARG A 263     -13.526  12.781 -25.429  0.00  0.00      A     
ATOM   4089  HD2 ARG A 263     -13.889  12.370 -27.108  0.00  0.00      A     
ATOM   4090  NE  ARG A 263     -11.880  12.879 -26.778  0.00  0.00      A     
ATOM   4091  HE  ARG A 263     -11.212  12.280 -27.240  0.00  0.00      A     
ATOM   4092  CZ  ARG A 263     -11.485  14.116 -26.663  0.00  0.00      A     
ATOM   4093  NH1 ARG A 263     -12.174  15.028 -26.089  0.00  0.00      A     
ATOM   4094 HH11 ARG A 263     -11.710  15.906 -25.898  0.00  0.00      A     
ATOM   4095 HH12 ARG A 263     -13.059  14.794 -25.685  0.00  0.00      A     
ATOM   4096  NH2 ARG A 263     -10.352  14.495 -27.121  0.00  0.00      A     
ATOM   4097 HH21 ARG A 263     -10.159  15.487 -27.147  0.00  0.00      A     
ATOM   4098 HH22 ARG A 263      -9.727  13.846 -27.572  0.00  0.00      A     
ATOM   4099  C   ARG A 263     -10.724   8.686 -25.129  0.00  0.00      A     
ATOM   4100  O   ARG A 263     -10.910   8.220 -26.252  0.00  0.00      A     
ATOM   4101  N   ASP A 264      -9.513   8.764 -24.573  0.00  0.00      A     
ATOM   4102  HN  ASP A 264      -9.454   9.237 -23.681  0.00  0.00      A     
ATOM   4103  CA  ASP A 264      -8.253   8.231 -25.139  0.00  0.00      A     
ATOM   4104  HA  ASP A 264      -8.276   8.328 -26.225  0.00  0.00      A     
ATOM   4105  CB  ASP A 264      -7.091   9.082 -24.585  0.00  0.00      A     
ATOM   4106  HB1 ASP A 264      -6.981   8.874 -23.520  0.00  0.00      A     
ATOM   4107  HB2 ASP A 264      -7.343  10.136 -24.690  0.00  0.00      A     
ATOM   4108  CG  ASP A 264      -5.751   8.861 -25.297  0.00  0.00      A     
ATOM   4109  OD1 ASP A 264      -4.706   8.780 -24.614  0.00  0.00      A     
ATOM   4110  OD2 ASP A 264      -5.737   8.846 -26.549  0.00  0.00      A     
ATOM   4111  C   ASP A 264      -8.010   6.737 -24.813  0.00  0.00      A     
ATOM   4112  O   ASP A 264      -7.407   6.014 -25.603  0.00  0.00      A     
ATOM   4113  N   GLU A 265      -8.508   6.260 -23.667  0.00  0.00      A     
ATOM   4114  HN  GLU A 265      -8.943   6.930 -23.046  0.00  0.00      A     
ATOM   4115  CA  GLU A 265      -8.275   4.894 -23.143  0.00  0.00      A     
ATOM   4116  HA  GLU A 265      -7.856   4.263 -23.928  0.00  0.00      A     
ATOM   4117  CB  GLU A 265      -7.249   4.962 -21.996  0.00  0.00      A     
ATOM   4118  HB1 GLU A 265      -7.112   3.959 -21.591  0.00  0.00      A     
ATOM   4119  HB2 GLU A 265      -7.643   5.601 -21.205  0.00  0.00      A     
ATOM   4120  CG  GLU A 265      -5.878   5.500 -22.439  0.00  0.00      A     
ATOM   4121  HG1 GLU A 265      -5.444   4.814 -23.171  0.00  0.00      A     
ATOM   4122  HG2 GLU A 265      -5.995   6.474 -22.915  0.00  0.00      A     
ATOM   4123  CD  GLU A 265      -4.930   5.652 -21.247  0.00  0.00      A     
ATOM   4124  OE1 GLU A 265      -4.506   4.636 -20.654  0.00  0.00      A     
ATOM   4125  OE2 GLU A 265      -4.574   6.796 -20.874  0.00  0.00      A     
ATOM   4126  C   GLU A 265      -9.573   4.193 -22.675  0.00  0.00      A     
ATOM   4127  O   GLU A 265      -9.677   2.962 -22.709  0.00  0.00      A     
ATOM   4128  N   GLY A 266     -10.594   4.969 -22.303  0.00  0.00      A     
ATOM   4129  HN  GLY A 266     -10.384   5.950 -22.155  0.00  0.00      A     
ATOM   4130  CA  GLY A 266     -12.000   4.562 -22.183  0.00  0.00      A     
ATOM   4131  HA1 GLY A 266     -12.140   3.566 -22.601  0.00  0.00      A     
ATOM   4132  HA2 GLY A 266     -12.602   5.240 -22.786  0.00  0.00      A     
ATOM   4133  C   GLY A 266     -12.575   4.573 -20.759  0.00  0.00      A     
ATOM   4134  O   GLY A 266     -11.870   4.736 -19.763  0.00  0.00      A     
ATOM   4135  N   GLY A 267     -13.886   4.336 -20.656  0.00  0.00      A     
ATOM   4136  HN  GLY A 267     -14.408   4.253 -21.515  0.00  0.00      A     
ATOM   4137  CA  GLY A 267     -14.634   4.281 -19.386  0.00  0.00      A     
ATOM   4138  HA1 GLY A 267     -15.678   4.056 -19.606  0.00  0.00      A     
ATOM   4139  HA2 GLY A 267     -14.597   5.263 -18.914  0.00  0.00      A     
ATOM   4140  C   GLY A 267     -14.157   3.251 -18.344  0.00  0.00      A     
ATOM   4141  O   GLY A 267     -14.504   3.384 -17.172  0.00  0.00      A     
ATOM   4142  N   LYS A 268     -13.335   2.261 -18.727  0.00  0.00      A     
ATOM   4143  HN  LYS A 268     -13.061   2.232 -19.705  0.00  0.00      A     
ATOM   4144  CA  LYS A 268     -12.787   1.221 -17.828  0.00  0.00      A     
ATOM   4145  HA  LYS A 268     -13.310   1.289 -16.875  0.00  0.00      A     
ATOM   4146  CB  LYS A 268     -13.091  -0.164 -18.437  0.00  0.00      A     
ATOM   4147  HB1 LYS A 268     -12.577  -0.254 -19.395  0.00  0.00      A     
ATOM   4148  HB2 LYS A 268     -14.163  -0.224 -18.637  0.00  0.00      A     
ATOM   4149  CG  LYS A 268     -12.702  -1.381 -17.580  0.00  0.00      A     
ATOM   4150  HG1 LYS A 268     -11.617  -1.426 -17.479  0.00  0.00      A     
ATOM   4151  HG2 LYS A 268     -13.018  -2.274 -18.119  0.00  0.00      A     
ATOM   4152  CD  LYS A 268     -13.346  -1.381 -16.181  0.00  0.00      A     
ATOM   4153  HD1 LYS A 268     -14.433  -1.323 -16.277  0.00  0.00      A     
ATOM   4154  HD2 LYS A 268     -13.003  -0.512 -15.623  0.00  0.00      A     
ATOM   4155  CE  LYS A 268     -12.965  -2.631 -15.381  0.00  0.00      A     
ATOM   4156  HE1 LYS A 268     -13.291  -2.500 -14.344  0.00  0.00      A     
ATOM   4157  HE2 LYS A 268     -11.874  -2.732 -15.376  0.00  0.00      A     
ATOM   4158  NZ  LYS A 268     -13.591  -3.844 -15.952  0.00  0.00      A     
ATOM   4159  HZ1 LYS A 268     -13.316  -4.695 -15.472  0.00  0.00      A     
ATOM   4160  HZ2 LYS A 268     -13.313  -3.985 -16.922  0.00  0.00      A     
ATOM   4161  HZ3 LYS A 268     -14.608  -3.782 -15.973  0.00  0.00      A     
ATOM   4162  C   LYS A 268     -11.302   1.408 -17.478  0.00  0.00      A     
ATOM   4163  O   LYS A 268     -10.860   0.860 -16.470  0.00  0.00      A     
ATOM   4164  N   ALA A 269     -10.560   2.239 -18.214  0.00  0.00      A     
ATOM   4165  HN  ALA A 269     -11.003   2.656 -19.023  0.00  0.00      A     
ATOM   4166  CA  ALA A 269      -9.141   2.560 -17.977  0.00  0.00      A     
ATOM   4167  HA  ALA A 269      -8.540   1.686 -18.226  0.00  0.00      A     
ATOM   4168  CB  ALA A 269      -8.757   3.667 -18.962  0.00  0.00      A     
ATOM   4169  HB1 ALA A 269      -7.699   3.912 -18.852  0.00  0.00      A     
ATOM   4170  HB2 ALA A 269      -9.356   4.560 -18.779  0.00  0.00      A     
ATOM   4171  HB3 ALA A 269      -8.932   3.325 -19.981  0.00  0.00      A     
ATOM   4172  C   ALA A 269      -8.800   2.934 -16.511  0.00  0.00      A     
ATOM   4173  O   ALA A 269      -7.795   2.482 -15.965  0.00  0.00      A     
ATOM   4174  N   PHE A 270      -9.712   3.653 -15.846  0.00  0.00      A     
ATOM   4175  HN  PHE A 270     -10.469   4.022 -16.400  0.00  0.00      A     
ATOM   4176  CA  PHE A 270      -9.716   4.000 -14.410  0.00  0.00      A     
ATOM   4177  HA  PHE A 270      -8.901   4.698 -14.211  0.00  0.00      A     
ATOM   4178  CB  PHE A 270     -11.051   4.708 -14.125  0.00  0.00      A     
ATOM   4179  HB1 PHE A 270     -11.077   5.015 -13.079  0.00  0.00      A     
ATOM   4180  HB2 PHE A 270     -11.867   4.000 -14.275  0.00  0.00      A     
ATOM   4181  CG  PHE A 270     -11.295   5.926 -14.994  0.00  0.00      A     
ATOM   4182  CD1 PHE A 270     -10.696   7.147 -14.651  0.00  0.00      A     
ATOM   4183  HD1 PHE A 270     -10.093   7.208 -13.759  0.00  0.00      A     
ATOM   4184  CE1 PHE A 270     -10.868   8.275 -15.469  0.00  0.00      A     
ATOM   4185  HE1 PHE A 270     -10.402   9.212 -15.204  0.00  0.00      A     
ATOM   4186  CZ  PHE A 270     -11.642   8.183 -16.636  0.00  0.00      A     
ATOM   4187  HZ  PHE A 270     -11.765   9.053 -17.263  0.00  0.00      A     
ATOM   4188  CE2 PHE A 270     -12.250   6.963 -16.981  0.00  0.00      A     
ATOM   4189  HE2 PHE A 270     -12.841   6.886 -17.883  0.00  0.00      A     
ATOM   4190  CD2 PHE A 270     -12.079   5.835 -16.159  0.00  0.00      A     
ATOM   4191  HD2 PHE A 270     -12.543   4.898 -16.433  0.00  0.00      A     
ATOM   4192  C   PHE A 270      -9.549   2.826 -13.419  0.00  0.00      A     
ATOM   4193  O   PHE A 270      -9.090   3.022 -12.297  0.00  0.00      A     
ATOM   4194  N   PHE A 271      -9.912   1.607 -13.833  0.00  0.00      A     
ATOM   4195  HN  PHE A 271     -10.292   1.547 -14.770  0.00  0.00      A     
ATOM   4196  CA  PHE A 271      -9.904   0.375 -13.022  0.00  0.00      A     
ATOM   4197  HA  PHE A 271      -9.298   0.534 -12.134  0.00  0.00      A     
ATOM   4198  CB  PHE A 271     -11.339   0.076 -12.555  0.00  0.00      A     
ATOM   4199  HB1 PHE A 271     -11.328  -0.820 -11.933  0.00  0.00      A     
ATOM   4200  HB2 PHE A 271     -11.954  -0.141 -13.429  0.00  0.00      A     
ATOM   4201  CG  PHE A 271     -11.989   1.188 -11.752  0.00  0.00      A     
ATOM   4202  CD1 PHE A 271     -12.961   2.019 -12.345  0.00  0.00      A     
ATOM   4203  HD1 PHE A 271     -13.249   1.869 -13.375  0.00  0.00      A     
ATOM   4204  CE1 PHE A 271     -13.560   3.049 -11.599  0.00  0.00      A     
ATOM   4205  HE1 PHE A 271     -14.308   3.684 -12.052  0.00  0.00      A     
ATOM   4206  CZ  PHE A 271     -13.197   3.247 -10.255  0.00  0.00      A     
ATOM   4207  HZ  PHE A 271     -13.663   4.034  -9.676  0.00  0.00      A     
ATOM   4208  CE2 PHE A 271     -12.232   2.418  -9.659  0.00  0.00      A     
ATOM   4209  HE2 PHE A 271     -11.954   2.571  -8.624  0.00  0.00      A     
ATOM   4210  CD2 PHE A 271     -11.623   1.395 -10.408  0.00  0.00      A     
ATOM   4211  HD2 PHE A 271     -10.872   0.773  -9.946  0.00  0.00      A     
ATOM   4212  C   PHE A 271      -9.285  -0.838 -13.750  0.00  0.00      A     
ATOM   4213  O   PHE A 271      -9.314  -1.964 -13.240  0.00  0.00      A     
ATOM   4214  N   LYS A 272      -8.736  -0.630 -14.952  0.00  0.00      A     
ATOM   4215  HN  LYS A 272      -8.730   0.327 -15.287  0.00  0.00      A     
ATOM   4216  CA  LYS A 272      -8.106  -1.648 -15.814  0.00  0.00      A     
ATOM   4217  HA  LYS A 272      -8.813  -2.464 -15.968  0.00  0.00      A     
ATOM   4218  CB  LYS A 272      -7.823  -0.976 -17.166  0.00  0.00      A     
ATOM   4219  HB1 LYS A 272      -6.954  -0.326 -17.066  0.00  0.00      A     
ATOM   4220  HB2 LYS A 272      -8.684  -0.363 -17.430  0.00  0.00      A     
ATOM   4221  CG  LYS A 272      -7.605  -1.961 -18.318  0.00  0.00      A     
ATOM   4222  HG1 LYS A 272      -8.486  -2.597 -18.412  0.00  0.00      A     
ATOM   4223  HG2 LYS A 272      -6.741  -2.583 -18.102  0.00  0.00      A     
ATOM   4224  CD  LYS A 272      -7.390  -1.196 -19.633  0.00  0.00      A     
ATOM   4225  HD1 LYS A 272      -6.482  -0.596 -19.566  0.00  0.00      A     
ATOM   4226  HD2 LYS A 272      -8.241  -0.534 -19.804  0.00  0.00      A     
ATOM   4227  CE  LYS A 272      -7.266  -2.167 -20.807  0.00  0.00      A     
ATOM   4228  HE1 LYS A 272      -8.091  -2.884 -20.760  0.00  0.00      A     
ATOM   4229  HE2 LYS A 272      -6.334  -2.731 -20.710  0.00  0.00      A     
ATOM   4230  NZ  LYS A 272      -7.301  -1.453 -22.104  0.00  0.00      A     
ATOM   4231  HZ1 LYS A 272      -6.502  -0.841 -22.237  0.00  0.00      A     
ATOM   4232  HZ2 LYS A 272      -8.130  -0.875 -22.195  0.00  0.00      A     
ATOM   4233  HZ3 LYS A 272      -7.334  -2.114 -22.877  0.00  0.00      A     
ATOM   4234  C   LYS A 272      -6.839  -2.230 -15.170  0.00  0.00      A     
ATOM   4235  O   LYS A 272      -6.018  -1.505 -14.611  0.00  0.00      A     
ATOM   4236  N   GLY A 273      -6.710  -3.555 -15.176  0.00  0.00      A     
ATOM   4237  HN  GLY A 273      -7.389  -4.086 -15.706  0.00  0.00      A     
ATOM   4238  CA  GLY A 273      -5.618  -4.297 -14.520  0.00  0.00      A     
ATOM   4239  HA1 GLY A 273      -4.665  -3.842 -14.791  0.00  0.00      A     
ATOM   4240  HA2 GLY A 273      -5.618  -5.315 -14.904  0.00  0.00      A     
ATOM   4241  C   GLY A 273      -5.668  -4.399 -12.983  0.00  0.00      A     
ATOM   4242  O   GLY A 273      -4.789  -5.023 -12.393  0.00  0.00      A     
ATOM   4243  N   ALA A 274      -6.673  -3.832 -12.305  0.00  0.00      A     
ATOM   4244  HN  ALA A 274      -7.364  -3.308 -12.825  0.00  0.00      A     
ATOM   4245  CA  ALA A 274      -6.719  -3.737 -10.835  0.00  0.00      A     
ATOM   4246  HA  ALA A 274      -5.856  -3.150 -10.519  0.00  0.00      A     
ATOM   4247  CB  ALA A 274      -7.973  -2.946 -10.446  0.00  0.00      A     
ATOM   4248  HB1 ALA A 274      -7.964  -1.971 -10.932  0.00  0.00      A     
ATOM   4249  HB2 ALA A 274      -7.986  -2.789  -9.367  0.00  0.00      A     
ATOM   4250  HB3 ALA A 274      -8.871  -3.490 -10.741  0.00  0.00      A     
ATOM   4251  C   ALA A 274      -6.621  -5.065 -10.038  0.00  0.00      A     
ATOM   4252  O   ALA A 274      -6.285  -5.030  -8.854  0.00  0.00      A     
ATOM   4253  N   TRP A 275      -6.862  -6.230 -10.661  0.00  0.00      A     
ATOM   4254  HN  TRP A 275      -7.101  -6.188 -11.638  0.00  0.00      A     
ATOM   4255  CA  TRP A 275      -6.756  -7.562 -10.029  0.00  0.00      A     
ATOM   4256  HA  TRP A 275      -7.546  -7.664  -9.287  0.00  0.00      A     
ATOM   4257  CB  TRP A 275      -7.002  -8.651 -11.079  0.00  0.00      A     
ATOM   4258  HB1 TRP A 275      -6.237  -8.583 -11.853  0.00  0.00      A     
ATOM   4259  HB2 TRP A 275      -7.968  -8.470 -11.553  0.00  0.00      A     
ATOM   4260  CG  TRP A 275      -7.008 -10.046 -10.533  0.00  0.00      A     
ATOM   4261  CD1 TRP A 275      -8.003 -10.598  -9.798  0.00  0.00      A     
ATOM   4262  HD1 TRP A 275      -8.920 -10.097  -9.509  0.00  0.00      A     
ATOM   4263  NE1 TRP A 275      -7.672 -11.899  -9.470  0.00  0.00      A     
ATOM   4264  HE1 TRP A 275      -8.241 -12.497  -8.864  0.00  0.00      A     
ATOM   4265  CE2 TRP A 275      -6.454 -12.263 -10.000  0.00  0.00      A     
ATOM   4266  CZ2 TRP A 275      -5.716 -13.454  -9.965  0.00  0.00      A     
ATOM   4267  HZ2 TRP A 275      -6.115 -14.321  -9.459  0.00  0.00      A     
ATOM   4268  CH2 TRP A 275      -4.449 -13.491 -10.572  0.00  0.00      A     
ATOM   4269  HH2 TRP A 275      -3.861 -14.399 -10.545  0.00  0.00      A     
ATOM   4270  CZ3 TRP A 275      -3.939 -12.338 -11.195  0.00  0.00      A     
ATOM   4271  HZ3 TRP A 275      -2.954 -12.361 -11.642  0.00  0.00      A     
ATOM   4272  CE3 TRP A 275      -4.695 -11.150 -11.232  0.00  0.00      A     
ATOM   4273  HE3 TRP A 275      -4.283 -10.270 -11.697  0.00  0.00      A     
ATOM   4274  CD2 TRP A 275      -5.981 -11.084 -10.650  0.00  0.00      A     
ATOM   4275  C   TRP A 275      -5.428  -7.794  -9.283  0.00  0.00      A     
ATOM   4276  O   TRP A 275      -5.433  -8.026  -8.075  0.00  0.00      A     
ATOM   4277  N   SER A 276      -4.287  -7.589  -9.952  0.00  0.00      A     
ATOM   4278  HN  SER A 276      -4.348  -7.413 -10.944  0.00  0.00      A     
ATOM   4279  CA  SER A 276      -2.933  -7.670  -9.351  0.00  0.00      A     
ATOM   4280  HA  SER A 276      -2.876  -8.607  -8.797  0.00  0.00      A     
ATOM   4281  CB  SER A 276      -1.849  -7.737 -10.433  0.00  0.00      A     
ATOM   4282  HB1 SER A 276      -0.863  -7.770  -9.969  0.00  0.00      A     
ATOM   4283  HB2 SER A 276      -1.910  -6.867 -11.088  0.00  0.00      A     
ATOM   4284  OG  SER A 276      -2.047  -8.919 -11.177  0.00  0.00      A     
ATOM   4285  HG1 SER A 276      -1.217  -9.162 -11.644  0.00  0.00      A     
ATOM   4286  C   SER A 276      -2.601  -6.561  -8.336  0.00  0.00      A     
ATOM   4287  O   SER A 276      -1.495  -6.515  -7.797  0.00  0.00      A     
ATOM   4288  N   ASN A 277      -3.555  -5.692  -7.995  0.00  0.00      A     
ATOM   4289  HN  ASN A 277      -4.432  -5.742  -8.497  0.00  0.00      A     
ATOM   4290  CA  ASN A 277      -3.451  -4.736  -6.894  0.00  0.00      A     
ATOM   4291  HA  ASN A 277      -2.460  -4.802  -6.456  0.00  0.00      A     
ATOM   4292  CB  ASN A 277      -3.630  -3.318  -7.462  0.00  0.00      A     
ATOM   4293  HB1 ASN A 277      -4.663  -3.156  -7.768  0.00  0.00      A     
ATOM   4294  HB2 ASN A 277      -2.985  -3.188  -8.329  0.00  0.00      A     
ATOM   4295  CG  ASN A 277      -3.254  -2.280  -6.435  0.00  0.00      A     
ATOM   4296  OD1 ASN A 277      -4.077  -1.601  -5.848  0.00  0.00      A     
ATOM   4297  ND2 ASN A 277      -1.997  -2.200  -6.100  0.00  0.00      A     
ATOM   4298 HD21 ASN A 277      -1.816  -1.662  -5.261  0.00  0.00      A     
ATOM   4299 HD22 ASN A 277      -1.336  -2.863  -6.482  0.00  0.00      A     
ATOM   4300  C   ASN A 277      -4.398  -5.071  -5.730  0.00  0.00      A     
ATOM   4301  O   ASN A 277      -3.933  -5.156  -4.590  0.00  0.00      A     
ATOM   4302  N   VAL A 278      -5.674  -5.358  -6.002  0.00  0.00      A     
ATOM   4303  HN  VAL A 278      -5.992  -5.279  -6.964  0.00  0.00      A     
ATOM   4304  CA  VAL A 278      -6.623  -5.838  -4.972  0.00  0.00      A     
ATOM   4305  HA  VAL A 278      -6.592  -5.131  -4.144  0.00  0.00      A     
ATOM   4306  CB  VAL A 278      -8.086  -5.870  -5.459  0.00  0.00      A     
ATOM   4307  HB  VAL A 278      -8.715  -6.159  -4.620  0.00  0.00      A     
ATOM   4308  CG1 VAL A 278      -8.520  -4.475  -5.923  0.00  0.00      A     
ATOM   4309 HG11 VAL A 278      -7.994  -4.190  -6.833  0.00  0.00      A     
ATOM   4310 HG12 VAL A 278      -8.310  -3.745  -5.143  0.00  0.00      A     
ATOM   4311 HG13 VAL A 278      -9.592  -4.481  -6.121  0.00  0.00      A     
ATOM   4312  CG2 VAL A 278      -8.351  -6.849  -6.603  0.00  0.00      A     
ATOM   4313 HG21 VAL A 278      -7.695  -6.624  -7.434  0.00  0.00      A     
ATOM   4314 HG22 VAL A 278      -9.388  -6.757  -6.928  0.00  0.00      A     
ATOM   4315 HG23 VAL A 278      -8.199  -7.875  -6.271  0.00  0.00      A     
ATOM   4316  C   VAL A 278      -6.213  -7.189  -4.379  0.00  0.00      A     
ATOM   4317  O   VAL A 278      -6.180  -7.331  -3.158  0.00  0.00      A     
ATOM   4318  N   LEU A 279      -5.746  -8.137  -5.204  0.00  0.00      A     
ATOM   4319  HN  LEU A 279      -5.802  -7.974  -6.206  0.00  0.00      A     
ATOM   4320  CA  LEU A 279      -5.205  -9.424  -4.747  0.00  0.00      A     
ATOM   4321  HA  LEU A 279      -5.889  -9.812  -3.992  0.00  0.00      A     
ATOM   4322  CB  LEU A 279      -5.191 -10.417  -5.927  0.00  0.00      A     
ATOM   4323  HB1 LEU A 279      -4.492 -10.057  -6.683  0.00  0.00      A     
ATOM   4324  HB2 LEU A 279      -6.187 -10.438  -6.375  0.00  0.00      A     
ATOM   4325  CG  LEU A 279      -4.796 -11.860  -5.554  0.00  0.00      A     
ATOM   4326  HG  LEU A 279      -3.768 -11.874  -5.194  0.00  0.00      A     
ATOM   4327  CD1 LEU A 279      -5.704 -12.480  -4.491  0.00  0.00      A     
ATOM   4328 HD11 LEU A 279      -5.585 -11.965  -3.540  0.00  0.00      A     
ATOM   4329 HD12 LEU A 279      -5.435 -13.526  -4.343  0.00  0.00      A     
ATOM   4330 HD13 LEU A 279      -6.745 -12.424  -4.812  0.00  0.00      A     
ATOM   4331  CD2 LEU A 279      -4.879 -12.745  -6.791  0.00  0.00      A     
ATOM   4332 HD21 LEU A 279      -5.911 -12.799  -7.139  0.00  0.00      A     
ATOM   4333 HD22 LEU A 279      -4.529 -13.749  -6.554  0.00  0.00      A     
ATOM   4334 HD23 LEU A 279      -4.255 -12.334  -7.586  0.00  0.00      A     
ATOM   4335  C   LEU A 279      -3.827  -9.306  -4.067  0.00  0.00      A     
ATOM   4336  O   LEU A 279      -3.545 -10.075  -3.149  0.00  0.00      A     
ATOM   4337  N   ARG A 280      -2.990  -8.304  -4.401  0.00  0.00      A     
ATOM   4338  HN  ARG A 280      -3.257  -7.699  -5.165  0.00  0.00      A     
ATOM   4339  CA  ARG A 280      -1.802  -7.979  -3.569  0.00  0.00      A     
ATOM   4340  HA  ARG A 280      -1.239  -8.903  -3.442  0.00  0.00      A     
ATOM   4341  CB  ARG A 280      -0.861  -6.947  -4.228  0.00  0.00      A     
ATOM   4342  HB1 ARG A 280      -1.211  -5.935  -4.016  0.00  0.00      A     
ATOM   4343  HB2 ARG A 280      -0.855  -7.094  -5.308  0.00  0.00      A     
ATOM   4344  CG  ARG A 280       0.582  -7.135  -3.707  0.00  0.00      A     
ATOM   4345  HG1 ARG A 280       0.953  -8.089  -4.070  0.00  0.00      A     
ATOM   4346  HG2 ARG A 280       0.593  -7.188  -2.619  0.00  0.00      A     
ATOM   4347  CD  ARG A 280       1.567  -6.041  -4.142  0.00  0.00      A     
ATOM   4348  HD1 ARG A 280       1.299  -5.675  -5.132  0.00  0.00      A     
ATOM   4349  HD2 ARG A 280       2.560  -6.484  -4.227  0.00  0.00      A     
ATOM   4350  NE  ARG A 280       1.630  -4.958  -3.140  0.00  0.00      A     
ATOM   4351  HE  ARG A 280       1.989  -5.181  -2.230  0.00  0.00      A     
ATOM   4352  CZ  ARG A 280       1.180  -3.735  -3.235  0.00  0.00      A     
ATOM   4353  NH1 ARG A 280       0.644  -3.244  -4.289  0.00  0.00      A     
ATOM   4354 HH11 ARG A 280       0.070  -2.430  -4.122  0.00  0.00      A     
ATOM   4355 HH12 ARG A 280       0.492  -3.837  -5.090  0.00  0.00      A     
ATOM   4356  NH2 ARG A 280       1.230  -2.945  -2.228  0.00  0.00      A     
ATOM   4357 HH21 ARG A 280       0.853  -2.011  -2.309  0.00  0.00      A     
ATOM   4358 HH22 ARG A 280       1.472  -3.302  -1.316  0.00  0.00      A     
ATOM   4359  C   ARG A 280      -2.189  -7.549  -2.149  0.00  0.00      A     
ATOM   4360  O   ARG A 280      -1.411  -7.748  -1.223  0.00  0.00      A     
ATOM   4361  N   GLY A 281      -3.390  -7.004  -1.950  0.00  0.00      A     
ATOM   4362  HN  GLY A 281      -3.975  -6.851  -2.760  0.00  0.00      A     
ATOM   4363  CA  GLY A 281      -3.978  -6.795  -0.620  0.00  0.00      A     
ATOM   4364  HA1 GLY A 281      -4.793  -6.074  -0.698  0.00  0.00      A     
ATOM   4365  HA2 GLY A 281      -3.236  -6.397   0.071  0.00  0.00      A     
ATOM   4366  C   GLY A 281      -4.542  -8.091  -0.034  0.00  0.00      A     
ATOM   4367  O   GLY A 281      -3.984  -8.629   0.918  0.00  0.00      A     
ATOM   4368  N   MET A 282      -5.602  -8.619  -0.649  0.00  0.00      A     
ATOM   4369  HN  MET A 282      -5.947  -8.123  -1.466  0.00  0.00      A     
ATOM   4370  CA  MET A 282      -6.401  -9.775  -0.191  0.00  0.00      A     
ATOM   4371  HA  MET A 282      -6.700  -9.599   0.843  0.00  0.00      A     
ATOM   4372  CB  MET A 282      -7.682  -9.847  -1.042  0.00  0.00      A     
ATOM   4373  HB1 MET A 282      -8.237 -10.753  -0.796  0.00  0.00      A     
ATOM   4374  HB2 MET A 282      -7.410  -9.885  -2.098  0.00  0.00      A     
ATOM   4375  CG  MET A 282      -8.598  -8.639  -0.796  0.00  0.00      A     
ATOM   4376  HG1 MET A 282      -7.996  -7.733  -0.788  0.00  0.00      A     
ATOM   4377  HG2 MET A 282      -9.054  -8.740   0.190  0.00  0.00      A     
ATOM   4378  SD  MET A 282      -9.906  -8.397  -2.030  0.00  0.00      A     
ATOM   4379  CE  MET A 282     -10.913  -9.879  -1.746  0.00  0.00      A     
ATOM   4380  HE1 MET A 282     -10.334 -10.774  -1.975  0.00  0.00      A     
ATOM   4381  HE2 MET A 282     -11.793  -9.850  -2.389  0.00  0.00      A     
ATOM   4382  HE3 MET A 282     -11.234  -9.914  -0.705  0.00  0.00      A     
ATOM   4383  C   MET A 282      -5.686 -11.145  -0.181  0.00  0.00      A     
ATOM   4384  O   MET A 282      -6.260 -12.117   0.293  0.00  0.00      A     
ATOM   4385  N   GLY A 283      -4.444 -11.245  -0.665  0.00  0.00      A     
ATOM   4386  HN  GLY A 283      -4.055 -10.427  -1.110  0.00  0.00      A     
ATOM   4387  CA  GLY A 283      -3.635 -12.475  -0.601  0.00  0.00      A     
ATOM   4388  HA1 GLY A 283      -3.918 -13.121  -1.432  0.00  0.00      A     
ATOM   4389  HA2 GLY A 283      -3.852 -13.011   0.324  0.00  0.00      A     
ATOM   4390  C   GLY A 283      -2.118 -12.265  -0.669  0.00  0.00      A     
ATOM   4391  O   GLY A 283      -1.402 -12.715   0.217  0.00  0.00      A     
ATOM   4392  N   GLY A 284      -1.606 -11.533  -1.664  0.00  0.00      A     
ATOM   4393  HN  GLY A 284      -2.258 -11.167  -2.350  0.00  0.00      A     
ATOM   4394  CA  GLY A 284      -0.155 -11.374  -1.900  0.00  0.00      A     
ATOM   4395  HA1 GLY A 284      -0.002 -10.674  -2.720  0.00  0.00      A     
ATOM   4396  HA2 GLY A 284       0.261 -12.337  -2.198  0.00  0.00      A     
ATOM   4397  C   GLY A 284       0.665 -10.871  -0.699  0.00  0.00      A     
ATOM   4398  O   GLY A 284       1.735 -11.399  -0.412  0.00  0.00      A     
ATOM   4399  N   ALA A 285       0.153  -9.893   0.051  0.00  0.00      A     
ATOM   4400  HN  ALA A 285      -0.703  -9.449  -0.255  0.00  0.00      A     
ATOM   4401  CA  ALA A 285       0.776  -9.400   1.286  0.00  0.00      A     
ATOM   4402  HA  ALA A 285       1.797  -9.097   1.051  0.00  0.00      A     
ATOM   4403  CB  ALA A 285       0.005  -8.149   1.725  0.00  0.00      A     
ATOM   4404  HB1 ALA A 285       0.426  -7.759   2.654  0.00  0.00      A     
ATOM   4405  HB2 ALA A 285      -1.044  -8.398   1.884  0.00  0.00      A     
ATOM   4406  HB3 ALA A 285       0.080  -7.378   0.958  0.00  0.00      A     
ATOM   4407  C   ALA A 285       0.902 -10.435   2.437  0.00  0.00      A     
ATOM   4408  O   ALA A 285       1.600 -10.157   3.413  0.00  0.00      A     
ATOM   4409  N   PHE A 286       0.280 -11.620   2.346  0.00  0.00      A     
ATOM   4410  HN  PHE A 286      -0.259 -11.834   1.513  0.00  0.00      A     
ATOM   4411  CA  PHE A 286       0.343 -12.657   3.390  0.00  0.00      A     
ATOM   4412  HA  PHE A 286      -0.008 -12.211   4.320  0.00  0.00      A     
ATOM   4413  CB  PHE A 286      -0.612 -13.813   3.057  0.00  0.00      A     
ATOM   4414  HB1 PHE A 286      -0.215 -14.379   2.213  0.00  0.00      A     
ATOM   4415  HB2 PHE A 286      -1.575 -13.400   2.755  0.00  0.00      A     
ATOM   4416  CG  PHE A 286      -0.862 -14.747   4.227  0.00  0.00      A     
ATOM   4417  CD1 PHE A 286      -1.806 -14.397   5.210  0.00  0.00      A     
ATOM   4418  HD1 PHE A 286      -2.358 -13.475   5.118  0.00  0.00      A     
ATOM   4419  CE1 PHE A 286      -2.026 -15.239   6.315  0.00  0.00      A     
ATOM   4420  HE1 PHE A 286      -2.752 -14.965   7.067  0.00  0.00      A     
ATOM   4421  CZ  PHE A 286      -1.295 -16.433   6.443  0.00  0.00      A     
ATOM   4422  HZ  PHE A 286      -1.457 -17.083   7.292  0.00  0.00      A     
ATOM   4423  CE2 PHE A 286      -0.351 -16.787   5.463  0.00  0.00      A     
ATOM   4424  HE2 PHE A 286       0.211 -17.707   5.563  0.00  0.00      A     
ATOM   4425  CD2 PHE A 286      -0.136 -15.948   4.355  0.00  0.00      A     
ATOM   4426  HD2 PHE A 286       0.597 -16.221   3.611  0.00  0.00      A     
ATOM   4427  C   PHE A 286       1.766 -13.173   3.672  0.00  0.00      A     
ATOM   4428  O   PHE A 286       2.029 -13.633   4.778  0.00  0.00      A     
ATOM   4429  N   VAL A 287       2.716 -13.000   2.739  0.00  0.00      A     
ATOM   4430  HN  VAL A 287       2.426 -12.641   1.840  0.00  0.00      A     
ATOM   4431  CA  VAL A 287       4.165 -13.232   2.981  0.00  0.00      A     
ATOM   4432  HA  VAL A 287       4.314 -14.299   3.135  0.00  0.00      A     
ATOM   4433  CB  VAL A 287       5.040 -12.830   1.777  0.00  0.00      A     
ATOM   4434  HB  VAL A 287       4.952 -11.756   1.606  0.00  0.00      A     
ATOM   4435  CG1 VAL A 287       6.515 -13.175   2.022  0.00  0.00      A     
ATOM   4436 HG11 VAL A 287       6.614 -14.226   2.295  0.00  0.00      A     
ATOM   4437 HG12 VAL A 287       6.928 -12.558   2.820  0.00  0.00      A     
ATOM   4438 HG13 VAL A 287       7.103 -12.996   1.126  0.00  0.00      A     
ATOM   4439  CG2 VAL A 287       4.606 -13.568   0.505  0.00  0.00      A     
ATOM   4440 HG21 VAL A 287       5.254 -13.288  -0.324  0.00  0.00      A     
ATOM   4441 HG22 VAL A 287       3.585 -13.303   0.238  0.00  0.00      A     
ATOM   4442 HG23 VAL A 287       4.672 -14.646   0.658  0.00  0.00      A     
ATOM   4443  C   VAL A 287       4.682 -12.527   4.243  0.00  0.00      A     
ATOM   4444  O   VAL A 287       5.486 -13.100   4.975  0.00  0.00      A     
ATOM   4445  N   LEU A 288       4.164 -11.334   4.561  0.00  0.00      A     
ATOM   4446  HN  LEU A 288       3.458 -10.933   3.957  0.00  0.00      A     
ATOM   4447  CA  LEU A 288       4.495 -10.644   5.812  0.00  0.00      A     
ATOM   4448  HA  LEU A 288       5.579 -10.659   5.918  0.00  0.00      A     
ATOM   4449  CB  LEU A 288       4.031  -9.180   5.719  0.00  0.00      A     
ATOM   4450  HB1 LEU A 288       2.943  -9.157   5.650  0.00  0.00      A     
ATOM   4451  HB2 LEU A 288       4.434  -8.751   4.802  0.00  0.00      A     
ATOM   4452  CG  LEU A 288       4.465  -8.293   6.902  0.00  0.00      A     
ATOM   4453  HG  LEU A 288       3.982  -8.640   7.813  0.00  0.00      A     
ATOM   4454  CD1 LEU A 288       5.975  -8.266   7.129  0.00  0.00      A     
ATOM   4455 HD11 LEU A 288       6.482  -8.007   6.203  0.00  0.00      A     
ATOM   4456 HD12 LEU A 288       6.314  -9.244   7.470  0.00  0.00      A     
ATOM   4457 HD13 LEU A 288       6.219  -7.536   7.901  0.00  0.00      A     
ATOM   4458  CD2 LEU A 288       4.032  -6.857   6.615  0.00  0.00      A     
ATOM   4459 HD21 LEU A 288       2.951  -6.817   6.487  0.00  0.00      A     
ATOM   4460 HD22 LEU A 288       4.523  -6.485   5.717  0.00  0.00      A     
ATOM   4461 HD23 LEU A 288       4.300  -6.223   7.459  0.00  0.00      A     
ATOM   4462  C   LEU A 288       3.949 -11.367   7.053  0.00  0.00      A     
ATOM   4463  O   LEU A 288       4.708 -11.591   7.986  0.00  0.00      A     
ATOM   4464  N   VAL A 289       2.686 -11.811   7.037  0.00  0.00      A     
ATOM   4465  HN  VAL A 289       2.162 -11.664   6.188  0.00  0.00      A     
ATOM   4466  CA  VAL A 289       2.075 -12.636   8.115  0.00  0.00      A     
ATOM   4467  HA  VAL A 289       2.108 -12.073   9.048  0.00  0.00      A     
ATOM   4468  CB  VAL A 289       0.607 -13.012   7.813  0.00  0.00      A     
ATOM   4469  HB  VAL A 289       0.575 -13.745   7.009  0.00  0.00      A     
ATOM   4470  CG1 VAL A 289      -0.083 -13.610   9.047  0.00  0.00      A     
ATOM   4471 HG11 VAL A 289      -1.125 -13.832   8.815  0.00  0.00      A     
ATOM   4472 HG12 VAL A 289      -0.035 -12.901   9.872  0.00  0.00      A     
ATOM   4473 HG13 VAL A 289       0.404 -14.542   9.335  0.00  0.00      A     
ATOM   4474  CG2 VAL A 289      -0.233 -11.811   7.385  0.00  0.00      A     
ATOM   4475 HG21 VAL A 289      -1.256 -12.134   7.195  0.00  0.00      A     
ATOM   4476 HG22 VAL A 289       0.161 -11.371   6.471  0.00  0.00      A     
ATOM   4477 HG23 VAL A 289      -0.226 -11.069   8.177  0.00  0.00      A     
ATOM   4478  C   VAL A 289       2.834 -13.945   8.332  0.00  0.00      A     
ATOM   4479  O   VAL A 289       3.064 -14.356   9.464  0.00  0.00      A     
ATOM   4480  N   LEU A 290       3.231 -14.574   7.228  0.00  0.00      A     
ATOM   4481  HN  LEU A 290       2.934 -14.156   6.353  0.00  0.00      A     
ATOM   4482  CA  LEU A 290       4.007 -15.810   7.125  0.00  0.00      A     
ATOM   4483  HA  LEU A 290       3.507 -16.592   7.699  0.00  0.00      A     
ATOM   4484  CB  LEU A 290       3.931 -16.164   5.622  0.00  0.00      A     
ATOM   4485  HB1 LEU A 290       4.300 -15.317   5.054  0.00  0.00      A     
ATOM   4486  HB2 LEU A 290       2.874 -16.267   5.371  0.00  0.00      A     
ATOM   4487  CG  LEU A 290       4.626 -17.410   5.062  0.00  0.00      A     
ATOM   4488  HG  LEU A 290       4.260 -17.544   4.044  0.00  0.00      A     
ATOM   4489  CD1 LEU A 290       6.142 -17.250   4.969  0.00  0.00      A     
ATOM   4490 HD11 LEU A 290       6.548 -18.032   4.332  0.00  0.00      A     
ATOM   4491 HD12 LEU A 290       6.604 -17.328   5.949  0.00  0.00      A     
ATOM   4492 HD13 LEU A 290       6.389 -16.284   4.527  0.00  0.00      A     
ATOM   4493  CD2 LEU A 290       4.256 -18.657   5.852  0.00  0.00      A     
ATOM   4494 HD21 LEU A 290       4.647 -19.530   5.339  0.00  0.00      A     
ATOM   4495 HD22 LEU A 290       3.172 -18.746   5.913  0.00  0.00      A     
ATOM   4496 HD23 LEU A 290       4.671 -18.606   6.857  0.00  0.00      A     
ATOM   4497  C   LEU A 290       5.440 -15.682   7.693  0.00  0.00      A     
ATOM   4498  O   LEU A 290       5.906 -16.595   8.372  0.00  0.00      A     
ATOM   4499  N   TYR A 291       6.134 -14.564   7.454  0.00  0.00      A     
ATOM   4500  HN  TYR A 291       5.728 -13.885   6.820  0.00  0.00      A     
ATOM   4501  CA  TYR A 291       7.465 -14.281   8.027  0.00  0.00      A     
ATOM   4502  HA  TYR A 291       8.068 -15.189   8.002  0.00  0.00      A     
ATOM   4503  CB  TYR A 291       8.152 -13.225   7.140  0.00  0.00      A     
ATOM   4504  HB1 TYR A 291       7.594 -12.289   7.199  0.00  0.00      A     
ATOM   4505  HB2 TYR A 291       8.094 -13.560   6.103  0.00  0.00      A     
ATOM   4506  CG  TYR A 291       9.611 -12.942   7.466  0.00  0.00      A     
ATOM   4507  CD1 TYR A 291      10.633 -13.492   6.666  0.00  0.00      A     
ATOM   4508  HD1 TYR A 291      10.379 -14.146   5.842  0.00  0.00      A     
ATOM   4509  CE1 TYR A 291      11.984 -13.182   6.927  0.00  0.00      A     
ATOM   4510  HE1 TYR A 291      12.772 -13.590   6.312  0.00  0.00      A     
ATOM   4511  CZ  TYR A 291      12.315 -12.325   7.994  0.00  0.00      A     
ATOM   4512  OH  TYR A 291      13.608 -11.969   8.209  0.00  0.00      A     
ATOM   4513  HH  TYR A 291      13.691 -11.498   9.040  0.00  0.00      A     
ATOM   4514  CE2 TYR A 291      11.300 -11.804   8.821  0.00  0.00      A     
ATOM   4515  HE2 TYR A 291      11.556 -11.167   9.652  0.00  0.00      A     
ATOM   4516  CD2 TYR A 291       9.950 -12.105   8.549  0.00  0.00      A     
ATOM   4517  HD2 TYR A 291       9.168 -11.696   9.176  0.00  0.00      A     
ATOM   4518  C   TYR A 291       7.406 -13.812   9.497  0.00  0.00      A     
ATOM   4519  O   TYR A 291       8.122 -14.332  10.351  0.00  0.00      A     
ATOM   4520  N   ASP A 292       6.544 -12.835   9.793  0.00  0.00      A     
ATOM   4521  HN  ASP A 292       5.972 -12.482   9.032  0.00  0.00      A     
ATOM   4522  CA  ASP A 292       6.300 -12.245  11.122  0.00  0.00      A     
ATOM   4523  HA  ASP A 292       7.228 -11.830  11.518  0.00  0.00      A     
ATOM   4524  CB  ASP A 292       5.295 -11.097  10.873  0.00  0.00      A     
ATOM   4525  HB1 ASP A 292       4.365 -11.535  10.507  0.00  0.00      A     
ATOM   4526  HB2 ASP A 292       5.705 -10.461  10.086  0.00  0.00      A     
ATOM   4527  CG  ASP A 292       4.921 -10.166  12.024  0.00  0.00      A     
ATOM   4528  OD1 ASP A 292       4.137  -9.225  11.756  0.00  0.00      A     
ATOM   4529  OD2 ASP A 292       5.325 -10.367  13.186  0.00  0.00      A     
ATOM   4530  C   ASP A 292       5.781 -13.280  12.144  0.00  0.00      A     
ATOM   4531  O   ASP A 292       6.289 -13.355  13.257  0.00  0.00      A     
ATOM   4532  N   GLU A 293       4.806 -14.102  11.735  0.00  0.00      A     
ATOM   4533  HN  GLU A 293       4.548 -13.995  10.759  0.00  0.00      A     
ATOM   4534  CA  GLU A 293       3.979 -15.090  12.469  0.00  0.00      A     
ATOM   4535  HA  GLU A 293       3.110 -15.250  11.832  0.00  0.00      A     
ATOM   4536  CB  GLU A 293       4.651 -16.474  12.518  0.00  0.00      A     
ATOM   4537  HB1 GLU A 293       4.950 -16.750  11.505  0.00  0.00      A     
ATOM   4538  HB2 GLU A 293       3.902 -17.195  12.847  0.00  0.00      A     
ATOM   4539  CG  GLU A 293       5.871 -16.591  13.438  0.00  0.00      A     
ATOM   4540  HG1 GLU A 293       6.635 -15.881  13.123  0.00  0.00      A     
ATOM   4541  HG2 GLU A 293       5.580 -16.358  14.465  0.00  0.00      A     
ATOM   4542  CD  GLU A 293       6.454 -18.005  13.379  0.00  0.00      A     
ATOM   4543  OE1 GLU A 293       7.583 -18.173  12.864  0.00  0.00      A     
ATOM   4544  OE2 GLU A 293       5.800 -18.962  13.865  0.00  0.00      A     
ATOM   4545  C   GLU A 293       3.346 -14.670  13.816  0.00  0.00      A     
ATOM   4546  O   GLU A 293       2.165 -14.946  14.041  0.00  0.00      A     
ATOM   4547  N   ILE A 294       4.046 -13.921  14.670  0.00  0.00      A     
ATOM   4548  HN  ILE A 294       5.014 -13.744  14.412  0.00  0.00      A     
ATOM   4549  CA  ILE A 294       3.522 -13.257  15.884  0.00  0.00      A     
ATOM   4550  HA  ILE A 294       2.825 -13.940  16.369  0.00  0.00      A     
ATOM   4551  CB  ILE A 294       4.656 -12.967  16.889  0.00  0.00      A     
ATOM   4552  HB  ILE A 294       4.194 -12.582  17.800  0.00  0.00      A     
ATOM   4553  CG2 ILE A 294       5.366 -14.278  17.274  0.00  0.00      A     
ATOM   4554 HG21 ILE A 294       4.627 -15.049  17.497  0.00  0.00      A     
ATOM   4555 HG22 ILE A 294       5.968 -14.119  18.166  0.00  0.00      A     
ATOM   4556 HG23 ILE A 294       6.000 -14.620  16.453  0.00  0.00      A     
ATOM   4557  CG1 ILE A 294       5.625 -11.878  16.368  0.00  0.00      A     
ATOM   4558 HG11 ILE A 294       5.093 -10.929  16.323  0.00  0.00      A     
ATOM   4559 HG12 ILE A 294       5.963 -12.118  15.365  0.00  0.00      A     
ATOM   4560  CD  ILE A 294       6.861 -11.683  17.243  0.00  0.00      A     
ATOM   4561  HD1 ILE A 294       7.363 -10.755  16.966  0.00  0.00      A     
ATOM   4562  HD2 ILE A 294       6.552 -11.640  18.284  0.00  0.00      A     
ATOM   4563  HD3 ILE A 294       7.554 -12.513  17.104  0.00  0.00      A     
ATOM   4564  C   ILE A 294       2.729 -11.969  15.599  0.00  0.00      A     
ATOM   4565  O   ILE A 294       2.016 -11.489  16.476  0.00  0.00      A     
ATOM   4566  N   LYS A 295       2.824 -11.436  14.371  0.00  0.00      A     
ATOM   4567  HN  LYS A 295       3.553 -11.829  13.785  0.00  0.00      A     
ATOM   4568  CA  LYS A 295       2.002 -10.340  13.792  0.00  0.00      A     
ATOM   4569  HA  LYS A 295       2.262 -10.278  12.739  0.00  0.00      A     
ATOM   4570  CB  LYS A 295       0.502 -10.713  13.813  0.00  0.00      A     
ATOM   4571  HB1 LYS A 295      -0.076  -9.922  13.333  0.00  0.00      A     
ATOM   4572  HB2 LYS A 295       0.160 -10.807  14.844  0.00  0.00      A     
ATOM   4573  CG  LYS A 295       0.255 -12.032  13.051  0.00  0.00      A     
ATOM   4574  HG1 LYS A 295       0.965 -12.782  13.382  0.00  0.00      A     
ATOM   4575  HG2 LYS A 295       0.419 -11.864  11.986  0.00  0.00      A     
ATOM   4576  CD  LYS A 295      -1.152 -12.602  13.268  0.00  0.00      A     
ATOM   4577  HD1 LYS A 295      -1.873 -11.951  12.771  0.00  0.00      A     
ATOM   4578  HD2 LYS A 295      -1.382 -12.623  14.335  0.00  0.00      A     
ATOM   4579  CE  LYS A 295      -1.271 -14.023  12.693  0.00  0.00      A     
ATOM   4580  HE1 LYS A 295      -2.328 -14.302  12.676  0.00  0.00      A     
ATOM   4581  HE2 LYS A 295      -0.912 -14.019  11.659  0.00  0.00      A     
ATOM   4582  NZ  LYS A 295      -0.515 -15.024  13.490  0.00  0.00      A     
ATOM   4583  HZ1 LYS A 295       0.489 -14.845  13.500  0.00  0.00      A     
ATOM   4584  HZ2 LYS A 295      -0.815 -15.064  14.451  0.00  0.00      A     
ATOM   4585  HZ3 LYS A 295      -0.627 -15.968  13.113  0.00  0.00      A     
ATOM   4586  C   LYS A 295       2.349  -8.932  14.329  0.00  0.00      A     
ATOM   4587  O   LYS A 295       1.502  -8.036  14.364  0.00  0.00      A     
ATOM   4588  N   LYS A 296       3.611  -8.730  14.740  0.00  0.00      A     
ATOM   4589  HN  LYS A 296       4.252  -9.489  14.507  0.00  0.00      A     
ATOM   4590  CA  LYS A 296       4.192  -7.464  15.258  0.00  0.00      A     
ATOM   4591  HA  LYS A 296       3.526  -7.058  16.020  0.00  0.00      A     
ATOM   4592  CB  LYS A 296       5.548  -7.792  15.921  0.00  0.00      A     
ATOM   4593  HB1 LYS A 296       6.227  -8.219  15.180  0.00  0.00      A     
ATOM   4594  HB2 LYS A 296       5.384  -8.534  16.701  0.00  0.00      A     
ATOM   4595  CG  LYS A 296       6.197  -6.549  16.549  0.00  0.00      A     
ATOM   4596  HG1 LYS A 296       5.453  -6.044  17.163  0.00  0.00      A     
ATOM   4597  HG2 LYS A 296       6.506  -5.871  15.754  0.00  0.00      A     
ATOM   4598  CD  LYS A 296       7.423  -6.855  17.416  0.00  0.00      A     
ATOM   4599  HD1 LYS A 296       8.158  -7.412  16.835  0.00  0.00      A     
ATOM   4600  HD2 LYS A 296       7.120  -7.448  18.280  0.00  0.00      A     
ATOM   4601  CE  LYS A 296       8.015  -5.518  17.879  0.00  0.00      A     
ATOM   4602  HE1 LYS A 296       7.253  -4.983  18.452  0.00  0.00      A     
ATOM   4603  HE2 LYS A 296       8.252  -4.910  17.000  0.00  0.00      A     
ATOM   4604  NZ  LYS A 296       9.228  -5.690  18.710  0.00  0.00      A     
ATOM   4605  HZ1 LYS A 296       9.065  -6.304  19.504  0.00  0.00      A     
ATOM   4606  HZ2 LYS A 296      10.016  -6.029  18.177  0.00  0.00      A     
ATOM   4607  HZ3 LYS A 296       9.542  -4.782  19.060  0.00  0.00      A     
ATOM   4608  C   LYS A 296       4.355  -6.353  14.205  0.00  0.00      A     
ATOM   4609  O   LYS A 296       4.292  -5.170  14.549  0.00  0.00      A     
ATOM   4610  N   TYR A 297       4.524  -6.719  12.937  0.00  0.00      A     
ATOM   4611  HN  TYR A 297       4.545  -7.720  12.756  0.00  0.00      A     
ATOM   4612  CA  TYR A 297       4.864  -5.817  11.818  0.00  0.00      A     
ATOM   4613  HA  TYR A 297       4.833  -4.782  12.158  0.00  0.00      A     
ATOM   4614  CB  TYR A 297       6.303  -6.117  11.370  0.00  0.00      A     
ATOM   4615  HB1 TYR A 297       6.599  -5.377  10.624  0.00  0.00      A     
ATOM   4616  HB2 TYR A 297       6.316  -7.092  10.880  0.00  0.00      A     
ATOM   4617  CG  TYR A 297       7.341  -6.111  12.482  0.00  0.00      A     
ATOM   4618  CD1 TYR A 297       7.964  -7.314  12.871  0.00  0.00      A     
ATOM   4619  HD1 TYR A 297       7.674  -8.248  12.402  0.00  0.00      A     
ATOM   4620  CE1 TYR A 297       8.958  -7.307  13.871  0.00  0.00      A     
ATOM   4621  HE1 TYR A 297       9.434  -8.231  14.161  0.00  0.00      A     
ATOM   4622  CZ  TYR A 297       9.320  -6.095  14.495  0.00  0.00      A     
ATOM   4623  OH  TYR A 297      10.272  -6.091  15.463  0.00  0.00      A     
ATOM   4624  HH  TYR A 297      10.695  -6.948  15.527  0.00  0.00      A     
ATOM   4625  CE2 TYR A 297       8.679  -4.895  14.127  0.00  0.00      A     
ATOM   4626  HE2 TYR A 297       8.974  -3.973  14.605  0.00  0.00      A     
ATOM   4627  CD2 TYR A 297       7.691  -4.903  13.120  0.00  0.00      A     
ATOM   4628  HD2 TYR A 297       7.208  -3.980  12.826  0.00  0.00      A     
ATOM   4629  C   TYR A 297       3.894  -5.903  10.620  0.00  0.00      A     
ATOM   4630  O   TYR A 297       3.916  -5.027   9.756  0.00  0.00      A     
ATOM   4631  N   THR A 298       3.037  -6.932  10.606  0.00  0.00      A     
ATOM   4632  HN  THR A 298       3.233  -7.634  11.312  0.00  0.00      A     
ATOM   4633  CA  THR A 298       1.906  -7.234   9.683  0.00  0.00      A     
ATOM   4634  HA  THR A 298       2.300  -7.599   8.742  0.00  0.00      A     
ATOM   4635  CB  THR A 298       1.051  -8.351  10.281  0.00  0.00      A     
ATOM   4636  HB  THR A 298       0.789  -8.103  11.311  0.00  0.00      A     
ATOM   4637  CG2 THR A 298      -0.227  -8.651   9.501  0.00  0.00      A     
ATOM   4638 HG21 THR A 298      -0.936  -7.833   9.616  0.00  0.00      A     
ATOM   4639 HG22 THR A 298       0.015  -8.779   8.446  0.00  0.00      A     
ATOM   4640 HG23 THR A 298      -0.682  -9.559   9.895  0.00  0.00      A     
ATOM   4641  OG1 THR A 298       1.810  -9.534  10.267  0.00  0.00      A     
ATOM   4642  HG1 THR A 298       2.674  -9.342  10.679  0.00  0.00      A     
ATOM   4643  C   THR A 298       1.015  -6.057   9.313  0.00  0.00      A     
ATOM   4644  OT1 THR A 298       0.920  -5.740   8.106  0.00  0.00      A     
ATOM   4645  OT2 THR A 298       0.382  -5.464  10.212  0.00  0.00      A     
TER
END
