# Supplementary material for: Dataset of the AAC2 conformations in the c-, intermediate- and m-states obtained from free-energy simulations
Source: Data Brief. 2016 Apr 13;7:1355–7. doi: 10.1016/j.dib.2016.04.022 (PMC4845157; doi:10.1016/j.dib.2016.04.022)
Supplement: Supplementary file 2 — Supplementary material [file mmc2.zip › AAC_GDP_cbasin_min.pdb]

HEADER The conformation of AAC2 in the c-basin in the presence of GDP
CRYST1    1.000    1.000    1.000  90.00  90.00  90.00 P 1           1
ATOM      1  N   ASP A   3      24.888   1.506  28.804  0.00  0.00      A     
ATOM      2  HT1 ASP A   3      24.190   0.854  29.149  0.00  0.00      A     
ATOM      3  HT2 ASP A   3      25.803   1.143  29.040  0.00  0.00      A     
ATOM      4  HT3 ASP A   3      24.810   1.545  27.793  0.00  0.00      A     
ATOM      5  CA  ASP A   3      24.685   2.849  29.387  0.00  0.00      A     
ATOM      6  HA  ASP A   3      24.938   2.788  30.447  0.00  0.00      A     
ATOM      7  CB  ASP A   3      25.637   3.893  28.758  0.00  0.00      A     
ATOM      8  HB1 ASP A   3      25.563   3.821  27.676  0.00  0.00      A     
ATOM      9  HB2 ASP A   3      26.665   3.645  29.015  0.00  0.00      A     
ATOM     10  CG  ASP A   3      25.349   5.330  29.214  0.00  0.00      A     
ATOM     11  OD1 ASP A   3      25.020   6.182  28.355  0.00  0.00      A     
ATOM     12  OD2 ASP A   3      25.250   5.576  30.431  0.00  0.00      A     
ATOM     13  C   ASP A   3      23.189   3.182  29.363  0.00  0.00      A     
ATOM     14  O   ASP A   3      22.445   2.479  30.035  0.00  0.00      A     
ATOM     15  N   ALA A   4      22.725   4.204  28.639  0.00  0.00      A     
ATOM     16  HN  ALA A   4      23.372   4.695  28.034  0.00  0.00      A     
ATOM     17  CA  ALA A   4      21.337   4.683  28.681  0.00  0.00      A     
ATOM     18  HA  ALA A   4      20.664   3.839  28.563  0.00  0.00      A     
ATOM     19  CB  ALA A   4      21.082   5.303  30.063  0.00  0.00      A     
ATOM     20  HB1 ALA A   4      21.916   5.929  30.371  0.00  0.00      A     
ATOM     21  HB2 ALA A   4      20.951   4.514  30.803  0.00  0.00      A     
ATOM     22  HB3 ALA A   4      20.181   5.911  30.034  0.00  0.00      A     
ATOM     23  C   ALA A   4      20.992   5.680  27.554  0.00  0.00      A     
ATOM     24  O   ALA A   4      20.008   5.478  26.843  0.00  0.00      A     
ATOM     25  N   ALA A   5      21.826   6.703  27.335  0.00  0.00      A     
ATOM     26  HN  ALA A   5      22.590   6.823  27.988  0.00  0.00      A     
ATOM     27  CA  ALA A   5      21.678   7.749  26.307  0.00  0.00      A     
ATOM     28  HA  ALA A   5      20.849   8.402  26.571  0.00  0.00      A     
ATOM     29  CB  ALA A   5      22.950   8.592  26.355  0.00  0.00      A     
ATOM     30  HB1 ALA A   5      23.033   9.100  27.315  0.00  0.00      A     
ATOM     31  HB2 ALA A   5      22.912   9.343  25.571  0.00  0.00      A     
ATOM     32  HB3 ALA A   5      23.822   7.960  26.198  0.00  0.00      A     
ATOM     33  C   ALA A   5      21.392   7.240  24.876  0.00  0.00      A     
ATOM     34  O   ALA A   5      20.623   7.851  24.129  0.00  0.00      A     
ATOM     35  N   VAL A   6      21.934   6.070  24.530  0.00  0.00      A     
ATOM     36  HN  VAL A   6      22.620   5.690  25.178  0.00  0.00      A     
ATOM     37  CA  VAL A   6      21.690   5.325  23.277  0.00  0.00      A     
ATOM     38  HA  VAL A   6      20.827   5.770  22.783  0.00  0.00      A     
ATOM     39  CB  VAL A   6      22.867   5.453  22.285  0.00  0.00      A     
ATOM     40  HB  VAL A   6      22.668   4.830  21.414  0.00  0.00      A     
ATOM     41  CG1 VAL A   6      22.979   6.892  21.788  0.00  0.00      A     
ATOM     42 HG11 VAL A   6      23.205   7.571  22.610  0.00  0.00      A     
ATOM     43 HG12 VAL A   6      22.046   7.192  21.311  0.00  0.00      A     
ATOM     44 HG13 VAL A   6      23.779   6.960  21.058  0.00  0.00      A     
ATOM     45  CG2 VAL A   6      24.223   5.049  22.861  0.00  0.00      A     
ATOM     46 HG21 VAL A   6      24.965   5.052  22.063  0.00  0.00      A     
ATOM     47 HG22 VAL A   6      24.174   4.051  23.294  0.00  0.00      A     
ATOM     48 HG23 VAL A   6      24.541   5.767  23.614  0.00  0.00      A     
ATOM     49  C   VAL A   6      21.274   3.867  23.527  0.00  0.00      A     
ATOM     50  O   VAL A   6      21.504   2.983  22.702  0.00  0.00      A     
ATOM     51  N   SER A   7      20.614   3.584  24.656  0.00  0.00      A     
ATOM     52  HN  SER A   7      20.465   4.344  25.311  0.00  0.00      A     
ATOM     53  CA  SER A   7      19.833   2.340  24.849  0.00  0.00      A     
ATOM     54  HA  SER A   7      20.488   1.473  24.765  0.00  0.00      A     
ATOM     55  CB  SER A   7      19.142   2.295  26.211  0.00  0.00      A     
ATOM     56  HB1 SER A   7      18.288   1.617  26.170  0.00  0.00      A     
ATOM     57  HB2 SER A   7      18.776   3.287  26.480  0.00  0.00      A     
ATOM     58  OG  SER A   7      20.031   1.813  27.193  0.00  0.00      A     
ATOM     59  HG1 SER A   7      19.582   2.008  28.057  0.00  0.00      A     
ATOM     60  C   SER A   7      18.730   2.173  23.811  0.00  0.00      A     
ATOM     61  O   SER A   7      18.623   1.110  23.211  0.00  0.00      A     
ATOM     62  N   PHE A   8      17.942   3.217  23.536  0.00  0.00      A     
ATOM     63  HN  PHE A   8      18.077   4.094  24.035  0.00  0.00      A     
ATOM     64  CA  PHE A   8      16.872   3.140  22.535  0.00  0.00      A     
ATOM     65  HA  PHE A   8      16.246   2.282  22.783  0.00  0.00      A     
ATOM     66  CB  PHE A   8      15.983   4.385  22.613  0.00  0.00      A     
ATOM     67  HB1 PHE A   8      16.520   5.240  22.198  0.00  0.00      A     
ATOM     68  HB2 PHE A   8      15.772   4.606  23.661  0.00  0.00      A     
ATOM     69  CG  PHE A   8      14.655   4.210  21.899  0.00  0.00      A     
ATOM     70  CD1 PHE A   8      14.427   4.824  20.656  0.00  0.00      A     
ATOM     71  HD1 PHE A   8      15.205   5.419  20.202  0.00  0.00      A     
ATOM     72  CE1 PHE A   8      13.189   4.668  20.006  0.00  0.00      A     
ATOM     73  HE1 PHE A   8      13.010   5.161  19.066  0.00  0.00      A     
ATOM     74  CZ  PHE A   8      12.189   3.861  20.574  0.00  0.00      A     
ATOM     75  HZ  PHE A   8      11.248   3.719  20.059  0.00  0.00      A     
ATOM     76  CE2 PHE A   8      12.424   3.222  21.802  0.00  0.00      A     
ATOM     77  HE2 PHE A   8      11.666   2.579  22.231  0.00  0.00      A     
ATOM     78  CD2 PHE A   8      13.651   3.404  22.467  0.00  0.00      A     
ATOM     79  HD2 PHE A   8      13.830   2.906  23.409  0.00  0.00      A     
ATOM     80  C   PHE A   8      17.386   2.888  21.106  0.00  0.00      A     
ATOM     81  O   PHE A   8      16.671   2.297  20.310  0.00  0.00      A     
ATOM     82  N   ALA A   9      18.642   3.233  20.795  0.00  0.00      A     
ATOM     83  HN  ALA A   9      19.186   3.727  21.482  0.00  0.00      A     
ATOM     84  CA  ALA A   9      19.290   2.834  19.539  0.00  0.00      A     
ATOM     85  HA  ALA A   9      18.588   3.003  18.734  0.00  0.00      A     
ATOM     86  CB  ALA A   9      20.509   3.732  19.306  0.00  0.00      A     
ATOM     87  HB1 ALA A   9      21.236   3.596  20.101  0.00  0.00      A     
ATOM     88  HB2 ALA A   9      20.199   4.777  19.275  0.00  0.00      A     
ATOM     89  HB3 ALA A   9      20.973   3.475  18.352  0.00  0.00      A     
ATOM     90  C   ALA A   9      19.620   1.329  19.456  0.00  0.00      A     
ATOM     91  O   ALA A   9      19.296   0.679  18.464  0.00  0.00      A     
ATOM     92  N   LYS A  10      20.141   0.734  20.537  0.00  0.00      A     
ATOM     93  HN  LYS A  10      20.387   1.323  21.320  0.00  0.00      A     
ATOM     94  CA  LYS A  10      20.221  -0.733  20.705  0.00  0.00      A     
ATOM     95  HA  LYS A  10      20.786  -1.151  19.870  0.00  0.00      A     
ATOM     96  CB  LYS A  10      20.988  -1.037  22.002  0.00  0.00      A     
ATOM     97  HB1 LYS A  10      20.455  -0.616  22.853  0.00  0.00      A     
ATOM     98  HB2 LYS A  10      21.964  -0.551  21.939  0.00  0.00      A     
ATOM     99  CG  LYS A  10      21.202  -2.536  22.252  0.00  0.00      A     
ATOM    100  HG1 LYS A  10      21.628  -2.996  21.361  0.00  0.00      A     
ATOM    101  HG2 LYS A  10      20.250  -3.012  22.482  0.00  0.00      A     
ATOM    102  CD  LYS A  10      22.161  -2.715  23.436  0.00  0.00      A     
ATOM    103  HD1 LYS A  10      21.796  -2.127  24.279  0.00  0.00      A     
ATOM    104  HD2 LYS A  10      23.140  -2.330  23.152  0.00  0.00      A     
ATOM    105  CE  LYS A  10      22.321  -4.161  23.910  0.00  0.00      A     
ATOM    106  HE1 LYS A  10      21.361  -4.520  24.296  0.00  0.00      A     
ATOM    107  HE2 LYS A  10      23.035  -4.163  24.739  0.00  0.00      A     
ATOM    108  NZ  LYS A  10      22.806  -5.059  22.838  0.00  0.00      A     
ATOM    109  HZ1 LYS A  10      23.566  -4.640  22.304  0.00  0.00      A     
ATOM    110  HZ2 LYS A  10      22.049  -5.260  22.191  0.00  0.00      A     
ATOM    111  HZ3 LYS A  10      23.113  -5.946  23.223  0.00  0.00      A     
ATOM    112  C   LYS A  10      18.844  -1.412  20.651  0.00  0.00      A     
ATOM    113  O   LYS A  10      18.719  -2.508  20.106  0.00  0.00      A     
ATOM    114  N   ASP A  11      17.803  -0.743  21.140  0.00  0.00      A     
ATOM    115  HN  ASP A  11      18.007   0.098  21.663  0.00  0.00      A     
ATOM    116  CA  ASP A  11      16.418  -1.224  21.095  0.00  0.00      A     
ATOM    117  HA  ASP A  11      16.442  -2.290  21.324  0.00  0.00      A     
ATOM    118  CB  ASP A  11      15.595  -0.520  22.186  0.00  0.00      A     
ATOM    119  HB1 ASP A  11      14.997   0.284  21.753  0.00  0.00      A     
ATOM    120  HB2 ASP A  11      16.257  -0.084  22.935  0.00  0.00      A     
ATOM    121  CG  ASP A  11      14.707  -1.532  22.897  0.00  0.00      A     
ATOM    122  OD1 ASP A  11      15.276  -2.441  23.544  0.00  0.00      A     
ATOM    123  OD2 ASP A  11      13.465  -1.441  22.791  0.00  0.00      A     
ATOM    124  C   ASP A  11      15.739  -1.125  19.714  0.00  0.00      A     
ATOM    125  O   ASP A  11      15.121  -2.098  19.285  0.00  0.00      A     
ATOM    126  N   PHE A  12      15.904  -0.025  18.967  0.00  0.00      A     
ATOM    127  HN  PHE A  12      16.361   0.784  19.376  0.00  0.00      A     
ATOM    128  CA  PHE A  12      15.477   0.042  17.562  0.00  0.00      A     
ATOM    129  HA  PHE A  12      14.492  -0.425  17.515  0.00  0.00      A     
ATOM    130  CB  PHE A  12      15.250   1.487  17.074  0.00  0.00      A     
ATOM    131  HB1 PHE A  12      14.495   1.918  17.732  0.00  0.00      A     
ATOM    132  HB2 PHE A  12      14.801   1.432  16.082  0.00  0.00      A     
ATOM    133  CG  PHE A  12      16.408   2.473  16.972  0.00  0.00      A     
ATOM    134  CD1 PHE A  12      16.289   3.733  17.592  0.00  0.00      A     
ATOM    135  HD1 PHE A  12      15.426   3.946  18.203  0.00  0.00      A     
ATOM    136  CE1 PHE A  12      17.287   4.711  17.437  0.00  0.00      A     
ATOM    137  HE1 PHE A  12      17.192   5.666  17.931  0.00  0.00      A     
ATOM    138  CZ  PHE A  12      18.426   4.428  16.664  0.00  0.00      A     
ATOM    139  HZ  PHE A  12      19.214   5.160  16.562  0.00  0.00      A     
ATOM    140  CE2 PHE A  12      18.551   3.179  16.034  0.00  0.00      A     
ATOM    141  HE2 PHE A  12      19.430   2.962  15.443  0.00  0.00      A     
ATOM    142  CD2 PHE A  12      17.539   2.212  16.171  0.00  0.00      A     
ATOM    143  HD2 PHE A  12      17.642   1.275  15.650  0.00  0.00      A     
ATOM    144  C   PHE A  12      16.341  -0.806  16.617  0.00  0.00      A     
ATOM    145  O   PHE A  12      15.825  -1.282  15.611  0.00  0.00      A     
ATOM    146  N   LEU A  13      17.604  -1.095  16.957  0.00  0.00      A     
ATOM    147  HN  LEU A  13      18.034  -0.574  17.714  0.00  0.00      A     
ATOM    148  CA  LEU A  13      18.383  -2.156  16.307  0.00  0.00      A     
ATOM    149  HA  LEU A  13      18.321  -2.002  15.233  0.00  0.00      A     
ATOM    150  CB  LEU A  13      19.868  -2.022  16.700  0.00  0.00      A     
ATOM    151  HB1 LEU A  13      19.953  -2.087  17.782  0.00  0.00      A     
ATOM    152  HB2 LEU A  13      20.213  -1.030  16.403  0.00  0.00      A     
ATOM    153  CG  LEU A  13      20.806  -3.072  16.068  0.00  0.00      A     
ATOM    154  HG  LEU A  13      20.491  -4.071  16.365  0.00  0.00      A     
ATOM    155  CD1 LEU A  13      20.831  -3.007  14.543  0.00  0.00      A     
ATOM    156 HD11 LEU A  13      19.861  -3.308  14.154  0.00  0.00      A     
ATOM    157 HD12 LEU A  13      21.582  -3.694  14.157  0.00  0.00      A     
ATOM    158 HD13 LEU A  13      21.062  -1.992  14.217  0.00  0.00      A     
ATOM    159  CD2 LEU A  13      22.235  -2.857  16.556  0.00  0.00      A     
ATOM    160 HD21 LEU A  13      22.582  -1.865  16.268  0.00  0.00      A     
ATOM    161 HD22 LEU A  13      22.890  -3.610  16.119  0.00  0.00      A     
ATOM    162 HD23 LEU A  13      22.265  -2.954  17.639  0.00  0.00      A     
ATOM    163  C   LEU A  13      17.794  -3.557  16.579  0.00  0.00      A     
ATOM    164  O   LEU A  13      17.554  -4.296  15.634  0.00  0.00      A     
ATOM    165  N   ALA A  14      17.473  -3.908  17.829  0.00  0.00      A     
ATOM    166  HN  ALA A  14      17.699  -3.267  18.578  0.00  0.00      A     
ATOM    167  CA  ALA A  14      16.871  -5.207  18.179  0.00  0.00      A     
ATOM    168  HA  ALA A  14      17.493  -6.002  17.764  0.00  0.00      A     
ATOM    169  CB  ALA A  14      16.888  -5.338  19.709  0.00  0.00      A     
ATOM    170  HB1 ALA A  14      16.473  -6.305  19.998  0.00  0.00      A     
ATOM    171  HB2 ALA A  14      16.294  -4.544  20.164  0.00  0.00      A     
ATOM    172  HB3 ALA A  14      17.913  -5.275  20.075  0.00  0.00      A     
ATOM    173  C   ALA A  14      15.447  -5.408  17.604  0.00  0.00      A     
ATOM    174  O   ALA A  14      15.171  -6.403  16.930  0.00  0.00      A     
ATOM    175  N   GLY A  15      14.553  -4.430  17.791  0.00  0.00      A     
ATOM    176  HN  GLY A  15      14.834  -3.638  18.361  0.00  0.00      A     
ATOM    177  CA  GLY A  15      13.221  -4.405  17.166  0.00  0.00      A     
ATOM    178  HA1 GLY A  15      12.678  -3.530  17.522  0.00  0.00      A     
ATOM    179  HA2 GLY A  15      12.667  -5.301  17.448  0.00  0.00      A     
ATOM    180  C   GLY A  15      13.276  -4.335  15.636  0.00  0.00      A     
ATOM    181  O   GLY A  15      12.550  -5.051  14.951  0.00  0.00      A     
ATOM    182  N   GLY A  16      14.210  -3.553  15.091  0.00  0.00      A     
ATOM    183  HN  GLY A  16      14.770  -2.970  15.701  0.00  0.00      A     
ATOM    184  CA  GLY A  16      14.494  -3.480  13.656  0.00  0.00      A     
ATOM    185  HA1 GLY A  16      15.181  -2.659  13.479  0.00  0.00      A     
ATOM    186  HA2 GLY A  16      13.573  -3.254  13.123  0.00  0.00      A     
ATOM    187  C   GLY A  16      15.105  -4.752  13.055  0.00  0.00      A     
ATOM    188  O   GLY A  16      14.846  -5.036  11.895  0.00  0.00      A     
ATOM    189  N   VAL A  17      15.844  -5.564  13.820  0.00  0.00      A     
ATOM    190  HN  VAL A  17      16.127  -5.214  14.731  0.00  0.00      A     
ATOM    191  CA  VAL A  17      16.281  -6.931  13.439  0.00  0.00      A     
ATOM    192  HA  VAL A  17      16.681  -6.899  12.427  0.00  0.00      A     
ATOM    193  CB  VAL A  17      17.417  -7.429  14.360  0.00  0.00      A     
ATOM    194  HB  VAL A  17      17.216  -7.119  15.385  0.00  0.00      A     
ATOM    195  CG1 VAL A  17      17.610  -8.949  14.359  0.00  0.00      A     
ATOM    196 HG11 VAL A  17      18.503  -9.209  14.927  0.00  0.00      A     
ATOM    197 HG12 VAL A  17      17.714  -9.306  13.336  0.00  0.00      A     
ATOM    198 HG13 VAL A  17      16.759  -9.440  14.832  0.00  0.00      A     
ATOM    199  CG2 VAL A  17      18.747  -6.815  13.907  0.00  0.00      A     
ATOM    200 HG21 VAL A  17      18.660  -5.732  13.839  0.00  0.00      A     
ATOM    201 HG22 VAL A  17      19.031  -7.209  12.931  0.00  0.00      A     
ATOM    202 HG23 VAL A  17      19.525  -7.055  14.631  0.00  0.00      A     
ATOM    203  C   VAL A  17      15.118  -7.931  13.399  0.00  0.00      A     
ATOM    204  O   VAL A  17      15.017  -8.711  12.453  0.00  0.00      A     
ATOM    205  N   ALA A  18      14.178  -7.870  14.349  0.00  0.00      A     
ATOM    206  HN  ALA A  18      14.324  -7.243  15.132  0.00  0.00      A     
ATOM    207  CA  ALA A  18      12.910  -8.609  14.253  0.00  0.00      A     
ATOM    208  HA  ALA A  18      13.135  -9.666  14.106  0.00  0.00      A     
ATOM    209  CB  ALA A  18      12.172  -8.473  15.591  0.00  0.00      A     
ATOM    210  HB1 ALA A  18      11.900  -7.433  15.771  0.00  0.00      A     
ATOM    211  HB2 ALA A  18      12.819  -8.818  16.399  0.00  0.00      A     
ATOM    212  HB3 ALA A  18      11.267  -9.081  15.573  0.00  0.00      A     
ATOM    213  C   ALA A  18      12.047  -8.156  13.046  0.00  0.00      A     
ATOM    214  O   ALA A  18      11.499  -8.980  12.303  0.00  0.00      A     
ATOM    215  N   ALA A  19      11.994  -6.848  12.778  0.00  0.00      A     
ATOM    216  HN  ALA A  19      12.379  -6.202  13.460  0.00  0.00      A     
ATOM    217  CA  ALA A  19      11.432  -6.296  11.545  0.00  0.00      A     
ATOM    218  HA  ALA A  19      10.417  -6.681  11.434  0.00  0.00      A     
ATOM    219  CB  ALA A  19      11.330  -4.773  11.680  0.00  0.00      A     
ATOM    220  HB1 ALA A  19      10.819  -4.511  12.608  0.00  0.00      A     
ATOM    221  HB2 ALA A  19      10.765  -4.368  10.840  0.00  0.00      A     
ATOM    222  HB3 ALA A  19      12.323  -4.328  11.676  0.00  0.00      A     
ATOM    223  C   ALA A  19      12.212  -6.710  10.275  0.00  0.00      A     
ATOM    224  O   ALA A  19      11.591  -6.949   9.248  0.00  0.00      A     
ATOM    225  N   ALA A  20      13.537  -6.872  10.327  0.00  0.00      A     
ATOM    226  HN  ALA A  20      14.015  -6.548  11.159  0.00  0.00      A     
ATOM    227  CA  ALA A  20      14.376  -7.310   9.207  0.00  0.00      A     
ATOM    228  HA  ALA A  20      14.160  -6.677   8.349  0.00  0.00      A     
ATOM    229  CB  ALA A  20      15.847  -7.116   9.595  0.00  0.00      A     
ATOM    230  HB1 ALA A  20      16.110  -7.746  10.439  0.00  0.00      A     
ATOM    231  HB2 ALA A  20      16.038  -6.072   9.843  0.00  0.00      A     
ATOM    232  HB3 ALA A  20      16.483  -7.402   8.763  0.00  0.00      A     
ATOM    233  C   ALA A  20      14.108  -8.757   8.759  0.00  0.00      A     
ATOM    234  O   ALA A  20      13.890  -9.005   7.570  0.00  0.00      A     
ATOM    235  N   ILE A  21      14.036  -9.715   9.689  0.00  0.00      A     
ATOM    236  HN  ILE A  21      14.278  -9.475  10.647  0.00  0.00      A     
ATOM    237  CA  ILE A  21      13.578 -11.085   9.366  0.00  0.00      A     
ATOM    238  HA  ILE A  21      14.142 -11.423   8.496  0.00  0.00      A     
ATOM    239  CB  ILE A  21      13.882 -12.099  10.491  0.00  0.00      A     
ATOM    240  HB  ILE A  21      13.483 -13.068  10.182  0.00  0.00      A     
ATOM    241  CG2 ILE A  21      15.408 -12.254  10.618  0.00  0.00      A     
ATOM    242 HG21 ILE A  21      15.846 -11.336  11.012  0.00  0.00      A     
ATOM    243 HG22 ILE A  21      15.842 -12.465   9.640  0.00  0.00      A     
ATOM    244 HG23 ILE A  21      15.651 -13.088  11.275  0.00  0.00      A     
ATOM    245  CG1 ILE A  21      13.222 -11.718  11.831  0.00  0.00      A     
ATOM    246 HG11 ILE A  21      12.140 -11.722  11.707  0.00  0.00      A     
ATOM    247 HG12 ILE A  21      13.524 -10.714  12.109  0.00  0.00      A     
ATOM    248  CD  ILE A  21      13.574 -12.647  12.997  0.00  0.00      A     
ATOM    249  HD1 ILE A  21      12.952 -12.396  13.856  0.00  0.00      A     
ATOM    250  HD2 ILE A  21      14.619 -12.514  13.277  0.00  0.00      A     
ATOM    251  HD3 ILE A  21      13.403 -13.686  12.718  0.00  0.00      A     
ATOM    252  C   ILE A  21      12.106 -11.116   8.921  0.00  0.00      A     
ATOM    253  O   ILE A  21      11.780 -11.808   7.961  0.00  0.00      A     
ATOM    254  N   SER A  22      11.238 -10.272   9.495  0.00  0.00      A     
ATOM    255  HN  SER A  22      11.551  -9.748  10.304  0.00  0.00      A     
ATOM    256  CA  SER A  22       9.848 -10.083   9.016  0.00  0.00      A     
ATOM    257  HA  SER A  22       9.343 -11.049   9.026  0.00  0.00      A     
ATOM    258  CB  SER A  22       9.054  -9.146   9.935  0.00  0.00      A     
ATOM    259  HB1 SER A  22       8.027  -9.082   9.570  0.00  0.00      A     
ATOM    260  HB2 SER A  22       9.486  -8.147   9.924  0.00  0.00      A     
ATOM    261  OG  SER A  22       9.030  -9.635  11.259  0.00  0.00      A     
ATOM    262  HG1 SER A  22       9.897  -9.486  11.678  0.00  0.00      A     
ATOM    263  C   SER A  22       9.768  -9.545   7.576  0.00  0.00      A     
ATOM    264  O   SER A  22       9.073 -10.119   6.742  0.00  0.00      A     
ATOM    265  N   LYS A  23      10.537  -8.496   7.244  0.00  0.00      A     
ATOM    266  HN  LYS A  23      11.046  -8.059   8.005  0.00  0.00      A     
ATOM    267  CA  LYS A  23      10.751  -7.935   5.887  0.00  0.00      A     
ATOM    268  HA  LYS A  23       9.801  -7.668   5.442  0.00  0.00      A     
ATOM    269  CB  LYS A  23      11.622  -6.671   5.967  0.00  0.00      A     
ATOM    270  HB1 LYS A  23      12.068  -6.480   4.988  0.00  0.00      A     
ATOM    271  HB2 LYS A  23      12.437  -6.847   6.668  0.00  0.00      A     
ATOM    272  CG  LYS A  23      10.875  -5.401   6.391  0.00  0.00      A     
ATOM    273  HG1 LYS A  23      11.618  -4.622   6.563  0.00  0.00      A     
ATOM    274  HG2 LYS A  23      10.342  -5.574   7.327  0.00  0.00      A     
ATOM    275  CD  LYS A  23       9.878  -4.924   5.320  0.00  0.00      A     
ATOM    276  HD1 LYS A  23       9.022  -5.598   5.295  0.00  0.00      A     
ATOM    277  HD2 LYS A  23      10.344  -4.910   4.332  0.00  0.00      A     
ATOM    278  CE  LYS A  23       9.376  -3.524   5.665  0.00  0.00      A     
ATOM    279  HE1 LYS A  23       9.112  -3.481   6.727  0.00  0.00      A     
ATOM    280  HE2 LYS A  23       8.464  -3.305   5.101  0.00  0.00      A     
ATOM    281  NZ  LYS A  23      10.383  -2.485   5.366  0.00  0.00      A     
ATOM    282  HZ1 LYS A  23      10.096  -1.633   5.859  0.00  0.00      A     
ATOM    283  HZ2 LYS A  23      10.365  -2.205   4.394  0.00  0.00      A     
ATOM    284  HZ3 LYS A  23      11.334  -2.708   5.634  0.00  0.00      A     
ATOM    285  C   LYS A  23      11.390  -8.908   4.902  0.00  0.00      A     
ATOM    286  O   LYS A  23      11.128  -8.817   3.707  0.00  0.00      A     
ATOM    287  N   THR A  24      12.202  -9.838   5.399  0.00  0.00      A     
ATOM    288  HN  THR A  24      12.407  -9.775   6.387  0.00  0.00      A     
ATOM    289  CA  THR A  24      12.762 -10.957   4.615  0.00  0.00      A     
ATOM    290  HA  THR A  24      13.108 -10.573   3.656  0.00  0.00      A     
ATOM    291  CB  THR A  24      13.971 -11.603   5.310  0.00  0.00      A     
ATOM    292  HB  THR A  24      13.652 -12.151   6.196  0.00  0.00      A     
ATOM    293  CG2 THR A  24      14.755 -12.526   4.386  0.00  0.00      A     
ATOM    294 HG21 THR A  24      15.148 -11.966   3.538  0.00  0.00      A     
ATOM    295 HG22 THR A  24      14.119 -13.330   4.022  0.00  0.00      A     
ATOM    296 HG23 THR A  24      15.584 -12.971   4.936  0.00  0.00      A     
ATOM    297  OG1 THR A  24      14.907 -10.607   5.675  0.00  0.00      A     
ATOM    298  HG1 THR A  24      14.492 -10.053   6.368  0.00  0.00      A     
ATOM    299  C   THR A  24      11.702 -12.019   4.309  0.00  0.00      A     
ATOM    300  O   THR A  24      11.657 -12.505   3.186  0.00  0.00      A     
ATOM    301  N   ALA A  25      10.785 -12.309   5.237  0.00  0.00      A     
ATOM    302  HN  ALA A  25      10.915 -11.948   6.175  0.00  0.00      A     
ATOM    303  CA  ALA A  25       9.637 -13.193   5.002  0.00  0.00      A     
ATOM    304  HA  ALA A  25       9.992 -14.095   4.500  0.00  0.00      A     
ATOM    305  CB  ALA A  25       9.091 -13.610   6.372  0.00  0.00      A     
ATOM    306  HB1 ALA A  25       9.895 -14.029   6.981  0.00  0.00      A     
ATOM    307  HB2 ALA A  25       8.330 -14.375   6.236  0.00  0.00      A     
ATOM    308  HB3 ALA A  25       8.656 -12.756   6.891  0.00  0.00      A     
ATOM    309  C   ALA A  25       8.534 -12.585   4.093  0.00  0.00      A     
ATOM    310  O   ALA A  25       8.020 -13.269   3.209  0.00  0.00      A     
ATOM    311  N   VAL A  26       8.199 -11.289   4.230  0.00  0.00      A     
ATOM    312  HN  VAL A  26       8.587 -10.788   5.024  0.00  0.00      A     
ATOM    313  CA  VAL A  26       7.299 -10.573   3.279  0.00  0.00      A     
ATOM    314  HA  VAL A  26       6.535 -11.283   2.964  0.00  0.00      A     
ATOM    315  CB  VAL A  26       6.532  -9.373   3.885  0.00  0.00      A     
ATOM    316  HB  VAL A  26       5.879  -8.966   3.115  0.00  0.00      A     
ATOM    317  CG1 VAL A  26       5.618  -9.787   5.039  0.00  0.00      A     
ATOM    318 HG11 VAL A  26       5.084  -8.916   5.419  0.00  0.00      A     
ATOM    319 HG12 VAL A  26       6.204 -10.224   5.848  0.00  0.00      A     
ATOM    320 HG13 VAL A  26       4.889 -10.512   4.682  0.00  0.00      A     
ATOM    321  CG2 VAL A  26       7.414  -8.222   4.361  0.00  0.00      A     
ATOM    322 HG21 VAL A  26       8.163  -7.972   3.610  0.00  0.00      A     
ATOM    323 HG22 VAL A  26       7.892  -8.504   5.292  0.00  0.00      A     
ATOM    324 HG23 VAL A  26       6.794  -7.344   4.544  0.00  0.00      A     
ATOM    325  C   VAL A  26       7.979 -10.121   1.975  0.00  0.00      A     
ATOM    326  O   VAL A  26       7.316  -9.542   1.115  0.00  0.00      A     
ATOM    327  N   ALA A  27       9.274 -10.381   1.778  0.00  0.00      A     
ATOM    328  HN  ALA A  27       9.786 -10.864   2.501  0.00  0.00      A     
ATOM    329  CA  ALA A  27      10.013  -9.966   0.577  0.00  0.00      A     
ATOM    330  HA  ALA A  27      10.087  -8.878   0.604  0.00  0.00      A     
ATOM    331  CB  ALA A  27      11.438 -10.511   0.655  0.00  0.00      A     
ATOM    332  HB1 ALA A  27      12.032 -10.094  -0.156  0.00  0.00      A     
ATOM    333  HB2 ALA A  27      11.440 -11.591   0.564  0.00  0.00      A     
ATOM    334  HB3 ALA A  27      11.887 -10.245   1.609  0.00  0.00      A     
ATOM    335  C   ALA A  27       9.341 -10.325  -0.772  0.00  0.00      A     
ATOM    336  O   ALA A  27       9.219  -9.422  -1.608  0.00  0.00      A     
ATOM    337  N   PRO A  28       8.816 -11.558  -0.988  0.00  0.00      A     
ATOM    338  CD  PRO A  28       8.875 -12.727  -0.112  0.00  0.00      A     
ATOM    339  HD1 PRO A  28       8.121 -12.633   0.670  0.00  0.00      A     
ATOM    340  HD2 PRO A  28       9.854 -12.878   0.336  0.00  0.00      A     
ATOM    341  CG  PRO A  28       8.534 -13.927  -0.987  0.00  0.00      A     
ATOM    342  HG1 PRO A  28       9.430 -14.277  -1.498  0.00  0.00      A     
ATOM    343  HG2 PRO A  28       8.082 -14.735  -0.409  0.00  0.00      A     
ATOM    344  CB  PRO A  28       7.562 -13.332  -1.998  0.00  0.00      A     
ATOM    345  HB1 PRO A  28       7.551 -13.907  -2.922  0.00  0.00      A     
ATOM    346  HB2 PRO A  28       6.564 -13.319  -1.557  0.00  0.00      A     
ATOM    347  CA  PRO A  28       8.079 -11.899  -2.207  0.00  0.00      A     
ATOM    348  HA  PRO A  28       8.781 -11.879  -3.038  0.00  0.00      A     
ATOM    349  C   PRO A  28       6.923 -10.940  -2.521  0.00  0.00      A     
ATOM    350  O   PRO A  28       6.770 -10.484  -3.655  0.00  0.00      A     
ATOM    351  N   ILE A  29       6.122 -10.594  -1.506  0.00  0.00      A     
ATOM    352  HN  ILE A  29       6.359 -10.931  -0.584  0.00  0.00      A     
ATOM    353  CA  ILE A  29       4.959  -9.704  -1.660  0.00  0.00      A     
ATOM    354  HA  ILE A  29       4.507  -9.928  -2.627  0.00  0.00      A     
ATOM    355  CB  ILE A  29       3.862  -9.995  -0.604  0.00  0.00      A     
ATOM    356  HB  ILE A  29       3.003  -9.383  -0.852  0.00  0.00      A     
ATOM    357  CG2 ILE A  29       3.414 -11.461  -0.740  0.00  0.00      A     
ATOM    358 HG21 ILE A  29       4.183 -12.136  -0.363  0.00  0.00      A     
ATOM    359 HG22 ILE A  29       3.219 -11.697  -1.785  0.00  0.00      A     
ATOM    360 HG23 ILE A  29       2.498 -11.629  -0.181  0.00  0.00      A     
ATOM    361  CG1 ILE A  29       4.237  -9.663   0.854  0.00  0.00      A     
ATOM    362 HG11 ILE A  29       4.694  -8.674   0.892  0.00  0.00      A     
ATOM    363 HG12 ILE A  29       4.955 -10.398   1.215  0.00  0.00      A     
ATOM    364  CD  ILE A  29       3.041  -9.646   1.816  0.00  0.00      A     
ATOM    365  HD1 ILE A  29       3.368  -9.293   2.794  0.00  0.00      A     
ATOM    366  HD2 ILE A  29       2.637 -10.651   1.932  0.00  0.00      A     
ATOM    367  HD3 ILE A  29       2.266  -8.977   1.442  0.00  0.00      A     
ATOM    368  C   ILE A  29       5.355  -8.220  -1.744  0.00  0.00      A     
ATOM    369  O   ILE A  29       4.754  -7.487  -2.535  0.00  0.00      A     
ATOM    370  N   GLU A  30       6.410  -7.796  -1.035  0.00  0.00      A     
ATOM    371  HN  GLU A  30       6.840  -8.461  -0.396  0.00  0.00      A     
ATOM    372  CA  GLU A  30       7.059  -6.479  -1.188  0.00  0.00      A     
ATOM    373  HA  GLU A  30       6.334  -5.697  -0.963  0.00  0.00      A     
ATOM    374  CB  GLU A  30       8.238  -6.344  -0.194  0.00  0.00      A     
ATOM    375  HB1 GLU A  30       8.992  -7.088  -0.444  0.00  0.00      A     
ATOM    376  HB2 GLU A  30       7.884  -6.551   0.817  0.00  0.00      A     
ATOM    377  CG  GLU A  30       8.891  -4.948  -0.210  0.00  0.00      A     
ATOM    378  HG1 GLU A  30       8.208  -4.239   0.267  0.00  0.00      A     
ATOM    379  HG2 GLU A  30       9.032  -4.618  -1.241  0.00  0.00      A     
ATOM    380  CD  GLU A  30      10.266  -4.922   0.481  0.00  0.00      A     
ATOM    381  OE1 GLU A  30      11.189  -5.615  -0.030  0.00  0.00      A     
ATOM    382  OE2 GLU A  30      10.442  -4.148   1.446  0.00  0.00      A     
ATOM    383  C   GLU A  30       7.549  -6.247  -2.629  0.00  0.00      A     
ATOM    384  O   GLU A  30       7.147  -5.272  -3.268  0.00  0.00      A     
ATOM    385  N   ARG A  31       8.377  -7.155  -3.173  0.00  0.00      A     
ATOM    386  HN  ARG A  31       8.660  -7.945  -2.593  0.00  0.00      A     
ATOM    387  CA  ARG A  31       8.938  -7.032  -4.532  0.00  0.00      A     
ATOM    388  HA  ARG A  31       9.378  -6.038  -4.617  0.00  0.00      A     
ATOM    389  CB  ARG A  31      10.053  -8.076  -4.743  0.00  0.00      A     
ATOM    390  HB1 ARG A  31       9.628  -9.080  -4.792  0.00  0.00      A     
ATOM    391  HB2 ARG A  31      10.712  -8.038  -3.873  0.00  0.00      A     
ATOM    392  CG  ARG A  31      10.921  -7.803  -5.988  0.00  0.00      A     
ATOM    393  HG1 ARG A  31      11.894  -8.265  -5.827  0.00  0.00      A     
ATOM    394  HG2 ARG A  31      11.076  -6.727  -6.083  0.00  0.00      A     
ATOM    395  CD  ARG A  31      10.350  -8.362  -7.305  0.00  0.00      A     
ATOM    396  HD1 ARG A  31       9.273  -8.217  -7.342  0.00  0.00      A     
ATOM    397  HD2 ARG A  31      10.515  -9.440  -7.331  0.00  0.00      A     
ATOM    398  NE  ARG A  31      10.929  -7.695  -8.491  0.00  0.00      A     
ATOM    399  HE  ARG A  31      10.656  -6.744  -8.684  0.00  0.00      A     
ATOM    400  CZ  ARG A  31      11.645  -8.231  -9.445  0.00  0.00      A     
ATOM    401  NH1 ARG A  31      12.118  -9.420  -9.411  0.00  0.00      A     
ATOM    402 HH11 ARG A  31      12.536  -9.789 -10.257  0.00  0.00      A     
ATOM    403 HH12 ARG A  31      12.033  -9.964  -8.565  0.00  0.00      A     
ATOM    404  NH2 ARG A  31      11.925  -7.548 -10.488  0.00  0.00      A     
ATOM    405 HH21 ARG A  31      12.607  -7.898 -11.146  0.00  0.00      A     
ATOM    406 HH22 ARG A  31      11.657  -6.574 -10.515  0.00  0.00      A     
ATOM    407  C   ARG A  31       7.869  -7.095  -5.617  0.00  0.00      A     
ATOM    408  O   ARG A  31       7.900  -6.263  -6.520  0.00  0.00      A     
ATOM    409  N   VAL A  32       6.926  -8.043  -5.551  0.00  0.00      A     
ATOM    410  HN  VAL A  32       6.979  -8.714  -4.788  0.00  0.00      A     
ATOM    411  CA  VAL A  32       5.862  -8.179  -6.577  0.00  0.00      A     
ATOM    412  HA  VAL A  32       6.339  -8.264  -7.554  0.00  0.00      A     
ATOM    413  CB  VAL A  32       5.001  -9.443  -6.391  0.00  0.00      A     
ATOM    414  HB  VAL A  32       4.677  -9.518  -5.353  0.00  0.00      A     
ATOM    415  CG1 VAL A  32       3.761  -9.466  -7.297  0.00  0.00      A     
ATOM    416 HG11 VAL A  32       3.259 -10.425  -7.209  0.00  0.00      A     
ATOM    417 HG12 VAL A  32       4.056  -9.320  -8.338  0.00  0.00      A     
ATOM    418 HG13 VAL A  32       3.055  -8.688  -7.006  0.00  0.00      A     
ATOM    419  CG2 VAL A  32       5.821 -10.679  -6.767  0.00  0.00      A     
ATOM    420 HG21 VAL A  32       6.718 -10.743  -6.154  0.00  0.00      A     
ATOM    421 HG22 VAL A  32       6.119 -10.630  -7.814  0.00  0.00      A     
ATOM    422 HG23 VAL A  32       5.222 -11.573  -6.607  0.00  0.00      A     
ATOM    423  C   VAL A  32       4.976  -6.940  -6.666  0.00  0.00      A     
ATOM    424  O   VAL A  32       4.813  -6.410  -7.764  0.00  0.00      A     
ATOM    425  N   LYS A  33       4.457  -6.406  -5.547  0.00  0.00      A     
ATOM    426  HN  LYS A  33       4.651  -6.843  -4.652  0.00  0.00      A     
ATOM    427  CA  LYS A  33       3.681  -5.146  -5.610  0.00  0.00      A     
ATOM    428  HA  LYS A  33       2.926  -5.273  -6.388  0.00  0.00      A     
ATOM    429  CB  LYS A  33       2.908  -4.865  -4.308  0.00  0.00      A     
ATOM    430  HB1 LYS A  33       2.425  -5.797  -4.036  0.00  0.00      A     
ATOM    431  HB2 LYS A  33       2.106  -4.154  -4.518  0.00  0.00      A     
ATOM    432  CG  LYS A  33       3.731  -4.346  -3.110  0.00  0.00      A     
ATOM    433  HG1 LYS A  33       4.729  -4.770  -3.154  0.00  0.00      A     
ATOM    434  HG2 LYS A  33       3.271  -4.682  -2.181  0.00  0.00      A     
ATOM    435  CD  LYS A  33       3.805  -2.811  -3.070  0.00  0.00      A     
ATOM    436  HD1 LYS A  33       2.862  -2.423  -2.682  0.00  0.00      A     
ATOM    437  HD2 LYS A  33       3.930  -2.430  -4.078  0.00  0.00      A     
ATOM    438  CE  LYS A  33       4.965  -2.303  -2.205  0.00  0.00      A     
ATOM    439  HE1 LYS A  33       5.894  -2.749  -2.578  0.00  0.00      A     
ATOM    440  HE2 LYS A  33       4.816  -2.644  -1.175  0.00  0.00      A     
ATOM    441  NZ  LYS A  33       5.050  -0.819  -2.254  0.00  0.00      A     
ATOM    442  HZ1 LYS A  33       4.246  -0.395  -1.799  0.00  0.00      A     
ATOM    443  HZ2 LYS A  33       5.026  -0.477  -3.216  0.00  0.00      A     
ATOM    444  HZ3 LYS A  33       5.871  -0.461  -1.788  0.00  0.00      A     
ATOM    445  C   LYS A  33       4.530  -3.968  -6.084  0.00  0.00      A     
ATOM    446  O   LYS A  33       4.059  -3.179  -6.896  0.00  0.00      A     
ATOM    447  N   LEU A  34       5.783  -3.871  -5.640  0.00  0.00      A     
ATOM    448  HN  LEU A  34       6.115  -4.554  -4.968  0.00  0.00      A     
ATOM    449  CA  LEU A  34       6.682  -2.788  -6.042  0.00  0.00      A     
ATOM    450  HA  LEU A  34       6.130  -1.858  -5.911  0.00  0.00      A     
ATOM    451  CB  LEU A  34       7.875  -2.786  -5.074  0.00  0.00      A     
ATOM    452  HB1 LEU A  34       8.490  -3.667  -5.262  0.00  0.00      A     
ATOM    453  HB2 LEU A  34       7.487  -2.857  -4.058  0.00  0.00      A     
ATOM    454  CG  LEU A  34       8.760  -1.535  -5.133  0.00  0.00      A     
ATOM    455  HG  LEU A  34       9.269  -1.484  -6.089  0.00  0.00      A     
ATOM    456  CD1 LEU A  34       7.977  -0.249  -4.941  0.00  0.00      A     
ATOM    457 HD11 LEU A  34       7.364  -0.081  -5.823  0.00  0.00      A     
ATOM    458 HD12 LEU A  34       8.674   0.577  -4.852  0.00  0.00      A     
ATOM    459 HD13 LEU A  34       7.357  -0.303  -4.050  0.00  0.00      A     
ATOM    460  CD2 LEU A  34       9.790  -1.595  -4.015  0.00  0.00      A     
ATOM    461 HD21 LEU A  34       9.296  -1.603  -3.043  0.00  0.00      A     
ATOM    462 HD22 LEU A  34      10.436  -0.720  -4.076  0.00  0.00      A     
ATOM    463 HD23 LEU A  34      10.386  -2.498  -4.121  0.00  0.00      A     
ATOM    464  C   LEU A  34       7.085  -2.829  -7.534  0.00  0.00      A     
ATOM    465  O   LEU A  34       7.319  -1.777  -8.115  0.00  0.00      A     
ATOM    466  N   LEU A  35       7.085  -4.011  -8.164  0.00  0.00      A     
ATOM    467  HN  LEU A  35       6.976  -4.840  -7.590  0.00  0.00      A     
ATOM    468  CA  LEU A  35       7.195  -4.200  -9.619  0.00  0.00      A     
ATOM    469  HA  LEU A  35       7.987  -3.551  -9.995  0.00  0.00      A     
ATOM    470  CB  LEU A  35       7.611  -5.665  -9.868  0.00  0.00      A     
ATOM    471  HB1 LEU A  35       6.945  -6.323  -9.309  0.00  0.00      A     
ATOM    472  HB2 LEU A  35       8.619  -5.803  -9.477  0.00  0.00      A     
ATOM    473  CG  LEU A  35       7.578  -6.116 -11.340  0.00  0.00      A     
ATOM    474  HG  LEU A  35       6.551  -6.096 -11.703  0.00  0.00      A     
ATOM    475  CD1 LEU A  35       8.431  -5.235 -12.246  0.00  0.00      A     
ATOM    476 HD11 LEU A  35       8.121  -4.194 -12.188  0.00  0.00      A     
ATOM    477 HD12 LEU A  35       8.290  -5.556 -13.276  0.00  0.00      A     
ATOM    478 HD13 LEU A  35       9.480  -5.314 -11.967  0.00  0.00      A     
ATOM    479  CD2 LEU A  35       8.095  -7.548 -11.440  0.00  0.00      A     
ATOM    480 HD21 LEU A  35       7.459  -8.210 -10.854  0.00  0.00      A     
ATOM    481 HD22 LEU A  35       9.120  -7.605 -11.081  0.00  0.00      A     
ATOM    482 HD23 LEU A  35       8.063  -7.872 -12.480  0.00  0.00      A     
ATOM    483  C   LEU A  35       5.906  -3.830 -10.390  0.00  0.00      A     
ATOM    484  O   LEU A  35       5.944  -3.027 -11.322  0.00  0.00      A     
ATOM    485  N   LEU A  36       4.745  -4.368 -10.005  0.00  0.00      A     
ATOM    486  HN  LEU A  36       4.754  -5.046  -9.249  0.00  0.00      A     
ATOM    487  CA  LEU A  36       3.456  -4.038 -10.648  0.00  0.00      A     
ATOM    488  HA  LEU A  36       3.533  -4.254 -11.714  0.00  0.00      A     
ATOM    489  CB  LEU A  36       2.365  -4.950 -10.056  0.00  0.00      A     
ATOM    490  HB1 LEU A  36       1.417  -4.412 -10.088  0.00  0.00      A     
ATOM    491  HB2 LEU A  36       2.599  -5.162  -9.014  0.00  0.00      A     
ATOM    492  CG  LEU A  36       2.151  -6.286 -10.782  0.00  0.00      A     
ATOM    493  HG  LEU A  36       1.821  -6.084 -11.796  0.00  0.00      A     
ATOM    494  CD1 LEU A  36       3.390  -7.175 -10.819  0.00  0.00      A     
ATOM    495 HD11 LEU A  36       4.166  -6.695 -11.411  0.00  0.00      A     
ATOM    496 HD12 LEU A  36       3.136  -8.125 -11.285  0.00  0.00      A     
ATOM    497 HD13 LEU A  36       3.752  -7.360  -9.812  0.00  0.00      A     
ATOM    498  CD2 LEU A  36       1.062  -7.075 -10.064  0.00  0.00      A     
ATOM    499 HD21 LEU A  36       1.366  -7.289  -9.041  0.00  0.00      A     
ATOM    500 HD22 LEU A  36       0.893  -8.004 -10.601  0.00  0.00      A     
ATOM    501 HD23 LEU A  36       0.137  -6.506 -10.074  0.00  0.00      A     
ATOM    502  C   LEU A  36       3.102  -2.529 -10.554  0.00  0.00      A     
ATOM    503  O   LEU A  36       2.534  -1.957 -11.490  0.00  0.00      A     
ATOM    504  N   GLN A  37       3.564  -1.862  -9.486  0.00  0.00      A     
ATOM    505  HN  GLN A  37       3.989  -2.421  -8.756  0.00  0.00      A     
ATOM    506  CA  GLN A  37       3.560  -0.402  -9.299  0.00  0.00      A     
ATOM    507  HA  GLN A  37       2.535  -0.044  -9.409  0.00  0.00      A     
ATOM    508  CB  GLN A  37       4.044  -0.048  -7.875  0.00  0.00      A     
ATOM    509  HB1 GLN A  37       4.389   0.985  -7.862  0.00  0.00      A     
ATOM    510  HB2 GLN A  37       4.893  -0.677  -7.609  0.00  0.00      A     
ATOM    511  CG  GLN A  37       2.950  -0.157  -6.804  0.00  0.00      A     
ATOM    512  HG1 GLN A  37       2.587  -1.174  -6.725  0.00  0.00      A     
ATOM    513  HG2 GLN A  37       2.109   0.467  -7.099  0.00  0.00      A     
ATOM    514  CD  GLN A  37       3.445   0.286  -5.431  0.00  0.00      A     
ATOM    515  OE1 GLN A  37       4.452  -0.163  -4.901  0.00  0.00      A     
ATOM    516  NE2 GLN A  37       2.766   1.183  -4.774  0.00  0.00      A     
ATOM    517 HE21 GLN A  37       3.127   1.480  -3.872  0.00  0.00      A     
ATOM    518 HE22 GLN A  37       1.908   1.554  -5.170  0.00  0.00      A     
ATOM    519  C   GLN A  37       4.396   0.401 -10.319  0.00  0.00      A     
ATOM    520  O   GLN A  37       4.265   1.622 -10.335  0.00  0.00      A     
ATOM    521  N   VAL A  38       5.226  -0.217 -11.176  0.00  0.00      A     
ATOM    522  HN  VAL A  38       5.321  -1.222 -11.075  0.00  0.00      A     
ATOM    523  CA  VAL A  38       6.173   0.490 -12.089  0.00  0.00      A     
ATOM    524  HA  VAL A  38       5.826   1.512 -12.229  0.00  0.00      A     
ATOM    525  CB  VAL A  38       7.588   0.591 -11.483  0.00  0.00      A     
ATOM    526  HB  VAL A  38       8.228   1.081 -12.208  0.00  0.00      A     
ATOM    527  CG1 VAL A  38       7.595   1.436 -10.207  0.00  0.00      A     
ATOM    528 HG11 VAL A  38       7.088   0.901  -9.404  0.00  0.00      A     
ATOM    529 HG12 VAL A  38       7.097   2.387 -10.388  0.00  0.00      A     
ATOM    530 HG13 VAL A  38       8.625   1.628  -9.907  0.00  0.00      A     
ATOM    531  CG2 VAL A  38       8.228  -0.759 -11.172  0.00  0.00      A     
ATOM    532 HG21 VAL A  38       7.580  -1.330 -10.520  0.00  0.00      A     
ATOM    533 HG22 VAL A  38       9.167  -0.604 -10.647  0.00  0.00      A     
ATOM    534 HG23 VAL A  38       8.414  -1.316 -12.090  0.00  0.00      A     
ATOM    535  C   VAL A  38       6.329  -0.069 -13.511  0.00  0.00      A     
ATOM    536  O   VAL A  38       6.707   0.695 -14.401  0.00  0.00      A     
ATOM    537  N   GLN A  39       6.007  -1.348 -13.736  0.00  0.00      A     
ATOM    538  HN  GLN A  39       5.728  -1.866 -12.911  0.00  0.00      A     
ATOM    539  CA  GLN A  39       6.292  -2.193 -14.926  0.00  0.00      A     
ATOM    540  HA  GLN A  39       7.369  -2.330 -14.953  0.00  0.00      A     
ATOM    541  CB  GLN A  39       5.708  -3.590 -14.679  0.00  0.00      A     
ATOM    542  HB1 GLN A  39       6.076  -3.980 -13.731  0.00  0.00      A     
ATOM    543  HB2 GLN A  39       6.054  -4.264 -15.465  0.00  0.00      A     
ATOM    544  CG  GLN A  39       4.173  -3.568 -14.660  0.00  0.00      A     
ATOM    545  HG1 GLN A  39       3.785  -3.131 -15.579  0.00  0.00      A     
ATOM    546  HG2 GLN A  39       3.840  -2.966 -13.817  0.00  0.00      A     
ATOM    547  CD  GLN A  39       3.576  -4.954 -14.522  0.00  0.00      A     
ATOM    548  OE1 GLN A  39       4.231  -5.964 -14.670  0.00  0.00      A     
ATOM    549  NE2 GLN A  39       2.308  -5.061 -14.239  0.00  0.00      A     
ATOM    550 HE21 GLN A  39       1.945  -6.003 -14.125  0.00  0.00      A     
ATOM    551 HE22 GLN A  39       1.749  -4.223 -14.182  0.00  0.00      A     
ATOM    552  C   GLN A  39       5.908  -1.712 -16.353  0.00  0.00      A     
ATOM    553  O   GLN A  39       6.002  -2.480 -17.308  0.00  0.00      A     
ATOM    554  N   HIE A  40       5.482  -0.463 -16.539  0.00  0.00      A     
ATOM    555  HN  HIE A  40       5.442   0.113 -15.711  0.00  0.00      A     
ATOM    556  CA  HIE A  40       5.114   0.130 -17.842  0.00  0.00      A     
ATOM    557  HA  HIE A  40       5.350  -0.562 -18.654  0.00  0.00      A     
ATOM    558  NE2 HIE A  40       1.968   1.569 -20.860  0.00  0.00      A     
ATOM    559  HE2 HIE A  40       1.516   2.301 -21.417  0.00  0.00      A     
ATOM    560  CD2 HIE A  40       2.713   1.790 -19.725  0.00  0.00      A     
ATOM    561  HD2 HIE A  40       2.953   2.748 -19.288  0.00  0.00      A     
ATOM    562  ND1 HIE A  40       2.398  -0.414 -19.994  0.00  0.00      A     
ATOM    563  CG  HIE A  40       2.980   0.569 -19.192  0.00  0.00      A     
ATOM    564  CE1 HIE A  40       1.787   0.245 -20.993  0.00  0.00      A     
ATOM    565  HE1 HIE A  40       1.193  -0.222 -21.768  0.00  0.00      A     
ATOM    566  CB  HIE A  40       3.599   0.337 -17.843  0.00  0.00      A     
ATOM    567  HB1 HIE A  40       3.360   1.183 -17.205  0.00  0.00      A     
ATOM    568  HB2 HIE A  40       3.125  -0.550 -17.421  0.00  0.00      A     
ATOM    569  C   HIE A  40       5.893   1.416 -18.168  0.00  0.00      A     
ATOM    570  O   HIE A  40       6.192   1.687 -19.325  0.00  0.00      A     
ATOM    571  N   ALA A  41       6.392   2.123 -17.147  0.00  0.00      A     
ATOM    572  HN  ALA A  41       6.133   1.856 -16.208  0.00  0.00      A     
ATOM    573  CA  ALA A  41       7.563   2.992 -17.313  0.00  0.00      A     
ATOM    574  HA  ALA A  41       7.384   3.662 -18.154  0.00  0.00      A     
ATOM    575  CB  ALA A  41       7.701   3.842 -16.046  0.00  0.00      A     
ATOM    576  HB1 ALA A  41       6.779   4.401 -15.877  0.00  0.00      A     
ATOM    577  HB2 ALA A  41       8.525   4.544 -16.169  0.00  0.00      A     
ATOM    578  HB3 ALA A  41       7.894   3.198 -15.187  0.00  0.00      A     
ATOM    579  C   ALA A  41       8.858   2.192 -17.634  0.00  0.00      A     
ATOM    580  O   ALA A  41       9.792   2.735 -18.233  0.00  0.00      A     
ATOM    581  N   SER A  42       8.873   0.903 -17.271  0.00  0.00      A     
ATOM    582  HN  SER A  42       8.070   0.600 -16.737  0.00  0.00      A     
ATOM    583  CA  SER A  42       9.899  -0.141 -17.481  0.00  0.00      A     
ATOM    584  HA  SER A  42      10.792   0.151 -16.928  0.00  0.00      A     
ATOM    585  CB  SER A  42       9.401  -1.455 -16.874  0.00  0.00      A     
ATOM    586  HB1 SER A  42      10.026  -2.289 -17.195  0.00  0.00      A     
ATOM    587  HB2 SER A  42       8.379  -1.645 -17.190  0.00  0.00      A     
ATOM    588  OG  SER A  42       9.494  -1.344 -15.474  0.00  0.00      A     
ATOM    589  HG1 SER A  42      10.438  -1.531 -15.293  0.00  0.00      A     
ATOM    590  C   SER A  42      10.355  -0.405 -18.922  0.00  0.00      A     
ATOM    591  O   SER A  42      10.022  -1.423 -19.531  0.00  0.00      A     
ATOM    592  N   LYS A  43      11.214   0.472 -19.454  0.00  0.00      A     
ATOM    593  HN  LYS A  43      11.386   1.312 -18.915  0.00  0.00      A     
ATOM    594  CA  LYS A  43      11.913   0.301 -20.750  0.00  0.00      A     
ATOM    595  HA  LYS A  43      11.149   0.253 -21.529  0.00  0.00      A     
ATOM    596  CB  LYS A  43      12.810   1.528 -21.015  0.00  0.00      A     
ATOM    597  HB1 LYS A  43      13.773   1.210 -21.419  0.00  0.00      A     
ATOM    598  HB2 LYS A  43      13.001   2.072 -20.088  0.00  0.00      A     
ATOM    599  CG  LYS A  43      12.135   2.454 -22.033  0.00  0.00      A     
ATOM    600  HG1 LYS A  43      11.145   2.727 -21.669  0.00  0.00      A     
ATOM    601  HG2 LYS A  43      12.019   1.912 -22.973  0.00  0.00      A     
ATOM    602  CD  LYS A  43      12.943   3.730 -22.285  0.00  0.00      A     
ATOM    603  HD1 LYS A  43      13.976   3.478 -22.532  0.00  0.00      A     
ATOM    604  HD2 LYS A  43      12.923   4.356 -21.390  0.00  0.00      A     
ATOM    605  CE  LYS A  43      12.303   4.467 -23.461  0.00  0.00      A     
ATOM    606  HE1 LYS A  43      11.225   4.543 -23.287  0.00  0.00      A     
ATOM    607  HE2 LYS A  43      12.455   3.873 -24.367  0.00  0.00      A     
ATOM    608  NZ  LYS A  43      12.866   5.819 -23.635  0.00  0.00      A     
ATOM    609  HZ1 LYS A  43      12.371   6.324 -24.366  0.00  0.00      A     
ATOM    610  HZ2 LYS A  43      13.863   5.809 -23.833  0.00  0.00      A     
ATOM    611  HZ3 LYS A  43      12.677   6.387 -22.807  0.00  0.00      A     
ATOM    612  C   LYS A  43      12.684  -1.020 -20.940  0.00  0.00      A     
ATOM    613  O   LYS A  43      12.963  -1.392 -22.078  0.00  0.00      A     
ATOM    614  N   GLN A  44      12.966  -1.768 -19.872  0.00  0.00      A     
ATOM    615  HN  GLN A  44      12.716  -1.388 -18.973  0.00  0.00      A     
ATOM    616  CA  GLN A  44      13.522  -3.133 -19.913  0.00  0.00      A     
ATOM    617  HA  GLN A  44      14.509  -3.099 -20.377  0.00  0.00      A     
ATOM    618  CB  GLN A  44      13.659  -3.657 -18.475  0.00  0.00      A     
ATOM    619  HB1 GLN A  44      13.616  -4.741 -18.508  0.00  0.00      A     
ATOM    620  HB2 GLN A  44      12.810  -3.337 -17.870  0.00  0.00      A     
ATOM    621  CG  GLN A  44      14.973  -3.235 -17.805  0.00  0.00      A     
ATOM    622  HG1 GLN A  44      14.811  -2.300 -17.269  0.00  0.00      A     
ATOM    623  HG2 GLN A  44      15.742  -3.057 -18.552  0.00  0.00      A     
ATOM    624  CD  GLN A  44      15.512  -4.292 -16.847  0.00  0.00      A     
ATOM    625  OE1 GLN A  44      15.357  -5.498 -17.012  0.00  0.00      A     
ATOM    626  NE2 GLN A  44      16.178  -3.896 -15.803  0.00  0.00      A     
ATOM    627 HE21 GLN A  44      16.598  -4.594 -15.204  0.00  0.00      A     
ATOM    628 HE22 GLN A  44      16.305  -2.890 -15.648  0.00  0.00      A     
ATOM    629  C   GLN A  44      12.721  -4.189 -20.704  0.00  0.00      A     
ATOM    630  O   GLN A  44      13.299  -5.217 -21.073  0.00  0.00      A     
ATOM    631  N   ILE A  45      11.418  -3.982 -20.913  0.00  0.00      A     
ATOM    632  HN  ILE A  45      11.025  -3.101 -20.599  0.00  0.00      A     
ATOM    633  CA  ILE A  45      10.466  -4.978 -21.451  0.00  0.00      A     
ATOM    634  HA  ILE A  45      11.017  -5.720 -22.030  0.00  0.00      A     
ATOM    635  CB  ILE A  45       9.746  -5.726 -20.292  0.00  0.00      A     
ATOM    636  HB  ILE A  45       8.999  -6.391 -20.721  0.00  0.00      A     
ATOM    637  CG2 ILE A  45      10.731  -6.645 -19.557  0.00  0.00      A     
ATOM    638 HG21 ILE A  45      11.446  -6.052 -18.993  0.00  0.00      A     
ATOM    639 HG22 ILE A  45      11.268  -7.266 -20.274  0.00  0.00      A     
ATOM    640 HG23 ILE A  45      10.199  -7.307 -18.873  0.00  0.00      A     
ATOM    641  CG1 ILE A  45       9.015  -4.768 -19.323  0.00  0.00      A     
ATOM    642 HG11 ILE A  45       8.427  -4.054 -19.900  0.00  0.00      A     
ATOM    643 HG12 ILE A  45       9.746  -4.209 -18.738  0.00  0.00      A     
ATOM    644  CD  ILE A  45       8.059  -5.484 -18.359  0.00  0.00      A     
ATOM    645  HD1 ILE A  45       7.534  -4.744 -17.757  0.00  0.00      A     
ATOM    646  HD2 ILE A  45       8.610  -6.145 -17.692  0.00  0.00      A     
ATOM    647  HD3 ILE A  45       7.328  -6.064 -18.925  0.00  0.00      A     
ATOM    648  C   ILE A  45       9.459  -4.351 -22.438  0.00  0.00      A     
ATOM    649  O   ILE A  45       9.598  -3.200 -22.844  0.00  0.00      A     
ATOM    650  N   THR A  46       8.436  -5.120 -22.819  0.00  0.00      A     
ATOM    651  HN  THR A  46       8.380  -6.046 -22.427  0.00  0.00      A     
ATOM    652  CA  THR A  46       7.263  -4.679 -23.604  0.00  0.00      A     
ATOM    653  HA  THR A  46       7.253  -3.591 -23.649  0.00  0.00      A     
ATOM    654  CB  THR A  46       7.278  -5.203 -25.056  0.00  0.00      A     
ATOM    655  HB  THR A  46       6.577  -4.609 -25.636  0.00  0.00      A     
ATOM    656  CG2 THR A  46       8.636  -5.118 -25.748  0.00  0.00      A     
ATOM    657 HG21 THR A  46       9.010  -4.096 -25.696  0.00  0.00      A     
ATOM    658 HG22 THR A  46       8.527  -5.402 -26.795  0.00  0.00      A     
ATOM    659 HG23 THR A  46       9.348  -5.791 -25.272  0.00  0.00      A     
ATOM    660  OG1 THR A  46       6.852  -6.543 -25.136  0.00  0.00      A     
ATOM    661  HG1 THR A  46       6.000  -6.513 -25.599  0.00  0.00      A     
ATOM    662  C   THR A  46       5.962  -5.122 -22.926  0.00  0.00      A     
ATOM    663  O   THR A  46       5.975  -5.996 -22.057  0.00  0.00      A     
ATOM    664  N   ALA A  47       4.820  -4.549 -23.313  0.00  0.00      A     
ATOM    665  HN  ALA A  47       4.876  -3.782 -23.975  0.00  0.00      A     
ATOM    666  CA  ALA A  47       3.510  -4.860 -22.718  0.00  0.00      A     
ATOM    667  HA  ALA A  47       3.525  -4.525 -21.681  0.00  0.00      A     
ATOM    668  CB  ALA A  47       2.462  -4.023 -23.454  0.00  0.00      A     
ATOM    669  HB1 ALA A  47       1.483  -4.199 -23.008  0.00  0.00      A     
ATOM    670  HB2 ALA A  47       2.434  -4.297 -24.509  0.00  0.00      A     
ATOM    671  HB3 ALA A  47       2.702  -2.962 -23.363  0.00  0.00      A     
ATOM    672  C   ALA A  47       3.138  -6.369 -22.681  0.00  0.00      A     
ATOM    673  O   ALA A  47       2.588  -6.848 -21.689  0.00  0.00      A     
ATOM    674  N   ASP A  48       3.511  -7.149 -23.703  0.00  0.00      A     
ATOM    675  HN  ASP A  48       3.942  -6.695 -24.497  0.00  0.00      A     
ATOM    676  CA  ASP A  48       3.330  -8.616 -23.760  0.00  0.00      A     
ATOM    677  HA  ASP A  48       2.279  -8.833 -23.559  0.00  0.00      A     
ATOM    678  CB  ASP A  48       3.658  -9.083 -25.190  0.00  0.00      A     
ATOM    679  HB1 ASP A  48       4.739  -9.041 -25.343  0.00  0.00      A     
ATOM    680  HB2 ASP A  48       3.195  -8.410 -25.909  0.00  0.00      A     
ATOM    681  CG  ASP A  48       3.140 -10.493 -25.475  0.00  0.00      A     
ATOM    682  OD1 ASP A  48       3.968 -11.389 -25.762  0.00  0.00      A     
ATOM    683  OD2 ASP A  48       1.904 -10.696 -25.409  0.00  0.00      A     
ATOM    684  C   ASP A  48       4.158  -9.425 -22.725  0.00  0.00      A     
ATOM    685  O   ASP A  48       3.996 -10.639 -22.602  0.00  0.00      A     
ATOM    686  N   LYS A  49       5.049  -8.761 -21.976  0.00  0.00      A     
ATOM    687  HN  LYS A  49       5.123  -7.763 -22.156  0.00  0.00      A     
ATOM    688  CA  LYS A  49       6.072  -9.360 -21.090  0.00  0.00      A     
ATOM    689  HA  LYS A  49       5.952 -10.445 -21.072  0.00  0.00      A     
ATOM    690  CB  LYS A  49       7.468  -9.047 -21.666  0.00  0.00      A     
ATOM    691  HB1 LYS A  49       8.227  -9.534 -21.051  0.00  0.00      A     
ATOM    692  HB2 LYS A  49       7.631  -7.972 -21.621  0.00  0.00      A     
ATOM    693  CG  LYS A  49       7.639  -9.515 -23.121  0.00  0.00      A     
ATOM    694  HG1 LYS A  49       6.879  -9.059 -23.755  0.00  0.00      A     
ATOM    695  HG2 LYS A  49       7.522 -10.599 -23.156  0.00  0.00      A     
ATOM    696  CD  LYS A  49       9.013  -9.116 -23.678  0.00  0.00      A     
ATOM    697  HD1 LYS A  49       9.798  -9.611 -23.106  0.00  0.00      A     
ATOM    698  HD2 LYS A  49       9.138  -8.037 -23.577  0.00  0.00      A     
ATOM    699  CE  LYS A  49       9.148  -9.475 -25.162  0.00  0.00      A     
ATOM    700  HE1 LYS A  49      10.122  -9.123 -25.517  0.00  0.00      A     
ATOM    701  HE2 LYS A  49       8.372  -8.944 -25.726  0.00  0.00      A     
ATOM    702  NZ  LYS A  49       9.032 -10.937 -25.374  0.00  0.00      A     
ATOM    703  HZ1 LYS A  49       9.199 -11.205 -26.339  0.00  0.00      A     
ATOM    704  HZ2 LYS A  49       8.100 -11.284 -25.153  0.00  0.00      A     
ATOM    705  HZ3 LYS A  49       9.722 -11.452 -24.834  0.00  0.00      A     
ATOM    706  C   LYS A  49       5.958  -8.913 -19.622  0.00  0.00      A     
ATOM    707  O   LYS A  49       6.781  -9.299 -18.796  0.00  0.00      A     
ATOM    708  N   GLN A  50       4.939  -8.118 -19.297  0.00  0.00      A     
ATOM    709  HN  GLN A  50       4.317  -7.871 -20.052  0.00  0.00      A     
ATOM    710  CA  GLN A  50       4.584  -7.655 -17.941  0.00  0.00      A     
ATOM    711  HA  GLN A  50       5.470  -7.222 -17.474  0.00  0.00      A     
ATOM    712  CB  GLN A  50       3.536  -6.533 -18.095  0.00  0.00      A     
ATOM    713  HB1 GLN A  50       3.084  -6.288 -17.135  0.00  0.00      A     
ATOM    714  HB2 GLN A  50       2.744  -6.867 -18.769  0.00  0.00      A     
ATOM    715  CG  GLN A  50       4.203  -5.259 -18.644  0.00  0.00      A     
ATOM    716  HG1 GLN A  50       4.744  -5.481 -19.562  0.00  0.00      A     
ATOM    717  HG2 GLN A  50       4.924  -4.904 -17.907  0.00  0.00      A     
ATOM    718  CD  GLN A  50       3.230  -4.131 -18.955  0.00  0.00      A     
ATOM    719  OE1 GLN A  50       2.079  -4.321 -19.307  0.00  0.00      A     
ATOM    720  NE2 GLN A  50       3.662  -2.903 -18.883  0.00  0.00      A     
ATOM    721 HE21 GLN A  50       3.033  -2.172 -19.200  0.00  0.00      A     
ATOM    722 HE22 GLN A  50       4.597  -2.718 -18.545  0.00  0.00      A     
ATOM    723  C   GLN A  50       4.127  -8.791 -16.989  0.00  0.00      A     
ATOM    724  O   GLN A  50       4.211  -9.976 -17.321  0.00  0.00      A     
ATOM    725  N   TYR A  51       3.654  -8.443 -15.792  0.00  0.00      A     
ATOM    726  HN  TYR A  51       3.642  -7.452 -15.577  0.00  0.00      A     
ATOM    727  CA  TYR A  51       3.384  -9.332 -14.651  0.00  0.00      A     
ATOM    728  HA  TYR A  51       3.401 -10.374 -14.973  0.00  0.00      A     
ATOM    729  CB  TYR A  51       4.515  -9.120 -13.622  0.00  0.00      A     
ATOM    730  HB1 TYR A  51       4.322  -9.723 -12.738  0.00  0.00      A     
ATOM    731  HB2 TYR A  51       4.497  -8.084 -13.294  0.00  0.00      A     
ATOM    732  CG  TYR A  51       5.920  -9.422 -14.116  0.00  0.00      A     
ATOM    733  CD1 TYR A  51       6.502 -10.682 -13.874  0.00  0.00      A     
ATOM    734  HD1 TYR A  51       5.948 -11.438 -13.337  0.00  0.00      A     
ATOM    735  CE1 TYR A  51       7.801 -10.959 -14.346  0.00  0.00      A     
ATOM    736  HE1 TYR A  51       8.252 -11.925 -14.186  0.00  0.00      A     
ATOM    737  CZ  TYR A  51       8.505  -9.986 -15.081  0.00  0.00      A     
ATOM    738  OH  TYR A  51       9.722 -10.270 -15.599  0.00  0.00      A     
ATOM    739  HH  TYR A  51       9.981 -11.202 -15.456  0.00  0.00      A     
ATOM    740  CE2 TYR A  51       7.934  -8.720 -15.305  0.00  0.00      A     
ATOM    741  HE2 TYR A  51       8.488  -7.991 -15.875  0.00  0.00      A     
ATOM    742  CD2 TYR A  51       6.648  -8.434 -14.810  0.00  0.00      A     
ATOM    743  HD2 TYR A  51       6.211  -7.460 -14.977  0.00  0.00      A     
ATOM    744  C   TYR A  51       1.999  -9.039 -14.022  0.00  0.00      A     
ATOM    745  O   TYR A  51       1.679  -7.888 -13.709  0.00  0.00      A     
ATOM    746  N   LYS A  52       1.165 -10.078 -13.841  0.00  0.00      A     
ATOM    747  HN  LYS A  52       1.494 -10.987 -14.157  0.00  0.00      A     
ATOM    748  CA  LYS A  52      -0.235  -9.997 -13.349  0.00  0.00      A     
ATOM    749  HA  LYS A  52      -0.662  -9.035 -13.641  0.00  0.00      A     
ATOM    750  CB  LYS A  52      -1.089 -11.116 -13.989  0.00  0.00      A     
ATOM    751  HB1 LYS A  52      -2.140 -10.935 -13.757  0.00  0.00      A     
ATOM    752  HB2 LYS A  52      -0.808 -12.064 -13.532  0.00  0.00      A     
ATOM    753  CG  LYS A  52      -0.940 -11.247 -15.515  0.00  0.00      A     
ATOM    754  HG1 LYS A  52       0.114 -11.322 -15.750  0.00  0.00      A     
ATOM    755  HG2 LYS A  52      -1.337 -10.356 -16.000  0.00  0.00      A     
ATOM    756  CD  LYS A  52      -1.646 -12.495 -16.072  0.00  0.00      A     
ATOM    757  HD1 LYS A  52      -2.714 -12.286 -16.152  0.00  0.00      A     
ATOM    758  HD2 LYS A  52      -1.516 -13.332 -15.384  0.00  0.00      A     
ATOM    759  CE  LYS A  52      -1.108 -12.916 -17.451  0.00  0.00      A     
ATOM    760  HE1 LYS A  52      -1.203 -12.075 -18.147  0.00  0.00      A     
ATOM    761  HE2 LYS A  52      -1.729 -13.734 -17.826  0.00  0.00      A     
ATOM    762  NZ  LYS A  52       0.309 -13.360 -17.371  0.00  0.00      A     
ATOM    763  HZ1 LYS A  52       0.912 -12.570 -17.153  0.00  0.00      A     
ATOM    764  HZ2 LYS A  52       0.653 -13.754 -18.242  0.00  0.00      A     
ATOM    765  HZ3 LYS A  52       0.451 -14.036 -16.616  0.00  0.00      A     
ATOM    766  C   LYS A  52      -0.387 -10.084 -11.819  0.00  0.00      A     
ATOM    767  O   LYS A  52      -1.353  -9.559 -11.271  0.00  0.00      A     
ATOM    768  N   GLY A  53       0.536 -10.744 -11.109  0.00  0.00      A     
ATOM    769  HN  GLY A  53       1.331 -11.131 -11.610  0.00  0.00      A     
ATOM    770  CA  GLY A  53       0.456 -10.925  -9.646  0.00  0.00      A     
ATOM    771  HA1 GLY A  53      -0.583 -11.108  -9.368  0.00  0.00      A     
ATOM    772  HA2 GLY A  53       0.764  -9.997  -9.165  0.00  0.00      A     
ATOM    773  C   GLY A  53       1.299 -12.060  -9.043  0.00  0.00      A     
ATOM    774  O   GLY A  53       2.043 -12.751  -9.729  0.00  0.00      A     
ATOM    775  N   ILE A  54       1.177 -12.269  -7.727  0.00  0.00      A     
ATOM    776  HN  ILE A  54       0.543 -11.672  -7.219  0.00  0.00      A     
ATOM    777  CA  ILE A  54       2.036 -13.187  -6.937  0.00  0.00      A     
ATOM    778  HA  ILE A  54       3.052 -12.794  -6.991  0.00  0.00      A     
ATOM    779  CB  ILE A  54       1.640 -13.184  -5.439  0.00  0.00      A     
ATOM    780  HB  ILE A  54       2.214 -13.968  -4.941  0.00  0.00      A     
ATOM    781  CG2 ILE A  54       2.067 -11.841  -4.816  0.00  0.00      A     
ATOM    782 HG21 ILE A  54       1.499 -11.015  -5.243  0.00  0.00      A     
ATOM    783 HG22 ILE A  54       3.132 -11.675  -4.983  0.00  0.00      A     
ATOM    784 HG23 ILE A  54       1.904 -11.858  -3.739  0.00  0.00      A     
ATOM    785  CG1 ILE A  54       0.134 -13.464  -5.201  0.00  0.00      A     
ATOM    786 HG11 ILE A  54      -0.130 -14.406  -5.678  0.00  0.00      A     
ATOM    787 HG12 ILE A  54      -0.468 -12.676  -5.653  0.00  0.00      A     
ATOM    788  CD  ILE A  54      -0.266 -13.578  -3.724  0.00  0.00      A     
ATOM    789  HD1 ILE A  54      -0.174 -12.614  -3.225  0.00  0.00      A     
ATOM    790  HD2 ILE A  54       0.364 -14.313  -3.221  0.00  0.00      A     
ATOM    791  HD3 ILE A  54      -1.306 -13.900  -3.656  0.00  0.00      A     
ATOM    792  C   ILE A  54       2.172 -14.622  -7.491  0.00  0.00      A     
ATOM    793  O   ILE A  54       3.294 -15.100  -7.644  0.00  0.00      A     
ATOM    794  N   ILE A  55       1.076 -15.288  -7.873  0.00  0.00      A     
ATOM    795  HN  ILE A  55       0.179 -14.860  -7.711  0.00  0.00      A     
ATOM    796  CA  ILE A  55       1.118 -16.639  -8.488  0.00  0.00      A     
ATOM    797  HA  ILE A  55       1.859 -17.230  -7.950  0.00  0.00      A     
ATOM    798  CB  ILE A  55      -0.229 -17.384  -8.344  0.00  0.00      A     
ATOM    799  HB  ILE A  55      -0.134 -18.336  -8.871  0.00  0.00      A     
ATOM    800  CG2 ILE A  55      -0.463 -17.708  -6.858  0.00  0.00      A     
ATOM    801 HG21 ILE A  55       0.419 -18.194  -6.437  0.00  0.00      A     
ATOM    802 HG22 ILE A  55      -1.299 -18.399  -6.750  0.00  0.00      A     
ATOM    803 HG23 ILE A  55      -0.677 -16.802  -6.291  0.00  0.00      A     
ATOM    804  CG1 ILE A  55      -1.423 -16.615  -8.960  0.00  0.00      A     
ATOM    805 HG11 ILE A  55      -1.206 -16.399 -10.005  0.00  0.00      A     
ATOM    806 HG12 ILE A  55      -1.564 -15.668  -8.437  0.00  0.00      A     
ATOM    807  CD  ILE A  55      -2.747 -17.389  -8.924  0.00  0.00      A     
ATOM    808  HD1 ILE A  55      -3.505 -16.833  -9.477  0.00  0.00      A     
ATOM    809  HD2 ILE A  55      -3.092 -17.511  -7.897  0.00  0.00      A     
ATOM    810  HD3 ILE A  55      -2.620 -18.368  -9.386  0.00  0.00      A     
ATOM    811  C   ILE A  55       1.594 -16.642  -9.951  0.00  0.00      A     
ATOM    812  O   ILE A  55       2.351 -17.515 -10.354  0.00  0.00      A     
ATOM    813  N   ASP A  56       1.254 -15.614 -10.729  0.00  0.00      A     
ATOM    814  HN  ASP A  56       0.675 -14.895 -10.330  0.00  0.00      A     
ATOM    815  CA  ASP A  56       1.783 -15.385 -12.085  0.00  0.00      A     
ATOM    816  HA  ASP A  56       1.672 -16.304 -12.665  0.00  0.00      A     
ATOM    817  CB  ASP A  56       0.878 -14.315 -12.724  0.00  0.00      A     
ATOM    818  HB1 ASP A  56       0.928 -13.404 -12.130  0.00  0.00      A     
ATOM    819  HB2 ASP A  56      -0.155 -14.665 -12.676  0.00  0.00      A     
ATOM    820  CG  ASP A  56       1.192 -13.986 -14.184  0.00  0.00      A     
ATOM    821  OD1 ASP A  56       0.808 -14.754 -15.086  0.00  0.00      A     
ATOM    822  OD2 ASP A  56       1.774 -12.904 -14.437  0.00  0.00      A     
ATOM    823  C   ASP A  56       3.303 -15.047 -12.088  0.00  0.00      A     
ATOM    824  O   ASP A  56       3.978 -15.165 -13.111  0.00  0.00      A     
ATOM    825  N   CYS A  57       3.876 -14.686 -10.931  0.00  0.00      A     
ATOM    826  HN  CYS A  57       3.252 -14.461 -10.167  0.00  0.00      A     
ATOM    827  CA  CYS A  57       5.324 -14.654 -10.681  0.00  0.00      A     
ATOM    828  HA  CYS A  57       5.847 -14.396 -11.602  0.00  0.00      A     
ATOM    829  CB  CYS A  57       5.626 -13.568  -9.635  0.00  0.00      A     
ATOM    830  HB1 CYS A  57       6.679 -13.621  -9.353  0.00  0.00      A     
ATOM    831  HB2 CYS A  57       5.026 -13.729  -8.739  0.00  0.00      A     
ATOM    832  SG  CYS A  57       5.288 -11.917 -10.303  0.00  0.00      A     
ATOM    833  HG1 CYS A  57       3.969 -12.090 -10.525  0.00  0.00      A     
ATOM    834  C   CYS A  57       5.904 -16.006 -10.205  0.00  0.00      A     
ATOM    835  O   CYS A  57       6.981 -16.388 -10.667  0.00  0.00      A     
ATOM    836  N   VAL A  58       5.220 -16.730  -9.301  0.00  0.00      A     
ATOM    837  HN  VAL A  58       4.338 -16.345  -8.981  0.00  0.00      A     
ATOM    838  CA  VAL A  58       5.742 -17.931  -8.582  0.00  0.00      A     
ATOM    839  HA  VAL A  58       6.642 -17.614  -8.061  0.00  0.00      A     
ATOM    840  CB  VAL A  58       4.746 -18.422  -7.501  0.00  0.00      A     
ATOM    841  HB  VAL A  58       4.165 -17.565  -7.165  0.00  0.00      A     
ATOM    842  CG1 VAL A  58       3.764 -19.508  -7.954  0.00  0.00      A     
ATOM    843 HG11 VAL A  58       4.286 -20.449  -8.133  0.00  0.00      A     
ATOM    844 HG12 VAL A  58       3.256 -19.207  -8.863  0.00  0.00      A     
ATOM    845 HG13 VAL A  58       3.017 -19.671  -7.177  0.00  0.00      A     
ATOM    846  CG2 VAL A  58       5.462 -18.970  -6.267  0.00  0.00      A     
ATOM    847 HG21 VAL A  58       4.735 -19.175  -5.480  0.00  0.00      A     
ATOM    848 HG22 VAL A  58       6.179 -18.242  -5.890  0.00  0.00      A     
ATOM    849 HG23 VAL A  58       5.977 -19.898  -6.512  0.00  0.00      A     
ATOM    850  C   VAL A  58       6.211 -19.086  -9.474  0.00  0.00      A     
ATOM    851  O   VAL A  58       7.147 -19.796  -9.115  0.00  0.00      A     
ATOM    852  N   VAL A  59       5.627 -19.210 -10.669  0.00  0.00      A     
ATOM    853  HN  VAL A  59       4.830 -18.609 -10.838  0.00  0.00      A     
ATOM    854  CA  VAL A  59       5.970 -20.212 -11.712  0.00  0.00      A     
ATOM    855  HA  VAL A  59       6.518 -21.032 -11.246  0.00  0.00      A     
ATOM    856  CB  VAL A  59       4.697 -20.820 -12.337  0.00  0.00      A     
ATOM    857  HB  VAL A  59       4.990 -21.496 -13.137  0.00  0.00      A     
ATOM    858  CG1 VAL A  59       3.916 -21.652 -11.317  0.00  0.00      A     
ATOM    859 HG11 VAL A  59       4.567 -22.412 -10.884  0.00  0.00      A     
ATOM    860 HG12 VAL A  59       3.085 -22.151 -11.816  0.00  0.00      A     
ATOM    861 HG13 VAL A  59       3.523 -21.018 -10.524  0.00  0.00      A     
ATOM    862  CG2 VAL A  59       3.759 -19.755 -12.922  0.00  0.00      A     
ATOM    863 HG21 VAL A  59       2.941 -20.248 -13.448  0.00  0.00      A     
ATOM    864 HG22 VAL A  59       4.291 -19.122 -13.629  0.00  0.00      A     
ATOM    865 HG23 VAL A  59       3.335 -19.138 -12.132  0.00  0.00      A     
ATOM    866  C   VAL A  59       6.888 -19.682 -12.829  0.00  0.00      A     
ATOM    867  O   VAL A  59       7.169 -20.389 -13.796  0.00  0.00      A     
ATOM    868  N   ARG A  60       7.366 -18.433 -12.725  0.00  0.00      A     
ATOM    869  HN  ARG A  60       7.090 -17.923 -11.892  0.00  0.00      A     
ATOM    870  CA  ARG A  60       8.142 -17.715 -13.767  0.00  0.00      A     
ATOM    871  HA  ARG A  60       8.400 -18.391 -14.586  0.00  0.00      A     
ATOM    872  CB  ARG A  60       7.256 -16.583 -14.330  0.00  0.00      A     
ATOM    873  HB1 ARG A  60       6.891 -15.978 -13.497  0.00  0.00      A     
ATOM    874  HB2 ARG A  60       6.386 -17.027 -14.816  0.00  0.00      A     
ATOM    875  CG  ARG A  60       7.968 -15.653 -15.332  0.00  0.00      A     
ATOM    876  HG1 ARG A  60       8.231 -16.210 -16.231  0.00  0.00      A     
ATOM    877  HG2 ARG A  60       8.874 -15.238 -14.892  0.00  0.00      A     
ATOM    878  CD  ARG A  60       7.043 -14.489 -15.695  0.00  0.00      A     
ATOM    879  HD1 ARG A  60       6.700 -14.019 -14.772  0.00  0.00      A     
ATOM    880  HD2 ARG A  60       6.177 -14.883 -16.232  0.00  0.00      A     
ATOM    881  NE  ARG A  60       7.718 -13.469 -16.514  0.00  0.00      A     
ATOM    882  HE  ARG A  60       8.725 -13.476 -16.592  0.00  0.00      A     
ATOM    883  CZ  ARG A  60       7.159 -12.452 -17.116  0.00  0.00      A     
ATOM    884  NH1 ARG A  60       5.908 -12.187 -17.051  0.00  0.00      A     
ATOM    885 HH11 ARG A  60       5.572 -11.304 -17.400  0.00  0.00      A     
ATOM    886 HH12 ARG A  60       5.338 -12.735 -16.421  0.00  0.00      A     
ATOM    887  NH2 ARG A  60       7.886 -11.638 -17.778  0.00  0.00      A     
ATOM    888 HH21 ARG A  60       7.479 -10.785 -18.129  0.00  0.00      A     
ATOM    889 HH22 ARG A  60       8.887 -11.787 -17.755  0.00  0.00      A     
ATOM    890  C   ARG A  60       9.471 -17.170 -13.250  0.00  0.00      A     
ATOM    891  O   ARG A  60      10.537 -17.562 -13.728  0.00  0.00      A     
ATOM    892  N   ILE A  61       9.426 -16.270 -12.268  0.00  0.00      A     
ATOM    893  HN  ILE A  61       8.526 -16.068 -11.848  0.00  0.00      A     
ATOM    894  CA  ILE A  61      10.616 -15.519 -11.832  0.00  0.00      A     
ATOM    895  HA  ILE A  61      11.061 -15.145 -12.752  0.00  0.00      A     
ATOM    896  CB  ILE A  61      10.279 -14.229 -11.053  0.00  0.00      A     
ATOM    897  HB  ILE A  61      11.191 -13.632 -11.045  0.00  0.00      A     
ATOM    898  CG2 ILE A  61       9.230 -13.416 -11.836  0.00  0.00      A     
ATOM    899 HG21 ILE A  61       9.188 -12.394 -11.461  0.00  0.00      A     
ATOM    900 HG22 ILE A  61       8.244 -13.869 -11.745  0.00  0.00      A     
ATOM    901 HG23 ILE A  61       9.513 -13.374 -12.888  0.00  0.00      A     
ATOM    902  CG1 ILE A  61       9.855 -14.442  -9.588  0.00  0.00      A     
ATOM    903 HG11 ILE A  61      10.623 -15.021  -9.074  0.00  0.00      A     
ATOM    904 HG12 ILE A  61       8.921 -14.998  -9.542  0.00  0.00      A     
ATOM    905  CD  ILE A  61       9.687 -13.112  -8.838  0.00  0.00      A     
ATOM    906  HD1 ILE A  61      10.546 -12.464  -9.012  0.00  0.00      A     
ATOM    907  HD2 ILE A  61       9.618 -13.310  -7.775  0.00  0.00      A     
ATOM    908  HD3 ILE A  61       8.780 -12.602  -9.161  0.00  0.00      A     
ATOM    909  C   ILE A  61      11.751 -16.369 -11.217  0.00  0.00      A     
ATOM    910  O   ILE A  61      12.902 -16.013 -11.463  0.00  0.00      A     
ATOM    911  N   PRO A  62      11.523 -17.550 -10.592  0.00  0.00      A     
ATOM    912  CD  PRO A  62      10.256 -18.047 -10.062  0.00  0.00      A     
ATOM    913  HD1 PRO A  62       9.638 -18.438 -10.869  0.00  0.00      A     
ATOM    914  HD2 PRO A  62       9.714 -17.279  -9.509  0.00  0.00      A     
ATOM    915  CG  PRO A  62      10.613 -19.204  -9.138  0.00  0.00      A     
ATOM    916  HG1 PRO A  62      10.839 -18.827  -8.140  0.00  0.00      A     
ATOM    917  HG2 PRO A  62       9.817 -19.947  -9.110  0.00  0.00      A     
ATOM    918  CB  PRO A  62      11.872 -19.774  -9.776  0.00  0.00      A     
ATOM    919  HB1 PRO A  62      12.477 -20.326  -9.056  0.00  0.00      A     
ATOM    920  HB2 PRO A  62      11.592 -20.421 -10.610  0.00  0.00      A     
ATOM    921  CA  PRO A  62      12.587 -18.522 -10.287  0.00  0.00      A     
ATOM    922  HA  PRO A  62      13.183 -18.120  -9.471  0.00  0.00      A     
ATOM    923  C   PRO A  62      13.535 -18.880 -11.448  0.00  0.00      A     
ATOM    924  O   PRO A  62      14.738 -19.041 -11.229  0.00  0.00      A     
ATOM    925  N   LYS A  63      13.037 -18.938 -12.693  0.00  0.00      A     
ATOM    926  HN  LYS A  63      12.046 -18.753 -12.804  0.00  0.00      A     
ATOM    927  CA  LYS A  63      13.811 -19.344 -13.893  0.00  0.00      A     
ATOM    928  HA  LYS A  63      14.813 -19.639 -13.587  0.00  0.00      A     
ATOM    929  CB  LYS A  63      13.208 -20.607 -14.523  0.00  0.00      A     
ATOM    930  HB1 LYS A  63      13.329 -21.430 -13.818  0.00  0.00      A     
ATOM    931  HB2 LYS A  63      13.783 -20.847 -15.418  0.00  0.00      A     
ATOM    932  CG  LYS A  63      11.723 -20.504 -14.899  0.00  0.00      A     
ATOM    933  HG1 LYS A  63      11.567 -19.673 -15.588  0.00  0.00      A     
ATOM    934  HG2 LYS A  63      11.127 -20.347 -14.000  0.00  0.00      A     
ATOM    935  CD  LYS A  63      11.289 -21.811 -15.569  0.00  0.00      A     
ATOM    936  HD1 LYS A  63      11.564 -22.655 -14.933  0.00  0.00      A     
ATOM    937  HD2 LYS A  63      11.797 -21.909 -16.530  0.00  0.00      A     
ATOM    938  CE  LYS A  63       9.777 -21.829 -15.780  0.00  0.00      A     
ATOM    939  HE1 LYS A  63       9.484 -20.947 -16.359  0.00  0.00      A     
ATOM    940  HE2 LYS A  63       9.276 -21.772 -14.808  0.00  0.00      A     
ATOM    941  NZ  LYS A  63       9.375 -23.062 -16.491  0.00  0.00      A     
ATOM    942  HZ1 LYS A  63       9.680 -23.060 -17.460  0.00  0.00      A     
ATOM    943  HZ2 LYS A  63       8.361 -23.146 -16.532  0.00  0.00      A     
ATOM    944  HZ3 LYS A  63       9.720 -23.902 -16.037  0.00  0.00      A     
ATOM    945  C   LYS A  63      14.064 -18.238 -14.919  0.00  0.00      A     
ATOM    946  O   LYS A  63      15.093 -18.265 -15.590  0.00  0.00      A     
ATOM    947  N   GLU A  64      13.227 -17.207 -14.951  0.00  0.00      A     
ATOM    948  HN  GLU A  64      12.350 -17.301 -14.453  0.00  0.00      A     
ATOM    949  CA  GLU A  64      13.530 -15.926 -15.617  0.00  0.00      A     
ATOM    950  HA  GLU A  64      13.896 -16.108 -16.630  0.00  0.00      A     
ATOM    951  CB  GLU A  64      12.222 -15.131 -15.702  0.00  0.00      A     
ATOM    952  HB1 GLU A  64      11.914 -14.878 -14.690  0.00  0.00      A     
ATOM    953  HB2 GLU A  64      11.447 -15.761 -16.140  0.00  0.00      A     
ATOM    954  CG  GLU A  64      12.323 -13.848 -16.532  0.00  0.00      A     
ATOM    955  HG1 GLU A  64      12.509 -14.112 -17.575  0.00  0.00      A     
ATOM    956  HG2 GLU A  64      13.155 -13.233 -16.189  0.00  0.00      A     
ATOM    957  CD  GLU A  64      11.026 -13.049 -16.408  0.00  0.00      A     
ATOM    958  OE1 GLU A  64      10.580 -12.737 -15.281  0.00  0.00      A     
ATOM    959  OE2 GLU A  64      10.398 -12.738 -17.446  0.00  0.00      A     
ATOM    960  C   GLU A  64      14.602 -15.095 -14.875  0.00  0.00      A     
ATOM    961  O   GLU A  64      15.509 -14.552 -15.493  0.00  0.00      A     
ATOM    962  N   GLN A  65      14.548 -15.031 -13.540  0.00  0.00      A     
ATOM    963  HN  GLN A  65      13.788 -15.516 -13.079  0.00  0.00      A     
ATOM    964  CA  GLN A  65      15.327 -14.085 -12.718  0.00  0.00      A     
ATOM    965  HA  GLN A  65      16.111 -13.631 -13.324  0.00  0.00      A     
ATOM    966  CB  GLN A  65      14.379 -12.968 -12.241  0.00  0.00      A     
ATOM    967  HB1 GLN A  65      14.945 -12.280 -11.617  0.00  0.00      A     
ATOM    968  HB2 GLN A  65      13.600 -13.427 -11.639  0.00  0.00      A     
ATOM    969  CG  GLN A  65      13.687 -12.131 -13.321  0.00  0.00      A     
ATOM    970  HG1 GLN A  65      13.139 -12.786 -13.990  0.00  0.00      A     
ATOM    971  HG2 GLN A  65      14.427 -11.581 -13.891  0.00  0.00      A     
ATOM    972  CD  GLN A  65      12.708 -11.131 -12.720  0.00  0.00      A     
ATOM    973  OE1 GLN A  65      13.028 -10.315 -11.866  0.00  0.00      A     
ATOM    974  NE2 GLN A  65      11.466 -11.146 -13.119  0.00  0.00      A     
ATOM    975 HE21 GLN A  65      10.860 -10.418 -12.803  0.00  0.00      A     
ATOM    976 HE22 GLN A  65      11.199 -11.757 -13.893  0.00  0.00      A     
ATOM    977  C   GLN A  65      16.036 -14.708 -11.488  0.00  0.00      A     
ATOM    978  O   GLN A  65      16.798 -14.015 -10.814  0.00  0.00      A     
ATOM    979  N   GLY A  66      15.793 -15.982 -11.161  0.00  0.00      A     
ATOM    980  HN  GLY A  66      15.107 -16.462 -11.725  0.00  0.00      A     
ATOM    981  CA  GLY A  66      16.270 -16.661  -9.937  0.00  0.00      A     
ATOM    982  HA1 GLY A  66      17.185 -16.186  -9.587  0.00  0.00      A     
ATOM    983  HA2 GLY A  66      16.508 -17.697 -10.161  0.00  0.00      A     
ATOM    984  C   GLY A  66      15.259 -16.635  -8.779  0.00  0.00      A     
ATOM    985  O   GLY A  66      14.438 -15.724  -8.709  0.00  0.00      A     
ATOM    986  N   VAL A  67      15.296 -17.580  -7.829  0.00  0.00      A     
ATOM    987  HN  VAL A  67      15.971 -18.333  -7.915  0.00  0.00      A     
ATOM    988  CA  VAL A  67      14.434 -17.515  -6.606  0.00  0.00      A     
ATOM    989  HA  VAL A  67      13.391 -17.447  -6.914  0.00  0.00      A     
ATOM    990  CB  VAL A  67      14.571 -18.774  -5.732  0.00  0.00      A     
ATOM    991  HB  VAL A  67      15.626 -19.005  -5.616  0.00  0.00      A     
ATOM    992  CG1 VAL A  67      13.945 -18.635  -4.340  0.00  0.00      A     
ATOM    993 HG11 VAL A  67      14.476 -17.883  -3.759  0.00  0.00      A     
ATOM    994 HG12 VAL A  67      14.025 -19.582  -3.808  0.00  0.00      A     
ATOM    995 HG13 VAL A  67      12.894 -18.355  -4.423  0.00  0.00      A     
ATOM    996  CG2 VAL A  67      13.881 -19.962  -6.402  0.00  0.00      A     
ATOM    997 HG21 VAL A  67      12.802 -19.807  -6.434  0.00  0.00      A     
ATOM    998 HG22 VAL A  67      14.101 -20.866  -5.834  0.00  0.00      A     
ATOM    999 HG23 VAL A  67      14.253 -20.095  -7.412  0.00  0.00      A     
ATOM   1000  C   VAL A  67      14.709 -16.252  -5.778  0.00  0.00      A     
ATOM   1001  O   VAL A  67      13.774 -15.564  -5.364  0.00  0.00      A     
ATOM   1002  N   LEU A  68      15.984 -15.859  -5.677  0.00  0.00      A     
ATOM   1003  HN  LEU A  68      16.689 -16.539  -5.940  0.00  0.00      A     
ATOM   1004  CA  LEU A  68      16.455 -14.554  -5.185  0.00  0.00      A     
ATOM   1005  HA  LEU A  68      16.290 -14.529  -4.107  0.00  0.00      A     
ATOM   1006  CB  LEU A  68      17.973 -14.477  -5.458  0.00  0.00      A     
ATOM   1007  HB1 LEU A  68      18.129 -14.496  -6.538  0.00  0.00      A     
ATOM   1008  HB2 LEU A  68      18.436 -15.369  -5.044  0.00  0.00      A     
ATOM   1009  CG  LEU A  68      18.717 -13.253  -4.884  0.00  0.00      A     
ATOM   1010  HG  LEU A  68      18.289 -12.336  -5.285  0.00  0.00      A     
ATOM   1011  CD1 LEU A  68      18.670 -13.207  -3.359  0.00  0.00      A     
ATOM   1012 HD11 LEU A  68      17.644 -13.106  -3.019  0.00  0.00      A     
ATOM   1013 HD12 LEU A  68      19.235 -12.346  -3.004  0.00  0.00      A     
ATOM   1014 HD13 LEU A  68      19.099 -14.119  -2.944  0.00  0.00      A     
ATOM   1015  CD2 LEU A  68      20.186 -13.312  -5.292  0.00  0.00      A     
ATOM   1016 HD21 LEU A  68      20.262 -13.276  -6.377  0.00  0.00      A     
ATOM   1017 HD22 LEU A  68      20.642 -14.231  -4.927  0.00  0.00      A     
ATOM   1018 HD23 LEU A  68      20.719 -12.457  -4.878  0.00  0.00      A     
ATOM   1019  C   LEU A  68      15.714 -13.338  -5.781  0.00  0.00      A     
ATOM   1020  O   LEU A  68      15.651 -12.289  -5.148  0.00  0.00      A     
ATOM   1021  N   SER A  69      15.096 -13.455  -6.960  0.00  0.00      A     
ATOM   1022  HN  SER A  69      15.125 -14.353  -7.428  0.00  0.00      A     
ATOM   1023  CA  SER A  69      14.326 -12.361  -7.573  0.00  0.00      A     
ATOM   1024  HA  SER A  69      14.980 -11.498  -7.560  0.00  0.00      A     
ATOM   1025  CB  SER A  69      14.015 -12.641  -9.030  0.00  0.00      A     
ATOM   1026  HB1 SER A  69      14.918 -13.001  -9.517  0.00  0.00      A     
ATOM   1027  HB2 SER A  69      13.692 -11.719  -9.514  0.00  0.00      A     
ATOM   1028  OG  SER A  69      12.992 -13.600  -9.132  0.00  0.00      A     
ATOM   1029  HG1 SER A  69      13.411 -14.479  -9.015  0.00  0.00      A     
ATOM   1030  C   SER A  69      13.023 -11.972  -6.859  0.00  0.00      A     
ATOM   1031  O   SER A  69      12.591 -10.822  -6.985  0.00  0.00      A     
ATOM   1032  N   PHE A  70      12.429 -12.853  -6.046  0.00  0.00      A     
ATOM   1033  HN  PHE A  70      12.797 -13.799  -6.010  0.00  0.00      A     
ATOM   1034  CA  PHE A  70      11.412 -12.460  -5.052  0.00  0.00      A     
ATOM   1035  HA  PHE A  70      10.641 -11.866  -5.542  0.00  0.00      A     
ATOM   1036  CB  PHE A  70      10.754 -13.711  -4.452  0.00  0.00      A     
ATOM   1037  HB1 PHE A  70      10.404 -13.474  -3.449  0.00  0.00      A     
ATOM   1038  HB2 PHE A  70      11.505 -14.491  -4.349  0.00  0.00      A     
ATOM   1039  CG  PHE A  70       9.567 -14.265  -5.216  0.00  0.00      A     
ATOM   1040  CD1 PHE A  70       8.425 -13.467  -5.433  0.00  0.00      A     
ATOM   1041  HD1 PHE A  70       8.408 -12.439  -5.107  0.00  0.00      A     
ATOM   1042  CE1 PHE A  70       7.288 -14.014  -6.052  0.00  0.00      A     
ATOM   1043  HE1 PHE A  70       6.402 -13.417  -6.187  0.00  0.00      A     
ATOM   1044  CZ  PHE A  70       7.289 -15.354  -6.464  0.00  0.00      A     
ATOM   1045  HZ  PHE A  70       6.397 -15.772  -6.903  0.00  0.00      A     
ATOM   1046  CE2 PHE A  70       8.432 -16.150  -6.271  0.00  0.00      A     
ATOM   1047  HE2 PHE A  70       8.433 -17.191  -6.567  0.00  0.00      A     
ATOM   1048  CD2 PHE A  70       9.567 -15.607  -5.643  0.00  0.00      A     
ATOM   1049  HD2 PHE A  70      10.427 -16.235  -5.457  0.00  0.00      A     
ATOM   1050  C   PHE A  70      11.989 -11.564  -3.936  0.00  0.00      A     
ATOM   1051  O   PHE A  70      11.292 -10.710  -3.404  0.00  0.00      A     
ATOM   1052  N   TRP A  71      13.292 -11.673  -3.665  0.00  0.00      A     
ATOM   1053  HN  TRP A  71      13.812 -12.381  -4.166  0.00  0.00      A     
ATOM   1054  CA  TRP A  71      14.074 -10.807  -2.771  0.00  0.00      A     
ATOM   1055  HA  TRP A  71      13.396 -10.293  -2.091  0.00  0.00      A     
ATOM   1056  CB  TRP A  71      15.011 -11.684  -1.917  0.00  0.00      A     
ATOM   1057  HB1 TRP A  71      15.765 -11.056  -1.442  0.00  0.00      A     
ATOM   1058  HB2 TRP A  71      15.537 -12.385  -2.562  0.00  0.00      A     
ATOM   1059  CG  TRP A  71      14.335 -12.462  -0.830  0.00  0.00      A     
ATOM   1060  CD1 TRP A  71      14.374 -12.149   0.486  0.00  0.00      A     
ATOM   1061  HD1 TRP A  71      14.903 -11.303   0.913  0.00  0.00      A     
ATOM   1062  NE1 TRP A  71      13.586 -13.036   1.191  0.00  0.00      A     
ATOM   1063  HE1 TRP A  71      13.314 -12.916   2.164  0.00  0.00      A     
ATOM   1064  CE2 TRP A  71      12.988 -13.955   0.369  0.00  0.00      A     
ATOM   1065  CZ2 TRP A  71      12.072 -14.984   0.616  0.00  0.00      A     
ATOM   1066  HZ2 TRP A  71      11.710 -15.158   1.620  0.00  0.00      A     
ATOM   1067  CH2 TRP A  71      11.625 -15.765  -0.460  0.00  0.00      A     
ATOM   1068  HH2 TRP A  71      10.901 -16.552  -0.290  0.00  0.00      A     
ATOM   1069  CZ3 TRP A  71      12.117 -15.518  -1.754  0.00  0.00      A     
ATOM   1070  HZ3 TRP A  71      11.775 -16.129  -2.579  0.00  0.00      A     
ATOM   1071  CE3 TRP A  71      13.033 -14.472  -1.988  0.00  0.00      A     
ATOM   1072  HE3 TRP A  71      13.402 -14.304  -2.988  0.00  0.00      A     
ATOM   1073  CD2 TRP A  71      13.473 -13.641  -0.934  0.00  0.00      A     
ATOM   1074  C   TRP A  71      14.844  -9.701  -3.529  0.00  0.00      A     
ATOM   1075  O   TRP A  71      15.699  -9.035  -2.941  0.00  0.00      A     
ATOM   1076  N   ARG A  72      14.547  -9.451  -4.819  0.00  0.00      A     
ATOM   1077  HN  ARG A  72      13.860 -10.051  -5.257  0.00  0.00      A     
ATOM   1078  CA  ARG A  72      15.212  -8.409  -5.636  0.00  0.00      A     
ATOM   1079  HA  ARG A  72      16.276  -8.647  -5.619  0.00  0.00      A     
ATOM   1080  CB  ARG A  72      14.778  -8.482  -7.109  0.00  0.00      A     
ATOM   1081  HB1 ARG A  72      13.740  -8.170  -7.218  0.00  0.00      A     
ATOM   1082  HB2 ARG A  72      14.865  -9.508  -7.437  0.00  0.00      A     
ATOM   1083  CG  ARG A  72      15.671  -7.625  -8.015  0.00  0.00      A     
ATOM   1084  HG1 ARG A  72      16.712  -7.686  -7.692  0.00  0.00      A     
ATOM   1085  HG2 ARG A  72      15.331  -6.596  -7.928  0.00  0.00      A     
ATOM   1086  CD  ARG A  72      15.594  -8.024  -9.492  0.00  0.00      A     
ATOM   1087  HD1 ARG A  72      16.045  -7.219 -10.076  0.00  0.00      A     
ATOM   1088  HD2 ARG A  72      14.546  -8.107  -9.776  0.00  0.00      A     
ATOM   1089  NE  ARG A  72      16.302  -9.284  -9.802  0.00  0.00      A     
ATOM   1090  HE  ARG A  72      16.776  -9.789  -9.065  0.00  0.00      A     
ATOM   1091  CZ  ARG A  72      16.509  -9.777 -10.997  0.00  0.00      A     
ATOM   1092  NH1 ARG A  72      16.053  -9.287 -12.087  0.00  0.00      A     
ATOM   1093 HH11 ARG A  72      16.279  -9.771 -12.938  0.00  0.00      A     
ATOM   1094 HH12 ARG A  72      15.408  -8.510 -12.044  0.00  0.00      A     
ATOM   1095  NH2 ARG A  72      17.212 -10.828 -11.159  0.00  0.00      A     
ATOM   1096 HH21 ARG A  72      17.311 -11.197 -12.091  0.00  0.00      A     
ATOM   1097 HH22 ARG A  72      17.576 -11.289 -10.337  0.00  0.00      A     
ATOM   1098  C   ARG A  72      15.063  -7.009  -5.029  0.00  0.00      A     
ATOM   1099  O   ARG A  72      13.966  -6.447  -4.935  0.00  0.00      A     
ATOM   1100  N   GLY A  73      16.184  -6.487  -4.544  0.00  0.00      A     
ATOM   1101  HN  GLY A  73      17.030  -7.027  -4.696  0.00  0.00      A     
ATOM   1102  CA  GLY A  73      16.297  -5.252  -3.760  0.00  0.00      A     
ATOM   1103  HA1 GLY A  73      15.757  -4.450  -4.261  0.00  0.00      A     
ATOM   1104  HA2 GLY A  73      17.350  -4.979  -3.721  0.00  0.00      A     
ATOM   1105  C   GLY A  73      15.800  -5.311  -2.309  0.00  0.00      A     
ATOM   1106  O   GLY A  73      15.803  -4.283  -1.639  0.00  0.00      A     
ATOM   1107  N   ASN A  74      15.358  -6.466  -1.792  0.00  0.00      A     
ATOM   1108  HN  ASN A  74      15.430  -7.302  -2.359  0.00  0.00      A     
ATOM   1109  CA  ASN A  74      14.925  -6.618  -0.394  0.00  0.00      A     
ATOM   1110  HA  ASN A  74      14.060  -5.979  -0.253  0.00  0.00      A     
ATOM   1111  CB  ASN A  74      14.383  -8.032  -0.167  0.00  0.00      A     
ATOM   1112  HB1 ASN A  74      15.187  -8.760  -0.261  0.00  0.00      A     
ATOM   1113  HB2 ASN A  74      13.618  -8.246  -0.912  0.00  0.00      A     
ATOM   1114  CG  ASN A  74      13.741  -8.198   1.197  0.00  0.00      A     
ATOM   1115  OD1 ASN A  74      14.232  -8.938   2.030  0.00  0.00      A     
ATOM   1116  ND2 ASN A  74      12.640  -7.554   1.483  0.00  0.00      A     
ATOM   1117 HD21 ASN A  74      12.187  -7.818   2.347  0.00  0.00      A     
ATOM   1118 HD22 ASN A  74      12.205  -6.873   0.860  0.00  0.00      A     
ATOM   1119  C   ASN A  74      16.006  -6.169   0.631  0.00  0.00      A     
ATOM   1120  O   ASN A  74      15.666  -5.587   1.658  0.00  0.00      A     
ATOM   1121  N   LEU A  75      17.293  -6.286   0.275  0.00  0.00      A     
ATOM   1122  HN  LEU A  75      17.473  -6.745  -0.613  0.00  0.00      A     
ATOM   1123  CA  LEU A  75      18.479  -5.747   0.973  0.00  0.00      A     
ATOM   1124  HA  LEU A  75      18.399  -6.057   2.009  0.00  0.00      A     
ATOM   1125  CB  LEU A  75      19.706  -6.462   0.357  0.00  0.00      A     
ATOM   1126  HB1 LEU A  75      19.822  -6.131  -0.674  0.00  0.00      A     
ATOM   1127  HB2 LEU A  75      19.468  -7.526   0.331  0.00  0.00      A     
ATOM   1128  CG  LEU A  75      21.076  -6.328   1.059  0.00  0.00      A     
ATOM   1129  HG  LEU A  75      21.526  -5.364   0.838  0.00  0.00      A     
ATOM   1130  CD1 LEU A  75      21.001  -6.497   2.571  0.00  0.00      A     
ATOM   1131 HD11 LEU A  75      20.444  -5.672   3.013  0.00  0.00      A     
ATOM   1132 HD12 LEU A  75      22.004  -6.497   2.997  0.00  0.00      A     
ATOM   1133 HD13 LEU A  75      20.508  -7.436   2.798  0.00  0.00      A     
ATOM   1134  CD2 LEU A  75      22.004  -7.419   0.533  0.00  0.00      A     
ATOM   1135 HD21 LEU A  75      22.119  -7.321  -0.543  0.00  0.00      A     
ATOM   1136 HD22 LEU A  75      21.587  -8.401   0.751  0.00  0.00      A     
ATOM   1137 HD23 LEU A  75      22.981  -7.330   1.005  0.00  0.00      A     
ATOM   1138  C   LEU A  75      18.603  -4.195   1.030  0.00  0.00      A     
ATOM   1139  O   LEU A  75      19.695  -3.663   1.232  0.00  0.00      A     
ATOM   1140  N   ALA A  76      17.511  -3.449   0.852  0.00  0.00      A     
ATOM   1141  HN  ALA A  76      16.652  -3.940   0.674  0.00  0.00      A     
ATOM   1142  CA  ALA A  76      17.469  -1.982   0.960  0.00  0.00      A     
ATOM   1143  HA  ALA A  76      18.274  -1.671   1.623  0.00  0.00      A     
ATOM   1144  CB  ALA A  76      17.751  -1.397  -0.420  0.00  0.00      A     
ATOM   1145  HB1 ALA A  76      17.689  -0.313  -0.370  0.00  0.00      A     
ATOM   1146  HB2 ALA A  76      17.019  -1.769  -1.138  0.00  0.00      A     
ATOM   1147  HB3 ALA A  76      18.759  -1.665  -0.731  0.00  0.00      A     
ATOM   1148  C   ALA A  76      16.191  -1.392   1.605  0.00  0.00      A     
ATOM   1149  O   ALA A  76      15.852  -0.225   1.392  0.00  0.00      A     
ATOM   1150  N   ASN A  77      15.498  -2.163   2.446  0.00  0.00      A     
ATOM   1151  HN  ASN A  77      15.845  -3.099   2.610  0.00  0.00      A     
ATOM   1152  CA  ASN A  77      14.321  -1.692   3.199  0.00  0.00      A     
ATOM   1153  HA  ASN A  77      14.429  -0.615   3.341  0.00  0.00      A     
ATOM   1154  CB  ASN A  77      13.063  -1.920   2.335  0.00  0.00      A     
ATOM   1155  HB1 ASN A  77      12.755  -2.964   2.393  0.00  0.00      A     
ATOM   1156  HB2 ASN A  77      13.282  -1.665   1.302  0.00  0.00      A     
ATOM   1157  CG  ASN A  77      11.902  -1.035   2.693  0.00  0.00      A     
ATOM   1158  OD1 ASN A  77      12.061   0.127   3.024  0.00  0.00      A     
ATOM   1159  ND2 ASN A  77      10.701  -1.543   2.618  0.00  0.00      A     
ATOM   1160 HD21 ASN A  77       9.936  -0.953   2.966  0.00  0.00      A     
ATOM   1161 HD22 ASN A  77      10.569  -2.474   2.210  0.00  0.00      A     
ATOM   1162  C   ASN A  77      14.249  -2.258   4.638  0.00  0.00      A     
ATOM   1163  O   ASN A  77      13.177  -2.333   5.242  0.00  0.00      A     
ATOM   1164  N   VAL A  78      15.405  -2.649   5.194  0.00  0.00      A     
ATOM   1165  HN  VAL A  78      16.217  -2.709   4.587  0.00  0.00      A     
ATOM   1166  CA  VAL A  78      15.566  -3.075   6.605  0.00  0.00      A     
ATOM   1167  HA  VAL A  78      14.689  -2.715   7.143  0.00  0.00      A     
ATOM   1168  CB  VAL A  78      15.548  -4.614   6.800  0.00  0.00      A     
ATOM   1169  HB  VAL A  78      15.023  -4.796   7.736  0.00  0.00      A     
ATOM   1170  CG1 VAL A  78      14.788  -5.368   5.700  0.00  0.00      A     
ATOM   1171 HG11 VAL A  78      14.683  -6.418   5.972  0.00  0.00      A     
ATOM   1172 HG12 VAL A  78      15.330  -5.310   4.755  0.00  0.00      A     
ATOM   1173 HG13 VAL A  78      13.801  -4.931   5.575  0.00  0.00      A     
ATOM   1174  CG2 VAL A  78      16.918  -5.281   6.926  0.00  0.00      A     
ATOM   1175 HG21 VAL A  78      16.823  -6.356   6.797  0.00  0.00      A     
ATOM   1176 HG22 VAL A  78      17.343  -5.099   7.911  0.00  0.00      A     
ATOM   1177 HG23 VAL A  78      17.590  -4.910   6.168  0.00  0.00      A     
ATOM   1178  C   VAL A  78      16.746  -2.407   7.329  0.00  0.00      A     
ATOM   1179  O   VAL A  78      16.961  -2.670   8.510  0.00  0.00      A     
ATOM   1180  N   ILE A  79      17.468  -1.477   6.684  0.00  0.00      A     
ATOM   1181  HN  ILE A  79      17.296  -1.358   5.694  0.00  0.00      A     
ATOM   1182  CA  ILE A  79      18.385  -0.502   7.343  0.00  0.00      A     
ATOM   1183  HA  ILE A  79      18.514  -0.805   8.380  0.00  0.00      A     
ATOM   1184  CB  ILE A  79      19.806  -0.549   6.719  0.00  0.00      A     
ATOM   1185  HB  ILE A  79      20.042  -1.594   6.523  0.00  0.00      A     
ATOM   1186  CG2 ILE A  79      19.835   0.163   5.365  0.00  0.00      A     
ATOM   1187 HG21 ILE A  79      19.592   1.219   5.465  0.00  0.00      A     
ATOM   1188 HG22 ILE A  79      19.126  -0.332   4.709  0.00  0.00      A     
ATOM   1189 HG23 ILE A  79      20.815   0.070   4.901  0.00  0.00      A     
ATOM   1190  CG1 ILE A  79      20.900  -0.049   7.694  0.00  0.00      A     
ATOM   1191 HG11 ILE A  79      20.946  -0.742   8.531  0.00  0.00      A     
ATOM   1192 HG12 ILE A  79      20.650   0.930   8.093  0.00  0.00      A     
ATOM   1193  CD  ILE A  79      22.308   0.040   7.093  0.00  0.00      A     
ATOM   1194  HD1 ILE A  79      22.377   0.891   6.414  0.00  0.00      A     
ATOM   1195  HD2 ILE A  79      22.533  -0.877   6.551  0.00  0.00      A     
ATOM   1196  HD3 ILE A  79      23.037   0.176   7.893  0.00  0.00      A     
ATOM   1197  C   ILE A  79      17.790   0.928   7.415  0.00  0.00      A     
ATOM   1198  O   ILE A  79      18.348   1.797   8.082  0.00  0.00      A     
ATOM   1199  N   ARG A  80      16.637   1.181   6.768  0.00  0.00      A     
ATOM   1200  HN  ARG A  80      16.349   0.487   6.091  0.00  0.00      A     
ATOM   1201  CA  ARG A  80      15.831   2.426   6.857  0.00  0.00      A     
ATOM   1202  HA  ARG A  80      16.507   3.277   6.757  0.00  0.00      A     
ATOM   1203  CB  ARG A  80      14.838   2.466   5.671  0.00  0.00      A     
ATOM   1204  HB1 ARG A  80      14.185   1.592   5.703  0.00  0.00      A     
ATOM   1205  HB2 ARG A  80      15.409   2.431   4.743  0.00  0.00      A     
ATOM   1206  CG  ARG A  80      13.968   3.735   5.661  0.00  0.00      A     
ATOM   1207  HG1 ARG A  80      14.585   4.580   5.958  0.00  0.00      A     
ATOM   1208  HG2 ARG A  80      13.166   3.632   6.393  0.00  0.00      A     
ATOM   1209  CD  ARG A  80      13.366   4.060   4.286  0.00  0.00      A     
ATOM   1210  HD1 ARG A  80      14.169   4.144   3.552  0.00  0.00      A     
ATOM   1211  HD2 ARG A  80      12.878   5.034   4.346  0.00  0.00      A     
ATOM   1212  NE  ARG A  80      12.381   3.067   3.825  0.00  0.00      A     
ATOM   1213  HE  ARG A  80      12.657   2.348   3.177  0.00  0.00      A     
ATOM   1214  CZ  ARG A  80      11.113   3.018   4.140  0.00  0.00      A     
ATOM   1215  NH1 ARG A  80      10.569   3.695   5.080  0.00  0.00      A     
ATOM   1216 HH11 ARG A  80       9.712   3.228   5.396  0.00  0.00      A     
ATOM   1217 HH12 ARG A  80      11.172   4.052   5.786  0.00  0.00      A     
ATOM   1218  NH2 ARG A  80      10.332   2.220   3.532  0.00  0.00      A     
ATOM   1219 HH21 ARG A  80       9.511   1.977   4.091  0.00  0.00      A     
ATOM   1220 HH22 ARG A  80      10.765   1.433   3.079  0.00  0.00      A     
ATOM   1221  C   ARG A  80      15.106   2.653   8.195  0.00  0.00      A     
ATOM   1222  O   ARG A  80      14.909   3.809   8.576  0.00  0.00      A     
ATOM   1223  N   TYR A  81      14.735   1.607   8.936  0.00  0.00      A     
ATOM   1224  HN  TYR A  81      14.981   0.681   8.624  0.00  0.00      A     
ATOM   1225  CA  TYR A  81      14.037   1.769  10.223  0.00  0.00      A     
ATOM   1226  HA  TYR A  81      13.212   2.469  10.075  0.00  0.00      A     
ATOM   1227  CB  TYR A  81      13.407   0.445  10.681  0.00  0.00      A     
ATOM   1228  HB1 TYR A  81      14.159  -0.341  10.696  0.00  0.00      A     
ATOM   1229  HB2 TYR A  81      12.644   0.151   9.959  0.00  0.00      A     
ATOM   1230  CG  TYR A  81      12.767   0.532  12.056  0.00  0.00      A     
ATOM   1231  CD1 TYR A  81      13.413  -0.037  13.171  0.00  0.00      A     
ATOM   1232  HD1 TYR A  81      14.354  -0.554  13.047  0.00  0.00      A     
ATOM   1233  CE1 TYR A  81      12.841   0.081  14.453  0.00  0.00      A     
ATOM   1234  HE1 TYR A  81      13.320  -0.356  15.313  0.00  0.00      A     
ATOM   1235  CZ  TYR A  81      11.641   0.796  14.628  0.00  0.00      A     
ATOM   1236  OH  TYR A  81      11.126   0.955  15.874  0.00  0.00      A     
ATOM   1237  HH  TYR A  81      10.381   1.560  15.860  0.00  0.00      A     
ATOM   1238  CE2 TYR A  81      10.995   1.372  13.513  0.00  0.00      A     
ATOM   1239  HE2 TYR A  81      10.071   1.913  13.648  0.00  0.00      A     
ATOM   1240  CD2 TYR A  81      11.554   1.229  12.226  0.00  0.00      A     
ATOM   1241  HD2 TYR A  81      11.055   1.661  11.367  0.00  0.00      A     
ATOM   1242  C   TYR A  81      14.924   2.388  11.321  0.00  0.00      A     
ATOM   1243  O   TYR A  81      14.485   3.332  11.972  0.00  0.00      A     
ATOM   1244  N   PHE A  82      16.184   1.957  11.476  0.00  0.00      A     
ATOM   1245  HN  PHE A  82      16.487   1.181  10.898  0.00  0.00      A     
ATOM   1246  CA  PHE A  82      17.121   2.521  12.473  0.00  0.00      A     
ATOM   1247  HA  PHE A  82      16.700   2.306  13.456  0.00  0.00      A     
ATOM   1248  CB  PHE A  82      18.514   1.852  12.424  0.00  0.00      A     
ATOM   1249  HB1 PHE A  82      19.024   2.066  13.362  0.00  0.00      A     
ATOM   1250  HB2 PHE A  82      19.109   2.325  11.649  0.00  0.00      A     
ATOM   1251  CG  PHE A  82      18.586   0.353  12.197  0.00  0.00      A     
ATOM   1252  CD1 PHE A  82      17.774  -0.536  12.927  0.00  0.00      A     
ATOM   1253  HD1 PHE A  82      17.087  -0.157  13.669  0.00  0.00      A     
ATOM   1254  CE1 PHE A  82      17.859  -1.921  12.691  0.00  0.00      A     
ATOM   1255  HE1 PHE A  82      17.263  -2.609  13.271  0.00  0.00      A     
ATOM   1256  CZ  PHE A  82      18.751  -2.426  11.732  0.00  0.00      A     
ATOM   1257  HZ  PHE A  82      18.816  -3.492  11.559  0.00  0.00      A     
ATOM   1258  CE2 PHE A  82      19.578  -1.544  11.022  0.00  0.00      A     
ATOM   1259  HE2 PHE A  82      20.279  -1.933  10.299  0.00  0.00      A     
ATOM   1260  CD2 PHE A  82      19.498  -0.160  11.253  0.00  0.00      A     
ATOM   1261  HD2 PHE A  82      20.144   0.512  10.704  0.00  0.00      A     
ATOM   1262  C   PHE A  82      17.252   4.064  12.409  0.00  0.00      A     
ATOM   1263  O   PHE A  82      16.967   4.713  13.416  0.00  0.00      A     
ATOM   1264  N   PRO A  83      17.580   4.698  11.258  0.00  0.00      A     
ATOM   1265  CD  PRO A  83      17.969   4.098   9.992  0.00  0.00      A     
ATOM   1266  HD1 PRO A  83      17.292   3.304   9.695  0.00  0.00      A     
ATOM   1267  HD2 PRO A  83      18.991   3.726  10.055  0.00  0.00      A     
ATOM   1268  CG  PRO A  83      17.922   5.218   8.965  0.00  0.00      A     
ATOM   1269  HG1 PRO A  83      18.605   5.038   8.140  0.00  0.00      A     
ATOM   1270  HG2 PRO A  83      16.908   5.327   8.594  0.00  0.00      A     
ATOM   1271  CB  PRO A  83      18.301   6.440   9.792  0.00  0.00      A     
ATOM   1272  HB1 PRO A  83      19.382   6.475   9.917  0.00  0.00      A     
ATOM   1273  HB2 PRO A  83      17.942   7.367   9.340  0.00  0.00      A     
ATOM   1274  CA  PRO A  83      17.653   6.158  11.148  0.00  0.00      A     
ATOM   1275  HA  PRO A  83      18.293   6.560  11.933  0.00  0.00      A     
ATOM   1276  C   PRO A  83      16.284   6.840  11.254  0.00  0.00      A     
ATOM   1277  O   PRO A  83      16.167   7.858  11.926  0.00  0.00      A     
ATOM   1278  N   THR A  84      15.223   6.271  10.669  0.00  0.00      A     
ATOM   1279  HN  THR A  84      15.367   5.430  10.125  0.00  0.00      A     
ATOM   1280  CA  THR A  84      13.848   6.813  10.808  0.00  0.00      A     
ATOM   1281  HA  THR A  84      13.832   7.835  10.431  0.00  0.00      A     
ATOM   1282  CB  THR A  84      12.820   6.003  10.000  0.00  0.00      A     
ATOM   1283  HB  THR A  84      12.712   5.005  10.428  0.00  0.00      A     
ATOM   1284  CG2 THR A  84      11.454   6.681   9.942  0.00  0.00      A     
ATOM   1285 HG21 THR A  84      10.793   6.099   9.300  0.00  0.00      A     
ATOM   1286 HG22 THR A  84      11.559   7.685   9.530  0.00  0.00      A     
ATOM   1287 HG23 THR A  84      11.015   6.736  10.937  0.00  0.00      A     
ATOM   1288  OG1 THR A  84      13.232   5.883   8.662  0.00  0.00      A     
ATOM   1289  HG1 THR A  84      13.836   5.120   8.617  0.00  0.00      A     
ATOM   1290  C   THR A  84      13.402   6.858  12.273  0.00  0.00      A     
ATOM   1291  O   THR A  84      12.848   7.852  12.742  0.00  0.00      A     
ATOM   1292  N   GLN A  85      13.705   5.806  13.038  0.00  0.00      A     
ATOM   1293  HN  GLN A  85      14.148   5.005  12.595  0.00  0.00      A     
ATOM   1294  CA  GLN A  85      13.423   5.715  14.471  0.00  0.00      A     
ATOM   1295  HA  GLN A  85      12.434   6.142  14.621  0.00  0.00      A     
ATOM   1296  CB  GLN A  85      13.359   4.229  14.864  0.00  0.00      A     
ATOM   1297  HB1 GLN A  85      14.357   3.794  14.790  0.00  0.00      A     
ATOM   1298  HB2 GLN A  85      12.710   3.707  14.159  0.00  0.00      A     
ATOM   1299  CG  GLN A  85      12.814   3.985  16.279  0.00  0.00      A     
ATOM   1300  HG1 GLN A  85      13.506   4.409  17.001  0.00  0.00      A     
ATOM   1301  HG2 GLN A  85      12.769   2.914  16.458  0.00  0.00      A     
ATOM   1302  CD  GLN A  85      11.424   4.567  16.512  0.00  0.00      A     
ATOM   1303  OE1 GLN A  85      10.392   3.960  16.275  0.00  0.00      A     
ATOM   1304  NE2 GLN A  85      11.327   5.787  16.981  0.00  0.00      A     
ATOM   1305 HE21 GLN A  85      10.400   6.148  17.133  0.00  0.00      A     
ATOM   1306 HE22 GLN A  85      12.166   6.331  17.123  0.00  0.00      A     
ATOM   1307  C   GLN A  85      14.398   6.525  15.355  0.00  0.00      A     
ATOM   1308  O   GLN A  85      13.971   7.019  16.403  0.00  0.00      A     
ATOM   1309  N   ALA A  86      15.648   6.741  14.930  0.00  0.00      A     
ATOM   1310  HN  ALA A  86      15.974   6.205  14.131  0.00  0.00      A     
ATOM   1311  CA  ALA A  86      16.607   7.671  15.545  0.00  0.00      A     
ATOM   1312  HA  ALA A  86      16.676   7.457  16.611  0.00  0.00      A     
ATOM   1313  CB  ALA A  86      17.988   7.446  14.909  0.00  0.00      A     
ATOM   1314  HB1 ALA A  86      18.744   8.004  15.463  0.00  0.00      A     
ATOM   1315  HB2 ALA A  86      17.994   7.785  13.874  0.00  0.00      A     
ATOM   1316  HB3 ALA A  86      18.247   6.392  14.919  0.00  0.00      A     
ATOM   1317  C   ALA A  86      16.198   9.150  15.397  0.00  0.00      A     
ATOM   1318  O   ALA A  86      16.085   9.866  16.392  0.00  0.00      A     
ATOM   1319  N   LEU A  87      15.919   9.586  14.164  0.00  0.00      A     
ATOM   1320  HN  LEU A  87      16.053   8.930  13.398  0.00  0.00      A     
ATOM   1321  CA  LEU A  87      15.443  10.931  13.819  0.00  0.00      A     
ATOM   1322  HA  LEU A  87      16.123  11.664  14.254  0.00  0.00      A     
ATOM   1323  CB  LEU A  87      15.456  11.085  12.286  0.00  0.00      A     
ATOM   1324  HB1 LEU A  87      14.996  12.038  12.023  0.00  0.00      A     
ATOM   1325  HB2 LEU A  87      14.845  10.292  11.852  0.00  0.00      A     
ATOM   1326  CG  LEU A  87      16.865  11.035  11.658  0.00  0.00      A     
ATOM   1327  HG  LEU A  87      17.390  10.134  11.968  0.00  0.00      A     
ATOM   1328  CD1 LEU A  87      16.742  11.024  10.139  0.00  0.00      A     
ATOM   1329 HD11 LEU A  87      17.735  10.989   9.690  0.00  0.00      A     
ATOM   1330 HD12 LEU A  87      16.224  11.922   9.811  0.00  0.00      A     
ATOM   1331 HD13 LEU A  87      16.185  10.141   9.825  0.00  0.00      A     
ATOM   1332  CD2 LEU A  87      17.713  12.245  12.048  0.00  0.00      A     
ATOM   1333 HD21 LEU A  87      18.658  12.220  11.507  0.00  0.00      A     
ATOM   1334 HD22 LEU A  87      17.934  12.223  13.114  0.00  0.00      A     
ATOM   1335 HD23 LEU A  87      17.188  13.166  11.805  0.00  0.00      A     
ATOM   1336  C   LEU A  87      14.059  11.252  14.411  0.00  0.00      A     
ATOM   1337  O   LEU A  87      13.772  12.416  14.670  0.00  0.00      A     
ATOM   1338  N   ASN A  88      13.241  10.237  14.704  0.00  0.00      A     
ATOM   1339  HN  ASN A  88      13.465   9.335  14.303  0.00  0.00      A     
ATOM   1340  CA  ASN A  88      12.130  10.321  15.655  0.00  0.00      A     
ATOM   1341  HA  ASN A  88      11.538  11.211  15.442  0.00  0.00      A     
ATOM   1342  CB  ASN A  88      11.245   9.083  15.394  0.00  0.00      A     
ATOM   1343  HB1 ASN A  88      11.838   8.181  15.493  0.00  0.00      A     
ATOM   1344  HB2 ASN A  88      10.885   9.128  14.366  0.00  0.00      A     
ATOM   1345  CG  ASN A  88      10.036   8.933  16.296  0.00  0.00      A     
ATOM   1346  OD1 ASN A  88       9.854   9.600  17.293  0.00  0.00      A     
ATOM   1347  ND2 ASN A  88       9.173   8.001  15.997  0.00  0.00      A     
ATOM   1348 HD21 ASN A  88       8.380   7.927  16.612  0.00  0.00      A     
ATOM   1349 HD22 ASN A  88       9.279   7.445  15.170  0.00  0.00      A     
ATOM   1350  C   ASN A  88      12.622  10.477  17.120  0.00  0.00      A     
ATOM   1351  O   ASN A  88      12.411  11.522  17.729  0.00  0.00      A     
ATOM   1352  N   PHE A  89      13.324   9.494  17.697  0.00  0.00      A     
ATOM   1353  HN  PHE A  89      13.563   8.688  17.132  0.00  0.00      A     
ATOM   1354  CA  PHE A  89      13.716   9.478  19.122  0.00  0.00      A     
ATOM   1355  HA  PHE A  89      12.809   9.400  19.722  0.00  0.00      A     
ATOM   1356  CB  PHE A  89      14.570   8.231  19.391  0.00  0.00      A     
ATOM   1357  HB1 PHE A  89      15.385   8.196  18.666  0.00  0.00      A     
ATOM   1358  HB2 PHE A  89      13.952   7.349  19.231  0.00  0.00      A     
ATOM   1359  CG  PHE A  89      15.163   8.177  20.790  0.00  0.00      A     
ATOM   1360  CD1 PHE A  89      16.492   8.593  21.009  0.00  0.00      A     
ATOM   1361  HD1 PHE A  89      17.095   8.939  20.181  0.00  0.00      A     
ATOM   1362  CE1 PHE A  89      17.039   8.568  22.304  0.00  0.00      A     
ATOM   1363  HE1 PHE A  89      18.061   8.888  22.467  0.00  0.00      A     
ATOM   1364  CZ  PHE A  89      16.262   8.120  23.386  0.00  0.00      A     
ATOM   1365  HZ  PHE A  89      16.688   8.082  24.380  0.00  0.00      A     
ATOM   1366  CE2 PHE A  89      14.938   7.700  23.172  0.00  0.00      A     
ATOM   1367  HE2 PHE A  89      14.354   7.326  24.001  0.00  0.00      A     
ATOM   1368  CD2 PHE A  89      14.385   7.738  21.878  0.00  0.00      A     
ATOM   1369  HD2 PHE A  89      13.370   7.397  21.717  0.00  0.00      A     
ATOM   1370  C   PHE A  89      14.457  10.734  19.622  0.00  0.00      A     
ATOM   1371  O   PHE A  89      14.174  11.203  20.730  0.00  0.00      A     
ATOM   1372  N   ALA A  90      15.369  11.276  18.810  0.00  0.00      A     
ATOM   1373  HN  ALA A  90      15.546  10.802  17.928  0.00  0.00      A     
ATOM   1374  CA  ALA A  90      16.160  12.480  19.086  0.00  0.00      A     
ATOM   1375  HA  ALA A  90      16.551  12.415  20.102  0.00  0.00      A     
ATOM   1376  CB  ALA A  90      17.349  12.468  18.115  0.00  0.00      A     
ATOM   1377  HB1 ALA A  90      17.917  11.544  18.233  0.00  0.00      A     
ATOM   1378  HB2 ALA A  90      18.007  13.313  18.321  0.00  0.00      A     
ATOM   1379  HB3 ALA A  90      16.994  12.537  17.085  0.00  0.00      A     
ATOM   1380  C   ALA A  90      15.380  13.816  18.997  0.00  0.00      A     
ATOM   1381  O   ALA A  90      15.916  14.856  19.385  0.00  0.00      A     
ATOM   1382  N   PHE A  91      14.130  13.796  18.514  0.00  0.00      A     
ATOM   1383  HN  PHE A  91      13.794  12.910  18.154  0.00  0.00      A     
ATOM   1384  CA  PHE A  91      13.286  14.983  18.271  0.00  0.00      A     
ATOM   1385  HA  PHE A  91      13.618  15.800  18.915  0.00  0.00      A     
ATOM   1386  CB  PHE A  91      13.483  15.415  16.808  0.00  0.00      A     
ATOM   1387  HB1 PHE A  91      12.788  16.222  16.578  0.00  0.00      A     
ATOM   1388  HB2 PHE A  91      13.217  14.571  16.173  0.00  0.00      A     
ATOM   1389  CG  PHE A  91      14.876  15.895  16.430  0.00  0.00      A     
ATOM   1390  CD1 PHE A  91      15.766  15.045  15.746  0.00  0.00      A     
ATOM   1391  HD1 PHE A  91      15.472  14.034  15.512  0.00  0.00      A     
ATOM   1392  CE1 PHE A  91      17.036  15.508  15.357  0.00  0.00      A     
ATOM   1393  HE1 PHE A  91      17.717  14.854  14.827  0.00  0.00      A     
ATOM   1394  CZ  PHE A  91      17.420  16.828  15.645  0.00  0.00      A     
ATOM   1395  HZ  PHE A  91      18.393  17.184  15.334  0.00  0.00      A     
ATOM   1396  CE2 PHE A  91      16.540  17.681  16.335  0.00  0.00      A     
ATOM   1397  HE2 PHE A  91      16.836  18.697  16.564  0.00  0.00      A     
ATOM   1398  CD2 PHE A  91      15.273  17.213  16.728  0.00  0.00      A     
ATOM   1399  HD2 PHE A  91      14.598  17.870  17.255  0.00  0.00      A     
ATOM   1400  C   PHE A  91      11.779  14.773  18.583  0.00  0.00      A     
ATOM   1401  O   PHE A  91      10.962  15.645  18.313  0.00  0.00      A     
ATOM   1402  N   LYS A  92      11.388  13.637  19.180  0.00  0.00      A     
ATOM   1403  HN  LYS A  92      12.114  12.937  19.260  0.00  0.00      A     
ATOM   1404  CA  LYS A  92      10.000  13.153  19.417  0.00  0.00      A     
ATOM   1405  HA  LYS A  92       9.622  12.780  18.463  0.00  0.00      A     
ATOM   1406  CB  LYS A  92      10.043  11.941  20.372  0.00  0.00      A     
ATOM   1407  HB1 LYS A  92      10.491  11.098  19.841  0.00  0.00      A     
ATOM   1408  HB2 LYS A  92       9.023  11.660  20.638  0.00  0.00      A     
ATOM   1409  CG  LYS A  92      10.859  12.195  21.655  0.00  0.00      A     
ATOM   1410  HG1 LYS A  92      10.508  13.105  22.142  0.00  0.00      A     
ATOM   1411  HG2 LYS A  92      11.906  12.332  21.388  0.00  0.00      A     
ATOM   1412  CD  LYS A  92      10.751  11.038  22.657  0.00  0.00      A     
ATOM   1413  HD1 LYS A  92      10.853  10.078  22.146  0.00  0.00      A     
ATOM   1414  HD2 LYS A  92       9.765  11.073  23.123  0.00  0.00      A     
ATOM   1415  CE  LYS A  92      11.826  11.172  23.745  0.00  0.00      A     
ATOM   1416  HE1 LYS A  92      11.450  10.700  24.660  0.00  0.00      A     
ATOM   1417  HE2 LYS A  92      11.990  12.233  23.960  0.00  0.00      A     
ATOM   1418  NZ  LYS A  92      13.091  10.504  23.339  0.00  0.00      A     
ATOM   1419  HZ1 LYS A  92      13.821  10.659  24.018  0.00  0.00      A     
ATOM   1420  HZ2 LYS A  92      13.420  10.816  22.425  0.00  0.00      A     
ATOM   1421  HZ3 LYS A  92      12.925   9.498  23.310  0.00  0.00      A     
ATOM   1422  C   LYS A  92       8.940  14.180  19.855  0.00  0.00      A     
ATOM   1423  O   LYS A  92       7.808  14.117  19.379  0.00  0.00      A     
ATOM   1424  N   ASP A  93       9.310  15.142  20.703  0.00  0.00      A     
ATOM   1425  HN  ASP A  93      10.256  15.095  21.040  0.00  0.00      A     
ATOM   1426  CA  ASP A  93       8.447  16.242  21.186  0.00  0.00      A     
ATOM   1427  HA  ASP A  93       7.408  16.013  20.947  0.00  0.00      A     
ATOM   1428  CB  ASP A  93       8.556  16.288  22.715  0.00  0.00      A     
ATOM   1429  HB1 ASP A  93       9.539  16.666  23.000  0.00  0.00      A     
ATOM   1430  HB2 ASP A  93       8.460  15.275  23.110  0.00  0.00      A     
ATOM   1431  CG  ASP A  93       7.462  17.156  23.331  0.00  0.00      A     
ATOM   1432  OD1 ASP A  93       7.718  18.359  23.536  0.00  0.00      A     
ATOM   1433  OD2 ASP A  93       6.361  16.609  23.581  0.00  0.00      A     
ATOM   1434  C   ASP A  93       8.758  17.609  20.519  0.00  0.00      A     
ATOM   1435  O   ASP A  93       7.857  18.421  20.297  0.00  0.00      A     
ATOM   1436  N   LYS A  94       9.994  17.787  20.022  0.00  0.00      A     
ATOM   1437  HN  LYS A  94      10.680  17.087  20.262  0.00  0.00      A     
ATOM   1438  CA  LYS A  94      10.360  18.745  18.951  0.00  0.00      A     
ATOM   1439  HA  LYS A  94      10.046  19.732  19.283  0.00  0.00      A     
ATOM   1440  CB  LYS A  94      11.895  18.738  18.784  0.00  0.00      A     
ATOM   1441  HB1 LYS A  94      12.191  17.840  18.247  0.00  0.00      A     
ATOM   1442  HB2 LYS A  94      12.356  18.682  19.770  0.00  0.00      A     
ATOM   1443  CG  LYS A  94      12.502  19.942  18.040  0.00  0.00      A     
ATOM   1444  HG1 LYS A  94      12.138  19.944  17.014  0.00  0.00      A     
ATOM   1445  HG2 LYS A  94      13.582  19.806  18.002  0.00  0.00      A     
ATOM   1446  CD  LYS A  94      12.223  21.317  18.664  0.00  0.00      A     
ATOM   1447  HD1 LYS A  94      11.163  21.549  18.557  0.00  0.00      A     
ATOM   1448  HD2 LYS A  94      12.788  22.069  18.110  0.00  0.00      A     
ATOM   1449  CE  LYS A  94      12.620  21.370  20.145  0.00  0.00      A     
ATOM   1450  HE1 LYS A  94      13.690  21.161  20.241  0.00  0.00      A     
ATOM   1451  HE2 LYS A  94      12.068  20.592  20.683  0.00  0.00      A     
ATOM   1452  NZ  LYS A  94      12.287  22.689  20.726  0.00  0.00      A     
ATOM   1453  HZ1 LYS A  94      12.830  23.440  20.315  0.00  0.00      A     
ATOM   1454  HZ2 LYS A  94      12.376  22.707  21.738  0.00  0.00      A     
ATOM   1455  HZ3 LYS A  94      11.305  22.910  20.562  0.00  0.00      A     
ATOM   1456  C   LYS A  94       9.605  18.500  17.626  0.00  0.00      A     
ATOM   1457  O   LYS A  94       9.597  19.361  16.747  0.00  0.00      A     
ATOM   1458  N   TYR A  95       8.854  17.401  17.532  0.00  0.00      A     
ATOM   1459  HN  TYR A  95       9.084  16.683  18.205  0.00  0.00      A     
ATOM   1460  CA  TYR A  95       7.812  17.097  16.537  0.00  0.00      A     
ATOM   1461  HA  TYR A  95       7.815  17.871  15.769  0.00  0.00      A     
ATOM   1462  CB  TYR A  95       8.123  15.752  15.854  0.00  0.00      A     
ATOM   1463  HB1 TYR A  95       7.355  15.573  15.105  0.00  0.00      A     
ATOM   1464  HB2 TYR A  95       8.031  14.971  16.610  0.00  0.00      A     
ATOM   1465  CG  TYR A  95       9.448  15.548  15.143  0.00  0.00      A     
ATOM   1466  CD1 TYR A  95      10.232  16.618  14.659  0.00  0.00      A     
ATOM   1467  HD1 TYR A  95       9.911  17.641  14.792  0.00  0.00      A     
ATOM   1468  CE1 TYR A  95      11.465  16.357  14.026  0.00  0.00      A     
ATOM   1469  HE1 TYR A  95      12.108  17.165  13.717  0.00  0.00      A     
ATOM   1470  CZ  TYR A  95      11.896  15.027  13.845  0.00  0.00      A     
ATOM   1471  OH  TYR A  95      13.120  14.750  13.330  0.00  0.00      A     
ATOM   1472  HH  TYR A  95      13.338  13.836  13.576  0.00  0.00      A     
ATOM   1473  CE2 TYR A  95      11.080  13.962  14.268  0.00  0.00      A     
ATOM   1474  HE2 TYR A  95      11.401  12.949  14.095  0.00  0.00      A     
ATOM   1475  CD2 TYR A  95       9.866  14.222  14.925  0.00  0.00      A     
ATOM   1476  HD2 TYR A  95       9.256  13.399  15.274  0.00  0.00      A     
ATOM   1477  C   TYR A  95       6.370  17.074  17.122  0.00  0.00      A     
ATOM   1478  O   TYR A  95       5.521  16.342  16.613  0.00  0.00      A     
ATOM   1479  N   LYS A  96       6.064  17.848  18.177  0.00  0.00      A     
ATOM   1480  HN  LYS A  96       6.832  18.362  18.603  0.00  0.00      A     
ATOM   1481  CA  LYS A  96       4.705  18.008  18.779  0.00  0.00      A     
ATOM   1482  HA  LYS A  96       3.944  17.661  18.080  0.00  0.00      A     
ATOM   1483  CB  LYS A  96       4.571  17.173  20.060  0.00  0.00      A     
ATOM   1484  HB1 LYS A  96       3.597  17.378  20.505  0.00  0.00      A     
ATOM   1485  HB2 LYS A  96       5.343  17.453  20.780  0.00  0.00      A     
ATOM   1486  CG  LYS A  96       4.649  15.677  19.772  0.00  0.00      A     
ATOM   1487  HG1 LYS A  96       5.659  15.430  19.460  0.00  0.00      A     
ATOM   1488  HG2 LYS A  96       3.949  15.431  18.972  0.00  0.00      A     
ATOM   1489  CD  LYS A  96       4.289  14.866  21.014  0.00  0.00      A     
ATOM   1490  HD1 LYS A  96       3.292  15.158  21.345  0.00  0.00      A     
ATOM   1491  HD2 LYS A  96       5.002  15.068  21.815  0.00  0.00      A     
ATOM   1492  CE  LYS A  96       4.306  13.378  20.666  0.00  0.00      A     
ATOM   1493  HE1 LYS A  96       5.346  13.041  20.595  0.00  0.00      A     
ATOM   1494  HE2 LYS A  96       3.843  13.235  19.684  0.00  0.00      A     
ATOM   1495  NZ  LYS A  96       3.566  12.611  21.690  0.00  0.00      A     
ATOM   1496  HZ1 LYS A  96       3.951  12.790  22.617  0.00  0.00      A     
ATOM   1497  HZ2 LYS A  96       3.594  11.608  21.510  0.00  0.00      A     
ATOM   1498  HZ3 LYS A  96       2.599  12.923  21.733  0.00  0.00      A     
ATOM   1499  C   LYS A  96       4.322  19.452  19.115  0.00  0.00      A     
ATOM   1500  O   LYS A  96       3.187  19.878  18.902  0.00  0.00      A     
ATOM   1501  N   GLN A  97       5.269  20.241  19.596  0.00  0.00      A     
ATOM   1502  HN  GLN A  97       6.181  19.830  19.753  0.00  0.00      A     
ATOM   1503  CA  GLN A  97       5.070  21.654  19.944  0.00  0.00      A     
ATOM   1504  HA  GLN A  97       4.162  21.734  20.542  0.00  0.00      A     
ATOM   1505  CB  GLN A  97       6.237  22.089  20.835  0.00  0.00      A     
ATOM   1506  HB1 GLN A  97       6.155  23.156  21.039  0.00  0.00      A     
ATOM   1507  HB2 GLN A  97       7.159  21.910  20.296  0.00  0.00      A     
ATOM   1508  CG  GLN A  97       6.284  21.321  22.171  0.00  0.00      A     
ATOM   1509  HG1 GLN A  97       6.413  20.256  21.979  0.00  0.00      A     
ATOM   1510  HG2 GLN A  97       5.349  21.452  22.712  0.00  0.00      A     
ATOM   1511  CD  GLN A  97       7.423  21.774  23.073  0.00  0.00      A     
ATOM   1512  OE1 GLN A  97       8.107  22.761  22.847  0.00  0.00      A     
ATOM   1513  NE2 GLN A  97       7.757  21.032  24.090  0.00  0.00      A     
ATOM   1514 HE21 GLN A  97       8.611  21.285  24.556  0.00  0.00      A     
ATOM   1515 HE22 GLN A  97       7.432  20.061  24.110  0.00  0.00      A     
ATOM   1516  C   GLN A  97       4.858  22.613  18.741  0.00  0.00      A     
ATOM   1517  O   GLN A  97       4.619  23.798  18.964  0.00  0.00      A     
ATOM   1518  N   ILE A  98       4.896  22.134  17.485  0.00  0.00      A     
ATOM   1519  HN  ILE A  98       5.258  21.197  17.369  0.00  0.00      A     
ATOM   1520  CA  ILE A  98       4.533  22.912  16.269  0.00  0.00      A     
ATOM   1521  HA  ILE A  98       4.563  23.971  16.528  0.00  0.00      A     
ATOM   1522  CB  ILE A  98       5.551  22.735  15.114  0.00  0.00      A     
ATOM   1523  HB  ILE A  98       5.176  23.314  14.270  0.00  0.00      A     
ATOM   1524  CG2 ILE A  98       6.910  23.340  15.491  0.00  0.00      A     
ATOM   1525 HG21 ILE A  98       6.774  24.290  16.001  0.00  0.00      A     
ATOM   1526 HG22 ILE A  98       7.499  23.521  14.591  0.00  0.00      A     
ATOM   1527 HG23 ILE A  98       7.462  22.666  16.138  0.00  0.00      A     
ATOM   1528  CG1 ILE A  98       5.693  21.273  14.641  0.00  0.00      A     
ATOM   1529 HG11 ILE A  98       4.717  20.917  14.321  0.00  0.00      A     
ATOM   1530 HG12 ILE A  98       6.031  20.651  15.466  0.00  0.00      A     
ATOM   1531  CD  ILE A  98       6.659  21.073  13.468  0.00  0.00      A     
ATOM   1532  HD1 ILE A  98       7.675  21.342  13.755  0.00  0.00      A     
ATOM   1533  HD2 ILE A  98       6.341  21.683  12.624  0.00  0.00      A     
ATOM   1534  HD3 ILE A  98       6.654  20.023  13.177  0.00  0.00      A     
ATOM   1535  C   ILE A  98       3.098  22.690  15.743  0.00  0.00      A     
ATOM   1536  O   ILE A  98       2.509  23.640  15.228  0.00  0.00      A     
ATOM   1537  N   PHE A  99       2.488  21.511  15.912  0.00  0.00      A     
ATOM   1538  HN  PHE A  99       3.052  20.747  16.268  0.00  0.00      A     
ATOM   1539  CA  PHE A  99       1.116  21.202  15.440  0.00  0.00      A     
ATOM   1540  HA  PHE A  99       0.564  22.128  15.278  0.00  0.00      A     
ATOM   1541  CB  PHE A  99       1.220  20.458  14.101  0.00  0.00      A     
ATOM   1542  HB1 PHE A  99       0.248  20.020  13.874  0.00  0.00      A     
ATOM   1543  HB2 PHE A  99       1.919  19.637  14.229  0.00  0.00      A     
ATOM   1544  CG  PHE A  99       1.633  21.256  12.882  0.00  0.00      A     
ATOM   1545  CD1 PHE A  99       0.798  22.277  12.393  0.00  0.00      A     
ATOM   1546  HD1 PHE A  99      -0.092  22.557  12.938  0.00  0.00      A     
ATOM   1547  CE1 PHE A  99       1.099  22.902  11.170  0.00  0.00      A     
ATOM   1548  HE1 PHE A  99       0.460  23.676  10.775  0.00  0.00      A     
ATOM   1549  CZ  PHE A  99       2.233  22.517  10.443  0.00  0.00      A     
ATOM   1550  HZ  PHE A  99       2.452  22.997   9.503  0.00  0.00      A     
ATOM   1551  CE2 PHE A  99       3.093  21.533  10.949  0.00  0.00      A     
ATOM   1552  HE2 PHE A  99       3.984  21.269  10.397  0.00  0.00      A     
ATOM   1553  CD2 PHE A  99       2.789  20.896  12.164  0.00  0.00      A     
ATOM   1554  HD2 PHE A  99       3.433  20.111  12.530  0.00  0.00      A     
ATOM   1555  C   PHE A  99       0.228  20.352  16.384  0.00  0.00      A     
ATOM   1556  O   PHE A  99      -0.990  20.323  16.203  0.00  0.00      A     
ATOM   1557  N   LEU A 100       0.792  19.671  17.384  0.00  0.00      A     
ATOM   1558  HN  LEU A 100       1.793  19.776  17.502  0.00  0.00      A     
ATOM   1559  CA  LEU A 100       0.110  18.745  18.309  0.00  0.00      A     
ATOM   1560  HA  LEU A 100      -0.969  18.854  18.183  0.00  0.00      A     
ATOM   1561  CB  LEU A 100       0.497  17.304  17.905  0.00  0.00      A     
ATOM   1562  HB1 LEU A 100       1.584  17.219  17.939  0.00  0.00      A     
ATOM   1563  HB2 LEU A 100       0.183  17.158  16.873  0.00  0.00      A     
ATOM   1564  CG  LEU A 100      -0.097  16.148  18.733  0.00  0.00      A     
ATOM   1565  HG  LEU A 100       0.254  16.202  19.757  0.00  0.00      A     
ATOM   1566  CD1 LEU A 100      -1.622  16.153  18.742  0.00  0.00      A     
ATOM   1567 HD11 LEU A 100      -1.989  15.280  19.277  0.00  0.00      A     
ATOM   1568 HD12 LEU A 100      -2.009  16.141  17.726  0.00  0.00      A     
ATOM   1569 HD13 LEU A 100      -1.982  17.043  19.255  0.00  0.00      A     
ATOM   1570  CD2 LEU A 100       0.377  14.810  18.172  0.00  0.00      A     
ATOM   1571 HD21 LEU A 100       1.467  14.788  18.167  0.00  0.00      A     
ATOM   1572 HD22 LEU A 100       0.014  14.678  17.158  0.00  0.00      A     
ATOM   1573 HD23 LEU A 100       0.017  14.003  18.808  0.00  0.00      A     
ATOM   1574  C   LEU A 100       0.412  19.122  19.777  0.00  0.00      A     
ATOM   1575  O   LEU A 100       1.065  18.388  20.520  0.00  0.00      A     
ATOM   1576  N   GLY A 101      -0.006  20.320  20.187  0.00  0.00      A     
ATOM   1577  HN  GLY A 101      -0.519  20.888  19.517  0.00  0.00      A     
ATOM   1578  CA  GLY A 101       0.417  20.956  21.445  0.00  0.00      A     
ATOM   1579  HA1 GLY A 101       1.307  21.557  21.273  0.00  0.00      A     
ATOM   1580  HA2 GLY A 101       0.659  20.187  22.177  0.00  0.00      A     
ATOM   1581  C   GLY A 101      -0.642  21.834  22.099  0.00  0.00      A     
ATOM   1582  O   GLY A 101      -0.431  23.027  22.312  0.00  0.00      A     
ATOM   1583  N   GLY A 102      -1.780  21.222  22.416  0.00  0.00      A     
ATOM   1584  HN  GLY A 102      -1.816  20.230  22.215  0.00  0.00      A     
ATOM   1585  CA  GLY A 102      -2.834  21.776  23.278  0.00  0.00      A     
ATOM   1586  HA1 GLY A 102      -3.070  22.790  22.963  0.00  0.00      A     
ATOM   1587  HA2 GLY A 102      -2.481  21.808  24.305  0.00  0.00      A     
ATOM   1588  C   GLY A 102      -4.118  20.943  23.243  0.00  0.00      A     
ATOM   1589  O   GLY A 102      -4.598  20.463  24.270  0.00  0.00      A     
ATOM   1590  N   VAL A 103      -4.597  20.653  22.035  0.00  0.00      A     
ATOM   1591  HN  VAL A 103      -4.174  21.154  21.263  0.00  0.00      A     
ATOM   1592  CA  VAL A 103      -5.669  19.680  21.726  0.00  0.00      A     
ATOM   1593  HA  VAL A 103      -6.616  20.121  22.021  0.00  0.00      A     
ATOM   1594  CB  VAL A 103      -5.746  19.423  20.212  0.00  0.00      A     
ATOM   1595  HB  VAL A 103      -6.458  18.619  20.045  0.00  0.00      A     
ATOM   1596  CG1 VAL A 103      -6.275  20.655  19.485  0.00  0.00      A     
ATOM   1597 HG11 VAL A 103      -7.244  20.942  19.893  0.00  0.00      A     
ATOM   1598 HG12 VAL A 103      -6.386  20.424  18.430  0.00  0.00      A     
ATOM   1599 HG13 VAL A 103      -5.578  21.485  19.581  0.00  0.00      A     
ATOM   1600  CG2 VAL A 103      -4.400  19.044  19.573  0.00  0.00      A     
ATOM   1601 HG21 VAL A 103      -3.670  19.843  19.701  0.00  0.00      A     
ATOM   1602 HG22 VAL A 103      -4.533  18.883  18.503  0.00  0.00      A     
ATOM   1603 HG23 VAL A 103      -4.017  18.130  20.023  0.00  0.00      A     
ATOM   1604  C   VAL A 103      -5.556  18.328  22.453  0.00  0.00      A     
ATOM   1605  O   VAL A 103      -4.463  17.778  22.584  0.00  0.00      A     
ATOM   1606  N   ASP A 104      -6.689  17.757  22.879  0.00  0.00      A     
ATOM   1607  HN  ASP A 104      -7.543  18.297  22.817  0.00  0.00      A     
ATOM   1608  CA  ASP A 104      -6.768  16.432  23.528  0.00  0.00      A     
ATOM   1609  HA  ASP A 104      -5.848  15.888  23.312  0.00  0.00      A     
ATOM   1610  CB  ASP A 104      -6.858  16.598  25.059  0.00  0.00      A     
ATOM   1611  HB1 ASP A 104      -7.817  17.047  25.314  0.00  0.00      A     
ATOM   1612  HB2 ASP A 104      -6.075  17.277  25.393  0.00  0.00      A     
ATOM   1613  CG  ASP A 104      -6.710  15.266  25.808  0.00  0.00      A     
ATOM   1614  OD1 ASP A 104      -5.588  14.929  26.254  0.00  0.00      A     
ATOM   1615  OD2 ASP A 104      -7.681  14.487  25.913  0.00  0.00      A     
ATOM   1616  C   ASP A 104      -7.945  15.559  23.035  0.00  0.00      A     
ATOM   1617  O   ASP A 104      -9.062  16.028  22.820  0.00  0.00      A     
ATOM   1618  N   LYS A 105      -7.674  14.251  22.949  0.00  0.00      A     
ATOM   1619  HN  LYS A 105      -6.712  14.008  23.110  0.00  0.00      A     
ATOM   1620  CA  LYS A 105      -8.590  13.116  22.717  0.00  0.00      A     
ATOM   1621  HA  LYS A 105      -8.729  12.995  21.641  0.00  0.00      A     
ATOM   1622  CB  LYS A 105      -7.963  11.816  23.286  0.00  0.00      A     
ATOM   1623  HB1 LYS A 105      -8.502  10.977  22.843  0.00  0.00      A     
ATOM   1624  HB2 LYS A 105      -8.139  11.768  24.362  0.00  0.00      A     
ATOM   1625  CG  LYS A 105      -6.457  11.586  23.049  0.00  0.00      A     
ATOM   1626  HG1 LYS A 105      -6.186  11.991  22.077  0.00  0.00      A     
ATOM   1627  HG2 LYS A 105      -6.280  10.510  23.026  0.00  0.00      A     
ATOM   1628  CD  LYS A 105      -5.547  12.188  24.140  0.00  0.00      A     
ATOM   1629  HD1 LYS A 105      -5.792  11.751  25.110  0.00  0.00      A     
ATOM   1630  HD2 LYS A 105      -5.690  13.261  24.203  0.00  0.00      A     
ATOM   1631  CE  LYS A 105      -4.076  11.923  23.819  0.00  0.00      A     
ATOM   1632  HE1 LYS A 105      -3.894  12.156  22.768  0.00  0.00      A     
ATOM   1633  HE2 LYS A 105      -3.868  10.857  23.966  0.00  0.00      A     
ATOM   1634  NZ  LYS A 105      -3.170  12.736  24.666  0.00  0.00      A     
ATOM   1635  HZ1 LYS A 105      -3.305  13.737  24.543  0.00  0.00      A     
ATOM   1636  HZ2 LYS A 105      -2.204  12.526  24.432  0.00  0.00      A     
ATOM   1637  HZ3 LYS A 105      -3.306  12.540  25.656  0.00  0.00      A     
ATOM   1638  C   LYS A 105     -10.003  13.267  23.306  0.00  0.00      A     
ATOM   1639  O   LYS A 105     -10.976  12.949  22.633  0.00  0.00      A     
ATOM   1640  N   ARG A 106     -10.108  13.730  24.558  0.00  0.00      A     
ATOM   1641  HN  ARG A 106      -9.230  13.993  25.003  0.00  0.00      A     
ATOM   1642  CA  ARG A 106     -11.335  13.725  25.397  0.00  0.00      A     
ATOM   1643  HA  ARG A 106     -12.008  12.924  25.083  0.00  0.00      A     
ATOM   1644  CB  ARG A 106     -10.913  13.479  26.854  0.00  0.00      A     
ATOM   1645  HB1 ARG A 106     -11.786  13.545  27.502  0.00  0.00      A     
ATOM   1646  HB2 ARG A 106     -10.230  14.280  27.144  0.00  0.00      A     
ATOM   1647  CG  ARG A 106     -10.255  12.106  27.088  0.00  0.00      A     
ATOM   1648  HG1 ARG A 106      -9.592  11.842  26.266  0.00  0.00      A     
ATOM   1649  HG2 ARG A 106     -11.032  11.345  27.153  0.00  0.00      A     
ATOM   1650  CD  ARG A 106      -9.436  12.111  28.381  0.00  0.00      A     
ATOM   1651  HD1 ARG A 106      -9.112  11.090  28.595  0.00  0.00      A     
ATOM   1652  HD2 ARG A 106     -10.072  12.455  29.199  0.00  0.00      A     
ATOM   1653  NE  ARG A 106      -8.253  12.981  28.229  0.00  0.00      A     
ATOM   1654  HE  ARG A 106      -8.034  13.329  27.300  0.00  0.00      A     
ATOM   1655  CZ  ARG A 106      -7.497  13.491  29.160  0.00  0.00      A     
ATOM   1656  NH1 ARG A 106      -7.702  13.356  30.416  0.00  0.00      A     
ATOM   1657 HH11 ARG A 106      -7.096  13.833  31.068  0.00  0.00      A     
ATOM   1658 HH12 ARG A 106      -8.613  13.038  30.714  0.00  0.00      A     
ATOM   1659  NH2 ARG A 106      -6.490  14.198  28.829  0.00  0.00      A     
ATOM   1660 HH21 ARG A 106      -6.031  14.752  29.543  0.00  0.00      A     
ATOM   1661 HH22 ARG A 106      -6.354  14.415  27.851  0.00  0.00      A     
ATOM   1662  C   ARG A 106     -12.164  15.013  25.347  0.00  0.00      A     
ATOM   1663  O   ARG A 106     -13.295  15.027  25.827  0.00  0.00      A     
ATOM   1664  N   THR A 107     -11.602  16.092  24.806  0.00  0.00      A     
ATOM   1665  HN  THR A 107     -10.647  15.984  24.493  0.00  0.00      A     
ATOM   1666  CA  THR A 107     -12.150  17.469  24.922  0.00  0.00      A     
ATOM   1667  HA  THR A 107     -13.217  17.422  25.140  0.00  0.00      A     
ATOM   1668  CB  THR A 107     -11.483  18.252  26.059  0.00  0.00      A     
ATOM   1669  HB  THR A 107     -11.825  19.288  26.037  0.00  0.00      A     
ATOM   1670  CG2 THR A 107     -11.762  17.681  27.445  0.00  0.00      A     
ATOM   1671 HG21 THR A 107     -11.340  18.342  28.202  0.00  0.00      A     
ATOM   1672 HG22 THR A 107     -11.315  16.693  27.547  0.00  0.00      A     
ATOM   1673 HG23 THR A 107     -12.838  17.608  27.602  0.00  0.00      A     
ATOM   1674  OG1 THR A 107     -10.094  18.206  25.874  0.00  0.00      A     
ATOM   1675  HG1 THR A 107      -9.703  18.782  26.557  0.00  0.00      A     
ATOM   1676  C   THR A 107     -12.015  18.318  23.659  0.00  0.00      A     
ATOM   1677  O   THR A 107     -12.780  19.262  23.488  0.00  0.00      A     
ATOM   1678  N   GLN A 108     -11.139  17.948  22.720  0.00  0.00      A     
ATOM   1679  HN  GLN A 108     -10.489  17.209  22.964  0.00  0.00      A     
ATOM   1680  CA  GLN A 108     -11.059  18.478  21.345  0.00  0.00      A     
ATOM   1681  HA  GLN A 108     -12.020  18.920  21.089  0.00  0.00      A     
ATOM   1682  CB  GLN A 108      -9.987  19.583  21.216  0.00  0.00      A     
ATOM   1683  HB1 GLN A 108     -10.028  19.951  20.190  0.00  0.00      A     
ATOM   1684  HB2 GLN A 108      -8.995  19.154  21.367  0.00  0.00      A     
ATOM   1685  CG  GLN A 108     -10.178  20.808  22.126  0.00  0.00      A     
ATOM   1686  HG1 GLN A 108     -11.238  21.024  22.229  0.00  0.00      A     
ATOM   1687  HG2 GLN A 108      -9.713  21.670  21.650  0.00  0.00      A     
ATOM   1688  CD  GLN A 108      -9.539  20.653  23.500  0.00  0.00      A     
ATOM   1689  OE1 GLN A 108      -8.398  20.236  23.643  0.00  0.00      A     
ATOM   1690  NE2 GLN A 108     -10.184  21.025  24.572  0.00  0.00      A     
ATOM   1691 HE21 GLN A 108      -9.732  20.866  25.456  0.00  0.00      A     
ATOM   1692 HE22 GLN A 108     -11.131  21.380  24.517  0.00  0.00      A     
ATOM   1693  C   GLN A 108     -10.832  17.344  20.316  0.00  0.00      A     
ATOM   1694  O   GLN A 108      -9.974  17.446  19.445  0.00  0.00      A     
ATOM   1695  N   PHE A 109     -11.572  16.236  20.457  0.00  0.00      A     
ATOM   1696  HN  PHE A 109     -12.255  16.252  21.197  0.00  0.00      A     
ATOM   1697  CA  PHE A 109     -11.441  14.958  19.723  0.00  0.00      A     
ATOM   1698  HA  PHE A 109     -10.709  14.340  20.246  0.00  0.00      A     
ATOM   1699  CB  PHE A 109     -12.803  14.247  19.827  0.00  0.00      A     
ATOM   1700  HB1 PHE A 109     -13.576  14.914  19.443  0.00  0.00      A     
ATOM   1701  HB2 PHE A 109     -13.026  14.075  20.882  0.00  0.00      A     
ATOM   1702  CG  PHE A 109     -12.917  12.919  19.099  0.00  0.00      A     
ATOM   1703  CD1 PHE A 109     -12.415  11.742  19.685  0.00  0.00      A     
ATOM   1704  HD1 PHE A 109     -11.932  11.784  20.649  0.00  0.00      A     
ATOM   1705  CE1 PHE A 109     -12.547  10.508  19.023  0.00  0.00      A     
ATOM   1706  HE1 PHE A 109     -12.151   9.606  19.467  0.00  0.00      A     
ATOM   1707  CZ  PHE A 109     -13.185  10.446  17.772  0.00  0.00      A     
ATOM   1708  HZ  PHE A 109     -13.276   9.501  17.252  0.00  0.00      A     
ATOM   1709  CE2 PHE A 109     -13.691  11.618  17.186  0.00  0.00      A     
ATOM   1710  HE2 PHE A 109     -14.178  11.564  16.222  0.00  0.00      A     
ATOM   1711  CD2 PHE A 109     -13.559  12.852  17.846  0.00  0.00      A     
ATOM   1712  HD2 PHE A 109     -13.959  13.748  17.391  0.00  0.00      A     
ATOM   1713  C   PHE A 109     -10.955  15.038  18.256  0.00  0.00      A     
ATOM   1714  O   PHE A 109      -9.946  14.421  17.904  0.00  0.00      A     
ATOM   1715  N   TRP A 110     -11.617  15.828  17.405  0.00  0.00      A     
ATOM   1716  HN  TRP A 110     -12.380  16.386  17.767  0.00  0.00      A     
ATOM   1717  CA  TRP A 110     -11.281  15.933  15.973  0.00  0.00      A     
ATOM   1718  HA  TRP A 110     -10.907  14.964  15.638  0.00  0.00      A     
ATOM   1719  CB  TRP A 110     -12.544  16.233  15.157  0.00  0.00      A     
ATOM   1720  HB1 TRP A 110     -12.577  17.293  14.903  0.00  0.00      A     
ATOM   1721  HB2 TRP A 110     -13.418  16.015  15.768  0.00  0.00      A     
ATOM   1722  CG  TRP A 110     -12.679  15.430  13.903  0.00  0.00      A     
ATOM   1723  CD1 TRP A 110     -13.424  14.308  13.790  0.00  0.00      A     
ATOM   1724  HD1 TRP A 110     -14.007  13.870  14.594  0.00  0.00      A     
ATOM   1725  NE1 TRP A 110     -13.314  13.803  12.509  0.00  0.00      A     
ATOM   1726  HE1 TRP A 110     -13.783  12.953  12.195  0.00  0.00      A     
ATOM   1727  CE2 TRP A 110     -12.512  14.594  11.720  0.00  0.00      A     
ATOM   1728  CZ2 TRP A 110     -12.143  14.522  10.373  0.00  0.00      A     
ATOM   1729  HZ2 TRP A 110     -12.523  13.728   9.747  0.00  0.00      A     
ATOM   1730  CH2 TRP A 110     -11.290  15.508   9.851  0.00  0.00      A     
ATOM   1731  HH2 TRP A 110     -10.993  15.475   8.811  0.00  0.00      A     
ATOM   1732  CZ3 TRP A 110     -10.811  16.533  10.686  0.00  0.00      A     
ATOM   1733  HZ3 TRP A 110     -10.124  17.262  10.281  0.00  0.00      A     
ATOM   1734  CE3 TRP A 110     -11.218  16.615  12.033  0.00  0.00      A     
ATOM   1735  HE3 TRP A 110     -10.864  17.416  12.663  0.00  0.00      A     
ATOM   1736  CD2 TRP A 110     -12.077  15.643  12.587  0.00  0.00      A     
ATOM   1737  C   TRP A 110     -10.174  16.953  15.664  0.00  0.00      A     
ATOM   1738  O   TRP A 110      -9.392  16.747  14.737  0.00  0.00      A     
ATOM   1739  N   LEU A 111     -10.028  18.020  16.462  0.00  0.00      A     
ATOM   1740  HN  LEU A 111     -10.672  18.134  17.236  0.00  0.00      A     
ATOM   1741  CA  LEU A 111      -8.862  18.913  16.358  0.00  0.00      A     
ATOM   1742  HA  LEU A 111      -8.679  19.069  15.297  0.00  0.00      A     
ATOM   1743  CB  LEU A 111      -9.173  20.288  16.986  0.00  0.00      A     
ATOM   1744  HB1 LEU A 111      -9.044  20.217  18.065  0.00  0.00      A     
ATOM   1745  HB2 LEU A 111     -10.214  20.552  16.791  0.00  0.00      A     
ATOM   1746  CG  LEU A 111      -8.277  21.422  16.435  0.00  0.00      A     
ATOM   1747  HG  LEU A 111      -7.233  21.118  16.469  0.00  0.00      A     
ATOM   1748  CD1 LEU A 111      -8.626  21.789  14.993  0.00  0.00      A     
ATOM   1749 HD11 LEU A 111      -8.051  22.660  14.684  0.00  0.00      A     
ATOM   1750 HD12 LEU A 111      -9.688  22.021  14.925  0.00  0.00      A     
ATOM   1751 HD13 LEU A 111      -8.394  20.970  14.319  0.00  0.00      A     
ATOM   1752  CD2 LEU A 111      -8.428  22.697  17.259  0.00  0.00      A     
ATOM   1753 HD21 LEU A 111      -7.711  23.441  16.914  0.00  0.00      A     
ATOM   1754 HD22 LEU A 111      -8.246  22.491  18.311  0.00  0.00      A     
ATOM   1755 HD23 LEU A 111      -9.433  23.098  17.145  0.00  0.00      A     
ATOM   1756  C   LEU A 111      -7.574  18.267  16.920  0.00  0.00      A     
ATOM   1757  O   LEU A 111      -6.489  18.528  16.412  0.00  0.00      A     
ATOM   1758  N   TYR A 112      -7.679  17.349  17.888  0.00  0.00      A     
ATOM   1759  HN  TYR A 112      -8.594  17.223  18.310  0.00  0.00      A     
ATOM   1760  CA  TYR A 112      -6.597  16.433  18.282  0.00  0.00      A     
ATOM   1761  HA  TYR A 112      -5.719  17.013  18.549  0.00  0.00      A     
ATOM   1762  CB  TYR A 112      -7.007  15.613  19.516  0.00  0.00      A     
ATOM   1763  HB1 TYR A 112      -7.983  15.163  19.347  0.00  0.00      A     
ATOM   1764  HB2 TYR A 112      -7.105  16.285  20.368  0.00  0.00      A     
ATOM   1765  CG  TYR A 112      -6.014  14.514  19.854  0.00  0.00      A     
ATOM   1766  CD1 TYR A 112      -4.846  14.811  20.583  0.00  0.00      A     
ATOM   1767  HD1 TYR A 112      -4.675  15.817  20.946  0.00  0.00      A     
ATOM   1768  CE1 TYR A 112      -3.875  13.812  20.796  0.00  0.00      A     
ATOM   1769  HE1 TYR A 112      -2.966  14.035  21.336  0.00  0.00      A     
ATOM   1770  CZ  TYR A 112      -4.065  12.520  20.266  0.00  0.00      A     
ATOM   1771  OH  TYR A 112      -3.125  11.561  20.469  0.00  0.00      A     
ATOM   1772  HH  TYR A 112      -3.386  10.734  20.060  0.00  0.00      A     
ATOM   1773  CE2 TYR A 112      -5.241  12.216  19.548  0.00  0.00      A     
ATOM   1774  HE2 TYR A 112      -5.391  11.226  19.146  0.00  0.00      A     
ATOM   1775  CD2 TYR A 112      -6.218  13.213  19.350  0.00  0.00      A     
ATOM   1776  HD2 TYR A 112      -7.114  12.993  18.780  0.00  0.00      A     
ATOM   1777  C   TYR A 112      -6.153  15.531  17.125  0.00  0.00      A     
ATOM   1778  O   TYR A 112      -4.955  15.435  16.852  0.00  0.00      A     
ATOM   1779  N   PHE A 113      -7.098  14.938  16.386  0.00  0.00      A     
ATOM   1780  HN  PHE A 113      -8.066  15.007  16.679  0.00  0.00      A     
ATOM   1781  CA  PHE A 113      -6.786  14.284  15.112  0.00  0.00      A     
ATOM   1782  HA  PHE A 113      -6.054  13.498  15.298  0.00  0.00      A     
ATOM   1783  CB  PHE A 113      -8.034  13.608  14.533  0.00  0.00      A     
ATOM   1784  HB1 PHE A 113      -8.914  14.223  14.713  0.00  0.00      A     
ATOM   1785  HB2 PHE A 113      -8.180  12.662  15.047  0.00  0.00      A     
ATOM   1786  CG  PHE A 113      -7.908  13.359  13.045  0.00  0.00      A     
ATOM   1787  CD1 PHE A 113      -8.493  14.262  12.140  0.00  0.00      A     
ATOM   1788  HD1 PHE A 113      -9.113  15.066  12.507  0.00  0.00      A     
ATOM   1789  CE1 PHE A 113      -8.224  14.157  10.767  0.00  0.00      A     
ATOM   1790  HE1 PHE A 113      -8.642  14.874  10.075  0.00  0.00      A     
ATOM   1791  CZ  PHE A 113      -7.395  13.131  10.294  0.00  0.00      A     
ATOM   1792  HZ  PHE A 113      -7.195  13.059   9.234  0.00  0.00      A     
ATOM   1793  CE2 PHE A 113      -6.826  12.214  11.192  0.00  0.00      A     
ATOM   1794  HE2 PHE A 113      -6.193  11.426  10.825  0.00  0.00      A     
ATOM   1795  CD2 PHE A 113      -7.074  12.332  12.570  0.00  0.00      A     
ATOM   1796  HD2 PHE A 113      -6.616  11.646  13.266  0.00  0.00      A     
ATOM   1797  C   PHE A 113      -6.126  15.231  14.091  0.00  0.00      A     
ATOM   1798  O   PHE A 113      -5.060  14.897  13.586  0.00  0.00      A     
ATOM   1799  N   ALA A 114      -6.686  16.413  13.815  0.00  0.00      A     
ATOM   1800  HN  ALA A 114      -7.595  16.615  14.218  0.00  0.00      A     
ATOM   1801  CA  ALA A 114      -6.131  17.356  12.833  0.00  0.00      A     
ATOM   1802  HA  ALA A 114      -6.024  16.834  11.880  0.00  0.00      A     
ATOM   1803  CB  ALA A 114      -7.148  18.480  12.637  0.00  0.00      A     
ATOM   1804  HB1 ALA A 114      -7.227  19.071  13.548  0.00  0.00      A     
ATOM   1805  HB2 ALA A 114      -8.121  18.054  12.388  0.00  0.00      A     
ATOM   1806  HB3 ALA A 114      -6.821  19.122  11.818  0.00  0.00      A     
ATOM   1807  C   ALA A 114      -4.731  17.901  13.206  0.00  0.00      A     
ATOM   1808  O   ALA A 114      -3.852  18.013  12.353  0.00  0.00      A     
ATOM   1809  N   GLY A 115      -4.472  18.131  14.496  0.00  0.00      A     
ATOM   1810  HN  GLY A 115      -5.245  18.099  15.151  0.00  0.00      A     
ATOM   1811  CA  GLY A 115      -3.126  18.383  15.020  0.00  0.00      A     
ATOM   1812  HA1 GLY A 115      -3.190  18.595  16.087  0.00  0.00      A     
ATOM   1813  HA2 GLY A 115      -2.697  19.251  14.518  0.00  0.00      A     
ATOM   1814  C   GLY A 115      -2.180  17.194  14.821  0.00  0.00      A     
ATOM   1815  O   GLY A 115      -1.060  17.367  14.354  0.00  0.00      A     
ATOM   1816  N   ASN A 116      -2.634  15.963  15.083  0.00  0.00      A     
ATOM   1817  HN  ASN A 116      -3.570  15.874  15.468  0.00  0.00      A     
ATOM   1818  CA  ASN A 116      -1.893  14.728  14.782  0.00  0.00      A     
ATOM   1819  HA  ASN A 116      -0.888  14.838  15.188  0.00  0.00      A     
ATOM   1820  CB  ASN A 116      -2.598  13.575  15.526  0.00  0.00      A     
ATOM   1821  HB1 ASN A 116      -3.492  13.274  14.983  0.00  0.00      A     
ATOM   1822  HB2 ASN A 116      -2.910  13.924  16.510  0.00  0.00      A     
ATOM   1823  CG  ASN A 116      -1.728  12.353  15.730  0.00  0.00      A     
ATOM   1824  OD1 ASN A 116      -1.331  11.654  14.816  0.00  0.00      A     
ATOM   1825  ND2 ASN A 116      -1.394  12.029  16.950  0.00  0.00      A     
ATOM   1826 HD21 ASN A 116      -0.799  11.228  17.046  0.00  0.00      A     
ATOM   1827 HD22 ASN A 116      -1.687  12.602  17.720  0.00  0.00      A     
ATOM   1828  C   ASN A 116      -1.699  14.466  13.264  0.00  0.00      A     
ATOM   1829  O   ASN A 116      -0.712  13.845  12.872  0.00  0.00      A     
ATOM   1830  N   LEU A 117      -2.586  14.980  12.407  0.00  0.00      A     
ATOM   1831  HN  LEU A 117      -3.425  15.387  12.808  0.00  0.00      A     
ATOM   1832  CA  LEU A 117      -2.448  15.026  10.949  0.00  0.00      A     
ATOM   1833  HA  LEU A 117      -2.167  14.038  10.597  0.00  0.00      A     
ATOM   1834  CB  LEU A 117      -3.818  15.415  10.347  0.00  0.00      A     
ATOM   1835  HB1 LEU A 117      -3.965  16.486  10.452  0.00  0.00      A     
ATOM   1836  HB2 LEU A 117      -4.612  14.921  10.909  0.00  0.00      A     
ATOM   1837  CG  LEU A 117      -4.004  15.070   8.864  0.00  0.00      A     
ATOM   1838  HG  LEU A 117      -3.162  15.440   8.281  0.00  0.00      A     
ATOM   1839  CD1 LEU A 117      -4.121  13.561   8.680  0.00  0.00      A     
ATOM   1840 HD11 LEU A 117      -4.859  13.158   9.367  0.00  0.00      A     
ATOM   1841 HD12 LEU A 117      -3.158  13.096   8.868  0.00  0.00      A     
ATOM   1842 HD13 LEU A 117      -4.433  13.345   7.660  0.00  0.00      A     
ATOM   1843  CD2 LEU A 117      -5.292  15.700   8.343  0.00  0.00      A     
ATOM   1844 HD21 LEU A 117      -5.432  15.450   7.292  0.00  0.00      A     
ATOM   1845 HD22 LEU A 117      -5.224  16.785   8.428  0.00  0.00      A     
ATOM   1846 HD23 LEU A 117      -6.148  15.351   8.918  0.00  0.00      A     
ATOM   1847  C   LEU A 117      -1.312  15.976  10.534  0.00  0.00      A     
ATOM   1848  O   LEU A 117      -0.284  15.508  10.047  0.00  0.00      A     
ATOM   1849  N   ALA A 118      -1.420  17.268  10.847  0.00  0.00      A     
ATOM   1850  HN  ALA A 118      -2.290  17.589  11.262  0.00  0.00      A     
ATOM   1851  CA  ALA A 118      -0.408  18.274  10.512  0.00  0.00      A     
ATOM   1852  HA  ALA A 118      -0.280  18.289   9.428  0.00  0.00      A     
ATOM   1853  CB  ALA A 118      -0.962  19.631  10.947  0.00  0.00      A     
ATOM   1854  HB1 ALA A 118      -0.279  20.418  10.632  0.00  0.00      A     
ATOM   1855  HB2 ALA A 118      -1.095  19.662  12.029  0.00  0.00      A     
ATOM   1856  HB3 ALA A 118      -1.930  19.795  10.478  0.00  0.00      A     
ATOM   1857  C   ALA A 118       0.975  17.985  11.136  0.00  0.00      A     
ATOM   1858  O   ALA A 118       2.003  18.066  10.459  0.00  0.00      A     
ATOM   1859  N   SER A 119       0.987  17.552  12.404  0.00  0.00      A     
ATOM   1860  HN  SER A 119       0.095  17.560  12.892  0.00  0.00      A     
ATOM   1861  CA  SER A 119       2.163  17.049  13.140  0.00  0.00      A     
ATOM   1862  HA  SER A 119       2.956  17.794  13.106  0.00  0.00      A     
ATOM   1863  CB  SER A 119       1.797  16.796  14.601  0.00  0.00      A     
ATOM   1864  HB1 SER A 119       1.112  15.949  14.672  0.00  0.00      A     
ATOM   1865  HB2 SER A 119       1.306  17.680  15.006  0.00  0.00      A     
ATOM   1866  OG  SER A 119       2.945  16.542  15.379  0.00  0.00      A     
ATOM   1867  HG1 SER A 119       3.485  15.844  14.979  0.00  0.00      A     
ATOM   1868  C   SER A 119       2.717  15.733  12.603  0.00  0.00      A     
ATOM   1869  O   SER A 119       3.914  15.488  12.709  0.00  0.00      A     
ATOM   1870  N   GLY A 120       1.866  14.877  12.039  0.00  0.00      A     
ATOM   1871  HN  GLY A 120       0.885  15.129  12.006  0.00  0.00      A     
ATOM   1872  CA  GLY A 120       2.251  13.604  11.429  0.00  0.00      A     
ATOM   1873  HA1 GLY A 120       1.348  13.019  11.288  0.00  0.00      A     
ATOM   1874  HA2 GLY A 120       2.938  13.065  12.081  0.00  0.00      A     
ATOM   1875  C   GLY A 120       2.902  13.779  10.060  0.00  0.00      A     
ATOM   1876  O   GLY A 120       3.946  13.180   9.806  0.00  0.00      A     
ATOM   1877  N   GLY A 121       2.334  14.664   9.234  0.00  0.00      A     
ATOM   1878  HN  GLY A 121       1.450  15.073   9.524  0.00  0.00      A     
ATOM   1879  CA  GLY A 121       2.970  15.209   8.030  0.00  0.00      A     
ATOM   1880  HA1 GLY A 121       2.332  15.981   7.599  0.00  0.00      A     
ATOM   1881  HA2 GLY A 121       3.106  14.422   7.289  0.00  0.00      A     
ATOM   1882  C   GLY A 121       4.330  15.834   8.343  0.00  0.00      A     
ATOM   1883  O   GLY A 121       5.341  15.370   7.833  0.00  0.00      A     
ATOM   1884  N   ALA A 122       4.378  16.783   9.281  0.00  0.00      A     
ATOM   1885  HN  ALA A 122       3.501  17.122   9.658  0.00  0.00      A     
ATOM   1886  CA  ALA A 122       5.608  17.435   9.746  0.00  0.00      A     
ATOM   1887  HA  ALA A 122       6.036  18.006   8.920  0.00  0.00      A     
ATOM   1888  CB  ALA A 122       5.197  18.416  10.847  0.00  0.00      A     
ATOM   1889  HB1 ALA A 122       4.477  19.121  10.445  0.00  0.00      A     
ATOM   1890  HB2 ALA A 122       6.063  18.966  11.202  0.00  0.00      A     
ATOM   1891  HB3 ALA A 122       4.750  17.884  11.685  0.00  0.00      A     
ATOM   1892  C   ALA A 122       6.703  16.461  10.239  0.00  0.00      A     
ATOM   1893  O   ALA A 122       7.828  16.484   9.737  0.00  0.00      A     
ATOM   1894  N   ALA A 123       6.372  15.567  11.179  0.00  0.00      A     
ATOM   1895  HN  ALA A 123       5.438  15.606  11.573  0.00  0.00      A     
ATOM   1896  CA  ALA A 123       7.298  14.570  11.723  0.00  0.00      A     
ATOM   1897  HA  ALA A 123       8.141  15.088  12.186  0.00  0.00      A     
ATOM   1898  CB  ALA A 123       6.563  13.774  12.810  0.00  0.00      A     
ATOM   1899  HB1 ALA A 123       7.252  13.071  13.281  0.00  0.00      A     
ATOM   1900  HB2 ALA A 123       5.728  13.224  12.375  0.00  0.00      A     
ATOM   1901  HB3 ALA A 123       6.177  14.449  13.572  0.00  0.00      A     
ATOM   1902  C   ALA A 123       7.873  13.629  10.647  0.00  0.00      A     
ATOM   1903  O   ALA A 123       9.083  13.406  10.608  0.00  0.00      A     
ATOM   1904  N   GLY A 124       7.031  13.115   9.741  0.00  0.00      A     
ATOM   1905  HN  GLY A 124       6.046  13.351   9.807  0.00  0.00      A     
ATOM   1906  CA  GLY A 124       7.469  12.224   8.657  0.00  0.00      A     
ATOM   1907  HA1 GLY A 124       6.606  11.709   8.245  0.00  0.00      A     
ATOM   1908  HA2 GLY A 124       8.145  11.468   9.058  0.00  0.00      A     
ATOM   1909  C   GLY A 124       8.192  12.948   7.517  0.00  0.00      A     
ATOM   1910  O   GLY A 124       9.260  12.508   7.108  0.00  0.00      A     
ATOM   1911  N   ALA A 125       7.701  14.104   7.066  0.00  0.00      A     
ATOM   1912  HN  ALA A 125       6.820  14.440   7.445  0.00  0.00      A     
ATOM   1913  CA  ALA A 125       8.390  14.971   6.104  0.00  0.00      A     
ATOM   1914  HA  ALA A 125       8.516  14.425   5.169  0.00  0.00      A     
ATOM   1915  CB  ALA A 125       7.512  16.202   5.841  0.00  0.00      A     
ATOM   1916  HB1 ALA A 125       6.521  15.891   5.510  0.00  0.00      A     
ATOM   1917  HB2 ALA A 125       7.959  16.821   5.064  0.00  0.00      A     
ATOM   1918  HB3 ALA A 125       7.408  16.795   6.751  0.00  0.00      A     
ATOM   1919  C   ALA A 125       9.797  15.380   6.572  0.00  0.00      A     
ATOM   1920  O   ALA A 125      10.747  15.349   5.786  0.00  0.00      A     
ATOM   1921  N   THR A 126       9.957  15.701   7.859  0.00  0.00      A     
ATOM   1922  HN  THR A 126       9.122  15.804   8.432  0.00  0.00      A     
ATOM   1923  CA  THR A 126      11.271  15.952   8.484  0.00  0.00      A     
ATOM   1924  HA  THR A 126      11.838  16.616   7.835  0.00  0.00      A     
ATOM   1925  CB  THR A 126      11.109  16.663   9.833  0.00  0.00      A     
ATOM   1926  HB  THR A 126      10.400  16.125  10.463  0.00  0.00      A     
ATOM   1927  CG2 THR A 126      12.401  16.890  10.602  0.00  0.00      A     
ATOM   1928 HG21 THR A 126      13.148  17.368   9.972  0.00  0.00      A     
ATOM   1929 HG22 THR A 126      12.783  15.935  10.956  0.00  0.00      A     
ATOM   1930 HG23 THR A 126      12.205  17.524  11.465  0.00  0.00      A     
ATOM   1931  OG1 THR A 126      10.632  17.952   9.558  0.00  0.00      A     
ATOM   1932  HG1 THR A 126      11.305  18.570   9.893  0.00  0.00      A     
ATOM   1933  C   THR A 126      12.112  14.689   8.643  0.00  0.00      A     
ATOM   1934  O   THR A 126      13.301  14.732   8.332  0.00  0.00      A     
ATOM   1935  N   SER A 127      11.515  13.555   9.027  0.00  0.00      A     
ATOM   1936  HN  SER A 127      10.533  13.608   9.276  0.00  0.00      A     
ATOM   1937  CA  SER A 127      12.192  12.248   9.225  0.00  0.00      A     
ATOM   1938  HA  SER A 127      13.186  12.438   9.633  0.00  0.00      A     
ATOM   1939  CB  SER A 127      11.459  11.378  10.258  0.00  0.00      A     
ATOM   1940  HB1 SER A 127      12.049  10.483  10.464  0.00  0.00      A     
ATOM   1941  HB2 SER A 127      10.488  11.076   9.862  0.00  0.00      A     
ATOM   1942  OG  SER A 127      11.277  12.084  11.469  0.00  0.00      A     
ATOM   1943  HG1 SER A 127      10.511  12.671  11.339  0.00  0.00      A     
ATOM   1944  C   SER A 127      12.402  11.404   7.952  0.00  0.00      A     
ATOM   1945  O   SER A 127      12.901  10.286   8.051  0.00  0.00      A     
ATOM   1946  N   LEU A 128      12.079  11.926   6.758  0.00  0.00      A     
ATOM   1947  HN  LEU A 128      11.494  12.750   6.788  0.00  0.00      A     
ATOM   1948  CA  LEU A 128      12.274  11.275   5.440  0.00  0.00      A     
ATOM   1949  HA  LEU A 128      12.604  10.251   5.606  0.00  0.00      A     
ATOM   1950  CB  LEU A 128      10.886  11.219   4.759  0.00  0.00      A     
ATOM   1951  HB1 LEU A 128      10.554  12.242   4.575  0.00  0.00      A     
ATOM   1952  HB2 LEU A 128      10.187  10.767   5.464  0.00  0.00      A     
ATOM   1953  CG  LEU A 128      10.771  10.428   3.444  0.00  0.00      A     
ATOM   1954  HG  LEU A 128      11.430  10.860   2.699  0.00  0.00      A     
ATOM   1955  CD1 LEU A 128      11.132   8.957   3.619  0.00  0.00      A     
ATOM   1956 HD11 LEU A 128      10.549   8.522   4.432  0.00  0.00      A     
ATOM   1957 HD12 LEU A 128      12.191   8.872   3.843  0.00  0.00      A     
ATOM   1958 HD13 LEU A 128      10.928   8.409   2.701  0.00  0.00      A     
ATOM   1959  CD2 LEU A 128       9.343  10.508   2.910  0.00  0.00      A     
ATOM   1960 HD21 LEU A 128       9.281   9.992   1.951  0.00  0.00      A     
ATOM   1961 HD22 LEU A 128       9.063  11.551   2.764  0.00  0.00      A     
ATOM   1962 HD23 LEU A 128       8.654  10.043   3.616  0.00  0.00      A     
ATOM   1963  C   LEU A 128      13.362  11.949   4.559  0.00  0.00      A     
ATOM   1964  O   LEU A 128      13.848  11.373   3.579  0.00  0.00      A     
ATOM   1965  N   CYS A 129      13.797  13.159   4.926  0.00  0.00      A     
ATOM   1966  HN  CYS A 129      13.409  13.541   5.775  0.00  0.00      A     
ATOM   1967  CA  CYS A 129      14.826  13.958   4.234  0.00  0.00      A     
ATOM   1968  HA  CYS A 129      14.513  14.106   3.199  0.00  0.00      A     
ATOM   1969  CB  CYS A 129      14.886  15.336   4.897  0.00  0.00      A     
ATOM   1970  HB1 CYS A 129      15.744  15.889   4.511  0.00  0.00      A     
ATOM   1971  HB2 CYS A 129      14.997  15.228   5.976  0.00  0.00      A     
ATOM   1972  SG  CYS A 129      13.390  16.280   4.515  0.00  0.00      A     
ATOM   1973  HG1 CYS A 129      12.502  15.533   5.190  0.00  0.00      A     
ATOM   1974  C   CYS A 129      16.240  13.327   4.160  0.00  0.00      A     
ATOM   1975  O   CYS A 129      17.064  13.772   3.361  0.00  0.00      A     
ATOM   1976  N   PHE A 130      16.504  12.256   4.905  0.00  0.00      A     
ATOM   1977  HN  PHE A 130      15.792  11.982   5.573  0.00  0.00      A     
ATOM   1978  CA  PHE A 130      17.763  11.494   4.968  0.00  0.00      A     
ATOM   1979  HA  PHE A 130      18.524  11.975   4.353  0.00  0.00      A     
ATOM   1980  CB  PHE A 130      18.261  11.485   6.428  0.00  0.00      A     
ATOM   1981  HB1 PHE A 130      18.415  10.454   6.754  0.00  0.00      A     
ATOM   1982  HB2 PHE A 130      17.497  11.884   7.091  0.00  0.00      A     
ATOM   1983  CG  PHE A 130      19.542  12.238   6.697  0.00  0.00      A     
ATOM   1984  CD1 PHE A 130      19.505  13.493   7.327  0.00  0.00      A     
ATOM   1985  HD1 PHE A 130      18.556  13.958   7.531  0.00  0.00      A     
ATOM   1986  CE1 PHE A 130      20.694  14.111   7.747  0.00  0.00      A     
ATOM   1987  HE1 PHE A 130      20.663  15.058   8.267  0.00  0.00      A     
ATOM   1988  CZ  PHE A 130      21.925  13.474   7.523  0.00  0.00      A     
ATOM   1989  HZ  PHE A 130      22.842  13.915   7.888  0.00  0.00      A     
ATOM   1990  CE2 PHE A 130      21.969  12.249   6.842  0.00  0.00      A     
ATOM   1991  HE2 PHE A 130      22.922  11.766   6.682  0.00  0.00      A     
ATOM   1992  CD2 PHE A 130      20.777  11.630   6.427  0.00  0.00      A     
ATOM   1993  HD2 PHE A 130      20.801  10.659   5.953  0.00  0.00      A     
ATOM   1994  C   PHE A 130      17.651  10.041   4.456  0.00  0.00      A     
ATOM   1995  O   PHE A 130      18.684   9.415   4.239  0.00  0.00      A     
ATOM   1996  N   VAL A 131      16.442   9.491   4.245  0.00  0.00      A     
ATOM   1997  HN  VAL A 131      15.651  10.024   4.583  0.00  0.00      A     
ATOM   1998  CA  VAL A 131      16.237   8.045   3.929  0.00  0.00      A     
ATOM   1999  HA  VAL A 131      17.206   7.605   3.695  0.00  0.00      A     
ATOM   2000  CB  VAL A 131      15.697   7.239   5.127  0.00  0.00      A     
ATOM   2001  HB  VAL A 131      15.733   6.185   4.857  0.00  0.00      A     
ATOM   2002  CG1 VAL A 131      16.552   7.397   6.384  0.00  0.00      A     
ATOM   2003 HG11 VAL A 131      16.587   8.435   6.707  0.00  0.00      A     
ATOM   2004 HG12 VAL A 131      17.564   7.044   6.188  0.00  0.00      A     
ATOM   2005 HG13 VAL A 131      16.116   6.807   7.187  0.00  0.00      A     
ATOM   2006  CG2 VAL A 131      14.243   7.575   5.464  0.00  0.00      A     
ATOM   2007 HG21 VAL A 131      14.135   8.638   5.647  0.00  0.00      A     
ATOM   2008 HG22 VAL A 131      13.935   7.038   6.361  0.00  0.00      A     
ATOM   2009 HG23 VAL A 131      13.590   7.271   4.650  0.00  0.00      A     
ATOM   2010  C   VAL A 131      15.373   7.722   2.704  0.00  0.00      A     
ATOM   2011  O   VAL A 131      15.371   6.573   2.266  0.00  0.00      A     
ATOM   2012  N   TYR A 132      14.692   8.702   2.096  0.00  0.00      A     
ATOM   2013  HN  TYR A 132      14.666   9.609   2.538  0.00  0.00      A     
ATOM   2014  CA  TYR A 132      14.009   8.527   0.792  0.00  0.00      A     
ATOM   2015  HA  TYR A 132      13.175   7.848   0.966  0.00  0.00      A     
ATOM   2016  CB  TYR A 132      13.413   9.872   0.319  0.00  0.00      A     
ATOM   2017  HB1 TYR A 132      14.226  10.477  -0.075  0.00  0.00      A     
ATOM   2018  HB2 TYR A 132      13.021  10.397   1.187  0.00  0.00      A     
ATOM   2019  CG  TYR A 132      12.291   9.849  -0.719  0.00  0.00      A     
ATOM   2020  CD1 TYR A 132      12.374  10.673  -1.864  0.00  0.00      A     
ATOM   2021  HD1 TYR A 132      13.255  11.277  -2.026  0.00  0.00      A     
ATOM   2022  CE1 TYR A 132      11.328  10.702  -2.811  0.00  0.00      A     
ATOM   2023  HE1 TYR A 132      11.409  11.298  -3.704  0.00  0.00      A     
ATOM   2024  CZ  TYR A 132      10.164   9.942  -2.596  0.00  0.00      A     
ATOM   2025  OH  TYR A 132       9.155   9.971  -3.506  0.00  0.00      A     
ATOM   2026  HH  TYR A 132       9.395  10.448  -4.316  0.00  0.00      A     
ATOM   2027  CE2 TYR A 132      10.058   9.147  -1.436  0.00  0.00      A     
ATOM   2028  HE2 TYR A 132       9.159   8.570  -1.282  0.00  0.00      A     
ATOM   2029  CD2 TYR A 132      11.120   9.091  -0.508  0.00  0.00      A     
ATOM   2030  HD2 TYR A 132      11.032   8.461   0.365  0.00  0.00      A     
ATOM   2031  C   TYR A 132      14.877   7.846  -0.304  0.00  0.00      A     
ATOM   2032  O   TYR A 132      14.341   6.959  -0.969  0.00  0.00      A     
ATOM   2033  N   PRO A 133      16.203   8.118  -0.451  0.00  0.00      A     
ATOM   2034  CD  PRO A 133      16.996   9.133   0.232  0.00  0.00      A     
ATOM   2035  HD1 PRO A 133      17.348   8.745   1.188  0.00  0.00      A     
ATOM   2036  HD2 PRO A 133      16.434  10.050   0.382  0.00  0.00      A     
ATOM   2037  CG  PRO A 133      18.202   9.400  -0.663  0.00  0.00      A     
ATOM   2038  HG1 PRO A 133      17.930  10.107  -1.443  0.00  0.00      A     
ATOM   2039  HG2 PRO A 133      19.062   9.760  -0.098  0.00  0.00      A     
ATOM   2040  CB  PRO A 133      18.458   8.035  -1.284  0.00  0.00      A     
ATOM   2041  HB1 PRO A 133      18.990   8.114  -2.233  0.00  0.00      A     
ATOM   2042  HB2 PRO A 133      19.025   7.424  -0.580  0.00  0.00      A     
ATOM   2043  CA  PRO A 133      17.047   7.465  -1.466  0.00  0.00      A     
ATOM   2044  HA  PRO A 133      16.680   7.741  -2.453  0.00  0.00      A     
ATOM   2045  C   PRO A 133      17.082   5.939  -1.387  0.00  0.00      A     
ATOM   2046  O   PRO A 133      17.138   5.274  -2.422  0.00  0.00      A     
ATOM   2047  N   LEU A 134      17.007   5.390  -0.167  0.00  0.00      A     
ATOM   2048  HN  LEU A 134      16.896   6.015   0.619  0.00  0.00      A     
ATOM   2049  CA  LEU A 134      16.974   3.948   0.092  0.00  0.00      A     
ATOM   2050  HA  LEU A 134      17.861   3.494  -0.339  0.00  0.00      A     
ATOM   2051  CB  LEU A 134      17.000   3.688   1.616  0.00  0.00      A     
ATOM   2052  HB1 LEU A 134      17.155   2.619   1.772  0.00  0.00      A     
ATOM   2053  HB2 LEU A 134      16.026   3.941   2.032  0.00  0.00      A     
ATOM   2054  CG  LEU A 134      18.065   4.465   2.422  0.00  0.00      A     
ATOM   2055  HG  LEU A 134      17.852   5.531   2.369  0.00  0.00      A     
ATOM   2056  CD1 LEU A 134      18.009   4.046   3.889  0.00  0.00      A     
ATOM   2057 HD11 LEU A 134      18.249   2.988   3.990  0.00  0.00      A     
ATOM   2058 HD12 LEU A 134      17.008   4.224   4.276  0.00  0.00      A     
ATOM   2059 HD13 LEU A 134      18.711   4.644   4.471  0.00  0.00      A     
ATOM   2060  CD2 LEU A 134      19.492   4.241   1.927  0.00  0.00      A     
ATOM   2061 HD21 LEU A 134      19.578   4.585   0.899  0.00  0.00      A     
ATOM   2062 HD22 LEU A 134      19.748   3.185   1.979  0.00  0.00      A     
ATOM   2063 HD23 LEU A 134      20.183   4.824   2.534  0.00  0.00      A     
ATOM   2064  C   LEU A 134      15.762   3.297  -0.599  0.00  0.00      A     
ATOM   2065  O   LEU A 134      15.929   2.424  -1.447  0.00  0.00      A     
ATOM   2066  N   ASP A 135      14.568   3.817  -0.310  0.00  0.00      A     
ATOM   2067  HN  ASP A 135      14.574   4.595   0.334  0.00  0.00      A     
ATOM   2068  CA  ASP A 135      13.271   3.462  -0.907  0.00  0.00      A     
ATOM   2069  HA  ASP A 135      13.091   2.394  -0.776  0.00  0.00      A     
ATOM   2070  CB  ASP A 135      12.233   4.236  -0.078  0.00  0.00      A     
ATOM   2071  HB1 ASP A 135      12.464   5.301  -0.121  0.00  0.00      A     
ATOM   2072  HB2 ASP A 135      12.318   3.927   0.965  0.00  0.00      A     
ATOM   2073  CG  ASP A 135      10.788   4.033  -0.516  0.00  0.00      A     
ATOM   2074  OD1 ASP A 135      10.272   2.899  -0.444  0.00  0.00      A     
ATOM   2075  OD2 ASP A 135      10.122   5.039  -0.851  0.00  0.00      A     
ATOM   2076  C   ASP A 135      13.171   3.773  -2.424  0.00  0.00      A     
ATOM   2077  O   ASP A 135      12.624   2.983  -3.203  0.00  0.00      A     
ATOM   2078  N   PHE A 136      13.753   4.891  -2.868  0.00  0.00      A     
ATOM   2079  HN  PHE A 136      14.133   5.523  -2.167  0.00  0.00      A     
ATOM   2080  CA  PHE A 136      13.824   5.313  -4.274  0.00  0.00      A     
ATOM   2081  HA  PHE A 136      12.812   5.348  -4.676  0.00  0.00      A     
ATOM   2082  CB  PHE A 136      14.419   6.733  -4.323  0.00  0.00      A     
ATOM   2083  HB1 PHE A 136      15.505   6.687  -4.254  0.00  0.00      A     
ATOM   2084  HB2 PHE A 136      14.072   7.274  -3.444  0.00  0.00      A     
ATOM   2085  CG  PHE A 136      14.039   7.568  -5.529  0.00  0.00      A     
ATOM   2086  CD1 PHE A 136      13.386   8.800  -5.330  0.00  0.00      A     
ATOM   2087  HD1 PHE A 136      13.162   9.135  -4.327  0.00  0.00      A     
ATOM   2088  CE1 PHE A 136      13.010   9.590  -6.428  0.00  0.00      A     
ATOM   2089  HE1 PHE A 136      12.494  10.525  -6.268  0.00  0.00      A     
ATOM   2090  CZ  PHE A 136      13.295   9.153  -7.730  0.00  0.00      A     
ATOM   2091  HZ  PHE A 136      12.986   9.748  -8.574  0.00  0.00      A     
ATOM   2092  CE2 PHE A 136      13.943   7.926  -7.939  0.00  0.00      A     
ATOM   2093  HE2 PHE A 136      14.140   7.581  -8.946  0.00  0.00      A     
ATOM   2094  CD2 PHE A 136      14.321   7.136  -6.840  0.00  0.00      A     
ATOM   2095  HD2 PHE A 136      14.824   6.197  -7.015  0.00  0.00      A     
ATOM   2096  C   PHE A 136      14.626   4.333  -5.147  0.00  0.00      A     
ATOM   2097  O   PHE A 136      14.110   3.792  -6.129  0.00  0.00      A     
ATOM   2098  N   ALA A 137      15.875   4.043  -4.770  0.00  0.00      A     
ATOM   2099  HN  ALA A 137      16.249   4.492  -3.937  0.00  0.00      A     
ATOM   2100  CA  ALA A 137      16.694   3.034  -5.442  0.00  0.00      A     
ATOM   2101  HA  ALA A 137      16.703   3.241  -6.510  0.00  0.00      A     
ATOM   2102  CB  ALA A 137      18.129   3.162  -4.924  0.00  0.00      A     
ATOM   2103  HB1 ALA A 137      18.556   4.112  -5.244  0.00  0.00      A     
ATOM   2104  HB2 ALA A 137      18.741   2.349  -5.315  0.00  0.00      A     
ATOM   2105  HB3 ALA A 137      18.135   3.138  -3.838  0.00  0.00      A     
ATOM   2106  C   ALA A 137      16.108   1.615  -5.310  0.00  0.00      A     
ATOM   2107  O   ALA A 137      16.014   0.900  -6.309  0.00  0.00      A     
ATOM   2108  N   ARG A 138      15.565   1.248  -4.137  0.00  0.00      A     
ATOM   2109  HN  ARG A 138      15.679   1.879  -3.347  0.00  0.00      A     
ATOM   2110  CA  ARG A 138      14.839  -0.023  -3.915  0.00  0.00      A     
ATOM   2111  HA  ARG A 138      15.525  -0.836  -4.155  0.00  0.00      A     
ATOM   2112  CB  ARG A 138      14.490  -0.121  -2.419  0.00  0.00      A     
ATOM   2113  HB1 ARG A 138      13.729   0.611  -2.149  0.00  0.00      A     
ATOM   2114  HB2 ARG A 138      15.398   0.106  -1.862  0.00  0.00      A     
ATOM   2115  CG  ARG A 138      14.081  -1.514  -1.950  0.00  0.00      A     
ATOM   2116  HG1 ARG A 138      14.382  -1.601  -0.908  0.00  0.00      A     
ATOM   2117  HG2 ARG A 138      14.636  -2.245  -2.532  0.00  0.00      A     
ATOM   2118  CD  ARG A 138      12.577  -1.801  -2.037  0.00  0.00      A     
ATOM   2119  HD1 ARG A 138      12.197  -1.438  -2.985  0.00  0.00      A     
ATOM   2120  HD2 ARG A 138      12.069  -1.251  -1.241  0.00  0.00      A     
ATOM   2121  NE  ARG A 138      12.289  -3.243  -1.902  0.00  0.00      A     
ATOM   2122  HE  ARG A 138      12.123  -3.595  -0.964  0.00  0.00      A     
ATOM   2123  CZ  ARG A 138      12.510  -4.180  -2.786  0.00  0.00      A     
ATOM   2124  NH1 ARG A 138      12.941  -3.970  -3.979  0.00  0.00      A     
ATOM   2125 HH11 ARG A 138      13.197  -4.769  -4.535  0.00  0.00      A     
ATOM   2126 HH12 ARG A 138      13.095  -3.018  -4.283  0.00  0.00      A     
ATOM   2127  NH2 ARG A 138      12.321  -5.412  -2.498  0.00  0.00      A     
ATOM   2128 HH21 ARG A 138      12.528  -6.114  -3.177  0.00  0.00      A     
ATOM   2129 HH22 ARG A 138      11.933  -5.615  -1.573  0.00  0.00      A     
ATOM   2130  C   ARG A 138      13.632  -0.217  -4.841  0.00  0.00      A     
ATOM   2131  O   ARG A 138      13.320  -1.355  -5.202  0.00  0.00      A     
ATOM   2132  N   THR A 139      12.999   0.879  -5.266  0.00  0.00      A     
ATOM   2133  HN  THR A 139      13.299   1.750  -4.842  0.00  0.00      A     
ATOM   2134  CA  THR A 139      11.932   0.925  -6.295  0.00  0.00      A     
ATOM   2135  HA  THR A 139      11.233   0.108  -6.125  0.00  0.00      A     
ATOM   2136  CB  THR A 139      11.134   2.234  -6.226  0.00  0.00      A     
ATOM   2137  HB  THR A 139      11.779   3.086  -6.432  0.00  0.00      A     
ATOM   2138  CG2 THR A 139       9.963   2.260  -7.204  0.00  0.00      A     
ATOM   2139 HG21 THR A 139      10.328   2.289  -8.230  0.00  0.00      A     
ATOM   2140 HG22 THR A 139       9.379   3.158  -7.031  0.00  0.00      A     
ATOM   2141 HG23 THR A 139       9.335   1.380  -7.068  0.00  0.00      A     
ATOM   2142  OG1 THR A 139      10.598   2.370  -4.935  0.00  0.00      A     
ATOM   2143  HG1 THR A 139      11.336   2.645  -4.352  0.00  0.00      A     
ATOM   2144  C   THR A 139      12.461   0.773  -7.719  0.00  0.00      A     
ATOM   2145  O   THR A 139      12.011  -0.123  -8.433  0.00  0.00      A     
ATOM   2146  N   ARG A 140      13.459   1.577  -8.126  0.00  0.00      A     
ATOM   2147  HN  ARG A 140      13.786   2.285  -7.472  0.00  0.00      A     
ATOM   2148  CA  ARG A 140      14.161   1.438  -9.429  0.00  0.00      A     
ATOM   2149  HA  ARG A 140      13.459   1.611 -10.247  0.00  0.00      A     
ATOM   2150  CB  ARG A 140      15.307   2.465  -9.513  0.00  0.00      A     
ATOM   2151  HB1 ARG A 140      16.007   2.156 -10.288  0.00  0.00      A     
ATOM   2152  HB2 ARG A 140      15.860   2.451  -8.573  0.00  0.00      A     
ATOM   2153  CG  ARG A 140      14.879   3.915  -9.804  0.00  0.00      A     
ATOM   2154  HG1 ARG A 140      15.765   4.540  -9.721  0.00  0.00      A     
ATOM   2155  HG2 ARG A 140      14.171   4.244  -9.043  0.00  0.00      A     
ATOM   2156  CD  ARG A 140      14.266   4.157 -11.196  0.00  0.00      A     
ATOM   2157  HD1 ARG A 140      14.144   5.232 -11.346  0.00  0.00      A     
ATOM   2158  HD2 ARG A 140      13.271   3.708 -11.217  0.00  0.00      A     
ATOM   2159  NE  ARG A 140      15.070   3.581 -12.296  0.00  0.00      A     
ATOM   2160  HE  ARG A 140      14.725   2.729 -12.724  0.00  0.00      A     
ATOM   2161  CZ  ARG A 140      16.223   3.981 -12.769  0.00  0.00      A     
ATOM   2162  NH1 ARG A 140      16.851   5.026 -12.379  0.00  0.00      A     
ATOM   2163 HH11 ARG A 140      17.785   5.164 -12.744  0.00  0.00      A     
ATOM   2164 HH12 ARG A 140      16.444   5.619 -11.669  0.00  0.00      A     
ATOM   2165  NH2 ARG A 140      16.849   3.322 -13.666  0.00  0.00      A     
ATOM   2166 HH21 ARG A 140      17.754   3.652 -13.956  0.00  0.00      A     
ATOM   2167 HH22 ARG A 140      16.563   2.378 -13.919  0.00  0.00      A     
ATOM   2168  C   ARG A 140      14.703   0.020  -9.670  0.00  0.00      A     
ATOM   2169  O   ARG A 140      14.614  -0.495 -10.779  0.00  0.00      A     
ATOM   2170  N   LEU A 141      15.202  -0.620  -8.615  0.00  0.00      A     
ATOM   2171  HN  LEU A 141      15.319  -0.058  -7.778  0.00  0.00      A     
ATOM   2172  CA  LEU A 141      15.687  -2.005  -8.571  0.00  0.00      A     
ATOM   2173  HA  LEU A 141      16.319  -2.188  -9.440  0.00  0.00      A     
ATOM   2174  CB  LEU A 141      16.546  -2.077  -7.298  0.00  0.00      A     
ATOM   2175  HB1 LEU A 141      15.879  -2.100  -6.434  0.00  0.00      A     
ATOM   2176  HB2 LEU A 141      17.125  -1.154  -7.238  0.00  0.00      A     
ATOM   2177  CG  LEU A 141      17.582  -3.200  -7.173  0.00  0.00      A     
ATOM   2178  HG  LEU A 141      18.352  -3.080  -7.932  0.00  0.00      A     
ATOM   2179  CD1 LEU A 141      18.216  -3.038  -5.802  0.00  0.00      A     
ATOM   2180 HD11 LEU A 141      17.451  -3.062  -5.031  0.00  0.00      A     
ATOM   2181 HD12 LEU A 141      18.713  -2.071  -5.754  0.00  0.00      A     
ATOM   2182 HD13 LEU A 141      18.937  -3.829  -5.613  0.00  0.00      A     
ATOM   2183  CD2 LEU A 141      17.017  -4.606  -7.258  0.00  0.00      A     
ATOM   2184 HD21 LEU A 141      17.733  -5.324  -6.861  0.00  0.00      A     
ATOM   2185 HD22 LEU A 141      16.850  -4.850  -8.305  0.00  0.00      A     
ATOM   2186 HD23 LEU A 141      16.086  -4.665  -6.699  0.00  0.00      A     
ATOM   2187  C   LEU A 141      14.557  -3.063  -8.596  0.00  0.00      A     
ATOM   2188  O   LEU A 141      14.685  -4.084  -9.267  0.00  0.00      A     
ATOM   2189  N   ALA A 142      13.414  -2.831  -7.941  0.00  0.00      A     
ATOM   2190  HN  ALA A 142      13.324  -1.980  -7.403  0.00  0.00      A     
ATOM   2191  CA  ALA A 142      12.244  -3.718  -8.061  0.00  0.00      A     
ATOM   2192  HA  ALA A 142      12.535  -4.717  -7.734  0.00  0.00      A     
ATOM   2193  CB  ALA A 142      11.143  -3.211  -7.132  0.00  0.00      A     
ATOM   2194  HB1 ALA A 142      10.802  -2.236  -7.481  0.00  0.00      A     
ATOM   2195  HB2 ALA A 142      11.519  -3.122  -6.117  0.00  0.00      A     
ATOM   2196  HB3 ALA A 142      10.301  -3.905  -7.144  0.00  0.00      A     
ATOM   2197  C   ALA A 142      11.713  -3.853  -9.506  0.00  0.00      A     
ATOM   2198  O   ALA A 142      11.211  -4.920  -9.875  0.00  0.00      A     
ATOM   2199  N   ALA A 143      11.884  -2.808 -10.323  0.00  0.00      A     
ATOM   2200  HN  ALA A 143      12.240  -1.954  -9.914  0.00  0.00      A     
ATOM   2201  CA  ALA A 143      11.626  -2.792 -11.766  0.00  0.00      A     
ATOM   2202  HA  ALA A 143      10.630  -3.199 -11.943  0.00  0.00      A     
ATOM   2203  CB  ALA A 143      11.631  -1.325 -12.215  0.00  0.00      A     
ATOM   2204  HB1 ALA A 143      11.175  -0.681 -11.466  0.00  0.00      A     
ATOM   2205  HB2 ALA A 143      11.083  -1.227 -13.151  0.00  0.00      A     
ATOM   2206  HB3 ALA A 143      12.654  -0.996 -12.374  0.00  0.00      A     
ATOM   2207  C   ALA A 143      12.620  -3.613 -12.631  0.00  0.00      A     
ATOM   2208  O   ALA A 143      12.414  -3.745 -13.834  0.00  0.00      A     
ATOM   2209  N   ASP A 144      13.706  -4.153 -12.070  0.00  0.00      A     
ATOM   2210  HN  ASP A 144      13.874  -3.993 -11.085  0.00  0.00      A     
ATOM   2211  CA  ASP A 144      14.726  -4.902 -12.816  0.00  0.00      A     
ATOM   2212  HA  ASP A 144      14.820  -4.447 -13.799  0.00  0.00      A     
ATOM   2213  CB  ASP A 144      16.066  -4.711 -12.080  0.00  0.00      A     
ATOM   2214  HB1 ASP A 144      16.050  -5.270 -11.145  0.00  0.00      A     
ATOM   2215  HB2 ASP A 144      16.186  -3.652 -11.838  0.00  0.00      A     
ATOM   2216  CG  ASP A 144      17.288  -5.142 -12.881  0.00  0.00      A     
ATOM   2217  OD1 ASP A 144      18.431  -4.916 -12.423  0.00  0.00      A     
ATOM   2218  OD2 ASP A 144      17.138  -5.801 -13.932  0.00  0.00      A     
ATOM   2219  C   ASP A 144      14.318  -6.387 -13.024  0.00  0.00      A     
ATOM   2220  O   ASP A 144      14.213  -7.157 -12.066  0.00  0.00      A     
ATOM   2221  N   VAL A 145      14.032  -6.803 -14.265  0.00  0.00      A     
ATOM   2222  HN  VAL A 145      14.203  -6.140 -15.012  0.00  0.00      A     
ATOM   2223  CA  VAL A 145      13.092  -7.929 -14.562  0.00  0.00      A     
ATOM   2224  HA  VAL A 145      12.894  -8.485 -13.649  0.00  0.00      A     
ATOM   2225  CB  VAL A 145      11.737  -7.396 -15.070  0.00  0.00      A     
ATOM   2226  HB  VAL A 145      11.167  -8.207 -15.509  0.00  0.00      A     
ATOM   2227  CG1 VAL A 145      10.895  -6.872 -13.916  0.00  0.00      A     
ATOM   2228 HG11 VAL A 145      11.410  -6.067 -13.402  0.00  0.00      A     
ATOM   2229 HG12 VAL A 145      10.684  -7.682 -13.220  0.00  0.00      A     
ATOM   2230 HG13 VAL A 145       9.956  -6.504 -14.322  0.00  0.00      A     
ATOM   2231  CG2 VAL A 145      11.874  -6.323 -16.155  0.00  0.00      A     
ATOM   2232 HG21 VAL A 145      10.886  -6.068 -16.535  0.00  0.00      A     
ATOM   2233 HG22 VAL A 145      12.479  -6.710 -16.973  0.00  0.00      A     
ATOM   2234 HG23 VAL A 145      12.334  -5.420 -15.759  0.00  0.00      A     
ATOM   2235  C   VAL A 145      13.553  -8.988 -15.567  0.00  0.00      A     
ATOM   2236  O   VAL A 145      12.859  -9.978 -15.786  0.00  0.00      A     
ATOM   2237  N   GLY A 146      14.704  -8.806 -16.200  0.00  0.00      A     
ATOM   2238  HN  GLY A 146      15.263  -8.002 -15.948  0.00  0.00      A     
ATOM   2239  CA  GLY A 146      15.113  -9.572 -17.382  0.00  0.00      A     
ATOM   2240  HA1 GLY A 146      15.967  -9.080 -17.833  0.00  0.00      A     
ATOM   2241  HA2 GLY A 146      14.306  -9.536 -18.108  0.00  0.00      A     
ATOM   2242  C   GLY A 146      15.472 -11.047 -17.183  0.00  0.00      A     
ATOM   2243  O   GLY A 146      15.636 -11.539 -16.069  0.00  0.00      A     
ATOM   2244  N   LYS A 147      15.652 -11.728 -18.314  0.00  0.00      A     
ATOM   2245  HN  LYS A 147      15.647 -11.153 -19.154  0.00  0.00      A     
ATOM   2246  CA  LYS A 147      15.778 -13.190 -18.518  0.00  0.00      A     
ATOM   2247  HA  LYS A 147      14.927 -13.699 -18.062  0.00  0.00      A     
ATOM   2248  CB  LYS A 147      15.749 -13.411 -20.037  0.00  0.00      A     
ATOM   2249  HB1 LYS A 147      15.952 -14.455 -20.262  0.00  0.00      A     
ATOM   2250  HB2 LYS A 147      16.540 -12.804 -20.477  0.00  0.00      A     
ATOM   2251  CG  LYS A 147      14.410 -13.056 -20.694  0.00  0.00      A     
ATOM   2252  HG1 LYS A 147      14.063 -12.078 -20.364  0.00  0.00      A     
ATOM   2253  HG2 LYS A 147      13.669 -13.793 -20.384  0.00  0.00      A     
ATOM   2254  CD  LYS A 147      14.537 -13.070 -22.226  0.00  0.00      A     
ATOM   2255  HD1 LYS A 147      13.542 -13.011 -22.666  0.00  0.00      A     
ATOM   2256  HD2 LYS A 147      14.973 -14.017 -22.539  0.00  0.00      A     
ATOM   2257  CE  LYS A 147      15.404 -11.940 -22.800  0.00  0.00      A     
ATOM   2258  HE1 LYS A 147      15.402 -12.034 -23.889  0.00  0.00      A     
ATOM   2259  HE2 LYS A 147      16.440 -12.073 -22.470  0.00  0.00      A     
ATOM   2260  NZ  LYS A 147      14.912 -10.599 -22.407  0.00  0.00      A     
ATOM   2261  HZ1 LYS A 147      13.899 -10.544 -22.425  0.00  0.00      A     
ATOM   2262  HZ2 LYS A 147      15.287  -9.871 -22.998  0.00  0.00      A     
ATOM   2263  HZ3 LYS A 147      15.231 -10.346 -21.470  0.00  0.00      A     
ATOM   2264  C   LYS A 147      17.025 -13.883 -17.937  0.00  0.00      A     
ATOM   2265  O   LYS A 147      17.118 -15.109 -17.984  0.00  0.00      A     
ATOM   2266  N   ALA A 148      18.013 -13.124 -17.470  0.00  0.00      A     
ATOM   2267  HN  ALA A 148      17.872 -12.129 -17.525  0.00  0.00      A     
ATOM   2268  CA  ALA A 148      19.317 -13.632 -17.026  0.00  0.00      A     
ATOM   2269  HA  ALA A 148      19.157 -14.576 -16.503  0.00  0.00      A     
ATOM   2270  CB  ALA A 148      20.160 -13.920 -18.284  0.00  0.00      A     
ATOM   2271  HB1 ALA A 148      21.106 -14.391 -18.019  0.00  0.00      A     
ATOM   2272  HB2 ALA A 148      20.355 -12.995 -18.824  0.00  0.00      A     
ATOM   2273  HB3 ALA A 148      19.627 -14.606 -18.941  0.00  0.00      A     
ATOM   2274  C   ALA A 148      20.011 -12.681 -16.015  0.00  0.00      A     
ATOM   2275  O   ALA A 148      19.379 -12.209 -15.065  0.00  0.00      A     
ATOM   2276  N   GLY A 149      21.309 -12.403 -16.193  0.00  0.00      A     
ATOM   2277  HN  GLY A 149      21.786 -12.917 -16.919  0.00  0.00      A     
ATOM   2278  CA  GLY A 149      22.123 -11.508 -15.349  0.00  0.00      A     
ATOM   2279  HA1 GLY A 149      22.938 -12.086 -14.916  0.00  0.00      A     
ATOM   2280  HA2 GLY A 149      21.529 -11.123 -14.521  0.00  0.00      A     
ATOM   2281  C   GLY A 149      22.755 -10.302 -16.064  0.00  0.00      A     
ATOM   2282  O   GLY A 149      23.542  -9.591 -15.447  0.00  0.00      A     
ATOM   2283  N   ALA A 150      22.407 -10.026 -17.331  0.00  0.00      A     
ATOM   2284  HN  ALA A 150      21.750 -10.641 -17.783  0.00  0.00      A     
ATOM   2285  CA  ALA A 150      23.140  -9.052 -18.161  0.00  0.00      A     
ATOM   2286  HA  ALA A 150      23.880  -8.544 -17.542  0.00  0.00      A     
ATOM   2287  CB  ALA A 150      23.942  -9.842 -19.192  0.00  0.00      A     
ATOM   2288  HB1 ALA A 150      24.472 -10.661 -18.709  0.00  0.00      A     
ATOM   2289  HB2 ALA A 150      24.683  -9.184 -19.646  0.00  0.00      A     
ATOM   2290  HB3 ALA A 150      23.280 -10.238 -19.959  0.00  0.00      A     
ATOM   2291  C   ALA A 150      22.303  -7.909 -18.789  0.00  0.00      A     
ATOM   2292  O   ALA A 150      22.770  -6.768 -18.790  0.00  0.00      A     
ATOM   2293  N   GLU A 151      21.036  -8.117 -19.182  0.00  0.00      A     
ATOM   2294  HN  GLU A 151      20.689  -9.065 -19.250  0.00  0.00      A     
ATOM   2295  CA  GLU A 151      20.086  -7.001 -19.460  0.00  0.00      A     
ATOM   2296  HA  GLU A 151      20.628  -6.255 -20.045  0.00  0.00      A     
ATOM   2297  CB  GLU A 151      18.919  -7.472 -20.363  0.00  0.00      A     
ATOM   2298  HB1 GLU A 151      19.238  -8.355 -20.918  0.00  0.00      A     
ATOM   2299  HB2 GLU A 151      18.720  -6.691 -21.096  0.00  0.00      A     
ATOM   2300  CG  GLU A 151      17.592  -7.780 -19.658  0.00  0.00      A     
ATOM   2301  HG1 GLU A 151      17.071  -6.847 -19.433  0.00  0.00      A     
ATOM   2302  HG2 GLU A 151      17.802  -8.271 -18.711  0.00  0.00      A     
ATOM   2303  CD  GLU A 151      16.690  -8.671 -20.521  0.00  0.00      A     
ATOM   2304  OE1 GLU A 151      16.593  -9.888 -20.233  0.00  0.00      A     
ATOM   2305  OE2 GLU A 151      16.073  -8.169 -21.490  0.00  0.00      A     
ATOM   2306  C   GLU A 151      19.623  -6.254 -18.179  0.00  0.00      A     
ATOM   2307  O   GLU A 151      18.811  -5.327 -18.242  0.00  0.00      A     
ATOM   2308  N   ARG A 152      20.161  -6.675 -17.023  0.00  0.00      A     
ATOM   2309  HN  ARG A 152      20.782  -7.461 -17.117  0.00  0.00      A     
ATOM   2310  CA  ARG A 152      20.083  -6.066 -15.682  0.00  0.00      A     
ATOM   2311  HA  ARG A 152      19.061  -6.102 -15.327  0.00  0.00      A     
ATOM   2312  CB  ARG A 152      20.966  -6.881 -14.719  0.00  0.00      A     
ATOM   2313  HB1 ARG A 152      20.999  -6.354 -13.769  0.00  0.00      A     
ATOM   2314  HB2 ARG A 152      21.980  -6.889 -15.118  0.00  0.00      A     
ATOM   2315  CG  ARG A 152      20.585  -8.344 -14.426  0.00  0.00      A     
ATOM   2316  HG1 ARG A 152      21.409  -8.777 -13.864  0.00  0.00      A     
ATOM   2317  HG2 ARG A 152      20.509  -8.887 -15.366  0.00  0.00      A     
ATOM   2318  CD  ARG A 152      19.308  -8.597 -13.613  0.00  0.00      A     
ATOM   2319  HD1 ARG A 152      19.326  -9.619 -13.230  0.00  0.00      A     
ATOM   2320  HD2 ARG A 152      18.449  -8.503 -14.273  0.00  0.00      A     
ATOM   2321  NE  ARG A 152      19.132  -7.637 -12.519  0.00  0.00      A     
ATOM   2322  HE  ARG A 152      18.768  -6.724 -12.771  0.00  0.00      A     
ATOM   2323  CZ  ARG A 152      19.423  -7.720 -11.252  0.00  0.00      A     
ATOM   2324  NH1 ARG A 152      19.926  -8.737 -10.663  0.00  0.00      A     
ATOM   2325 HH11 ARG A 152      20.314  -8.585  -9.742  0.00  0.00      A     
ATOM   2326 HH12 ARG A 152      20.223  -9.532 -11.202  0.00  0.00      A     
ATOM   2327  NH2 ARG A 152      19.198  -6.708 -10.514  0.00  0.00      A     
ATOM   2328 HH21 ARG A 152      19.466  -6.748  -9.539  0.00  0.00      A     
ATOM   2329 HH22 ARG A 152      18.960  -5.842 -10.982  0.00  0.00      A     
ATOM   2330  C   ARG A 152      20.463  -4.576 -15.622  0.00  0.00      A     
ATOM   2331  O   ARG A 152      21.019  -3.997 -16.554  0.00  0.00      A     
ATOM   2332  N   GLU A 153      20.174  -3.964 -14.480  0.00  0.00      A     
ATOM   2333  HN  GLU A 153      19.652  -4.505 -13.799  0.00  0.00      A     
ATOM   2334  CA  GLU A 153      20.248  -2.509 -14.257  0.00  0.00      A     
ATOM   2335  HA  GLU A 153      20.733  -2.021 -15.099  0.00  0.00      A     
ATOM   2336  CB  GLU A 153      18.789  -2.034 -14.184  0.00  0.00      A     
ATOM   2337  HB1 GLU A 153      18.405  -2.177 -13.174  0.00  0.00      A     
ATOM   2338  HB2 GLU A 153      18.210  -2.673 -14.844  0.00  0.00      A     
ATOM   2339  CG  GLU A 153      18.529  -0.599 -14.634  0.00  0.00      A     
ATOM   2340  HG1 GLU A 153      18.956  -0.455 -15.628  0.00  0.00      A     
ATOM   2341  HG2 GLU A 153      19.016   0.090 -13.942  0.00  0.00      A     
ATOM   2342  CD  GLU A 153      17.018  -0.335 -14.691  0.00  0.00      A     
ATOM   2343  OE1 GLU A 153      16.260  -1.138 -15.282  0.00  0.00      A     
ATOM   2344  OE2 GLU A 153      16.549   0.674 -14.118  0.00  0.00      A     
ATOM   2345  C   GLU A 153      21.049  -2.103 -13.004  0.00  0.00      A     
ATOM   2346  O   GLU A 153      21.629  -1.015 -12.960  0.00  0.00      A     
ATOM   2347  N   PHE A 154      21.121  -2.989 -12.003  0.00  0.00      A     
ATOM   2348  HN  PHE A 154      20.619  -3.856 -12.134  0.00  0.00      A     
ATOM   2349  CA  PHE A 154      21.682  -2.724 -10.669  0.00  0.00      A     
ATOM   2350  HA  PHE A 154      22.474  -1.978 -10.740  0.00  0.00      A     
ATOM   2351  CB  PHE A 154      20.524  -2.170  -9.819  0.00  0.00      A     
ATOM   2352  HB1 PHE A 154      20.860  -2.036  -8.799  0.00  0.00      A     
ATOM   2353  HB2 PHE A 154      19.730  -2.917  -9.798  0.00  0.00      A     
ATOM   2354  CG  PHE A 154      19.946  -0.844 -10.284  0.00  0.00      A     
ATOM   2355  CD1 PHE A 154      20.745   0.315 -10.289  0.00  0.00      A     
ATOM   2356  HD1 PHE A 154      21.773   0.261  -9.966  0.00  0.00      A     
ATOM   2357  CE1 PHE A 154      20.218   1.539 -10.735  0.00  0.00      A     
ATOM   2358  HE1 PHE A 154      20.837   2.424 -10.741  0.00  0.00      A     
ATOM   2359  CZ  PHE A 154      18.894   1.605 -11.199  0.00  0.00      A     
ATOM   2360  HZ  PHE A 154      18.503   2.538 -11.579  0.00  0.00      A     
ATOM   2361  CE2 PHE A 154      18.095   0.449 -11.202  0.00  0.00      A     
ATOM   2362  HE2 PHE A 154      17.088   0.487 -11.595  0.00  0.00      A     
ATOM   2363  CD2 PHE A 154      18.618  -0.772 -10.744  0.00  0.00      A     
ATOM   2364  HD2 PHE A 154      18.009  -1.663 -10.784  0.00  0.00      A     
ATOM   2365  C   PHE A 154      22.270  -3.994 -10.003  0.00  0.00      A     
ATOM   2366  O   PHE A 154      21.680  -5.067 -10.117  0.00  0.00      A     
ATOM   2367  N   ARG A 155      23.411  -3.894  -9.296  0.00  0.00      A     
ATOM   2368  HN  ARG A 155      23.872  -2.988  -9.333  0.00  0.00      A     
ATOM   2369  CA  ARG A 155      24.150  -5.020  -8.651  0.00  0.00      A     
ATOM   2370  HA  ARG A 155      23.638  -5.959  -8.872  0.00  0.00      A     
ATOM   2371  CB  ARG A 155      25.581  -5.128  -9.220  0.00  0.00      A     
ATOM   2372  HB1 ARG A 155      26.156  -5.791  -8.571  0.00  0.00      A     
ATOM   2373  HB2 ARG A 155      26.070  -4.154  -9.185  0.00  0.00      A     
ATOM   2374  CG  ARG A 155      25.683  -5.727 -10.632  0.00  0.00      A     
ATOM   2375  HG1 ARG A 155      25.032  -6.598 -10.692  0.00  0.00      A     
ATOM   2376  HG2 ARG A 155      26.703  -6.076 -10.786  0.00  0.00      A     
ATOM   2377  CD  ARG A 155      25.342  -4.765 -11.772  0.00  0.00      A     
ATOM   2378  HD1 ARG A 155      24.319  -4.414 -11.659  0.00  0.00      A     
ATOM   2379  HD2 ARG A 155      25.396  -5.317 -12.711  0.00  0.00      A     
ATOM   2380  NE  ARG A 155      26.246  -3.606 -11.817  0.00  0.00      A     
ATOM   2381  HE  ARG A 155      25.990  -2.771 -11.307  0.00  0.00      A     
ATOM   2382  CZ  ARG A 155      27.355  -3.505 -12.497  0.00  0.00      A     
ATOM   2383  NH1 ARG A 155      27.841  -4.406 -13.262  0.00  0.00      A     
ATOM   2384 HH11 ARG A 155      28.670  -4.163 -13.779  0.00  0.00      A     
ATOM   2385 HH12 ARG A 155      27.328  -5.252 -13.449  0.00  0.00      A     
ATOM   2386  NH2 ARG A 155      28.067  -2.453 -12.417  0.00  0.00      A     
ATOM   2387 HH21 ARG A 155      28.951  -2.443 -12.905  0.00  0.00      A     
ATOM   2388 HH22 ARG A 155      27.801  -1.767 -11.719  0.00  0.00      A     
ATOM   2389  C   ARG A 155      24.239  -5.005  -7.114  0.00  0.00      A     
ATOM   2390  O   ARG A 155      24.505  -6.056  -6.533  0.00  0.00      A     
ATOM   2391  N   GLY A 156      24.009  -3.883  -6.434  0.00  0.00      A     
ATOM   2392  HN  GLY A 156      23.813  -3.041  -6.960  0.00  0.00      A     
ATOM   2393  CA  GLY A 156      23.937  -3.832  -4.956  0.00  0.00      A     
ATOM   2394  HA1 GLY A 156      24.798  -4.354  -4.538  0.00  0.00      A     
ATOM   2395  HA2 GLY A 156      23.044  -4.359  -4.626  0.00  0.00      A     
ATOM   2396  C   GLY A 156      23.899  -2.427  -4.339  0.00  0.00      A     
ATOM   2397  O   GLY A 156      23.921  -1.423  -5.052  0.00  0.00      A     
ATOM   2398  N   LEU A 157      23.900  -2.327  -3.004  0.00  0.00      A     
ATOM   2399  HN  LEU A 157      23.861  -3.185  -2.464  0.00  0.00      A     
ATOM   2400  CA  LEU A 157      24.075  -1.065  -2.255  0.00  0.00      A     
ATOM   2401  HA  LEU A 157      23.253  -0.409  -2.536  0.00  0.00      A     
ATOM   2402  CB  LEU A 157      23.956  -1.350  -0.744  0.00  0.00      A     
ATOM   2403  HB1 LEU A 157      24.916  -1.723  -0.392  0.00  0.00      A     
ATOM   2404  HB2 LEU A 157      23.221  -2.137  -0.576  0.00  0.00      A     
ATOM   2405  CG  LEU A 157      23.542  -0.128   0.104  0.00  0.00      A     
ATOM   2406  HG  LEU A 157      24.163   0.729  -0.144  0.00  0.00      A     
ATOM   2407  CD1 LEU A 157      22.069   0.235  -0.092  0.00  0.00      A     
ATOM   2408 HD11 LEU A 157      21.819   1.087   0.539  0.00  0.00      A     
ATOM   2409 HD12 LEU A 157      21.438  -0.613   0.173  0.00  0.00      A     
ATOM   2410 HD13 LEU A 157      21.881   0.514  -1.125  0.00  0.00      A     
ATOM   2411  CD2 LEU A 157      23.724  -0.426   1.586  0.00  0.00      A     
ATOM   2412 HD21 LEU A 157      23.367   0.411   2.184  0.00  0.00      A     
ATOM   2413 HD22 LEU A 157      24.777  -0.586   1.805  0.00  0.00      A     
ATOM   2414 HD23 LEU A 157      23.158  -1.315   1.844  0.00  0.00      A     
ATOM   2415  C   LEU A 157      25.390  -0.315  -2.597  0.00  0.00      A     
ATOM   2416  O   LEU A 157      25.502   0.886  -2.354  0.00  0.00      A     
ATOM   2417  N   GLY A 158      26.347  -1.004  -3.228  0.00  0.00      A     
ATOM   2418  HN  GLY A 158      26.217  -2.009  -3.275  0.00  0.00      A     
ATOM   2419  CA  GLY A 158      27.591  -0.474  -3.805  0.00  0.00      A     
ATOM   2420  HA1 GLY A 158      28.316  -1.286  -3.830  0.00  0.00      A     
ATOM   2421  HA2 GLY A 158      27.999   0.294  -3.152  0.00  0.00      A     
ATOM   2422  C   GLY A 158      27.528   0.088  -5.239  0.00  0.00      A     
ATOM   2423  O   GLY A 158      28.532   0.636  -5.695  0.00  0.00      A     
ATOM   2424  N   ASP A 159      26.399   0.013  -5.964  0.00  0.00      A     
ATOM   2425  HN  ASP A 159      25.607  -0.449  -5.534  0.00  0.00      A     
ATOM   2426  CA  ASP A 159      26.360   0.251  -7.430  0.00  0.00      A     
ATOM   2427  HA  ASP A 159      27.260   0.797  -7.715  0.00  0.00      A     
ATOM   2428  CB  ASP A 159      26.490  -1.123  -8.108  0.00  0.00      A     
ATOM   2429  HB1 ASP A 159      25.912  -1.862  -7.548  0.00  0.00      A     
ATOM   2430  HB2 ASP A 159      27.540  -1.401  -8.053  0.00  0.00      A     
ATOM   2431  CG  ASP A 159      26.050  -1.183  -9.569  0.00  0.00      A     
ATOM   2432  OD1 ASP A 159      24.862  -1.496  -9.798  0.00  0.00      A     
ATOM   2433  OD2 ASP A 159      26.863  -0.927 -10.485  0.00  0.00      A     
ATOM   2434  C   ASP A 159      25.210   1.133  -8.000  0.00  0.00      A     
ATOM   2435  O   ASP A 159      25.335   1.635  -9.123  0.00  0.00      A     
ATOM   2436  N   CYS A 160      24.142   1.459  -7.267  0.00  0.00      A     
ATOM   2437  HN  CYS A 160      24.062   1.094  -6.323  0.00  0.00      A     
ATOM   2438  CA  CYS A 160      23.215   2.539  -7.665  0.00  0.00      A     
ATOM   2439  HA  CYS A 160      22.946   2.423  -8.710  0.00  0.00      A     
ATOM   2440  CB  CYS A 160      21.892   2.458  -6.887  0.00  0.00      A     
ATOM   2441  HB1 CYS A 160      21.218   3.227  -7.266  0.00  0.00      A     
ATOM   2442  HB2 CYS A 160      22.056   2.660  -5.832  0.00  0.00      A     
ATOM   2443  SG  CYS A 160      21.072   0.852  -7.074  0.00  0.00      A     
ATOM   2444  HG1 CYS A 160      19.836   1.364  -7.242  0.00  0.00      A     
ATOM   2445  C   CYS A 160      23.860   3.934  -7.475  0.00  0.00      A     
ATOM   2446  O   CYS A 160      23.925   4.734  -8.412  0.00  0.00      A     
ATOM   2447  N   LEU A 161      24.378   4.155  -6.262  0.00  0.00      A     
ATOM   2448  HN  LEU A 161      24.341   3.351  -5.647  0.00  0.00      A     
ATOM   2449  CA  LEU A 161      24.695   5.421  -5.573  0.00  0.00      A     
ATOM   2450  HA  LEU A 161      23.765   5.985  -5.485  0.00  0.00      A     
ATOM   2451  CB  LEU A 161      25.097   4.977  -4.157  0.00  0.00      A     
ATOM   2452  HB1 LEU A 161      25.964   4.336  -4.236  0.00  0.00      A     
ATOM   2453  HB2 LEU A 161      24.286   4.361  -3.778  0.00  0.00      A     
ATOM   2454  CG  LEU A 161      25.395   6.060  -3.113  0.00  0.00      A     
ATOM   2455  HG  LEU A 161      24.786   6.936  -3.314  0.00  0.00      A     
ATOM   2456  CD1 LEU A 161      25.035   5.549  -1.730  0.00  0.00      A     
ATOM   2457 HD11 LEU A 161      25.286   6.309  -1.000  0.00  0.00      A     
ATOM   2458 HD12 LEU A 161      25.583   4.635  -1.512  0.00  0.00      A     
ATOM   2459 HD13 LEU A 161      23.966   5.361  -1.683  0.00  0.00      A     
ATOM   2460  CD2 LEU A 161      26.881   6.417  -3.051  0.00  0.00      A     
ATOM   2461 HD21 LEU A 161      27.071   7.103  -2.227  0.00  0.00      A     
ATOM   2462 HD22 LEU A 161      27.197   6.909  -3.963  0.00  0.00      A     
ATOM   2463 HD23 LEU A 161      27.480   5.521  -2.903  0.00  0.00      A     
ATOM   2464  C   LEU A 161      25.708   6.407  -6.203  0.00  0.00      A     
ATOM   2465  O   LEU A 161      25.671   7.589  -5.849  0.00  0.00      A     
ATOM   2466  N   VAL A 162      26.524   6.004  -7.185  0.00  0.00      A     
ATOM   2467  HN  VAL A 162      26.519   5.018  -7.410  0.00  0.00      A     
ATOM   2468  CA  VAL A 162      27.411   6.891  -7.994  0.00  0.00      A     
ATOM   2469  HA  VAL A 162      27.127   7.917  -7.772  0.00  0.00      A     
ATOM   2470  CB  VAL A 162      28.906   6.826  -7.605  0.00  0.00      A     
ATOM   2471  HB  VAL A 162      29.449   7.533  -8.231  0.00  0.00      A     
ATOM   2472  CG1 VAL A 162      29.148   7.242  -6.154  0.00  0.00      A     
ATOM   2473 HG11 VAL A 162      30.217   7.369  -5.984  0.00  0.00      A     
ATOM   2474 HG12 VAL A 162      28.776   6.476  -5.477  0.00  0.00      A     
ATOM   2475 HG13 VAL A 162      28.645   8.186  -5.948  0.00  0.00      A     
ATOM   2476  CG2 VAL A 162      29.539   5.454  -7.796  0.00  0.00      A     
ATOM   2477 HG21 VAL A 162      29.184   4.756  -7.040  0.00  0.00      A     
ATOM   2478 HG22 VAL A 162      30.619   5.545  -7.722  0.00  0.00      A     
ATOM   2479 HG23 VAL A 162      29.294   5.081  -8.780  0.00  0.00      A     
ATOM   2480  C   VAL A 162      27.186   6.784  -9.518  0.00  0.00      A     
ATOM   2481  O   VAL A 162      28.113   6.943 -10.321  0.00  0.00      A     
ATOM   2482  N   LYS A 163      25.924   6.567  -9.933  0.00  0.00      A     
ATOM   2483  HN  LYS A 163      25.251   6.428  -9.186  0.00  0.00      A     
ATOM   2484  CA  LYS A 163      25.413   6.890 -11.294  0.00  0.00      A     
ATOM   2485  HA  LYS A 163      26.082   7.631 -11.722  0.00  0.00      A     
ATOM   2486  CB  LYS A 163      25.433   5.673 -12.239  0.00  0.00      A     
ATOM   2487  HB1 LYS A 163      25.550   6.048 -13.258  0.00  0.00      A     
ATOM   2488  HB2 LYS A 163      24.459   5.193 -12.188  0.00  0.00      A     
ATOM   2489  CG  LYS A 163      26.499   4.593 -11.994  0.00  0.00      A     
ATOM   2490  HG1 LYS A 163      26.347   4.153 -11.010  0.00  0.00      A     
ATOM   2491  HG2 LYS A 163      27.492   5.035 -12.044  0.00  0.00      A     
ATOM   2492  CD  LYS A 163      26.389   3.498 -13.062  0.00  0.00      A     
ATOM   2493  HD1 LYS A 163      26.843   3.867 -13.983  0.00  0.00      A     
ATOM   2494  HD2 LYS A 163      25.339   3.278 -13.262  0.00  0.00      A     
ATOM   2495  CE  LYS A 163      27.098   2.208 -12.646  0.00  0.00      A     
ATOM   2496  HE1 LYS A 163      28.003   2.465 -12.091  0.00  0.00      A     
ATOM   2497  HE2 LYS A 163      27.397   1.675 -13.554  0.00  0.00      A     
ATOM   2498  NZ  LYS A 163      26.211   1.340 -11.835  0.00  0.00      A     
ATOM   2499  HZ1 LYS A 163      25.925   1.783 -10.974  0.00  0.00      A     
ATOM   2500  HZ2 LYS A 163      26.660   0.466 -11.560  0.00  0.00      A     
ATOM   2501  HZ3 LYS A 163      25.375   1.083 -12.356  0.00  0.00      A     
ATOM   2502  C   LYS A 163      24.014   7.544 -11.364  0.00  0.00      A     
ATOM   2503  O   LYS A 163      23.781   8.367 -12.248  0.00  0.00      A     
ATOM   2504  N   ILE A 164      23.081   7.232 -10.458  0.00  0.00      A     
ATOM   2505  HN  ILE A 164      23.346   6.598  -9.717  0.00  0.00      A     
ATOM   2506  CA  ILE A 164      21.706   7.803 -10.441  0.00  0.00      A     
ATOM   2507  HA  ILE A 164      21.295   7.693 -11.445  0.00  0.00      A     
ATOM   2508  CB  ILE A 164      20.774   7.011  -9.494  0.00  0.00      A     
ATOM   2509  HB  ILE A 164      19.808   7.517  -9.474  0.00  0.00      A     
ATOM   2510  CG2 ILE A 164      20.544   5.609 -10.087  0.00  0.00      A     
ATOM   2511 HG21 ILE A 164      20.256   5.693 -11.135  0.00  0.00      A     
ATOM   2512 HG22 ILE A 164      19.732   5.107  -9.563  0.00  0.00      A     
ATOM   2513 HG23 ILE A 164      21.449   5.006 -10.012  0.00  0.00      A     
ATOM   2514  CG1 ILE A 164      21.310   6.951  -8.045  0.00  0.00      A     
ATOM   2515 HG11 ILE A 164      21.453   7.964  -7.682  0.00  0.00      A     
ATOM   2516 HG12 ILE A 164      22.281   6.471  -8.033  0.00  0.00      A     
ATOM   2517  CD  ILE A 164      20.411   6.217  -7.045  0.00  0.00      A     
ATOM   2518  HD1 ILE A 164      20.911   6.168  -6.079  0.00  0.00      A     
ATOM   2519  HD2 ILE A 164      20.217   5.199  -7.372  0.00  0.00      A     
ATOM   2520  HD3 ILE A 164      19.471   6.757  -6.934  0.00  0.00      A     
ATOM   2521  C   ILE A 164      21.632   9.318 -10.147  0.00  0.00      A     
ATOM   2522  O   ILE A 164      20.856  10.037 -10.771  0.00  0.00      A     
ATOM   2523  N   TYR A 165      22.506   9.840  -9.286  0.00  0.00      A     
ATOM   2524  HN  TYR A 165      23.088   9.173  -8.792  0.00  0.00      A     
ATOM   2525  CA  TYR A 165      22.720  11.270  -8.972  0.00  0.00      A     
ATOM   2526  HA  TYR A 165      21.746  11.739  -8.834  0.00  0.00      A     
ATOM   2527  CB  TYR A 165      23.442  11.338  -7.604  0.00  0.00      A     
ATOM   2528  HB1 TYR A 165      24.097  10.485  -7.512  0.00  0.00      A     
ATOM   2529  HB2 TYR A 165      22.691  11.203  -6.827  0.00  0.00      A     
ATOM   2530  CG  TYR A 165      24.290  12.540  -7.229  0.00  0.00      A     
ATOM   2531  CD1 TYR A 165      23.723  13.820  -7.111  0.00  0.00      A     
ATOM   2532  HD1 TYR A 165      22.680  13.964  -7.354  0.00  0.00      A     
ATOM   2533  CE1 TYR A 165      24.511  14.901  -6.665  0.00  0.00      A     
ATOM   2534  HE1 TYR A 165      24.084  15.879  -6.518  0.00  0.00      A     
ATOM   2535  CZ  TYR A 165      25.872  14.710  -6.365  0.00  0.00      A     
ATOM   2536  OH  TYR A 165      26.620  15.743  -5.915  0.00  0.00      A     
ATOM   2537  HH  TYR A 165      27.505  15.433  -5.651  0.00  0.00      A     
ATOM   2538  CE2 TYR A 165      26.445  13.435  -6.503  0.00  0.00      A     
ATOM   2539  HE2 TYR A 165      27.492  13.291  -6.276  0.00  0.00      A     
ATOM   2540  CD2 TYR A 165      25.646  12.346  -6.894  0.00  0.00      A     
ATOM   2541  HD2 TYR A 165      26.088  11.358  -6.940  0.00  0.00      A     
ATOM   2542  C   TYR A 165      23.381  12.074 -10.120  0.00  0.00      A     
ATOM   2543  O   TYR A 165      23.397  13.304 -10.076  0.00  0.00      A     
ATOM   2544  N   LYS A 166      23.804  11.403 -11.207  0.00  0.00      A     
ATOM   2545  HN  LYS A 166      23.801  10.393 -11.142  0.00  0.00      A     
ATOM   2546  CA  LYS A 166      24.211  12.010 -12.499  0.00  0.00      A     
ATOM   2547  HA  LYS A 166      24.075  13.089 -12.409  0.00  0.00      A     
ATOM   2548  CB  LYS A 166      25.719  11.809 -12.767  0.00  0.00      A     
ATOM   2549  HB1 LYS A 166      26.278  12.319 -11.992  0.00  0.00      A     
ATOM   2550  HB2 LYS A 166      25.985  12.293 -13.707  0.00  0.00      A     
ATOM   2551  CG  LYS A 166      26.200  10.357 -12.822  0.00  0.00      A     
ATOM   2552  HG1 LYS A 166      25.853   9.906 -13.750  0.00  0.00      A     
ATOM   2553  HG2 LYS A 166      25.788   9.810 -11.981  0.00  0.00      A     
ATOM   2554  CD  LYS A 166      27.729  10.277 -12.710  0.00  0.00      A     
ATOM   2555  HD1 LYS A 166      28.006  10.481 -11.674  0.00  0.00      A     
ATOM   2556  HD2 LYS A 166      28.191  11.034 -13.345  0.00  0.00      A     
ATOM   2557  CE  LYS A 166      28.245   8.898 -13.136  0.00  0.00      A     
ATOM   2558  HE1 LYS A 166      28.528   8.953 -14.192  0.00  0.00      A     
ATOM   2559  HE2 LYS A 166      27.438   8.165 -13.063  0.00  0.00      A     
ATOM   2560  NZ  LYS A 166      29.399   8.466 -12.316  0.00  0.00      A     
ATOM   2561  HZ1 LYS A 166      29.114   8.171 -11.386  0.00  0.00      A     
ATOM   2562  HZ2 LYS A 166      30.097   9.199 -12.219  0.00  0.00      A     
ATOM   2563  HZ3 LYS A 166      29.899   7.687 -12.740  0.00  0.00      A     
ATOM   2564  C   LYS A 166      23.320  11.652 -13.702  0.00  0.00      A     
ATOM   2565  O   LYS A 166      23.632  12.058 -14.818  0.00  0.00      A     
ATOM   2566  N   SER A 167      22.165  11.015 -13.493  0.00  0.00      A     
ATOM   2567  HN  SER A 167      21.956  10.715 -12.551  0.00  0.00      A     
ATOM   2568  CA  SER A 167      21.111  10.866 -14.525  0.00  0.00      A     
ATOM   2569  HA  SER A 167      21.516  10.315 -15.375  0.00  0.00      A     
ATOM   2570  CB  SER A 167      19.912  10.084 -13.978  0.00  0.00      A     
ATOM   2571  HB1 SER A 167      19.137  10.019 -14.744  0.00  0.00      A     
ATOM   2572  HB2 SER A 167      19.505  10.612 -13.114  0.00  0.00      A     
ATOM   2573  OG  SER A 167      20.284   8.778 -13.588  0.00  0.00      A     
ATOM   2574  HG1 SER A 167      19.622   8.477 -12.931  0.00  0.00      A     
ATOM   2575  C   SER A 167      20.575  12.202 -15.063  0.00  0.00      A     
ATOM   2576  O   SER A 167      20.493  12.390 -16.275  0.00  0.00      A     
ATOM   2577  N   ASP A 168      20.228  13.148 -14.186  0.00  0.00      A     
ATOM   2578  HN  ASP A 168      20.310  12.907 -13.203  0.00  0.00      A     
ATOM   2579  CA  ASP A 168      19.643  14.460 -14.541  0.00  0.00      A     
ATOM   2580  HA  ASP A 168      20.170  14.842 -15.416  0.00  0.00      A     
ATOM   2581  CB  ASP A 168      18.161  14.232 -14.908  0.00  0.00      A     
ATOM   2582  HB1 ASP A 168      17.580  14.134 -13.990  0.00  0.00      A     
ATOM   2583  HB2 ASP A 168      18.053  13.302 -15.469  0.00  0.00      A     
ATOM   2584  CG  ASP A 168      17.571  15.349 -15.766  0.00  0.00      A     
ATOM   2585  OD1 ASP A 168      18.194  15.741 -16.778  0.00  0.00      A     
ATOM   2586  OD2 ASP A 168      16.442  15.805 -15.477  0.00  0.00      A     
ATOM   2587  C   ASP A 168      19.756  15.556 -13.443  0.00  0.00      A     
ATOM   2588  O   ASP A 168      19.125  16.609 -13.553  0.00  0.00      A     
ATOM   2589  N   GLY A 169      20.475  15.312 -12.342  0.00  0.00      A     
ATOM   2590  HN  GLY A 169      20.932  14.411 -12.274  0.00  0.00      A     
ATOM   2591  CA  GLY A 169      20.594  16.218 -11.181  0.00  0.00      A     
ATOM   2592  HA1 GLY A 169      20.143  17.179 -11.418  0.00  0.00      A     
ATOM   2593  HA2 GLY A 169      21.648  16.404 -10.990  0.00  0.00      A     
ATOM   2594  C   GLY A 169      19.950  15.707  -9.875  0.00  0.00      A     
ATOM   2595  O   GLY A 169      19.415  14.594  -9.828  0.00  0.00      A     
ATOM   2596  N   ILE A 170      19.964  16.514  -8.804  0.00  0.00      A     
ATOM   2597  HN  ILE A 170      20.458  17.394  -8.887  0.00  0.00      A     
ATOM   2598  CA  ILE A 170      19.364  16.145  -7.494  0.00  0.00      A     
ATOM   2599  HA  ILE A 170      19.586  15.092  -7.325  0.00  0.00      A     
ATOM   2600  CB  ILE A 170      19.980  16.918  -6.304  0.00  0.00      A     
ATOM   2601  HB  ILE A 170      19.477  16.572  -5.400  0.00  0.00      A     
ATOM   2602  CG2 ILE A 170      21.459  16.552  -6.149  0.00  0.00      A     
ATOM   2603 HG21 ILE A 170      21.557  15.473  -6.062  0.00  0.00      A     
ATOM   2604 HG22 ILE A 170      21.876  17.002  -5.248  0.00  0.00      A     
ATOM   2605 HG23 ILE A 170      22.023  16.900  -7.014  0.00  0.00      A     
ATOM   2606  CG1 ILE A 170      19.767  18.442  -6.392  0.00  0.00      A     
ATOM   2607 HG11 ILE A 170      18.727  18.641  -6.633  0.00  0.00      A     
ATOM   2608 HG12 ILE A 170      20.382  18.860  -7.189  0.00  0.00      A     
ATOM   2609  CD  ILE A 170      20.069  19.174  -5.079  0.00  0.00      A     
ATOM   2610  HD1 ILE A 170      19.452  18.771  -4.277  0.00  0.00      A     
ATOM   2611  HD2 ILE A 170      19.842  20.232  -5.205  0.00  0.00      A     
ATOM   2612  HD3 ILE A 170      21.121  19.074  -4.812  0.00  0.00      A     
ATOM   2613  C   ILE A 170      17.831  16.248  -7.398  0.00  0.00      A     
ATOM   2614  O   ILE A 170      17.243  15.597  -6.532  0.00  0.00      A     
ATOM   2615  N   LYS A 171      17.159  17.044  -8.246  0.00  0.00      A     
ATOM   2616  HN  LYS A 171      17.704  17.570  -8.923  0.00  0.00      A     
ATOM   2617  CA  LYS A 171      15.684  17.230  -8.219  0.00  0.00      A     
ATOM   2618  HA  LYS A 171      15.393  17.521  -7.210  0.00  0.00      A     
ATOM   2619  CB  LYS A 171      15.283  18.337  -9.208  0.00  0.00      A     
ATOM   2620  HB1 LYS A 171      15.380  17.945 -10.219  0.00  0.00      A     
ATOM   2621  HB2 LYS A 171      15.962  19.180  -9.111  0.00  0.00      A     
ATOM   2622  CG  LYS A 171      13.853  18.872  -9.048  0.00  0.00      A     
ATOM   2623  HG1 LYS A 171      13.140  18.049  -9.083  0.00  0.00      A     
ATOM   2624  HG2 LYS A 171      13.663  19.525  -9.897  0.00  0.00      A     
ATOM   2625  CD  LYS A 171      13.659  19.683  -7.757  0.00  0.00      A     
ATOM   2626  HD1 LYS A 171      14.352  20.525  -7.758  0.00  0.00      A     
ATOM   2627  HD2 LYS A 171      13.877  19.057  -6.893  0.00  0.00      A     
ATOM   2628  CE  LYS A 171      12.232  20.213  -7.602  0.00  0.00      A     
ATOM   2629  HE1 LYS A 171      12.156  20.724  -6.637  0.00  0.00      A     
ATOM   2630  HE2 LYS A 171      11.540  19.366  -7.579  0.00  0.00      A     
ATOM   2631  NZ  LYS A 171      11.860  21.145  -8.688  0.00  0.00      A     
ATOM   2632  HZ1 LYS A 171      12.479  21.952  -8.715  0.00  0.00      A     
ATOM   2633  HZ2 LYS A 171      10.908  21.478  -8.559  0.00  0.00      A     
ATOM   2634  HZ3 LYS A 171      11.870  20.681  -9.593  0.00  0.00      A     
ATOM   2635  C   LYS A 171      14.912  15.946  -8.531  0.00  0.00      A     
ATOM   2636  O   LYS A 171      13.885  15.664  -7.905  0.00  0.00      A     
ATOM   2637  N   GLY A 172      15.445  15.134  -9.444  0.00  0.00      A     
ATOM   2638  HN  GLY A 172      16.245  15.480  -9.964  0.00  0.00      A     
ATOM   2639  CA  GLY A 172      14.908  13.810  -9.766  0.00  0.00      A     
ATOM   2640  HA1 GLY A 172      15.494  13.365 -10.567  0.00  0.00      A     
ATOM   2641  HA2 GLY A 172      13.891  13.929 -10.130  0.00  0.00      A     
ATOM   2642  C   GLY A 172      14.875  12.840  -8.576  0.00  0.00      A     
ATOM   2643  O   GLY A 172      13.875  12.148  -8.400  0.00  0.00      A     
ATOM   2644  N   LEU A 173      15.875  12.847  -7.687  0.00  0.00      A     
ATOM   2645  HN  LEU A 173      16.681  13.423  -7.892  0.00  0.00      A     
ATOM   2646  CA  LEU A 173      15.892  12.038  -6.452  0.00  0.00      A     
ATOM   2647  HA  LEU A 173      15.719  11.004  -6.752  0.00  0.00      A     
ATOM   2648  CB  LEU A 173      17.303  12.129  -5.830  0.00  0.00      A     
ATOM   2649  HB1 LEU A 173      17.463  13.148  -5.476  0.00  0.00      A     
ATOM   2650  HB2 LEU A 173      18.027  11.926  -6.618  0.00  0.00      A     
ATOM   2651  CG  LEU A 173      17.585  11.161  -4.661  0.00  0.00      A     
ATOM   2652  HG  LEU A 173      16.926  11.406  -3.837  0.00  0.00      A     
ATOM   2653  CD1 LEU A 173      17.401   9.693  -5.047  0.00  0.00      A     
ATOM   2654 HD11 LEU A 173      16.357   9.493  -5.277  0.00  0.00      A     
ATOM   2655 HD12 LEU A 173      17.684   9.060  -4.208  0.00  0.00      A     
ATOM   2656 HD13 LEU A 173      18.028   9.447  -5.901  0.00  0.00      A     
ATOM   2657  CD2 LEU A 173      19.004  11.331  -4.138  0.00  0.00      A     
ATOM   2658 HD21 LEU A 173      19.720  11.051  -4.901  0.00  0.00      A     
ATOM   2659 HD22 LEU A 173      19.161  10.690  -3.273  0.00  0.00      A     
ATOM   2660 HD23 LEU A 173      19.168  12.361  -3.844  0.00  0.00      A     
ATOM   2661  C   LEU A 173      14.761  12.375  -5.446  0.00  0.00      A     
ATOM   2662  O   LEU A 173      14.540  11.644  -4.487  0.00  0.00      A     
ATOM   2663  N   TYR A 174      13.984  13.433  -5.683  0.00  0.00      A     
ATOM   2664  HN  TYR A 174      14.231  14.028  -6.462  0.00  0.00      A     
ATOM   2665  CA  TYR A 174      12.823  13.813  -4.864  0.00  0.00      A     
ATOM   2666  HA  TYR A 174      12.692  13.082  -4.068  0.00  0.00      A     
ATOM   2667  CB  TYR A 174      13.126  15.145  -4.174  0.00  0.00      A     
ATOM   2668  HB1 TYR A 174      12.199  15.603  -3.826  0.00  0.00      A     
ATOM   2669  HB2 TYR A 174      13.577  15.831  -4.893  0.00  0.00      A     
ATOM   2670  CG  TYR A 174      14.030  14.985  -2.968  0.00  0.00      A     
ATOM   2671  CD1 TYR A 174      15.416  15.192  -3.071  0.00  0.00      A     
ATOM   2672  HD1 TYR A 174      15.858  15.401  -4.035  0.00  0.00      A     
ATOM   2673  CE1 TYR A 174      16.219  15.147  -1.914  0.00  0.00      A     
ATOM   2674  HE1 TYR A 174      17.277  15.343  -1.972  0.00  0.00      A     
ATOM   2675  CZ  TYR A 174      15.648  14.844  -0.664  0.00  0.00      A     
ATOM   2676  OH  TYR A 174      16.428  14.755   0.441  0.00  0.00      A     
ATOM   2677  HH  TYR A 174      15.940  14.332   1.157  0.00  0.00      A     
ATOM   2678  CE2 TYR A 174      14.278  14.530  -0.581  0.00  0.00      A     
ATOM   2679  HE2 TYR A 174      13.844  14.266   0.371  0.00  0.00      A     
ATOM   2680  CD2 TYR A 174      13.471  14.624  -1.729  0.00  0.00      A     
ATOM   2681  HD2 TYR A 174      12.410  14.450  -1.656  0.00  0.00      A     
ATOM   2682  C   TYR A 174      11.481  13.790  -5.620  0.00  0.00      A     
ATOM   2683  O   TYR A 174      10.470  14.268  -5.100  0.00  0.00      A     
ATOM   2684  N   GLN A 175      11.421  13.196  -6.818  0.00  0.00      A     
ATOM   2685  HN  GLN A 175      12.279  12.825  -7.211  0.00  0.00      A     
ATOM   2686  CA  GLN A 175      10.154  12.925  -7.521  0.00  0.00      A     
ATOM   2687  HA  GLN A 175       9.745  13.886  -7.839  0.00  0.00      A     
ATOM   2688  CB  GLN A 175      10.418  12.058  -8.768  0.00  0.00      A     
ATOM   2689  HB1 GLN A 175      10.042  11.049  -8.599  0.00  0.00      A     
ATOM   2690  HB2 GLN A 175      11.484  11.961  -8.939  0.00  0.00      A     
ATOM   2691  CG  GLN A 175       9.782  12.634 -10.042  0.00  0.00      A     
ATOM   2692  HG1 GLN A 175       8.745  12.907  -9.854  0.00  0.00      A     
ATOM   2693  HG2 GLN A 175       9.803  11.882 -10.827  0.00  0.00      A     
ATOM   2694  CD  GLN A 175      10.532  13.852 -10.550  0.00  0.00      A     
ATOM   2695  OE1 GLN A 175      10.194  14.992 -10.272  0.00  0.00      A     
ATOM   2696  NE2 GLN A 175      11.605  13.681 -11.269  0.00  0.00      A     
ATOM   2697 HE21 GLN A 175      12.079  14.530 -11.568  0.00  0.00      A     
ATOM   2698 HE22 GLN A 175      11.986  12.759 -11.438  0.00  0.00      A     
ATOM   2699  C   GLN A 175       9.112  12.258  -6.595  0.00  0.00      A     
ATOM   2700  O   GLN A 175       9.421  11.293  -5.897  0.00  0.00      A     
ATOM   2701  N   GLY A 176       7.891  12.797  -6.542  0.00  0.00      A     
ATOM   2702  HN  GLY A 176       7.693  13.596  -7.127  0.00  0.00      A     
ATOM   2703  CA  GLY A 176       6.819  12.302  -5.659  0.00  0.00      A     
ATOM   2704  HA1 GLY A 176       6.687  11.233  -5.828  0.00  0.00      A     
ATOM   2705  HA2 GLY A 176       5.888  12.798  -5.934  0.00  0.00      A     
ATOM   2706  C   GLY A 176       7.010  12.505  -4.143  0.00  0.00      A     
ATOM   2707  O   GLY A 176       6.189  12.018  -3.367  0.00  0.00      A     
ATOM   2708  N   PHE A 177       8.050  13.207  -3.674  0.00  0.00      A     
ATOM   2709  HN  PHE A 177       8.745  13.547  -4.327  0.00  0.00      A     
ATOM   2710  CA  PHE A 177       8.245  13.474  -2.235  0.00  0.00      A     
ATOM   2711  HA  PHE A 177       8.278  12.520  -1.707  0.00  0.00      A     
ATOM   2712  CB  PHE A 177       9.599  14.160  -2.024  0.00  0.00      A     
ATOM   2713  HB1 PHE A 177       9.607  15.112  -2.558  0.00  0.00      A     
ATOM   2714  HB2 PHE A 177      10.372  13.531  -2.466  0.00  0.00      A     
ATOM   2715  CG  PHE A 177       9.965  14.411  -0.571  0.00  0.00      A     
ATOM   2716  CD1 PHE A 177       9.658  15.646   0.029  0.00  0.00      A     
ATOM   2717  HD1 PHE A 177       9.135  16.404  -0.536  0.00  0.00      A     
ATOM   2718  CE1 PHE A 177      10.025  15.902   1.362  0.00  0.00      A     
ATOM   2719  HE1 PHE A 177       9.774  16.851   1.818  0.00  0.00      A     
ATOM   2720  CZ  PHE A 177      10.719  14.926   2.097  0.00  0.00      A     
ATOM   2721  HZ  PHE A 177      11.003  15.121   3.121  0.00  0.00      A     
ATOM   2722  CE2 PHE A 177      11.042  13.697   1.498  0.00  0.00      A     
ATOM   2723  HE2 PHE A 177      11.591  12.957   2.058  0.00  0.00      A     
ATOM   2724  CD2 PHE A 177      10.650  13.431   0.172  0.00  0.00      A     
ATOM   2725  HD2 PHE A 177      10.891  12.478  -0.278  0.00  0.00      A     
ATOM   2726  C   PHE A 177       7.091  14.288  -1.611  0.00  0.00      A     
ATOM   2727  O   PHE A 177       6.530  13.868  -0.602  0.00  0.00      A     
ATOM   2728  N   ASN A 178       6.655  15.368  -2.271  0.00  0.00      A     
ATOM   2729  HN  ASN A 178       7.139  15.614  -3.120  0.00  0.00      A     
ATOM   2730  CA  ASN A 178       5.490  16.207  -1.916  0.00  0.00      A     
ATOM   2731  HA  ASN A 178       5.655  16.596  -0.909  0.00  0.00      A     
ATOM   2732  CB  ASN A 178       5.475  17.422  -2.868  0.00  0.00      A     
ATOM   2733  HB1 ASN A 178       6.410  17.966  -2.765  0.00  0.00      A     
ATOM   2734  HB2 ASN A 178       4.667  18.094  -2.579  0.00  0.00      A     
ATOM   2735  CG  ASN A 178       5.297  17.079  -4.333  0.00  0.00      A     
ATOM   2736  OD1 ASN A 178       5.212  15.928  -4.728  0.00  0.00      A     
ATOM   2737  ND2 ASN A 178       5.287  18.067  -5.188  0.00  0.00      A     
ATOM   2738 HD21 ASN A 178       5.140  17.844  -6.162  0.00  0.00      A     
ATOM   2739 HD22 ASN A 178       5.377  19.025  -4.876  0.00  0.00      A     
ATOM   2740  C   ASN A 178       4.113  15.484  -1.856  0.00  0.00      A     
ATOM   2741  O   ASN A 178       3.137  16.055  -1.368  0.00  0.00      A     
ATOM   2742  N   VAL A 179       4.039  14.214  -2.277  0.00  0.00      A     
ATOM   2743  HN  VAL A 179       4.848  13.855  -2.761  0.00  0.00      A     
ATOM   2744  CA  VAL A 179       2.879  13.309  -2.070  0.00  0.00      A     
ATOM   2745  HA  VAL A 179       2.131  13.841  -1.486  0.00  0.00      A     
ATOM   2746  CB  VAL A 179       2.178  12.913  -3.381  0.00  0.00      A     
ATOM   2747  HB  VAL A 179       1.362  12.233  -3.143  0.00  0.00      A     
ATOM   2748  CG1 VAL A 179       1.571  14.134  -4.077  0.00  0.00      A     
ATOM   2749 HG11 VAL A 179       0.881  14.639  -3.402  0.00  0.00      A     
ATOM   2750 HG12 VAL A 179       1.020  13.819  -4.964  0.00  0.00      A     
ATOM   2751 HG13 VAL A 179       2.353  14.833  -4.377  0.00  0.00      A     
ATOM   2752  CG2 VAL A 179       3.105  12.206  -4.369  0.00  0.00      A     
ATOM   2753 HG21 VAL A 179       3.907  12.877  -4.674  0.00  0.00      A     
ATOM   2754 HG22 VAL A 179       2.526  11.931  -5.246  0.00  0.00      A     
ATOM   2755 HG23 VAL A 179       3.519  11.301  -3.924  0.00  0.00      A     
ATOM   2756  C   VAL A 179       3.208  12.060  -1.244  0.00  0.00      A     
ATOM   2757  O   VAL A 179       2.326  11.508  -0.595  0.00  0.00      A     
ATOM   2758  N   SER A 180       4.482  11.680  -1.117  0.00  0.00      A     
ATOM   2759  HN  SER A 180       5.165  12.135  -1.710  0.00  0.00      A     
ATOM   2760  CA  SER A 180       4.965  10.735  -0.084  0.00  0.00      A     
ATOM   2761  HA  SER A 180       4.419   9.796  -0.174  0.00  0.00      A     
ATOM   2762  CB  SER A 180       6.455  10.432  -0.258  0.00  0.00      A     
ATOM   2763  HB1 SER A 180       6.770   9.724   0.510  0.00  0.00      A     
ATOM   2764  HB2 SER A 180       7.043  11.344  -0.155  0.00  0.00      A     
ATOM   2765  OG  SER A 180       6.682   9.859  -1.525  0.00  0.00      A     
ATOM   2766  HG1 SER A 180       6.542  10.531  -2.211  0.00  0.00      A     
ATOM   2767  C   SER A 180       4.743  11.268   1.337  0.00  0.00      A     
ATOM   2768  O   SER A 180       4.242  10.549   2.201  0.00  0.00      A     
ATOM   2769  N   VAL A 181       4.997  12.567   1.551  0.00  0.00      A     
ATOM   2770  HN  VAL A 181       5.457  13.085   0.806  0.00  0.00      A     
ATOM   2771  CA  VAL A 181       4.591  13.316   2.768  0.00  0.00      A     
ATOM   2772  HA  VAL A 181       4.933  12.747   3.630  0.00  0.00      A     
ATOM   2773  CB  VAL A 181       5.248  14.704   2.874  0.00  0.00      A     
ATOM   2774  HB  VAL A 181       4.998  15.126   3.847  0.00  0.00      A     
ATOM   2775  CG1 VAL A 181       6.774  14.597   2.800  0.00  0.00      A     
ATOM   2776 HG11 VAL A 181       7.123  13.876   3.536  0.00  0.00      A     
ATOM   2777 HG12 VAL A 181       7.218  15.570   3.005  0.00  0.00      A     
ATOM   2778 HG13 VAL A 181       7.097  14.276   1.812  0.00  0.00      A     
ATOM   2779  CG2 VAL A 181       4.754  15.676   1.803  0.00  0.00      A     
ATOM   2780 HG21 VAL A 181       4.897  15.251   0.815  0.00  0.00      A     
ATOM   2781 HG22 VAL A 181       5.311  16.608   1.877  0.00  0.00      A     
ATOM   2782 HG23 VAL A 181       3.699  15.902   1.950  0.00  0.00      A     
ATOM   2783  C   VAL A 181       3.074  13.476   2.938  0.00  0.00      A     
ATOM   2784  O   VAL A 181       2.617  13.869   4.006  0.00  0.00      A     
ATOM   2785  N   GLN A 182       2.281  13.119   1.921  0.00  0.00      A     
ATOM   2786  HN  GLN A 182       2.719  12.809   1.068  0.00  0.00      A     
ATOM   2787  CA  GLN A 182       0.820  13.000   2.028  0.00  0.00      A     
ATOM   2788  HA  GLN A 182       0.491  13.591   2.876  0.00  0.00      A     
ATOM   2789  CB  GLN A 182       0.114  13.614   0.813  0.00  0.00      A     
ATOM   2790  HB1 GLN A 182      -0.962  13.490   0.944  0.00  0.00      A     
ATOM   2791  HB2 GLN A 182       0.407  13.105  -0.102  0.00  0.00      A     
ATOM   2792  CG  GLN A 182       0.433  15.113   0.705  0.00  0.00      A     
ATOM   2793  HG1 GLN A 182       1.490  15.247   0.481  0.00  0.00      A     
ATOM   2794  HG2 GLN A 182       0.225  15.603   1.655  0.00  0.00      A     
ATOM   2795  CD  GLN A 182      -0.400  15.802  -0.361  0.00  0.00      A     
ATOM   2796  OE1 GLN A 182      -1.619  15.756  -0.348  0.00  0.00      A     
ATOM   2797  NE2 GLN A 182       0.211  16.465  -1.307  0.00  0.00      A     
ATOM   2798 HE21 GLN A 182      -0.382  17.031  -1.909  0.00  0.00      A     
ATOM   2799 HE22 GLN A 182       1.221  16.523  -1.331  0.00  0.00      A     
ATOM   2800  C   GLN A 182       0.356  11.560   2.306  0.00  0.00      A     
ATOM   2801  O   GLN A 182      -0.588  11.376   3.067  0.00  0.00      A     
ATOM   2802  N   GLY A 183       1.067  10.529   1.830  0.00  0.00      A     
ATOM   2803  HN  GLY A 183       1.788  10.740   1.149  0.00  0.00      A     
ATOM   2804  CA  GLY A 183       0.888   9.121   2.245  0.00  0.00      A     
ATOM   2805  HA1 GLY A 183       1.748   8.548   1.899  0.00  0.00      A     
ATOM   2806  HA2 GLY A 183      -0.000   8.706   1.771  0.00  0.00      A     
ATOM   2807  C   GLY A 183       0.781   8.922   3.769  0.00  0.00      A     
ATOM   2808  O   GLY A 183      -0.184   8.350   4.272  0.00  0.00      A     
ATOM   2809  N   ILE A 184       1.720   9.506   4.521  0.00  0.00      A     
ATOM   2810  HN  ILE A 184       2.478   9.950   4.017  0.00  0.00      A     
ATOM   2811  CA  ILE A 184       1.772   9.538   6.007  0.00  0.00      A     
ATOM   2812  HA  ILE A 184       1.710   8.507   6.356  0.00  0.00      A     
ATOM   2813  CB  ILE A 184       3.131  10.108   6.481  0.00  0.00      A     
ATOM   2814  HB  ILE A 184       3.115  10.185   7.569  0.00  0.00      A     
ATOM   2815  CG2 ILE A 184       4.262   9.132   6.111  0.00  0.00      A     
ATOM   2816 HG21 ILE A 184       5.194   9.437   6.586  0.00  0.00      A     
ATOM   2817 HG22 ILE A 184       4.409   9.105   5.030  0.00  0.00      A     
ATOM   2818 HG23 ILE A 184       4.021   8.127   6.462  0.00  0.00      A     
ATOM   2819  CG1 ILE A 184       3.379  11.514   5.897  0.00  0.00      A     
ATOM   2820 HG11 ILE A 184       2.532  12.155   6.141  0.00  0.00      A     
ATOM   2821 HG12 ILE A 184       3.450  11.441   4.814  0.00  0.00      A     
ATOM   2822  CD  ILE A 184       4.647  12.208   6.402  0.00  0.00      A     
ATOM   2823  HD1 ILE A 184       5.534  11.665   6.079  0.00  0.00      A     
ATOM   2824  HD2 ILE A 184       4.618  12.266   7.487  0.00  0.00      A     
ATOM   2825  HD3 ILE A 184       4.694  13.218   5.995  0.00  0.00      A     
ATOM   2826  C   ILE A 184       0.608  10.271   6.722  0.00  0.00      A     
ATOM   2827  O   ILE A 184       0.530  10.247   7.958  0.00  0.00      A     
ATOM   2828  N   ILE A 185      -0.309  10.901   5.977  0.00  0.00      A     
ATOM   2829  HN  ILE A 185      -0.177  10.883   4.972  0.00  0.00      A     
ATOM   2830  CA  ILE A 185      -1.494  11.614   6.505  0.00  0.00      A     
ATOM   2831  HA  ILE A 185      -1.619  11.329   7.547  0.00  0.00      A     
ATOM   2832  CB  ILE A 185      -1.309  13.150   6.507  0.00  0.00      A     
ATOM   2833  HB  ILE A 185      -2.262  13.604   6.767  0.00  0.00      A     
ATOM   2834  CG2 ILE A 185      -0.299  13.530   7.597  0.00  0.00      A     
ATOM   2835 HG21 ILE A 185       0.693  13.158   7.343  0.00  0.00      A     
ATOM   2836 HG22 ILE A 185      -0.605  13.127   8.561  0.00  0.00      A     
ATOM   2837 HG23 ILE A 185      -0.251  14.614   7.686  0.00  0.00      A     
ATOM   2838  CG1 ILE A 185      -0.897  13.730   5.145  0.00  0.00      A     
ATOM   2839 HG11 ILE A 185      -1.589  13.369   4.386  0.00  0.00      A     
ATOM   2840 HG12 ILE A 185       0.106  13.377   4.916  0.00  0.00      A     
ATOM   2841  CD  ILE A 185      -0.903  15.263   5.076  0.00  0.00      A     
ATOM   2842  HD1 ILE A 185      -1.869  15.649   5.403  0.00  0.00      A     
ATOM   2843  HD2 ILE A 185      -0.725  15.577   4.048  0.00  0.00      A     
ATOM   2844  HD3 ILE A 185      -0.113  15.678   5.702  0.00  0.00      A     
ATOM   2845  C   ILE A 185      -2.826  11.207   5.858  0.00  0.00      A     
ATOM   2846  O   ILE A 185      -3.800  11.083   6.592  0.00  0.00      A     
ATOM   2847  N   ILE A 186      -2.891  10.854   4.569  0.00  0.00      A     
ATOM   2848  HN  ILE A 186      -2.072  10.990   3.986  0.00  0.00      A     
ATOM   2849  CA  ILE A 186      -4.077  10.191   3.976  0.00  0.00      A     
ATOM   2850  HA  ILE A 186      -4.930  10.834   4.186  0.00  0.00      A     
ATOM   2851  CB  ILE A 186      -3.960  10.059   2.441  0.00  0.00      A     
ATOM   2852  HB  ILE A 186      -3.674  11.033   2.038  0.00  0.00      A     
ATOM   2853  CG2 ILE A 186      -2.883   9.045   2.035  0.00  0.00      A     
ATOM   2854 HG21 ILE A 186      -2.694   9.123   0.966  0.00  0.00      A     
ATOM   2855 HG22 ILE A 186      -3.205   8.029   2.261  0.00  0.00      A     
ATOM   2856 HG23 ILE A 186      -1.961   9.253   2.564  0.00  0.00      A     
ATOM   2857  CG1 ILE A 186      -5.282   9.633   1.768  0.00  0.00      A     
ATOM   2858 HG11 ILE A 186      -5.595   8.665   2.160  0.00  0.00      A     
ATOM   2859 HG12 ILE A 186      -5.107   9.514   0.700  0.00  0.00      A     
ATOM   2860  CD  ILE A 186      -6.434  10.631   1.943  0.00  0.00      A     
ATOM   2861  HD1 ILE A 186      -7.279  10.311   1.333  0.00  0.00      A     
ATOM   2862  HD2 ILE A 186      -6.119  11.624   1.620  0.00  0.00      A     
ATOM   2863  HD3 ILE A 186      -6.755  10.666   2.983  0.00  0.00      A     
ATOM   2864  C   ILE A 186      -4.383   8.838   4.640  0.00  0.00      A     
ATOM   2865  O   ILE A 186      -5.546   8.546   4.915  0.00  0.00      A     
ATOM   2866  N   TYR A 187      -3.344   8.084   5.031  0.00  0.00      A     
ATOM   2867  HN  TYR A 187      -2.424   8.325   4.678  0.00  0.00      A     
ATOM   2868  CA  TYR A 187      -3.445   6.934   5.943  0.00  0.00      A     
ATOM   2869  HA  TYR A 187      -3.936   6.105   5.433  0.00  0.00      A     
ATOM   2870  CB  TYR A 187      -2.022   6.508   6.359  0.00  0.00      A     
ATOM   2871  HB1 TYR A 187      -1.542   7.321   6.906  0.00  0.00      A     
ATOM   2872  HB2 TYR A 187      -1.417   6.346   5.469  0.00  0.00      A     
ATOM   2873  CG  TYR A 187      -1.960   5.251   7.207  0.00  0.00      A     
ATOM   2874  CD1 TYR A 187      -1.716   4.012   6.587  0.00  0.00      A     
ATOM   2875  HD1 TYR A 187      -1.570   3.962   5.516  0.00  0.00      A     
ATOM   2876  CE1 TYR A 187      -1.668   2.838   7.362  0.00  0.00      A     
ATOM   2877  HE1 TYR A 187      -1.477   1.886   6.905  0.00  0.00      A     
ATOM   2878  CZ  TYR A 187      -1.873   2.891   8.755  0.00  0.00      A     
ATOM   2879  OH  TYR A 187      -1.854   1.747   9.485  0.00  0.00      A     
ATOM   2880  HH  TYR A 187      -1.970   1.916  10.423  0.00  0.00      A     
ATOM   2881  CE2 TYR A 187      -2.107   4.133   9.379  0.00  0.00      A     
ATOM   2882  HE2 TYR A 187      -2.259   4.169  10.447  0.00  0.00      A     
ATOM   2883  CD2 TYR A 187      -2.142   5.313   8.605  0.00  0.00      A     
ATOM   2884  HD2 TYR A 187      -2.320   6.262   9.088  0.00  0.00      A     
ATOM   2885  C   TYR A 187      -4.264   7.274   7.193  0.00  0.00      A     
ATOM   2886  O   TYR A 187      -5.240   6.615   7.530  0.00  0.00      A     
ATOM   2887  N   ARG A 188      -3.871   8.363   7.859  0.00  0.00      A     
ATOM   2888  HN  ARG A 188      -3.141   8.900   7.415  0.00  0.00      A     
ATOM   2889  CA  ARG A 188      -4.410   8.856   9.135  0.00  0.00      A     
ATOM   2890  HA  ARG A 188      -4.448   8.031   9.849  0.00  0.00      A     
ATOM   2891  CB  ARG A 188      -3.438   9.934   9.633  0.00  0.00      A     
ATOM   2892  HB1 ARG A 188      -3.734  10.898   9.227  0.00  0.00      A     
ATOM   2893  HB2 ARG A 188      -2.448   9.699   9.239  0.00  0.00      A     
ATOM   2894  CG  ARG A 188      -3.321  10.042  11.158  0.00  0.00      A     
ATOM   2895  HG1 ARG A 188      -2.972   9.091  11.562  0.00  0.00      A     
ATOM   2896  HG2 ARG A 188      -4.295  10.271  11.590  0.00  0.00      A     
ATOM   2897  CD  ARG A 188      -2.325  11.149  11.541  0.00  0.00      A     
ATOM   2898  HD1 ARG A 188      -2.244  11.175  12.626  0.00  0.00      A     
ATOM   2899  HD2 ARG A 188      -2.737  12.107  11.222  0.00  0.00      A     
ATOM   2900  NE  ARG A 188      -1.000  10.942  10.908  0.00  0.00      A     
ATOM   2901  HE  ARG A 188      -0.961  10.912   9.905  0.00  0.00      A     
ATOM   2902  CZ  ARG A 188       0.148  10.691  11.478  0.00  0.00      A     
ATOM   2903  NH1 ARG A 188       0.361  10.749  12.744  0.00  0.00      A     
ATOM   2904 HH11 ARG A 188       1.267  10.565  13.111  0.00  0.00      A     
ATOM   2905 HH12 ARG A 188      -0.368  11.137  13.337  0.00  0.00      A     
ATOM   2906  NH2 ARG A 188       1.151  10.369  10.742  0.00  0.00      A     
ATOM   2907 HH21 ARG A 188       2.026  10.148  11.164  0.00  0.00      A     
ATOM   2908 HH22 ARG A 188       1.017  10.300   9.738  0.00  0.00      A     
ATOM   2909  C   ARG A 188      -5.844   9.380   9.015  0.00  0.00      A     
ATOM   2910  O   ARG A 188      -6.660   9.067   9.872  0.00  0.00      A     
ATOM   2911  N   ALA A 189      -6.144  10.115   7.946  0.00  0.00      A     
ATOM   2912  HN  ALA A 189      -5.385  10.349   7.319  0.00  0.00      A     
ATOM   2913  CA  ALA A 189      -7.485  10.590   7.592  0.00  0.00      A     
ATOM   2914  HA  ALA A 189      -7.900  11.153   8.426  0.00  0.00      A     
ATOM   2915  CB  ALA A 189      -7.333  11.530   6.388  0.00  0.00      A     
ATOM   2916  HB1 ALA A 189      -6.687  12.368   6.652  0.00  0.00      A     
ATOM   2917  HB2 ALA A 189      -8.312  11.918   6.103  0.00  0.00      A     
ATOM   2918  HB3 ALA A 189      -6.904  10.994   5.542  0.00  0.00      A     
ATOM   2919  C   ALA A 189      -8.481   9.447   7.311  0.00  0.00      A     
ATOM   2920  O   ALA A 189      -9.561   9.410   7.895  0.00  0.00      A     
ATOM   2921  N   ALA A 190      -8.084   8.454   6.507  0.00  0.00      A     
ATOM   2922  HN  ALA A 190      -7.193   8.534   6.027  0.00  0.00      A     
ATOM   2923  CA  ALA A 190      -8.841   7.210   6.357  0.00  0.00      A     
ATOM   2924  HA  ALA A 190      -9.845   7.445   5.998  0.00  0.00      A     
ATOM   2925  CB  ALA A 190      -8.132   6.359   5.300  0.00  0.00      A     
ATOM   2926  HB1 ALA A 190      -7.112   6.140   5.614  0.00  0.00      A     
ATOM   2927  HB2 ALA A 190      -8.098   6.909   4.360  0.00  0.00      A     
ATOM   2928  HB3 ALA A 190      -8.677   5.427   5.148  0.00  0.00      A     
ATOM   2929  C   ALA A 190      -9.004   6.458   7.695  0.00  0.00      A     
ATOM   2930  O   ALA A 190     -10.109   6.053   8.055  0.00  0.00      A     
ATOM   2931  N   TYR A 191      -7.921   6.321   8.471  0.00  0.00      A     
ATOM   2932  HN  TYR A 191      -7.027   6.631   8.106  0.00  0.00      A     
ATOM   2933  CA  TYR A 191      -7.949   5.632   9.764  0.00  0.00      A     
ATOM   2934  HA  TYR A 191      -8.392   4.661   9.573  0.00  0.00      A     
ATOM   2935  CB  TYR A 191      -6.519   5.405  10.291  0.00  0.00      A     
ATOM   2936  HB1 TYR A 191      -6.177   6.317  10.782  0.00  0.00      A     
ATOM   2937  HB2 TYR A 191      -5.859   5.231   9.448  0.00  0.00      A     
ATOM   2938  CG  TYR A 191      -6.307   4.211  11.215  0.00  0.00      A     
ATOM   2939  CD1 TYR A 191      -5.428   4.326  12.313  0.00  0.00      A     
ATOM   2940  HD1 TYR A 191      -4.964   5.277  12.534  0.00  0.00      A     
ATOM   2941  CE1 TYR A 191      -5.117   3.195  13.097  0.00  0.00      A     
ATOM   2942  HE1 TYR A 191      -4.416   3.262  13.916  0.00  0.00      A     
ATOM   2943  CZ  TYR A 191      -5.691   1.945  12.794  0.00  0.00      A     
ATOM   2944  OH  TYR A 191      -5.324   0.836  13.485  0.00  0.00      A     
ATOM   2945  HH  TYR A 191      -5.638   0.033  13.036  0.00  0.00      A     
ATOM   2946  CE2 TYR A 191      -6.604   1.837  11.728  0.00  0.00      A     
ATOM   2947  HE2 TYR A 191      -7.062   0.884  11.520  0.00  0.00      A     
ATOM   2948  CD2 TYR A 191      -6.889   2.957  10.924  0.00  0.00      A     
ATOM   2949  HD2 TYR A 191      -7.532   2.830  10.065  0.00  0.00      A     
ATOM   2950  C   TYR A 191      -8.851   6.311  10.809  0.00  0.00      A     
ATOM   2951  O   TYR A 191      -9.572   5.608  11.503  0.00  0.00      A     
ATOM   2952  N   PHE A 192      -8.918   7.643  10.909  0.00  0.00      A     
ATOM   2953  HN  PHE A 192      -8.312   8.208  10.322  0.00  0.00      A     
ATOM   2954  CA  PHE A 192      -9.768   8.325  11.910  0.00  0.00      A     
ATOM   2955  HA  PHE A 192      -9.552   7.852  12.865  0.00  0.00      A     
ATOM   2956  CB  PHE A 192      -9.347   9.793  12.057  0.00  0.00      A     
ATOM   2957  HB1 PHE A 192      -9.796  10.386  11.259  0.00  0.00      A     
ATOM   2958  HB2 PHE A 192      -8.265   9.855  11.953  0.00  0.00      A     
ATOM   2959  CG  PHE A 192      -9.705  10.371  13.417  0.00  0.00      A     
ATOM   2960  CD1 PHE A 192     -10.675  11.383  13.539  0.00  0.00      A     
ATOM   2961  HD1 PHE A 192     -11.162  11.777  12.659  0.00  0.00      A     
ATOM   2962  CE1 PHE A 192     -11.025  11.871  14.812  0.00  0.00      A     
ATOM   2963  HE1 PHE A 192     -11.776  12.637  14.910  0.00  0.00      A     
ATOM   2964  CZ  PHE A 192     -10.413  11.353  15.964  0.00  0.00      A     
ATOM   2965  HZ  PHE A 192     -10.697  11.726  16.939  0.00  0.00      A     
ATOM   2966  CE2 PHE A 192      -9.442  10.345  15.847  0.00  0.00      A     
ATOM   2967  HE2 PHE A 192      -8.989   9.931  16.735  0.00  0.00      A     
ATOM   2968  CD2 PHE A 192      -9.085   9.860  14.576  0.00  0.00      A     
ATOM   2969  HD2 PHE A 192      -8.352   9.072  14.493  0.00  0.00      A     
ATOM   2970  C   PHE A 192     -11.298   8.160  11.725  0.00  0.00      A     
ATOM   2971  O   PHE A 192     -12.073   8.491  12.623  0.00  0.00      A     
ATOM   2972  N   GLY A 193     -11.732   7.559  10.609  0.00  0.00      A     
ATOM   2973  HN  GLY A 193     -11.046   7.361   9.891  0.00  0.00      A     
ATOM   2974  CA  GLY A 193     -13.111   7.093  10.387  0.00  0.00      A     
ATOM   2975  HA1 GLY A 193     -13.389   7.310   9.356  0.00  0.00      A     
ATOM   2976  HA2 GLY A 193     -13.797   7.631  11.042  0.00  0.00      A     
ATOM   2977  C   GLY A 193     -13.353   5.591  10.612  0.00  0.00      A     
ATOM   2978  O   GLY A 193     -14.462   5.131  10.357  0.00  0.00      A     
ATOM   2979  N   ILE A 194     -12.345   4.821  11.062  0.00  0.00      A     
ATOM   2980  HN  ILE A 194     -11.458   5.289  11.194  0.00  0.00      A     
ATOM   2981  CA  ILE A 194     -12.406   3.344  11.254  0.00  0.00      A     
ATOM   2982  HA  ILE A 194     -13.433   3.071  11.490  0.00  0.00      A     
ATOM   2983  CB  ILE A 194     -12.066   2.591   9.944  0.00  0.00      A     
ATOM   2984  HB  ILE A 194     -12.103   1.530  10.181  0.00  0.00      A     
ATOM   2985  CG2 ILE A 194     -13.144   2.804   8.868  0.00  0.00      A     
ATOM   2986 HG21 ILE A 194     -14.137   2.666   9.300  0.00  0.00      A     
ATOM   2987 HG22 ILE A 194     -13.024   2.079   8.063  0.00  0.00      A     
ATOM   2988 HG23 ILE A 194     -13.075   3.810   8.453  0.00  0.00      A     
ATOM   2989  CG1 ILE A 194     -10.641   2.925   9.442  0.00  0.00      A     
ATOM   2990 HG11 ILE A 194      -9.922   2.424  10.090  0.00  0.00      A     
ATOM   2991 HG12 ILE A 194     -10.478   3.994   9.527  0.00  0.00      A     
ATOM   2992  CD  ILE A 194     -10.332   2.549   7.988  0.00  0.00      A     
ATOM   2993  HD1 ILE A 194     -10.904   3.180   7.307  0.00  0.00      A     
ATOM   2994  HD2 ILE A 194     -10.584   1.506   7.808  0.00  0.00      A     
ATOM   2995  HD3 ILE A 194      -9.272   2.710   7.791  0.00  0.00      A     
ATOM   2996  C   ILE A 194     -11.560   2.763  12.417  0.00  0.00      A     
ATOM   2997  O   ILE A 194     -11.899   1.699  12.926  0.00  0.00      A     
ATOM   2998  N   TYR A 195     -10.498   3.433  12.882  0.00  0.00      A     
ATOM   2999  HN  TYR A 195     -10.268   4.295  12.410  0.00  0.00      A     
ATOM   3000  CA  TYR A 195      -9.517   2.952  13.886  0.00  0.00      A     
ATOM   3001  HA  TYR A 195      -8.961   2.128  13.437  0.00  0.00      A     
ATOM   3002  CB  TYR A 195      -8.510   4.075  14.211  0.00  0.00      A     
ATOM   3003  HB1 TYR A 195      -8.169   4.542  13.290  0.00  0.00      A     
ATOM   3004  HB2 TYR A 195      -7.634   3.606  14.660  0.00  0.00      A     
ATOM   3005  CG  TYR A 195      -9.010   5.157  15.161  0.00  0.00      A     
ATOM   3006  CD1 TYR A 195      -8.513   5.202  16.478  0.00  0.00      A     
ATOM   3007  HD1 TYR A 195      -7.766   4.488  16.800  0.00  0.00      A     
ATOM   3008  CE1 TYR A 195      -9.040   6.117  17.410  0.00  0.00      A     
ATOM   3009  HE1 TYR A 195      -8.684   6.113  18.428  0.00  0.00      A     
ATOM   3010  CZ  TYR A 195     -10.067   7.001  17.025  0.00  0.00      A     
ATOM   3011  OH  TYR A 195     -10.597   7.850  17.939  0.00  0.00      A     
ATOM   3012  HH  TYR A 195     -10.218   7.704  18.804  0.00  0.00      A     
ATOM   3013  CE2 TYR A 195     -10.561   6.971  15.706  0.00  0.00      A     
ATOM   3014  HE2 TYR A 195     -11.351   7.654  15.424  0.00  0.00      A     
ATOM   3015  CD2 TYR A 195     -10.039   6.046  14.780  0.00  0.00      A     
ATOM   3016  HD2 TYR A 195     -10.455   6.010  13.785  0.00  0.00      A     
ATOM   3017  C   TYR A 195     -10.132   2.407  15.189  0.00  0.00      A     
ATOM   3018  O   TYR A 195      -9.786   1.319  15.644  0.00  0.00      A     
ATOM   3019  N   ASP A 196     -11.105   3.142  15.725  0.00  0.00      A     
ATOM   3020  HN  ASP A 196     -11.174   4.086  15.374  0.00  0.00      A     
ATOM   3021  CA  ASP A 196     -12.009   2.744  16.805  0.00  0.00      A     
ATOM   3022  HA  ASP A 196     -11.820   1.706  17.062  0.00  0.00      A     
ATOM   3023  CB  ASP A 196     -11.741   3.606  18.051  0.00  0.00      A     
ATOM   3024  HB1 ASP A 196     -12.635   3.592  18.678  0.00  0.00      A     
ATOM   3025  HB2 ASP A 196     -11.564   4.642  17.759  0.00  0.00      A     
ATOM   3026  CG  ASP A 196     -10.564   3.080  18.882  0.00  0.00      A     
ATOM   3027  OD1 ASP A 196      -9.448   2.888  18.361  0.00  0.00      A     
ATOM   3028  OD2 ASP A 196     -10.787   2.726  20.065  0.00  0.00      A     
ATOM   3029  C   ASP A 196     -13.482   2.792  16.356  0.00  0.00      A     
ATOM   3030  O   ASP A 196     -14.304   2.038  16.874  0.00  0.00      A     
ATOM   3031  N   THR A 197     -13.796   3.552  15.302  0.00  0.00      A     
ATOM   3032  HN  THR A 197     -13.104   4.218  14.991  0.00  0.00      A     
ATOM   3033  CA  THR A 197     -15.080   3.574  14.559  0.00  0.00      A     
ATOM   3034  HA  THR A 197     -15.879   3.807  15.261  0.00  0.00      A     
ATOM   3035  CB  THR A 197     -15.060   4.694  13.510  0.00  0.00      A     
ATOM   3036  HB  THR A 197     -14.434   4.369  12.694  0.00  0.00      A     
ATOM   3037  CG2 THR A 197     -16.416   5.117  12.952  0.00  0.00      A     
ATOM   3038 HG21 THR A 197     -16.785   4.358  12.264  0.00  0.00      A     
ATOM   3039 HG22 THR A 197     -16.306   6.050  12.398  0.00  0.00      A     
ATOM   3040 HG23 THR A 197     -17.134   5.254  13.756  0.00  0.00      A     
ATOM   3041  OG1 THR A 197     -14.470   5.842  14.065  0.00  0.00      A     
ATOM   3042  HG1 THR A 197     -15.077   6.135  14.773  0.00  0.00      A     
ATOM   3043  C   THR A 197     -15.455   2.245  13.879  0.00  0.00      A     
ATOM   3044  O   THR A 197     -16.586   2.085  13.435  0.00  0.00      A     
ATOM   3045  N   ALA A 198     -14.578   1.233  13.885  0.00  0.00      A     
ATOM   3046  HN  ALA A 198     -13.608   1.463  14.065  0.00  0.00      A     
ATOM   3047  CA  ALA A 198     -14.893  -0.176  13.572  0.00  0.00      A     
ATOM   3048  HA  ALA A 198     -15.939  -0.251  13.282  0.00  0.00      A     
ATOM   3049  CB  ALA A 198     -14.082  -0.591  12.347  0.00  0.00      A     
ATOM   3050  HB1 ALA A 198     -14.405  -1.576  12.009  0.00  0.00      A     
ATOM   3051  HB2 ALA A 198     -13.029  -0.631  12.610  0.00  0.00      A     
ATOM   3052  HB3 ALA A 198     -14.234   0.129  11.540  0.00  0.00      A     
ATOM   3053  C   ALA A 198     -14.711  -1.158  14.763  0.00  0.00      A     
ATOM   3054  O   ALA A 198     -15.033  -2.344  14.667  0.00  0.00      A     
ATOM   3055  N   LYS A 199     -14.264  -0.669  15.931  0.00  0.00      A     
ATOM   3056  HN  LYS A 199     -14.073   0.326  15.965  0.00  0.00      A     
ATOM   3057  CA  LYS A 199     -14.185  -1.421  17.207  0.00  0.00      A     
ATOM   3058  HA  LYS A 199     -13.947  -2.454  16.974  0.00  0.00      A     
ATOM   3059  CB  LYS A 199     -13.039  -0.878  18.077  0.00  0.00      A     
ATOM   3060  HB1 LYS A 199     -13.055  -1.393  19.037  0.00  0.00      A     
ATOM   3061  HB2 LYS A 199     -13.193   0.183  18.267  0.00  0.00      A     
ATOM   3062  CG  LYS A 199     -11.655  -1.108  17.450  0.00  0.00      A     
ATOM   3063  HG1 LYS A 199     -11.599  -0.600  16.487  0.00  0.00      A     
ATOM   3064  HG2 LYS A 199     -11.497  -2.175  17.294  0.00  0.00      A     
ATOM   3065  CD  LYS A 199     -10.566  -0.557  18.377  0.00  0.00      A     
ATOM   3066  HD1 LYS A 199     -10.592  -1.079  19.331  0.00  0.00      A     
ATOM   3067  HD2 LYS A 199     -10.781   0.488  18.568  0.00  0.00      A     
ATOM   3068  CE  LYS A 199      -9.169  -0.689  17.761  0.00  0.00      A     
ATOM   3069  HE1 LYS A 199      -9.275  -0.690  16.671  0.00  0.00      A     
ATOM   3070  HE2 LYS A 199      -8.734  -1.646  18.066  0.00  0.00      A     
ATOM   3071  NZ  LYS A 199      -8.305   0.450  18.162  0.00  0.00      A     
ATOM   3072  HZ1 LYS A 199      -7.400   0.423  17.725  0.00  0.00      A     
ATOM   3073  HZ2 LYS A 199      -8.202   0.522  19.172  0.00  0.00      A     
ATOM   3074  HZ3 LYS A 199      -8.748   1.338  17.901  0.00  0.00      A     
ATOM   3075  C   LYS A 199     -15.516  -1.489  17.987  0.00  0.00      A     
ATOM   3076  O   LYS A 199     -15.532  -1.867  19.153  0.00  0.00      A     
ATOM   3077  N   GLY A 200     -16.629  -1.159  17.331  0.00  0.00      A     
ATOM   3078  HN  GLY A 200     -16.508  -0.816  16.387  0.00  0.00      A     
ATOM   3079  CA  GLY A 200     -18.001  -1.105  17.867  0.00  0.00      A     
ATOM   3080  HA1 GLY A 200     -18.247  -0.068  18.091  0.00  0.00      A     
ATOM   3081  HA2 GLY A 200     -18.064  -1.673  18.794  0.00  0.00      A     
ATOM   3082  C   GLY A 200     -19.081  -1.645  16.911  0.00  0.00      A     
ATOM   3083  O   GLY A 200     -20.244  -1.248  17.007  0.00  0.00      A     
ATOM   3084  N   MET A 201     -18.689  -2.535  15.989  0.00  0.00      A     
ATOM   3085  HN  MET A 201     -17.698  -2.712  15.944  0.00  0.00      A     
ATOM   3086  CA  MET A 201     -19.554  -3.179  14.974  0.00  0.00      A     
ATOM   3087  HA  MET A 201     -20.598  -3.031  15.254  0.00  0.00      A     
ATOM   3088  CB  MET A 201     -19.338  -2.496  13.611  0.00  0.00      A     
ATOM   3089  HB1 MET A 201     -19.611  -1.444  13.690  0.00  0.00      A     
ATOM   3090  HB2 MET A 201     -19.993  -2.962  12.878  0.00  0.00      A     
ATOM   3091  CG  MET A 201     -17.891  -2.605  13.108  0.00  0.00      A     
ATOM   3092  HG1 MET A 201     -17.529  -3.619  13.272  0.00  0.00      A     
ATOM   3093  HG2 MET A 201     -17.281  -1.932  13.702  0.00  0.00      A     
ATOM   3094  SD  MET A 201     -17.623  -2.224  11.355  0.00  0.00      A     
ATOM   3095  CE  MET A 201     -18.229  -0.516  11.277  0.00  0.00      A     
ATOM   3096  HE1 MET A 201     -17.679   0.114  11.974  0.00  0.00      A     
ATOM   3097  HE2 MET A 201     -19.288  -0.492  11.529  0.00  0.00      A     
ATOM   3098  HE3 MET A 201     -18.097  -0.130  10.266  0.00  0.00      A     
ATOM   3099  C   MET A 201     -19.373  -4.706  14.817  0.00  0.00      A     
ATOM   3100  O   MET A 201     -20.079  -5.320  14.015  0.00  0.00      A     
ATOM   3101  N   LEU A 202     -18.419  -5.316  15.532  0.00  0.00      A     
ATOM   3102  HN  LEU A 202     -17.992  -4.757  16.254  0.00  0.00      A     
ATOM   3103  CA  LEU A 202     -18.122  -6.762  15.521  0.00  0.00      A     
ATOM   3104  HA  LEU A 202     -19.076  -7.281  15.625  0.00  0.00      A     
ATOM   3105  CB  LEU A 202     -17.493  -7.155  14.156  0.00  0.00      A     
ATOM   3106  HB1 LEU A 202     -16.477  -6.771  14.109  0.00  0.00      A     
ATOM   3107  HB2 LEU A 202     -18.043  -6.691  13.338  0.00  0.00      A     
ATOM   3108  CG  LEU A 202     -17.454  -8.673  13.897  0.00  0.00      A     
ATOM   3109  HG  LEU A 202     -17.057  -9.186  14.766  0.00  0.00      A     
ATOM   3110  CD1 LEU A 202     -18.834  -9.231  13.574  0.00  0.00      A     
ATOM   3111 HD11 LEU A 202     -19.175  -8.790  12.642  0.00  0.00      A     
ATOM   3112 HD12 LEU A 202     -19.533  -9.012  14.379  0.00  0.00      A     
ATOM   3113 HD13 LEU A 202     -18.771 -10.312  13.452  0.00  0.00      A     
ATOM   3114  CD2 LEU A 202     -16.566  -8.992  12.700  0.00  0.00      A     
ATOM   3115 HD21 LEU A 202     -15.541  -8.699  12.909  0.00  0.00      A     
ATOM   3116 HD22 LEU A 202     -16.927  -8.469  11.814  0.00  0.00      A     
ATOM   3117 HD23 LEU A 202     -16.588 -10.064  12.514  0.00  0.00      A     
ATOM   3118  C   LEU A 202     -17.215  -7.267  16.681  0.00  0.00      A     
ATOM   3119  O   LEU A 202     -17.513  -8.338  17.223  0.00  0.00      A     
ATOM   3120  N   PRO A 203     -16.102  -6.595  17.057  0.00  0.00      A     
ATOM   3121  CD  PRO A 203     -15.571  -5.358  16.480  0.00  0.00      A     
ATOM   3122  HD1 PRO A 203     -16.249  -4.518  16.622  0.00  0.00      A     
ATOM   3123  HD2 PRO A 203     -15.361  -5.494  15.420  0.00  0.00      A     
ATOM   3124  CG  PRO A 203     -14.263  -5.067  17.205  0.00  0.00      A     
ATOM   3125  HG1 PRO A 203     -13.534  -4.596  16.546  0.00  0.00      A     
ATOM   3126  HG2 PRO A 203     -14.452  -4.453  18.086  0.00  0.00      A     
ATOM   3127  CB  PRO A 203     -13.803  -6.448  17.637  0.00  0.00      A     
ATOM   3128  HB1 PRO A 203     -13.292  -6.926  16.804  0.00  0.00      A     
ATOM   3129  HB2 PRO A 203     -13.147  -6.381  18.500  0.00  0.00      A     
ATOM   3130  CA  PRO A 203     -15.098  -7.202  17.942  0.00  0.00      A     
ATOM   3131  HA  PRO A 203     -14.963  -8.247  17.679  0.00  0.00      A     
ATOM   3132  C   PRO A 203     -15.422  -7.167  19.441  0.00  0.00      A     
ATOM   3133  O   PRO A 203     -15.636  -6.106  20.027  0.00  0.00      A     
ATOM   3134  N   ASP A 204     -15.330  -8.325  20.091  0.00  0.00      A     
ATOM   3135  HN  ASP A 204     -15.171  -9.157  19.536  0.00  0.00      A     
ATOM   3136  CA  ASP A 204     -15.459  -8.504  21.545  0.00  0.00      A     
ATOM   3137  HA  ASP A 204     -15.142  -7.584  22.030  0.00  0.00      A     
ATOM   3138  CB  ASP A 204     -16.961  -8.677  21.841  0.00  0.00      A     
ATOM   3139  HB1 ASP A 204     -17.407  -9.353  21.111  0.00  0.00      A     
ATOM   3140  HB2 ASP A 204     -17.455  -7.711  21.726  0.00  0.00      A     
ATOM   3141  CG  ASP A 204     -17.234  -9.219  23.239  0.00  0.00      A     
ATOM   3142  OD1 ASP A 204     -17.500  -8.420  24.164  0.00  0.00      A     
ATOM   3143  OD2 ASP A 204     -17.125 -10.450  23.415  0.00  0.00      A     
ATOM   3144  C   ASP A 204     -14.580  -9.687  22.077  0.00  0.00      A     
ATOM   3145  O   ASP A 204     -14.417 -10.696  21.381  0.00  0.00      A     
ATOM   3146  N   PRO A 205     -14.018  -9.622  23.301  0.00  0.00      A     
ATOM   3147  CD  PRO A 205     -13.881  -8.397  24.076  0.00  0.00      A     
ATOM   3148  HD1 PRO A 205     -14.769  -8.247  24.691  0.00  0.00      A     
ATOM   3149  HD2 PRO A 205     -13.702  -7.528  23.444  0.00  0.00      A     
ATOM   3150  CG  PRO A 205     -12.661  -8.600  24.959  0.00  0.00      A     
ATOM   3151  HG1 PRO A 205     -11.763  -8.333  24.404  0.00  0.00      A     
ATOM   3152  HG2 PRO A 205     -12.734  -8.023  25.876  0.00  0.00      A     
ATOM   3153  CB  PRO A 205     -12.674 -10.097  25.220  0.00  0.00      A     
ATOM   3154  HB1 PRO A 205     -11.684 -10.472  25.474  0.00  0.00      A     
ATOM   3155  HB2 PRO A 205     -13.378 -10.315  26.021  0.00  0.00      A     
ATOM   3156  CA  PRO A 205     -13.186 -10.683  23.902  0.00  0.00      A     
ATOM   3157  HA  PRO A 205     -12.329 -10.837  23.248  0.00  0.00      A     
ATOM   3158  C   PRO A 205     -13.789 -12.076  24.191  0.00  0.00      A     
ATOM   3159  O   PRO A 205     -13.005 -13.011  24.365  0.00  0.00      A     
ATOM   3160  N   LYS A 206     -15.116 -12.263  24.306  0.00  0.00      A     
ATOM   3161  HN  LYS A 206     -15.713 -11.447  24.178  0.00  0.00      A     
ATOM   3162  CA  LYS A 206     -15.730 -13.524  24.825  0.00  0.00      A     
ATOM   3163  HA  LYS A 206     -15.034 -14.350  24.703  0.00  0.00      A     
ATOM   3164  CB  LYS A 206     -16.072 -13.351  26.317  0.00  0.00      A     
ATOM   3165  HB1 LYS A 206     -16.769 -14.133  26.625  0.00  0.00      A     
ATOM   3166  HB2 LYS A 206     -16.600 -12.405  26.439  0.00  0.00      A     
ATOM   3167  CG  LYS A 206     -14.890 -13.371  27.294  0.00  0.00      A     
ATOM   3168  HG1 LYS A 206     -15.233 -12.883  28.206  0.00  0.00      A     
ATOM   3169  HG2 LYS A 206     -14.055 -12.789  26.907  0.00  0.00      A     
ATOM   3170  CD  LYS A 206     -14.434 -14.779  27.704  0.00  0.00      A     
ATOM   3171  HD1 LYS A 206     -15.313 -15.365  27.964  0.00  0.00      A     
ATOM   3172  HD2 LYS A 206     -13.838 -14.677  28.610  0.00  0.00      A     
ATOM   3173  CE  LYS A 206     -13.629 -15.585  26.681  0.00  0.00      A     
ATOM   3174  HE1 LYS A 206     -14.240 -15.786  25.797  0.00  0.00      A     
ATOM   3175  HE2 LYS A 206     -13.389 -16.554  27.132  0.00  0.00      A     
ATOM   3176  NZ  LYS A 206     -12.373 -14.898  26.301  0.00  0.00      A     
ATOM   3177  HZ1 LYS A 206     -11.750 -15.515  25.789  0.00  0.00      A     
ATOM   3178  HZ2 LYS A 206     -11.878 -14.539  27.113  0.00  0.00      A     
ATOM   3179  HZ3 LYS A 206     -12.565 -14.109  25.690  0.00  0.00      A     
ATOM   3180  C   LYS A 206     -17.006 -14.016  24.138  0.00  0.00      A     
ATOM   3181  O   LYS A 206     -17.137 -15.216  23.919  0.00  0.00      A     
ATOM   3182  N   ASN A 207     -17.926 -13.118  23.797  0.00  0.00      A     
ATOM   3183  HN  ASN A 207     -17.696 -12.147  23.984  0.00  0.00      A     
ATOM   3184  CA  ASN A 207     -19.258 -13.390  23.231  0.00  0.00      A     
ATOM   3185  HA  ASN A 207     -19.833 -13.985  23.944  0.00  0.00      A     
ATOM   3186  CB  ASN A 207     -19.899 -11.998  23.092  0.00  0.00      A     
ATOM   3187  HB1 ASN A 207     -19.374 -11.439  22.319  0.00  0.00      A     
ATOM   3188  HB2 ASN A 207     -19.799 -11.446  24.025  0.00  0.00      A     
ATOM   3189  CG  ASN A 207     -21.365 -12.035  22.748  0.00  0.00      A     
ATOM   3190  OD1 ASN A 207     -22.150 -12.810  23.264  0.00  0.00      A     
ATOM   3191  ND2 ASN A 207     -21.798 -11.174  21.873  0.00  0.00      A     
ATOM   3192 HD21 ASN A 207     -22.806 -11.084  21.874  0.00  0.00      A     
ATOM   3193 HD22 ASN A 207     -21.229 -10.346  21.717  0.00  0.00      A     
ATOM   3194  C   ASN A 207     -19.273 -14.168  21.885  0.00  0.00      A     
ATOM   3195  O   ASN A 207     -20.310 -14.648  21.435  0.00  0.00      A     
ATOM   3196  N   THR A 208     -18.119 -14.235  21.229  0.00  0.00      A     
ATOM   3197  HN  THR A 208     -17.341 -13.781  21.693  0.00  0.00      A     
ATOM   3198  CA  THR A 208     -17.794 -14.807  19.910  0.00  0.00      A     
ATOM   3199  HA  THR A 208     -18.304 -15.761  19.786  0.00  0.00      A     
ATOM   3200  CB  THR A 208     -18.208 -13.873  18.749  0.00  0.00      A     
ATOM   3201  HB  THR A 208     -17.608 -14.100  17.869  0.00  0.00      A     
ATOM   3202  CG2 THR A 208     -19.676 -14.040  18.367  0.00  0.00      A     
ATOM   3203 HG21 THR A 208     -19.908 -15.094  18.232  0.00  0.00      A     
ATOM   3204 HG22 THR A 208     -19.871 -13.508  17.437  0.00  0.00      A     
ATOM   3205 HG23 THR A 208     -20.325 -13.645  19.145  0.00  0.00      A     
ATOM   3206  OG1 THR A 208     -18.059 -12.497  19.035  0.00  0.00      A     
ATOM   3207  HG1 THR A 208     -17.570 -12.412  19.885  0.00  0.00      A     
ATOM   3208  C   THR A 208     -16.281 -15.082  19.824  0.00  0.00      A     
ATOM   3209  O   THR A 208     -15.513 -14.672  20.697  0.00  0.00      A     
ATOM   3210  N   HIE A 209     -15.837 -15.788  18.783  0.00  0.00      A     
ATOM   3211  HN  HIE A 209     -16.549 -16.113  18.135  0.00  0.00      A     
ATOM   3212  CA  HIE A 209     -14.453 -16.256  18.536  0.00  0.00      A     
ATOM   3213  HA  HIE A 209     -14.185 -16.920  19.354  0.00  0.00      A     
ATOM   3214  NE2 HIE A 209     -12.226 -19.916  16.808  0.00  0.00      A     
ATOM   3215  HE2 HIE A 209     -11.959 -20.898  16.814  0.00  0.00      A     
ATOM   3216  CD2 HIE A 209     -13.426 -19.406  17.238  0.00  0.00      A     
ATOM   3217  HD2 HIE A 209     -14.261 -19.959  17.643  0.00  0.00      A     
ATOM   3218  ND1 HIE A 209     -12.148 -17.749  16.435  0.00  0.00      A     
ATOM   3219  CG  HIE A 209     -13.381 -18.065  17.017  0.00  0.00      A     
ATOM   3220  CE1 HIE A 209     -11.483 -18.911  16.324  0.00  0.00      A     
ATOM   3221  HE1 HIE A 209     -10.501 -19.028  15.883  0.00  0.00      A     
ATOM   3222  CB  HIE A 209     -14.529 -17.118  17.261  0.00  0.00      A     
ATOM   3223  HB1 HIE A 209     -14.652 -16.470  16.399  0.00  0.00      A     
ATOM   3224  HB2 HIE A 209     -15.428 -17.734  17.317  0.00  0.00      A     
ATOM   3225  C   HIE A 209     -13.345 -15.159  18.487  0.00  0.00      A     
ATOM   3226  O   HIE A 209     -13.608 -13.960  18.627  0.00  0.00      A     
ATOM   3227  N   ILE A 210     -12.076 -15.551  18.292  0.00  0.00      A     
ATOM   3228  HN  ILE A 210     -11.929 -16.542  18.138  0.00  0.00      A     
ATOM   3229  CA  ILE A 210     -10.883 -14.663  18.279  0.00  0.00      A     
ATOM   3230  HA  ILE A 210     -11.143 -13.735  18.789  0.00  0.00      A     
ATOM   3231  CB  ILE A 210      -9.690 -15.266  19.060  0.00  0.00      A     
ATOM   3232  HB  ILE A 210      -8.819 -14.638  18.860  0.00  0.00      A     
ATOM   3233  CG2 ILE A 210      -9.930 -15.182  20.571  0.00  0.00      A     
ATOM   3234 HG21 ILE A 210     -10.270 -14.183  20.834  0.00  0.00      A     
ATOM   3235 HG22 ILE A 210      -8.996 -15.355  21.105  0.00  0.00      A     
ATOM   3236 HG23 ILE A 210     -10.687 -15.897  20.883  0.00  0.00      A     
ATOM   3237  CG1 ILE A 210      -9.349 -16.705  18.619  0.00  0.00      A     
ATOM   3238 HG11 ILE A 210      -9.515 -16.805  17.549  0.00  0.00      A     
ATOM   3239 HG12 ILE A 210     -10.007 -17.412  19.124  0.00  0.00      A     
ATOM   3240  CD  ILE A 210      -7.887 -17.084  18.888  0.00  0.00      A     
ATOM   3241  HD1 ILE A 210      -7.229 -16.455  18.289  0.00  0.00      A     
ATOM   3242  HD2 ILE A 210      -7.727 -18.127  18.612  0.00  0.00      A     
ATOM   3243  HD3 ILE A 210      -7.640 -16.952  19.940  0.00  0.00      A     
ATOM   3244  C   ILE A 210     -10.352 -14.212  16.902  0.00  0.00      A     
ATOM   3245  O   ILE A 210      -9.622 -13.221  16.870  0.00  0.00      A     
ATOM   3246  N   VAL A 211     -10.687 -14.863  15.778  0.00  0.00      A     
ATOM   3247  HN  VAL A 211     -11.290 -15.672  15.855  0.00  0.00      A     
ATOM   3248  CA  VAL A 211     -10.035 -14.562  14.471  0.00  0.00      A     
ATOM   3249  HA  VAL A 211      -9.078 -14.082  14.681  0.00  0.00      A     
ATOM   3250  CB  VAL A 211      -9.672 -15.820  13.661  0.00  0.00      A     
ATOM   3251  HB  VAL A 211     -10.582 -16.332  13.363  0.00  0.00      A     
ATOM   3252  CG1 VAL A 211      -8.867 -15.457  12.406  0.00  0.00      A     
ATOM   3253 HG11 VAL A 211      -9.460 -14.848  11.724  0.00  0.00      A     
ATOM   3254 HG12 VAL A 211      -8.587 -16.364  11.874  0.00  0.00      A     
ATOM   3255 HG13 VAL A 211      -7.961 -14.917  12.681  0.00  0.00      A     
ATOM   3256  CG2 VAL A 211      -8.806 -16.776  14.488  0.00  0.00      A     
ATOM   3257 HG21 VAL A 211      -7.903 -16.269  14.828  0.00  0.00      A     
ATOM   3258 HG22 VAL A 211      -8.530 -17.638  13.883  0.00  0.00      A     
ATOM   3259 HG23 VAL A 211      -9.368 -17.136  15.343  0.00  0.00      A     
ATOM   3260  C   VAL A 211     -10.786 -13.568  13.579  0.00  0.00      A     
ATOM   3261  O   VAL A 211     -10.197 -12.543  13.259  0.00  0.00      A     
ATOM   3262  N   ILE A 212     -12.052 -13.788  13.189  0.00  0.00      A     
ATOM   3263  HN  ILE A 212     -12.479 -14.664  13.470  0.00  0.00      A     
ATOM   3264  CA  ILE A 212     -12.798 -12.891  12.258  0.00  0.00      A     
ATOM   3265  HA  ILE A 212     -12.297 -12.921  11.290  0.00  0.00      A     
ATOM   3266  CB  ILE A 212     -14.267 -13.347  12.031  0.00  0.00      A     
ATOM   3267  HB  ILE A 212     -14.781 -13.329  12.991  0.00  0.00      A     
ATOM   3268  CG2 ILE A 212     -15.002 -12.377  11.079  0.00  0.00      A     
ATOM   3269 HG21 ILE A 212     -14.526 -12.379  10.098  0.00  0.00      A     
ATOM   3270 HG22 ILE A 212     -15.002 -11.362  11.468  0.00  0.00      A     
ATOM   3271 HG23 ILE A 212     -16.047 -12.664  10.971  0.00  0.00      A     
ATOM   3272  CG1 ILE A 212     -14.369 -14.775  11.446  0.00  0.00      A     
ATOM   3273 HG11 ILE A 212     -13.744 -15.450  12.023  0.00  0.00      A     
ATOM   3274 HG12 ILE A 212     -13.996 -14.780  10.422  0.00  0.00      A     
ATOM   3275  CD  ILE A 212     -15.799 -15.342  11.464  0.00  0.00      A     
ATOM   3276  HD1 ILE A 212     -15.785 -16.395  11.192  0.00  0.00      A     
ATOM   3277  HD2 ILE A 212     -16.432 -14.821  10.747  0.00  0.00      A     
ATOM   3278  HD3 ILE A 212     -16.226 -15.247  12.462  0.00  0.00      A     
ATOM   3279  C   ILE A 212     -12.781 -11.418  12.709  0.00  0.00      A     
ATOM   3280  O   ILE A 212     -12.547 -10.516  11.906  0.00  0.00      A     
ATOM   3281  N   SER A 213     -12.968 -11.149  14.002  0.00  0.00      A     
ATOM   3282  HN  SER A 213     -13.179 -11.911  14.634  0.00  0.00      A     
ATOM   3283  CA  SER A 213     -13.002  -9.779  14.544  0.00  0.00      A     
ATOM   3284  HA  SER A 213     -13.376  -9.122  13.763  0.00  0.00      A     
ATOM   3285  CB  SER A 213     -13.971  -9.642  15.714  0.00  0.00      A     
ATOM   3286  HB1 SER A 213     -14.376  -8.632  15.693  0.00  0.00      A     
ATOM   3287  HB2 SER A 213     -13.421  -9.782  16.641  0.00  0.00      A     
ATOM   3288  OG  SER A 213     -15.039 -10.565  15.682  0.00  0.00      A     
ATOM   3289  HG1 SER A 213     -15.245 -10.771  16.620  0.00  0.00      A     
ATOM   3290  C   SER A 213     -11.635  -9.224  14.977  0.00  0.00      A     
ATOM   3291  O   SER A 213     -11.522  -8.036  15.276  0.00  0.00      A     
ATOM   3292  N   TRP A 214     -10.574 -10.036  14.973  0.00  0.00      A     
ATOM   3293  HN  TRP A 214     -10.737 -11.015  14.772  0.00  0.00      A     
ATOM   3294  CA  TRP A 214      -9.188  -9.542  14.866  0.00  0.00      A     
ATOM   3295  HA  TRP A 214      -9.051  -8.635  15.456  0.00  0.00      A     
ATOM   3296  CB  TRP A 214      -8.223 -10.609  15.399  0.00  0.00      A     
ATOM   3297  HB1 TRP A 214      -8.538 -11.587  15.038  0.00  0.00      A     
ATOM   3298  HB2 TRP A 214      -8.290 -10.629  16.487  0.00  0.00      A     
ATOM   3299  CG  TRP A 214      -6.787 -10.437  15.015  0.00  0.00      A     
ATOM   3300  CD1 TRP A 214      -5.913  -9.569  15.574  0.00  0.00      A     
ATOM   3301  HD1 TRP A 214      -6.155  -8.878  16.376  0.00  0.00      A     
ATOM   3302  NE1 TRP A 214      -4.678  -9.702  14.964  0.00  0.00      A     
ATOM   3303  HE1 TRP A 214      -3.877  -9.128  15.191  0.00  0.00      A     
ATOM   3304  CE2 TRP A 214      -4.698 -10.667  13.979  0.00  0.00      A     
ATOM   3305  CZ2 TRP A 214      -3.724 -11.152  13.094  0.00  0.00      A     
ATOM   3306  HZ2 TRP A 214      -2.715 -10.774  13.139  0.00  0.00      A     
ATOM   3307  CH2 TRP A 214      -4.091 -12.114  12.136  0.00  0.00      A     
ATOM   3308  HH2 TRP A 214      -3.361 -12.489  11.433  0.00  0.00      A     
ATOM   3309  CZ3 TRP A 214      -5.419 -12.578  12.082  0.00  0.00      A     
ATOM   3310  HZ3 TRP A 214      -5.702 -13.304  11.332  0.00  0.00      A     
ATOM   3311  CE3 TRP A 214      -6.383 -12.101  12.991  0.00  0.00      A     
ATOM   3312  HE3 TRP A 214      -7.398 -12.466  12.941  0.00  0.00      A     
ATOM   3313  CD2 TRP A 214      -6.046 -11.134  13.965  0.00  0.00      A     
ATOM   3314  C   TRP A 214      -8.862  -9.180  13.409  0.00  0.00      A     
ATOM   3315  O   TRP A 214      -8.442  -8.062  13.119  0.00  0.00      A     
ATOM   3316  N   MET A 215      -9.184 -10.075  12.474  0.00  0.00      A     
ATOM   3317  HN  MET A 215      -9.526 -10.972  12.798  0.00  0.00      A     
ATOM   3318  CA  MET A 215      -9.076  -9.888  11.025  0.00  0.00      A     
ATOM   3319  HA  MET A 215      -8.021  -9.755  10.781  0.00  0.00      A     
ATOM   3320  CB  MET A 215      -9.554 -11.174  10.330  0.00  0.00      A     
ATOM   3321  HB1 MET A 215     -10.590 -11.368  10.595  0.00  0.00      A     
ATOM   3322  HB2 MET A 215      -8.956 -12.012  10.693  0.00  0.00      A     
ATOM   3323  CG  MET A 215      -9.460 -11.151   8.803  0.00  0.00      A     
ATOM   3324  HG1 MET A 215     -10.089 -10.351   8.411  0.00  0.00      A     
ATOM   3325  HG2 MET A 215      -9.862 -12.096   8.438  0.00  0.00      A     
ATOM   3326  SD  MET A 215      -7.787 -10.960   8.133  0.00  0.00      A     
ATOM   3327  CE  MET A 215      -8.149 -11.374   6.407  0.00  0.00      A     
ATOM   3328  HE1 MET A 215      -7.226 -11.374   5.829  0.00  0.00      A     
ATOM   3329  HE2 MET A 215      -8.839 -10.639   5.992  0.00  0.00      A     
ATOM   3330  HE3 MET A 215      -8.600 -12.366   6.355  0.00  0.00      A     
ATOM   3331  C   MET A 215      -9.810  -8.632  10.522  0.00  0.00      A     
ATOM   3332  O   MET A 215      -9.256  -7.924   9.687  0.00  0.00      A     
ATOM   3333  N   ILE A 216     -10.987  -8.266  11.053  0.00  0.00      A     
ATOM   3334  HN  ILE A 216     -11.477  -8.942  11.632  0.00  0.00      A     
ATOM   3335  CA  ILE A 216     -11.628  -6.967  10.735  0.00  0.00      A     
ATOM   3336  HA  ILE A 216     -11.634  -6.896   9.648  0.00  0.00      A     
ATOM   3337  CB  ILE A 216     -13.111  -6.903  11.182  0.00  0.00      A     
ATOM   3338  HB  ILE A 216     -13.550  -7.891  11.027  0.00  0.00      A     
ATOM   3339  CG2 ILE A 216     -13.271  -6.527  12.664  0.00  0.00      A     
ATOM   3340 HG21 ILE A 216     -13.071  -5.465  12.818  0.00  0.00      A     
ATOM   3341 HG22 ILE A 216     -12.579  -7.106  13.264  0.00  0.00      A     
ATOM   3342 HG23 ILE A 216     -14.284  -6.738  12.999  0.00  0.00      A     
ATOM   3343  CG1 ILE A 216     -13.880  -5.901  10.290  0.00  0.00      A     
ATOM   3344 HG11 ILE A 216     -13.726  -6.171   9.244  0.00  0.00      A     
ATOM   3345 HG12 ILE A 216     -13.481  -4.897  10.439  0.00  0.00      A     
ATOM   3346  CD  ILE A 216     -15.395  -5.863  10.538  0.00  0.00      A     
ATOM   3347  HD1 ILE A 216     -15.858  -5.182   9.824  0.00  0.00      A     
ATOM   3348  HD2 ILE A 216     -15.612  -5.504  11.545  0.00  0.00      A     
ATOM   3349  HD3 ILE A 216     -15.818  -6.858  10.402  0.00  0.00      A     
ATOM   3350  C   ILE A 216     -10.827  -5.747  11.231  0.00  0.00      A     
ATOM   3351  O   ILE A 216     -10.691  -4.781  10.488  0.00  0.00      A     
ATOM   3352  N   ALA A 217     -10.227  -5.793  12.428  0.00  0.00      A     
ATOM   3353  HN  ALA A 217     -10.316  -6.638  12.973  0.00  0.00      A     
ATOM   3354  CA  ALA A 217      -9.373  -4.721  12.967  0.00  0.00      A     
ATOM   3355  HA  ALA A 217      -9.910  -3.776  12.898  0.00  0.00      A     
ATOM   3356  CB  ALA A 217      -9.136  -5.004  14.458  0.00  0.00      A     
ATOM   3357  HB1 ALA A 217     -10.092  -5.085  14.977  0.00  0.00      A     
ATOM   3358  HB2 ALA A 217      -8.566  -4.185  14.899  0.00  0.00      A     
ATOM   3359  HB3 ALA A 217      -8.579  -5.931  14.591  0.00  0.00      A     
ATOM   3360  C   ALA A 217      -8.048  -4.563  12.180  0.00  0.00      A     
ATOM   3361  O   ALA A 217      -7.644  -3.451  11.819  0.00  0.00      A     
ATOM   3362  N   GLN A 218      -7.427  -5.689  11.818  0.00  0.00      A     
ATOM   3363  HN  GLN A 218      -7.785  -6.559  12.203  0.00  0.00      A     
ATOM   3364  CA  GLN A 218      -6.324  -5.768  10.851  0.00  0.00      A     
ATOM   3365  HA  GLN A 218      -5.487  -5.163  11.202  0.00  0.00      A     
ATOM   3366  CB  GLN A 218      -5.866  -7.230  10.727  0.00  0.00      A     
ATOM   3367  HB1 GLN A 218      -5.072  -7.273   9.990  0.00  0.00      A     
ATOM   3368  HB2 GLN A 218      -6.698  -7.824  10.349  0.00  0.00      A     
ATOM   3369  CG  GLN A 218      -5.351  -7.902  12.009  0.00  0.00      A     
ATOM   3370  HG1 GLN A 218      -5.446  -8.979  11.879  0.00  0.00      A     
ATOM   3371  HG2 GLN A 218      -5.948  -7.616  12.871  0.00  0.00      A     
ATOM   3372  CD  GLN A 218      -3.893  -7.589  12.301  0.00  0.00      A     
ATOM   3373  OE1 GLN A 218      -3.548  -6.697  13.057  0.00  0.00      A     
ATOM   3374  NE2 GLN A 218      -2.964  -8.305  11.726  0.00  0.00      A     
ATOM   3375 HE21 GLN A 218      -2.012  -8.108  12.007  0.00  0.00      A     
ATOM   3376 HE22 GLN A 218      -3.236  -9.030  11.073  0.00  0.00      A     
ATOM   3377  C   GLN A 218      -6.735  -5.246   9.456  0.00  0.00      A     
ATOM   3378  O   GLN A 218      -5.984  -4.521   8.812  0.00  0.00      A     
ATOM   3379  N   THR A 219      -7.953  -5.564   8.999  0.00  0.00      A     
ATOM   3380  HN  THR A 219      -8.496  -6.211   9.560  0.00  0.00      A     
ATOM   3381  CA  THR A 219      -8.508  -5.140   7.691  0.00  0.00      A     
ATOM   3382  HA  THR A 219      -7.774  -5.356   6.917  0.00  0.00      A     
ATOM   3383  CB  THR A 219      -9.789  -5.897   7.311  0.00  0.00      A     
ATOM   3384  HB  THR A 219     -10.533  -5.793   8.099  0.00  0.00      A     
ATOM   3385  CG2 THR A 219     -10.407  -5.451   5.987  0.00  0.00      A     
ATOM   3386 HG21 THR A 219      -9.643  -5.417   5.212  0.00  0.00      A     
ATOM   3387 HG22 THR A 219     -10.858  -4.465   6.095  0.00  0.00      A     
ATOM   3388 HG23 THR A 219     -11.186  -6.155   5.695  0.00  0.00      A     
ATOM   3389  OG1 THR A 219      -9.480  -7.252   7.138  0.00  0.00      A     
ATOM   3390  HG1 THR A 219      -9.329  -7.621   8.028  0.00  0.00      A     
ATOM   3391  C   THR A 219      -8.804  -3.649   7.619  0.00  0.00      A     
ATOM   3392  O   THR A 219      -8.381  -3.012   6.664  0.00  0.00      A     
ATOM   3393  N   VAL A 220      -9.468  -3.041   8.608  0.00  0.00      A     
ATOM   3394  HN  VAL A 220      -9.845  -3.605   9.365  0.00  0.00      A     
ATOM   3395  CA  VAL A 220      -9.671  -1.570   8.619  0.00  0.00      A     
ATOM   3396  HA  VAL A 220     -10.067  -1.282   7.646  0.00  0.00      A     
ATOM   3397  CB  VAL A 220     -10.682  -1.077   9.658  0.00  0.00      A     
ATOM   3398  HB  VAL A 220     -10.752  -0.003   9.540  0.00  0.00      A     
ATOM   3399  CG1 VAL A 220     -12.066  -1.662   9.373  0.00  0.00      A     
ATOM   3400 HG11 VAL A 220     -12.802  -1.185  10.015  0.00  0.00      A     
ATOM   3401 HG12 VAL A 220     -12.075  -2.735   9.558  0.00  0.00      A     
ATOM   3402 HG13 VAL A 220     -12.343  -1.471   8.336  0.00  0.00      A     
ATOM   3403  CG2 VAL A 220     -10.276  -1.345  11.107  0.00  0.00      A     
ATOM   3404 HG21 VAL A 220      -9.334  -0.854  11.344  0.00  0.00      A     
ATOM   3405 HG22 VAL A 220     -10.183  -2.413  11.269  0.00  0.00      A     
ATOM   3406 HG23 VAL A 220     -11.031  -0.945  11.778  0.00  0.00      A     
ATOM   3407  C   VAL A 220      -8.371  -0.792   8.788  0.00  0.00      A     
ATOM   3408  O   VAL A 220      -8.195   0.266   8.191  0.00  0.00      A     
ATOM   3409  N   THR A 221      -7.397  -1.352   9.507  0.00  0.00      A     
ATOM   3410  HN  THR A 221      -7.601  -2.205  10.013  0.00  0.00      A     
ATOM   3411  CA  THR A 221      -6.016  -0.834   9.478  0.00  0.00      A     
ATOM   3412  HA  THR A 221      -6.036   0.230   9.697  0.00  0.00      A     
ATOM   3413  CB  THR A 221      -5.129  -1.499  10.535  0.00  0.00      A     
ATOM   3414  HB  THR A 221      -4.968  -2.543  10.282  0.00  0.00      A     
ATOM   3415  CG2 THR A 221      -3.798  -0.772  10.677  0.00  0.00      A     
ATOM   3416 HG21 THR A 221      -3.263  -0.759   9.731  0.00  0.00      A     
ATOM   3417 HG22 THR A 221      -3.188  -1.290  11.413  0.00  0.00      A     
ATOM   3418 HG23 THR A 221      -3.965   0.255  10.998  0.00  0.00      A     
ATOM   3419  OG1 THR A 221      -5.757  -1.411  11.799  0.00  0.00      A     
ATOM   3420  HG1 THR A 221      -6.352  -2.180  11.869  0.00  0.00      A     
ATOM   3421  C   THR A 221      -5.418  -0.954   8.076  0.00  0.00      A     
ATOM   3422  O   THR A 221      -4.947   0.041   7.530  0.00  0.00      A     
ATOM   3423  N   ALA A 222      -5.552  -2.101   7.406  0.00  0.00      A     
ATOM   3424  HN  ALA A 222      -5.909  -2.912   7.900  0.00  0.00      A     
ATOM   3425  CA  ALA A 222      -5.237  -2.262   5.981  0.00  0.00      A     
ATOM   3426  HA  ALA A 222      -4.201  -1.960   5.842  0.00  0.00      A     
ATOM   3427  CB  ALA A 222      -5.302  -3.752   5.617  0.00  0.00      A     
ATOM   3428  HB1 ALA A 222      -4.716  -4.335   6.328  0.00  0.00      A     
ATOM   3429  HB2 ALA A 222      -4.889  -3.902   4.620  0.00  0.00      A     
ATOM   3430  HB3 ALA A 222      -6.331  -4.104   5.626  0.00  0.00      A     
ATOM   3431  C   ALA A 222      -6.059  -1.369   5.013  0.00  0.00      A     
ATOM   3432  O   ALA A 222      -5.594  -1.138   3.900  0.00  0.00      A     
ATOM   3433  N   VAL A 223      -7.210  -0.796   5.404  0.00  0.00      A     
ATOM   3434  HN  VAL A 223      -7.602  -1.128   6.278  0.00  0.00      A     
ATOM   3435  CA  VAL A 223      -7.970   0.228   4.631  0.00  0.00      A     
ATOM   3436  HA  VAL A 223      -7.931  -0.053   3.584  0.00  0.00      A     
ATOM   3437  CB  VAL A 223      -9.467   0.261   5.008  0.00  0.00      A     
ATOM   3438  HB  VAL A 223      -9.567   0.294   6.087  0.00  0.00      A     
ATOM   3439  CG1 VAL A 223     -10.236   1.453   4.424  0.00  0.00      A     
ATOM   3440 HG11 VAL A 223     -11.298   1.357   4.654  0.00  0.00      A     
ATOM   3441 HG12 VAL A 223     -10.107   1.495   3.343  0.00  0.00      A     
ATOM   3442 HG13 VAL A 223      -9.889   2.386   4.868  0.00  0.00      A     
ATOM   3443  CG2 VAL A 223     -10.172  -0.996   4.487  0.00  0.00      A     
ATOM   3444 HG21 VAL A 223     -10.165  -1.006   3.397  0.00  0.00      A     
ATOM   3445 HG22 VAL A 223     -11.204  -1.013   4.839  0.00  0.00      A     
ATOM   3446 HG23 VAL A 223      -9.672  -1.891   4.847  0.00  0.00      A     
ATOM   3447  C   VAL A 223      -7.358   1.634   4.722  0.00  0.00      A     
ATOM   3448  O   VAL A 223      -7.356   2.374   3.733  0.00  0.00      A     
ATOM   3449  N   ALA A 224      -6.719   1.987   5.841  0.00  0.00      A     
ATOM   3450  HN  ALA A 224      -6.768   1.373   6.645  0.00  0.00      A     
ATOM   3451  CA  ALA A 224      -5.769   3.109   5.865  0.00  0.00      A     
ATOM   3452  HA  ALA A 224      -6.290   4.015   5.556  0.00  0.00      A     
ATOM   3453  CB  ALA A 224      -5.290   3.309   7.306  0.00  0.00      A     
ATOM   3454  HB1 ALA A 224      -4.656   4.190   7.359  0.00  0.00      A     
ATOM   3455  HB2 ALA A 224      -4.706   2.460   7.648  0.00  0.00      A     
ATOM   3456  HB3 ALA A 224      -6.150   3.443   7.961  0.00  0.00      A     
ATOM   3457  C   ALA A 224      -4.605   2.894   4.866  0.00  0.00      A     
ATOM   3458  O   ALA A 224      -4.232   3.802   4.115  0.00  0.00      A     
ATOM   3459  N   GLY A 225      -4.126   1.649   4.752  0.00  0.00      A     
ATOM   3460  HN  GLY A 225      -4.447   0.970   5.430  0.00  0.00      A     
ATOM   3461  CA  GLY A 225      -3.244   1.190   3.670  0.00  0.00      A     
ATOM   3462  HA1 GLY A 225      -3.011   0.137   3.827  0.00  0.00      A     
ATOM   3463  HA2 GLY A 225      -2.313   1.755   3.706  0.00  0.00      A     
ATOM   3464  C   GLY A 225      -3.850   1.336   2.263  0.00  0.00      A     
ATOM   3465  O   GLY A 225      -3.246   1.987   1.412  0.00  0.00      A     
ATOM   3466  N   LEU A 226      -5.060   0.817   2.032  0.00  0.00      A     
ATOM   3467  HN  LEU A 226      -5.466   0.272   2.782  0.00  0.00      A     
ATOM   3468  CA  LEU A 226      -5.813   0.876   0.766  0.00  0.00      A     
ATOM   3469  HA  LEU A 226      -5.294   0.276   0.022  0.00  0.00      A     
ATOM   3470  CB  LEU A 226      -7.210   0.268   1.018  0.00  0.00      A     
ATOM   3471  HB1 LEU A 226      -7.730   0.935   1.700  0.00  0.00      A     
ATOM   3472  HB2 LEU A 226      -7.098  -0.698   1.514  0.00  0.00      A     
ATOM   3473  CG  LEU A 226      -8.120   0.081  -0.210  0.00  0.00      A     
ATOM   3474  HG  LEU A 226      -8.002   0.917  -0.898  0.00  0.00      A     
ATOM   3475  CD1 LEU A 226      -7.843  -1.230  -0.937  0.00  0.00      A     
ATOM   3476 HD11 LEU A 226      -8.002  -2.075  -0.268  0.00  0.00      A     
ATOM   3477 HD12 LEU A 226      -6.815  -1.244  -1.283  0.00  0.00      A     
ATOM   3478 HD13 LEU A 226      -8.498  -1.317  -1.802  0.00  0.00      A     
ATOM   3479  CD2 LEU A 226      -9.580   0.025   0.236  0.00  0.00      A     
ATOM   3480 HD21 LEU A 226      -9.728  -0.802   0.930  0.00  0.00      A     
ATOM   3481 HD22 LEU A 226     -10.225  -0.112  -0.631  0.00  0.00      A     
ATOM   3482 HD23 LEU A 226      -9.852   0.961   0.724  0.00  0.00      A     
ATOM   3483  C   LEU A 226      -5.918   2.310   0.221  0.00  0.00      A     
ATOM   3484  O   LEU A 226      -5.591   2.568  -0.935  0.00  0.00      A     
ATOM   3485  N   THR A 227      -6.307   3.252   1.083  0.00  0.00      A     
ATOM   3486  HN  THR A 227      -6.580   2.937   2.007  0.00  0.00      A     
ATOM   3487  CA  THR A 227      -6.434   4.692   0.753  0.00  0.00      A     
ATOM   3488  HA  THR A 227      -7.006   4.783  -0.169  0.00  0.00      A     
ATOM   3489  CB  THR A 227      -7.191   5.463   1.849  0.00  0.00      A     
ATOM   3490  HB  THR A 227      -6.516   5.703   2.673  0.00  0.00      A     
ATOM   3491  CG2 THR A 227      -7.823   6.739   1.299  0.00  0.00      A     
ATOM   3492 HG21 THR A 227      -7.063   7.396   0.882  0.00  0.00      A     
ATOM   3493 HG22 THR A 227      -8.342   7.267   2.098  0.00  0.00      A     
ATOM   3494 HG23 THR A 227      -8.543   6.488   0.520  0.00  0.00      A     
ATOM   3495  OG1 THR A 227      -8.273   4.706   2.344  0.00  0.00      A     
ATOM   3496  HG1 THR A 227      -7.939   3.996   2.910  0.00  0.00      A     
ATOM   3497  C   THR A 227      -5.084   5.380   0.513  0.00  0.00      A     
ATOM   3498  O   THR A 227      -4.992   6.337  -0.250  0.00  0.00      A     
ATOM   3499  N   SER A 228      -4.007   4.858   1.109  0.00  0.00      A     
ATOM   3500  HN  SER A 228      -4.154   4.067   1.722  0.00  0.00      A     
ATOM   3501  CA  SER A 228      -2.618   5.325   0.897  0.00  0.00      A     
ATOM   3502  HA  SER A 228      -2.613   6.406   0.770  0.00  0.00      A     
ATOM   3503  CB  SER A 228      -1.741   4.985   2.103  0.00  0.00      A     
ATOM   3504  HB1 SER A 228      -0.754   5.431   1.968  0.00  0.00      A     
ATOM   3505  HB2 SER A 228      -1.629   3.904   2.196  0.00  0.00      A     
ATOM   3506  OG  SER A 228      -2.315   5.496   3.280  0.00  0.00      A     
ATOM   3507  HG1 SER A 228      -3.072   4.934   3.533  0.00  0.00      A     
ATOM   3508  C   SER A 228      -1.921   4.720  -0.324  0.00  0.00      A     
ATOM   3509  O   SER A 228      -0.931   5.269  -0.801  0.00  0.00      A     
ATOM   3510  N   TYR A 229      -2.395   3.583  -0.835  0.00  0.00      A     
ATOM   3511  HN  TYR A 229      -3.198   3.157  -0.385  0.00  0.00      A     
ATOM   3512  CA  TYR A 229      -1.749   2.854  -1.932  0.00  0.00      A     
ATOM   3513  HA  TYR A 229      -0.708   2.707  -1.644  0.00  0.00      A     
ATOM   3514  CB  TYR A 229      -2.383   1.469  -2.053  0.00  0.00      A     
ATOM   3515  HB1 TYR A 229      -3.423   1.583  -2.344  0.00  0.00      A     
ATOM   3516  HB2 TYR A 229      -2.373   1.000  -1.071  0.00  0.00      A     
ATOM   3517  CG  TYR A 229      -1.692   0.530  -3.021  0.00  0.00      A     
ATOM   3518  CD1 TYR A 229      -0.319   0.245  -2.875  0.00  0.00      A     
ATOM   3519  HD1 TYR A 229       0.257   0.723  -2.096  0.00  0.00      A     
ATOM   3520  CE1 TYR A 229       0.301  -0.683  -3.731  0.00  0.00      A     
ATOM   3521  HE1 TYR A 229       1.346  -0.915  -3.629  0.00  0.00      A     
ATOM   3522  CZ  TYR A 229      -0.449  -1.314  -4.739  0.00  0.00      A     
ATOM   3523  OH  TYR A 229       0.136  -2.232  -5.541  0.00  0.00      A     
ATOM   3524  HH  TYR A 229      -0.533  -2.566  -6.172  0.00  0.00      A     
ATOM   3525  CE2 TYR A 229      -1.814  -1.016  -4.904  0.00  0.00      A     
ATOM   3526  HE2 TYR A 229      -2.381  -1.501  -5.683  0.00  0.00      A     
ATOM   3527  CD2 TYR A 229      -2.434  -0.089  -4.046  0.00  0.00      A     
ATOM   3528  HD2 TYR A 229      -3.487   0.130  -4.161  0.00  0.00      A     
ATOM   3529  C   TYR A 229      -1.705   3.591  -3.288  0.00  0.00      A     
ATOM   3530  O   TYR A 229      -0.670   3.494  -3.953  0.00  0.00      A     
ATOM   3531  N   PRO A 230      -2.715   4.394  -3.692  0.00  0.00      A     
ATOM   3532  CD  PRO A 230      -4.095   4.382  -3.229  0.00  0.00      A     
ATOM   3533  HD1 PRO A 230      -4.176   4.922  -2.287  0.00  0.00      A     
ATOM   3534  HD2 PRO A 230      -4.473   3.366  -3.122  0.00  0.00      A     
ATOM   3535  CG  PRO A 230      -4.896   5.114  -4.302  0.00  0.00      A     
ATOM   3536  HG1 PRO A 230      -5.167   4.416  -5.096  0.00  0.00      A     
ATOM   3537  HG2 PRO A 230      -5.784   5.593  -3.888  0.00  0.00      A     
ATOM   3538  CB  PRO A 230      -3.894   6.135  -4.835  0.00  0.00      A     
ATOM   3539  HB1 PRO A 230      -4.131   6.442  -5.854  0.00  0.00      A     
ATOM   3540  HB2 PRO A 230      -3.882   7.001  -4.171  0.00  0.00      A     
ATOM   3541  CA  PRO A 230      -2.561   5.380  -4.766  0.00  0.00      A     
ATOM   3542  HA  PRO A 230      -2.411   4.847  -5.705  0.00  0.00      A     
ATOM   3543  C   PRO A 230      -1.369   6.329  -4.555  0.00  0.00      A     
ATOM   3544  O   PRO A 230      -0.516   6.422  -5.430  0.00  0.00      A     
ATOM   3545  N   PHE A 231      -1.232   6.938  -3.371  0.00  0.00      A     
ATOM   3546  HN  PHE A 231      -1.940   6.782  -2.674  0.00  0.00      A     
ATOM   3547  CA  PHE A 231      -0.129   7.862  -3.046  0.00  0.00      A     
ATOM   3548  HA  PHE A 231      -0.089   8.638  -3.813  0.00  0.00      A     
ATOM   3549  CB  PHE A 231      -0.398   8.547  -1.692  0.00  0.00      A     
ATOM   3550  HB1 PHE A 231       0.522   9.041  -1.373  0.00  0.00      A     
ATOM   3551  HB2 PHE A 231      -0.631   7.798  -0.937  0.00  0.00      A     
ATOM   3552  CG  PHE A 231      -1.507   9.585  -1.711  0.00  0.00      A     
ATOM   3553  CD1 PHE A 231      -2.862   9.195  -1.726  0.00  0.00      A     
ATOM   3554  HD1 PHE A 231      -3.131   8.148  -1.708  0.00  0.00      A     
ATOM   3555  CE1 PHE A 231      -3.877  10.167  -1.753  0.00  0.00      A     
ATOM   3556  HE1 PHE A 231      -4.915   9.862  -1.764  0.00  0.00      A     
ATOM   3557  CZ  PHE A 231      -3.546  11.534  -1.746  0.00  0.00      A     
ATOM   3558  HZ  PHE A 231      -4.327  12.282  -1.753  0.00  0.00      A     
ATOM   3559  CE2 PHE A 231      -2.198  11.928  -1.719  0.00  0.00      A     
ATOM   3560  HE2 PHE A 231      -1.944  12.981  -1.706  0.00  0.00      A     
ATOM   3561  CD2 PHE A 231      -1.182  10.955  -1.703  0.00  0.00      A     
ATOM   3562  HD2 PHE A 231      -0.148  11.261  -1.680  0.00  0.00      A     
ATOM   3563  C   PHE A 231       1.251   7.179  -3.050  0.00  0.00      A     
ATOM   3564  O   PHE A 231       2.202   7.709  -3.627  0.00  0.00      A     
ATOM   3565  N   ASP A 232       1.365   5.971  -2.483  0.00  0.00      A     
ATOM   3566  HN  ASP A 232       0.559   5.606  -1.984  0.00  0.00      A     
ATOM   3567  CA  ASP A 232       2.569   5.136  -2.618  0.00  0.00      A     
ATOM   3568  HA  ASP A 232       3.416   5.710  -2.247  0.00  0.00      A     
ATOM   3569  CB  ASP A 232       2.439   3.873  -1.752  0.00  0.00      A     
ATOM   3570  HB1 ASP A 232       1.619   3.258  -2.127  0.00  0.00      A     
ATOM   3571  HB2 ASP A 232       2.205   4.164  -0.726  0.00  0.00      A     
ATOM   3572  CG  ASP A 232       3.736   3.057  -1.747  0.00  0.00      A     
ATOM   3573  OD1 ASP A 232       4.769   3.557  -1.253  0.00  0.00      A     
ATOM   3574  OD2 ASP A 232       3.746   1.908  -2.246  0.00  0.00      A     
ATOM   3575  C   ASP A 232       2.875   4.768  -4.084  0.00  0.00      A     
ATOM   3576  O   ASP A 232       4.026   4.827  -4.509  0.00  0.00      A     
ATOM   3577  N   THR A 233       1.857   4.437  -4.881  0.00  0.00      A     
ATOM   3578  HN  THR A 233       0.929   4.405  -4.470  0.00  0.00      A     
ATOM   3579  CA  THR A 233       1.999   4.117  -6.318  0.00  0.00      A     
ATOM   3580  HA  THR A 233       2.798   3.387  -6.431  0.00  0.00      A     
ATOM   3581  CB  THR A 233       0.726   3.481  -6.890  0.00  0.00      A     
ATOM   3582  HB  THR A 233      -0.119   4.164  -6.800  0.00  0.00      A     
ATOM   3583  CG2 THR A 233       0.876   3.044  -8.346  0.00  0.00      A     
ATOM   3584 HG21 THR A 233       1.795   2.474  -8.475  0.00  0.00      A     
ATOM   3585 HG22 THR A 233       0.893   3.917  -8.996  0.00  0.00      A     
ATOM   3586 HG23 THR A 233       0.026   2.420  -8.620  0.00  0.00      A     
ATOM   3587  OG1 THR A 233       0.462   2.310  -6.159  0.00  0.00      A     
ATOM   3588  HG1 THR A 233      -0.137   2.570  -5.436  0.00  0.00      A     
ATOM   3589  C   THR A 233       2.401   5.324  -7.159  0.00  0.00      A     
ATOM   3590  O   THR A 233       3.280   5.191  -8.006  0.00  0.00      A     
ATOM   3591  N   VAL A 234       1.866   6.519  -6.888  0.00  0.00      A     
ATOM   3592  HN  VAL A 234       1.106   6.549  -6.211  0.00  0.00      A     
ATOM   3593  CA  VAL A 234       2.330   7.799  -7.474  0.00  0.00      A     
ATOM   3594  HA  VAL A 234       2.274   7.728  -8.560  0.00  0.00      A     
ATOM   3595  CB  VAL A 234       1.451   8.988  -7.044  0.00  0.00      A     
ATOM   3596  HB  VAL A 234       1.357   9.001  -5.959  0.00  0.00      A     
ATOM   3597  CG1 VAL A 234       2.033  10.330  -7.508  0.00  0.00      A     
ATOM   3598 HG11 VAL A 234       2.959  10.548  -6.979  0.00  0.00      A     
ATOM   3599 HG12 VAL A 234       1.321  11.131  -7.305  0.00  0.00      A     
ATOM   3600 HG13 VAL A 234       2.240  10.295  -8.575  0.00  0.00      A     
ATOM   3601  CG2 VAL A 234       0.060   8.880  -7.668  0.00  0.00      A     
ATOM   3602 HG21 VAL A 234      -0.381   7.906  -7.469  0.00  0.00      A     
ATOM   3603 HG22 VAL A 234       0.121   9.026  -8.746  0.00  0.00      A     
ATOM   3604 HG23 VAL A 234      -0.590   9.638  -7.232  0.00  0.00      A     
ATOM   3605  C   VAL A 234       3.790   8.076  -7.122  0.00  0.00      A     
ATOM   3606  O   VAL A 234       4.577   8.364  -8.021  0.00  0.00      A     
ATOM   3607  N   ARG A 235       4.189   7.902  -5.852  0.00  0.00      A     
ATOM   3608  HN  ARG A 235       3.460   7.704  -5.168  0.00  0.00      A     
ATOM   3609  CA  ARG A 235       5.600   7.865  -5.389  0.00  0.00      A     
ATOM   3610  HA  ARG A 235       6.047   8.850  -5.528  0.00  0.00      A     
ATOM   3611  CB  ARG A 235       5.584   7.576  -3.867  0.00  0.00      A     
ATOM   3612  HB1 ARG A 235       4.744   6.925  -3.665  0.00  0.00      A     
ATOM   3613  HB2 ARG A 235       5.335   8.511  -3.365  0.00  0.00      A     
ATOM   3614  CG  ARG A 235       6.813   6.963  -3.158  0.00  0.00      A     
ATOM   3615  HG1 ARG A 235       7.587   7.720  -3.045  0.00  0.00      A     
ATOM   3616  HG2 ARG A 235       7.204   6.123  -3.727  0.00  0.00      A     
ATOM   3617  CD  ARG A 235       6.347   6.462  -1.774  0.00  0.00      A     
ATOM   3618  HD1 ARG A 235       5.573   5.717  -1.946  0.00  0.00      A     
ATOM   3619  HD2 ARG A 235       5.893   7.299  -1.240  0.00  0.00      A     
ATOM   3620  NE  ARG A 235       7.397   5.864  -0.915  0.00  0.00      A     
ATOM   3621  HE  ARG A 235       8.375   5.914  -1.184  0.00  0.00      A     
ATOM   3622  CZ  ARG A 235       7.203   5.316   0.265  0.00  0.00      A     
ATOM   3623  NH1 ARG A 235       6.059   4.958   0.721  0.00  0.00      A     
ATOM   3624 HH11 ARG A 235       6.042   4.487   1.603  0.00  0.00      A     
ATOM   3625 HH12 ARG A 235       5.364   4.743   0.013  0.00  0.00      A     
ATOM   3626  NH2 ARG A 235       8.188   5.041   1.031  0.00  0.00      A     
ATOM   3627 HH21 ARG A 235       8.057   4.534   1.883  0.00  0.00      A     
ATOM   3628 HH22 ARG A 235       9.095   5.101   0.577  0.00  0.00      A     
ATOM   3629  C   ARG A 235       6.461   6.929  -6.255  0.00  0.00      A     
ATOM   3630  O   ARG A 235       7.435   7.395  -6.842  0.00  0.00      A     
ATOM   3631  N   ARG A 236       6.054   5.670  -6.476  0.00  0.00      A     
ATOM   3632  HN  ARG A 236       5.227   5.366  -5.967  0.00  0.00      A     
ATOM   3633  CA  ARG A 236       6.791   4.703  -7.341  0.00  0.00      A     
ATOM   3634  HA  ARG A 236       7.834   4.695  -7.026  0.00  0.00      A     
ATOM   3635  CB  ARG A 236       6.228   3.272  -7.211  0.00  0.00      A     
ATOM   3636  HB1 ARG A 236       6.913   2.607  -7.737  0.00  0.00      A     
ATOM   3637  HB2 ARG A 236       5.266   3.217  -7.723  0.00  0.00      A     
ATOM   3638  CG  ARG A 236       6.042   2.704  -5.796  0.00  0.00      A     
ATOM   3639  HG1 ARG A 236       6.034   1.623  -5.871  0.00  0.00      A     
ATOM   3640  HG2 ARG A 236       5.063   2.977  -5.432  0.00  0.00      A     
ATOM   3641  CD  ARG A 236       7.118   3.127  -4.790  0.00  0.00      A     
ATOM   3642  HD1 ARG A 236       7.245   4.205  -4.811  0.00  0.00      A     
ATOM   3643  HD2 ARG A 236       8.061   2.685  -5.104  0.00  0.00      A     
ATOM   3644  NE  ARG A 236       6.786   2.750  -3.404  0.00  0.00      A     
ATOM   3645  HE  ARG A 236       5.844   2.898  -3.067  0.00  0.00      A     
ATOM   3646  CZ  ARG A 236       7.659   2.497  -2.464  0.00  0.00      A     
ATOM   3647  NH1 ARG A 236       8.903   2.312  -2.676  0.00  0.00      A     
ATOM   3648 HH11 ARG A 236       9.512   2.367  -1.862  0.00  0.00      A     
ATOM   3649 HH12 ARG A 236       9.282   2.434  -3.600  0.00  0.00      A     
ATOM   3650  NH2 ARG A 236       7.310   2.430  -1.238  0.00  0.00      A     
ATOM   3651 HH21 ARG A 236       8.064   2.389  -0.566  0.00  0.00      A     
ATOM   3652 HH22 ARG A 236       6.368   2.734  -1.011  0.00  0.00      A     
ATOM   3653  C   ARG A 236       6.839   5.089  -8.826  0.00  0.00      A     
ATOM   3654  O   ARG A 236       7.890   5.036  -9.461  0.00  0.00      A     
ATOM   3655  N   ARG A 237       5.710   5.529  -9.382  0.00  0.00      A     
ATOM   3656  HN  ARG A 237       4.886   5.511  -8.787  0.00  0.00      A     
ATOM   3657  CA  ARG A 237       5.556   5.984 -10.781  0.00  0.00      A     
ATOM   3658  HA  ARG A 237       5.969   5.225 -11.443  0.00  0.00      A     
ATOM   3659  CB  ARG A 237       4.057   6.175 -11.064  0.00  0.00      A     
ATOM   3660  HB1 ARG A 237       3.916   6.766 -11.966  0.00  0.00      A     
ATOM   3661  HB2 ARG A 237       3.601   6.720 -10.236  0.00  0.00      A     
ATOM   3662  CG  ARG A 237       3.340   4.831 -11.236  0.00  0.00      A     
ATOM   3663  HG1 ARG A 237       2.263   4.981 -11.155  0.00  0.00      A     
ATOM   3664  HG2 ARG A 237       3.647   4.150 -10.443  0.00  0.00      A     
ATOM   3665  CD  ARG A 237       3.657   4.221 -12.606  0.00  0.00      A     
ATOM   3666  HD1 ARG A 237       4.709   4.357 -12.854  0.00  0.00      A     
ATOM   3667  HD2 ARG A 237       3.052   4.741 -13.347  0.00  0.00      A     
ATOM   3668  NE  ARG A 237       3.357   2.789 -12.631  0.00  0.00      A     
ATOM   3669  HE  ARG A 237       3.336   2.309 -11.742  0.00  0.00      A     
ATOM   3670  CZ  ARG A 237       3.130   2.044 -13.674  0.00  0.00      A     
ATOM   3671  NH1 ARG A 237       3.252   2.475 -14.870  0.00  0.00      A     
ATOM   3672 HH11 ARG A 237       2.567   2.075 -15.502  0.00  0.00      A     
ATOM   3673 HH12 ARG A 237       3.459   3.451 -14.988  0.00  0.00      A     
ATOM   3674  NH2 ARG A 237       2.733   0.834 -13.556  0.00  0.00      A     
ATOM   3675 HH21 ARG A 237       2.318   0.444 -14.398  0.00  0.00      A     
ATOM   3676 HH22 ARG A 237       2.393   0.533 -12.666  0.00  0.00      A     
ATOM   3677  C   ARG A 237       6.349   7.248 -11.099  0.00  0.00      A     
ATOM   3678  O   ARG A 237       6.956   7.330 -12.167  0.00  0.00      A     
ATOM   3679  N   MET A 238       6.409   8.182 -10.153  0.00  0.00      A     
ATOM   3680  HN  MET A 238       5.822   8.043  -9.336  0.00  0.00      A     
ATOM   3681  CA  MET A 238       7.318   9.333 -10.156  0.00  0.00      A     
ATOM   3682  HA  MET A 238       7.194   9.875 -11.089  0.00  0.00      A     
ATOM   3683  CB  MET A 238       6.966  10.271  -8.991  0.00  0.00      A     
ATOM   3684  HB1 MET A 238       7.765  10.991  -8.849  0.00  0.00      A     
ATOM   3685  HB2 MET A 238       6.891   9.687  -8.074  0.00  0.00      A     
ATOM   3686  CG  MET A 238       5.660  11.053  -9.191  0.00  0.00      A     
ATOM   3687  HG1 MET A 238       5.253  11.255  -8.200  0.00  0.00      A     
ATOM   3688  HG2 MET A 238       4.929  10.437  -9.716  0.00  0.00      A     
ATOM   3689  SD  MET A 238       5.817  12.660 -10.029  0.00  0.00      A     
ATOM   3690  CE  MET A 238       5.968  12.186 -11.773  0.00  0.00      A     
ATOM   3691  HE1 MET A 238       5.818  13.063 -12.403  0.00  0.00      A     
ATOM   3692  HE2 MET A 238       5.211  11.442 -12.014  0.00  0.00      A     
ATOM   3693  HE3 MET A 238       6.962  11.788 -11.969  0.00  0.00      A     
ATOM   3694  C   MET A 238       8.796   8.915 -10.093  0.00  0.00      A     
ATOM   3695  O   MET A 238       9.575   9.388 -10.918  0.00  0.00      A     
ATOM   3696  N   MET A 239       9.185   7.988  -9.205  0.00  0.00      A     
ATOM   3697  HN  MET A 239       8.512   7.663  -8.516  0.00  0.00      A     
ATOM   3698  CA  MET A 239      10.571   7.475  -9.122  0.00  0.00      A     
ATOM   3699  HA  MET A 239      11.209   8.300  -8.823  0.00  0.00      A     
ATOM   3700  CB  MET A 239      10.685   6.370  -8.058  0.00  0.00      A     
ATOM   3701  HB1 MET A 239      11.656   5.879  -8.144  0.00  0.00      A     
ATOM   3702  HB2 MET A 239       9.921   5.617  -8.228  0.00  0.00      A     
ATOM   3703  CG  MET A 239      10.554   6.902  -6.631  0.00  0.00      A     
ATOM   3704  HG1 MET A 239       9.814   7.699  -6.594  0.00  0.00      A     
ATOM   3705  HG2 MET A 239      11.506   7.333  -6.344  0.00  0.00      A     
ATOM   3706  SD  MET A 239      10.108   5.638  -5.417  0.00  0.00      A     
ATOM   3707  CE  MET A 239      10.308   6.621  -3.912  0.00  0.00      A     
ATOM   3708  HE1 MET A 239      10.020   6.024  -3.051  0.00  0.00      A     
ATOM   3709  HE2 MET A 239       9.672   7.500  -3.972  0.00  0.00      A     
ATOM   3710  HE3 MET A 239      11.345   6.936  -3.800  0.00  0.00      A     
ATOM   3711  C   MET A 239      11.127   6.971 -10.465  0.00  0.00      A     
ATOM   3712  O   MET A 239      12.247   7.311 -10.844  0.00  0.00      A     
ATOM   3713  N   MET A 240      10.320   6.240 -11.241  0.00  0.00      A     
ATOM   3714  HN  MET A 240       9.434   5.947 -10.847  0.00  0.00      A     
ATOM   3715  CA  MET A 240      10.687   5.794 -12.599  0.00  0.00      A     
ATOM   3716  HA  MET A 240      11.612   5.219 -12.536  0.00  0.00      A     
ATOM   3717  CB  MET A 240       9.596   4.884 -13.171  0.00  0.00      A     
ATOM   3718  HB1 MET A 240       9.868   4.611 -14.190  0.00  0.00      A     
ATOM   3719  HB2 MET A 240       8.651   5.428 -13.203  0.00  0.00      A     
ATOM   3720  CG  MET A 240       9.397   3.601 -12.365  0.00  0.00      A     
ATOM   3721  HG1 MET A 240       8.565   3.062 -12.814  0.00  0.00      A     
ATOM   3722  HG2 MET A 240       9.108   3.863 -11.349  0.00  0.00      A     
ATOM   3723  SD  MET A 240      10.832   2.492 -12.272  0.00  0.00      A     
ATOM   3724  CE  MET A 240      10.847   1.804 -13.952  0.00  0.00      A     
ATOM   3725  HE1 MET A 240      10.996   2.600 -14.682  0.00  0.00      A     
ATOM   3726  HE2 MET A 240       9.905   1.292 -14.152  0.00  0.00      A     
ATOM   3727  HE3 MET A 240      11.664   1.089 -14.042  0.00  0.00      A     
ATOM   3728  C   MET A 240      10.958   6.925 -13.607  0.00  0.00      A     
ATOM   3729  O   MET A 240      11.759   6.742 -14.520  0.00  0.00      A     
ATOM   3730  N   GLN A 241      10.338   8.103 -13.460  0.00  0.00      A     
ATOM   3731  HN  GLN A 241       9.760   8.250 -12.642  0.00  0.00      A     
ATOM   3732  CA  GLN A 241      10.578   9.239 -14.375  0.00  0.00      A     
ATOM   3733  HA  GLN A 241      10.545   8.868 -15.401  0.00  0.00      A     
ATOM   3734  CB  GLN A 241       9.495  10.323 -14.230  0.00  0.00      A     
ATOM   3735  HB1 GLN A 241       9.656  11.070 -15.005  0.00  0.00      A     
ATOM   3736  HB2 GLN A 241       9.601  10.821 -13.266  0.00  0.00      A     
ATOM   3737  CG  GLN A 241       8.056   9.801 -14.360  0.00  0.00      A     
ATOM   3738  HG1 GLN A 241       7.393  10.629 -14.608  0.00  0.00      A     
ATOM   3739  HG2 GLN A 241       7.747   9.412 -13.393  0.00  0.00      A     
ATOM   3740  CD  GLN A 241       7.894   8.710 -15.413  0.00  0.00      A     
ATOM   3741  OE1 GLN A 241       8.062   8.898 -16.604  0.00  0.00      A     
ATOM   3742  NE2 GLN A 241       7.585   7.501 -15.024  0.00  0.00      A     
ATOM   3743 HE21 GLN A 241       7.432   6.834 -15.755  0.00  0.00      A     
ATOM   3744 HE22 GLN A 241       7.397   7.328 -14.044  0.00  0.00      A     
ATOM   3745  C   GLN A 241      11.975   9.850 -14.199  0.00  0.00      A     
ATOM   3746  O   GLN A 241      12.571  10.332 -15.157  0.00  0.00      A     
ATOM   3747  N   SER A 242      12.547   9.737 -12.999  0.00  0.00      A     
ATOM   3748  HN  SER A 242      11.990   9.358 -12.243  0.00  0.00      A     
ATOM   3749  CA  SER A 242      13.953  10.078 -12.708  0.00  0.00      A     
ATOM   3750  HA  SER A 242      14.180  11.033 -13.184  0.00  0.00      A     
ATOM   3751  CB  SER A 242      14.144  10.259 -11.207  0.00  0.00      A     
ATOM   3752  HB1 SER A 242      15.160  10.598 -10.997  0.00  0.00      A     
ATOM   3753  HB2 SER A 242      13.963   9.315 -10.693  0.00  0.00      A     
ATOM   3754  OG  SER A 242      13.216  11.236 -10.776  0.00  0.00      A     
ATOM   3755  HG1 SER A 242      13.410  11.443  -9.840  0.00  0.00      A     
ATOM   3756  C   SER A 242      14.975   9.063 -13.243  0.00  0.00      A     
ATOM   3757  O   SER A 242      16.177   9.339 -13.211  0.00  0.00      A     
ATOM   3758  N   GLY A 243      14.498   7.937 -13.789  0.00  0.00      A     
ATOM   3759  HN  GLY A 243      13.502   7.783 -13.708  0.00  0.00      A     
ATOM   3760  CA  GLY A 243      15.227   6.992 -14.655  0.00  0.00      A     
ATOM   3761  HA1 GLY A 243      14.967   5.975 -14.366  0.00  0.00      A     
ATOM   3762  HA2 GLY A 243      16.302   7.124 -14.532  0.00  0.00      A     
ATOM   3763  C   GLY A 243      14.901   7.141 -16.153  0.00  0.00      A     
ATOM   3764  O   GLY A 243      15.191   6.244 -16.940  0.00  0.00      A     
ATOM   3765  N   ARG A 244      14.302   8.276 -16.544  0.00  0.00      A     
ATOM   3766  HN  ARG A 244      14.090   8.945 -15.814  0.00  0.00      A     
ATOM   3767  CA  ARG A 244      14.008   8.712 -17.925  0.00  0.00      A     
ATOM   3768  HA  ARG A 244      14.562   8.085 -18.626  0.00  0.00      A     
ATOM   3769  CB  ARG A 244      12.496   8.544 -18.210  0.00  0.00      A     
ATOM   3770  HB1 ARG A 244      12.230   9.078 -19.122  0.00  0.00      A     
ATOM   3771  HB2 ARG A 244      11.919   8.974 -17.392  0.00  0.00      A     
ATOM   3772  CG  ARG A 244      12.078   7.079 -18.417  0.00  0.00      A     
ATOM   3773  HG1 ARG A 244      12.218   6.511 -17.496  0.00  0.00      A     
ATOM   3774  HG2 ARG A 244      12.690   6.642 -19.207  0.00  0.00      A     
ATOM   3775  CD  ARG A 244      10.604   7.031 -18.839  0.00  0.00      A     
ATOM   3776  HD1 ARG A 244      10.458   7.756 -19.641  0.00  0.00      A     
ATOM   3777  HD2 ARG A 244       9.984   7.342 -17.995  0.00  0.00      A     
ATOM   3778  NE  ARG A 244      10.188   5.686 -19.291  0.00  0.00      A     
ATOM   3779  HE  ARG A 244      10.399   4.897 -18.704  0.00  0.00      A     
ATOM   3780  CZ  ARG A 244       9.489   5.403 -20.364  0.00  0.00      A     
ATOM   3781  NH1 ARG A 244       9.160   6.250 -21.271  0.00  0.00      A     
ATOM   3782 HH11 ARG A 244       8.674   5.961 -22.089  0.00  0.00      A     
ATOM   3783 HH12 ARG A 244       9.581   7.175 -21.245  0.00  0.00      A     
ATOM   3784  NH2 ARG A 244       9.070   4.205 -20.551  0.00  0.00      A     
ATOM   3785 HH21 ARG A 244       8.363   4.048 -21.240  0.00  0.00      A     
ATOM   3786 HH22 ARG A 244       9.283   3.514 -19.849  0.00  0.00      A     
ATOM   3787  C   ARG A 244      14.528  10.145 -18.172  0.00  0.00      A     
ATOM   3788  O   ARG A 244      15.308  10.681 -17.389  0.00  0.00      A     
ATOM   3789  N   LYS A 245      14.130  10.737 -19.301  0.00  0.00      A     
ATOM   3790  HN  LYS A 245      13.448  10.223 -19.837  0.00  0.00      A     
ATOM   3791  CA  LYS A 245      14.686  11.954 -19.932  0.00  0.00      A     
ATOM   3792  HA  LYS A 245      15.405  12.434 -19.264  0.00  0.00      A     
ATOM   3793  CB  LYS A 245      15.399  11.448 -21.204  0.00  0.00      A     
ATOM   3794  HB1 LYS A 245      14.639  11.077 -21.895  0.00  0.00      A     
ATOM   3795  HB2 LYS A 245      16.022  10.592 -20.936  0.00  0.00      A     
ATOM   3796  CG  LYS A 245      16.290  12.423 -21.983  0.00  0.00      A     
ATOM   3797  HG1 LYS A 245      15.715  13.297 -22.289  0.00  0.00      A     
ATOM   3798  HG2 LYS A 245      16.608  11.885 -22.875  0.00  0.00      A     
ATOM   3799  CD  LYS A 245      17.552  12.858 -21.224  0.00  0.00      A     
ATOM   3800  HD1 LYS A 245      17.967  11.988 -20.713  0.00  0.00      A     
ATOM   3801  HD2 LYS A 245      17.289  13.599 -20.469  0.00  0.00      A     
ATOM   3802  CE  LYS A 245      18.651  13.415 -22.147  0.00  0.00      A     
ATOM   3803  HE1 LYS A 245      18.967  12.624 -22.836  0.00  0.00      A     
ATOM   3804  HE2 LYS A 245      19.514  13.674 -21.526  0.00  0.00      A     
ATOM   3805  NZ  LYS A 245      18.207  14.605 -22.916  0.00  0.00      A     
ATOM   3806  HZ1 LYS A 245      17.832  15.316 -22.294  0.00  0.00      A     
ATOM   3807  HZ2 LYS A 245      17.525  14.345 -23.627  0.00  0.00      A     
ATOM   3808  HZ3 LYS A 245      18.977  15.057 -23.409  0.00  0.00      A     
ATOM   3809  C   LYS A 245      13.570  12.961 -20.254  0.00  0.00      A     
ATOM   3810  O   LYS A 245      12.443  12.549 -20.520  0.00  0.00      A     
ATOM   3811  N   GLY A 246      13.864  14.263 -20.283  0.00  0.00      A     
ATOM   3812  HN  GLY A 246      14.779  14.532 -19.933  0.00  0.00      A     
ATOM   3813  CA  GLY A 246      12.900  15.346 -20.608  0.00  0.00      A     
ATOM   3814  HA1 GLY A 246      13.445  16.289 -20.664  0.00  0.00      A     
ATOM   3815  HA2 GLY A 246      12.177  15.428 -19.796  0.00  0.00      A     
ATOM   3816  C   GLY A 246      12.098  15.207 -21.922  0.00  0.00      A     
ATOM   3817  O   GLY A 246      11.079  15.868 -22.103  0.00  0.00      A     
ATOM   3818  N   THR A 247      12.539  14.327 -22.821  0.00  0.00      A     
ATOM   3819  HN  THR A 247      13.396  13.842 -22.603  0.00  0.00      A     
ATOM   3820  CA  THR A 247      11.895  13.909 -24.089  0.00  0.00      A     
ATOM   3821  HA  THR A 247      11.364  14.746 -24.537  0.00  0.00      A     
ATOM   3822  CB  THR A 247      12.983  13.425 -25.060  0.00  0.00      A     
ATOM   3823  HB  THR A 247      12.526  12.995 -25.949  0.00  0.00      A     
ATOM   3824  CG2 THR A 247      13.934  14.543 -25.479  0.00  0.00      A     
ATOM   3825 HG21 THR A 247      13.369  15.395 -25.849  0.00  0.00      A     
ATOM   3826 HG22 THR A 247      14.584  14.188 -26.276  0.00  0.00      A     
ATOM   3827 HG23 THR A 247      14.545  14.863 -24.635  0.00  0.00      A     
ATOM   3828  OG1 THR A 247      13.769  12.451 -24.410  0.00  0.00      A     
ATOM   3829  HG1 THR A 247      14.320  12.025 -25.091  0.00  0.00      A     
ATOM   3830  C   THR A 247      10.906  12.735 -23.983  0.00  0.00      A     
ATOM   3831  O   THR A 247      10.218  12.430 -24.957  0.00  0.00      A     
ATOM   3832  N   ASP A 248      10.853  12.041 -22.842  0.00  0.00      A     
ATOM   3833  HN  ASP A 248      11.463  12.364 -22.101  0.00  0.00      A     
ATOM   3834  CA  ASP A 248      10.364  10.649 -22.739  0.00  0.00      A     
ATOM   3835  HA  ASP A 248       9.651  10.452 -23.541  0.00  0.00      A     
ATOM   3836  CB  ASP A 248      11.598   9.759 -22.960  0.00  0.00      A     
ATOM   3837  HB1 ASP A 248      12.335   9.982 -22.185  0.00  0.00      A     
ATOM   3838  HB2 ASP A 248      12.048  10.005 -23.924  0.00  0.00      A     
ATOM   3839  CG  ASP A 248      11.302   8.262 -22.942  0.00  0.00      A     
ATOM   3840  OD1 ASP A 248      11.693   7.595 -21.956  0.00  0.00      A     
ATOM   3841  OD2 ASP A 248      10.788   7.710 -23.944  0.00  0.00      A     
ATOM   3842  C   ASP A 248       9.639  10.291 -21.413  0.00  0.00      A     
ATOM   3843  O   ASP A 248       9.130   9.176 -21.263  0.00  0.00      A     
ATOM   3844  N   ILE A 249       9.568  11.207 -20.439  0.00  0.00      A     
ATOM   3845  HN  ILE A 249      10.027  12.093 -20.591  0.00  0.00      A     
ATOM   3846  CA  ILE A 249       8.773  11.016 -19.207  0.00  0.00      A     
ATOM   3847  HA  ILE A 249       9.132  10.100 -18.739  0.00  0.00      A     
ATOM   3848  CB  ILE A 249       8.984  12.151 -18.177  0.00  0.00      A     
ATOM   3849  HB  ILE A 249       8.286  11.977 -17.355  0.00  0.00      A     
ATOM   3850  CG2 ILE A 249      10.404  12.038 -17.594  0.00  0.00      A     
ATOM   3851 HG21 ILE A 249      10.592  11.020 -17.255  0.00  0.00      A     
ATOM   3852 HG22 ILE A 249      10.518  12.702 -16.738  0.00  0.00      A     
ATOM   3853 HG23 ILE A 249      11.145  12.302 -18.345  0.00  0.00      A     
ATOM   3854  CG1 ILE A 249       8.710  13.566 -18.740  0.00  0.00      A     
ATOM   3855 HG11 ILE A 249       7.708  13.594 -19.164  0.00  0.00      A     
ATOM   3856 HG12 ILE A 249       9.421  13.793 -19.535  0.00  0.00      A     
ATOM   3857  CD  ILE A 249       8.786  14.677 -17.683  0.00  0.00      A     
ATOM   3858  HD1 ILE A 249       8.439  15.614 -18.120  0.00  0.00      A     
ATOM   3859  HD2 ILE A 249       9.814  14.813 -17.346  0.00  0.00      A     
ATOM   3860  HD3 ILE A 249       8.153  14.427 -16.832  0.00  0.00      A     
ATOM   3861  C   ILE A 249       7.275  10.782 -19.493  0.00  0.00      A     
ATOM   3862  O   ILE A 249       6.607  11.553 -20.183  0.00  0.00      A     
ATOM   3863  N   MET A 250       6.728   9.699 -18.941  0.00  0.00      A     
ATOM   3864  HN  MET A 250       7.326   9.135 -18.345  0.00  0.00      A     
ATOM   3865  CA  MET A 250       5.321   9.287 -19.112  0.00  0.00      A     
ATOM   3866  HA  MET A 250       5.005   9.521 -20.130  0.00  0.00      A     
ATOM   3867  CB  MET A 250       5.193   7.768 -18.924  0.00  0.00      A     
ATOM   3868  HB1 MET A 250       4.146   7.484 -19.036  0.00  0.00      A     
ATOM   3869  HB2 MET A 250       5.527   7.487 -17.924  0.00  0.00      A     
ATOM   3870  CG  MET A 250       6.028   7.025 -19.973  0.00  0.00      A     
ATOM   3871  HG1 MET A 250       7.079   7.260 -19.806  0.00  0.00      A     
ATOM   3872  HG2 MET A 250       5.759   7.391 -20.965  0.00  0.00      A     
ATOM   3873  SD  MET A 250       5.862   5.222 -19.968  0.00  0.00      A     
ATOM   3874  CE  MET A 250       4.195   5.043 -20.667  0.00  0.00      A     
ATOM   3875  HE1 MET A 250       4.119   5.596 -21.603  0.00  0.00      A     
ATOM   3876  HE2 MET A 250       3.452   5.418 -19.964  0.00  0.00      A     
ATOM   3877  HE3 MET A 250       3.994   3.991 -20.866  0.00  0.00      A     
ATOM   3878  C   MET A 250       4.344  10.024 -18.182  0.00  0.00      A     
ATOM   3879  O   MET A 250       3.145  10.041 -18.443  0.00  0.00      A     
ATOM   3880  N   TYR A 251       4.856  10.672 -17.132  0.00  0.00      A     
ATOM   3881  HN  TYR A 251       5.854  10.609 -17.003  0.00  0.00      A     
ATOM   3882  CA  TYR A 251       4.099  11.532 -16.209  0.00  0.00      A     
ATOM   3883  HA  TYR A 251       3.140  11.788 -16.665  0.00  0.00      A     
ATOM   3884  CB  TYR A 251       3.814  10.814 -14.871  0.00  0.00      A     
ATOM   3885  HB1 TYR A 251       2.927  11.262 -14.427  0.00  0.00      A     
ATOM   3886  HB2 TYR A 251       4.642  11.007 -14.191  0.00  0.00      A     
ATOM   3887  CG  TYR A 251       3.628   9.308 -14.953  0.00  0.00      A     
ATOM   3888  CD1 TYR A 251       2.628   8.756 -15.776  0.00  0.00      A     
ATOM   3889  HD1 TYR A 251       1.938   9.417 -16.285  0.00  0.00      A     
ATOM   3890  CE1 TYR A 251       2.612   7.371 -16.041  0.00  0.00      A     
ATOM   3891  HE1 TYR A 251       1.907   6.945 -16.740  0.00  0.00      A     
ATOM   3892  CZ  TYR A 251       3.574   6.534 -15.444  0.00  0.00      A     
ATOM   3893  OH  TYR A 251       3.621   5.212 -15.732  0.00  0.00      A     
ATOM   3894  HH  TYR A 251       2.928   4.974 -16.393  0.00  0.00      A     
ATOM   3895  CE2 TYR A 251       4.512   7.074 -14.547  0.00  0.00      A     
ATOM   3896  HE2 TYR A 251       5.235   6.416 -14.094  0.00  0.00      A     
ATOM   3897  CD2 TYR A 251       4.541   8.459 -14.301  0.00  0.00      A     
ATOM   3898  HD2 TYR A 251       5.302   8.876 -13.657  0.00  0.00      A     
ATOM   3899  C   TYR A 251       4.885  12.831 -15.985  0.00  0.00      A     
ATOM   3900  O   TYR A 251       5.992  12.805 -15.447  0.00  0.00      A     
ATOM   3901  N   THR A 252       4.328  13.959 -16.425  0.00  0.00      A     
ATOM   3902  HN  THR A 252       3.399  13.884 -16.834  0.00  0.00      A     
ATOM   3903  CA  THR A 252       5.014  15.275 -16.521  0.00  0.00      A     
ATOM   3904  HA  THR A 252       5.862  15.185 -17.198  0.00  0.00      A     
ATOM   3905  CB  THR A 252       4.070  16.348 -17.092  0.00  0.00      A     
ATOM   3906  HB  THR A 252       3.338  16.627 -16.334  0.00  0.00      A     
ATOM   3907  CG2 THR A 252       4.791  17.605 -17.563  0.00  0.00      A     
ATOM   3908 HG21 THR A 252       4.064  18.313 -17.957  0.00  0.00      A     
ATOM   3909 HG22 THR A 252       5.511  17.349 -18.340  0.00  0.00      A     
ATOM   3910 HG23 THR A 252       5.311  18.085 -16.735  0.00  0.00      A     
ATOM   3911  OG1 THR A 252       3.378  15.860 -18.219  0.00  0.00      A     
ATOM   3912  HG1 THR A 252       2.702  15.228 -17.886  0.00  0.00      A     
ATOM   3913  C   THR A 252       5.546  15.807 -15.188  0.00  0.00      A     
ATOM   3914  O   THR A 252       6.567  16.483 -15.142  0.00  0.00      A     
ATOM   3915  N   GLY A 253       4.854  15.501 -14.090  0.00  0.00      A     
ATOM   3916  HN  GLY A 253       4.047  14.905 -14.198  0.00  0.00      A     
ATOM   3917  CA  GLY A 253       5.165  15.993 -12.746  0.00  0.00      A     
ATOM   3918  HA1 GLY A 253       5.145  17.084 -12.752  0.00  0.00      A     
ATOM   3919  HA2 GLY A 253       6.172  15.678 -12.470  0.00  0.00      A     
ATOM   3920  C   GLY A 253       4.197  15.497 -11.668  0.00  0.00      A     
ATOM   3921  O   GLY A 253       3.344  14.640 -11.909  0.00  0.00      A     
ATOM   3922  N   THR A 254       4.332  16.049 -10.462  0.00  0.00      A     
ATOM   3923  HN  THR A 254       5.029  16.772 -10.341  0.00  0.00      A     
ATOM   3924  CA  THR A 254       3.597  15.634  -9.241  0.00  0.00      A     
ATOM   3925  HA  THR A 254       3.675  14.550  -9.159  0.00  0.00      A     
ATOM   3926  CB  THR A 254       4.250  16.217  -7.980  0.00  0.00      A     
ATOM   3927  HB  THR A 254       3.637  16.021  -7.099  0.00  0.00      A     
ATOM   3928  CG2 THR A 254       5.631  15.580  -7.793  0.00  0.00      A     
ATOM   3929 HG21 THR A 254       6.219  15.647  -8.707  0.00  0.00      A     
ATOM   3930 HG22 THR A 254       5.506  14.536  -7.514  0.00  0.00      A     
ATOM   3931 HG23 THR A 254       6.180  16.099  -7.011  0.00  0.00      A     
ATOM   3932  OG1 THR A 254       4.481  17.601  -8.109  0.00  0.00      A     
ATOM   3933  HG1 THR A 254       3.644  18.092  -7.955  0.00  0.00      A     
ATOM   3934  C   THR A 254       2.091  15.911  -9.239  0.00  0.00      A     
ATOM   3935  O   THR A 254       1.377  15.323  -8.428  0.00  0.00      A     
ATOM   3936  N   LEU A 255       1.583  16.661 -10.224  0.00  0.00      A     
ATOM   3937  HN  LEU A 255       2.241  17.151 -10.808  0.00  0.00      A     
ATOM   3938  CA  LEU A 255       0.153  16.767 -10.570  0.00  0.00      A     
ATOM   3939  HA  LEU A 255      -0.367  15.999 -10.003  0.00  0.00      A     
ATOM   3940  CB  LEU A 255      -0.397  18.132 -10.102  0.00  0.00      A     
ATOM   3941  HB1 LEU A 255      -0.252  18.863 -10.899  0.00  0.00      A     
ATOM   3942  HB2 LEU A 255       0.157  18.477  -9.229  0.00  0.00      A     
ATOM   3943  CG  LEU A 255      -1.888  18.060  -9.721  0.00  0.00      A     
ATOM   3944  HG  LEU A 255      -2.426  17.493 -10.476  0.00  0.00      A     
ATOM   3945  CD1 LEU A 255      -2.099  17.404  -8.354  0.00  0.00      A     
ATOM   3946 HD11 LEU A 255      -1.639  16.421  -8.329  0.00  0.00      A     
ATOM   3947 HD12 LEU A 255      -3.168  17.314  -8.163  0.00  0.00      A     
ATOM   3948 HD13 LEU A 255      -1.648  18.018  -7.575  0.00  0.00      A     
ATOM   3949  CD2 LEU A 255      -2.501  19.451  -9.637  0.00  0.00      A     
ATOM   3950 HD21 LEU A 255      -3.575  19.368  -9.464  0.00  0.00      A     
ATOM   3951 HD22 LEU A 255      -2.335  19.964 -10.581  0.00  0.00      A     
ATOM   3952 HD23 LEU A 255      -2.046  20.018  -8.827  0.00  0.00      A     
ATOM   3953  C   LEU A 255      -0.146  16.400 -12.049  0.00  0.00      A     
ATOM   3954  O   LEU A 255      -0.931  17.034 -12.747  0.00  0.00      A     
ATOM   3955  N   ASP A 256       0.514  15.349 -12.539  0.00  0.00      A     
ATOM   3956  HN  ASP A 256       1.214  14.940 -11.934  0.00  0.00      A     
ATOM   3957  CA  ASP A 256       0.245  14.715 -13.844  0.00  0.00      A     
ATOM   3958  HA  ASP A 256      -0.769  14.974 -14.153  0.00  0.00      A     
ATOM   3959  CB  ASP A 256       1.229  15.278 -14.876  0.00  0.00      A     
ATOM   3960  HB1 ASP A 256       2.220  14.870 -14.677  0.00  0.00      A     
ATOM   3961  HB2 ASP A 256       1.282  16.364 -14.773  0.00  0.00      A     
ATOM   3962  CG  ASP A 256       0.811  14.956 -16.308  0.00  0.00      A     
ATOM   3963  OD1 ASP A 256       1.598  14.312 -17.040  0.00  0.00      A     
ATOM   3964  OD2 ASP A 256      -0.276  15.405 -16.731  0.00  0.00      A     
ATOM   3965  C   ASP A 256       0.291  13.172 -13.822  0.00  0.00      A     
ATOM   3966  O   ASP A 256      -0.272  12.515 -14.697  0.00  0.00      A     
ATOM   3967  N   CYS A 257       0.868  12.565 -12.782  0.00  0.00      A     
ATOM   3968  HN  CYS A 257       1.241  13.141 -12.037  0.00  0.00      A     
ATOM   3969  CA  CYS A 257       0.739  11.128 -12.521  0.00  0.00      A     
ATOM   3970  HA  CYS A 257       1.056  10.597 -13.418  0.00  0.00      A     
ATOM   3971  CB  CYS A 257       1.698  10.766 -11.383  0.00  0.00      A     
ATOM   3972  HB1 CYS A 257       1.230  11.000 -10.425  0.00  0.00      A     
ATOM   3973  HB2 CYS A 257       2.618  11.348 -11.473  0.00  0.00      A     
ATOM   3974  SG  CYS A 257       2.101   9.001 -11.473  0.00  0.00      A     
ATOM   3975  HG1 CYS A 257       2.638   8.998 -12.700  0.00  0.00      A     
ATOM   3976  C   CYS A 257      -0.719  10.673 -12.260  0.00  0.00      A     
ATOM   3977  O   CYS A 257      -1.028   9.490 -12.409  0.00  0.00      A     
ATOM   3978  N   TRP A 258      -1.640  11.608 -11.996  0.00  0.00      A     
ATOM   3979  HN  TRP A 258      -1.300  12.534 -11.773  0.00  0.00      A     
ATOM   3980  CA  TRP A 258      -3.099  11.410 -12.066  0.00  0.00      A     
ATOM   3981  HA  TRP A 258      -3.397  10.646 -11.349  0.00  0.00      A     
ATOM   3982  CB  TRP A 258      -3.814  12.723 -11.700  0.00  0.00      A     
ATOM   3983  HB1 TRP A 258      -4.856  12.654 -12.013  0.00  0.00      A     
ATOM   3984  HB2 TRP A 258      -3.372  13.536 -12.278  0.00  0.00      A     
ATOM   3985  CG  TRP A 258      -3.842  13.119 -10.255  0.00  0.00      A     
ATOM   3986  CD1 TRP A 258      -3.042  14.048  -9.686  0.00  0.00      A     
ATOM   3987  HD1 TRP A 258      -2.279  14.606 -10.219  0.00  0.00      A     
ATOM   3988  NE1 TRP A 258      -3.399  14.223  -8.362  0.00  0.00      A     
ATOM   3989  HE1 TRP A 258      -2.986  14.929  -7.764  0.00  0.00      A     
ATOM   3990  CE2 TRP A 258      -4.505  13.472  -8.032  0.00  0.00      A     
ATOM   3991  CZ2 TRP A 258      -5.275  13.368  -6.864  0.00  0.00      A     
ATOM   3992  HZ2 TRP A 258      -5.014  13.950  -5.991  0.00  0.00      A     
ATOM   3993  CH2 TRP A 258      -6.396  12.519  -6.855  0.00  0.00      A     
ATOM   3994  HH2 TRP A 258      -7.009  12.436  -5.965  0.00  0.00      A     
ATOM   3995  CZ3 TRP A 258      -6.722  11.783  -8.008  0.00  0.00      A     
ATOM   3996  HZ3 TRP A 258      -7.592  11.137  -8.003  0.00  0.00      A     
ATOM   3997  CE3 TRP A 258      -5.934  11.890  -9.173  0.00  0.00      A     
ATOM   3998  HE3 TRP A 258      -6.202  11.337 -10.061  0.00  0.00      A     
ATOM   3999  CD2 TRP A 258      -4.807  12.740  -9.220  0.00  0.00      A     
ATOM   4000  C   TRP A 258      -3.632  10.953 -13.437  0.00  0.00      A     
ATOM   4001  O   TRP A 258      -4.715  10.365 -13.489  0.00  0.00      A     
ATOM   4002  N   ARG A 259      -2.943  11.233 -14.556  0.00  0.00      A     
ATOM   4003  HN  ARG A 259      -2.029  11.667 -14.443  0.00  0.00      A     
ATOM   4004  CA  ARG A 259      -3.593  11.348 -15.886  0.00  0.00      A     
ATOM   4005  HA  ARG A 259      -4.677  11.306 -15.773  0.00  0.00      A     
ATOM   4006  CB  ARG A 259      -3.244  12.720 -16.493  0.00  0.00      A     
ATOM   4007  HB1 ARG A 259      -3.719  12.785 -17.470  0.00  0.00      A     
ATOM   4008  HB2 ARG A 259      -2.166  12.776 -16.651  0.00  0.00      A     
ATOM   4009  CG  ARG A 259      -3.667  13.951 -15.667  0.00  0.00      A     
ATOM   4010  HG1 ARG A 259      -3.403  14.846 -16.229  0.00  0.00      A     
ATOM   4011  HG2 ARG A 259      -3.115  13.972 -14.727  0.00  0.00      A     
ATOM   4012  CD  ARG A 259      -5.170  13.993 -15.372  0.00  0.00      A     
ATOM   4013  HD1 ARG A 259      -5.419  13.150 -14.730  0.00  0.00      A     
ATOM   4014  HD2 ARG A 259      -5.719  13.894 -16.311  0.00  0.00      A     
ATOM   4015  NE  ARG A 259      -5.556  15.254 -14.715  0.00  0.00      A     
ATOM   4016  HE  ARG A 259      -4.977  16.070 -14.852  0.00  0.00      A     
ATOM   4017  CZ  ARG A 259      -6.584  15.466 -13.931  0.00  0.00      A     
ATOM   4018  NH1 ARG A 259      -7.403  14.558 -13.547  0.00  0.00      A     
ATOM   4019 HH11 ARG A 259      -8.033  14.787 -12.793  0.00  0.00      A     
ATOM   4020 HH12 ARG A 259      -7.224  13.594 -13.783  0.00  0.00      A     
ATOM   4021  NH2 ARG A 259      -6.829  16.647 -13.507  0.00  0.00      A     
ATOM   4022 HH21 ARG A 259      -7.674  16.827 -12.981  0.00  0.00      A     
ATOM   4023 HH22 ARG A 259      -6.190  17.382 -13.756  0.00  0.00      A     
ATOM   4024  C   ARG A 259      -3.297  10.233 -16.899  0.00  0.00      A     
ATOM   4025  O   ARG A 259      -4.242   9.664 -17.437  0.00  0.00      A     
ATOM   4026  N   LYS A 260      -2.026   9.907 -17.168  0.00  0.00      A     
ATOM   4027  HN  LYS A 260      -1.311  10.389 -16.640  0.00  0.00      A     
ATOM   4028  CA  LYS A 260      -1.618   8.953 -18.232  0.00  0.00      A     
ATOM   4029  HA  LYS A 260      -2.058   9.283 -19.171  0.00  0.00      A     
ATOM   4030  CB  LYS A 260      -0.085   8.988 -18.387  0.00  0.00      A     
ATOM   4031  HB1 LYS A 260       0.350   8.398 -17.585  0.00  0.00      A     
ATOM   4032  HB2 LYS A 260       0.274  10.011 -18.271  0.00  0.00      A     
ATOM   4033  CG  LYS A 260       0.425   8.421 -19.728  0.00  0.00      A     
ATOM   4034  HG1 LYS A 260      -0.143   7.526 -19.978  0.00  0.00      A     
ATOM   4035  HG2 LYS A 260       1.466   8.118 -19.606  0.00  0.00      A     
ATOM   4036  CD  LYS A 260       0.345   9.411 -20.904  0.00  0.00      A     
ATOM   4037  HD1 LYS A 260      -0.657   9.841 -20.955  0.00  0.00      A     
ATOM   4038  HD2 LYS A 260       0.534   8.867 -21.831  0.00  0.00      A     
ATOM   4039  CE  LYS A 260       1.389  10.529 -20.767  0.00  0.00      A     
ATOM   4040  HE1 LYS A 260       2.391  10.087 -20.762  0.00  0.00      A     
ATOM   4041  HE2 LYS A 260       1.253  11.030 -19.803  0.00  0.00      A     
ATOM   4042  NZ  LYS A 260       1.283  11.524 -21.858  0.00  0.00      A     
ATOM   4043  HZ1 LYS A 260       1.435  11.123 -22.778  0.00  0.00      A     
ATOM   4044  HZ2 LYS A 260       1.976  12.266 -21.755  0.00  0.00      A     
ATOM   4045  HZ3 LYS A 260       0.373  11.972 -21.846  0.00  0.00      A     
ATOM   4046  C   LYS A 260      -2.124   7.515 -18.003  0.00  0.00      A     
ATOM   4047  O   LYS A 260      -2.735   6.928 -18.890  0.00  0.00      A     
ATOM   4048  N   ILE A 261      -1.915   6.969 -16.804  0.00  0.00      A     
ATOM   4049  HN  ILE A 261      -1.458   7.569 -16.127  0.00  0.00      A     
ATOM   4050  CA  ILE A 261      -2.145   5.548 -16.440  0.00  0.00      A     
ATOM   4051  HA  ILE A 261      -1.428   4.935 -16.990  0.00  0.00      A     
ATOM   4052  CB  ILE A 261      -1.848   5.362 -14.932  0.00  0.00      A     
ATOM   4053  HB  ILE A 261      -2.310   6.190 -14.396  0.00  0.00      A     
ATOM   4054  CG2 ILE A 261      -2.421   4.055 -14.361  0.00  0.00      A     
ATOM   4055 HG21 ILE A 261      -2.165   3.959 -13.308  0.00  0.00      A     
ATOM   4056 HG22 ILE A 261      -2.024   3.211 -14.925  0.00  0.00      A     
ATOM   4057 HG23 ILE A 261      -3.510   4.052 -14.424  0.00  0.00      A     
ATOM   4058  CG1 ILE A 261      -0.322   5.409 -14.688  0.00  0.00      A     
ATOM   4059 HG11 ILE A 261       0.124   6.174 -15.319  0.00  0.00      A     
ATOM   4060 HG12 ILE A 261       0.127   4.459 -14.976  0.00  0.00      A     
ATOM   4061  CD  ILE A 261       0.059   5.730 -13.238  0.00  0.00      A     
ATOM   4062  HD1 ILE A 261       1.133   5.898 -13.178  0.00  0.00      A     
ATOM   4063  HD2 ILE A 261      -0.210   4.908 -12.575  0.00  0.00      A     
ATOM   4064  HD3 ILE A 261      -0.449   6.637 -12.914  0.00  0.00      A     
ATOM   4065  C   ILE A 261      -3.535   5.006 -16.831  0.00  0.00      A     
ATOM   4066  O   ILE A 261      -3.621   3.941 -17.448  0.00  0.00      A     
ATOM   4067  N   ALA A 262      -4.612   5.744 -16.543  0.00  0.00      A     
ATOM   4068  HN  ALA A 262      -4.472   6.599 -16.013  0.00  0.00      A     
ATOM   4069  CA  ALA A 262      -6.000   5.359 -16.849  0.00  0.00      A     
ATOM   4070  HA  ALA A 262      -6.220   4.439 -16.316  0.00  0.00      A     
ATOM   4071  CB  ALA A 262      -6.924   6.445 -16.288  0.00  0.00      A     
ATOM   4072  HB1 ALA A 262      -6.675   7.414 -16.724  0.00  0.00      A     
ATOM   4073  HB2 ALA A 262      -6.812   6.492 -15.206  0.00  0.00      A     
ATOM   4074  HB3 ALA A 262      -7.962   6.203 -16.520  0.00  0.00      A     
ATOM   4075  C   ALA A 262      -6.299   5.085 -18.343  0.00  0.00      A     
ATOM   4076  O   ALA A 262      -7.233   4.348 -18.661  0.00  0.00      A     
ATOM   4077  N   ARG A 263      -5.472   5.633 -19.245  0.00  0.00      A     
ATOM   4078  HN  ARG A 263      -4.705   6.180 -18.863  0.00  0.00      A     
ATOM   4079  CA  ARG A 263      -5.570   5.556 -20.720  0.00  0.00      A     
ATOM   4080  HA  ARG A 263      -6.247   4.738 -20.972  0.00  0.00      A     
ATOM   4081  CB  ARG A 263      -6.224   6.847 -21.282  0.00  0.00      A     
ATOM   4082  HB1 ARG A 263      -7.301   6.738 -21.138  0.00  0.00      A     
ATOM   4083  HB2 ARG A 263      -6.068   6.910 -22.359  0.00  0.00      A     
ATOM   4084  CG  ARG A 263      -5.840   8.191 -20.628  0.00  0.00      A     
ATOM   4085  HG1 ARG A 263      -6.049   8.138 -19.559  0.00  0.00      A     
ATOM   4086  HG2 ARG A 263      -6.490   8.970 -21.028  0.00  0.00      A     
ATOM   4087  CD  ARG A 263      -4.379   8.625 -20.809  0.00  0.00      A     
ATOM   4088  HD1 ARG A 263      -3.736   7.756 -20.937  0.00  0.00      A     
ATOM   4089  HD2 ARG A 263      -4.077   9.133 -19.894  0.00  0.00      A     
ATOM   4090  NE  ARG A 263      -4.201   9.571 -21.921  0.00  0.00      A     
ATOM   4091  HE  ARG A 263      -4.265  10.560 -21.708  0.00  0.00      A     
ATOM   4092  CZ  ARG A 263      -3.927   9.289 -23.166  0.00  0.00      A     
ATOM   4093  NH1 ARG A 263      -3.733   8.114 -23.636  0.00  0.00      A     
ATOM   4094 HH11 ARG A 263      -3.641   8.031 -24.639  0.00  0.00      A     
ATOM   4095 HH12 ARG A 263      -3.790   7.299 -23.044  0.00  0.00      A     
ATOM   4096  NH2 ARG A 263      -3.848  10.207 -24.047  0.00  0.00      A     
ATOM   4097 HH21 ARG A 263      -3.712   9.906 -24.996  0.00  0.00      A     
ATOM   4098 HH22 ARG A 263      -4.104  11.158 -23.826  0.00  0.00      A     
ATOM   4099  C   ARG A 263      -4.246   5.126 -21.376  0.00  0.00      A     
ATOM   4100  O   ARG A 263      -3.884   5.587 -22.453  0.00  0.00      A     
ATOM   4101  N   ASP A 264      -3.529   4.243 -20.687  0.00  0.00      A     
ATOM   4102  HN  ASP A 264      -3.903   3.997 -19.785  0.00  0.00      A     
ATOM   4103  CA  ASP A 264      -2.211   3.689 -21.054  0.00  0.00      A     
ATOM   4104  HA  ASP A 264      -2.102   3.650 -22.139  0.00  0.00      A     
ATOM   4105  CB  ASP A 264      -1.172   4.667 -20.479  0.00  0.00      A     
ATOM   4106  HB1 ASP A 264      -1.332   4.749 -19.402  0.00  0.00      A     
ATOM   4107  HB2 ASP A 264      -1.338   5.650 -20.922  0.00  0.00      A     
ATOM   4108  CG  ASP A 264       0.281   4.284 -20.722  0.00  0.00      A     
ATOM   4109  OD1 ASP A 264       0.614   3.864 -21.856  0.00  0.00      A     
ATOM   4110  OD2 ASP A 264       1.070   4.426 -19.764  0.00  0.00      A     
ATOM   4111  C   ASP A 264      -2.031   2.246 -20.515  0.00  0.00      A     
ATOM   4112  O   ASP A 264      -1.787   1.302 -21.268  0.00  0.00      A     
ATOM   4113  N   GLU A 265      -2.306   2.040 -19.223  0.00  0.00      A     
ATOM   4114  HN  GLU A 265      -2.487   2.854 -18.646  0.00  0.00      A     
ATOM   4115  CA  GLU A 265      -2.399   0.708 -18.594  0.00  0.00      A     
ATOM   4116  HA  GLU A 265      -2.001  -0.050 -19.262  0.00  0.00      A     
ATOM   4117  CB  GLU A 265      -1.560   0.671 -17.317  0.00  0.00      A     
ATOM   4118  HB1 GLU A 265      -1.837  -0.203 -16.730  0.00  0.00      A     
ATOM   4119  HB2 GLU A 265      -1.764   1.567 -16.730  0.00  0.00      A     
ATOM   4120  CG  GLU A 265      -0.068   0.562 -17.614  0.00  0.00      A     
ATOM   4121  HG1 GLU A 265       0.156  -0.436 -17.998  0.00  0.00      A     
ATOM   4122  HG2 GLU A 265       0.207   1.302 -18.367  0.00  0.00      A     
ATOM   4123  CD  GLU A 265       0.713   0.836 -16.337  0.00  0.00      A     
ATOM   4124  OE1 GLU A 265       1.218  -0.088 -15.656  0.00  0.00      A     
ATOM   4125  OE2 GLU A 265       0.841   2.024 -15.967  0.00  0.00      A     
ATOM   4126  C   GLU A 265      -3.838   0.287 -18.257  0.00  0.00      A     
ATOM   4127  O   GLU A 265      -4.155  -0.901 -18.348  0.00  0.00      A     
ATOM   4128  N   GLY A 266      -4.699   1.243 -17.890  0.00  0.00      A     
ATOM   4129  HN  GLY A 266      -4.319   2.176 -17.770  0.00  0.00      A     
ATOM   4130  CA  GLY A 266      -6.152   1.087 -17.716  0.00  0.00      A     
ATOM   4131  HA1 GLY A 266      -6.421   0.038 -17.657  0.00  0.00      A     
ATOM   4132  HA2 GLY A 266      -6.645   1.504 -18.595  0.00  0.00      A     
ATOM   4133  C   GLY A 266      -6.740   1.779 -16.479  0.00  0.00      A     
ATOM   4134  O   GLY A 266      -6.024   2.133 -15.542  0.00  0.00      A     
ATOM   4135  N   GLY A 267      -8.067   1.947 -16.466  0.00  0.00      A     
ATOM   4136  HN  GLY A 267      -8.568   1.588 -17.272  0.00  0.00      A     
ATOM   4137  CA  GLY A 267      -8.840   2.735 -15.481  0.00  0.00      A     
ATOM   4138  HA1 GLY A 267      -9.899   2.587 -15.684  0.00  0.00      A     
ATOM   4139  HA2 GLY A 267      -8.619   3.791 -15.636  0.00  0.00      A     
ATOM   4140  C   GLY A 267      -8.622   2.438 -13.986  0.00  0.00      A     
ATOM   4141  O   GLY A 267      -8.919   3.290 -13.150  0.00  0.00      A     
ATOM   4142  N   LYS A 268      -8.082   1.264 -13.632  0.00  0.00      A     
ATOM   4143  HN  LYS A 268      -7.997   0.568 -14.372  0.00  0.00      A     
ATOM   4144  CA  LYS A 268      -7.653   0.892 -12.265  0.00  0.00      A     
ATOM   4145  HA  LYS A 268      -7.549   1.811 -11.686  0.00  0.00      A     
ATOM   4146  CB  LYS A 268      -8.742   0.022 -11.598  0.00  0.00      A     
ATOM   4147  HB1 LYS A 268      -8.315  -0.525 -10.756  0.00  0.00      A     
ATOM   4148  HB2 LYS A 268      -9.130  -0.710 -12.310  0.00  0.00      A     
ATOM   4149  CG  LYS A 268      -9.885   0.893 -11.055  0.00  0.00      A     
ATOM   4150  HG1 LYS A 268     -10.464   1.300 -11.885  0.00  0.00      A     
ATOM   4151  HG2 LYS A 268      -9.454   1.723 -10.494  0.00  0.00      A     
ATOM   4152  CD  LYS A 268     -10.814   0.094 -10.129  0.00  0.00      A     
ATOM   4153  HD1 LYS A 268     -10.226  -0.450  -9.387  0.00  0.00      A     
ATOM   4154  HD2 LYS A 268     -11.364  -0.633 -10.730  0.00  0.00      A     
ATOM   4155  CE  LYS A 268     -11.811   1.011  -9.409  0.00  0.00      A     
ATOM   4156  HE1 LYS A 268     -12.576   0.385  -8.938  0.00  0.00      A     
ATOM   4157  HE2 LYS A 268     -12.306   1.643 -10.155  0.00  0.00      A     
ATOM   4158  NZ  LYS A 268     -11.136   1.843  -8.379  0.00  0.00      A     
ATOM   4159  HZ1 LYS A 268     -10.704   1.252  -7.664  0.00  0.00      A     
ATOM   4160  HZ2 LYS A 268     -11.782   2.459  -7.907  0.00  0.00      A     
ATOM   4161  HZ3 LYS A 268     -10.390   2.391  -8.784  0.00  0.00      A     
ATOM   4162  C   LYS A 268      -6.247   0.274 -12.175  0.00  0.00      A     
ATOM   4163  O   LYS A 268      -5.913  -0.333 -11.163  0.00  0.00      A     
ATOM   4164  N   ALA A 269      -5.382   0.480 -13.166  0.00  0.00      A     
ATOM   4165  HN  ALA A 269      -5.694   1.001 -13.978  0.00  0.00      A     
ATOM   4166  CA  ALA A 269      -4.006  -0.039 -13.158  0.00  0.00      A     
ATOM   4167  HA  ALA A 269      -4.058  -1.128 -13.155  0.00  0.00      A     
ATOM   4168  CB  ALA A 269      -3.344   0.386 -14.465  0.00  0.00      A     
ATOM   4169  HB1 ALA A 269      -3.406   1.465 -14.580  0.00  0.00      A     
ATOM   4170  HB2 ALA A 269      -3.858  -0.085 -15.303  0.00  0.00      A     
ATOM   4171  HB3 ALA A 269      -2.298   0.078 -14.461  0.00  0.00      A     
ATOM   4172  C   ALA A 269      -3.153   0.353 -11.922  0.00  0.00      A     
ATOM   4173  O   ALA A 269      -2.384  -0.465 -11.422  0.00  0.00      A     
ATOM   4174  N   PHE A 270      -3.360   1.545 -11.346  0.00  0.00      A     
ATOM   4175  HN  PHE A 270      -4.005   2.177 -11.791  0.00  0.00      A     
ATOM   4176  CA  PHE A 270      -2.751   1.960 -10.065  0.00  0.00      A     
ATOM   4177  HA  PHE A 270      -1.697   1.683 -10.109  0.00  0.00      A     
ATOM   4178  CB  PHE A 270      -2.790   3.493  -9.947  0.00  0.00      A     
ATOM   4179  HB1 PHE A 270      -2.313   3.923 -10.829  0.00  0.00      A     
ATOM   4180  HB2 PHE A 270      -2.175   3.787  -9.095  0.00  0.00      A     
ATOM   4181  CG  PHE A 270      -4.162   4.122  -9.786  0.00  0.00      A     
ATOM   4182  CD1 PHE A 270      -4.932   4.459 -10.916  0.00  0.00      A     
ATOM   4183  HD1 PHE A 270      -4.555   4.263 -11.909  0.00  0.00      A     
ATOM   4184  CE1 PHE A 270      -6.175   5.098 -10.760  0.00  0.00      A     
ATOM   4185  HE1 PHE A 270      -6.764   5.360 -11.631  0.00  0.00      A     
ATOM   4186  CZ  PHE A 270      -6.642   5.421  -9.475  0.00  0.00      A     
ATOM   4187  HZ  PHE A 270      -7.594   5.920  -9.361  0.00  0.00      A     
ATOM   4188  CE2 PHE A 270      -5.875   5.088  -8.344  0.00  0.00      A     
ATOM   4189  HE2 PHE A 270      -6.238   5.319  -7.352  0.00  0.00      A     
ATOM   4190  CD2 PHE A 270      -4.643   4.429  -8.499  0.00  0.00      A     
ATOM   4191  HD2 PHE A 270      -4.057   4.163  -7.629  0.00  0.00      A     
ATOM   4192  C   PHE A 270      -3.291   1.236  -8.800  0.00  0.00      A     
ATOM   4193  O   PHE A 270      -2.893   1.558  -7.685  0.00  0.00      A     
ATOM   4194  N   PHE A 271      -4.150   0.222  -8.974  0.00  0.00      A     
ATOM   4195  HN  PHE A 271      -4.506   0.077  -9.910  0.00  0.00      A     
ATOM   4196  CA  PHE A 271      -4.585  -0.747  -7.951  0.00  0.00      A     
ATOM   4197  HA  PHE A 271      -4.169  -0.456  -6.985  0.00  0.00      A     
ATOM   4198  CB  PHE A 271      -6.119  -0.719  -7.827  0.00  0.00      A     
ATOM   4199  HB1 PHE A 271      -6.418  -1.458  -7.082  0.00  0.00      A     
ATOM   4200  HB2 PHE A 271      -6.561  -1.034  -8.772  0.00  0.00      A     
ATOM   4201  CG  PHE A 271      -6.720   0.608  -7.410  0.00  0.00      A     
ATOM   4202  CD1 PHE A 271      -7.284   1.473  -8.364  0.00  0.00      A     
ATOM   4203  HD1 PHE A 271      -7.223   1.220  -9.409  0.00  0.00      A     
ATOM   4204  CE1 PHE A 271      -7.885   2.679  -7.961  0.00  0.00      A     
ATOM   4205  HE1 PHE A 271      -8.268   3.363  -8.705  0.00  0.00      A     
ATOM   4206  CZ  PHE A 271      -7.905   3.034  -6.599  0.00  0.00      A     
ATOM   4207  HZ  PHE A 271      -8.327   3.981  -6.287  0.00  0.00      A     
ATOM   4208  CE2 PHE A 271      -7.327   2.178  -5.645  0.00  0.00      A     
ATOM   4209  HE2 PHE A 271      -7.309   2.454  -4.597  0.00  0.00      A     
ATOM   4210  CD2 PHE A 271      -6.741   0.967  -6.052  0.00  0.00      A     
ATOM   4211  HD2 PHE A 271      -6.288   0.313  -5.320  0.00  0.00      A     
ATOM   4212  C   PHE A 271      -4.091  -2.192  -8.214  0.00  0.00      A     
ATOM   4213  O   PHE A 271      -4.441  -3.109  -7.466  0.00  0.00      A     
ATOM   4214  N   LYS A 272      -3.257  -2.428  -9.244  0.00  0.00      A     
ATOM   4215  HN  LYS A 272      -3.004  -1.642  -9.836  0.00  0.00      A     
ATOM   4216  CA  LYS A 272      -2.540  -3.711  -9.446  0.00  0.00      A     
ATOM   4217  HA  LYS A 272      -3.274  -4.496  -9.631  0.00  0.00      A     
ATOM   4218  CB  LYS A 272      -1.605  -3.611 -10.662  0.00  0.00      A     
ATOM   4219  HB1 LYS A 272      -0.910  -4.451 -10.649  0.00  0.00      A     
ATOM   4220  HB2 LYS A 272      -1.018  -2.693 -10.584  0.00  0.00      A     
ATOM   4221  CG  LYS A 272      -2.348  -3.651 -12.006  0.00  0.00      A     
ATOM   4222  HG1 LYS A 272      -3.109  -2.874 -12.039  0.00  0.00      A     
ATOM   4223  HG2 LYS A 272      -2.830  -4.621 -12.130  0.00  0.00      A     
ATOM   4224  CD  LYS A 272      -1.331  -3.434 -13.131  0.00  0.00      A     
ATOM   4225  HD1 LYS A 272      -0.612  -4.257 -13.122  0.00  0.00      A     
ATOM   4226  HD2 LYS A 272      -0.808  -2.497 -12.941  0.00  0.00      A     
ATOM   4227  CE  LYS A 272      -1.990  -3.350 -14.508  0.00  0.00      A     
ATOM   4228  HE1 LYS A 272      -2.573  -2.425 -14.559  0.00  0.00      A     
ATOM   4229  HE2 LYS A 272      -2.683  -4.189 -14.621  0.00  0.00      A     
ATOM   4230  NZ  LYS A 272      -0.977  -3.384 -15.590  0.00  0.00      A     
ATOM   4231  HZ1 LYS A 272      -0.590  -4.321 -15.679  0.00  0.00      A     
ATOM   4232  HZ2 LYS A 272      -0.203  -2.759 -15.389  0.00  0.00      A     
ATOM   4233  HZ3 LYS A 272      -1.377  -3.139 -16.496  0.00  0.00      A     
ATOM   4234  C   LYS A 272      -1.744  -4.132  -8.201  0.00  0.00      A     
ATOM   4235  O   LYS A 272      -1.413  -3.312  -7.348  0.00  0.00      A     
ATOM   4236  N   GLY A 273      -1.461  -5.430  -8.068  0.00  0.00      A     
ATOM   4237  HN  GLY A 273      -1.749  -6.036  -8.819  0.00  0.00      A     
ATOM   4238  CA  GLY A 273      -0.663  -6.006  -6.964  0.00  0.00      A     
ATOM   4239  HA1 GLY A 273       0.340  -5.581  -6.997  0.00  0.00      A     
ATOM   4240  HA2 GLY A 273      -0.568  -7.078  -7.129  0.00  0.00      A     
ATOM   4241  C   GLY A 273      -1.193  -5.813  -5.528  0.00  0.00      A     
ATOM   4242  O   GLY A 273      -0.536  -6.248  -4.582  0.00  0.00      A     
ATOM   4243  N   ALA A 274      -2.380  -5.219  -5.345  0.00  0.00      A     
ATOM   4244  HN  ALA A 274      -2.831  -4.812  -6.154  0.00  0.00      A     
ATOM   4245  CA  ALA A 274      -2.998  -4.922  -4.045  0.00  0.00      A     
ATOM   4246  HA  ALA A 274      -2.378  -4.176  -3.545  0.00  0.00      A     
ATOM   4247  CB  ALA A 274      -4.360  -4.272  -4.310  0.00  0.00      A     
ATOM   4248  HB1 ALA A 274      -4.224  -3.341  -4.862  0.00  0.00      A     
ATOM   4249  HB2 ALA A 274      -4.847  -4.037  -3.364  0.00  0.00      A     
ATOM   4250  HB3 ALA A 274      -5.000  -4.943  -4.884  0.00  0.00      A     
ATOM   4251  C   ALA A 274      -3.106  -6.115  -3.064  0.00  0.00      A     
ATOM   4252  O   ALA A 274      -3.114  -5.903  -1.857  0.00  0.00      A     
ATOM   4253  N   TRP A 275      -3.059  -7.366  -3.543  0.00  0.00      A     
ATOM   4254  HN  TRP A 275      -3.061  -7.471  -4.543  0.00  0.00      A     
ATOM   4255  CA  TRP A 275      -2.887  -8.582  -2.717  0.00  0.00      A     
ATOM   4256  HA  TRP A 275      -3.821  -8.770  -2.186  0.00  0.00      A     
ATOM   4257  CB  TRP A 275      -2.611  -9.790  -3.634  0.00  0.00      A     
ATOM   4258  HB1 TRP A 275      -1.599 -10.159  -3.458  0.00  0.00      A     
ATOM   4259  HB2 TRP A 275      -2.644  -9.475  -4.678  0.00  0.00      A     
ATOM   4260  CG  TRP A 275      -3.551 -10.947  -3.476  0.00  0.00      A     
ATOM   4261  CD1 TRP A 275      -4.468 -11.339  -4.393  0.00  0.00      A     
ATOM   4262  HD1 TRP A 275      -4.637 -10.857  -5.349  0.00  0.00      A     
ATOM   4263  NE1 TRP A 275      -5.150 -12.446  -3.926  0.00  0.00      A     
ATOM   4264  HE1 TRP A 275      -5.886 -12.919  -4.435  0.00  0.00      A     
ATOM   4265  CE2 TRP A 275      -4.712 -12.822  -2.677  0.00  0.00      A     
ATOM   4266  CZ2 TRP A 275      -5.088 -13.860  -1.815  0.00  0.00      A     
ATOM   4267  HZ2 TRP A 275      -5.861 -14.557  -2.105  0.00  0.00      A     
ATOM   4268  CH2 TRP A 275      -4.442 -13.981  -0.574  0.00  0.00      A     
ATOM   4269  HH2 TRP A 275      -4.716 -14.780   0.104  0.00  0.00      A     
ATOM   4270  CZ3 TRP A 275      -3.436 -13.066  -0.216  0.00  0.00      A     
ATOM   4271  HZ3 TRP A 275      -2.951 -13.168   0.744  0.00  0.00      A     
ATOM   4272  CE3 TRP A 275      -3.058 -12.031  -1.097  0.00  0.00      A     
ATOM   4273  HE3 TRP A 275      -2.278 -11.343  -0.811  0.00  0.00      A     
ATOM   4274  CD2 TRP A 275      -3.688 -11.880  -2.353  0.00  0.00      A     
ATOM   4275  C   TRP A 275      -1.793  -8.447  -1.633  0.00  0.00      A     
ATOM   4276  O   TRP A 275      -2.020  -8.773  -0.471  0.00  0.00      A     
ATOM   4277  N   SER A 276      -0.633  -7.872  -1.972  0.00  0.00      A     
ATOM   4278  HN  SER A 276      -0.490  -7.612  -2.942  0.00  0.00      A     
ATOM   4279  CA  SER A 276       0.446  -7.567  -1.007  0.00  0.00      A     
ATOM   4280  HA  SER A 276       0.675  -8.452  -0.416  0.00  0.00      A     
ATOM   4281  CB  SER A 276       1.704  -7.122  -1.740  0.00  0.00      A     
ATOM   4282  HB1 SER A 276       2.516  -7.008  -1.019  0.00  0.00      A     
ATOM   4283  HB2 SER A 276       1.504  -6.152  -2.192  0.00  0.00      A     
ATOM   4284  OG  SER A 276       2.094  -8.034  -2.745  0.00  0.00      A     
ATOM   4285  HG1 SER A 276       3.041  -7.872  -2.900  0.00  0.00      A     
ATOM   4286  C   SER A 276       0.137  -6.407  -0.054  0.00  0.00      A     
ATOM   4287  O   SER A 276       0.702  -6.325   1.036  0.00  0.00      A     
ATOM   4288  N   ASN A 277      -0.717  -5.478  -0.486  0.00  0.00      A     
ATOM   4289  HN  ASN A 277      -1.201  -5.659  -1.356  0.00  0.00      A     
ATOM   4290  CA  ASN A 277      -1.107  -4.274   0.245  0.00  0.00      A     
ATOM   4291  HA  ASN A 277      -0.252  -3.943   0.839  0.00  0.00      A     
ATOM   4292  CB  ASN A 277      -1.434  -3.181  -0.785  0.00  0.00      A     
ATOM   4293  HB1 ASN A 277      -2.441  -3.319  -1.177  0.00  0.00      A     
ATOM   4294  HB2 ASN A 277      -0.732  -3.223  -1.617  0.00  0.00      A     
ATOM   4295  CG  ASN A 277      -1.333  -1.804  -0.175  0.00  0.00      A     
ATOM   4296  OD1 ASN A 277      -2.283  -1.203   0.291  0.00  0.00      A     
ATOM   4297  ND2 ASN A 277      -0.150  -1.265  -0.111  0.00  0.00      A     
ATOM   4298 HD21 ASN A 277      -0.091  -0.321   0.234  0.00  0.00      A     
ATOM   4299 HD22 ASN A 277       0.656  -1.769  -0.441  0.00  0.00      A     
ATOM   4300  C   ASN A 277      -2.264  -4.515   1.239  0.00  0.00      A     
ATOM   4301  O   ASN A 277      -2.335  -3.820   2.251  0.00  0.00      A     
ATOM   4302  N   VAL A 278      -3.102  -5.536   1.031  0.00  0.00      A     
ATOM   4303  HN  VAL A 278      -3.122  -5.951   0.103  0.00  0.00      A     
ATOM   4304  CA  VAL A 278      -3.922  -6.136   2.108  0.00  0.00      A     
ATOM   4305  HA  VAL A 278      -4.230  -5.340   2.787  0.00  0.00      A     
ATOM   4306  CB  VAL A 278      -5.208  -6.845   1.629  0.00  0.00      A     
ATOM   4307  HB  VAL A 278      -5.334  -7.760   2.204  0.00  0.00      A     
ATOM   4308  CG1 VAL A 278      -6.425  -5.966   1.916  0.00  0.00      A     
ATOM   4309 HG11 VAL A 278      -6.353  -5.035   1.357  0.00  0.00      A     
ATOM   4310 HG12 VAL A 278      -6.478  -5.741   2.981  0.00  0.00      A     
ATOM   4311 HG13 VAL A 278      -7.335  -6.487   1.624  0.00  0.00      A     
ATOM   4312  CG2 VAL A 278      -5.220  -7.250   0.155  0.00  0.00      A     
ATOM   4313 HG21 VAL A 278      -5.217  -6.364  -0.478  0.00  0.00      A     
ATOM   4314 HG22 VAL A 278      -6.120  -7.820  -0.063  0.00  0.00      A     
ATOM   4315 HG23 VAL A 278      -4.359  -7.874  -0.063  0.00  0.00      A     
ATOM   4316  C   VAL A 278      -3.126  -7.110   2.973  0.00  0.00      A     
ATOM   4317  O   VAL A 278      -3.141  -6.962   4.192  0.00  0.00      A     
ATOM   4318  N   LEU A 279      -2.395  -8.075   2.397  0.00  0.00      A     
ATOM   4319  HN  LEU A 279      -2.411  -8.161   1.385  0.00  0.00      A     
ATOM   4320  CA  LEU A 279      -1.751  -9.151   3.173  0.00  0.00      A     
ATOM   4321  HA  LEU A 279      -2.543  -9.660   3.725  0.00  0.00      A     
ATOM   4322  CB  LEU A 279      -1.124 -10.179   2.213  0.00  0.00      A     
ATOM   4323  HB1 LEU A 279      -0.370  -9.676   1.605  0.00  0.00      A     
ATOM   4324  HB2 LEU A 279      -1.907 -10.546   1.548  0.00  0.00      A     
ATOM   4325  CG  LEU A 279      -0.466 -11.393   2.900  0.00  0.00      A     
ATOM   4326  HG  LEU A 279       0.376 -11.054   3.504  0.00  0.00      A     
ATOM   4327  CD1 LEU A 279      -1.430 -12.180   3.786  0.00  0.00      A     
ATOM   4328 HD11 LEU A 279      -0.928 -13.068   4.173  0.00  0.00      A     
ATOM   4329 HD12 LEU A 279      -2.305 -12.486   3.212  0.00  0.00      A     
ATOM   4330 HD13 LEU A 279      -1.742 -11.577   4.637  0.00  0.00      A     
ATOM   4331  CD2 LEU A 279       0.062 -12.349   1.836  0.00  0.00      A     
ATOM   4332 HD21 LEU A 279       0.713 -11.814   1.153  0.00  0.00      A     
ATOM   4333 HD22 LEU A 279      -0.762 -12.782   1.273  0.00  0.00      A     
ATOM   4334 HD23 LEU A 279       0.626 -13.151   2.313  0.00  0.00      A     
ATOM   4335  C   LEU A 279      -0.750  -8.660   4.237  0.00  0.00      A     
ATOM   4336  O   LEU A 279      -0.838  -9.108   5.379  0.00  0.00      A     
ATOM   4337  N   ARG A 280       0.131  -7.693   3.917  0.00  0.00      A     
ATOM   4338  HN  ARG A 280       0.131  -7.353   2.962  0.00  0.00      A     
ATOM   4339  CA  ARG A 280       1.088  -7.086   4.882  0.00  0.00      A     
ATOM   4340  HA  ARG A 280       1.622  -7.907   5.364  0.00  0.00      A     
ATOM   4341  CB  ARG A 280       2.132  -6.228   4.125  0.00  0.00      A     
ATOM   4342  HB1 ARG A 280       1.681  -5.284   3.827  0.00  0.00      A     
ATOM   4343  HB2 ARG A 280       2.398  -6.764   3.213  0.00  0.00      A     
ATOM   4344  CG  ARG A 280       3.452  -5.963   4.890  0.00  0.00      A     
ATOM   4345  HG1 ARG A 280       4.290  -6.214   4.237  0.00  0.00      A     
ATOM   4346  HG2 ARG A 280       3.507  -6.640   5.743  0.00  0.00      A     
ATOM   4347  CD  ARG A 280       3.656  -4.522   5.403  0.00  0.00      A     
ATOM   4348  HD1 ARG A 280       4.463  -4.543   6.139  0.00  0.00      A     
ATOM   4349  HD2 ARG A 280       2.751  -4.195   5.916  0.00  0.00      A     
ATOM   4350  NE  ARG A 280       3.989  -3.559   4.330  0.00  0.00      A     
ATOM   4351  HE  ARG A 280       3.548  -3.687   3.430  0.00  0.00      A     
ATOM   4352  CZ  ARG A 280       4.814  -2.533   4.384  0.00  0.00      A     
ATOM   4353  NH1 ARG A 280       4.884  -1.711   3.402  0.00  0.00      A     
ATOM   4354 HH11 ARG A 280       4.145  -1.726   2.734  0.00  0.00      A     
ATOM   4355 HH12 ARG A 280       5.476  -0.894   3.528  0.00  0.00      A     
ATOM   4356  NH2 ARG A 280       5.580  -2.245   5.371  0.00  0.00      A     
ATOM   4357 HH21 ARG A 280       5.433  -2.655   6.278  0.00  0.00      A     
ATOM   4358 HH22 ARG A 280       6.034  -1.335   5.356  0.00  0.00      A     
ATOM   4359  C   ARG A 280       0.428  -6.325   6.049  0.00  0.00      A     
ATOM   4360  O   ARG A 280       1.131  -5.926   6.970  0.00  0.00      A     
ATOM   4361  N   GLY A 281      -0.901  -6.166   6.046  0.00  0.00      A     
ATOM   4362  HN  GLY A 281      -1.391  -6.514   5.234  0.00  0.00      A     
ATOM   4363  CA  GLY A 281      -1.706  -5.580   7.133  0.00  0.00      A     
ATOM   4364  HA1 GLY A 281      -2.276  -4.753   6.720  0.00  0.00      A     
ATOM   4365  HA2 GLY A 281      -1.065  -5.200   7.929  0.00  0.00      A     
ATOM   4366  C   GLY A 281      -2.735  -6.523   7.766  0.00  0.00      A     
ATOM   4367  O   GLY A 281      -2.779  -6.636   8.990  0.00  0.00      A     
ATOM   4368  N   MET A 282      -3.495  -7.264   6.956  0.00  0.00      A     
ATOM   4369  HN  MET A 282      -3.413  -7.098   5.959  0.00  0.00      A     
ATOM   4370  CA  MET A 282      -4.378  -8.361   7.393  0.00  0.00      A     
ATOM   4371  HA  MET A 282      -5.174  -7.967   8.022  0.00  0.00      A     
ATOM   4372  CB  MET A 282      -5.035  -9.021   6.169  0.00  0.00      A     
ATOM   4373  HB1 MET A 282      -5.422  -9.997   6.462  0.00  0.00      A     
ATOM   4374  HB2 MET A 282      -4.289  -9.179   5.389  0.00  0.00      A     
ATOM   4375  CG  MET A 282      -6.204  -8.209   5.602  0.00  0.00      A     
ATOM   4376  HG1 MET A 282      -5.861  -7.206   5.346  0.00  0.00      A     
ATOM   4377  HG2 MET A 282      -6.969  -8.126   6.375  0.00  0.00      A     
ATOM   4378  SD  MET A 282      -6.950  -8.966   4.128  0.00  0.00      A     
ATOM   4379  CE  MET A 282      -8.494  -8.021   4.047  0.00  0.00      A     
ATOM   4380  HE1 MET A 282      -9.131  -8.294   4.887  0.00  0.00      A     
ATOM   4381  HE2 MET A 282      -9.023  -8.246   3.121  0.00  0.00      A     
ATOM   4382  HE3 MET A 282      -8.278  -6.954   4.088  0.00  0.00      A     
ATOM   4383  C   MET A 282      -3.637  -9.435   8.208  0.00  0.00      A     
ATOM   4384  O   MET A 282      -4.067  -9.799   9.301  0.00  0.00      A     
ATOM   4385  N   GLY A 283      -2.503  -9.921   7.693  0.00  0.00      A     
ATOM   4386  HN  GLY A 283      -2.155  -9.511   6.833  0.00  0.00      A     
ATOM   4387  CA  GLY A 283      -1.900 -11.180   8.143  0.00  0.00      A     
ATOM   4388  HA1 GLY A 283      -2.421 -12.002   7.654  0.00  0.00      A     
ATOM   4389  HA2 GLY A 283      -2.043 -11.283   9.219  0.00  0.00      A     
ATOM   4390  C   GLY A 283      -0.402 -11.351   7.877  0.00  0.00      A     
ATOM   4391  O   GLY A 283       0.042 -12.479   7.689  0.00  0.00      A     
ATOM   4392  N   GLY A 284       0.392 -10.274   7.911  0.00  0.00      A     
ATOM   4393  HN  GLY A 284      -0.044  -9.384   8.126  0.00  0.00      A     
ATOM   4394  CA  GLY A 284       1.868 -10.348   7.942  0.00  0.00      A     
ATOM   4395  HA1 GLY A 284       2.271  -9.351   8.114  0.00  0.00      A     
ATOM   4396  HA2 GLY A 284       2.236 -10.717   6.984  0.00  0.00      A     
ATOM   4397  C   GLY A 284       2.401 -11.269   9.051  0.00  0.00      A     
ATOM   4398  O   GLY A 284       3.367 -12.008   8.853  0.00  0.00      A     
ATOM   4399  N   ALA A 285       1.672 -11.341  10.169  0.00  0.00      A     
ATOM   4400  HN  ALA A 285       0.971 -10.626  10.294  0.00  0.00      A     
ATOM   4401  CA  ALA A 285       1.829 -12.339  11.223  0.00  0.00      A     
ATOM   4402  HA  ALA A 285       2.728 -12.092  11.787  0.00  0.00      A     
ATOM   4403  CB  ALA A 285       0.632 -12.202  12.173  0.00  0.00      A     
ATOM   4404  HB1 ALA A 285       0.586 -11.186  12.567  0.00  0.00      A     
ATOM   4405  HB2 ALA A 285       0.745 -12.897  13.006  0.00  0.00      A     
ATOM   4406  HB3 ALA A 285      -0.297 -12.427  11.646  0.00  0.00      A     
ATOM   4407  C   ALA A 285       2.001 -13.786  10.702  0.00  0.00      A     
ATOM   4408  O   ALA A 285       2.919 -14.472  11.141  0.00  0.00      A     
ATOM   4409  N   PHE A 286       1.210 -14.233   9.717  0.00  0.00      A     
ATOM   4410  HN  PHE A 286       0.544 -13.588   9.307  0.00  0.00      A     
ATOM   4411  CA  PHE A 286       1.285 -15.584   9.124  0.00  0.00      A     
ATOM   4412  HA  PHE A 286       1.310 -16.306   9.940  0.00  0.00      A     
ATOM   4413  CB  PHE A 286       0.017 -15.863   8.301  0.00  0.00      A     
ATOM   4414  HB1 PHE A 286       0.075 -16.876   7.899  0.00  0.00      A     
ATOM   4415  HB2 PHE A 286      -0.010 -15.180   7.452  0.00  0.00      A     
ATOM   4416  CG  PHE A 286      -1.279 -15.757   9.086  0.00  0.00      A     
ATOM   4417  CD1 PHE A 286      -1.524 -16.622  10.170  0.00  0.00      A     
ATOM   4418  HD1 PHE A 286      -0.795 -17.374  10.438  0.00  0.00      A     
ATOM   4419  CE1 PHE A 286      -2.727 -16.525  10.892  0.00  0.00      A     
ATOM   4420  HE1 PHE A 286      -2.921 -17.200  11.715  0.00  0.00      A     
ATOM   4421  CZ  PHE A 286      -3.688 -15.565  10.533  0.00  0.00      A     
ATOM   4422  HZ  PHE A 286      -4.617 -15.501  11.084  0.00  0.00      A     
ATOM   4423  CE2 PHE A 286      -3.452 -14.705   9.446  0.00  0.00      A     
ATOM   4424  HE2 PHE A 286      -4.201 -13.979   9.159  0.00  0.00      A     
ATOM   4425  CD2 PHE A 286      -2.251 -14.807   8.721  0.00  0.00      A     
ATOM   4426  HD2 PHE A 286      -2.078 -14.170   7.868  0.00  0.00      A     
ATOM   4427  C   PHE A 286       2.552 -15.876   8.291  0.00  0.00      A     
ATOM   4428  O   PHE A 286       2.750 -17.014   7.872  0.00  0.00      A     
ATOM   4429  N   VAL A 287       3.446 -14.899   8.101  0.00  0.00      A     
ATOM   4430  HN  VAL A 287       3.185 -13.963   8.392  0.00  0.00      A     
ATOM   4431  CA  VAL A 287       4.830 -15.129   7.619  0.00  0.00      A     
ATOM   4432  HA  VAL A 287       4.994 -16.205   7.551  0.00  0.00      A     
ATOM   4433  CB  VAL A 287       5.091 -14.589   6.201  0.00  0.00      A     
ATOM   4434  HB  VAL A 287       6.104 -14.869   5.914  0.00  0.00      A     
ATOM   4435  CG1 VAL A 287       4.144 -15.219   5.177  0.00  0.00      A     
ATOM   4436 HG11 VAL A 287       4.214 -16.305   5.235  0.00  0.00      A     
ATOM   4437 HG12 VAL A 287       4.429 -14.904   4.173  0.00  0.00      A     
ATOM   4438 HG13 VAL A 287       3.115 -14.916   5.370  0.00  0.00      A     
ATOM   4439  CG2 VAL A 287       4.978 -13.068   6.097  0.00  0.00      A     
ATOM   4440 HG21 VAL A 287       5.661 -12.589   6.799  0.00  0.00      A     
ATOM   4441 HG22 VAL A 287       3.957 -12.750   6.308  0.00  0.00      A     
ATOM   4442 HG23 VAL A 287       5.250 -12.767   5.087  0.00  0.00      A     
ATOM   4443  C   VAL A 287       5.912 -14.651   8.591  0.00  0.00      A     
ATOM   4444  O   VAL A 287       7.051 -15.085   8.473  0.00  0.00      A     
ATOM   4445  N   LEU A 288       5.575 -13.859   9.615  0.00  0.00      A     
ATOM   4446  HN  LEU A 288       4.648 -13.453   9.603  0.00  0.00      A     
ATOM   4447  CA  LEU A 288       6.424 -13.602  10.793  0.00  0.00      A     
ATOM   4448  HA  LEU A 288       7.425 -13.327  10.454  0.00  0.00      A     
ATOM   4449  CB  LEU A 288       5.822 -12.393  11.542  0.00  0.00      A     
ATOM   4450  HB1 LEU A 288       4.838 -12.661  11.923  0.00  0.00      A     
ATOM   4451  HB2 LEU A 288       5.682 -11.600  10.805  0.00  0.00      A     
ATOM   4452  CG  LEU A 288       6.653 -11.805  12.703  0.00  0.00      A     
ATOM   4453  HG  LEU A 288       7.692 -11.705  12.397  0.00  0.00      A     
ATOM   4454  CD1 LEU A 288       6.100 -10.424  13.056  0.00  0.00      A     
ATOM   4455 HD11 LEU A 288       6.164  -9.773  12.184  0.00  0.00      A     
ATOM   4456 HD12 LEU A 288       6.696  -9.979  13.852  0.00  0.00      A     
ATOM   4457 HD13 LEU A 288       5.061 -10.500  13.376  0.00  0.00      A     
ATOM   4458  CD2 LEU A 288       6.582 -12.627  13.995  0.00  0.00      A     
ATOM   4459 HD21 LEU A 288       5.545 -12.833  14.255  0.00  0.00      A     
ATOM   4460 HD22 LEU A 288       7.049 -12.071  14.808  0.00  0.00      A     
ATOM   4461 HD23 LEU A 288       7.130 -13.559  13.883  0.00  0.00      A     
ATOM   4462  C   LEU A 288       6.576 -14.849  11.693  0.00  0.00      A     
ATOM   4463  O   LEU A 288       7.695 -15.276  11.966  0.00  0.00      A     
ATOM   4464  N   VAL A 289       5.470 -15.474  12.120  0.00  0.00      A     
ATOM   4465  HN  VAL A 289       4.577 -15.093  11.821  0.00  0.00      A     
ATOM   4466  CA  VAL A 289       5.466 -16.598  13.101  0.00  0.00      A     
ATOM   4467  HA  VAL A 289       6.104 -16.307  13.936  0.00  0.00      A     
ATOM   4468  CB  VAL A 289       4.062 -16.866  13.691  0.00  0.00      A     
ATOM   4469  HB  VAL A 289       4.168 -17.595  14.494  0.00  0.00      A     
ATOM   4470  CG1 VAL A 289       3.440 -15.609  14.312  0.00  0.00      A     
ATOM   4471 HG11 VAL A 289       3.234 -14.860  13.553  0.00  0.00      A     
ATOM   4472 HG12 VAL A 289       4.122 -15.183  15.044  0.00  0.00      A     
ATOM   4473 HG13 VAL A 289       2.506 -15.873  14.806  0.00  0.00      A     
ATOM   4474  CG2 VAL A 289       3.072 -17.454  12.677  0.00  0.00      A     
ATOM   4475 HG21 VAL A 289       3.406 -18.434  12.351  0.00  0.00      A     
ATOM   4476 HG22 VAL A 289       2.987 -16.817  11.803  0.00  0.00      A     
ATOM   4477 HG23 VAL A 289       2.091 -17.565  13.137  0.00  0.00      A     
ATOM   4478  C   VAL A 289       6.043 -17.925  12.581  0.00  0.00      A     
ATOM   4479  O   VAL A 289       6.258 -18.855  13.360  0.00  0.00      A     
ATOM   4480  N   LEU A 290       6.280 -18.036  11.271  0.00  0.00      A     
ATOM   4481  HN  LEU A 290       6.097 -17.220  10.709  0.00  0.00      A     
ATOM   4482  CA  LEU A 290       6.705 -19.256  10.568  0.00  0.00      A     
ATOM   4483  HA  LEU A 290       5.996 -20.045  10.820  0.00  0.00      A     
ATOM   4484  CB  LEU A 290       6.555 -18.971   9.057  0.00  0.00      A     
ATOM   4485  HB1 LEU A 290       7.176 -18.121   8.790  0.00  0.00      A     
ATOM   4486  HB2 LEU A 290       5.520 -18.684   8.864  0.00  0.00      A     
ATOM   4487  CG  LEU A 290       6.913 -20.120   8.103  0.00  0.00      A     
ATOM   4488  HG  LEU A 290       7.951 -20.399   8.257  0.00  0.00      A     
ATOM   4489  CD1 LEU A 290       6.032 -21.350   8.300  0.00  0.00      A     
ATOM   4490 HD11 LEU A 290       6.282 -22.096   7.550  0.00  0.00      A     
ATOM   4491 HD12 LEU A 290       4.986 -21.080   8.181  0.00  0.00      A     
ATOM   4492 HD13 LEU A 290       6.185 -21.774   9.290  0.00  0.00      A     
ATOM   4493  CD2 LEU A 290       6.760 -19.651   6.662  0.00  0.00      A     
ATOM   4494 HD21 LEU A 290       5.731 -19.347   6.471  0.00  0.00      A     
ATOM   4495 HD22 LEU A 290       7.025 -20.459   5.982  0.00  0.00      A     
ATOM   4496 HD23 LEU A 290       7.424 -18.809   6.472  0.00  0.00      A     
ATOM   4497  C   LEU A 290       8.099 -19.796  10.981  0.00  0.00      A     
ATOM   4498  O   LEU A 290       8.275 -21.014  11.035  0.00  0.00      A     
ATOM   4499  N   TYR A 291       9.063 -18.945  11.350  0.00  0.00      A     
ATOM   4500  HN  TYR A 291       8.893 -17.959  11.190  0.00  0.00      A     
ATOM   4501  CA  TYR A 291      10.395 -19.349  11.861  0.00  0.00      A     
ATOM   4502  HA  TYR A 291      10.696 -20.259  11.341  0.00  0.00      A     
ATOM   4503  CB  TYR A 291      11.443 -18.264  11.509  0.00  0.00      A     
ATOM   4504  HB1 TYR A 291      11.517 -18.233  10.423  0.00  0.00      A     
ATOM   4505  HB2 TYR A 291      12.418 -18.599  11.858  0.00  0.00      A     
ATOM   4506  CG  TYR A 291      11.209 -16.838  12.017  0.00  0.00      A     
ATOM   4507  CD1 TYR A 291      10.996 -16.560  13.385  0.00  0.00      A     
ATOM   4508  HD1 TYR A 291      11.070 -17.346  14.118  0.00  0.00      A     
ATOM   4509  CE1 TYR A 291      10.652 -15.259  13.809  0.00  0.00      A     
ATOM   4510  HE1 TYR A 291      10.430 -15.061  14.848  0.00  0.00      A     
ATOM   4511  CZ  TYR A 291      10.564 -14.214  12.868  0.00  0.00      A     
ATOM   4512  OH  TYR A 291      10.199 -12.969  13.260  0.00  0.00      A     
ATOM   4513  HH  TYR A 291       9.965 -12.948  14.188  0.00  0.00      A     
ATOM   4514  CE2 TYR A 291      10.887 -14.462  11.521  0.00  0.00      A     
ATOM   4515  HE2 TYR A 291      10.832 -13.650  10.812  0.00  0.00      A     
ATOM   4516  CD2 TYR A 291      11.228 -15.763  11.104  0.00  0.00      A     
ATOM   4517  HD2 TYR A 291      11.436 -15.945  10.058  0.00  0.00      A     
ATOM   4518  C   TYR A 291      10.465 -19.690  13.368  0.00  0.00      A     
ATOM   4519  O   TYR A 291      11.529 -20.037  13.879  0.00  0.00      A     
ATOM   4520  N   ASP A 292       9.386 -19.501  14.132  0.00  0.00      A     
ATOM   4521  HN  ASP A 292       8.517 -19.274  13.668  0.00  0.00      A     
ATOM   4522  CA  ASP A 292       9.507 -19.160  15.562  0.00  0.00      A     
ATOM   4523  HA  ASP A 292      10.531 -18.844  15.768  0.00  0.00      A     
ATOM   4524  CB  ASP A 292       8.598 -17.936  15.775  0.00  0.00      A     
ATOM   4525  HB1 ASP A 292       7.563 -18.268  15.808  0.00  0.00      A     
ATOM   4526  HB2 ASP A 292       8.687 -17.272  14.914  0.00  0.00      A     
ATOM   4527  CG  ASP A 292       8.913 -17.098  17.014  0.00  0.00      A     
ATOM   4528  OD1 ASP A 292       8.275 -16.036  17.201  0.00  0.00      A     
ATOM   4529  OD2 ASP A 292       9.792 -17.466  17.822  0.00  0.00      A     
ATOM   4530  C   ASP A 292       9.226 -20.324  16.545  0.00  0.00      A     
ATOM   4531  O   ASP A 292       9.947 -20.492  17.534  0.00  0.00      A     
ATOM   4532  N   GLU A 293       8.234 -21.174  16.261  0.00  0.00      A     
ATOM   4533  HN  GLU A 293       7.754 -21.048  15.375  0.00  0.00      A     
ATOM   4534  CA  GLU A 293       7.946 -22.403  17.033  0.00  0.00      A     
ATOM   4535  HA  GLU A 293       8.880 -22.956  17.140  0.00  0.00      A     
ATOM   4536  CB  GLU A 293       7.427 -22.024  18.446  0.00  0.00      A     
ATOM   4537  HB1 GLU A 293       6.339 -22.053  18.488  0.00  0.00      A     
ATOM   4538  HB2 GLU A 293       7.700 -20.995  18.669  0.00  0.00      A     
ATOM   4539  CG  GLU A 293       8.031 -22.877  19.571  0.00  0.00      A     
ATOM   4540  HG1 GLU A 293       8.075 -22.256  20.469  0.00  0.00      A     
ATOM   4541  HG2 GLU A 293       9.050 -23.159  19.308  0.00  0.00      A     
ATOM   4542  CD  GLU A 293       7.213 -24.122  19.906  0.00  0.00      A     
ATOM   4543  OE1 GLU A 293       7.136 -24.504  21.098  0.00  0.00      A     
ATOM   4544  OE2 GLU A 293       6.498 -24.653  19.034  0.00  0.00      A     
ATOM   4545  C   GLU A 293       6.953 -23.340  16.310  0.00  0.00      A     
ATOM   4546  O   GLU A 293       7.313 -24.481  16.013  0.00  0.00      A     
ATOM   4547  N   ILE A 294       5.766 -22.792  15.989  0.00  0.00      A     
ATOM   4548  HN  ILE A 294       5.735 -21.797  16.192  0.00  0.00      A     
ATOM   4549  CA  ILE A 294       4.548 -23.281  15.277  0.00  0.00      A     
ATOM   4550  HA  ILE A 294       4.659 -22.912  14.261  0.00  0.00      A     
ATOM   4551  CB  ILE A 294       4.412 -24.821  15.148  0.00  0.00      A     
ATOM   4552  HB  ILE A 294       5.370 -25.228  14.832  0.00  0.00      A     
ATOM   4553  CG2 ILE A 294       4.027 -25.443  16.496  0.00  0.00      A     
ATOM   4554 HG21 ILE A 294       3.031 -25.135  16.798  0.00  0.00      A     
ATOM   4555 HG22 ILE A 294       4.737 -25.126  17.254  0.00  0.00      A     
ATOM   4556 HG23 ILE A 294       4.057 -26.527  16.428  0.00  0.00      A     
ATOM   4557  CG1 ILE A 294       3.405 -25.219  14.046  0.00  0.00      A     
ATOM   4558 HG11 ILE A 294       3.584 -24.609  13.161  0.00  0.00      A     
ATOM   4559 HG12 ILE A 294       2.390 -25.029  14.385  0.00  0.00      A     
ATOM   4560  CD  ILE A 294       3.503 -26.690  13.623  0.00  0.00      A     
ATOM   4561  HD1 ILE A 294       3.256 -27.346  14.456  0.00  0.00      A     
ATOM   4562  HD2 ILE A 294       2.800 -26.880  12.812  0.00  0.00      A     
ATOM   4563  HD3 ILE A 294       4.512 -26.908  13.272  0.00  0.00      A     
ATOM   4564  C   ILE A 294       3.256 -22.595  15.790  0.00  0.00      A     
ATOM   4565  O   ILE A 294       2.233 -22.570  15.100  0.00  0.00      A     
ATOM   4566  N   LYS A 295       3.309 -21.946  16.963  0.00  0.00      A     
ATOM   4567  HN  LYS A 295       4.115 -22.143  17.545  0.00  0.00      A     
ATOM   4568  CA  LYS A 295       2.476 -20.781  17.350  0.00  0.00      A     
ATOM   4569  HA  LYS A 295       2.207 -20.244  16.439  0.00  0.00      A     
ATOM   4570  CB  LYS A 295       1.171 -21.221  18.046  0.00  0.00      A     
ATOM   4571  HB1 LYS A 295       0.570 -21.804  17.346  0.00  0.00      A     
ATOM   4572  HB2 LYS A 295       0.598 -20.326  18.291  0.00  0.00      A     
ATOM   4573  CG  LYS A 295       1.374 -22.050  19.328  0.00  0.00      A     
ATOM   4574  HG1 LYS A 295       2.231 -21.677  19.889  0.00  0.00      A     
ATOM   4575  HG2 LYS A 295       1.560 -23.086  19.046  0.00  0.00      A     
ATOM   4576  CD  LYS A 295       0.142 -21.966  20.237  0.00  0.00      A     
ATOM   4577  HD1 LYS A 295      -0.763 -22.089  19.642  0.00  0.00      A     
ATOM   4578  HD2 LYS A 295       0.115 -20.970  20.683  0.00  0.00      A     
ATOM   4579  CE  LYS A 295       0.164 -23.002  21.370  0.00  0.00      A     
ATOM   4580  HE1 LYS A 295       1.180 -23.085  21.770  0.00  0.00      A     
ATOM   4581  HE2 LYS A 295      -0.483 -22.637  22.176  0.00  0.00      A     
ATOM   4582  NZ  LYS A 295      -0.331 -24.324  20.912  0.00  0.00      A     
ATOM   4583  HZ1 LYS A 295      -1.248 -24.232  20.483  0.00  0.00      A     
ATOM   4584  HZ2 LYS A 295       0.281 -24.738  20.212  0.00  0.00      A     
ATOM   4585  HZ3 LYS A 295      -0.396 -24.983  21.681  0.00  0.00      A     
ATOM   4586  C   LYS A 295       3.249 -19.776  18.221  0.00  0.00      A     
ATOM   4587  O   LYS A 295       4.281 -20.118  18.801  0.00  0.00      A     
ATOM   4588  N   LYS A 296       2.724 -18.546  18.333  0.00  0.00      A     
ATOM   4589  HN  LYS A 296       1.879 -18.386  17.809  0.00  0.00      A     
ATOM   4590  CA  LYS A 296       3.216 -17.437  19.195  0.00  0.00      A     
ATOM   4591  HA  LYS A 296       4.106 -16.999  18.740  0.00  0.00      A     
ATOM   4592  CB  LYS A 296       2.116 -16.363  19.299  0.00  0.00      A     
ATOM   4593  HB1 LYS A 296       1.155 -16.859  19.452  0.00  0.00      A     
ATOM   4594  HB2 LYS A 296       2.292 -15.743  20.182  0.00  0.00      A     
ATOM   4595  CG  LYS A 296       2.019 -15.457  18.057  0.00  0.00      A     
ATOM   4596  HG1 LYS A 296       0.964 -15.291  17.834  0.00  0.00      A     
ATOM   4597  HG2 LYS A 296       2.470 -15.951  17.196  0.00  0.00      A     
ATOM   4598  CD  LYS A 296       2.675 -14.084  18.270  0.00  0.00      A     
ATOM   4599  HD1 LYS A 296       2.173 -13.582  19.100  0.00  0.00      A     
ATOM   4600  HD2 LYS A 296       2.539 -13.481  17.371  0.00  0.00      A     
ATOM   4601  CE  LYS A 296       4.170 -14.197  18.575  0.00  0.00      A     
ATOM   4602  HE1 LYS A 296       4.695 -14.547  17.680  0.00  0.00      A     
ATOM   4603  HE2 LYS A 296       4.326 -14.939  19.364  0.00  0.00      A     
ATOM   4604  NZ  LYS A 296       4.719 -12.902  19.027  0.00  0.00      A     
ATOM   4605  HZ1 LYS A 296       5.718 -12.978  19.200  0.00  0.00      A     
ATOM   4606  HZ2 LYS A 296       4.582 -12.169  18.338  0.00  0.00      A     
ATOM   4607  HZ3 LYS A 296       4.307 -12.608  19.910  0.00  0.00      A     
ATOM   4608  C   LYS A 296       3.626 -17.902  20.601  0.00  0.00      A     
ATOM   4609  O   LYS A 296       2.821 -18.516  21.297  0.00  0.00      A     
ATOM   4610  N   TYR A 297       4.868 -17.623  21.002  0.00  0.00      A     
ATOM   4611  HN  TYR A 297       5.457 -17.080  20.378  0.00  0.00      A     
ATOM   4612  CA  TYR A 297       5.446 -18.165  22.245  0.00  0.00      A     
ATOM   4613  HA  TYR A 297       4.665 -18.204  23.006  0.00  0.00      A     
ATOM   4614  CB  TYR A 297       5.881 -19.609  21.944  0.00  0.00      A     
ATOM   4615  HB1 TYR A 297       6.623 -19.605  21.149  0.00  0.00      A     
ATOM   4616  HB2 TYR A 297       5.021 -20.167  21.569  0.00  0.00      A     
ATOM   4617  CG  TYR A 297       6.434 -20.364  23.131  0.00  0.00      A     
ATOM   4618  CD1 TYR A 297       5.555 -20.925  24.076  0.00  0.00      A     
ATOM   4619  HD1 TYR A 297       4.483 -20.807  23.957  0.00  0.00      A     
ATOM   4620  CE1 TYR A 297       6.073 -21.635  25.177  0.00  0.00      A     
ATOM   4621  HE1 TYR A 297       5.407 -22.066  25.905  0.00  0.00      A     
ATOM   4622  CZ  TYR A 297       7.467 -21.767  25.341  0.00  0.00      A     
ATOM   4623  OH  TYR A 297       7.973 -22.370  26.444  0.00  0.00      A     
ATOM   4624  HH  TYR A 297       7.272 -22.700  27.032  0.00  0.00      A     
ATOM   4625  CE2 TYR A 297       8.340 -21.216  24.385  0.00  0.00      A     
ATOM   4626  HE2 TYR A 297       9.406 -21.331  24.509  0.00  0.00      A     
ATOM   4627  CD2 TYR A 297       7.823 -20.517  23.278  0.00  0.00      A     
ATOM   4628  HD2 TYR A 297       8.499 -20.089  22.547  0.00  0.00      A     
ATOM   4629  C   TYR A 297       6.604 -17.347  22.867  0.00  0.00      A     
ATOM   4630  O   TYR A 297       6.652 -17.220  24.094  0.00  0.00      A     
ATOM   4631  N   THR A 298       7.498 -16.757  22.056  0.00  0.00      A     
ATOM   4632  HN  THR A 298       7.368 -16.906  21.059  0.00  0.00      A     
ATOM   4633  CA  THR A 298       8.612 -15.845  22.466  0.00  0.00      A     
ATOM   4634  HA  THR A 298       9.193 -16.321  23.253  0.00  0.00      A     
ATOM   4635  CB  THR A 298       9.565 -15.564  21.302  0.00  0.00      A     
ATOM   4636  HB  THR A 298       9.003 -15.278  20.415  0.00  0.00      A     
ATOM   4637  CG2 THR A 298      10.635 -14.506  21.570  0.00  0.00      A     
ATOM   4638 HG21 THR A 298      10.182 -13.518  21.650  0.00  0.00      A     
ATOM   4639 HG22 THR A 298      11.163 -14.744  22.491  0.00  0.00      A     
ATOM   4640 HG23 THR A 298      11.345 -14.488  20.744  0.00  0.00      A     
ATOM   4641  OG1 THR A 298      10.251 -16.755  21.044  0.00  0.00      A     
ATOM   4642  HG1 THR A 298       9.571 -17.422  20.860  0.00  0.00      A     
ATOM   4643  C   THR A 298       8.150 -14.511  23.029  0.00  0.00      A     
ATOM   4644  OT1 THR A 298       8.651 -14.126  24.107  0.00  0.00      A     
ATOM   4645  OT2 THR A 298       7.318 -13.834  22.390  0.00  0.00      A     
ATOM   4646  PB  GDP C   1       8.626   0.263   5.606  0.00  0.00      C     
ATOM   4647  O1B GDP C   1       9.053   1.640   5.855  0.00  0.00      C     
ATOM   4648  O2B GDP C   1       9.038  -0.632   6.680  0.00  0.00      C     
ATOM   4649  O3B GDP C   1       8.917  -0.193   4.245  0.00  0.00      C     
ATOM   4650  O3A GDP C   1       7.184   0.106   5.626  0.00  0.00      C     
ATOM   4651  PA  GDP C   1       6.442   1.334   5.816  0.00  0.00      C     
ATOM   4652  O1A GDP C   1       6.219   1.608   7.252  0.00  0.00      C     
ATOM   4653  O2A GDP C   1       6.631   2.353   4.760  0.00  0.00      C     
ATOM   4654  O5' GDP C   1       5.122   0.649   5.327  0.00  0.00      C     
ATOM   4655  C5' GDP C   1       3.914   1.346   5.497  0.00  0.00      C     
ATOM   4656  H5' GDP C   1       3.783   1.618   6.544  0.00  0.00      C     
ATOM   4657 H5'' GDP C   1       3.964   2.295   4.960  0.00  0.00      C     
ATOM   4658  C4' GDP C   1       2.754   0.500   5.024  0.00  0.00      C     
ATOM   4659  H4' GDP C   1       2.879   0.287   3.964  0.00  0.00      C     
ATOM   4660  O4' GDP C   1       2.676  -0.710   5.765  0.00  0.00      C     
ATOM   4661  C1' GDP C   1       1.328  -1.110   5.836  0.00  0.00      C     
ATOM   4662  H1' GDP C   1       1.169  -1.952   5.165  0.00  0.00      C     
ATOM   4663  N9  GDP C   1       1.040  -1.552   7.222  0.00  0.00      C     
ATOM   4664  C8  GDP C   1       0.698  -2.821   7.608  0.00  0.00      C     
ATOM   4665  H8  GDP C   1       0.582  -3.621   6.892  0.00  0.00      C     
ATOM   4666  N7  GDP C   1       0.476  -2.974   8.884  0.00  0.00      C     
ATOM   4667  C5  GDP C   1       0.745  -1.696   9.404  0.00  0.00      C     
ATOM   4668  C6  GDP C   1       0.714  -1.194  10.756  0.00  0.00      C     
ATOM   4669  O6  GDP C   1       0.455  -1.796  11.800  0.00  0.00      C     
ATOM   4670  N1  GDP C   1       1.012   0.145  10.857  0.00  0.00      C     
ATOM   4671  H1  GDP C   1       0.959   0.571  11.764  0.00  0.00      C     
ATOM   4672  N2  GDP C   1       1.634   2.141  10.016  0.00  0.00      C     
ATOM   4673  H21 GDP C   1       1.656   2.521  10.954  0.00  0.00      C     
ATOM   4674  H22 GDP C   1       1.943   2.651   9.218  0.00  0.00      C     
ATOM   4675  C2  GDP C   1       1.331   0.905   9.796  0.00  0.00      C     
ATOM   4676  N3  GDP C   1       1.390   0.504   8.535  0.00  0.00      C     
ATOM   4677  C4  GDP C   1       1.078  -0.820   8.392  0.00  0.00      C     
ATOM   4678  C3' GDP C   1       1.447   1.238   5.273  0.00  0.00      C     
ATOM   4679  H3' GDP C   1       1.473   1.714   6.254  0.00  0.00      C     
ATOM   4680  O3' GDP C   1       1.128   2.198   4.263  0.00  0.00      C     
ATOM   4681 H3'' GDP C   1       1.419   3.061   4.585  0.00  0.00      C     
ATOM   4682  C2' GDP C   1       0.476   0.060   5.321  0.00  0.00      C     
ATOM   4683 H2'' GDP C   1      -0.337   0.292   6.003  0.00  0.00      C     
ATOM   4684  O2' GDP C   1       0.004  -0.266   4.018  0.00  0.00      C     
ATOM   4685  H2' GDP C   1      -0.134   0.579   3.556  0.00  0.00      C     
END
