# Supplementary material for: Dataset of the AAC2 conformations in the c-, intermediate- and m-states obtained from free-energy simulations
Source: Data Brief. 2016 Apr 13;7:1355–7. doi: 10.1016/j.dib.2016.04.022 (PMC4845157; doi:10.1016/j.dib.2016.04.022)
Supplement: Supplementary file 2 — Supplementary material [file mmc2.zip › AAC_GDP_intermediate_basin_min.pdb]

HEADER The conformation of AAC2 in the intermediate-basin in the presence of GDP
CRYST1    1.000    1.000    1.000  90.00  90.00  90.00 P 1           1
ATOM      1  N   ASP A   3      21.701 -10.078  25.711  0.00  0.00      A     
ATOM      2  HT1 ASP A   3      21.629 -11.057  25.464  0.00  0.00      A     
ATOM      3  HT2 ASP A   3      22.435  -9.982  26.405  0.00  0.00      A     
ATOM      4  HT3 ASP A   3      21.990  -9.563  24.888  0.00  0.00      A     
ATOM      5  CA  ASP A   3      20.428  -9.583  26.274  0.00  0.00      A     
ATOM      6  HA  ASP A   3      20.291 -10.061  27.245  0.00  0.00      A     
ATOM      7  CB  ASP A   3      20.514  -8.068  26.490  0.00  0.00      A     
ATOM      8  HB1 ASP A   3      20.520  -7.572  25.520  0.00  0.00      A     
ATOM      9  HB2 ASP A   3      21.449  -7.828  26.999  0.00  0.00      A     
ATOM     10  CG  ASP A   3      19.348  -7.558  27.334  0.00  0.00      A     
ATOM     11  OD1 ASP A   3      18.362  -7.053  26.756  0.00  0.00      A     
ATOM     12  OD2 ASP A   3      19.404  -7.723  28.571  0.00  0.00      A     
ATOM     13  C   ASP A   3      19.218  -9.959  25.411  0.00  0.00      A     
ATOM     14  O   ASP A   3      19.357 -10.192  24.211  0.00  0.00      A     
ATOM     15  N   ALA A   4      18.029  -9.982  26.015  0.00  0.00      A     
ATOM     16  HN  ALA A   4      18.024  -9.891  27.026  0.00  0.00      A     
ATOM     17  CA  ALA A   4      16.731 -10.228  25.373  0.00  0.00      A     
ATOM     18  HA  ALA A   4      16.800  -9.972  24.318  0.00  0.00      A     
ATOM     19  CB  ALA A   4      16.466 -11.735  25.498  0.00  0.00      A     
ATOM     20  HB1 ALA A   4      16.299 -11.999  26.544  0.00  0.00      A     
ATOM     21  HB2 ALA A   4      17.323 -12.295  25.128  0.00  0.00      A     
ATOM     22  HB3 ALA A   4      15.582 -12.009  24.920  0.00  0.00      A     
ATOM     23  C   ALA A   4      15.551  -9.393  25.947  0.00  0.00      A     
ATOM     24  O   ALA A   4      14.391  -9.669  25.628  0.00  0.00      A     
ATOM     25  N   ALA A   5      15.813  -8.404  26.812  0.00  0.00      A     
ATOM     26  HN  ALA A   5      16.780  -8.127  26.940  0.00  0.00      A     
ATOM     27  CA  ALA A   5      14.800  -7.823  27.710  0.00  0.00      A     
ATOM     28  HA  ALA A   5      13.814  -7.933  27.260  0.00  0.00      A     
ATOM     29  CB  ALA A   5      14.829  -8.663  28.995  0.00  0.00      A     
ATOM     30  HB1 ALA A   5      15.823  -8.635  29.438  0.00  0.00      A     
ATOM     31  HB2 ALA A   5      14.566  -9.698  28.774  0.00  0.00      A     
ATOM     32  HB3 ALA A   5      14.114  -8.264  29.713  0.00  0.00      A     
ATOM     33  C   ALA A   5      14.921  -6.310  28.025  0.00  0.00      A     
ATOM     34  O   ALA A   5      13.996  -5.741  28.608  0.00  0.00      A     
ATOM     35  N   VAL A   6      16.019  -5.636  27.650  0.00  0.00      A     
ATOM     36  HN  VAL A   6      16.772  -6.174  27.228  0.00  0.00      A     
ATOM     37  CA  VAL A   6      16.238  -4.181  27.888  0.00  0.00      A     
ATOM     38  HA  VAL A   6      15.261  -3.715  27.986  0.00  0.00      A     
ATOM     39  CB  VAL A   6      16.999  -3.895  29.207  0.00  0.00      A     
ATOM     40  HB  VAL A   6      17.021  -2.819  29.355  0.00  0.00      A     
ATOM     41  CG1 VAL A   6      16.304  -4.457  30.443  0.00  0.00      A     
ATOM     42 HG11 VAL A   6      16.860  -4.191  31.340  0.00  0.00      A     
ATOM     43 HG12 VAL A   6      16.202  -5.538  30.383  0.00  0.00      A     
ATOM     44 HG13 VAL A   6      15.320  -4.011  30.512  0.00  0.00      A     
ATOM     45  CG2 VAL A   6      18.441  -4.399  29.207  0.00  0.00      A     
ATOM     46 HG21 VAL A   6      18.906  -4.215  30.175  0.00  0.00      A     
ATOM     47 HG22 VAL A   6      19.019  -3.879  28.448  0.00  0.00      A     
ATOM     48 HG23 VAL A   6      18.450  -5.462  28.999  0.00  0.00      A     
ATOM     49  C   VAL A   6      16.907  -3.447  26.712  0.00  0.00      A     
ATOM     50  O   VAL A   6      17.563  -2.418  26.897  0.00  0.00      A     
ATOM     51  N   SER A   7      16.783  -3.972  25.492  0.00  0.00      A     
ATOM     52  HN  SER A   7      16.164  -4.771  25.397  0.00  0.00      A     
ATOM     53  CA  SER A   7      17.684  -3.682  24.353  0.00  0.00      A     
ATOM     54  HA  SER A   7      18.296  -2.813  24.574  0.00  0.00      A     
ATOM     55  CB  SER A   7      18.659  -4.845  24.152  0.00  0.00      A     
ATOM     56  HB1 SER A   7      19.376  -4.581  23.376  0.00  0.00      A     
ATOM     57  HB2 SER A   7      18.122  -5.746  23.850  0.00  0.00      A     
ATOM     58  OG  SER A   7      19.347  -5.095  25.357  0.00  0.00      A     
ATOM     59  HG1 SER A   7      18.843  -5.797  25.835  0.00  0.00      A     
ATOM     60  C   SER A   7      16.937  -3.395  23.045  0.00  0.00      A     
ATOM     61  O   SER A   7      16.643  -4.317  22.280  0.00  0.00      A     
ATOM     62  N   PHE A   8      16.583  -2.128  22.792  0.00  0.00      A     
ATOM     63  HN  PHE A   8      16.852  -1.415  23.456  0.00  0.00      A     
ATOM     64  CA  PHE A   8      15.649  -1.748  21.713  0.00  0.00      A     
ATOM     65  HA  PHE A   8      14.704  -2.246  21.927  0.00  0.00      A     
ATOM     66  CB  PHE A   8      15.347  -0.240  21.761  0.00  0.00      A     
ATOM     67  HB1 PHE A   8      14.848  -0.033  22.709  0.00  0.00      A     
ATOM     68  HB2 PHE A   8      14.621  -0.015  20.978  0.00  0.00      A     
ATOM     69  CG  PHE A   8      16.515   0.724  21.608  0.00  0.00      A     
ATOM     70  CD1 PHE A   8      16.928   1.510  22.702  0.00  0.00      A     
ATOM     71  HD1 PHE A   8      16.445   1.395  23.662  0.00  0.00      A     
ATOM     72  CE1 PHE A   8      17.933   2.483  22.544  0.00  0.00      A     
ATOM     73  HE1 PHE A   8      18.220   3.104  23.382  0.00  0.00      A     
ATOM     74  CZ  PHE A   8      18.535   2.674  21.288  0.00  0.00      A     
ATOM     75  HZ  PHE A   8      19.291   3.438  21.155  0.00  0.00      A     
ATOM     76  CE2 PHE A   8      18.142   1.879  20.197  0.00  0.00      A     
ATOM     77  HE2 PHE A   8      18.603   2.029  19.229  0.00  0.00      A     
ATOM     78  CD2 PHE A   8      17.128   0.918  20.354  0.00  0.00      A     
ATOM     79  HD2 PHE A   8      16.800   0.348  19.497  0.00  0.00      A     
ATOM     80  C   PHE A   8      16.007  -2.231  20.293  0.00  0.00      A     
ATOM     81  O   PHE A   8      15.113  -2.641  19.553  0.00  0.00      A     
ATOM     82  N   ALA A   9      17.291  -2.304  19.918  0.00  0.00      A     
ATOM     83  HN  ALA A   9      18.009  -1.997  20.561  0.00  0.00      A     
ATOM     84  CA  ALA A   9      17.691  -2.841  18.608  0.00  0.00      A     
ATOM     85  HA  ALA A   9      17.165  -2.276  17.838  0.00  0.00      A     
ATOM     86  CB  ALA A   9      19.192  -2.602  18.412  0.00  0.00      A     
ATOM     87  HB1 ALA A   9      19.765  -3.206  19.112  0.00  0.00      A     
ATOM     88  HB2 ALA A   9      19.426  -1.547  18.561  0.00  0.00      A     
ATOM     89  HB3 ALA A   9      19.474  -2.884  17.397  0.00  0.00      A     
ATOM     90  C   ALA A   9      17.302  -4.324  18.395  0.00  0.00      A     
ATOM     91  O   ALA A   9      17.115  -4.764  17.259  0.00  0.00      A     
ATOM     92  N   LYS A  10      17.096  -5.092  19.478  0.00  0.00      A     
ATOM     93  HN  LYS A  10      17.234  -4.670  20.391  0.00  0.00      A     
ATOM     94  CA  LYS A  10      16.562  -6.464  19.413  0.00  0.00      A     
ATOM     95  HA  LYS A  10      17.026  -6.946  18.552  0.00  0.00      A     
ATOM     96  CB  LYS A  10      16.962  -7.258  20.664  0.00  0.00      A     
ATOM     97  HB1 LYS A  10      16.218  -7.122  21.448  0.00  0.00      A     
ATOM     98  HB2 LYS A  10      17.924  -6.900  21.034  0.00  0.00      A     
ATOM     99  CG  LYS A  10      17.102  -8.745  20.304  0.00  0.00      A     
ATOM    100  HG1 LYS A  10      17.865  -8.845  19.532  0.00  0.00      A     
ATOM    101  HG2 LYS A  10      16.162  -9.130  19.906  0.00  0.00      A     
ATOM    102  CD  LYS A  10      17.494  -9.592  21.513  0.00  0.00      A     
ATOM    103  HD1 LYS A  10      16.604  -9.767  22.116  0.00  0.00      A     
ATOM    104  HD2 LYS A  10      18.241  -9.069  22.108  0.00  0.00      A     
ATOM    105  CE  LYS A  10      18.069 -10.922  21.024  0.00  0.00      A     
ATOM    106  HE1 LYS A  10      19.041 -10.740  20.556  0.00  0.00      A     
ATOM    107  HE2 LYS A  10      17.398 -11.334  20.262  0.00  0.00      A     
ATOM    108  NZ  LYS A  10      18.198 -11.900  22.127  0.00  0.00      A     
ATOM    109  HZ1 LYS A  10      18.714 -11.526  22.913  0.00  0.00      A     
ATOM    110  HZ2 LYS A  10      18.637 -12.753  21.789  0.00  0.00      A     
ATOM    111  HZ3 LYS A  10      17.268 -12.190  22.436  0.00  0.00      A     
ATOM    112  C   LYS A  10      15.052  -6.547  19.156  0.00  0.00      A     
ATOM    113  O   LYS A  10      14.610  -7.539  18.592  0.00  0.00      A     
ATOM    114  N   ASP A  11      14.269  -5.510  19.459  0.00  0.00      A     
ATOM    115  HN  ASP A  11      14.694  -4.693  19.877  0.00  0.00      A     
ATOM    116  CA  ASP A  11      12.889  -5.401  18.947  0.00  0.00      A     
ATOM    117  HA  ASP A  11      12.379  -6.355  19.096  0.00  0.00      A     
ATOM    118  CB  ASP A  11      12.111  -4.325  19.711  0.00  0.00      A     
ATOM    119  HB1 ASP A  11      12.509  -3.336  19.480  0.00  0.00      A     
ATOM    120  HB2 ASP A  11      12.217  -4.499  20.784  0.00  0.00      A     
ATOM    121  CG  ASP A  11      10.629  -4.393  19.339  0.00  0.00      A     
ATOM    122  OD1 ASP A  11      10.166  -3.586  18.502  0.00  0.00      A     
ATOM    123  OD2 ASP A  11       9.944  -5.277  19.899  0.00  0.00      A     
ATOM    124  C   ASP A  11      12.859  -5.094  17.439  0.00  0.00      A     
ATOM    125  O   ASP A  11      12.109  -5.717  16.690  0.00  0.00      A     
ATOM    126  N   PHE A  12      13.742  -4.200  16.976  0.00  0.00      A     
ATOM    127  HN  PHE A  12      14.303  -3.692  17.650  0.00  0.00      A     
ATOM    128  CA  PHE A  12      13.918  -3.908  15.546  0.00  0.00      A     
ATOM    129  HA  PHE A  12      12.974  -3.545  15.141  0.00  0.00      A     
ATOM    130  CB  PHE A  12      14.986  -2.813  15.349  0.00  0.00      A     
ATOM    131  HB1 PHE A  12      14.992  -2.553  14.292  0.00  0.00      A     
ATOM    132  HB2 PHE A  12      15.955  -3.256  15.568  0.00  0.00      A     
ATOM    133  CG  PHE A  12      14.927  -1.499  16.126  0.00  0.00      A     
ATOM    134  CD1 PHE A  12      16.022  -0.621  16.002  0.00  0.00      A     
ATOM    135  HD1 PHE A  12      16.849  -0.890  15.361  0.00  0.00      A     
ATOM    136  CE1 PHE A  12      16.052   0.597  16.704  0.00  0.00      A     
ATOM    137  HE1 PHE A  12      16.900   1.260  16.603  0.00  0.00      A     
ATOM    138  CZ  PHE A  12      14.971   0.960  17.525  0.00  0.00      A     
ATOM    139  HZ  PHE A  12      14.987   1.899  18.061  0.00  0.00      A     
ATOM    140  CE2 PHE A  12      13.868   0.100  17.647  0.00  0.00      A     
ATOM    141  HE2 PHE A  12      13.033   0.375  18.276  0.00  0.00      A     
ATOM    142  CD2 PHE A  12      13.848  -1.125  16.956  0.00  0.00      A     
ATOM    143  HD2 PHE A  12      12.995  -1.769  17.083  0.00  0.00      A     
ATOM    144  C   PHE A  12      14.286  -5.182  14.748  0.00  0.00      A     
ATOM    145  O   PHE A  12      13.806  -5.383  13.631  0.00  0.00      A     
ATOM    146  N   LEU A  13      15.090  -6.070  15.354  0.00  0.00      A     
ATOM    147  HN  LEU A  13      15.515  -5.763  16.220  0.00  0.00      A     
ATOM    148  CA  LEU A  13      15.390  -7.439  14.901  0.00  0.00      A     
ATOM    149  HA  LEU A  13      15.705  -7.403  13.856  0.00  0.00      A     
ATOM    150  CB  LEU A  13      16.570  -7.945  15.763  0.00  0.00      A     
ATOM    151  HB1 LEU A  13      16.199  -8.175  16.758  0.00  0.00      A     
ATOM    152  HB2 LEU A  13      17.285  -7.127  15.869  0.00  0.00      A     
ATOM    153  CG  LEU A  13      17.375  -9.159  15.264  0.00  0.00      A     
ATOM    154  HG  LEU A  13      17.932  -8.868  14.375  0.00  0.00      A     
ATOM    155  CD1 LEU A  13      18.352  -9.558  16.368  0.00  0.00      A     
ATOM    156 HD11 LEU A  13      18.974  -8.704  16.633  0.00  0.00      A     
ATOM    157 HD12 LEU A  13      18.991 -10.366  16.013  0.00  0.00      A     
ATOM    158 HD13 LEU A  13      17.808  -9.900  17.248  0.00  0.00      A     
ATOM    159  CD2 LEU A  13      16.557 -10.406  14.941  0.00  0.00      A     
ATOM    160 HD21 LEU A  13      17.228 -11.239  14.732  0.00  0.00      A     
ATOM    161 HD22 LEU A  13      15.967 -10.234  14.045  0.00  0.00      A     
ATOM    162 HD23 LEU A  13      15.908 -10.666  15.775  0.00  0.00      A     
ATOM    163  C   LEU A  13      14.168  -8.386  14.984  0.00  0.00      A     
ATOM    164  O   LEU A  13      13.762  -8.951  13.972  0.00  0.00      A     
ATOM    165  N   ALA A  14      13.566  -8.565  16.165  0.00  0.00      A     
ATOM    166  HN  ALA A  14      13.925  -8.052  16.962  0.00  0.00      A     
ATOM    167  CA  ALA A  14      12.471  -9.513  16.418  0.00  0.00      A     
ATOM    168  HA  ALA A  14      12.808 -10.517  16.159  0.00  0.00      A     
ATOM    169  CB  ALA A  14      12.176  -9.495  17.921  0.00  0.00      A     
ATOM    170  HB1 ALA A  14      11.402 -10.226  18.156  0.00  0.00      A     
ATOM    171  HB2 ALA A  14      11.838  -8.504  18.221  0.00  0.00      A     
ATOM    172  HB3 ALA A  14      13.074  -9.747  18.485  0.00  0.00      A     
ATOM    173  C   ALA A  14      11.201  -9.231  15.584  0.00  0.00      A     
ATOM    174  O   ALA A  14      10.662 -10.136  14.937  0.00  0.00      A     
ATOM    175  N   GLY A  15      10.783  -7.965  15.507  0.00  0.00      A     
ATOM    176  HN  GLY A  15      11.252  -7.267  16.079  0.00  0.00      A     
ATOM    177  CA  GLY A  15       9.760  -7.508  14.563  0.00  0.00      A     
ATOM    178  HA1 GLY A  15       9.513  -6.473  14.788  0.00  0.00      A     
ATOM    179  HA2 GLY A  15       8.856  -8.105  14.687  0.00  0.00      A     
ATOM    180  C   GLY A  15      10.213  -7.605  13.098  0.00  0.00      A     
ATOM    181  O   GLY A  15       9.411  -7.942  12.233  0.00  0.00      A     
ATOM    182  N   GLY A  16      11.509  -7.415  12.819  0.00  0.00      A     
ATOM    183  HN  GLY A  16      12.113  -7.125  13.578  0.00  0.00      A     
ATOM    184  CA  GLY A  16      12.142  -7.639  11.507  0.00  0.00      A     
ATOM    185  HA1 GLY A  16      13.195  -7.370  11.587  0.00  0.00      A     
ATOM    186  HA2 GLY A  16      11.681  -6.986  10.768  0.00  0.00      A     
ATOM    187  C   GLY A  16      12.077  -9.085  10.985  0.00  0.00      A     
ATOM    188  O   GLY A  16      11.832  -9.302   9.800  0.00  0.00      A     
ATOM    189  N   VAL A  17      12.209 -10.097  11.849  0.00  0.00      A     
ATOM    190  HN  VAL A  17      12.501  -9.862  12.795  0.00  0.00      A     
ATOM    191  CA  VAL A  17      12.041 -11.525  11.469  0.00  0.00      A     
ATOM    192  HA  VAL A  17      12.351 -11.630  10.432  0.00  0.00      A     
ATOM    193  CB  VAL A  17      12.956 -12.481  12.254  0.00  0.00      A     
ATOM    194  HB  VAL A  17      12.761 -13.500  11.916  0.00  0.00      A     
ATOM    195  CG1 VAL A  17      14.425 -12.164  11.957  0.00  0.00      A     
ATOM    196 HG11 VAL A  17      14.616 -12.265  10.889  0.00  0.00      A     
ATOM    197 HG12 VAL A  17      15.071 -12.858  12.492  0.00  0.00      A     
ATOM    198 HG13 VAL A  17      14.666 -11.149  12.270  0.00  0.00      A     
ATOM    199  CG2 VAL A  17      12.727 -12.424  13.762  0.00  0.00      A     
ATOM    200 HG21 VAL A  17      13.379 -13.137  14.265  0.00  0.00      A     
ATOM    201 HG22 VAL A  17      11.694 -12.682  13.981  0.00  0.00      A     
ATOM    202 HG23 VAL A  17      12.950 -11.429  14.135  0.00  0.00      A     
ATOM    203  C   VAL A  17      10.586 -12.008  11.491  0.00  0.00      A     
ATOM    204  O   VAL A  17      10.225 -12.889  10.715  0.00  0.00      A     
ATOM    205  N   ALA A  18       9.694 -11.357  12.245  0.00  0.00      A     
ATOM    206  HN  ALA A  18      10.035 -10.694  12.931  0.00  0.00      A     
ATOM    207  CA  ALA A  18       8.246 -11.438  11.995  0.00  0.00      A     
ATOM    208  HA  ALA A  18       7.957 -12.489  11.937  0.00  0.00      A     
ATOM    209  CB  ALA A  18       7.522 -10.810  13.193  0.00  0.00      A     
ATOM    210  HB1 ALA A  18       7.767  -9.751  13.273  0.00  0.00      A     
ATOM    211  HB2 ALA A  18       7.825 -11.313  14.112  0.00  0.00      A     
ATOM    212  HB3 ALA A  18       6.444 -10.918  13.070  0.00  0.00      A     
ATOM    213  C   ALA A  18       7.839 -10.777  10.650  0.00  0.00      A     
ATOM    214  O   ALA A  18       6.979 -11.277   9.914  0.00  0.00      A     
ATOM    215  N   ALA A  19       8.497  -9.678  10.274  0.00  0.00      A     
ATOM    216  HN  ALA A  19       9.107  -9.236  10.956  0.00  0.00      A     
ATOM    217  CA  ALA A  19       8.406  -9.051   8.957  0.00  0.00      A     
ATOM    218  HA  ALA A  19       7.354  -8.916   8.721  0.00  0.00      A     
ATOM    219  CB  ALA A  19       9.026  -7.652   9.039  0.00  0.00      A     
ATOM    220  HB1 ALA A  19       8.510  -7.074   9.805  0.00  0.00      A     
ATOM    221  HB2 ALA A  19       8.940  -7.140   8.087  0.00  0.00      A     
ATOM    222  HB3 ALA A  19      10.078  -7.704   9.295  0.00  0.00      A     
ATOM    223  C   ALA A  19       8.991  -9.918   7.822  0.00  0.00      A     
ATOM    224  O   ALA A  19       8.421  -9.915   6.734  0.00  0.00      A     
ATOM    225  N   ALA A  20      10.016 -10.742   8.078  0.00  0.00      A     
ATOM    226  HN  ALA A  20      10.511 -10.613   8.953  0.00  0.00      A     
ATOM    227  CA  ALA A  20      10.564 -11.725   7.126  0.00  0.00      A     
ATOM    228  HA  ALA A  20      10.927 -11.175   6.262  0.00  0.00      A     
ATOM    229  CB  ALA A  20      11.785 -12.414   7.746  0.00  0.00      A     
ATOM    230  HB1 ALA A  20      12.286 -13.018   6.988  0.00  0.00      A     
ATOM    231  HB2 ALA A  20      11.481 -13.070   8.560  0.00  0.00      A     
ATOM    232  HB3 ALA A  20      12.488 -11.667   8.117  0.00  0.00      A     
ATOM    233  C   ALA A  20       9.542 -12.735   6.553  0.00  0.00      A     
ATOM    234  O   ALA A  20       9.792 -13.312   5.497  0.00  0.00      A     
ATOM    235  N   ILE A  21       8.356 -12.854   7.168  0.00  0.00      A     
ATOM    236  HN  ILE A  21       8.278 -12.428   8.080  0.00  0.00      A     
ATOM    237  CA  ILE A  21       7.153 -13.464   6.562  0.00  0.00      A     
ATOM    238  HA  ILE A  21       7.422 -13.855   5.582  0.00  0.00      A     
ATOM    239  CB  ILE A  21       6.664 -14.686   7.376  0.00  0.00      A     
ATOM    240  HB  ILE A  21       5.748 -15.051   6.907  0.00  0.00      A     
ATOM    241  CG2 ILE A  21       7.717 -15.803   7.264  0.00  0.00      A     
ATOM    242 HG21 ILE A  21       7.340 -16.728   7.698  0.00  0.00      A     
ATOM    243 HG22 ILE A  21       8.635 -15.520   7.780  0.00  0.00      A     
ATOM    244 HG23 ILE A  21       7.948 -16.000   6.216  0.00  0.00      A     
ATOM    245  CG1 ILE A  21       6.346 -14.347   8.853  0.00  0.00      A     
ATOM    246 HG11 ILE A  21       5.627 -13.531   8.884  0.00  0.00      A     
ATOM    247 HG12 ILE A  21       7.256 -14.024   9.361  0.00  0.00      A     
ATOM    248  CD  ILE A  21       5.738 -15.508   9.648  0.00  0.00      A     
ATOM    249  HD1 ILE A  21       6.466 -16.310   9.773  0.00  0.00      A     
ATOM    250  HD2 ILE A  21       4.856 -15.890   9.133  0.00  0.00      A     
ATOM    251  HD3 ILE A  21       5.445 -15.152  10.636  0.00  0.00      A     
ATOM    252  C   ILE A  21       6.030 -12.444   6.282  0.00  0.00      A     
ATOM    253  O   ILE A  21       5.473 -12.444   5.183  0.00  0.00      A     
ATOM    254  N   SER A  22       5.764 -11.493   7.191  0.00  0.00      A     
ATOM    255  HN  SER A  22       6.271 -11.544   8.066  0.00  0.00      A     
ATOM    256  CA  SER A  22       4.693 -10.462   7.067  0.00  0.00      A     
ATOM    257  HA  SER A  22       3.762 -10.978   6.832  0.00  0.00      A     
ATOM    258  CB  SER A  22       4.467  -9.715   8.388  0.00  0.00      A     
ATOM    259  HB1 SER A  22       3.552  -9.125   8.306  0.00  0.00      A     
ATOM    260  HB2 SER A  22       5.293  -9.033   8.579  0.00  0.00      A     
ATOM    261  OG  SER A  22       4.335 -10.606   9.478  0.00  0.00      A     
ATOM    262  HG1 SER A  22       5.216 -10.936   9.729  0.00  0.00      A     
ATOM    263  C   SER A  22       4.896  -9.408   5.956  0.00  0.00      A     
ATOM    264  O   SER A  22       4.020  -8.583   5.694  0.00  0.00      A     
ATOM    265  N   LYS A  23       6.051  -9.431   5.284  0.00  0.00      A     
ATOM    266  HN  LYS A  23       6.781 -10.019   5.681  0.00  0.00      A     
ATOM    267  CA  LYS A  23       6.424  -8.602   4.118  0.00  0.00      A     
ATOM    268  HA  LYS A  23       5.562  -8.028   3.783  0.00  0.00      A     
ATOM    269  CB  LYS A  23       7.538  -7.619   4.525  0.00  0.00      A     
ATOM    270  HB1 LYS A  23       7.706  -6.924   3.704  0.00  0.00      A     
ATOM    271  HB2 LYS A  23       8.451  -8.195   4.640  0.00  0.00      A     
ATOM    272  CG  LYS A  23       7.357  -6.806   5.824  0.00  0.00      A     
ATOM    273  HG1 LYS A  23       8.330  -6.391   6.074  0.00  0.00      A     
ATOM    274  HG2 LYS A  23       7.064  -7.456   6.647  0.00  0.00      A     
ATOM    275  CD  LYS A  23       6.367  -5.642   5.728  0.00  0.00      A     
ATOM    276  HD1 LYS A  23       5.350  -6.033   5.754  0.00  0.00      A     
ATOM    277  HD2 LYS A  23       6.542  -5.104   4.802  0.00  0.00      A     
ATOM    278  CE  LYS A  23       6.569  -4.663   6.887  0.00  0.00      A     
ATOM    279  HE1 LYS A  23       7.620  -4.353   6.900  0.00  0.00      A     
ATOM    280  HE2 LYS A  23       6.355  -5.184   7.826  0.00  0.00      A     
ATOM    281  NZ  LYS A  23       5.688  -3.477   6.752  0.00  0.00      A     
ATOM    282  HZ1 LYS A  23       5.707  -2.910   7.602  0.00  0.00      A     
ATOM    283  HZ2 LYS A  23       4.719  -3.766   6.618  0.00  0.00      A     
ATOM    284  HZ3 LYS A  23       5.936  -2.904   5.957  0.00  0.00      A     
ATOM    285  C   LYS A  23       6.858  -9.447   2.898  0.00  0.00      A     
ATOM    286  O   LYS A  23       7.233  -8.884   1.872  0.00  0.00      A     
ATOM    287  N   THR A  24       6.736 -10.778   2.999  0.00  0.00      A     
ATOM    288  HN  THR A  24       6.386 -11.115   3.885  0.00  0.00      A     
ATOM    289  CA  THR A  24       7.304 -11.790   2.066  0.00  0.00      A     
ATOM    290  HA  THR A  24       7.764 -11.296   1.209  0.00  0.00      A     
ATOM    291  CB  THR A  24       8.386 -12.627   2.759  0.00  0.00      A     
ATOM    292  HB  THR A  24       7.932 -13.166   3.589  0.00  0.00      A     
ATOM    293  CG2 THR A  24       9.084 -13.636   1.853  0.00  0.00      A     
ATOM    294 HG21 THR A  24       9.373 -13.158   0.920  0.00  0.00      A     
ATOM    295 HG22 THR A  24       8.421 -14.473   1.638  0.00  0.00      A     
ATOM    296 HG23 THR A  24       9.973 -14.026   2.350  0.00  0.00      A     
ATOM    297  OG1 THR A  24       9.373 -11.786   3.277  0.00  0.00      A     
ATOM    298  HG1 THR A  24       9.844 -12.331   3.930  0.00  0.00      A     
ATOM    299  C   THR A  24       6.278 -12.787   1.537  0.00  0.00      A     
ATOM    300  O   THR A  24       6.261 -13.059   0.342  0.00  0.00      A     
ATOM    301  N   ALA A  25       5.364 -13.295   2.371  0.00  0.00      A     
ATOM    302  HN  ALA A  25       5.431 -13.094   3.362  0.00  0.00      A     
ATOM    303  CA  ALA A  25       4.206 -14.077   1.901  0.00  0.00      A     
ATOM    304  HA  ALA A  25       4.561 -14.921   1.306  0.00  0.00      A     
ATOM    305  CB  ALA A  25       3.485 -14.625   3.139  0.00  0.00      A     
ATOM    306  HB1 ALA A  25       4.169 -15.245   3.721  0.00  0.00      A     
ATOM    307  HB2 ALA A  25       2.639 -15.239   2.826  0.00  0.00      A     
ATOM    308  HB3 ALA A  25       3.123 -13.807   3.762  0.00  0.00      A     
ATOM    309  C   ALA A  25       3.259 -13.248   0.996  0.00  0.00      A     
ATOM    310  O   ALA A  25       2.612 -13.761   0.089  0.00  0.00      A     
ATOM    311  N   VAL A  26       3.249 -11.928   1.206  0.00  0.00      A     
ATOM    312  HN  VAL A  26       3.793 -11.608   1.991  0.00  0.00      A     
ATOM    313  CA  VAL A  26       2.562 -10.904   0.386  0.00  0.00      A     
ATOM    314  HA  VAL A  26       1.576 -11.284   0.117  0.00  0.00      A     
ATOM    315  CB  VAL A  26       2.362  -9.603   1.185  0.00  0.00      A     
ATOM    316  HB  VAL A  26       1.905  -8.846   0.548  0.00  0.00      A     
ATOM    317  CG1 VAL A  26       1.424  -9.821   2.373  0.00  0.00      A     
ATOM    318 HG11 VAL A  26       1.848 -10.537   3.077  0.00  0.00      A     
ATOM    319 HG12 VAL A  26       0.465 -10.198   2.017  0.00  0.00      A     
ATOM    320 HG13 VAL A  26       1.267  -8.875   2.888  0.00  0.00      A     
ATOM    321  CG2 VAL A  26       3.688  -9.052   1.717  0.00  0.00      A     
ATOM    322 HG21 VAL A  26       3.507  -8.094   2.189  0.00  0.00      A     
ATOM    323 HG22 VAL A  26       4.399  -8.906   0.904  0.00  0.00      A     
ATOM    324 HG23 VAL A  26       4.106  -9.727   2.461  0.00  0.00      A     
ATOM    325  C   VAL A  26       3.255 -10.551  -0.938  0.00  0.00      A     
ATOM    326  O   VAL A  26       2.732  -9.731  -1.684  0.00  0.00      A     
ATOM    327  N   ALA A  27       4.406 -11.135  -1.276  0.00  0.00      A     
ATOM    328  HN  ALA A  27       4.799 -11.830  -0.655  0.00  0.00      A     
ATOM    329  CA  ALA A  27       5.137 -10.866  -2.524  0.00  0.00      A     
ATOM    330  HA  ALA A  27       5.616  -9.892  -2.419  0.00  0.00      A     
ATOM    331  CB  ALA A  27       6.250 -11.904  -2.617  0.00  0.00      A     
ATOM    332  HB1 ALA A  27       6.879 -11.820  -1.737  0.00  0.00      A     
ATOM    333  HB2 ALA A  27       6.871 -11.721  -3.487  0.00  0.00      A     
ATOM    334  HB3 ALA A  27       5.840 -12.912  -2.671  0.00  0.00      A     
ATOM    335  C   ALA A  27       4.299 -10.786  -3.830  0.00  0.00      A     
ATOM    336  O   ALA A  27       4.441  -9.788  -4.549  0.00  0.00      A     
ATOM    337  N   PRO A  28       3.359 -11.721  -4.122  0.00  0.00      A     
ATOM    338  CD  PRO A  28       3.092 -12.976  -3.420  0.00  0.00      A     
ATOM    339  HD1 PRO A  28       3.041 -12.865  -2.341  0.00  0.00      A     
ATOM    340  HD2 PRO A  28       3.856 -13.710  -3.680  0.00  0.00      A     
ATOM    341  CG  PRO A  28       1.735 -13.456  -3.924  0.00  0.00      A     
ATOM    342  HG1 PRO A  28       1.639 -14.541  -3.856  0.00  0.00      A     
ATOM    343  HG2 PRO A  28       0.940 -12.962  -3.364  0.00  0.00      A     
ATOM    344  CB  PRO A  28       1.728 -12.972  -5.368  0.00  0.00      A     
ATOM    345  HB1 PRO A  28       2.271 -13.690  -5.980  0.00  0.00      A     
ATOM    346  HB2 PRO A  28       0.712 -12.853  -5.746  0.00  0.00      A     
ATOM    347  CA  PRO A  28       2.500 -11.646  -5.314  0.00  0.00      A     
ATOM    348  HA  PRO A  28       3.133 -11.578  -6.197  0.00  0.00      A     
ATOM    349  C   PRO A  28       1.551 -10.435  -5.363  0.00  0.00      A     
ATOM    350  O   PRO A  28       1.050 -10.113  -6.437  0.00  0.00      A     
ATOM    351  N   ILE A  29       1.346  -9.721  -4.250  0.00  0.00      A     
ATOM    352  HN  ILE A  29       1.794 -10.040  -3.399  0.00  0.00      A     
ATOM    353  CA  ILE A  29       0.615  -8.437  -4.209  0.00  0.00      A     
ATOM    354  HA  ILE A  29       0.193  -8.250  -5.196  0.00  0.00      A     
ATOM    355  CB  ILE A  29      -0.594  -8.473  -3.241  0.00  0.00      A     
ATOM    356  HB  ILE A  29      -1.060  -7.486  -3.264  0.00  0.00      A     
ATOM    357  CG2 ILE A  29      -1.627  -9.479  -3.770  0.00  0.00      A     
ATOM    358 HG21 ILE A  29      -1.232 -10.494  -3.722  0.00  0.00      A     
ATOM    359 HG22 ILE A  29      -1.872  -9.232  -4.800  0.00  0.00      A     
ATOM    360 HG23 ILE A  29      -2.540  -9.430  -3.180  0.00  0.00      A     
ATOM    361  CG1 ILE A  29      -0.220  -8.783  -1.775  0.00  0.00      A     
ATOM    362 HG11 ILE A  29       0.515  -8.051  -1.439  0.00  0.00      A     
ATOM    363 HG12 ILE A  29       0.217  -9.778  -1.715  0.00  0.00      A     
ATOM    364  CD  ILE A  29      -1.406  -8.738  -0.804  0.00  0.00      A     
ATOM    365  HD1 ILE A  29      -1.036  -8.740   0.221  0.00  0.00      A     
ATOM    366  HD2 ILE A  29      -2.042  -9.612  -0.943  0.00  0.00      A     
ATOM    367  HD3 ILE A  29      -1.993  -7.837  -0.978  0.00  0.00      A     
ATOM    368  C   ILE A  29       1.523  -7.227  -3.952  0.00  0.00      A     
ATOM    369  O   ILE A  29       1.247  -6.159  -4.481  0.00  0.00      A     
ATOM    370  N   GLU A  30       2.644  -7.367  -3.240  0.00  0.00      A     
ATOM    371  HN  GLU A  30       2.814  -8.271  -2.813  0.00  0.00      A     
ATOM    372  CA  GLU A  30       3.584  -6.267  -2.942  0.00  0.00      A     
ATOM    373  HA  GLU A  30       2.998  -5.383  -2.683  0.00  0.00      A     
ATOM    374  CB  GLU A  30       4.415  -6.648  -1.706  0.00  0.00      A     
ATOM    375  HB1 GLU A  30       5.187  -7.360  -1.990  0.00  0.00      A     
ATOM    376  HB2 GLU A  30       3.750  -7.156  -1.005  0.00  0.00      A     
ATOM    377  CG  GLU A  30       5.017  -5.459  -0.933  0.00  0.00      A     
ATOM    378  HG1 GLU A  30       5.291  -5.824   0.059  0.00  0.00      A     
ATOM    379  HG2 GLU A  30       4.249  -4.696  -0.811  0.00  0.00      A     
ATOM    380  CD  GLU A  30       6.266  -4.826  -1.548  0.00  0.00      A     
ATOM    381  OE1 GLU A  30       7.106  -5.562  -2.097  0.00  0.00      A     
ATOM    382  OE2 GLU A  30       6.465  -3.592  -1.426  0.00  0.00      A     
ATOM    383  C   GLU A  30       4.483  -5.873  -4.136  0.00  0.00      A     
ATOM    384  O   GLU A  30       4.644  -4.681  -4.407  0.00  0.00      A     
ATOM    385  N   ARG A  31       4.993  -6.836  -4.925  0.00  0.00      A     
ATOM    386  HN  ARG A  31       4.843  -7.807  -4.654  0.00  0.00      A     
ATOM    387  CA  ARG A  31       5.695  -6.543  -6.200  0.00  0.00      A     
ATOM    388  HA  ARG A  31       6.417  -5.747  -6.012  0.00  0.00      A     
ATOM    389  CB  ARG A  31       6.468  -7.797  -6.661  0.00  0.00      A     
ATOM    390  HB1 ARG A  31       5.773  -8.578  -6.976  0.00  0.00      A     
ATOM    391  HB2 ARG A  31       7.005  -8.173  -5.792  0.00  0.00      A     
ATOM    392  CG  ARG A  31       7.531  -7.568  -7.756  0.00  0.00      A     
ATOM    393  HG1 ARG A  31       8.233  -8.401  -7.714  0.00  0.00      A     
ATOM    394  HG2 ARG A  31       8.080  -6.653  -7.539  0.00  0.00      A     
ATOM    395  CD  ARG A  31       6.966  -7.512  -9.184  0.00  0.00      A     
ATOM    396  HD1 ARG A  31       6.181  -6.761  -9.237  0.00  0.00      A     
ATOM    397  HD2 ARG A  31       6.508  -8.476  -9.414  0.00  0.00      A     
ATOM    398  NE  ARG A  31       7.992  -7.158 -10.189  0.00  0.00      A     
ATOM    399  HE  ARG A  31       8.274  -6.193 -10.271  0.00  0.00      A     
ATOM    400  CZ  ARG A  31       8.435  -7.899 -11.172  0.00  0.00      A     
ATOM    401  NH1 ARG A  31       8.195  -9.151 -11.271  0.00  0.00      A     
ATOM    402 HH11 ARG A  31       8.252  -9.571 -12.190  0.00  0.00      A     
ATOM    403 HH12 ARG A  31       7.800  -9.635 -10.478  0.00  0.00      A     
ATOM    404  NH2 ARG A  31       9.095  -7.378 -12.142  0.00  0.00      A     
ATOM    405 HH21 ARG A  31       9.425  -7.969 -12.896  0.00  0.00      A     
ATOM    406 HH22 ARG A  31       9.315  -6.397 -12.095  0.00  0.00      A     
ATOM    407  C   ARG A  31       4.733  -5.997  -7.260  0.00  0.00      A     
ATOM    408  O   ARG A  31       5.033  -4.994  -7.907  0.00  0.00      A     
ATOM    409  N   VAL A  32       3.550  -6.609  -7.385  0.00  0.00      A     
ATOM    410  HN  VAL A  32       3.403  -7.418  -6.799  0.00  0.00      A     
ATOM    411  CA  VAL A  32       2.443  -6.156  -8.269  0.00  0.00      A     
ATOM    412  HA  VAL A  32       2.814  -6.085  -9.291  0.00  0.00      A     
ATOM    413  CB  VAL A  32       1.281  -7.169  -8.283  0.00  0.00      A     
ATOM    414  HB  VAL A  32       1.009  -7.414  -7.256  0.00  0.00      A     
ATOM    415  CG1 VAL A  32       0.027  -6.659  -9.002  0.00  0.00      A     
ATOM    416 HG11 VAL A  32      -0.705  -7.461  -9.067  0.00  0.00      A     
ATOM    417 HG12 VAL A  32       0.282  -6.325 -10.008  0.00  0.00      A     
ATOM    418 HG13 VAL A  32      -0.420  -5.833  -8.450  0.00  0.00      A     
ATOM    419  CG2 VAL A  32       1.730  -8.446  -9.004  0.00  0.00      A     
ATOM    420 HG21 VAL A  32       2.579  -8.893  -8.487  0.00  0.00      A     
ATOM    421 HG22 VAL A  32       2.012  -8.219 -10.032  0.00  0.00      A     
ATOM    422 HG23 VAL A  32       0.919  -9.173  -9.007  0.00  0.00      A     
ATOM    423  C   VAL A  32       1.938  -4.755  -7.911  0.00  0.00      A     
ATOM    424  O   VAL A  32       1.760  -3.938  -8.811  0.00  0.00      A     
ATOM    425  N   LYS A  33       1.823  -4.425  -6.613  0.00  0.00      A     
ATOM    426  HN  LYS A  33       1.908  -5.175  -5.932  0.00  0.00      A     
ATOM    427  CA  LYS A  33       1.503  -3.076  -6.089  0.00  0.00      A     
ATOM    428  HA  LYS A  33       0.497  -2.849  -6.425  0.00  0.00      A     
ATOM    429  CB  LYS A  33       1.517  -3.101  -4.540  0.00  0.00      A     
ATOM    430  HB1 LYS A  33       2.343  -3.718  -4.200  0.00  0.00      A     
ATOM    431  HB2 LYS A  33       0.604  -3.608  -4.225  0.00  0.00      A     
ATOM    432  CG  LYS A  33       1.573  -1.756  -3.781  0.00  0.00      A     
ATOM    433  HG1 LYS A  33       1.105  -1.914  -2.810  0.00  0.00      A     
ATOM    434  HG2 LYS A  33       0.974  -1.012  -4.304  0.00  0.00      A     
ATOM    435  CD  LYS A  33       2.968  -1.163  -3.505  0.00  0.00      A     
ATOM    436  HD1 LYS A  33       2.822  -0.213  -2.987  0.00  0.00      A     
ATOM    437  HD2 LYS A  33       3.495  -0.963  -4.436  0.00  0.00      A     
ATOM    438  CE  LYS A  33       3.812  -2.088  -2.620  0.00  0.00      A     
ATOM    439  HE1 LYS A  33       4.165  -2.930  -3.218  0.00  0.00      A     
ATOM    440  HE2 LYS A  33       3.172  -2.490  -1.832  0.00  0.00      A     
ATOM    441  NZ  LYS A  33       4.961  -1.391  -1.998  0.00  0.00      A     
ATOM    442  HZ1 LYS A  33       4.639  -0.644  -1.374  0.00  0.00      A     
ATOM    443  HZ2 LYS A  33       5.566  -0.978  -2.683  0.00  0.00      A     
ATOM    444  HZ3 LYS A  33       5.520  -2.064  -1.467  0.00  0.00      A     
ATOM    445  C   LYS A  33       2.354  -1.955  -6.675  0.00  0.00      A     
ATOM    446  O   LYS A  33       1.874  -0.830  -6.821  0.00  0.00      A     
ATOM    447  N   LEU A  34       3.586  -2.267  -7.065  0.00  0.00      A     
ATOM    448  HN  LEU A  34       3.895  -3.216  -6.909  0.00  0.00      A     
ATOM    449  CA  LEU A  34       4.440  -1.356  -7.817  0.00  0.00      A     
ATOM    450  HA  LEU A  34       4.091  -0.341  -7.631  0.00  0.00      A     
ATOM    451  CB  LEU A  34       5.861  -1.495  -7.242  0.00  0.00      A     
ATOM    452  HB1 LEU A  34       6.241  -2.498  -7.442  0.00  0.00      A     
ATOM    453  HB2 LEU A  34       5.793  -1.391  -6.158  0.00  0.00      A     
ATOM    454  CG  LEU A  34       6.893  -0.465  -7.722  0.00  0.00      A     
ATOM    455  HG  LEU A  34       7.749  -0.547  -7.057  0.00  0.00      A     
ATOM    456  CD1 LEU A  34       7.397  -0.735  -9.131  0.00  0.00      A     
ATOM    457 HD11 LEU A  34       6.622  -0.574  -9.866  0.00  0.00      A     
ATOM    458 HD12 LEU A  34       7.742  -1.760  -9.222  0.00  0.00      A     
ATOM    459 HD13 LEU A  34       8.220  -0.060  -9.346  0.00  0.00      A     
ATOM    460  CD2 LEU A  34       6.353   0.967  -7.659  0.00  0.00      A     
ATOM    461 HD21 LEU A  34       7.113   1.679  -7.970  0.00  0.00      A     
ATOM    462 HD22 LEU A  34       6.035   1.196  -6.643  0.00  0.00      A     
ATOM    463 HD23 LEU A  34       5.515   1.075  -8.339  0.00  0.00      A     
ATOM    464  C   LEU A  34       4.351  -1.571  -9.341  0.00  0.00      A     
ATOM    465  O   LEU A  34       4.058  -0.617 -10.065  0.00  0.00      A     
ATOM    466  N   LEU A  35       4.586  -2.796  -9.826  0.00  0.00      A     
ATOM    467  HN  LEU A  35       4.766  -3.539  -9.159  0.00  0.00      A     
ATOM    468  CA  LEU A  35       4.667  -3.125 -11.260  0.00  0.00      A     
ATOM    469  HA  LEU A  35       5.533  -2.608 -11.669  0.00  0.00      A     
ATOM    470  CB  LEU A  35       4.929  -4.639 -11.384  0.00  0.00      A     
ATOM    471  HB1 LEU A  35       4.114  -5.171 -10.895  0.00  0.00      A     
ATOM    472  HB2 LEU A  35       5.851  -4.878 -10.853  0.00  0.00      A     
ATOM    473  CG  LEU A  35       5.046  -5.158 -12.828  0.00  0.00      A     
ATOM    474  HG  LEU A  35       4.123  -4.946 -13.362  0.00  0.00      A     
ATOM    475  CD1 LEU A  35       6.214  -4.523 -13.578  0.00  0.00      A     
ATOM    476 HD11 LEU A  35       6.288  -4.975 -14.564  0.00  0.00      A     
ATOM    477 HD12 LEU A  35       7.145  -4.681 -13.038  0.00  0.00      A     
ATOM    478 HD13 LEU A  35       6.039  -3.457 -13.711  0.00  0.00      A     
ATOM    479  CD2 LEU A  35       5.263  -6.669 -12.838  0.00  0.00      A     
ATOM    480 HD21 LEU A  35       4.461  -7.160 -12.287  0.00  0.00      A     
ATOM    481 HD22 LEU A  35       6.218  -6.910 -12.383  0.00  0.00      A     
ATOM    482 HD23 LEU A  35       5.250  -7.028 -13.866  0.00  0.00      A     
ATOM    483  C   LEU A  35       3.443  -2.649 -12.079  0.00  0.00      A     
ATOM    484  O   LEU A  35       3.604  -2.074 -13.155  0.00  0.00      A     
ATOM    485  N   LEU A  36       2.238  -2.794 -11.521  0.00  0.00      A     
ATOM    486  HN  LEU A  36       2.193  -3.282 -10.632  0.00  0.00      A     
ATOM    487  CA  LEU A  36       0.965  -2.335 -12.095  0.00  0.00      A     
ATOM    488  HA  LEU A  36       0.837  -2.819 -13.064  0.00  0.00      A     
ATOM    489  CB  LEU A  36      -0.132  -2.821 -11.129  0.00  0.00      A     
ATOM    490  HB1 LEU A  36       0.020  -2.340 -10.162  0.00  0.00      A     
ATOM    491  HB2 LEU A  36      -0.010  -3.896 -10.986  0.00  0.00      A     
ATOM    492  CG  LEU A  36      -1.580  -2.560 -11.567  0.00  0.00      A     
ATOM    493  HG  LEU A  36      -1.761  -1.490 -11.665  0.00  0.00      A     
ATOM    494  CD1 LEU A  36      -1.883  -3.251 -12.885  0.00  0.00      A     
ATOM    495 HD11 LEU A  36      -2.940  -3.139 -13.114  0.00  0.00      A     
ATOM    496 HD12 LEU A  36      -1.626  -4.306 -12.817  0.00  0.00      A     
ATOM    497 HD13 LEU A  36      -1.315  -2.782 -13.687  0.00  0.00      A     
ATOM    498  CD2 LEU A  36      -2.533  -3.120 -10.517  0.00  0.00      A     
ATOM    499 HD21 LEU A  36      -3.565  -2.968 -10.835  0.00  0.00      A     
ATOM    500 HD22 LEU A  36      -2.369  -2.594  -9.581  0.00  0.00      A     
ATOM    501 HD23 LEU A  36      -2.350  -4.182 -10.374  0.00  0.00      A     
ATOM    502  C   LEU A  36       0.869  -0.813 -12.344  0.00  0.00      A     
ATOM    503  O   LEU A  36       0.144  -0.371 -13.232  0.00  0.00      A     
ATOM    504  N   GLN A  37       1.604  -0.001 -11.582  0.00  0.00      A     
ATOM    505  HN  GLN A  37       2.213  -0.440 -10.902  0.00  0.00      A     
ATOM    506  CA  GLN A  37       1.579   1.469 -11.660  0.00  0.00      A     
ATOM    507  HA  GLN A  37       0.645   1.791 -12.125  0.00  0.00      A     
ATOM    508  CB  GLN A  37       1.577   2.009 -10.214  0.00  0.00      A     
ATOM    509  HB1 GLN A  37       2.250   1.409  -9.601  0.00  0.00      A     
ATOM    510  HB2 GLN A  37       0.571   1.852  -9.821  0.00  0.00      A     
ATOM    511  CG  GLN A  37       1.924   3.498 -10.015  0.00  0.00      A     
ATOM    512  HG1 GLN A  37       1.475   3.829  -9.079  0.00  0.00      A     
ATOM    513  HG2 GLN A  37       1.504   4.099 -10.817  0.00  0.00      A     
ATOM    514  CD  GLN A  37       3.423   3.754  -9.915  0.00  0.00      A     
ATOM    515  OE1 GLN A  37       4.052   4.393 -10.736  0.00  0.00      A     
ATOM    516  NE2 GLN A  37       4.083   3.253  -8.904  0.00  0.00      A     
ATOM    517 HE21 GLN A  37       5.076   3.381  -8.941  0.00  0.00      A     
ATOM    518 HE22 GLN A  37       3.608   2.695  -8.219  0.00  0.00      A     
ATOM    519  C   GLN A  37       2.706   2.043 -12.540  0.00  0.00      A     
ATOM    520  O   GLN A  37       2.499   3.025 -13.248  0.00  0.00      A     
ATOM    521  N   VAL A  38       3.890   1.430 -12.562  0.00  0.00      A     
ATOM    522  HN  VAL A  38       3.995   0.610 -11.973  0.00  0.00      A     
ATOM    523  CA  VAL A  38       5.090   1.949 -13.281  0.00  0.00      A     
ATOM    524  HA  VAL A  38       5.091   3.036 -13.204  0.00  0.00      A     
ATOM    525  CB  VAL A  38       6.386   1.450 -12.624  0.00  0.00      A     
ATOM    526  HB  VAL A  38       7.241   1.922 -13.108  0.00  0.00      A     
ATOM    527  CG1 VAL A  38       6.421   1.843 -11.149  0.00  0.00      A     
ATOM    528 HG11 VAL A  38       7.407   1.633 -10.739  0.00  0.00      A     
ATOM    529 HG12 VAL A  38       5.662   1.297 -10.599  0.00  0.00      A     
ATOM    530 HG13 VAL A  38       6.214   2.901 -11.038  0.00  0.00      A     
ATOM    531  CG2 VAL A  38       6.524  -0.069 -12.749  0.00  0.00      A     
ATOM    532 HG21 VAL A  38       6.733  -0.353 -13.781  0.00  0.00      A     
ATOM    533 HG22 VAL A  38       5.611  -0.556 -12.421  0.00  0.00      A     
ATOM    534 HG23 VAL A  38       7.333  -0.416 -12.119  0.00  0.00      A     
ATOM    535  C   VAL A  38       5.158   1.628 -14.782  0.00  0.00      A     
ATOM    536  O   VAL A  38       6.091   2.057 -15.462  0.00  0.00      A     
ATOM    537  N   GLN A  39       4.195   0.854 -15.285  0.00  0.00      A     
ATOM    538  HN  GLN A  39       3.505   0.528 -14.623  0.00  0.00      A     
ATOM    539  CA  GLN A  39       4.148   0.242 -16.626  0.00  0.00      A     
ATOM    540  HA  GLN A  39       5.059  -0.344 -16.760  0.00  0.00      A     
ATOM    541  CB  GLN A  39       2.967  -0.738 -16.630  0.00  0.00      A     
ATOM    542  HB1 GLN A  39       3.103  -1.443 -15.810  0.00  0.00      A     
ATOM    543  HB2 GLN A  39       2.984  -1.305 -17.560  0.00  0.00      A     
ATOM    544  CG  GLN A  39       1.591  -0.057 -16.480  0.00  0.00      A     
ATOM    545  HG1 GLN A  39       1.473   0.702 -17.252  0.00  0.00      A     
ATOM    546  HG2 GLN A  39       1.506   0.426 -15.508  0.00  0.00      A     
ATOM    547  CD  GLN A  39       0.454  -1.056 -16.622  0.00  0.00      A     
ATOM    548  OE1 GLN A  39       0.514  -2.180 -16.165  0.00  0.00      A     
ATOM    549  NE2 GLN A  39      -0.592  -0.730 -17.327  0.00  0.00      A     
ATOM    550 HE21 GLN A  39      -1.301  -1.435 -17.443  0.00  0.00      A     
ATOM    551 HE22 GLN A  39      -0.694   0.223 -17.657  0.00  0.00      A     
ATOM    552  C   GLN A  39       4.057   1.174 -17.857  0.00  0.00      A     
ATOM    553  O   GLN A  39       4.370   0.743 -18.965  0.00  0.00      A     
ATOM    554  N   HIE A  40       3.627   2.429 -17.692  0.00  0.00      A     
ATOM    555  HN  HIE A  40       3.416   2.725 -16.747  0.00  0.00      A     
ATOM    556  CA  HIE A  40       3.454   3.423 -18.778  0.00  0.00      A     
ATOM    557  HA  HIE A  40       3.341   2.915 -19.738  0.00  0.00      A     
ATOM    558  NE2 HIE A  40      -0.645   4.761 -20.798  0.00  0.00      A     
ATOM    559  HE2 HIE A  40      -1.463   5.259 -21.161  0.00  0.00      A     
ATOM    560  CD2 HIE A  40       0.224   5.222 -19.834  0.00  0.00      A     
ATOM    561  HD2 HIE A  40       0.169   6.170 -19.319  0.00  0.00      A     
ATOM    562  ND1 HIE A  40       0.772   3.123 -20.377  0.00  0.00      A     
ATOM    563  CG  HIE A  40       1.114   4.220 -19.582  0.00  0.00      A     
ATOM    564  CE1 HIE A  40      -0.288   3.505 -21.115  0.00  0.00      A     
ATOM    565  HE1 HIE A  40      -0.804   2.876 -21.833  0.00  0.00      A     
ATOM    566  CB  HIE A  40       2.170   4.243 -18.498  0.00  0.00      A     
ATOM    567  HB1 HIE A  40       2.439   5.281 -18.310  0.00  0.00      A     
ATOM    568  HB2 HIE A  40       1.689   3.878 -17.589  0.00  0.00      A     
ATOM    569  C   HIE A  40       4.693   4.331 -18.915  0.00  0.00      A     
ATOM    570  O   HIE A  40       5.167   4.625 -20.014  0.00  0.00      A     
ATOM    571  N   ALA A  41       5.297   4.707 -17.786  0.00  0.00      A     
ATOM    572  HN  ALA A  41       4.855   4.454 -16.909  0.00  0.00      A     
ATOM    573  CA  ALA A  41       6.599   5.366 -17.742  0.00  0.00      A     
ATOM    574  HA  ALA A  41       6.605   6.206 -18.439  0.00  0.00      A     
ATOM    575  CB  ALA A  41       6.789   5.914 -16.325  0.00  0.00      A     
ATOM    576  HB1 ALA A  41       7.752   6.421 -16.256  0.00  0.00      A     
ATOM    577  HB2 ALA A  41       6.753   5.096 -15.605  0.00  0.00      A     
ATOM    578  HB3 ALA A  41       5.998   6.628 -16.091  0.00  0.00      A     
ATOM    579  C   ALA A  41       7.742   4.408 -18.142  0.00  0.00      A     
ATOM    580  O   ALA A  41       8.564   4.742 -18.995  0.00  0.00      A     
ATOM    581  N   SER A  42       7.755   3.191 -17.588  0.00  0.00      A     
ATOM    582  HN  SER A  42       7.004   2.971 -16.943  0.00  0.00      A     
ATOM    583  CA  SER A  42       8.795   2.161 -17.799  0.00  0.00      A     
ATOM    584  HA  SER A  42       9.764   2.661 -17.826  0.00  0.00      A     
ATOM    585  CB  SER A  42       8.846   1.157 -16.633  0.00  0.00      A     
ATOM    586  HB1 SER A  42       9.747   0.547 -16.719  0.00  0.00      A     
ATOM    587  HB2 SER A  42       7.974   0.500 -16.670  0.00  0.00      A     
ATOM    588  OG  SER A  42       8.849   1.843 -15.391  0.00  0.00      A     
ATOM    589  HG1 SER A  42       7.904   2.019 -15.222  0.00  0.00      A     
ATOM    590  C   SER A  42       8.648   1.415 -19.135  0.00  0.00      A     
ATOM    591  O   SER A  42       8.497   0.196 -19.158  0.00  0.00      A     
ATOM    592  N   LYS A  43       8.700   2.145 -20.262  0.00  0.00      A     
ATOM    593  HN  LYS A  43       8.808   3.143 -20.114  0.00  0.00      A     
ATOM    594  CA  LYS A  43       8.554   1.677 -21.672  0.00  0.00      A     
ATOM    595  HA  LYS A  43       7.571   1.208 -21.757  0.00  0.00      A     
ATOM    596  CB  LYS A  43       8.548   2.904 -22.600  0.00  0.00      A     
ATOM    597  HB1 LYS A  43       7.845   3.644 -22.214  0.00  0.00      A     
ATOM    598  HB2 LYS A  43       8.179   2.579 -23.575  0.00  0.00      A     
ATOM    599  CG  LYS A  43       9.929   3.561 -22.790  0.00  0.00      A     
ATOM    600  HG1 LYS A  43      10.635   2.821 -23.166  0.00  0.00      A     
ATOM    601  HG2 LYS A  43      10.298   3.953 -21.841  0.00  0.00      A     
ATOM    602  CD  LYS A  43       9.821   4.698 -23.811  0.00  0.00      A     
ATOM    603  HD1 LYS A  43       9.386   5.578 -23.337  0.00  0.00      A     
ATOM    604  HD2 LYS A  43       9.162   4.372 -24.613  0.00  0.00      A     
ATOM    605  CE  LYS A  43      11.176   5.055 -24.429  0.00  0.00      A     
ATOM    606  HE1 LYS A  43      11.618   4.150 -24.856  0.00  0.00      A     
ATOM    607  HE2 LYS A  43      11.843   5.435 -23.648  0.00  0.00      A     
ATOM    608  NZ  LYS A  43      10.992   6.077 -25.483  0.00  0.00      A     
ATOM    609  HZ1 LYS A  43      10.734   6.957 -25.033  0.00  0.00      A     
ATOM    610  HZ2 LYS A  43      10.244   5.813 -26.118  0.00  0.00      A     
ATOM    611  HZ3 LYS A  43      11.844   6.241 -26.014  0.00  0.00      A     
ATOM    612  C   LYS A  43       9.534   0.587 -22.174  0.00  0.00      A     
ATOM    613  O   LYS A  43       9.638   0.309 -23.366  0.00  0.00      A     
ATOM    614  N   GLN A  44      10.267  -0.024 -21.254  0.00  0.00      A     
ATOM    615  HN  GLN A  44      10.040   0.237 -20.307  0.00  0.00      A     
ATOM    616  CA  GLN A  44      11.178  -1.166 -21.391  0.00  0.00      A     
ATOM    617  HA  GLN A  44      11.960  -0.914 -22.109  0.00  0.00      A     
ATOM    618  CB  GLN A  44      11.819  -1.292 -20.000  0.00  0.00      A     
ATOM    619  HB1 GLN A  44      11.026  -1.493 -19.282  0.00  0.00      A     
ATOM    620  HB2 GLN A  44      12.243  -0.320 -19.735  0.00  0.00      A     
ATOM    621  CG  GLN A  44      12.934  -2.329 -19.818  0.00  0.00      A     
ATOM    622  HG1 GLN A  44      13.827  -2.017 -20.358  0.00  0.00      A     
ATOM    623  HG2 GLN A  44      12.615  -3.292 -20.211  0.00  0.00      A     
ATOM    624  CD  GLN A  44      13.275  -2.493 -18.338  0.00  0.00      A     
ATOM    625  OE1 GLN A  44      13.245  -1.570 -17.542  0.00  0.00      A     
ATOM    626  NE2 GLN A  44      13.563  -3.681 -17.883  0.00  0.00      A     
ATOM    627 HE21 GLN A  44      13.925  -3.752 -16.941  0.00  0.00      A     
ATOM    628 HE22 GLN A  44      13.748  -4.409 -18.564  0.00  0.00      A     
ATOM    629  C   GLN A  44      10.501  -2.471 -21.896  0.00  0.00      A     
ATOM    630  O   GLN A  44      11.194  -3.372 -22.360  0.00  0.00      A     
ATOM    631  N   ILE A  45       9.161  -2.532 -21.932  0.00  0.00      A     
ATOM    632  HN  ILE A  45       8.653  -1.758 -21.531  0.00  0.00      A     
ATOM    633  CA  ILE A  45       8.365  -3.525 -22.695  0.00  0.00      A     
ATOM    634  HA  ILE A  45       9.038  -4.042 -23.379  0.00  0.00      A     
ATOM    635  CB  ILE A  45       7.728  -4.616 -21.788  0.00  0.00      A     
ATOM    636  HB  ILE A  45       7.028  -5.195 -22.390  0.00  0.00      A     
ATOM    637  CG2 ILE A  45       8.823  -5.609 -21.365  0.00  0.00      A     
ATOM    638 HG21 ILE A  45       8.393  -6.419 -20.775  0.00  0.00      A     
ATOM    639 HG22 ILE A  45       9.586  -5.107 -20.776  0.00  0.00      A     
ATOM    640 HG23 ILE A  45       9.300  -6.038 -22.246  0.00  0.00      A     
ATOM    641  CG1 ILE A  45       6.957  -4.116 -20.541  0.00  0.00      A     
ATOM    642 HG11 ILE A  45       7.543  -3.371 -20.011  0.00  0.00      A     
ATOM    643 HG12 ILE A  45       6.802  -4.959 -19.865  0.00  0.00      A     
ATOM    644  CD  ILE A  45       5.577  -3.516 -20.821  0.00  0.00      A     
ATOM    645  HD1 ILE A  45       4.959  -4.245 -21.340  0.00  0.00      A     
ATOM    646  HD2 ILE A  45       5.664  -2.609 -21.417  0.00  0.00      A     
ATOM    647  HD3 ILE A  45       5.098  -3.264 -19.874  0.00  0.00      A     
ATOM    648  C   ILE A  45       7.315  -2.871 -23.612  0.00  0.00      A     
ATOM    649  O   ILE A  45       6.988  -1.689 -23.483  0.00  0.00      A     
ATOM    650  N   THR A  46       6.803  -3.648 -24.568  0.00  0.00      A     
ATOM    651  HN  THR A  46       7.103  -4.610 -24.611  0.00  0.00      A     
ATOM    652  CA  THR A  46       5.691  -3.284 -25.474  0.00  0.00      A     
ATOM    653  HA  THR A  46       5.905  -2.322 -25.938  0.00  0.00      A     
ATOM    654  CB  THR A  46       5.534  -4.323 -26.593  0.00  0.00      A     
ATOM    655  HB  THR A  46       4.604  -4.153 -27.133  0.00  0.00      A     
ATOM    656  CG2 THR A  46       6.702  -4.242 -27.568  0.00  0.00      A     
ATOM    657 HG21 THR A  46       6.512  -4.882 -28.428  0.00  0.00      A     
ATOM    658 HG22 THR A  46       7.628  -4.553 -27.084  0.00  0.00      A     
ATOM    659 HG23 THR A  46       6.805  -3.216 -27.915  0.00  0.00      A     
ATOM    660  OG1 THR A  46       5.537  -5.629 -26.073  0.00  0.00      A     
ATOM    661  HG1 THR A  46       5.510  -6.222 -26.852  0.00  0.00      A     
ATOM    662  C   THR A  46       4.350  -3.156 -24.752  0.00  0.00      A     
ATOM    663  O   THR A  46       4.106  -3.807 -23.736  0.00  0.00      A     
ATOM    664  N   ALA A  47       3.452  -2.313 -25.268  0.00  0.00      A     
ATOM    665  HN  ALA A  47       3.665  -1.841 -26.135  0.00  0.00      A     
ATOM    666  CA  ALA A  47       2.176  -1.997 -24.608  0.00  0.00      A     
ATOM    667  HA  ALA A  47       2.401  -1.546 -23.640  0.00  0.00      A     
ATOM    668  CB  ALA A  47       1.466  -0.932 -25.451  0.00  0.00      A     
ATOM    669  HB1 ALA A  47       0.511  -0.673 -24.995  0.00  0.00      A     
ATOM    670  HB2 ALA A  47       1.292  -1.298 -26.461  0.00  0.00      A     
ATOM    671  HB3 ALA A  47       2.080  -0.033 -25.502  0.00  0.00      A     
ATOM    672  C   ALA A  47       1.288  -3.232 -24.307  0.00  0.00      A     
ATOM    673  O   ALA A  47       0.695  -3.321 -23.231  0.00  0.00      A     
ATOM    674  N   ASP A  48       1.283  -4.247 -25.179  0.00  0.00      A     
ATOM    675  HN  ASP A  48       1.766  -4.098 -26.058  0.00  0.00      A     
ATOM    676  CA  ASP A  48       0.589  -5.536 -24.988  0.00  0.00      A     
ATOM    677  HA  ASP A  48      -0.430  -5.312 -24.681  0.00  0.00      A     
ATOM    678  CB  ASP A  48       0.502  -6.258 -26.341  0.00  0.00      A     
ATOM    679  HB1 ASP A  48       1.499  -6.597 -26.632  0.00  0.00      A     
ATOM    680  HB2 ASP A  48       0.144  -5.555 -27.094  0.00  0.00      A     
ATOM    681  CG  ASP A  48      -0.467  -7.442 -26.318  0.00  0.00      A     
ATOM    682  OD1 ASP A  48      -1.620  -7.279 -25.851  0.00  0.00      A     
ATOM    683  OD2 ASP A  48      -0.090  -8.540 -26.799  0.00  0.00      A     
ATOM    684  C   ASP A  48       1.189  -6.456 -23.893  0.00  0.00      A     
ATOM    685  O   ASP A  48       0.659  -7.538 -23.638  0.00  0.00      A     
ATOM    686  N   LYS A  49       2.271  -6.044 -23.216  0.00  0.00      A     
ATOM    687  HN  LYS A  49       2.709  -5.180 -23.527  0.00  0.00      A     
ATOM    688  CA  LYS A  49       2.929  -6.802 -22.126  0.00  0.00      A     
ATOM    689  HA  LYS A  49       2.389  -7.739 -21.991  0.00  0.00      A     
ATOM    690  CB  LYS A  49       4.364  -7.178 -22.546  0.00  0.00      A     
ATOM    691  HB1 LYS A  49       4.868  -7.666 -21.711  0.00  0.00      A     
ATOM    692  HB2 LYS A  49       4.923  -6.280 -22.811  0.00  0.00      A     
ATOM    693  CG  LYS A  49       4.348  -8.146 -23.743  0.00  0.00      A     
ATOM    694  HG1 LYS A  49       4.045  -7.606 -24.641  0.00  0.00      A     
ATOM    695  HG2 LYS A  49       3.622  -8.934 -23.546  0.00  0.00      A     
ATOM    696  CD  LYS A  49       5.717  -8.798 -23.979  0.00  0.00      A     
ATOM    697  HD1 LYS A  49       5.962  -9.439 -23.130  0.00  0.00      A     
ATOM    698  HD2 LYS A  49       6.473  -8.015 -24.054  0.00  0.00      A     
ATOM    699  CE  LYS A  49       5.762  -9.632 -25.268  0.00  0.00      A     
ATOM    700  HE1 LYS A  49       6.759 -10.072 -25.356  0.00  0.00      A     
ATOM    701  HE2 LYS A  49       5.617  -8.969 -26.126  0.00  0.00      A     
ATOM    702  NZ  LYS A  49       4.742 -10.711 -25.296  0.00  0.00      A     
ATOM    703  HZ1 LYS A  49       4.871 -11.348 -26.082  0.00  0.00      A     
ATOM    704  HZ2 LYS A  49       3.805 -10.338 -25.410  0.00  0.00      A     
ATOM    705  HZ3 LYS A  49       4.735 -11.284 -24.459  0.00  0.00      A     
ATOM    706  C   LYS A  49       2.841  -6.145 -20.738  0.00  0.00      A     
ATOM    707  O   LYS A  49       3.357  -6.705 -19.774  0.00  0.00      A     
ATOM    708  N   GLN A  50       2.105  -5.041 -20.617  0.00  0.00      A     
ATOM    709  HN  GLN A  50       1.726  -4.675 -21.479  0.00  0.00      A     
ATOM    710  CA  GLN A  50       1.671  -4.394 -19.361  0.00  0.00      A     
ATOM    711  HA  GLN A  50       2.553  -4.157 -18.765  0.00  0.00      A     
ATOM    712  CB  GLN A  50       0.996  -3.070 -19.752  0.00  0.00      A     
ATOM    713  HB1 GLN A  50       0.581  -2.605 -18.864  0.00  0.00      A     
ATOM    714  HB2 GLN A  50       0.178  -3.283 -20.441  0.00  0.00      A     
ATOM    715  CG  GLN A  50       1.952  -2.049 -20.392  0.00  0.00      A     
ATOM    716  HG1 GLN A  50       2.319  -2.416 -21.348  0.00  0.00      A     
ATOM    717  HG2 GLN A  50       2.811  -1.903 -19.740  0.00  0.00      A     
ATOM    718  CD  GLN A  50       1.268  -0.705 -20.617  0.00  0.00      A     
ATOM    719  OE1 GLN A  50       0.078  -0.600 -20.872  0.00  0.00      A     
ATOM    720  NE2 GLN A  50       1.971   0.391 -20.509  0.00  0.00      A     
ATOM    721 HE21 GLN A  50       1.470   1.262 -20.634  0.00  0.00      A     
ATOM    722 HE22 GLN A  50       2.945   0.367 -20.238  0.00  0.00      A     
ATOM    723  C   GLN A  50       0.753  -5.265 -18.446  0.00  0.00      A     
ATOM    724  O   GLN A  50       0.642  -6.484 -18.633  0.00  0.00      A     
ATOM    725  N   TYR A  51       0.110  -4.672 -17.427  0.00  0.00      A     
ATOM    726  HN  TYR A  51       0.226  -3.671 -17.307  0.00  0.00      A     
ATOM    727  CA  TYR A  51      -0.530  -5.371 -16.296  0.00  0.00      A     
ATOM    728  HA  TYR A  51      -0.737  -6.387 -16.603  0.00  0.00      A     
ATOM    729  CB  TYR A  51       0.458  -5.421 -15.102  0.00  0.00      A     
ATOM    730  HB1 TYR A  51       0.129  -6.191 -14.405  0.00  0.00      A     
ATOM    731  HB2 TYR A  51       0.411  -4.466 -14.579  0.00  0.00      A     
ATOM    732  CG  TYR A  51       1.911  -5.678 -15.484  0.00  0.00      A     
ATOM    733  CD1 TYR A  51       2.386  -6.988 -15.689  0.00  0.00      A     
ATOM    734  HD1 TYR A  51       1.771  -7.834 -15.422  0.00  0.00      A     
ATOM    735  CE1 TYR A  51       3.642  -7.200 -16.295  0.00  0.00      A     
ATOM    736  HE1 TYR A  51       3.979  -8.201 -16.516  0.00  0.00      A     
ATOM    737  CZ  TYR A  51       4.452  -6.098 -16.637  0.00  0.00      A     
ATOM    738  OH  TYR A  51       5.646  -6.277 -17.254  0.00  0.00      A     
ATOM    739  HH  TYR A  51       5.758  -7.177 -17.605  0.00  0.00      A     
ATOM    740  CE2 TYR A  51       4.027  -4.794 -16.325  0.00  0.00      A     
ATOM    741  HE2 TYR A  51       4.670  -3.962 -16.567  0.00  0.00      A     
ATOM    742  CD2 TYR A  51       2.759  -4.586 -15.751  0.00  0.00      A     
ATOM    743  HD2 TYR A  51       2.415  -3.582 -15.552  0.00  0.00      A     
ATOM    744  C   TYR A  51      -1.903  -4.806 -15.858  0.00  0.00      A     
ATOM    745  O   TYR A  51      -2.272  -3.667 -16.150  0.00  0.00      A     
ATOM    746  N   LYS A  52      -2.662  -5.642 -15.131  0.00  0.00      A     
ATOM    747  HN  LYS A  52      -2.274  -6.571 -14.998  0.00  0.00      A     
ATOM    748  CA  LYS A  52      -4.048  -5.417 -14.652  0.00  0.00      A     
ATOM    749  HA  LYS A  52      -4.351  -4.385 -14.838  0.00  0.00      A     
ATOM    750  CB  LYS A  52      -5.023  -6.353 -15.395  0.00  0.00      A     
ATOM    751  HB1 LYS A  52      -6.005  -6.232 -14.933  0.00  0.00      A     
ATOM    752  HB2 LYS A  52      -4.721  -7.384 -15.222  0.00  0.00      A     
ATOM    753  CG  LYS A  52      -5.229  -6.158 -16.907  0.00  0.00      A     
ATOM    754  HG1 LYS A  52      -5.492  -5.119 -17.111  0.00  0.00      A     
ATOM    755  HG2 LYS A  52      -6.084  -6.776 -17.179  0.00  0.00      A     
ATOM    756  CD  LYS A  52      -4.056  -6.574 -17.808  0.00  0.00      A     
ATOM    757  HD1 LYS A  52      -3.517  -7.410 -17.365  0.00  0.00      A     
ATOM    758  HD2 LYS A  52      -3.382  -5.727 -17.934  0.00  0.00      A     
ATOM    759  CE  LYS A  52      -4.600  -7.003 -19.174  0.00  0.00      A     
ATOM    760  HE1 LYS A  52      -5.291  -6.233 -19.526  0.00  0.00      A     
ATOM    761  HE2 LYS A  52      -5.166  -7.933 -19.049  0.00  0.00      A     
ATOM    762  NZ  LYS A  52      -3.514  -7.180 -20.162  0.00  0.00      A     
ATOM    763  HZ1 LYS A  52      -2.820  -7.854 -19.847  0.00  0.00      A     
ATOM    764  HZ2 LYS A  52      -3.044  -6.292 -20.320  0.00  0.00      A     
ATOM    765  HZ3 LYS A  52      -3.875  -7.498 -21.058  0.00  0.00      A     
ATOM    766  C   LYS A  52      -4.229  -5.652 -13.139  0.00  0.00      A     
ATOM    767  O   LYS A  52      -4.957  -4.912 -12.487  0.00  0.00      A     
ATOM    768  N   GLY A  53      -3.564  -6.662 -12.571  0.00  0.00      A     
ATOM    769  HN  GLY A  53      -3.031  -7.262 -13.186  0.00  0.00      A     
ATOM    770  CA  GLY A  53      -3.624  -7.005 -11.134  0.00  0.00      A     
ATOM    771  HA1 GLY A  53      -4.634  -6.837 -10.757  0.00  0.00      A     
ATOM    772  HA2 GLY A  53      -2.946  -6.354 -10.585  0.00  0.00      A     
ATOM    773  C   GLY A  53      -3.238  -8.458 -10.824  0.00  0.00      A     
ATOM    774  O   GLY A  53      -3.104  -9.259 -11.738  0.00  0.00      A     
ATOM    775  N   ILE A  54      -3.057  -8.821  -9.546  0.00  0.00      A     
ATOM    776  HN  ILE A  54      -3.201  -8.116  -8.840  0.00  0.00      A     
ATOM    777  CA  ILE A  54      -2.443 -10.109  -9.120  0.00  0.00      A     
ATOM    778  HA  ILE A  54      -1.394 -10.059  -9.411  0.00  0.00      A     
ATOM    779  CB  ILE A  54      -2.442 -10.243  -7.577  0.00  0.00      A     
ATOM    780  HB  ILE A  54      -1.857  -9.394  -7.218  0.00  0.00      A     
ATOM    781  CG2 ILE A  54      -3.838 -10.102  -6.941  0.00  0.00      A     
ATOM    782 HG21 ILE A  54      -4.507 -10.888  -7.283  0.00  0.00      A     
ATOM    783 HG22 ILE A  54      -4.273  -9.130  -7.170  0.00  0.00      A     
ATOM    784 HG23 ILE A  54      -3.749 -10.188  -5.859  0.00  0.00      A     
ATOM    785  CG1 ILE A  54      -1.699 -11.505  -7.068  0.00  0.00      A     
ATOM    786 HG11 ILE A  54      -1.328 -11.282  -6.068  0.00  0.00      A     
ATOM    787 HG12 ILE A  54      -0.825 -11.677  -7.698  0.00  0.00      A     
ATOM    788  CD  ILE A  54      -2.480 -12.825  -6.949  0.00  0.00      A     
ATOM    789  HD1 ILE A  54      -2.859 -13.153  -7.913  0.00  0.00      A     
ATOM    790  HD2 ILE A  54      -3.309 -12.716  -6.249  0.00  0.00      A     
ATOM    791  HD3 ILE A  54      -1.812 -13.597  -6.568  0.00  0.00      A     
ATOM    792  C   ILE A  54      -2.976 -11.375  -9.815  0.00  0.00      A     
ATOM    793  O   ILE A  54      -2.186 -12.132 -10.374  0.00  0.00      A     
ATOM    794  N   ILE A  55      -4.295 -11.594  -9.832  0.00  0.00      A     
ATOM    795  HN  ILE A  55      -4.889 -10.937  -9.354  0.00  0.00      A     
ATOM    796  CA  ILE A  55      -4.918 -12.788 -10.452  0.00  0.00      A     
ATOM    797  HA  ILE A  55      -4.410 -13.673 -10.065  0.00  0.00      A     
ATOM    798  CB  ILE A  55      -6.411 -12.915 -10.073  0.00  0.00      A     
ATOM    799  HB  ILE A  55      -6.809 -13.785 -10.599  0.00  0.00      A     
ATOM    800  CG2 ILE A  55      -6.525 -13.196  -8.564  0.00  0.00      A     
ATOM    801 HG21 ILE A  55      -6.263 -12.315  -7.982  0.00  0.00      A     
ATOM    802 HG22 ILE A  55      -5.866 -14.022  -8.289  0.00  0.00      A     
ATOM    803 HG23 ILE A  55      -7.543 -13.495  -8.316  0.00  0.00      A     
ATOM    804  CG1 ILE A  55      -7.245 -11.679 -10.490  0.00  0.00      A     
ATOM    805 HG11 ILE A  55      -7.103 -11.495 -11.555  0.00  0.00      A     
ATOM    806 HG12 ILE A  55      -6.900 -10.799  -9.946  0.00  0.00      A     
ATOM    807  CD  ILE A  55      -8.753 -11.832 -10.257  0.00  0.00      A     
ATOM    808  HD1 ILE A  55      -9.269 -10.957 -10.653  0.00  0.00      A     
ATOM    809  HD2 ILE A  55      -8.971 -11.911  -9.193  0.00  0.00      A     
ATOM    810  HD3 ILE A  55      -9.120 -12.720 -10.773  0.00  0.00      A     
ATOM    811  C   ILE A  55      -4.738 -12.862 -11.977  0.00  0.00      A     
ATOM    812  O   ILE A  55      -4.627 -13.946 -12.536  0.00  0.00      A     
ATOM    813  N   ASP A  56      -4.635 -11.710 -12.641  0.00  0.00      A     
ATOM    814  HN  ASP A  56      -4.677 -10.857 -12.105  0.00  0.00      A     
ATOM    815  CA  ASP A  56      -4.260 -11.601 -14.052  0.00  0.00      A     
ATOM    816  HA  ASP A  56      -4.742 -12.402 -14.617  0.00  0.00      A     
ATOM    817  CB  ASP A  56      -4.810 -10.257 -14.562  0.00  0.00      A     
ATOM    818  HB1 ASP A  56      -4.369  -9.444 -13.987  0.00  0.00      A     
ATOM    819  HB2 ASP A  56      -5.889 -10.233 -14.392  0.00  0.00      A     
ATOM    820  CG  ASP A  56      -4.537 -10.005 -16.042  0.00  0.00      A     
ATOM    821  OD1 ASP A  56      -5.492  -9.919 -16.845  0.00  0.00      A     
ATOM    822  OD2 ASP A  56      -3.348  -9.837 -16.388  0.00  0.00      A     
ATOM    823  C   ASP A  56      -2.732 -11.765 -14.240  0.00  0.00      A     
ATOM    824  O   ASP A  56      -2.296 -12.507 -15.115  0.00  0.00      A     
ATOM    825  N   CYS A  57      -1.891 -11.181 -13.378  0.00  0.00      A     
ATOM    826  HN  CYS A  57      -2.298 -10.587 -12.666  0.00  0.00      A     
ATOM    827  CA  CYS A  57      -0.427 -11.354 -13.388  0.00  0.00      A     
ATOM    828  HA  CYS A  57      -0.028 -10.932 -14.312  0.00  0.00      A     
ATOM    829  CB  CYS A  57       0.192 -10.578 -12.215  0.00  0.00      A     
ATOM    830  HB1 CYS A  57       1.233 -10.877 -12.092  0.00  0.00      A     
ATOM    831  HB2 CYS A  57      -0.343 -10.811 -11.295  0.00  0.00      A     
ATOM    832  SG  CYS A  57       0.139  -8.792 -12.528  0.00  0.00      A     
ATOM    833  HG1 CYS A  57      -1.040  -8.786 -13.181  0.00  0.00      A     
ATOM    834  C   CYS A  57       0.008 -12.833 -13.365  0.00  0.00      A     
ATOM    835  O   CYS A  57       0.921 -13.211 -14.097  0.00  0.00      A     
ATOM    836  N   VAL A  58      -0.682 -13.692 -12.601  0.00  0.00      A     
ATOM    837  HN  VAL A  58      -1.413 -13.301 -12.013  0.00  0.00      A     
ATOM    838  CA  VAL A  58      -0.472 -15.165 -12.583  0.00  0.00      A     
ATOM    839  HA  VAL A  58       0.544 -15.358 -12.243  0.00  0.00      A     
ATOM    840  CB  VAL A  58      -1.423 -15.843 -11.572  0.00  0.00      A     
ATOM    841  HB  VAL A  58      -2.443 -15.510 -11.762  0.00  0.00      A     
ATOM    842  CG1 VAL A  58      -1.399 -17.376 -11.616  0.00  0.00      A     
ATOM    843 HG11 VAL A  58      -1.809 -17.734 -12.560  0.00  0.00      A     
ATOM    844 HG12 VAL A  58      -2.018 -17.781 -10.815  0.00  0.00      A     
ATOM    845 HG13 VAL A  58      -0.379 -17.743 -11.502  0.00  0.00      A     
ATOM    846  CG2 VAL A  58      -1.029 -15.454 -10.140  0.00  0.00      A     
ATOM    847 HG21 VAL A  58      -1.746 -15.877  -9.435  0.00  0.00      A     
ATOM    848 HG22 VAL A  58      -1.035 -14.374 -10.021  0.00  0.00      A     
ATOM    849 HG23 VAL A  58      -0.034 -15.833  -9.907  0.00  0.00      A     
ATOM    850  C   VAL A  58      -0.573 -15.831 -13.968  0.00  0.00      A     
ATOM    851  O   VAL A  58       0.118 -16.818 -14.219  0.00  0.00      A     
ATOM    852  N   VAL A  59      -1.340 -15.271 -14.913  0.00  0.00      A     
ATOM    853  HN  VAL A  59      -1.871 -14.442 -14.663  0.00  0.00      A     
ATOM    854  CA  VAL A  59      -1.434 -15.763 -16.312  0.00  0.00      A     
ATOM    855  HA  VAL A  59      -1.739 -16.809 -16.279  0.00  0.00      A     
ATOM    856  CB  VAL A  59      -2.514 -15.006 -17.120  0.00  0.00      A     
ATOM    857  HB  VAL A  59      -2.230 -13.960 -17.199  0.00  0.00      A     
ATOM    858  CG1 VAL A  59      -2.697 -15.548 -18.544  0.00  0.00      A     
ATOM    859 HG11 VAL A  59      -3.532 -15.039 -19.028  0.00  0.00      A     
ATOM    860 HG12 VAL A  59      -2.900 -16.619 -18.515  0.00  0.00      A     
ATOM    861 HG13 VAL A  59      -1.808 -15.361 -19.143  0.00  0.00      A     
ATOM    862  CG2 VAL A  59      -3.887 -15.105 -16.443  0.00  0.00      A     
ATOM    863 HG21 VAL A  59      -4.199 -16.147 -16.376  0.00  0.00      A     
ATOM    864 HG22 VAL A  59      -4.625 -14.545 -17.018  0.00  0.00      A     
ATOM    865 HG23 VAL A  59      -3.856 -14.681 -15.440  0.00  0.00      A     
ATOM    866  C   VAL A  59      -0.093 -15.732 -17.064  0.00  0.00      A     
ATOM    867  O   VAL A  59       0.128 -16.593 -17.920  0.00  0.00      A     
ATOM    868  N   ARG A  60       0.841 -14.828 -16.714  0.00  0.00      A     
ATOM    869  HN  ARG A  60       0.574 -14.157 -16.001  0.00  0.00      A     
ATOM    870  CA  ARG A  60       2.158 -14.666 -17.386  0.00  0.00      A     
ATOM    871  HA  ARG A  60       2.356 -15.539 -18.014  0.00  0.00      A     
ATOM    872  CB  ARG A  60       2.139 -13.433 -18.313  0.00  0.00      A     
ATOM    873  HB1 ARG A  60       3.122 -13.335 -18.775  0.00  0.00      A     
ATOM    874  HB2 ARG A  60       1.995 -12.558 -17.691  0.00  0.00      A     
ATOM    875  CG  ARG A  60       1.088 -13.420 -19.446  0.00  0.00      A     
ATOM    876  HG1 ARG A  60       0.154 -13.858 -19.102  0.00  0.00      A     
ATOM    877  HG2 ARG A  60       1.459 -14.021 -20.276  0.00  0.00      A     
ATOM    878  CD  ARG A  60       0.768 -11.998 -19.949  0.00  0.00      A     
ATOM    879  HD1 ARG A  60       0.148 -11.500 -19.203  0.00  0.00      A     
ATOM    880  HD2 ARG A  60       0.192 -12.068 -20.872  0.00  0.00      A     
ATOM    881  NE  ARG A  60       1.982 -11.204 -20.192  0.00  0.00      A     
ATOM    882  HE  ARG A  60       2.825 -11.694 -20.471  0.00  0.00      A     
ATOM    883  CZ  ARG A  60       2.182  -9.930 -19.987  0.00  0.00      A     
ATOM    884  NH1 ARG A  60       1.269  -9.074 -19.707  0.00  0.00      A     
ATOM    885 HH11 ARG A  60       1.538  -8.134 -19.473  0.00  0.00      A     
ATOM    886 HH12 ARG A  60       0.302  -9.357 -19.734  0.00  0.00      A     
ATOM    887  NH2 ARG A  60       3.371  -9.467 -20.045  0.00  0.00      A     
ATOM    888 HH21 ARG A  60       3.534  -8.496 -19.827  0.00  0.00      A     
ATOM    889 HH22 ARG A  60       4.122 -10.121 -20.249  0.00  0.00      A     
ATOM    890  C   ARG A  60       3.375 -14.576 -16.449  0.00  0.00      A     
ATOM    891  O   ARG A  60       4.345 -15.287 -16.703  0.00  0.00      A     
ATOM    892  N   ILE A  61       3.377 -13.768 -15.375  0.00  0.00      A     
ATOM    893  HN  ILE A  61       2.520 -13.279 -15.143  0.00  0.00      A     
ATOM    894  CA  ILE A  61       4.600 -13.523 -14.557  0.00  0.00      A     
ATOM    895  HA  ILE A  61       5.312 -13.099 -15.267  0.00  0.00      A     
ATOM    896  CB  ILE A  61       4.484 -12.433 -13.452  0.00  0.00      A     
ATOM    897  HB  ILE A  61       5.510 -12.207 -13.161  0.00  0.00      A     
ATOM    898  CG2 ILE A  61       3.916 -11.125 -14.021  0.00  0.00      A     
ATOM    899 HG21 ILE A  61       4.052 -10.304 -13.319  0.00  0.00      A     
ATOM    900 HG22 ILE A  61       2.855 -11.236 -14.242  0.00  0.00      A     
ATOM    901 HG23 ILE A  61       4.455 -10.857 -14.923  0.00  0.00      A     
ATOM    902  CG1 ILE A  61       3.752 -12.843 -12.154  0.00  0.00      A     
ATOM    903 HG11 ILE A  61       4.193 -13.761 -11.770  0.00  0.00      A     
ATOM    904 HG12 ILE A  61       2.704 -13.034 -12.362  0.00  0.00      A     
ATOM    905  CD  ILE A  61       3.853 -11.804 -11.026  0.00  0.00      A     
ATOM    906  HD1 ILE A  61       3.331 -12.176 -10.148  0.00  0.00      A     
ATOM    907  HD2 ILE A  61       3.385 -10.864 -11.310  0.00  0.00      A     
ATOM    908  HD3 ILE A  61       4.899 -11.629 -10.773  0.00  0.00      A     
ATOM    909  C   ILE A  61       5.330 -14.780 -14.030  0.00  0.00      A     
ATOM    910  O   ILE A  61       6.555 -14.813 -14.178  0.00  0.00      A     
ATOM    911  N   PRO A  62       4.675 -15.863 -13.539  0.00  0.00      A     
ATOM    912  CD  PRO A  62       3.241 -16.046 -13.312  0.00  0.00      A     
ATOM    913  HD1 PRO A  62       2.637 -15.788 -14.178  0.00  0.00      A     
ATOM    914  HD2 PRO A  62       2.923 -15.464 -12.448  0.00  0.00      A     
ATOM    915  CG  PRO A  62       3.042 -17.528 -13.010  0.00  0.00      A     
ATOM    916  HG1 PRO A  62       2.193 -17.697 -12.348  0.00  0.00      A     
ATOM    917  HG2 PRO A  62       2.916 -18.077 -13.944  0.00  0.00      A     
ATOM    918  CB  PRO A  62       4.359 -17.932 -12.361  0.00  0.00      A     
ATOM    919  HB1 PRO A  62       4.341 -17.668 -11.304  0.00  0.00      A     
ATOM    920  HB2 PRO A  62       4.549 -19.000 -12.478  0.00  0.00      A     
ATOM    921  CA  PRO A  62       5.393 -17.064 -13.083  0.00  0.00      A     
ATOM    922  HA  PRO A  62       6.149 -16.769 -12.357  0.00  0.00      A     
ATOM    923  C   PRO A  62       6.119 -17.842 -14.197  0.00  0.00      A     
ATOM    924  O   PRO A  62       6.864 -18.771 -13.896  0.00  0.00      A     
ATOM    925  N   LYS A  63       5.963 -17.450 -15.471  0.00  0.00      A     
ATOM    926  HN  LYS A  63       5.315 -16.685 -15.631  0.00  0.00      A     
ATOM    927  CA  LYS A  63       6.580 -18.084 -16.656  0.00  0.00      A     
ATOM    928  HA  LYS A  63       7.287 -18.856 -16.348  0.00  0.00      A     
ATOM    929  CB  LYS A  63       5.479 -18.764 -17.492  0.00  0.00      A     
ATOM    930  HB1 LYS A  63       5.939 -19.255 -18.348  0.00  0.00      A     
ATOM    931  HB2 LYS A  63       4.783 -18.008 -17.863  0.00  0.00      A     
ATOM    932  CG  LYS A  63       4.691 -19.811 -16.689  0.00  0.00      A     
ATOM    933  HG1 LYS A  63       4.202 -19.329 -15.842  0.00  0.00      A     
ATOM    934  HG2 LYS A  63       5.374 -20.573 -16.314  0.00  0.00      A     
ATOM    935  CD  LYS A  63       3.610 -20.471 -17.549  0.00  0.00      A     
ATOM    936  HD1 LYS A  63       4.073 -21.095 -18.314  0.00  0.00      A     
ATOM    937  HD2 LYS A  63       3.010 -19.696 -18.029  0.00  0.00      A     
ATOM    938  CE  LYS A  63       2.709 -21.316 -16.647  0.00  0.00      A     
ATOM    939  HE1 LYS A  63       2.295 -20.667 -15.868  0.00  0.00      A     
ATOM    940  HE2 LYS A  63       3.311 -22.090 -16.158  0.00  0.00      A     
ATOM    941  NZ  LYS A  63       1.609 -21.931 -17.419  0.00  0.00      A     
ATOM    942  HZ1 LYS A  63       1.095 -21.227 -17.948  0.00  0.00      A     
ATOM    943  HZ2 LYS A  63       0.972 -22.432 -16.806  0.00  0.00      A     
ATOM    944  HZ3 LYS A  63       1.966 -22.609 -18.084  0.00  0.00      A     
ATOM    945  C   LYS A  63       7.387 -17.081 -17.483  0.00  0.00      A     
ATOM    946  O   LYS A  63       8.606 -17.208 -17.576  0.00  0.00      A     
ATOM    947  N   GLU A  64       6.748 -16.007 -17.938  0.00  0.00      A     
ATOM    948  HN  GLU A  64       5.751 -15.974 -17.754  0.00  0.00      A     
ATOM    949  CA  GLU A  64       7.326 -14.857 -18.667  0.00  0.00      A     
ATOM    950  HA  GLU A  64       7.821 -15.226 -19.567  0.00  0.00      A     
ATOM    951  CB  GLU A  64       6.167 -13.938 -19.094  0.00  0.00      A     
ATOM    952  HB1 GLU A  64       5.933 -13.279 -18.257  0.00  0.00      A     
ATOM    953  HB2 GLU A  64       5.278 -14.535 -19.300  0.00  0.00      A     
ATOM    954  CG  GLU A  64       6.460 -13.106 -20.349  0.00  0.00      A     
ATOM    955  HG1 GLU A  64       6.311 -13.728 -21.230  0.00  0.00      A     
ATOM    956  HG2 GLU A  64       7.494 -12.763 -20.351  0.00  0.00      A     
ATOM    957  CD  GLU A  64       5.533 -11.893 -20.390  0.00  0.00      A     
ATOM    958  OE1 GLU A  64       4.490 -11.898 -21.071  0.00  0.00      A     
ATOM    959  OE2 GLU A  64       5.773 -10.915 -19.642  0.00  0.00      A     
ATOM    960  C   GLU A  64       8.368 -14.033 -17.869  0.00  0.00      A     
ATOM    961  O   GLU A  64       9.082 -13.207 -18.435  0.00  0.00      A     
ATOM    962  N   GLN A  65       8.463 -14.249 -16.553  0.00  0.00      A     
ATOM    963  HN  GLN A  65       7.741 -14.820 -16.133  0.00  0.00      A     
ATOM    964  CA  GLN A  65       9.487 -13.693 -15.645  0.00  0.00      A     
ATOM    965  HA  GLN A  65      10.347 -13.363 -16.230  0.00  0.00      A     
ATOM    966  CB  GLN A  65       8.898 -12.475 -14.907  0.00  0.00      A     
ATOM    967  HB1 GLN A  65       9.639 -12.095 -14.202  0.00  0.00      A     
ATOM    968  HB2 GLN A  65       8.027 -12.808 -14.352  0.00  0.00      A     
ATOM    969  CG  GLN A  65       8.440 -11.305 -15.785  0.00  0.00      A     
ATOM    970  HG1 GLN A  65       7.718 -11.669 -16.513  0.00  0.00      A     
ATOM    971  HG2 GLN A  65       9.296 -10.875 -16.305  0.00  0.00      A     
ATOM    972  CD  GLN A  65       7.746 -10.216 -14.976  0.00  0.00      A     
ATOM    973  OE1 GLN A  65       7.767 -10.179 -13.758  0.00  0.00      A     
ATOM    974  NE2 GLN A  65       7.052  -9.294 -15.592  0.00  0.00      A     
ATOM    975 HE21 GLN A  65       6.668  -8.573 -15.012  0.00  0.00      A     
ATOM    976 HE22 GLN A  65       7.058  -9.231 -16.602  0.00  0.00      A     
ATOM    977  C   GLN A  65      10.012 -14.742 -14.624  0.00  0.00      A     
ATOM    978  O   GLN A  65      10.743 -14.399 -13.686  0.00  0.00      A     
ATOM    979  N   GLY A  66       9.631 -16.017 -14.798  0.00  0.00      A     
ATOM    980  HN  GLY A  66       9.114 -16.214 -15.642  0.00  0.00      A     
ATOM    981  CA  GLY A  66       9.837 -17.141 -13.864  0.00  0.00      A     
ATOM    982  HA1 GLY A  66      10.900 -17.237 -13.643  0.00  0.00      A     
ATOM    983  HA2 GLY A  66       9.522 -18.061 -14.355  0.00  0.00      A     
ATOM    984  C   GLY A  66       9.080 -17.038 -12.526  0.00  0.00      A     
ATOM    985  O   GLY A  66       8.606 -15.973 -12.136  0.00  0.00      A     
ATOM    986  N   VAL A  67       8.992 -18.131 -11.759  0.00  0.00      A     
ATOM    987  HN  VAL A  67       9.316 -19.011 -12.141  0.00  0.00      A     
ATOM    988  CA  VAL A  67       8.349 -18.140 -10.411  0.00  0.00      A     
ATOM    989  HA  VAL A  67       7.367 -17.678 -10.507  0.00  0.00      A     
ATOM    990  CB  VAL A  67       8.102 -19.559  -9.868  0.00  0.00      A     
ATOM    991  HB  VAL A  67       7.699 -19.482  -8.858  0.00  0.00      A     
ATOM    992  CG1 VAL A  67       7.069 -20.303 -10.716  0.00  0.00      A     
ATOM    993 HG11 VAL A  67       6.132 -19.749 -10.724  0.00  0.00      A     
ATOM    994 HG12 VAL A  67       6.885 -21.285 -10.282  0.00  0.00      A     
ATOM    995 HG13 VAL A  67       7.425 -20.431 -11.738  0.00  0.00      A     
ATOM    996  CG2 VAL A  67       9.376 -20.395  -9.813  0.00  0.00      A     
ATOM    997 HG21 VAL A  67      10.143 -19.879  -9.238  0.00  0.00      A     
ATOM    998 HG22 VAL A  67       9.750 -20.607 -10.814  0.00  0.00      A     
ATOM    999 HG23 VAL A  67       9.152 -21.339  -9.317  0.00  0.00      A     
ATOM   1000  C   VAL A  67       9.072 -17.305  -9.340  0.00  0.00      A     
ATOM   1001  O   VAL A  67       8.510 -17.023  -8.285  0.00  0.00      A     
ATOM   1002  N   LEU A  68      10.287 -16.823  -9.623  0.00  0.00      A     
ATOM   1003  HN  LEU A  68      10.729 -17.158 -10.463  0.00  0.00      A     
ATOM   1004  CA  LEU A  68      10.945 -15.736  -8.876  0.00  0.00      A     
ATOM   1005  HA  LEU A  68      10.968 -16.010  -7.820  0.00  0.00      A     
ATOM   1006  CB  LEU A  68      12.398 -15.629  -9.392  0.00  0.00      A     
ATOM   1007  HB1 LEU A  68      12.371 -15.393 -10.457  0.00  0.00      A     
ATOM   1008  HB2 LEU A  68      12.873 -16.604  -9.281  0.00  0.00      A     
ATOM   1009  CG  LEU A  68      13.287 -14.581  -8.689  0.00  0.00      A     
ATOM   1010  HG  LEU A  68      12.859 -13.589  -8.824  0.00  0.00      A     
ATOM   1011  CD1 LEU A  68      13.451 -14.854  -7.196  0.00  0.00      A     
ATOM   1012 HD11 LEU A  68      13.860 -15.852  -7.039  0.00  0.00      A     
ATOM   1013 HD12 LEU A  68      12.490 -14.776  -6.691  0.00  0.00      A     
ATOM   1014 HD13 LEU A  68      14.127 -14.119  -6.759  0.00  0.00      A     
ATOM   1015  CD2 LEU A  68      14.678 -14.571  -9.315  0.00  0.00      A     
ATOM   1016 HD21 LEU A  68      14.605 -14.374 -10.383  0.00  0.00      A     
ATOM   1017 HD22 LEU A  68      15.164 -15.534  -9.160  0.00  0.00      A     
ATOM   1018 HD23 LEU A  68      15.284 -13.790  -8.854  0.00  0.00      A     
ATOM   1019  C   LEU A  68      10.200 -14.383  -8.972  0.00  0.00      A     
ATOM   1020  O   LEU A  68      10.348 -13.533  -8.099  0.00  0.00      A     
ATOM   1021  N   SER A  69       9.398 -14.161 -10.020  0.00  0.00      A     
ATOM   1022  HN  SER A  69       9.268 -14.927 -10.671  0.00  0.00      A     
ATOM   1023  CA  SER A  69       8.723 -12.883 -10.348  0.00  0.00      A     
ATOM   1024  HA  SER A  69       9.489 -12.159 -10.605  0.00  0.00      A     
ATOM   1025  CB  SER A  69       7.855 -13.046 -11.585  0.00  0.00      A     
ATOM   1026  HB1 SER A  69       8.486 -13.392 -12.399  0.00  0.00      A     
ATOM   1027  HB2 SER A  69       7.405 -12.089 -11.852  0.00  0.00      A     
ATOM   1028  OG  SER A  69       6.851 -14.001 -11.342  0.00  0.00      A     
ATOM   1029  HG1 SER A  69       7.174 -14.828 -11.742  0.00  0.00      A     
ATOM   1030  C   SER A  69       7.857 -12.241  -9.261  0.00  0.00      A     
ATOM   1031  O   SER A  69       7.715 -11.017  -9.252  0.00  0.00      A     
ATOM   1032  N   PHE A  70       7.321 -13.022  -8.323  0.00  0.00      A     
ATOM   1033  HN  PHE A  70       7.388 -14.023  -8.444  0.00  0.00      A     
ATOM   1034  CA  PHE A  70       6.649 -12.500  -7.128  0.00  0.00      A     
ATOM   1035  HA  PHE A  70       5.911 -11.756  -7.431  0.00  0.00      A     
ATOM   1036  CB  PHE A  70       5.913 -13.655  -6.434  0.00  0.00      A     
ATOM   1037  HB1 PHE A  70       5.282 -13.244  -5.647  0.00  0.00      A     
ATOM   1038  HB2 PHE A  70       6.648 -14.297  -5.952  0.00  0.00      A     
ATOM   1039  CG  PHE A  70       5.048 -14.508  -7.351  0.00  0.00      A     
ATOM   1040  CD1 PHE A  70       3.965 -13.936  -8.046  0.00  0.00      A     
ATOM   1041  HD1 PHE A  70       3.752 -12.885  -7.936  0.00  0.00      A     
ATOM   1042  CE1 PHE A  70       3.148 -14.732  -8.870  0.00  0.00      A     
ATOM   1043  HE1 PHE A  70       2.304 -14.294  -9.385  0.00  0.00      A     
ATOM   1044  CZ  PHE A  70       3.419 -16.103  -9.014  0.00  0.00      A     
ATOM   1045  HZ  PHE A  70       2.782 -16.720  -9.632  0.00  0.00      A     
ATOM   1046  CE2 PHE A  70       4.514 -16.675  -8.344  0.00  0.00      A     
ATOM   1047  HE2 PHE A  70       4.723 -17.731  -8.447  0.00  0.00      A     
ATOM   1048  CD2 PHE A  70       5.326 -15.878  -7.516  0.00  0.00      A     
ATOM   1049  HD2 PHE A  70       6.158 -16.329  -6.997  0.00  0.00      A     
ATOM   1050  C   PHE A  70       7.626 -11.793  -6.164  0.00  0.00      A     
ATOM   1051  O   PHE A  70       7.336 -10.703  -5.682  0.00  0.00      A     
ATOM   1052  N   TRP A  71       8.817 -12.361  -5.942  0.00  0.00      A     
ATOM   1053  HN  TRP A  71       9.005 -13.241  -6.403  0.00  0.00      A     
ATOM   1054  CA  TRP A  71       9.856 -11.824  -5.042  0.00  0.00      A     
ATOM   1055  HA  TRP A  71       9.372 -11.215  -4.282  0.00  0.00      A     
ATOM   1056  CB  TRP A  71      10.519 -12.982  -4.287  0.00  0.00      A     
ATOM   1057  HB1 TRP A  71      11.346 -12.593  -3.690  0.00  0.00      A     
ATOM   1058  HB2 TRP A  71      10.930 -13.696  -5.003  0.00  0.00      A     
ATOM   1059  CG  TRP A  71       9.574 -13.694  -3.366  0.00  0.00      A     
ATOM   1060  CD1 TRP A  71       9.232 -13.275  -2.126  0.00  0.00      A     
ATOM   1061  HD1 TRP A  71       9.612 -12.379  -1.641  0.00  0.00      A     
ATOM   1062  NE1 TRP A  71       8.268 -14.118  -1.603  0.00  0.00      A     
ATOM   1063  HE1 TRP A  71       7.767 -13.931  -0.738  0.00  0.00      A     
ATOM   1064  CE2 TRP A  71       7.907 -15.097  -2.500  0.00  0.00      A     
ATOM   1065  CZ2 TRP A  71       6.946 -16.115  -2.459  0.00  0.00      A     
ATOM   1066  HZ2 TRP A  71       6.330 -16.246  -1.581  0.00  0.00      A     
ATOM   1067  CH2 TRP A  71       6.816 -16.973  -3.563  0.00  0.00      A     
ATOM   1068  HH2 TRP A  71       6.093 -17.779  -3.544  0.00  0.00      A     
ATOM   1069  CZ3 TRP A  71       7.644 -16.797  -4.685  0.00  0.00      A     
ATOM   1070  HZ3 TRP A  71       7.557 -17.479  -5.521  0.00  0.00      A     
ATOM   1071  CE3 TRP A  71       8.597 -15.758  -4.722  0.00  0.00      A     
ATOM   1072  HE3 TRP A  71       9.230 -15.641  -5.588  0.00  0.00      A     
ATOM   1073  CD2 TRP A  71       8.749 -14.875  -3.631  0.00  0.00      A     
ATOM   1074  C   TRP A  71      10.889 -10.906  -5.727  0.00  0.00      A     
ATOM   1075  O   TRP A  71      11.519 -10.095  -5.043  0.00  0.00      A     
ATOM   1076  N   ARG A  72      10.992 -10.967  -7.069  0.00  0.00      A     
ATOM   1077  HN  ARG A  72      10.478 -11.742  -7.479  0.00  0.00      A     
ATOM   1078  CA  ARG A  72      11.720 -10.085  -8.026  0.00  0.00      A     
ATOM   1079  HA  ARG A  72      12.791 -10.179  -7.840  0.00  0.00      A     
ATOM   1080  CB  ARG A  72      11.441 -10.589  -9.458  0.00  0.00      A     
ATOM   1081  HB1 ARG A  72      10.386 -10.414  -9.666  0.00  0.00      A     
ATOM   1082  HB2 ARG A  72      11.624 -11.662  -9.504  0.00  0.00      A     
ATOM   1083  CG  ARG A  72      12.280  -9.920 -10.564  0.00  0.00      A     
ATOM   1084  HG1 ARG A  72      13.311 -10.272 -10.516  0.00  0.00      A     
ATOM   1085  HG2 ARG A  72      12.290  -8.840 -10.422  0.00  0.00      A     
ATOM   1086  CD  ARG A  72      11.691 -10.189 -11.958  0.00  0.00      A     
ATOM   1087  HD1 ARG A  72      12.070  -9.427 -12.633  0.00  0.00      A     
ATOM   1088  HD2 ARG A  72      10.609 -10.062 -11.926  0.00  0.00      A     
ATOM   1089  NE  ARG A  72      12.015 -11.528 -12.488  0.00  0.00      A     
ATOM   1090  HE  ARG A  72      11.402 -12.295 -12.282  0.00  0.00      A     
ATOM   1091  CZ  ARG A  72      13.021 -11.840 -13.265  0.00  0.00      A     
ATOM   1092  NH1 ARG A  72      13.892 -11.020 -13.727  0.00  0.00      A     
ATOM   1093 HH11 ARG A  72      14.560 -11.381 -14.384  0.00  0.00      A     
ATOM   1094 HH12 ARG A  72      13.748 -10.018 -13.630  0.00  0.00      A     
ATOM   1095  NH2 ARG A  72      13.193 -13.052 -13.634  0.00  0.00      A     
ATOM   1096 HH21 ARG A  72      14.011 -13.246 -14.189  0.00  0.00      A     
ATOM   1097 HH22 ARG A  72      12.448 -13.721 -13.500  0.00  0.00      A     
ATOM   1098  C   ARG A  72      11.382  -8.590  -7.870  0.00  0.00      A     
ATOM   1099  O   ARG A  72      10.672  -7.997  -8.678  0.00  0.00      A     
ATOM   1100  N   GLY A  73      11.835  -8.001  -6.770  0.00  0.00      A     
ATOM   1101  HN  GLY A  73      12.337  -8.602  -6.128  0.00  0.00      A     
ATOM   1102  CA  GLY A  73      11.545  -6.618  -6.377  0.00  0.00      A     
ATOM   1103  HA1 GLY A  73      11.081  -6.085  -7.202  0.00  0.00      A     
ATOM   1104  HA2 GLY A  73      12.481  -6.119  -6.144  0.00  0.00      A     
ATOM   1105  C   GLY A  73      10.653  -6.436  -5.151  0.00  0.00      A     
ATOM   1106  O   GLY A  73      10.254  -5.306  -4.900  0.00  0.00      A     
ATOM   1107  N   ASN A  74      10.360  -7.481  -4.373  0.00  0.00      A     
ATOM   1108  HN  ASN A  74      10.686  -8.397  -4.658  0.00  0.00      A     
ATOM   1109  CA  ASN A  74       9.605  -7.367  -3.115  0.00  0.00      A     
ATOM   1110  HA  ASN A  74       9.120  -6.395  -3.065  0.00  0.00      A     
ATOM   1111  CB  ASN A  74       8.479  -8.425  -3.114  0.00  0.00      A     
ATOM   1112  HB1 ASN A  74       8.760  -9.282  -3.715  0.00  0.00      A     
ATOM   1113  HB2 ASN A  74       7.577  -7.991  -3.542  0.00  0.00      A     
ATOM   1114  CG  ASN A  74       8.152  -8.932  -1.724  0.00  0.00      A     
ATOM   1115  OD1 ASN A  74       8.567  -9.998  -1.318  0.00  0.00      A     
ATOM   1116  ND2 ASN A  74       7.499  -8.139  -0.928  0.00  0.00      A     
ATOM   1117 HD21 ASN A  74       7.419  -8.436   0.038  0.00  0.00      A     
ATOM   1118 HD22 ASN A  74       7.309  -7.191  -1.247  0.00  0.00      A     
ATOM   1119  C   ASN A  74      10.487  -7.435  -1.849  0.00  0.00      A     
ATOM   1120  O   ASN A  74      10.351  -6.589  -0.972  0.00  0.00      A     
ATOM   1121  N   LEU A  75      11.377  -8.429  -1.753  0.00  0.00      A     
ATOM   1122  HN  LEU A  75      11.438  -9.049  -2.548  0.00  0.00      A     
ATOM   1123  CA  LEU A  75      11.911  -8.973  -0.485  0.00  0.00      A     
ATOM   1124  HA  LEU A  75      11.048  -9.327   0.082  0.00  0.00      A     
ATOM   1125  CB  LEU A  75      12.752 -10.203  -0.886  0.00  0.00      A     
ATOM   1126  HB1 LEU A  75      13.645  -9.862  -1.410  0.00  0.00      A     
ATOM   1127  HB2 LEU A  75      12.161 -10.793  -1.590  0.00  0.00      A     
ATOM   1128  CG  LEU A  75      13.190 -11.151   0.243  0.00  0.00      A     
ATOM   1129  HG  LEU A  75      13.938 -10.657   0.860  0.00  0.00      A     
ATOM   1130  CD1 LEU A  75      12.032 -11.610   1.121  0.00  0.00      A     
ATOM   1131 HD11 LEU A  75      11.621 -10.774   1.682  0.00  0.00      A     
ATOM   1132 HD12 LEU A  75      12.382 -12.356   1.834  0.00  0.00      A     
ATOM   1133 HD13 LEU A  75      11.256 -12.047   0.497  0.00  0.00      A     
ATOM   1134  CD2 LEU A  75      13.794 -12.404  -0.384  0.00  0.00      A     
ATOM   1135 HD21 LEU A  75      13.051 -12.925  -0.989  0.00  0.00      A     
ATOM   1136 HD22 LEU A  75      14.136 -13.076   0.402  0.00  0.00      A     
ATOM   1137 HD23 LEU A  75      14.646 -12.131  -1.006  0.00  0.00      A     
ATOM   1138  C   LEU A  75      12.649  -7.986   0.466  0.00  0.00      A     
ATOM   1139  O   LEU A  75      12.838  -8.263   1.650  0.00  0.00      A     
ATOM   1140  N   ALA A  76      12.995  -6.794  -0.020  0.00  0.00      A     
ATOM   1141  HN  ALA A  76      12.776  -6.629  -0.988  0.00  0.00      A     
ATOM   1142  CA  ALA A  76      13.431  -5.643   0.777  0.00  0.00      A     
ATOM   1143  HA  ALA A  76      14.261  -5.941   1.420  0.00  0.00      A     
ATOM   1144  CB  ALA A  76      13.926  -4.600  -0.207  0.00  0.00      A     
ATOM   1145  HB1 ALA A  76      14.731  -5.004  -0.822  0.00  0.00      A     
ATOM   1146  HB2 ALA A  76      14.277  -3.727   0.344  0.00  0.00      A     
ATOM   1147  HB3 ALA A  76      13.080  -4.303  -0.823  0.00  0.00      A     
ATOM   1148  C   ALA A  76      12.351  -4.988   1.671  0.00  0.00      A     
ATOM   1149  O   ALA A  76      12.698  -4.326   2.648  0.00  0.00      A     
ATOM   1150  N   ASN A  77      11.054  -5.195   1.405  0.00  0.00      A     
ATOM   1151  HN  ASN A  77      10.812  -5.709   0.564  0.00  0.00      A     
ATOM   1152  CA  ASN A  77       9.958  -4.711   2.261  0.00  0.00      A     
ATOM   1153  HA  ASN A  77      10.078  -3.629   2.345  0.00  0.00      A     
ATOM   1154  CB  ASN A  77       8.621  -5.007   1.538  0.00  0.00      A     
ATOM   1155  HB1 ASN A  77       8.377  -6.065   1.624  0.00  0.00      A     
ATOM   1156  HB2 ASN A  77       8.733  -4.789   0.478  0.00  0.00      A     
ATOM   1157  CG  ASN A  77       7.440  -4.184   2.029  0.00  0.00      A     
ATOM   1158  OD1 ASN A  77       6.389  -4.692   2.403  0.00  0.00      A     
ATOM   1159  ND2 ASN A  77       7.552  -2.882   2.044  0.00  0.00      A     
ATOM   1160 HD21 ASN A  77       6.769  -2.355   2.416  0.00  0.00      A     
ATOM   1161 HD22 ASN A  77       8.386  -2.429   1.683  0.00  0.00      A     
ATOM   1162  C   ASN A  77      10.042  -5.264   3.713  0.00  0.00      A     
ATOM   1163  O   ASN A  77       9.482  -4.672   4.635  0.00  0.00      A     
ATOM   1164  N   VAL A  78      10.798  -6.359   3.905  0.00  0.00      A     
ATOM   1165  HN  VAL A  78      11.139  -6.807   3.064  0.00  0.00      A     
ATOM   1166  CA  VAL A  78      11.352  -6.862   5.186  0.00  0.00      A     
ATOM   1167  HA  VAL A  78      10.563  -6.938   5.931  0.00  0.00      A     
ATOM   1168  CB  VAL A  78      11.988  -8.256   4.993  0.00  0.00      A     
ATOM   1169  HB  VAL A  78      12.836  -8.149   4.323  0.00  0.00      A     
ATOM   1170  CG1 VAL A  78      12.498  -8.833   6.318  0.00  0.00      A     
ATOM   1171 HG11 VAL A  78      13.330  -8.244   6.702  0.00  0.00      A     
ATOM   1172 HG12 VAL A  78      12.852  -9.851   6.164  0.00  0.00      A     
ATOM   1173 HG13 VAL A  78      11.699  -8.833   7.057  0.00  0.00      A     
ATOM   1174  CG2 VAL A  78      11.046  -9.276   4.356  0.00  0.00      A     
ATOM   1175 HG21 VAL A  78      10.685  -8.928   3.389  0.00  0.00      A     
ATOM   1176 HG22 VAL A  78      10.202  -9.468   5.009  0.00  0.00      A     
ATOM   1177 HG23 VAL A  78      11.584 -10.209   4.188  0.00  0.00      A     
ATOM   1178  C   VAL A  78      12.457  -5.961   5.751  0.00  0.00      A     
ATOM   1179  O   VAL A  78      12.349  -5.472   6.866  0.00  0.00      A     
ATOM   1180  N   ILE A  79      13.526  -5.728   4.983  0.00  0.00      A     
ATOM   1181  HN  ILE A  79      13.507  -6.131   4.058  0.00  0.00      A     
ATOM   1182  CA  ILE A  79      14.757  -4.999   5.373  0.00  0.00      A     
ATOM   1183  HA  ILE A  79      15.145  -5.463   6.281  0.00  0.00      A     
ATOM   1184  CB  ILE A  79      15.835  -5.167   4.267  0.00  0.00      A     
ATOM   1185  HB  ILE A  79      15.539  -4.576   3.398  0.00  0.00      A     
ATOM   1186  CG2 ILE A  79      17.183  -4.642   4.778  0.00  0.00      A     
ATOM   1187 HG21 ILE A  79      17.927  -4.656   3.982  0.00  0.00      A     
ATOM   1188 HG22 ILE A  79      17.536  -5.250   5.613  0.00  0.00      A     
ATOM   1189 HG23 ILE A  79      17.078  -3.613   5.104  0.00  0.00      A     
ATOM   1190  CG1 ILE A  79      15.987  -6.647   3.823  0.00  0.00      A     
ATOM   1191 HG11 ILE A  79      15.044  -6.997   3.406  0.00  0.00      A     
ATOM   1192 HG12 ILE A  79      16.211  -7.260   4.697  0.00  0.00      A     
ATOM   1193  CD  ILE A  79      17.053  -6.923   2.754  0.00  0.00      A     
ATOM   1194  HD1 ILE A  79      16.980  -7.964   2.436  0.00  0.00      A     
ATOM   1195  HD2 ILE A  79      18.053  -6.760   3.156  0.00  0.00      A     
ATOM   1196  HD3 ILE A  79      16.892  -6.280   1.890  0.00  0.00      A     
ATOM   1197  C   ILE A  79      14.486  -3.513   5.721  0.00  0.00      A     
ATOM   1198  O   ILE A  79      15.111  -2.945   6.622  0.00  0.00      A     
ATOM   1199  N   ARG A  80      13.443  -2.931   5.105  0.00  0.00      A     
ATOM   1200  HN  ARG A  80      13.070  -3.453   4.315  0.00  0.00      A     
ATOM   1201  CA  ARG A  80      12.727  -1.691   5.500  0.00  0.00      A     
ATOM   1202  HA  ARG A  80      13.343  -0.824   5.258  0.00  0.00      A     
ATOM   1203  CB  ARG A  80      11.422  -1.653   4.672  0.00  0.00      A     
ATOM   1204  HB1 ARG A  80      10.840  -2.530   4.953  0.00  0.00      A     
ATOM   1205  HB2 ARG A  80      11.675  -1.761   3.616  0.00  0.00      A     
ATOM   1206  CG  ARG A  80      10.514  -0.412   4.823  0.00  0.00      A     
ATOM   1207  HG1 ARG A  80      10.940   0.424   4.270  0.00  0.00      A     
ATOM   1208  HG2 ARG A  80      10.422  -0.132   5.869  0.00  0.00      A     
ATOM   1209  CD  ARG A  80       9.108  -0.740   4.294  0.00  0.00      A     
ATOM   1210  HD1 ARG A  80       8.653  -1.473   4.963  0.00  0.00      A     
ATOM   1211  HD2 ARG A  80       9.203  -1.227   3.330  0.00  0.00      A     
ATOM   1212  NE  ARG A  80       8.208   0.432   4.195  0.00  0.00      A     
ATOM   1213  HE  ARG A  80       7.883   0.846   5.048  0.00  0.00      A     
ATOM   1214  CZ  ARG A  80       7.606   0.884   3.115  0.00  0.00      A     
ATOM   1215  NH1 ARG A  80       7.895   0.558   1.911  0.00  0.00      A     
ATOM   1216 HH11 ARG A  80       8.635  -0.102   1.708  0.00  0.00      A     
ATOM   1217 HH12 ARG A  80       7.272   0.918   1.185  0.00  0.00      A     
ATOM   1218  NH2 ARG A  80       6.622   1.703   3.173  0.00  0.00      A     
ATOM   1219 HH21 ARG A  80       6.159   1.826   2.273  0.00  0.00      A     
ATOM   1220 HH22 ARG A  80       6.107   1.835   4.020  0.00  0.00      A     
ATOM   1221  C   ARG A  80      12.399  -1.606   7.000  0.00  0.00      A     
ATOM   1222  O   ARG A  80      12.412  -0.519   7.579  0.00  0.00      A     
ATOM   1223  N   TYR A  81      12.052  -2.733   7.623  0.00  0.00      A     
ATOM   1224  HN  TYR A  81      12.132  -3.599   7.101  0.00  0.00      A     
ATOM   1225  CA  TYR A  81      11.447  -2.798   8.958  0.00  0.00      A     
ATOM   1226  HA  TYR A  81      10.568  -2.154   8.965  0.00  0.00      A     
ATOM   1227  CB  TYR A  81      10.965  -4.226   9.236  0.00  0.00      A     
ATOM   1228  HB1 TYR A  81      11.824  -4.878   9.404  0.00  0.00      A     
ATOM   1229  HB2 TYR A  81      10.438  -4.596   8.355  0.00  0.00      A     
ATOM   1230  CG  TYR A  81      10.025  -4.337  10.417  0.00  0.00      A     
ATOM   1231  CD1 TYR A  81      10.523  -4.403  11.733  0.00  0.00      A     
ATOM   1232  HD1 TYR A  81      11.589  -4.370  11.922  0.00  0.00      A     
ATOM   1233  CE1 TYR A  81       9.630  -4.522  12.814  0.00  0.00      A     
ATOM   1234  HE1 TYR A  81      10.001  -4.561  13.826  0.00  0.00      A     
ATOM   1235  CZ  TYR A  81       8.243  -4.621  12.583  0.00  0.00      A     
ATOM   1236  OH  TYR A  81       7.383  -4.805  13.616  0.00  0.00      A     
ATOM   1237  HH  TYR A  81       6.471  -4.844  13.302  0.00  0.00      A     
ATOM   1238  CE2 TYR A  81       7.748  -4.533  11.266  0.00  0.00      A     
ATOM   1239  HE2 TYR A  81       6.687  -4.571  11.090  0.00  0.00      A     
ATOM   1240  CD2 TYR A  81       8.638  -4.373  10.189  0.00  0.00      A     
ATOM   1241  HD2 TYR A  81       8.258  -4.295   9.183  0.00  0.00      A     
ATOM   1242  C   TYR A  81      12.357  -2.326  10.098  0.00  0.00      A     
ATOM   1243  O   TYR A  81      11.896  -1.575  10.948  0.00  0.00      A     
ATOM   1244  N   PHE A  82      13.635  -2.714  10.122  0.00  0.00      A     
ATOM   1245  HN  PHE A  82      13.970  -3.313   9.381  0.00  0.00      A     
ATOM   1246  CA  PHE A  82      14.540  -2.398  11.242  0.00  0.00      A     
ATOM   1247  HA  PHE A  82      14.069  -2.775  12.152  0.00  0.00      A     
ATOM   1248  CB  PHE A  82      15.836  -3.216  11.067  0.00  0.00      A     
ATOM   1249  HB1 PHE A  82      16.299  -3.009  10.106  0.00  0.00      A     
ATOM   1250  HB2 PHE A  82      15.547  -4.268  11.023  0.00  0.00      A     
ATOM   1251  CG  PHE A  82      16.891  -3.074  12.150  0.00  0.00      A     
ATOM   1252  CD1 PHE A  82      17.713  -1.931  12.210  0.00  0.00      A     
ATOM   1253  HD1 PHE A  82      17.577  -1.124  11.506  0.00  0.00      A     
ATOM   1254  CE1 PHE A  82      18.729  -1.839  13.179  0.00  0.00      A     
ATOM   1255  HE1 PHE A  82      19.358  -0.960  13.223  0.00  0.00      A     
ATOM   1256  CZ  PHE A  82      18.937  -2.893  14.086  0.00  0.00      A     
ATOM   1257  HZ  PHE A  82      19.719  -2.824  14.829  0.00  0.00      A     
ATOM   1258  CE2 PHE A  82      18.131  -4.042  14.020  0.00  0.00      A     
ATOM   1259  HE2 PHE A  82      18.290  -4.854  14.719  0.00  0.00      A     
ATOM   1260  CD2 PHE A  82      17.114  -4.132  13.053  0.00  0.00      A     
ATOM   1261  HD2 PHE A  82      16.509  -5.026  12.998  0.00  0.00      A     
ATOM   1262  C   PHE A  82      14.705  -0.870  11.485  0.00  0.00      A     
ATOM   1263  O   PHE A  82      14.404  -0.417  12.592  0.00  0.00      A     
ATOM   1264  N   PRO A  83      15.031  -0.025  10.477  0.00  0.00      A     
ATOM   1265  CD  PRO A  83      15.636  -0.360   9.195  0.00  0.00      A     
ATOM   1266  HD1 PRO A  83      14.862  -0.595   8.465  0.00  0.00      A     
ATOM   1267  HD2 PRO A  83      16.350  -1.173   9.267  0.00  0.00      A     
ATOM   1268  CG  PRO A  83      16.387   0.898   8.777  0.00  0.00      A     
ATOM   1269  HG1 PRO A  83      17.351   0.927   9.287  0.00  0.00      A     
ATOM   1270  HG2 PRO A  83      16.523   0.951   7.699  0.00  0.00      A     
ATOM   1271  CB  PRO A  83      15.500   2.020   9.302  0.00  0.00      A     
ATOM   1272  HB1 PRO A  83      16.074   2.927   9.496  0.00  0.00      A     
ATOM   1273  HB2 PRO A  83      14.708   2.220   8.580  0.00  0.00      A     
ATOM   1274  CA  PRO A  83      14.907   1.439  10.592  0.00  0.00      A     
ATOM   1275  HA  PRO A  83      15.507   1.775  11.439  0.00  0.00      A     
ATOM   1276  C   PRO A  83      13.469   1.955  10.782  0.00  0.00      A     
ATOM   1277  O   PRO A  83      13.259   2.951  11.474  0.00  0.00      A     
ATOM   1278  N   THR A  84      12.459   1.289  10.200  0.00  0.00      A     
ATOM   1279  HN  THR A  84      12.681   0.473   9.646  0.00  0.00      A     
ATOM   1280  CA  THR A  84      11.036   1.660  10.416  0.00  0.00      A     
ATOM   1281  HA  THR A  84      10.914   2.704  10.139  0.00  0.00      A     
ATOM   1282  CB  THR A  84      10.039   0.856   9.564  0.00  0.00      A     
ATOM   1283  HB  THR A  84      10.094  -0.200   9.818  0.00  0.00      A     
ATOM   1284  CG2 THR A  84       8.591   1.324   9.702  0.00  0.00      A     
ATOM   1285 HG21 THR A  84       7.963   0.767   9.008  0.00  0.00      A     
ATOM   1286 HG22 THR A  84       8.517   2.388   9.479  0.00  0.00      A     
ATOM   1287 HG23 THR A  84       8.225   1.140  10.712  0.00  0.00      A     
ATOM   1288  OG1 THR A  84      10.328   1.029   8.201  0.00  0.00      A     
ATOM   1289  HG1 THR A  84      11.167   0.567   8.020  0.00  0.00      A     
ATOM   1290  C   THR A  84      10.623   1.542  11.880  0.00  0.00      A     
ATOM   1291  O   THR A  84       9.930   2.422  12.374  0.00  0.00      A     
ATOM   1292  N   GLN A  85      11.086   0.517  12.601  0.00  0.00      A     
ATOM   1293  HN  GLN A  85      11.630  -0.191  12.118  0.00  0.00      A     
ATOM   1294  CA  GLN A  85      10.827   0.310  14.033  0.00  0.00      A     
ATOM   1295  HA  GLN A  85       9.752   0.373  14.194  0.00  0.00      A     
ATOM   1296  CB  GLN A  85      11.279  -1.108  14.417  0.00  0.00      A     
ATOM   1297  HB1 GLN A  85      12.351  -1.095  14.608  0.00  0.00      A     
ATOM   1298  HB2 GLN A  85      11.103  -1.796  13.588  0.00  0.00      A     
ATOM   1299  CG  GLN A  85      10.535  -1.644  15.652  0.00  0.00      A     
ATOM   1300  HG1 GLN A  85      10.418  -0.868  16.408  0.00  0.00      A     
ATOM   1301  HG2 GLN A  85      11.139  -2.439  16.085  0.00  0.00      A     
ATOM   1302  CD  GLN A  85       9.173  -2.249  15.325  0.00  0.00      A     
ATOM   1303  OE1 GLN A  85       8.443  -1.841  14.429  0.00  0.00      A     
ATOM   1304  NE2 GLN A  85       8.809  -3.308  16.000  0.00  0.00      A     
ATOM   1305 HE21 GLN A  85       7.979  -3.788  15.707  0.00  0.00      A     
ATOM   1306 HE22 GLN A  85       9.356  -3.591  16.815  0.00  0.00      A     
ATOM   1307  C   GLN A  85      11.490   1.375  14.933  0.00  0.00      A     
ATOM   1308  O   GLN A  85      10.894   1.807  15.918  0.00  0.00      A     
ATOM   1309  N   ALA A  86      12.667   1.888  14.554  0.00  0.00      A     
ATOM   1310  HN  ALA A  86      13.151   1.460  13.777  0.00  0.00      A     
ATOM   1311  CA  ALA A  86      13.250   3.083  15.177  0.00  0.00      A     
ATOM   1312  HA  ALA A  86      13.325   2.909  16.252  0.00  0.00      A     
ATOM   1313  CB  ALA A  86      14.668   3.277  14.623  0.00  0.00      A     
ATOM   1314  HB1 ALA A  86      15.170   4.074  15.173  0.00  0.00      A     
ATOM   1315  HB2 ALA A  86      14.636   3.541  13.567  0.00  0.00      A     
ATOM   1316  HB3 ALA A  86      15.240   2.355  14.735  0.00  0.00      A     
ATOM   1317  C   ALA A  86      12.362   4.337  14.984  0.00  0.00      A     
ATOM   1318  O   ALA A  86      11.956   4.970  15.960  0.00  0.00      A     
ATOM   1319  N   LEU A  87      11.965   4.634  13.736  0.00  0.00      A     
ATOM   1320  HN  LEU A  87      12.353   4.066  12.988  0.00  0.00      A     
ATOM   1321  CA  LEU A  87      10.939   5.637  13.378  0.00  0.00      A     
ATOM   1322  HA  LEU A  87      11.323   6.627  13.632  0.00  0.00      A     
ATOM   1323  CB  LEU A  87      10.747   5.572  11.836  0.00  0.00      A     
ATOM   1324  HB1 LEU A  87      11.032   4.576  11.504  0.00  0.00      A     
ATOM   1325  HB2 LEU A  87      11.463   6.252  11.377  0.00  0.00      A     
ATOM   1326  CG  LEU A  87       9.347   5.836  11.236  0.00  0.00      A     
ATOM   1327  HG  LEU A  87       8.622   5.162  11.691  0.00  0.00      A     
ATOM   1328  CD1 LEU A  87       8.854   7.273  11.394  0.00  0.00      A     
ATOM   1329 HD11 LEU A  87       7.891   7.375  10.896  0.00  0.00      A     
ATOM   1330 HD12 LEU A  87       9.560   7.970  10.949  0.00  0.00      A     
ATOM   1331 HD13 LEU A  87       8.722   7.511  12.444  0.00  0.00      A     
ATOM   1332  CD2 LEU A  87       9.364   5.562   9.732  0.00  0.00      A     
ATOM   1333 HD21 LEU A  87       9.694   4.542   9.545  0.00  0.00      A     
ATOM   1334 HD22 LEU A  87      10.032   6.256   9.226  0.00  0.00      A     
ATOM   1335 HD23 LEU A  87       8.357   5.674   9.330  0.00  0.00      A     
ATOM   1336  C   LEU A  87       9.635   5.469  14.193  0.00  0.00      A     
ATOM   1337  O   LEU A  87       9.079   6.458  14.681  0.00  0.00      A     
ATOM   1338  N   ASN A  88       9.190   4.222  14.383  0.00  0.00      A     
ATOM   1339  HN  ASN A  88       9.710   3.484  13.920  0.00  0.00      A     
ATOM   1340  CA  ASN A  88       7.955   3.826  15.064  0.00  0.00      A     
ATOM   1341  HA  ASN A  88       7.146   4.297  14.513  0.00  0.00      A     
ATOM   1342  CB  ASN A  88       7.801   2.297  14.945  0.00  0.00      A     
ATOM   1343  HB1 ASN A  88       8.364   1.803  15.736  0.00  0.00      A     
ATOM   1344  HB2 ASN A  88       8.165   1.948  13.986  0.00  0.00      A     
ATOM   1345  CG  ASN A  88       6.365   1.851  15.008  0.00  0.00      A     
ATOM   1346  OD1 ASN A  88       5.483   2.462  14.426  0.00  0.00      A     
ATOM   1347  ND2 ASN A  88       6.055   0.802  15.702  0.00  0.00      A     
ATOM   1348 HD21 ASN A  88       5.080   0.538  15.734  0.00  0.00      A     
ATOM   1349 HD22 ASN A  88       6.763   0.317  16.250  0.00  0.00      A     
ATOM   1350  C   ASN A  88       7.811   4.315  16.522  0.00  0.00      A     
ATOM   1351  O   ASN A  88       6.690   4.397  17.025  0.00  0.00      A     
ATOM   1352  N   PHE A  89       8.913   4.731  17.150  0.00  0.00      A     
ATOM   1353  HN  PHE A  89       9.796   4.570  16.682  0.00  0.00      A     
ATOM   1354  CA  PHE A  89       8.914   5.471  18.417  0.00  0.00      A     
ATOM   1355  HA  PHE A  89       7.891   5.692  18.725  0.00  0.00      A     
ATOM   1356  CB  PHE A  89       9.563   4.602  19.505  0.00  0.00      A     
ATOM   1357  HB1 PHE A  89       9.578   5.172  20.435  0.00  0.00      A     
ATOM   1358  HB2 PHE A  89      10.601   4.411  19.227  0.00  0.00      A     
ATOM   1359  CG  PHE A  89       8.883   3.274  19.792  0.00  0.00      A     
ATOM   1360  CD1 PHE A  89       7.539   3.242  20.215  0.00  0.00      A     
ATOM   1361  HD1 PHE A  89       6.965   4.156  20.272  0.00  0.00      A     
ATOM   1362  CE1 PHE A  89       6.945   2.024  20.591  0.00  0.00      A     
ATOM   1363  HE1 PHE A  89       5.914   2.004  20.924  0.00  0.00      A     
ATOM   1364  CZ  PHE A  89       7.692   0.835  20.557  0.00  0.00      A     
ATOM   1365  HZ  PHE A  89       7.235  -0.099  20.862  0.00  0.00      A     
ATOM   1366  CE2 PHE A  89       9.030   0.859  20.128  0.00  0.00      A     
ATOM   1367  HE2 PHE A  89       9.608  -0.058  20.110  0.00  0.00      A     
ATOM   1368  CD2 PHE A  89       9.620   2.074  19.734  0.00  0.00      A     
ATOM   1369  HD2 PHE A  89      10.653   2.086  19.412  0.00  0.00      A     
ATOM   1370  C   PHE A  89       9.627   6.829  18.301  0.00  0.00      A     
ATOM   1371  O   PHE A  89       9.006   7.865  18.538  0.00  0.00      A     
ATOM   1372  N   ALA A  90      10.897   6.840  17.873  0.00  0.00      A     
ATOM   1373  HN  ALA A  90      11.304   5.965  17.564  0.00  0.00      A     
ATOM   1374  CA  ALA A  90      11.792   8.006  17.911  0.00  0.00      A     
ATOM   1375  HA  ALA A  90      11.833   8.363  18.942  0.00  0.00      A     
ATOM   1376  CB  ALA A  90      13.200   7.535  17.522  0.00  0.00      A     
ATOM   1377  HB1 ALA A  90      13.910   8.351  17.666  0.00  0.00      A     
ATOM   1378  HB2 ALA A  90      13.219   7.235  16.474  0.00  0.00      A     
ATOM   1379  HB3 ALA A  90      13.500   6.692  18.147  0.00  0.00      A     
ATOM   1380  C   ALA A  90      11.355   9.217  17.059  0.00  0.00      A     
ATOM   1381  O   ALA A  90      11.805  10.332  17.312  0.00  0.00      A     
ATOM   1382  N   PHE A  91      10.445   9.023  16.095  0.00  0.00      A     
ATOM   1383  HN  PHE A  91      10.152   8.073  15.922  0.00  0.00      A     
ATOM   1384  CA  PHE A  91       9.814  10.123  15.352  0.00  0.00      A     
ATOM   1385  HA  PHE A  91      10.138  11.075  15.775  0.00  0.00      A     
ATOM   1386  CB  PHE A  91      10.260  10.101  13.880  0.00  0.00      A     
ATOM   1387  HB1 PHE A  91       9.852  10.981  13.387  0.00  0.00      A     
ATOM   1388  HB2 PHE A  91       9.814   9.228  13.408  0.00  0.00      A     
ATOM   1389  CG  PHE A  91      11.758  10.084  13.613  0.00  0.00      A     
ATOM   1390  CD1 PHE A  91      12.282   9.206  12.645  0.00  0.00      A     
ATOM   1391  HD1 PHE A  91      11.624   8.546  12.106  0.00  0.00      A     
ATOM   1392  CE1 PHE A  91      13.661   9.187  12.369  0.00  0.00      A     
ATOM   1393  HE1 PHE A  91      14.058   8.510  11.624  0.00  0.00      A     
ATOM   1394  CZ  PHE A  91      14.527  10.047  13.065  0.00  0.00      A     
ATOM   1395  HZ  PHE A  91      15.589  10.024  12.861  0.00  0.00      A     
ATOM   1396  CE2 PHE A  91      14.011  10.932  14.027  0.00  0.00      A     
ATOM   1397  HE2 PHE A  91      14.675  11.588  14.572  0.00  0.00      A     
ATOM   1398  CD2 PHE A  91      12.629  10.958  14.293  0.00  0.00      A     
ATOM   1399  HD2 PHE A  91      12.246  11.640  15.039  0.00  0.00      A     
ATOM   1400  C   PHE A  91       8.280  10.136  15.461  0.00  0.00      A     
ATOM   1401  O   PHE A  91       7.705  11.224  15.557  0.00  0.00      A     
ATOM   1402  N   LYS A  92       7.610   8.969  15.500  0.00  0.00      A     
ATOM   1403  HN  LYS A  92       8.143   8.110  15.397  0.00  0.00      A     
ATOM   1404  CA  LYS A  92       6.138   8.880  15.635  0.00  0.00      A     
ATOM   1405  HA  LYS A  92       5.692   9.481  14.847  0.00  0.00      A     
ATOM   1406  CB  LYS A  92       5.631   7.441  15.456  0.00  0.00      A     
ATOM   1407  HB1 LYS A  92       4.591   7.405  15.788  0.00  0.00      A     
ATOM   1408  HB2 LYS A  92       6.208   6.769  16.090  0.00  0.00      A     
ATOM   1409  CG  LYS A  92       5.680   6.958  13.995  0.00  0.00      A     
ATOM   1410  HG1 LYS A  92       6.708   6.731  13.718  0.00  0.00      A     
ATOM   1411  HG2 LYS A  92       5.303   7.737  13.333  0.00  0.00      A     
ATOM   1412  CD  LYS A  92       4.806   5.710  13.825  0.00  0.00      A     
ATOM   1413  HD1 LYS A  92       3.761   5.988  13.970  0.00  0.00      A     
ATOM   1414  HD2 LYS A  92       5.070   4.990  14.598  0.00  0.00      A     
ATOM   1415  CE  LYS A  92       4.969   5.070  12.440  0.00  0.00      A     
ATOM   1416  HE1 LYS A  92       6.031   4.884  12.248  0.00  0.00      A     
ATOM   1417  HE2 LYS A  92       4.610   5.766  11.676  0.00  0.00      A     
ATOM   1418  NZ  LYS A  92       4.215   3.796  12.370  0.00  0.00      A     
ATOM   1419  HZ1 LYS A  92       4.237   3.385  11.441  0.00  0.00      A     
ATOM   1420  HZ2 LYS A  92       3.248   3.912  12.670  0.00  0.00      A     
ATOM   1421  HZ3 LYS A  92       4.617   3.114  13.010  0.00  0.00      A     
ATOM   1422  C   LYS A  92       5.559   9.487  16.919  0.00  0.00      A     
ATOM   1423  O   LYS A  92       4.515  10.129  16.835  0.00  0.00      A     
ATOM   1424  N   ASP A  93       6.228   9.378  18.069  0.00  0.00      A     
ATOM   1425  HN  ASP A  93       7.081   8.834  18.102  0.00  0.00      A     
ATOM   1426  CA  ASP A  93       5.722  10.003  19.306  0.00  0.00      A     
ATOM   1427  HA  ASP A  93       4.698   9.654  19.457  0.00  0.00      A     
ATOM   1428  CB  ASP A  93       6.553   9.537  20.511  0.00  0.00      A     
ATOM   1429  HB1 ASP A  93       7.509  10.065  20.526  0.00  0.00      A     
ATOM   1430  HB2 ASP A  93       6.756   8.468  20.414  0.00  0.00      A     
ATOM   1431  CG  ASP A  93       5.795   9.759  21.823  0.00  0.00      A     
ATOM   1432  OD1 ASP A  93       4.706   9.160  21.987  0.00  0.00      A     
ATOM   1433  OD2 ASP A  93       6.257  10.533  22.685  0.00  0.00      A     
ATOM   1434  C   ASP A  93       5.653  11.545  19.204  0.00  0.00      A     
ATOM   1435  O   ASP A  93       4.633  12.146  19.534  0.00  0.00      A     
ATOM   1436  N   LYS A  94       6.668  12.184  18.601  0.00  0.00      A     
ATOM   1437  HN  LYS A  94       7.481  11.636  18.357  0.00  0.00      A     
ATOM   1438  CA  LYS A  94       6.616  13.611  18.218  0.00  0.00      A     
ATOM   1439  HA  LYS A  94       6.250  14.169  19.083  0.00  0.00      A     
ATOM   1440  CB  LYS A  94       8.038  14.131  17.918  0.00  0.00      A     
ATOM   1441  HB1 LYS A  94       8.547  13.443  17.245  0.00  0.00      A     
ATOM   1442  HB2 LYS A  94       8.597  14.156  18.855  0.00  0.00      A     
ATOM   1443  CG  LYS A  94       8.023  15.541  17.302  0.00  0.00      A     
ATOM   1444  HG1 LYS A  94       7.336  16.166  17.875  0.00  0.00      A     
ATOM   1445  HG2 LYS A  94       7.657  15.461  16.279  0.00  0.00      A     
ATOM   1446  CD  LYS A  94       9.387  16.244  17.262  0.00  0.00      A     
ATOM   1447  HD1 LYS A  94      10.097  15.655  16.679  0.00  0.00      A     
ATOM   1448  HD2 LYS A  94       9.756  16.365  18.282  0.00  0.00      A     
ATOM   1449  CE  LYS A  94       9.181  17.620  16.611  0.00  0.00      A     
ATOM   1450  HE1 LYS A  94       8.288  18.073  17.053  0.00  0.00      A     
ATOM   1451  HE2 LYS A  94       8.983  17.492  15.540  0.00  0.00      A     
ATOM   1452  NZ  LYS A  94      10.325  18.539  16.821  0.00  0.00      A     
ATOM   1453  HZ1 LYS A  94      11.141  18.287  16.274  0.00  0.00      A     
ATOM   1454  HZ2 LYS A  94      10.543  18.623  17.808  0.00  0.00      A     
ATOM   1455  HZ3 LYS A  94      10.078  19.476  16.505  0.00  0.00      A     
ATOM   1456  C   LYS A  94       5.585  13.913  17.113  0.00  0.00      A     
ATOM   1457  O   LYS A  94       4.878  14.913  17.223  0.00  0.00      A     
ATOM   1458  N   TYR A  95       5.394  13.053  16.103  0.00  0.00      A     
ATOM   1459  HN  TYR A  95       6.008  12.250  16.045  0.00  0.00      A     
ATOM   1460  CA  TYR A  95       4.298  13.205  15.108  0.00  0.00      A     
ATOM   1461  HA  TYR A  95       4.441  14.138  14.564  0.00  0.00      A     
ATOM   1462  CB  TYR A  95       4.280  12.051  14.092  0.00  0.00      A     
ATOM   1463  HB1 TYR A  95       3.432  12.217  13.428  0.00  0.00      A     
ATOM   1464  HB2 TYR A  95       4.062  11.128  14.621  0.00  0.00      A     
ATOM   1465  CG  TYR A  95       5.493  11.809  13.210  0.00  0.00      A     
ATOM   1466  CD1 TYR A  95       6.525  12.757  13.066  0.00  0.00      A     
ATOM   1467  HD1 TYR A  95       6.496  13.698  13.598  0.00  0.00      A     
ATOM   1468  CE1 TYR A  95       7.621  12.476  12.227  0.00  0.00      A     
ATOM   1469  HE1 TYR A  95       8.414  13.194  12.114  0.00  0.00      A     
ATOM   1470  CZ  TYR A  95       7.685  11.260  11.519  0.00  0.00      A     
ATOM   1471  OH  TYR A  95       8.740  10.999  10.710  0.00  0.00      A     
ATOM   1472  HH  TYR A  95       8.580  10.211  10.177  0.00  0.00      A     
ATOM   1473  CE2 TYR A  95       6.640  10.325  11.639  0.00  0.00      A     
ATOM   1474  HE2 TYR A  95       6.679   9.404  11.078  0.00  0.00      A     
ATOM   1475  CD2 TYR A  95       5.547  10.604  12.481  0.00  0.00      A     
ATOM   1476  HD2 TYR A  95       4.737   9.893  12.567  0.00  0.00      A     
ATOM   1477  C   TYR A  95       2.893  13.280  15.744  0.00  0.00      A     
ATOM   1478  O   TYR A  95       1.997  13.941  15.219  0.00  0.00      A     
ATOM   1479  N   LYS A  96       2.722  12.635  16.902  0.00  0.00      A     
ATOM   1480  HN  LYS A  96       3.498  12.053  17.212  0.00  0.00      A     
ATOM   1481  CA  LYS A  96       1.540  12.681  17.782  0.00  0.00      A     
ATOM   1482  HA  LYS A  96       0.642  12.574  17.175  0.00  0.00      A     
ATOM   1483  CB  LYS A  96       1.662  11.473  18.722  0.00  0.00      A     
ATOM   1484  HB1 LYS A  96       2.178  11.813  19.618  0.00  0.00      A     
ATOM   1485  HB2 LYS A  96       2.278  10.704  18.249  0.00  0.00      A     
ATOM   1486  CG  LYS A  96       0.343  10.800  19.128  0.00  0.00      A     
ATOM   1487  HG1 LYS A  96      -0.232  10.564  18.231  0.00  0.00      A     
ATOM   1488  HG2 LYS A  96      -0.253  11.469  19.744  0.00  0.00      A     
ATOM   1489  CD  LYS A  96       0.622   9.489  19.886  0.00  0.00      A     
ATOM   1490  HD1 LYS A  96       0.990   8.765  19.159  0.00  0.00      A     
ATOM   1491  HD2 LYS A  96      -0.311   9.103  20.300  0.00  0.00      A     
ATOM   1492  CE  LYS A  96       1.660   9.634  21.013  0.00  0.00      A     
ATOM   1493  HE1 LYS A  96       1.213  10.153  21.867  0.00  0.00      A     
ATOM   1494  HE2 LYS A  96       2.497  10.242  20.663  0.00  0.00      A     
ATOM   1495  NZ  LYS A  96       2.209   8.320  21.406  0.00  0.00      A     
ATOM   1496  HZ1 LYS A  96       2.460   7.783  20.581  0.00  0.00      A     
ATOM   1497  HZ2 LYS A  96       1.539   7.777  21.943  0.00  0.00      A     
ATOM   1498  HZ3 LYS A  96       3.080   8.449  21.924  0.00  0.00      A     
ATOM   1499  C   LYS A  96       1.378  13.992  18.583  0.00  0.00      A     
ATOM   1500  O   LYS A  96       0.428  14.102  19.353  0.00  0.00      A     
ATOM   1501  N   GLN A  97       2.278  14.969  18.409  0.00  0.00      A     
ATOM   1502  HN  GLN A  97       3.081  14.737  17.844  0.00  0.00      A     
ATOM   1503  CA  GLN A  97       2.274  16.275  19.102  0.00  0.00      A     
ATOM   1504  HA  GLN A  97       1.272  16.453  19.491  0.00  0.00      A     
ATOM   1505  CB  GLN A  97       3.231  16.242  20.314  0.00  0.00      A     
ATOM   1506  HB1 GLN A  97       3.208  17.224  20.790  0.00  0.00      A     
ATOM   1507  HB2 GLN A  97       4.251  16.051  19.977  0.00  0.00      A     
ATOM   1508  CG  GLN A  97       2.836  15.190  21.362  0.00  0.00      A     
ATOM   1509  HG1 GLN A  97       3.164  14.203  21.037  0.00  0.00      A     
ATOM   1510  HG2 GLN A  97       1.751  15.179  21.456  0.00  0.00      A     
ATOM   1511  CD  GLN A  97       3.412  15.471  22.745  0.00  0.00      A     
ATOM   1512  OE1 GLN A  97       4.517  15.104  23.112  0.00  0.00      A     
ATOM   1513  NE2 GLN A  97       2.676  16.124  23.603  0.00  0.00      A     
ATOM   1514 HE21 GLN A  97       3.032  16.253  24.538  0.00  0.00      A     
ATOM   1515 HE22 GLN A  97       1.829  16.582  23.289  0.00  0.00      A     
ATOM   1516  C   GLN A  97       2.605  17.514  18.232  0.00  0.00      A     
ATOM   1517  O   GLN A  97       2.154  18.606  18.578  0.00  0.00      A     
ATOM   1518  N   ILE A  98       3.341  17.390  17.113  0.00  0.00      A     
ATOM   1519  HN  ILE A  98       3.717  16.466  16.929  0.00  0.00      A     
ATOM   1520  CA  ILE A  98       3.914  18.518  16.314  0.00  0.00      A     
ATOM   1521  HA  ILE A  98       4.744  18.916  16.898  0.00  0.00      A     
ATOM   1522  CB  ILE A  98       4.494  18.056  14.952  0.00  0.00      A     
ATOM   1523  HB  ILE A  98       4.679  18.951  14.355  0.00  0.00      A     
ATOM   1524  CG2 ILE A  98       5.864  17.399  15.148  0.00  0.00      A     
ATOM   1525 HG21 ILE A  98       6.401  17.366  14.200  0.00  0.00      A     
ATOM   1526 HG22 ILE A  98       5.740  16.387  15.512  0.00  0.00      A     
ATOM   1527 HG23 ILE A  98       6.458  17.980  15.851  0.00  0.00      A     
ATOM   1528  CG1 ILE A  98       3.532  17.152  14.143  0.00  0.00      A     
ATOM   1529 HG11 ILE A  98       2.620  17.710  13.932  0.00  0.00      A     
ATOM   1530 HG12 ILE A  98       3.264  16.274  14.728  0.00  0.00      A     
ATOM   1531  CD  ILE A  98       4.115  16.674  12.807  0.00  0.00      A     
ATOM   1532  HD1 ILE A  98       3.338  16.186  12.220  0.00  0.00      A     
ATOM   1533  HD2 ILE A  98       4.918  15.957  12.976  0.00  0.00      A     
ATOM   1534  HD3 ILE A  98       4.507  17.528  12.256  0.00  0.00      A     
ATOM   1535  C   ILE A  98       3.018  19.745  16.065  0.00  0.00      A     
ATOM   1536  O   ILE A  98       3.502  20.875  16.145  0.00  0.00      A     
ATOM   1537  N   PHE A  99       1.731  19.536  15.789  0.00  0.00      A     
ATOM   1538  HN  PHE A  99       1.435  18.577  15.673  0.00  0.00      A     
ATOM   1539  CA  PHE A  99       0.697  20.581  15.687  0.00  0.00      A     
ATOM   1540  HA  PHE A  99       1.005  21.436  16.288  0.00  0.00      A     
ATOM   1541  CB  PHE A  99       0.583  21.058  14.230  0.00  0.00      A     
ATOM   1542  HB1 PHE A  99      -0.271  21.731  14.142  0.00  0.00      A     
ATOM   1543  HB2 PHE A  99       0.402  20.202  13.580  0.00  0.00      A     
ATOM   1544  CG  PHE A  99       1.814  21.803  13.749  0.00  0.00      A     
ATOM   1545  CD1 PHE A  99       2.831  21.128  13.047  0.00  0.00      A     
ATOM   1546  HD1 PHE A  99       2.722  20.078  12.817  0.00  0.00      A     
ATOM   1547  CE1 PHE A  99       3.996  21.813  12.659  0.00  0.00      A     
ATOM   1548  HE1 PHE A  99       4.788  21.285  12.147  0.00  0.00      A     
ATOM   1549  CZ  PHE A  99       4.133  23.183  12.938  0.00  0.00      A     
ATOM   1550  HZ  PHE A  99       5.029  23.710  12.636  0.00  0.00      A     
ATOM   1551  CE2 PHE A  99       3.111  23.865  13.620  0.00  0.00      A     
ATOM   1552  HE2 PHE A  99       3.218  24.918  13.844  0.00  0.00      A     
ATOM   1553  CD2 PHE A  99       1.962  23.172  14.041  0.00  0.00      A     
ATOM   1554  HD2 PHE A  99       1.191  23.696  14.589  0.00  0.00      A     
ATOM   1555  C   PHE A  99      -0.630  20.091  16.304  0.00  0.00      A     
ATOM   1556  O   PHE A  99      -1.716  20.252  15.745  0.00  0.00      A     
ATOM   1557  N   LEU A 100      -0.503  19.415  17.449  0.00  0.00      A     
ATOM   1558  HN  LEU A 100       0.438  19.362  17.822  0.00  0.00      A     
ATOM   1559  CA  LEU A 100      -1.515  18.592  18.115  0.00  0.00      A     
ATOM   1560  HA  LEU A 100      -2.504  19.002  17.905  0.00  0.00      A     
ATOM   1561  CB  LEU A 100      -1.393  17.181  17.484  0.00  0.00      A     
ATOM   1562  HB1 LEU A 100      -0.396  16.793  17.696  0.00  0.00      A     
ATOM   1563  HB2 LEU A 100      -1.472  17.293  16.403  0.00  0.00      A     
ATOM   1564  CG  LEU A 100      -2.415  16.111  17.903  0.00  0.00      A     
ATOM   1565  HG  LEU A 100      -2.342  15.918  18.972  0.00  0.00      A     
ATOM   1566  CD1 LEU A 100      -3.842  16.514  17.551  0.00  0.00      A     
ATOM   1567 HD11 LEU A 100      -3.925  16.677  16.477  0.00  0.00      A     
ATOM   1568 HD12 LEU A 100      -4.094  17.431  18.074  0.00  0.00      A     
ATOM   1569 HD13 LEU A 100      -4.532  15.729  17.862  0.00  0.00      A     
ATOM   1570  CD2 LEU A 100      -2.150  14.819  17.127  0.00  0.00      A     
ATOM   1571 HD21 LEU A 100      -1.133  14.487  17.317  0.00  0.00      A     
ATOM   1572 HD22 LEU A 100      -2.278  14.987  16.059  0.00  0.00      A     
ATOM   1573 HD23 LEU A 100      -2.837  14.044  17.467  0.00  0.00      A     
ATOM   1574  C   LEU A 100      -1.297  18.640  19.648  0.00  0.00      A     
ATOM   1575  O   LEU A 100      -0.690  17.743  20.229  0.00  0.00      A     
ATOM   1576  N   GLY A 101      -1.692  19.740  20.301  0.00  0.00      A     
ATOM   1577  HN  GLY A 101      -2.149  20.464  19.758  0.00  0.00      A     
ATOM   1578  CA  GLY A 101      -1.302  20.040  21.699  0.00  0.00      A     
ATOM   1579  HA1 GLY A 101      -0.273  20.394  21.709  0.00  0.00      A     
ATOM   1580  HA2 GLY A 101      -1.350  19.116  22.268  0.00  0.00      A     
ATOM   1581  C   GLY A 101      -2.146  21.042  22.499  0.00  0.00      A     
ATOM   1582  O   GLY A 101      -1.708  21.547  23.535  0.00  0.00      A     
ATOM   1583  N   GLY A 102      -3.361  21.318  22.043  0.00  0.00      A     
ATOM   1584  HN  GLY A 102      -3.593  20.963  21.125  0.00  0.00      A     
ATOM   1585  CA  GLY A 102      -4.394  22.079  22.754  0.00  0.00      A     
ATOM   1586  HA1 GLY A 102      -4.388  23.111  22.409  0.00  0.00      A     
ATOM   1587  HA2 GLY A 102      -4.213  22.051  23.829  0.00  0.00      A     
ATOM   1588  C   GLY A 102      -5.776  21.491  22.491  0.00  0.00      A     
ATOM   1589  O   GLY A 102      -6.653  22.191  21.985  0.00  0.00      A     
ATOM   1590  N   VAL A 103      -5.898  20.169  22.675  0.00  0.00      A     
ATOM   1591  HN  VAL A 103      -5.123  19.698  23.131  0.00  0.00      A     
ATOM   1592  CA  VAL A 103      -6.888  19.333  21.962  0.00  0.00      A     
ATOM   1593  HA  VAL A 103      -7.651  19.994  21.553  0.00  0.00      A     
ATOM   1594  CB  VAL A 103      -6.255  18.597  20.767  0.00  0.00      A     
ATOM   1595  HB  VAL A 103      -6.991  17.907  20.364  0.00  0.00      A     
ATOM   1596  CG1 VAL A 103      -5.916  19.578  19.651  0.00  0.00      A     
ATOM   1597 HG11 VAL A 103      -6.818  20.109  19.347  0.00  0.00      A     
ATOM   1598 HG12 VAL A 103      -5.520  19.040  18.797  0.00  0.00      A     
ATOM   1599 HG13 VAL A 103      -5.175  20.302  19.982  0.00  0.00      A     
ATOM   1600  CG2 VAL A 103      -5.005  17.782  21.111  0.00  0.00      A     
ATOM   1601 HG21 VAL A 103      -4.173  18.444  21.345  0.00  0.00      A     
ATOM   1602 HG22 VAL A 103      -4.730  17.156  20.266  0.00  0.00      A     
ATOM   1603 HG23 VAL A 103      -5.199  17.133  21.963  0.00  0.00      A     
ATOM   1604  C   VAL A 103      -7.640  18.290  22.793  0.00  0.00      A     
ATOM   1605  O   VAL A 103      -7.122  17.677  23.725  0.00  0.00      A     
ATOM   1606  N   ASP A 104      -8.882  18.089  22.364  0.00  0.00      A     
ATOM   1607  HN  ASP A 104      -9.200  18.758  21.672  0.00  0.00      A     
ATOM   1608  CA  ASP A 104      -9.922  17.131  22.771  0.00  0.00      A     
ATOM   1609  HA  ASP A 104      -9.538  16.111  22.736  0.00  0.00      A     
ATOM   1610  CB  ASP A 104     -10.308  17.472  24.227  0.00  0.00      A     
ATOM   1611  HB1 ASP A 104     -10.454  18.548  24.298  0.00  0.00      A     
ATOM   1612  HB2 ASP A 104      -9.460  17.230  24.869  0.00  0.00      A     
ATOM   1613  CG  ASP A 104     -11.533  16.773  24.821  0.00  0.00      A     
ATOM   1614  OD1 ASP A 104     -11.995  15.746  24.284  0.00  0.00      A     
ATOM   1615  OD2 ASP A 104     -12.054  17.285  25.839  0.00  0.00      A     
ATOM   1616  C   ASP A 104     -11.073  17.259  21.724  0.00  0.00      A     
ATOM   1617  O   ASP A 104     -11.098  18.217  20.947  0.00  0.00      A     
ATOM   1618  N   LYS A 105     -12.029  16.328  21.631  0.00  0.00      A     
ATOM   1619  HN  LYS A 105     -12.069  15.649  22.394  0.00  0.00      A     
ATOM   1620  CA  LYS A 105     -13.101  16.340  20.597  0.00  0.00      A     
ATOM   1621  HA  LYS A 105     -12.802  17.012  19.792  0.00  0.00      A     
ATOM   1622  CB  LYS A 105     -13.270  14.952  19.946  0.00  0.00      A     
ATOM   1623  HB1 LYS A 105     -14.051  15.025  19.187  0.00  0.00      A     
ATOM   1624  HB2 LYS A 105     -13.579  14.220  20.694  0.00  0.00      A     
ATOM   1625  CG  LYS A 105     -11.971  14.486  19.263  0.00  0.00      A     
ATOM   1626  HG1 LYS A 105     -11.330  14.005  20.002  0.00  0.00      A     
ATOM   1627  HG2 LYS A 105     -11.441  15.356  18.872  0.00  0.00      A     
ATOM   1628  CD  LYS A 105     -12.199  13.531  18.082  0.00  0.00      A     
ATOM   1629  HD1 LYS A 105     -11.221  13.241  17.696  0.00  0.00      A     
ATOM   1630  HD2 LYS A 105     -12.713  14.071  17.286  0.00  0.00      A     
ATOM   1631  CE  LYS A 105     -12.970  12.250  18.431  0.00  0.00      A     
ATOM   1632  HE1 LYS A 105     -13.063  12.142  19.515  0.00  0.00      A     
ATOM   1633  HE2 LYS A 105     -12.389  11.396  18.063  0.00  0.00      A     
ATOM   1634  NZ  LYS A 105     -14.299  12.206  17.777  0.00  0.00      A     
ATOM   1635  HZ1 LYS A 105     -14.250  12.515  16.808  0.00  0.00      A     
ATOM   1636  HZ2 LYS A 105     -15.027  12.740  18.242  0.00  0.00      A     
ATOM   1637  HZ3 LYS A 105     -14.613  11.235  17.692  0.00  0.00      A     
ATOM   1638  C   LYS A 105     -14.417  16.954  21.098  0.00  0.00      A     
ATOM   1639  O   LYS A 105     -15.500  16.432  20.813  0.00  0.00      A     
ATOM   1640  N   ARG A 106     -14.318  18.036  21.890  0.00  0.00      A     
ATOM   1641  HN  ARG A 106     -13.379  18.353  22.103  0.00  0.00      A     
ATOM   1642  CA  ARG A 106     -15.444  18.633  22.649  0.00  0.00      A     
ATOM   1643  HA  ARG A 106     -16.385  18.305  22.209  0.00  0.00      A     
ATOM   1644  CB  ARG A 106     -15.407  18.069  24.081  0.00  0.00      A     
ATOM   1645  HB1 ARG A 106     -16.227  18.501  24.654  0.00  0.00      A     
ATOM   1646  HB2 ARG A 106     -14.467  18.344  24.562  0.00  0.00      A     
ATOM   1647  CG  ARG A 106     -15.573  16.536  24.087  0.00  0.00      A     
ATOM   1648  HG1 ARG A 106     -14.701  16.051  23.648  0.00  0.00      A     
ATOM   1649  HG2 ARG A 106     -16.455  16.275  23.501  0.00  0.00      A     
ATOM   1650  CD  ARG A 106     -15.766  15.994  25.496  0.00  0.00      A     
ATOM   1651  HD1 ARG A 106     -16.053  14.942  25.437  0.00  0.00      A     
ATOM   1652  HD2 ARG A 106     -16.573  16.564  25.949  0.00  0.00      A     
ATOM   1653  NE  ARG A 106     -14.550  16.135  26.308  0.00  0.00      A     
ATOM   1654  HE  ARG A 106     -13.661  16.273  25.829  0.00  0.00      A     
ATOM   1655  CZ  ARG A 106     -14.484  16.275  27.602  0.00  0.00      A     
ATOM   1656  NH1 ARG A 106     -15.491  16.130  28.383  0.00  0.00      A     
ATOM   1657 HH11 ARG A 106     -15.373  16.284  29.369  0.00  0.00      A     
ATOM   1658 HH12 ARG A 106     -16.391  15.899  27.982  0.00  0.00      A     
ATOM   1659  NH2 ARG A 106     -13.369  16.593  28.142  0.00  0.00      A     
ATOM   1660 HH21 ARG A 106     -13.317  16.804  29.123  0.00  0.00      A     
ATOM   1661 HH22 ARG A 106     -12.625  16.816  27.484  0.00  0.00      A     
ATOM   1662  C   ARG A 106     -15.588  20.169  22.628  0.00  0.00      A     
ATOM   1663  O   ARG A 106     -16.553  20.663  23.198  0.00  0.00      A     
ATOM   1664  N   THR A 107     -14.732  20.927  21.929  0.00  0.00      A     
ATOM   1665  HN  THR A 107     -13.923  20.464  21.538  0.00  0.00      A     
ATOM   1666  CA  THR A 107     -14.879  22.404  21.751  0.00  0.00      A     
ATOM   1667  HA  THR A 107     -15.933  22.661  21.853  0.00  0.00      A     
ATOM   1668  CB  THR A 107     -14.130  23.220  22.816  0.00  0.00      A     
ATOM   1669  HB  THR A 107     -14.065  24.257  22.489  0.00  0.00      A     
ATOM   1670  CG2 THR A 107     -14.814  23.215  24.170  0.00  0.00      A     
ATOM   1671 HG21 THR A 107     -15.824  23.609  24.067  0.00  0.00      A     
ATOM   1672 HG22 THR A 107     -14.263  23.851  24.862  0.00  0.00      A     
ATOM   1673 HG23 THR A 107     -14.864  22.200  24.558  0.00  0.00      A     
ATOM   1674  OG1 THR A 107     -12.837  22.695  22.981  0.00  0.00      A     
ATOM   1675  HG1 THR A 107     -12.498  23.038  23.833  0.00  0.00      A     
ATOM   1676  C   THR A 107     -14.465  22.955  20.379  0.00  0.00      A     
ATOM   1677  O   THR A 107     -15.338  23.295  19.580  0.00  0.00      A     
ATOM   1678  N   GLN A 108     -13.174  23.112  20.064  0.00  0.00      A     
ATOM   1679  HN  GLN A 108     -12.485  22.831  20.755  0.00  0.00      A     
ATOM   1680  CA  GLN A 108     -12.730  23.840  18.852  0.00  0.00      A     
ATOM   1681  HA  GLN A 108     -13.434  24.657  18.691  0.00  0.00      A     
ATOM   1682  CB  GLN A 108     -11.355  24.509  19.077  0.00  0.00      A     
ATOM   1683  HB1 GLN A 108     -11.040  24.943  18.130  0.00  0.00      A     
ATOM   1684  HB2 GLN A 108     -10.604  23.779  19.365  0.00  0.00      A     
ATOM   1685  CG  GLN A 108     -11.368  25.671  20.084  0.00  0.00      A     
ATOM   1686  HG1 GLN A 108     -12.321  26.193  20.019  0.00  0.00      A     
ATOM   1687  HG2 GLN A 108     -10.591  26.379  19.798  0.00  0.00      A     
ATOM   1688  CD  GLN A 108     -11.081  25.278  21.530  0.00  0.00      A     
ATOM   1689  OE1 GLN A 108     -10.111  24.609  21.849  0.00  0.00      A     
ATOM   1690  NE2 GLN A 108     -11.864  25.717  22.477  0.00  0.00      A     
ATOM   1691 HE21 GLN A 108     -11.540  25.573  23.423  0.00  0.00      A     
ATOM   1692 HE22 GLN A 108     -12.670  26.289  22.271  0.00  0.00      A     
ATOM   1693  C   GLN A 108     -12.772  23.045  17.517  0.00  0.00      A     
ATOM   1694  O   GLN A 108     -12.497  23.629  16.474  0.00  0.00      A     
ATOM   1695  N   PHE A 109     -13.150  21.764  17.515  0.00  0.00      A     
ATOM   1696  HN  PHE A 109     -13.327  21.386  18.437  0.00  0.00      A     
ATOM   1697  CA  PHE A 109     -13.335  20.788  16.406  0.00  0.00      A     
ATOM   1698  HA  PHE A 109     -12.824  19.888  16.742  0.00  0.00      A     
ATOM   1699  CB  PHE A 109     -14.829  20.459  16.285  0.00  0.00      A     
ATOM   1700  HB1 PHE A 109     -15.307  21.182  15.624  0.00  0.00      A     
ATOM   1701  HB2 PHE A 109     -15.309  20.582  17.249  0.00  0.00      A     
ATOM   1702  CG  PHE A 109     -15.128  19.054  15.800  0.00  0.00      A     
ATOM   1703  CD1 PHE A 109     -14.531  17.935  16.422  0.00  0.00      A     
ATOM   1704  HD1 PHE A 109     -13.830  18.066  17.232  0.00  0.00      A     
ATOM   1705  CE1 PHE A 109     -14.881  16.634  16.026  0.00  0.00      A     
ATOM   1706  HE1 PHE A 109     -14.436  15.778  16.510  0.00  0.00      A     
ATOM   1707  CZ  PHE A 109     -15.831  16.448  15.010  0.00  0.00      A     
ATOM   1708  HZ  PHE A 109     -16.114  15.450  14.710  0.00  0.00      A     
ATOM   1709  CE2 PHE A 109     -16.429  17.558  14.390  0.00  0.00      A     
ATOM   1710  HE2 PHE A 109     -17.163  17.414  13.611  0.00  0.00      A     
ATOM   1711  CD2 PHE A 109     -16.077  18.859  14.782  0.00  0.00      A     
ATOM   1712  HD2 PHE A 109     -16.555  19.704  14.305  0.00  0.00      A     
ATOM   1713  C   PHE A 109     -12.770  21.046  14.989  0.00  0.00      A     
ATOM   1714  O   PHE A 109     -11.917  20.287  14.532  0.00  0.00      A     
ATOM   1715  N   TRP A 110     -13.189  22.093  14.274  0.00  0.00      A     
ATOM   1716  HN  TRP A 110     -13.899  22.685  14.679  0.00  0.00      A     
ATOM   1717  CA  TRP A 110     -12.571  22.517  13.002  0.00  0.00      A     
ATOM   1718  HA  TRP A 110     -12.601  21.683  12.299  0.00  0.00      A     
ATOM   1719  CB  TRP A 110     -13.400  23.657  12.407  0.00  0.00      A     
ATOM   1720  HB1 TRP A 110     -12.783  24.204  11.699  0.00  0.00      A     
ATOM   1721  HB2 TRP A 110     -13.678  24.359  13.196  0.00  0.00      A     
ATOM   1722  CG  TRP A 110     -14.632  23.210  11.684  0.00  0.00      A     
ATOM   1723  CD1 TRP A 110     -15.902  23.372  12.115  0.00  0.00      A     
ATOM   1724  HD1 TRP A 110     -16.187  23.852  13.045  0.00  0.00      A     
ATOM   1725  NE1 TRP A 110     -16.777  22.850  11.183  0.00  0.00      A     
ATOM   1726  HE1 TRP A 110     -17.787  22.854  11.296  0.00  0.00      A     
ATOM   1727  CE2 TRP A 110     -16.116  22.328  10.097  0.00  0.00      A     
ATOM   1728  CZ2 TRP A 110     -16.558  21.702   8.925  0.00  0.00      A     
ATOM   1729  HZ2 TRP A 110     -17.614  21.568   8.742  0.00  0.00      A     
ATOM   1730  CH2 TRP A 110     -15.605  21.254   7.994  0.00  0.00      A     
ATOM   1731  HH2 TRP A 110     -15.924  20.770   7.080  0.00  0.00      A     
ATOM   1732  CZ3 TRP A 110     -14.234  21.424   8.260  0.00  0.00      A     
ATOM   1733  HZ3 TRP A 110     -13.505  21.056   7.550  0.00  0.00      A     
ATOM   1734  CE3 TRP A 110     -13.803  22.040   9.451  0.00  0.00      A     
ATOM   1735  HE3 TRP A 110     -12.746  22.134   9.653  0.00  0.00      A     
ATOM   1736  CD2 TRP A 110     -14.734  22.526  10.395  0.00  0.00      A     
ATOM   1737  C   TRP A 110     -11.084  22.909  13.126  0.00  0.00      A     
ATOM   1738  O   TRP A 110     -10.312  22.748  12.178  0.00  0.00      A     
ATOM   1739  N   LEU A 111     -10.640  23.336  14.310  0.00  0.00      A     
ATOM   1740  HN  LEU A 111     -11.331  23.509  15.030  0.00  0.00      A     
ATOM   1741  CA  LEU A 111      -9.223  23.504  14.651  0.00  0.00      A     
ATOM   1742  HA  LEU A 111      -8.707  23.870  13.764  0.00  0.00      A     
ATOM   1743  CB  LEU A 111      -9.114  24.565  15.751  0.00  0.00      A     
ATOM   1744  HB1 LEU A 111      -9.514  24.144  16.672  0.00  0.00      A     
ATOM   1745  HB2 LEU A 111      -9.727  25.422  15.475  0.00  0.00      A     
ATOM   1746  CG  LEU A 111      -7.681  25.056  16.018  0.00  0.00      A     
ATOM   1747  HG  LEU A 111      -7.060  24.228  16.352  0.00  0.00      A     
ATOM   1748  CD1 LEU A 111      -7.028  25.710  14.800  0.00  0.00      A     
ATOM   1749 HD11 LEU A 111      -6.089  26.180  15.086  0.00  0.00      A     
ATOM   1750 HD12 LEU A 111      -7.677  26.472  14.380  0.00  0.00      A     
ATOM   1751 HD13 LEU A 111      -6.816  24.969  14.037  0.00  0.00      A     
ATOM   1752  CD2 LEU A 111      -7.742  26.097  17.121  0.00  0.00      A     
ATOM   1753 HD21 LEU A 111      -6.734  26.433  17.360  0.00  0.00      A     
ATOM   1754 HD22 LEU A 111      -8.184  25.653  18.012  0.00  0.00      A     
ATOM   1755 HD23 LEU A 111      -8.340  26.942  16.792  0.00  0.00      A     
ATOM   1756  C   LEU A 111      -8.542  22.186  15.070  0.00  0.00      A     
ATOM   1757  O   LEU A 111      -7.352  22.003  14.799  0.00  0.00      A     
ATOM   1758  N   TYR A 112      -9.293  21.231  15.641  0.00  0.00      A     
ATOM   1759  HN  TYR A 112     -10.247  21.453  15.878  0.00  0.00      A     
ATOM   1760  CA  TYR A 112      -8.846  19.834  15.770  0.00  0.00      A     
ATOM   1761  HA  TYR A 112      -7.921  19.842  16.339  0.00  0.00      A     
ATOM   1762  CB  TYR A 112      -9.847  18.976  16.566  0.00  0.00      A     
ATOM   1763  HB1 TYR A 112     -10.715  18.750  15.955  0.00  0.00      A     
ATOM   1764  HB2 TYR A 112     -10.201  19.549  17.419  0.00  0.00      A     
ATOM   1765  CG  TYR A 112      -9.298  17.652  17.071  0.00  0.00      A     
ATOM   1766  CD1 TYR A 112      -9.044  17.473  18.444  0.00  0.00      A     
ATOM   1767  HD1 TYR A 112      -9.231  18.285  19.135  0.00  0.00      A     
ATOM   1768  CE1 TYR A 112      -8.576  16.230  18.919  0.00  0.00      A     
ATOM   1769  HE1 TYR A 112      -8.397  16.070  19.972  0.00  0.00      A     
ATOM   1770  CZ  TYR A 112      -8.343  15.170  18.022  0.00  0.00      A     
ATOM   1771  OH  TYR A 112      -7.887  13.980  18.485  0.00  0.00      A     
ATOM   1772  HH  TYR A 112      -7.765  13.344  17.780  0.00  0.00      A     
ATOM   1773  CE2 TYR A 112      -8.591  15.348  16.646  0.00  0.00      A     
ATOM   1774  HE2 TYR A 112      -8.423  14.537  15.955  0.00  0.00      A     
ATOM   1775  CD2 TYR A 112      -9.082  16.582  16.178  0.00  0.00      A     
ATOM   1776  HD2 TYR A 112      -9.305  16.704  15.128  0.00  0.00      A     
ATOM   1777  C   TYR A 112      -8.558  19.223  14.387  0.00  0.00      A     
ATOM   1778  O   TYR A 112      -7.519  18.591  14.208  0.00  0.00      A     
ATOM   1779  N   PHE A 113      -9.413  19.496  13.395  0.00  0.00      A     
ATOM   1780  HN  PHE A 113     -10.271  19.972  13.648  0.00  0.00      A     
ATOM   1781  CA  PHE A 113      -9.237  19.114  11.986  0.00  0.00      A     
ATOM   1782  HA  PHE A 113      -9.125  18.035  11.930  0.00  0.00      A     
ATOM   1783  CB  PHE A 113     -10.514  19.510  11.213  0.00  0.00      A     
ATOM   1784  HB1 PHE A 113     -10.456  20.558  10.927  0.00  0.00      A     
ATOM   1785  HB2 PHE A 113     -11.372  19.418  11.882  0.00  0.00      A     
ATOM   1786  CG  PHE A 113     -10.850  18.684   9.985  0.00  0.00      A     
ATOM   1787  CD1 PHE A 113     -11.240  17.337  10.125  0.00  0.00      A     
ATOM   1788  HD1 PHE A 113     -11.264  16.881  11.103  0.00  0.00      A     
ATOM   1789  CE1 PHE A 113     -11.654  16.593   9.004  0.00  0.00      A     
ATOM   1790  HE1 PHE A 113     -11.966  15.563   9.118  0.00  0.00      A     
ATOM   1791  CZ  PHE A 113     -11.705  17.202   7.739  0.00  0.00      A     
ATOM   1792  HZ  PHE A 113     -12.047  16.642   6.877  0.00  0.00      A     
ATOM   1793  CE2 PHE A 113     -11.336  18.551   7.598  0.00  0.00      A     
ATOM   1794  HE2 PHE A 113     -11.398  19.022   6.625  0.00  0.00      A     
ATOM   1795  CD2 PHE A 113     -10.900  19.289   8.714  0.00  0.00      A     
ATOM   1796  HD2 PHE A 113     -10.634  20.331   8.596  0.00  0.00      A     
ATOM   1797  C   PHE A 113      -7.946  19.716  11.405  0.00  0.00      A     
ATOM   1798  O   PHE A 113      -7.016  18.980  11.080  0.00  0.00      A     
ATOM   1799  N   ALA A 114      -7.810  21.046  11.441  0.00  0.00      A     
ATOM   1800  HN  ALA A 114      -8.621  21.595  11.699  0.00  0.00      A     
ATOM   1801  CA  ALA A 114      -6.595  21.774  11.044  0.00  0.00      A     
ATOM   1802  HA  ALA A 114      -6.448  21.641   9.971  0.00  0.00      A     
ATOM   1803  CB  ALA A 114      -6.857  23.258  11.319  0.00  0.00      A     
ATOM   1804  HB1 ALA A 114      -7.773  23.569  10.823  0.00  0.00      A     
ATOM   1805  HB2 ALA A 114      -6.034  23.864  10.944  0.00  0.00      A     
ATOM   1806  HB3 ALA A 114      -6.956  23.423  12.388  0.00  0.00      A     
ATOM   1807  C   ALA A 114      -5.295  21.312  11.748  0.00  0.00      A     
ATOM   1808  O   ALA A 114      -4.219  21.298  11.140  0.00  0.00      A     
ATOM   1809  N   GLY A 115      -5.382  20.906  13.019  0.00  0.00      A     
ATOM   1810  HN  GLY A 115      -6.282  21.006  13.474  0.00  0.00      A     
ATOM   1811  CA  GLY A 115      -4.256  20.398  13.817  0.00  0.00      A     
ATOM   1812  HA1 GLY A 115      -4.528  20.426  14.870  0.00  0.00      A     
ATOM   1813  HA2 GLY A 115      -3.388  21.045  13.693  0.00  0.00      A     
ATOM   1814  C   GLY A 115      -3.865  18.956  13.480  0.00  0.00      A     
ATOM   1815  O   GLY A 115      -2.689  18.663  13.257  0.00  0.00      A     
ATOM   1816  N   ASN A 116      -4.848  18.068  13.333  0.00  0.00      A     
ATOM   1817  HN  ASN A 116      -5.800  18.394  13.467  0.00  0.00      A     
ATOM   1818  CA  ASN A 116      -4.663  16.667  12.961  0.00  0.00      A     
ATOM   1819  HA  ASN A 116      -3.913  16.226  13.619  0.00  0.00      A     
ATOM   1820  CB  ASN A 116      -6.013  15.966  13.205  0.00  0.00      A     
ATOM   1821  HB1 ASN A 116      -6.767  16.373  12.532  0.00  0.00      A     
ATOM   1822  HB2 ASN A 116      -6.345  16.153  14.225  0.00  0.00      A     
ATOM   1823  CG  ASN A 116      -5.941  14.468  13.036  0.00  0.00      A     
ATOM   1824  OD1 ASN A 116      -5.153  13.782  13.666  0.00  0.00      A     
ATOM   1825  ND2 ASN A 116      -6.693  13.892  12.143  0.00  0.00      A     
ATOM   1826 HD21 ASN A 116      -6.743  12.896  12.112  0.00  0.00      A     
ATOM   1827 HD22 ASN A 116      -7.289  14.471  11.548  0.00  0.00      A     
ATOM   1828  C   ASN A 116      -4.155  16.499  11.511  0.00  0.00      A     
ATOM   1829  O   ASN A 116      -3.226  15.726  11.281  0.00  0.00      A     
ATOM   1830  N   LEU A 117      -4.713  17.267  10.570  0.00  0.00      A     
ATOM   1831  HN  LEU A 117      -5.493  17.851  10.865  0.00  0.00      A     
ATOM   1832  CA  LEU A 117      -4.435  17.259   9.128  0.00  0.00      A     
ATOM   1833  HA  LEU A 117      -4.805  16.320   8.712  0.00  0.00      A     
ATOM   1834  CB  LEU A 117      -5.262  18.421   8.541  0.00  0.00      A     
ATOM   1835  HB1 LEU A 117      -4.983  19.351   9.039  0.00  0.00      A     
ATOM   1836  HB2 LEU A 117      -6.310  18.230   8.772  0.00  0.00      A     
ATOM   1837  CG  LEU A 117      -5.157  18.640   7.027  0.00  0.00      A     
ATOM   1838  HG  LEU A 117      -4.135  18.895   6.748  0.00  0.00      A     
ATOM   1839  CD1 LEU A 117      -5.574  17.373   6.297  0.00  0.00      A     
ATOM   1840 HD11 LEU A 117      -5.683  17.565   5.234  0.00  0.00      A     
ATOM   1841 HD12 LEU A 117      -6.526  17.028   6.686  0.00  0.00      A     
ATOM   1842 HD13 LEU A 117      -4.828  16.595   6.440  0.00  0.00      A     
ATOM   1843  CD2 LEU A 117      -6.078  19.794   6.642  0.00  0.00      A     
ATOM   1844 HD21 LEU A 117      -6.135  19.884   5.559  0.00  0.00      A     
ATOM   1845 HD22 LEU A 117      -5.696  20.727   7.056  0.00  0.00      A     
ATOM   1846 HD23 LEU A 117      -7.079  19.621   7.034  0.00  0.00      A     
ATOM   1847  C   LEU A 117      -2.944  17.366   8.763  0.00  0.00      A     
ATOM   1848  O   LEU A 117      -2.336  16.421   8.255  0.00  0.00      A     
ATOM   1849  N   ALA A 118      -2.322  18.502   9.077  0.00  0.00      A     
ATOM   1850  HN  ALA A 118      -2.869  19.256   9.469  0.00  0.00      A     
ATOM   1851  CA  ALA A 118      -0.899  18.728   8.832  0.00  0.00      A     
ATOM   1852  HA  ALA A 118      -0.633  18.239   7.893  0.00  0.00      A     
ATOM   1853  CB  ALA A 118      -0.699  20.224   8.579  0.00  0.00      A     
ATOM   1854  HB1 ALA A 118      -1.188  20.821   9.342  0.00  0.00      A     
ATOM   1855  HB2 ALA A 118      -1.136  20.489   7.617  0.00  0.00      A     
ATOM   1856  HB3 ALA A 118       0.362  20.461   8.556  0.00  0.00      A     
ATOM   1857  C   ALA A 118       0.027  18.078   9.896  0.00  0.00      A     
ATOM   1858  O   ALA A 118       1.177  17.775   9.584  0.00  0.00      A     
ATOM   1859  N   SER A 119      -0.499  17.643  11.056  0.00  0.00      A     
ATOM   1860  HN  SER A 119      -1.430  17.952  11.298  0.00  0.00      A     
ATOM   1861  CA  SER A 119       0.124  16.563  11.873  0.00  0.00      A     
ATOM   1862  HA  SER A 119       1.174  16.815  12.006  0.00  0.00      A     
ATOM   1863  CB  SER A 119      -0.477  16.440  13.280  0.00  0.00      A     
ATOM   1864  HB1 SER A 119       0.034  15.638  13.816  0.00  0.00      A     
ATOM   1865  HB2 SER A 119      -1.536  16.194  13.214  0.00  0.00      A     
ATOM   1866  OG  SER A 119      -0.307  17.631  14.016  0.00  0.00      A     
ATOM   1867  HG1 SER A 119      -1.100  18.177  13.859  0.00  0.00      A     
ATOM   1868  C   SER A 119       0.091  15.171  11.205  0.00  0.00      A     
ATOM   1869  O   SER A 119       0.594  14.194  11.761  0.00  0.00      A     
ATOM   1870  N   GLY A 120      -0.490  15.046  10.006  0.00  0.00      A     
ATOM   1871  HN  GLY A 120      -1.060  15.822   9.690  0.00  0.00      A     
ATOM   1872  CA  GLY A 120      -0.263  13.953   9.048  0.00  0.00      A     
ATOM   1873  HA1 GLY A 120      -1.213  13.689   8.583  0.00  0.00      A     
ATOM   1874  HA2 GLY A 120       0.143  13.075   9.548  0.00  0.00      A     
ATOM   1875  C   GLY A 120       0.706  14.343   7.928  0.00  0.00      A     
ATOM   1876  O   GLY A 120       1.649  13.600   7.666  0.00  0.00      A     
ATOM   1877  N   GLY A 121       0.540  15.535   7.348  0.00  0.00      A     
ATOM   1878  HN  GLY A 121      -0.292  16.055   7.598  0.00  0.00      A     
ATOM   1879  CA  GLY A 121       1.455  16.133   6.357  0.00  0.00      A     
ATOM   1880  HA1 GLY A 121       1.137  17.154   6.154  0.00  0.00      A     
ATOM   1881  HA2 GLY A 121       1.397  15.573   5.425  0.00  0.00      A     
ATOM   1882  C   GLY A 121       2.927  16.184   6.786  0.00  0.00      A     
ATOM   1883  O   GLY A 121       3.750  15.445   6.255  0.00  0.00      A     
ATOM   1884  N   ALA A 122       3.257  16.966   7.813  0.00  0.00      A     
ATOM   1885  HN  ALA A 122       2.536  17.546   8.229  0.00  0.00      A     
ATOM   1886  CA  ALA A 122       4.616  17.080   8.356  0.00  0.00      A     
ATOM   1887  HA  ALA A 122       5.289  17.393   7.556  0.00  0.00      A     
ATOM   1888  CB  ALA A 122       4.589  18.189   9.406  0.00  0.00      A     
ATOM   1889  HB1 ALA A 122       5.559  18.261   9.897  0.00  0.00      A     
ATOM   1890  HB2 ALA A 122       3.815  17.993  10.147  0.00  0.00      A     
ATOM   1891  HB3 ALA A 122       4.371  19.133   8.913  0.00  0.00      A     
ATOM   1892  C   ALA A 122       5.189  15.769   8.940  0.00  0.00      A     
ATOM   1893  O   ALA A 122       6.395  15.530   8.873  0.00  0.00      A     
ATOM   1894  N   ALA A 123       4.334  14.888   9.466  0.00  0.00      A     
ATOM   1895  HN  ALA A 123       3.361  15.151   9.493  0.00  0.00      A     
ATOM   1896  CA  ALA A 123       4.705  13.550   9.939  0.00  0.00      A     
ATOM   1897  HA  ALA A 123       5.540  13.631  10.636  0.00  0.00      A     
ATOM   1898  CB  ALA A 123       3.486  13.000  10.687  0.00  0.00      A     
ATOM   1899  HB1 ALA A 123       3.682  11.981  11.016  0.00  0.00      A     
ATOM   1900  HB2 ALA A 123       2.611  12.989  10.038  0.00  0.00      A     
ATOM   1901  HB3 ALA A 123       3.276  13.628  11.553  0.00  0.00      A     
ATOM   1902  C   ALA A 123       5.147  12.600   8.800  0.00  0.00      A     
ATOM   1903  O   ALA A 123       6.221  11.988   8.840  0.00  0.00      A     
ATOM   1904  N   GLY A 124       4.351  12.515   7.730  0.00  0.00      A     
ATOM   1905  HN  GLY A 124       3.479  13.038   7.726  0.00  0.00      A     
ATOM   1906  CA  GLY A 124       4.727  11.762   6.533  0.00  0.00      A     
ATOM   1907  HA1 GLY A 124       3.869  11.657   5.877  0.00  0.00      A     
ATOM   1908  HA2 GLY A 124       5.041  10.759   6.821  0.00  0.00      A     
ATOM   1909  C   GLY A 124       5.878  12.416   5.764  0.00  0.00      A     
ATOM   1910  O   GLY A 124       6.799  11.707   5.385  0.00  0.00      A     
ATOM   1911  N   ALA A 125       5.912  13.745   5.626  0.00  0.00      A     
ATOM   1912  HN  ALA A 125       5.108  14.283   5.933  0.00  0.00      A     
ATOM   1913  CA  ALA A 125       7.025  14.492   5.023  0.00  0.00      A     
ATOM   1914  HA  ALA A 125       7.196  14.102   4.020  0.00  0.00      A     
ATOM   1915  CB  ALA A 125       6.592  15.955   4.877  0.00  0.00      A     
ATOM   1916  HB1 ALA A 125       5.650  16.012   4.333  0.00  0.00      A     
ATOM   1917  HB2 ALA A 125       7.344  16.512   4.318  0.00  0.00      A     
ATOM   1918  HB3 ALA A 125       6.466  16.415   5.857  0.00  0.00      A     
ATOM   1919  C   ALA A 125       8.362  14.358   5.793  0.00  0.00      A     
ATOM   1920  O   ALA A 125       9.404  14.128   5.182  0.00  0.00      A     
ATOM   1921  N   THR A 126       8.350  14.404   7.133  0.00  0.00      A     
ATOM   1922  HN  THR A 126       7.486  14.678   7.588  0.00  0.00      A     
ATOM   1923  CA  THR A 126       9.538  14.107   7.980  0.00  0.00      A     
ATOM   1924  HA  THR A 126      10.350  14.775   7.695  0.00  0.00      A     
ATOM   1925  CB  THR A 126       9.261  14.323   9.475  0.00  0.00      A     
ATOM   1926  HB  THR A 126       8.386  13.747   9.776  0.00  0.00      A     
ATOM   1927  CG2 THR A 126      10.437  13.973  10.390  0.00  0.00      A     
ATOM   1928 HG21 THR A 126      10.281  14.406  11.378  0.00  0.00      A     
ATOM   1929 HG22 THR A 126      11.365  14.356   9.975  0.00  0.00      A     
ATOM   1930 HG23 THR A 126      10.526  12.893  10.492  0.00  0.00      A     
ATOM   1931  OG1 THR A 126       9.012  15.687   9.694  0.00  0.00      A     
ATOM   1932  HG1 THR A 126       8.077  15.830   9.465  0.00  0.00      A     
ATOM   1933  C   THR A 126      10.049  12.682   7.794  0.00  0.00      A     
ATOM   1934  O   THR A 126      11.255  12.451   7.804  0.00  0.00      A     
ATOM   1935  N   SER A 127       9.146  11.727   7.554  0.00  0.00      A     
ATOM   1936  HN  SER A 127       8.170  11.990   7.591  0.00  0.00      A     
ATOM   1937  CA  SER A 127       9.507  10.358   7.137  0.00  0.00      A     
ATOM   1938  HA  SER A 127      10.293   9.985   7.792  0.00  0.00      A     
ATOM   1939  CB  SER A 127       8.307   9.410   7.265  0.00  0.00      A     
ATOM   1940  HB1 SER A 127       8.658   8.383   7.142  0.00  0.00      A     
ATOM   1941  HB2 SER A 127       7.578   9.618   6.483  0.00  0.00      A     
ATOM   1942  OG  SER A 127       7.678   9.536   8.532  0.00  0.00      A     
ATOM   1943  HG1 SER A 127       7.173  10.371   8.553  0.00  0.00      A     
ATOM   1944  C   SER A 127      10.050  10.316   5.698  0.00  0.00      A     
ATOM   1945  O   SER A 127      11.059   9.669   5.425  0.00  0.00      A     
ATOM   1946  N   LEU A 128       9.428  11.063   4.777  0.00  0.00      A     
ATOM   1947  HN  LEU A 128       8.595  11.554   5.080  0.00  0.00      A     
ATOM   1948  CA  LEU A 128       9.830  11.269   3.374  0.00  0.00      A     
ATOM   1949  HA  LEU A 128       9.904  10.294   2.905  0.00  0.00      A     
ATOM   1950  CB  LEU A 128       8.723  12.071   2.652  0.00  0.00      A     
ATOM   1951  HB1 LEU A 128       8.911  13.133   2.806  0.00  0.00      A     
ATOM   1952  HB2 LEU A 128       7.757  11.834   3.093  0.00  0.00      A     
ATOM   1953  CG  LEU A 128       8.594  11.812   1.142  0.00  0.00      A     
ATOM   1954  HG  LEU A 128       9.554  11.956   0.659  0.00  0.00      A     
ATOM   1955  CD1 LEU A 128       8.097  10.401   0.836  0.00  0.00      A     
ATOM   1956 HD11 LEU A 128       7.918  10.300  -0.235  0.00  0.00      A     
ATOM   1957 HD12 LEU A 128       7.172  10.204   1.378  0.00  0.00      A     
ATOM   1958 HD13 LEU A 128       8.859   9.680   1.120  0.00  0.00      A     
ATOM   1959  CD2 LEU A 128       7.581  12.781   0.536  0.00  0.00      A     
ATOM   1960 HD21 LEU A 128       6.609  12.653   1.011  0.00  0.00      A     
ATOM   1961 HD22 LEU A 128       7.489  12.591  -0.532  0.00  0.00      A     
ATOM   1962 HD23 LEU A 128       7.920  13.807   0.685  0.00  0.00      A     
ATOM   1963  C   LEU A 128      11.220  11.910   3.196  0.00  0.00      A     
ATOM   1964  O   LEU A 128      11.769  11.874   2.097  0.00  0.00      A     
ATOM   1965  N   CYS A 129      11.833  12.426   4.263  0.00  0.00      A     
ATOM   1966  HN  CYS A 129      11.282  12.570   5.097  0.00  0.00      A     
ATOM   1967  CA  CYS A 129      13.258  12.770   4.314  0.00  0.00      A     
ATOM   1968  HA  CYS A 129      13.488  13.450   3.492  0.00  0.00      A     
ATOM   1969  CB  CYS A 129      13.531  13.511   5.626  0.00  0.00      A     
ATOM   1970  HB1 CYS A 129      14.601  13.694   5.719  0.00  0.00      A     
ATOM   1971  HB2 CYS A 129      13.213  12.901   6.471  0.00  0.00      A     
ATOM   1972  SG  CYS A 129      12.640  15.095   5.609  0.00  0.00      A     
ATOM   1973  HG1 CYS A 129      12.957  15.497   6.848  0.00  0.00      A     
ATOM   1974  C   CYS A 129      14.205  11.559   4.157  0.00  0.00      A     
ATOM   1975  O   CYS A 129      15.276  11.724   3.573  0.00  0.00      A     
ATOM   1976  N   PHE A 130      13.803  10.347   4.577  0.00  0.00      A     
ATOM   1977  HN  PHE A 130      12.904  10.286   5.041  0.00  0.00      A     
ATOM   1978  CA  PHE A 130      14.639   9.124   4.525  0.00  0.00      A     
ATOM   1979  HA  PHE A 130      15.471   9.300   3.842  0.00  0.00      A     
ATOM   1980  CB  PHE A 130      15.245   8.888   5.917  0.00  0.00      A     
ATOM   1981  HB1 PHE A 130      15.855   9.750   6.185  0.00  0.00      A     
ATOM   1982  HB2 PHE A 130      15.918   8.031   5.873  0.00  0.00      A     
ATOM   1983  CG  PHE A 130      14.221   8.652   7.011  0.00  0.00      A     
ATOM   1984  CD1 PHE A 130      13.745   9.735   7.773  0.00  0.00      A     
ATOM   1985  HD1 PHE A 130      14.119  10.732   7.590  0.00  0.00      A     
ATOM   1986  CE1 PHE A 130      12.779   9.525   8.772  0.00  0.00      A     
ATOM   1987  HE1 PHE A 130      12.414  10.363   9.353  0.00  0.00      A     
ATOM   1988  CZ  PHE A 130      12.287   8.231   9.009  0.00  0.00      A     
ATOM   1989  HZ  PHE A 130      11.545   8.075   9.775  0.00  0.00      A     
ATOM   1990  CE2 PHE A 130      12.765   7.143   8.257  0.00  0.00      A     
ATOM   1991  HE2 PHE A 130      12.396   6.146   8.450  0.00  0.00      A     
ATOM   1992  CD2 PHE A 130      13.732   7.354   7.258  0.00  0.00      A     
ATOM   1993  HD2 PHE A 130      14.101   6.519   6.680  0.00  0.00      A     
ATOM   1994  C   PHE A 130      13.976   7.821   4.008  0.00  0.00      A     
ATOM   1995  O   PHE A 130      14.700   6.866   3.714  0.00  0.00      A     
ATOM   1996  N   VAL A 131      12.644   7.722   3.865  0.00  0.00      A     
ATOM   1997  HN  VAL A 131      12.071   8.497   4.180  0.00  0.00      A     
ATOM   1998  CA  VAL A 131      11.999   6.483   3.342  0.00  0.00      A     
ATOM   1999  HA  VAL A 131      12.489   5.659   3.849  0.00  0.00      A     
ATOM   2000  CB  VAL A 131      10.510   6.327   3.698  0.00  0.00      A     
ATOM   2001  HB  VAL A 131      10.150   5.397   3.258  0.00  0.00      A     
ATOM   2002  CG1 VAL A 131      10.307   6.214   5.212  0.00  0.00      A     
ATOM   2003 HG11 VAL A 131       9.251   6.061   5.433  0.00  0.00      A     
ATOM   2004 HG12 VAL A 131      10.652   7.117   5.713  0.00  0.00      A     
ATOM   2005 HG13 VAL A 131      10.871   5.365   5.595  0.00  0.00      A     
ATOM   2006  CG2 VAL A 131       9.637   7.457   3.163  0.00  0.00      A     
ATOM   2007 HG21 VAL A 131       9.855   8.365   3.705  0.00  0.00      A     
ATOM   2008 HG22 VAL A 131       8.587   7.209   3.308  0.00  0.00      A     
ATOM   2009 HG23 VAL A 131       9.832   7.612   2.104  0.00  0.00      A     
ATOM   2010  C   VAL A 131      12.197   6.201   1.840  0.00  0.00      A     
ATOM   2011  O   VAL A 131      12.084   5.044   1.427  0.00  0.00      A     
ATOM   2012  N   TYR A 132      12.558   7.196   1.016  0.00  0.00      A     
ATOM   2013  HN  TYR A 132      12.665   8.129   1.403  0.00  0.00      A     
ATOM   2014  CA  TYR A 132      12.977   6.967  -0.379  0.00  0.00      A     
ATOM   2015  HA  TYR A 132      12.168   6.429  -0.852  0.00  0.00      A     
ATOM   2016  CB  TYR A 132      13.179   8.266  -1.189  0.00  0.00      A     
ATOM   2017  HB1 TYR A 132      13.872   8.047  -1.997  0.00  0.00      A     
ATOM   2018  HB2 TYR A 132      13.675   9.018  -0.587  0.00  0.00      A     
ATOM   2019  CG  TYR A 132      11.932   8.860  -1.825  0.00  0.00      A     
ATOM   2020  CD1 TYR A 132      11.365   8.242  -2.959  0.00  0.00      A     
ATOM   2021  HD1 TYR A 132      11.818   7.355  -3.376  0.00  0.00      A     
ATOM   2022  CE1 TYR A 132      10.216   8.782  -3.569  0.00  0.00      A     
ATOM   2023  HE1 TYR A 132       9.784   8.310  -4.440  0.00  0.00      A     
ATOM   2024  CZ  TYR A 132       9.647   9.968  -3.065  0.00  0.00      A     
ATOM   2025  OH  TYR A 132       8.525  10.477  -3.631  0.00  0.00      A     
ATOM   2026  HH  TYR A 132       8.187   9.872  -4.306  0.00  0.00      A     
ATOM   2027  CE2 TYR A 132      10.239  10.615  -1.963  0.00  0.00      A     
ATOM   2028  HE2 TYR A 132       9.807  11.537  -1.613  0.00  0.00      A     
ATOM   2029  CD2 TYR A 132      11.374  10.058  -1.336  0.00  0.00      A     
ATOM   2030  HD2 TYR A 132      11.829  10.562  -0.493  0.00  0.00      A     
ATOM   2031  C   TYR A 132      14.202   6.037  -0.491  0.00  0.00      A     
ATOM   2032  O   TYR A 132      14.046   4.954  -1.057  0.00  0.00      A     
ATOM   2033  N   PRO A 133      15.386   6.357   0.076  0.00  0.00      A     
ATOM   2034  CD  PRO A 133      15.772   7.622   0.684  0.00  0.00      A     
ATOM   2035  HD1 PRO A 133      15.033   7.974   1.398  0.00  0.00      A     
ATOM   2036  HD2 PRO A 133      15.920   8.363  -0.100  0.00  0.00      A     
ATOM   2037  CG  PRO A 133      17.100   7.372   1.394  0.00  0.00      A     
ATOM   2038  HG1 PRO A 133      17.730   8.262   1.399  0.00  0.00      A     
ATOM   2039  HG2 PRO A 133      16.915   7.031   2.411  0.00  0.00      A     
ATOM   2040  CB  PRO A 133      17.723   6.239   0.587  0.00  0.00      A     
ATOM   2041  HB1 PRO A 133      18.272   6.658  -0.254  0.00  0.00      A     
ATOM   2042  HB2 PRO A 133      18.393   5.634   1.195  0.00  0.00      A     
ATOM   2043  CA  PRO A 133      16.525   5.436   0.070  0.00  0.00      A     
ATOM   2044  HA  PRO A 133      16.737   5.127  -0.954  0.00  0.00      A     
ATOM   2045  C   PRO A 133      16.289   4.159   0.891  0.00  0.00      A     
ATOM   2046  O   PRO A 133      16.884   3.130   0.572  0.00  0.00      A     
ATOM   2047  N   LEU A 134      15.409   4.170   1.904  0.00  0.00      A     
ATOM   2048  HN  LEU A 134      15.002   5.058   2.169  0.00  0.00      A     
ATOM   2049  CA  LEU A 134      15.026   2.968   2.665  0.00  0.00      A     
ATOM   2050  HA  LEU A 134      15.931   2.545   3.103  0.00  0.00      A     
ATOM   2051  CB  LEU A 134      14.076   3.390   3.803  0.00  0.00      A     
ATOM   2052  HB1 LEU A 134      13.162   3.754   3.346  0.00  0.00      A     
ATOM   2053  HB2 LEU A 134      14.531   4.207   4.366  0.00  0.00      A     
ATOM   2054  CG  LEU A 134      13.674   2.277   4.785  0.00  0.00      A     
ATOM   2055  HG  LEU A 134      13.282   1.421   4.238  0.00  0.00      A     
ATOM   2056  CD1 LEU A 134      14.841   1.827   5.651  0.00  0.00      A     
ATOM   2057 HD11 LEU A 134      15.626   1.399   5.032  0.00  0.00      A     
ATOM   2058 HD12 LEU A 134      14.501   1.062   6.349  0.00  0.00      A     
ATOM   2059 HD13 LEU A 134      15.247   2.674   6.203  0.00  0.00      A     
ATOM   2060  CD2 LEU A 134      12.582   2.792   5.721  0.00  0.00      A     
ATOM   2061 HD21 LEU A 134      11.702   3.066   5.141  0.00  0.00      A     
ATOM   2062 HD22 LEU A 134      12.941   3.659   6.275  0.00  0.00      A     
ATOM   2063 HD23 LEU A 134      12.304   2.009   6.425  0.00  0.00      A     
ATOM   2064  C   LEU A 134      14.388   1.868   1.789  0.00  0.00      A     
ATOM   2065  O   LEU A 134      14.918   0.760   1.727  0.00  0.00      A     
ATOM   2066  N   ASP A 135      13.276   2.163   1.103  0.00  0.00      A     
ATOM   2067  HN  ASP A 135      12.906   3.101   1.201  0.00  0.00      A     
ATOM   2068  CA  ASP A 135      12.503   1.152   0.346  0.00  0.00      A     
ATOM   2069  HA  ASP A 135      13.205   0.424  -0.064  0.00  0.00      A     
ATOM   2070  CB  ASP A 135      11.590   0.401   1.340  0.00  0.00      A     
ATOM   2071  HB1 ASP A 135      10.776   1.064   1.639  0.00  0.00      A     
ATOM   2072  HB2 ASP A 135      12.168   0.162   2.233  0.00  0.00      A     
ATOM   2073  CG  ASP A 135      11.017  -0.919   0.804  0.00  0.00      A     
ATOM   2074  OD1 ASP A 135      11.718  -1.669   0.097  0.00  0.00      A     
ATOM   2075  OD2 ASP A 135       9.835  -1.230   1.100  0.00  0.00      A     
ATOM   2076  C   ASP A 135      11.701   1.677  -0.872  0.00  0.00      A     
ATOM   2077  O   ASP A 135      11.206   0.870  -1.657  0.00  0.00      A     
ATOM   2078  N   PHE A 136      11.577   2.993  -1.113  0.00  0.00      A     
ATOM   2079  HN  PHE A 136      11.960   3.667  -0.461  0.00  0.00      A     
ATOM   2080  CA  PHE A 136      10.963   3.455  -2.379  0.00  0.00      A     
ATOM   2081  HA  PHE A 136      10.174   2.753  -2.649  0.00  0.00      A     
ATOM   2082  CB  PHE A 136      10.266   4.819  -2.271  0.00  0.00      A     
ATOM   2083  HB1 PHE A 136       9.705   4.975  -3.194  0.00  0.00      A     
ATOM   2084  HB2 PHE A 136      11.034   5.579  -2.258  0.00  0.00      A     
ATOM   2085  CG  PHE A 136       9.304   5.076  -1.116  0.00  0.00      A     
ATOM   2086  CD1 PHE A 136       8.740   4.032  -0.353  0.00  0.00      A     
ATOM   2087  HD1 PHE A 136       8.958   2.998  -0.576  0.00  0.00      A     
ATOM   2088  CE1 PHE A 136       7.901   4.325   0.737  0.00  0.00      A     
ATOM   2089  HE1 PHE A 136       7.506   3.517   1.336  0.00  0.00      A     
ATOM   2090  CZ  PHE A 136       7.593   5.658   1.052  0.00  0.00      A     
ATOM   2091  HZ  PHE A 136       6.980   5.883   1.915  0.00  0.00      A     
ATOM   2092  CE2 PHE A 136       8.080   6.696   0.245  0.00  0.00      A     
ATOM   2093  HE2 PHE A 136       7.825   7.720   0.470  0.00  0.00      A     
ATOM   2094  CD2 PHE A 136       8.945   6.407  -0.824  0.00  0.00      A     
ATOM   2095  HD2 PHE A 136       9.347   7.217  -1.415  0.00  0.00      A     
ATOM   2096  C   PHE A 136      11.953   3.443  -3.561  0.00  0.00      A     
ATOM   2097  O   PHE A 136      11.533   3.215  -4.690  0.00  0.00      A     
ATOM   2098  N   ALA A 137      13.265   3.584  -3.345  0.00  0.00      A     
ATOM   2099  HN  ALA A 137      13.570   3.822  -2.407  0.00  0.00      A     
ATOM   2100  CA  ALA A 137      14.300   3.369  -4.368  0.00  0.00      A     
ATOM   2101  HA  ALA A 137      14.150   4.074  -5.186  0.00  0.00      A     
ATOM   2102  CB  ALA A 137      15.665   3.656  -3.729  0.00  0.00      A     
ATOM   2103  HB1 ALA A 137      15.865   2.952  -2.925  0.00  0.00      A     
ATOM   2104  HB2 ALA A 137      15.678   4.665  -3.316  0.00  0.00      A     
ATOM   2105  HB3 ALA A 137      16.453   3.564  -4.478  0.00  0.00      A     
ATOM   2106  C   ALA A 137      14.229   1.953  -4.977  0.00  0.00      A     
ATOM   2107  O   ALA A 137      14.180   1.791  -6.200  0.00  0.00      A     
ATOM   2108  N   ARG A 138      14.067   0.941  -4.106  0.00  0.00      A     
ATOM   2109  HN  ARG A 138      14.165   1.182  -3.125  0.00  0.00      A     
ATOM   2110  CA  ARG A 138      13.777  -0.473  -4.431  0.00  0.00      A     
ATOM   2111  HA  ARG A 138      14.659  -0.901  -4.901  0.00  0.00      A     
ATOM   2112  CB  ARG A 138      13.543  -1.229  -3.118  0.00  0.00      A     
ATOM   2113  HB1 ARG A 138      12.680  -0.821  -2.602  0.00  0.00      A     
ATOM   2114  HB2 ARG A 138      14.408  -1.057  -2.479  0.00  0.00      A     
ATOM   2115  CG  ARG A 138      13.376  -2.747  -3.288  0.00  0.00      A     
ATOM   2116  HG1 ARG A 138      13.856  -3.216  -2.441  0.00  0.00      A     
ATOM   2117  HG2 ARG A 138      13.934  -3.079  -4.164  0.00  0.00      A     
ATOM   2118  CD  ARG A 138      11.927  -3.269  -3.392  0.00  0.00      A     
ATOM   2119  HD1 ARG A 138      11.979  -4.358  -3.401  0.00  0.00      A     
ATOM   2120  HD2 ARG A 138      11.489  -2.946  -4.336  0.00  0.00      A     
ATOM   2121  NE  ARG A 138      11.045  -2.852  -2.282  0.00  0.00      A     
ATOM   2122  HE  ARG A 138      11.444  -2.340  -1.494  0.00  0.00      A     
ATOM   2123  CZ  ARG A 138       9.764  -3.093  -2.142  0.00  0.00      A     
ATOM   2124  NH1 ARG A 138       9.053  -3.745  -2.982  0.00  0.00      A     
ATOM   2125 HH11 ARG A 138       8.171  -4.120  -2.636  0.00  0.00      A     
ATOM   2126 HH12 ARG A 138       9.523  -4.200  -3.745  0.00  0.00      A     
ATOM   2127  NH2 ARG A 138       9.104  -2.699  -1.127  0.00  0.00      A     
ATOM   2128 HH21 ARG A 138       8.123  -2.950  -1.090  0.00  0.00      A     
ATOM   2129 HH22 ARG A 138       9.586  -2.181  -0.397  0.00  0.00      A     
ATOM   2130  C   ARG A 138      12.642  -0.701  -5.432  0.00  0.00      A     
ATOM   2131  O   ARG A 138      12.632  -1.719  -6.122  0.00  0.00      A     
ATOM   2132  N   THR A 139      11.717   0.248  -5.583  0.00  0.00      A     
ATOM   2133  HN  THR A 139      11.799   1.077  -5.010  0.00  0.00      A     
ATOM   2134  CA  THR A 139      10.684   0.189  -6.638  0.00  0.00      A     
ATOM   2135  HA  THR A 139      10.043  -0.666  -6.432  0.00  0.00      A     
ATOM   2136  CB  THR A 139       9.782   1.421  -6.711  0.00  0.00      A     
ATOM   2137  HB  THR A 139       9.098   1.270  -7.538  0.00  0.00      A     
ATOM   2138  CG2 THR A 139       8.963   1.658  -5.443  0.00  0.00      A     
ATOM   2139 HG21 THR A 139       8.458   2.621  -5.509  0.00  0.00      A     
ATOM   2140 HG22 THR A 139       9.600   1.641  -4.562  0.00  0.00      A     
ATOM   2141 HG23 THR A 139       8.222   0.871  -5.328  0.00  0.00      A     
ATOM   2142  OG1 THR A 139      10.513   2.571  -7.017  0.00  0.00      A     
ATOM   2143  HG1 THR A 139      10.875   2.911  -6.173  0.00  0.00      A     
ATOM   2144  C   THR A 139      11.236  -0.022  -8.044  0.00  0.00      A     
ATOM   2145  O   THR A 139      10.589  -0.723  -8.817  0.00  0.00      A     
ATOM   2146  N   ARG A 140      12.435   0.477  -8.391  0.00  0.00      A     
ATOM   2147  HN  ARG A 140      12.944   1.034  -7.708  0.00  0.00      A     
ATOM   2148  CA  ARG A 140      13.042   0.198  -9.711  0.00  0.00      A     
ATOM   2149  HA  ARG A 140      12.275   0.352 -10.461  0.00  0.00      A     
ATOM   2150  CB  ARG A 140      14.188   1.167 -10.036  0.00  0.00      A     
ATOM   2151  HB1 ARG A 140      14.659   0.834 -10.961  0.00  0.00      A     
ATOM   2152  HB2 ARG A 140      14.940   1.122  -9.246  0.00  0.00      A     
ATOM   2153  CG  ARG A 140      13.752   2.632 -10.240  0.00  0.00      A     
ATOM   2154  HG1 ARG A 140      14.588   3.159 -10.697  0.00  0.00      A     
ATOM   2155  HG2 ARG A 140      13.575   3.075  -9.259  0.00  0.00      A     
ATOM   2156  CD  ARG A 140      12.496   2.880 -11.102  0.00  0.00      A     
ATOM   2157  HD1 ARG A 140      12.401   3.957 -11.258  0.00  0.00      A     
ATOM   2158  HD2 ARG A 140      11.620   2.545 -10.541  0.00  0.00      A     
ATOM   2159  NE  ARG A 140      12.531   2.191 -12.411  0.00  0.00      A     
ATOM   2160  HE  ARG A 140      13.244   1.488 -12.578  0.00  0.00      A     
ATOM   2161  CZ  ARG A 140      11.641   2.248 -13.370  0.00  0.00      A     
ATOM   2162  NH1 ARG A 140      10.617   3.016 -13.375  0.00  0.00      A     
ATOM   2163 HH11 ARG A 140       9.960   2.888 -14.126  0.00  0.00      A     
ATOM   2164 HH12 ARG A 140      10.433   3.593 -12.578  0.00  0.00      A     
ATOM   2165  NH2 ARG A 140      11.705   1.466 -14.378  0.00  0.00      A     
ATOM   2166 HH21 ARG A 140      10.942   1.443 -15.026  0.00  0.00      A     
ATOM   2167 HH22 ARG A 140      12.418   0.744 -14.352  0.00  0.00      A     
ATOM   2168  C   ARG A 140      13.446  -1.263  -9.946  0.00  0.00      A     
ATOM   2169  O   ARG A 140      13.376  -1.707 -11.087  0.00  0.00      A     
ATOM   2170  N   LEU A 141      13.722  -2.047  -8.902  0.00  0.00      A     
ATOM   2171  HN  LEU A 141      13.768  -1.624  -7.986  0.00  0.00      A     
ATOM   2172  CA  LEU A 141      13.836  -3.511  -9.012  0.00  0.00      A     
ATOM   2173  HA  LEU A 141      14.504  -3.735  -9.845  0.00  0.00      A     
ATOM   2174  CB  LEU A 141      14.459  -4.059  -7.716  0.00  0.00      A     
ATOM   2175  HB1 LEU A 141      13.800  -3.839  -6.878  0.00  0.00      A     
ATOM   2176  HB2 LEU A 141      15.406  -3.549  -7.548  0.00  0.00      A     
ATOM   2177  CG  LEU A 141      14.733  -5.571  -7.729  0.00  0.00      A     
ATOM   2178  HG  LEU A 141      13.808  -6.121  -7.879  0.00  0.00      A     
ATOM   2179  CD1 LEU A 141      15.700  -5.954  -8.832  0.00  0.00      A     
ATOM   2180 HD11 LEU A 141      15.225  -5.831  -9.805  0.00  0.00      A     
ATOM   2181 HD12 LEU A 141      15.989  -6.995  -8.719  0.00  0.00      A     
ATOM   2182 HD13 LEU A 141      16.575  -5.313  -8.768  0.00  0.00      A     
ATOM   2183  CD2 LEU A 141      15.344  -5.979  -6.391  0.00  0.00      A     
ATOM   2184 HD21 LEU A 141      15.556  -7.049  -6.392  0.00  0.00      A     
ATOM   2185 HD22 LEU A 141      14.660  -5.748  -5.577  0.00  0.00      A     
ATOM   2186 HD23 LEU A 141      16.270  -5.431  -6.238  0.00  0.00      A     
ATOM   2187  C   LEU A 141      12.491  -4.193  -9.327  0.00  0.00      A     
ATOM   2188  O   LEU A 141      12.419  -5.048 -10.202  0.00  0.00      A     
ATOM   2189  N   ALA A 142      11.403  -3.784  -8.667  0.00  0.00      A     
ATOM   2190  HN  ALA A 142      11.512  -3.069  -7.962  0.00  0.00      A     
ATOM   2191  CA  ALA A 142      10.056  -4.262  -9.007  0.00  0.00      A     
ATOM   2192  HA  ALA A 142      10.068  -5.354  -9.021  0.00  0.00      A     
ATOM   2193  CB  ALA A 142       9.089  -3.811  -7.907  0.00  0.00      A     
ATOM   2194  HB1 ALA A 142       9.155  -2.734  -7.761  0.00  0.00      A     
ATOM   2195  HB2 ALA A 142       9.344  -4.298  -6.971  0.00  0.00      A     
ATOM   2196  HB3 ALA A 142       8.068  -4.085  -8.174  0.00  0.00      A     
ATOM   2197  C   ALA A 142       9.591  -3.819 -10.414  0.00  0.00      A     
ATOM   2198  O   ALA A 142       8.944  -4.600 -11.116  0.00  0.00      A     
ATOM   2199  N   ALA A 143       9.954  -2.603 -10.832  0.00  0.00      A     
ATOM   2200  HN  ALA A 143      10.423  -2.005 -10.161  0.00  0.00      A     
ATOM   2201  CA  ALA A 143       9.719  -2.042 -12.165  0.00  0.00      A     
ATOM   2202  HA  ALA A 143       8.678  -2.217 -12.440  0.00  0.00      A     
ATOM   2203  CB  ALA A 143       9.976  -0.532 -12.097  0.00  0.00      A     
ATOM   2204  HB1 ALA A 143       9.471  -0.087 -11.242  0.00  0.00      A     
ATOM   2205  HB2 ALA A 143       9.612  -0.062 -13.011  0.00  0.00      A     
ATOM   2206  HB3 ALA A 143      11.045  -0.355 -12.019  0.00  0.00      A     
ATOM   2207  C   ALA A 143      10.585  -2.644 -13.289  0.00  0.00      A     
ATOM   2208  O   ALA A 143      10.305  -2.396 -14.461  0.00  0.00      A     
ATOM   2209  N   ASP A 144      11.631  -3.409 -12.961  0.00  0.00      A     
ATOM   2210  HN  ASP A 144      11.860  -3.533 -11.985  0.00  0.00      A     
ATOM   2211  CA  ASP A 144      12.484  -4.069 -13.948  0.00  0.00      A     
ATOM   2212  HA  ASP A 144      12.724  -3.324 -14.707  0.00  0.00      A     
ATOM   2213  CB  ASP A 144      13.813  -4.511 -13.315  0.00  0.00      A     
ATOM   2214  HB1 ASP A 144      13.630  -5.284 -12.568  0.00  0.00      A     
ATOM   2215  HB2 ASP A 144      14.263  -3.651 -12.823  0.00  0.00      A     
ATOM   2216  CG  ASP A 144      14.786  -5.032 -14.376  0.00  0.00      A     
ATOM   2217  OD1 ASP A 144      14.882  -4.392 -15.452  0.00  0.00      A     
ATOM   2218  OD2 ASP A 144      15.392  -6.104 -14.161  0.00  0.00      A     
ATOM   2219  C   ASP A 144      11.757  -5.211 -14.677  0.00  0.00      A     
ATOM   2220  O   ASP A 144      11.872  -6.389 -14.338  0.00  0.00      A     
ATOM   2221  N   VAL A 145      11.012  -4.855 -15.720  0.00  0.00      A     
ATOM   2222  HN  VAL A 145      10.881  -3.854 -15.835  0.00  0.00      A     
ATOM   2223  CA  VAL A 145      10.389  -5.741 -16.733  0.00  0.00      A     
ATOM   2224  HA  VAL A 145       9.800  -6.490 -16.204  0.00  0.00      A     
ATOM   2225  CB  VAL A 145       9.409  -4.951 -17.622  0.00  0.00      A     
ATOM   2226  HB  VAL A 145       8.961  -5.622 -18.353  0.00  0.00      A     
ATOM   2227  CG1 VAL A 145       8.270  -4.356 -16.793  0.00  0.00      A     
ATOM   2228 HG11 VAL A 145       7.520  -3.925 -17.456  0.00  0.00      A     
ATOM   2229 HG12 VAL A 145       8.637  -3.583 -16.121  0.00  0.00      A     
ATOM   2230 HG13 VAL A 145       7.808  -5.149 -16.211  0.00  0.00      A     
ATOM   2231  CG2 VAL A 145      10.112  -3.809 -18.351  0.00  0.00      A     
ATOM   2232 HG21 VAL A 145      10.883  -4.218 -19.000  0.00  0.00      A     
ATOM   2233 HG22 VAL A 145      10.557  -3.117 -17.638  0.00  0.00      A     
ATOM   2234 HG23 VAL A 145       9.400  -3.259 -18.957  0.00  0.00      A     
ATOM   2235  C   VAL A 145      11.387  -6.545 -17.592  0.00  0.00      A     
ATOM   2236  O   VAL A 145      11.028  -7.071 -18.645  0.00  0.00      A     
ATOM   2237  N   GLY A 146      12.642  -6.672 -17.147  0.00  0.00      A     
ATOM   2238  HN  GLY A 146      12.878  -6.166 -16.309  0.00  0.00      A     
ATOM   2239  CA  GLY A 146      13.572  -7.732 -17.553  0.00  0.00      A     
ATOM   2240  HA1 GLY A 146      14.431  -7.733 -16.882  0.00  0.00      A     
ATOM   2241  HA2 GLY A 146      13.932  -7.539 -18.563  0.00  0.00      A     
ATOM   2242  C   GLY A 146      12.926  -9.122 -17.494  0.00  0.00      A     
ATOM   2243  O   GLY A 146      12.338  -9.509 -16.475  0.00  0.00      A     
ATOM   2244  N   LYS A 147      12.984  -9.851 -18.613  0.00  0.00      A     
ATOM   2245  HN  LYS A 147      13.468  -9.430 -19.406  0.00  0.00      A     
ATOM   2246  CA  LYS A 147      12.150 -11.043 -18.873  0.00  0.00      A     
ATOM   2247  HA  LYS A 147      11.220 -10.944 -18.310  0.00  0.00      A     
ATOM   2248  CB  LYS A 147      11.766 -11.052 -20.369  0.00  0.00      A     
ATOM   2249  HB1 LYS A 147      11.139 -11.914 -20.572  0.00  0.00      A     
ATOM   2250  HB2 LYS A 147      12.668 -11.123 -20.978  0.00  0.00      A     
ATOM   2251  CG  LYS A 147      10.969  -9.789 -20.752  0.00  0.00      A     
ATOM   2252  HG1 LYS A 147      11.593  -8.916 -20.626  0.00  0.00      A     
ATOM   2253  HG2 LYS A 147      10.143  -9.666 -20.061  0.00  0.00      A     
ATOM   2254  CD  LYS A 147      10.396  -9.777 -22.176  0.00  0.00      A     
ATOM   2255  HD1 LYS A 147       9.837  -8.851 -22.316  0.00  0.00      A     
ATOM   2256  HD2 LYS A 147       9.694 -10.607 -22.275  0.00  0.00      A     
ATOM   2257  CE  LYS A 147      11.455  -9.892 -23.280  0.00  0.00      A     
ATOM   2258  HE1 LYS A 147      10.953  -9.887 -24.252  0.00  0.00      A     
ATOM   2259  HE2 LYS A 147      11.950 -10.864 -23.180  0.00  0.00      A     
ATOM   2260  NZ  LYS A 147      12.464  -8.803 -23.213  0.00  0.00      A     
ATOM   2261  HZ1 LYS A 147      12.071  -7.875 -23.276  0.00  0.00      A     
ATOM   2262  HZ2 LYS A 147      13.194  -8.926 -23.904  0.00  0.00      A     
ATOM   2263  HZ3 LYS A 147      12.974  -8.832 -22.330  0.00  0.00      A     
ATOM   2264  C   LYS A 147      12.749 -12.372 -18.379  0.00  0.00      A     
ATOM   2265  O   LYS A 147      12.028 -13.362 -18.277  0.00  0.00      A     
ATOM   2266  N   ALA A 148      14.019 -12.397 -17.971  0.00  0.00      A     
ATOM   2267  HN  ALA A 148      14.533 -11.527 -18.038  0.00  0.00      A     
ATOM   2268  CA  ALA A 148      14.663 -13.540 -17.306  0.00  0.00      A     
ATOM   2269  HA  ALA A 148      13.921 -14.039 -16.682  0.00  0.00      A     
ATOM   2270  CB  ALA A 148      15.108 -14.554 -18.366  0.00  0.00      A     
ATOM   2271  HB1 ALA A 148      14.240 -14.948 -18.890  0.00  0.00      A     
ATOM   2272  HB2 ALA A 148      15.621 -15.388 -17.887  0.00  0.00      A     
ATOM   2273  HB3 ALA A 148      15.769 -14.085 -19.094  0.00  0.00      A     
ATOM   2274  C   ALA A 148      15.810 -13.135 -16.347  0.00  0.00      A     
ATOM   2275  O   ALA A 148      15.538 -12.900 -15.165  0.00  0.00      A     
ATOM   2276  N   GLY A 149      17.065 -13.044 -16.813  0.00  0.00      A     
ATOM   2277  HN  GLY A 149      17.207 -13.230 -17.799  0.00  0.00      A     
ATOM   2278  CA  GLY A 149      18.243 -12.846 -15.947  0.00  0.00      A     
ATOM   2279  HA1 GLY A 149      18.631 -13.829 -15.682  0.00  0.00      A     
ATOM   2280  HA2 GLY A 149      17.935 -12.361 -15.022  0.00  0.00      A     
ATOM   2281  C   GLY A 149      19.429 -12.029 -16.488  0.00  0.00      A     
ATOM   2282  O   GLY A 149      20.357 -11.790 -15.715  0.00  0.00      A     
ATOM   2283  N   ALA A 150      19.414 -11.555 -17.737  0.00  0.00      A     
ATOM   2284  HN  ALA A 150      18.617 -11.769 -18.321  0.00  0.00      A     
ATOM   2285  CA  ALA A 150      20.556 -10.862 -18.362  0.00  0.00      A     
ATOM   2286  HA  ALA A 150      21.309 -10.646 -17.602  0.00  0.00      A     
ATOM   2287  CB  ALA A 150      21.199 -11.822 -19.357  0.00  0.00      A     
ATOM   2288  HB1 ALA A 150      20.524 -11.981 -20.197  0.00  0.00      A     
ATOM   2289  HB2 ALA A 150      21.421 -12.774 -18.877  0.00  0.00      A     
ATOM   2290  HB3 ALA A 150      22.131 -11.391 -19.723  0.00  0.00      A     
ATOM   2291  C   ALA A 150      20.242  -9.497 -19.017  0.00  0.00      A     
ATOM   2292  O   ALA A 150      21.081  -8.604 -18.952  0.00  0.00      A     
ATOM   2293  N   GLU A 151      19.030  -9.261 -19.533  0.00  0.00      A     
ATOM   2294  HN  GLU A 151      18.401 -10.044 -19.667  0.00  0.00      A     
ATOM   2295  CA  GLU A 151      18.464  -7.895 -19.588  0.00  0.00      A     
ATOM   2296  HA  GLU A 151      19.255  -7.185 -19.825  0.00  0.00      A     
ATOM   2297  CB  GLU A 151      17.402  -7.719 -20.686  0.00  0.00      A     
ATOM   2298  HB1 GLU A 151      17.910  -7.571 -21.636  0.00  0.00      A     
ATOM   2299  HB2 GLU A 151      16.848  -6.805 -20.477  0.00  0.00      A     
ATOM   2300  CG  GLU A 151      16.415  -8.880 -20.834  0.00  0.00      A     
ATOM   2301  HG1 GLU A 151      16.145  -9.259 -19.853  0.00  0.00      A     
ATOM   2302  HG2 GLU A 151      16.887  -9.689 -21.393  0.00  0.00      A     
ATOM   2303  CD  GLU A 151      15.143  -8.434 -21.545  0.00  0.00      A     
ATOM   2304  OE1 GLU A 151      14.042  -8.570 -20.962  0.00  0.00      A     
ATOM   2305  OE2 GLU A 151      15.205  -7.973 -22.711  0.00  0.00      A     
ATOM   2306  C   GLU A 151      17.927  -7.489 -18.206  0.00  0.00      A     
ATOM   2307  O   GLU A 151      16.794  -7.815 -17.847  0.00  0.00      A     
ATOM   2308  N   ARG A 152      18.792  -6.874 -17.392  0.00  0.00      A     
ATOM   2309  HN  ARG A 152      19.688  -6.618 -17.795  0.00  0.00      A     
ATOM   2310  CA  ARG A 152      18.586  -6.572 -15.962  0.00  0.00      A     
ATOM   2311  HA  ARG A 152      17.521  -6.437 -15.761  0.00  0.00      A     
ATOM   2312  CB  ARG A 152      19.125  -7.730 -15.094  0.00  0.00      A     
ATOM   2313  HB1 ARG A 152      19.102  -7.421 -14.050  0.00  0.00      A     
ATOM   2314  HB2 ARG A 152      20.168  -7.909 -15.356  0.00  0.00      A     
ATOM   2315  CG  ARG A 152      18.376  -9.065 -15.203  0.00  0.00      A     
ATOM   2316  HG1 ARG A 152      18.876  -9.788 -14.559  0.00  0.00      A     
ATOM   2317  HG2 ARG A 152      18.436  -9.424 -16.228  0.00  0.00      A     
ATOM   2318  CD  ARG A 152      16.904  -8.998 -14.790  0.00  0.00      A     
ATOM   2319  HD1 ARG A 152      16.468  -9.996 -14.851  0.00  0.00      A     
ATOM   2320  HD2 ARG A 152      16.364  -8.367 -15.497  0.00  0.00      A     
ATOM   2321  NE  ARG A 152      16.726  -8.431 -13.444  0.00  0.00      A     
ATOM   2322  HE  ARG A 152      16.482  -7.442 -13.409  0.00  0.00      A     
ATOM   2323  CZ  ARG A 152      16.644  -9.054 -12.302  0.00  0.00      A     
ATOM   2324  NH1 ARG A 152      16.877 -10.309 -12.161  0.00  0.00      A     
ATOM   2325 HH11 ARG A 152      16.928 -10.700 -11.228  0.00  0.00      A     
ATOM   2326 HH12 ARG A 152      17.180 -10.818 -12.960  0.00  0.00      A     
ATOM   2327  NH2 ARG A 152      16.335  -8.403 -11.250  0.00  0.00      A     
ATOM   2328 HH21 ARG A 152      16.293  -8.872 -10.356  0.00  0.00      A     
ATOM   2329 HH22 ARG A 152      16.326  -7.393 -11.328  0.00  0.00      A     
ATOM   2330  C   ARG A 152      19.256  -5.257 -15.560  0.00  0.00      A     
ATOM   2331  O   ARG A 152      20.343  -5.251 -14.987  0.00  0.00      A     
ATOM   2332  N   GLU A 153      18.622  -4.119 -15.827  0.00  0.00      A     
ATOM   2333  HN  GLU A 153      17.770  -4.170 -16.376  0.00  0.00      A     
ATOM   2334  CA  GLU A 153      19.105  -2.823 -15.303  0.00  0.00      A     
ATOM   2335  HA  GLU A 153      20.143  -2.691 -15.612  0.00  0.00      A     
ATOM   2336  CB  GLU A 153      18.309  -1.635 -15.870  0.00  0.00      A     
ATOM   2337  HB1 GLU A 153      18.754  -0.714 -15.493  0.00  0.00      A     
ATOM   2338  HB2 GLU A 153      17.290  -1.689 -15.496  0.00  0.00      A     
ATOM   2339  CG  GLU A 153      18.246  -1.543 -17.402  0.00  0.00      A     
ATOM   2340  HG1 GLU A 153      17.780  -0.593 -17.674  0.00  0.00      A     
ATOM   2341  HG2 GLU A 153      17.599  -2.337 -17.776  0.00  0.00      A     
ATOM   2342  CD  GLU A 153      19.623  -1.643 -18.067  0.00  0.00      A     
ATOM   2343  OE1 GLU A 153      20.419  -0.674 -18.013  0.00  0.00      A     
ATOM   2344  OE2 GLU A 153      19.929  -2.708 -18.654  0.00  0.00      A     
ATOM   2345  C   GLU A 153      19.123  -2.758 -13.757  0.00  0.00      A     
ATOM   2346  O   GLU A 153      19.960  -2.067 -13.186  0.00  0.00      A     
ATOM   2347  N   PHE A 154      18.283  -3.539 -13.068  0.00  0.00      A     
ATOM   2348  HN  PHE A 154      17.641  -4.112 -13.597  0.00  0.00      A     
ATOM   2349  CA  PHE A 154      18.184  -3.589 -11.598  0.00  0.00      A     
ATOM   2350  HA  PHE A 154      19.069  -3.137 -11.145  0.00  0.00      A     
ATOM   2351  CB  PHE A 154      16.952  -2.771 -11.164  0.00  0.00      A     
ATOM   2352  HB1 PHE A 154      16.755  -2.944 -10.108  0.00  0.00      A     
ATOM   2353  HB2 PHE A 154      16.082  -3.141 -11.701  0.00  0.00      A     
ATOM   2354  CG  PHE A 154      17.064  -1.272 -11.392  0.00  0.00      A     
ATOM   2355  CD1 PHE A 154      17.514  -0.421 -10.366  0.00  0.00      A     
ATOM   2356  HD1 PHE A 154      17.772  -0.836  -9.404  0.00  0.00      A     
ATOM   2357  CE1 PHE A 154      17.644   0.963 -10.593  0.00  0.00      A     
ATOM   2358  HE1 PHE A 154      18.001   1.611  -9.805  0.00  0.00      A     
ATOM   2359  CZ  PHE A 154      17.336   1.498 -11.857  0.00  0.00      A     
ATOM   2360  HZ  PHE A 154      17.464   2.554 -12.050  0.00  0.00      A     
ATOM   2361  CE2 PHE A 154      16.873   0.655 -12.880  0.00  0.00      A     
ATOM   2362  HE2 PHE A 154      16.639   1.060 -13.856  0.00  0.00      A     
ATOM   2363  CD2 PHE A 154      16.729  -0.722 -12.642  0.00  0.00      A     
ATOM   2364  HD2 PHE A 154      16.378  -1.369 -13.430  0.00  0.00      A     
ATOM   2365  C   PHE A 154      18.099  -5.046 -11.096  0.00  0.00      A     
ATOM   2366  O   PHE A 154      17.320  -5.843 -11.627  0.00  0.00      A     
ATOM   2367  N   ARG A 155      18.905  -5.416 -10.087  0.00  0.00      A     
ATOM   2368  HN  ARG A 155      19.530  -4.688  -9.734  0.00  0.00      A     
ATOM   2369  CA  ARG A 155      19.051  -6.787  -9.527  0.00  0.00      A     
ATOM   2370  HA  ARG A 155      18.307  -7.445  -9.964  0.00  0.00      A     
ATOM   2371  CB  ARG A 155      20.438  -7.359  -9.866  0.00  0.00      A     
ATOM   2372  HB1 ARG A 155      20.535  -8.319  -9.356  0.00  0.00      A     
ATOM   2373  HB2 ARG A 155      21.194  -6.701  -9.440  0.00  0.00      A     
ATOM   2374  CG  ARG A 155      20.754  -7.625 -11.351  0.00  0.00      A     
ATOM   2375  HG1 ARG A 155      19.943  -8.207 -11.788  0.00  0.00      A     
ATOM   2376  HG2 ARG A 155      21.654  -8.236 -11.394  0.00  0.00      A     
ATOM   2377  CD  ARG A 155      21.015  -6.397 -12.230  0.00  0.00      A     
ATOM   2378  HD1 ARG A 155      20.072  -5.900 -12.443  0.00  0.00      A     
ATOM   2379  HD2 ARG A 155      21.400  -6.739 -13.188  0.00  0.00      A     
ATOM   2380  NE  ARG A 155      21.937  -5.429 -11.611  0.00  0.00      A     
ATOM   2381  HE  ARG A 155      21.600  -4.907 -10.807  0.00  0.00      A     
ATOM   2382  CZ  ARG A 155      23.113  -5.040 -12.013  0.00  0.00      A     
ATOM   2383  NH1 ARG A 155      23.758  -5.570 -12.980  0.00  0.00      A     
ATOM   2384 HH11 ARG A 155      24.535  -5.060 -13.359  0.00  0.00      A     
ATOM   2385 HH12 ARG A 155      23.359  -6.372 -13.449  0.00  0.00      A     
ATOM   2386  NH2 ARG A 155      23.704  -4.046 -11.466  0.00  0.00      A     
ATOM   2387 HH21 ARG A 155      24.597  -3.772 -11.828  0.00  0.00      A     
ATOM   2388 HH22 ARG A 155      23.297  -3.615 -10.632  0.00  0.00      A     
ATOM   2389  C   ARG A 155      18.842  -6.914  -8.006  0.00  0.00      A     
ATOM   2390  O   ARG A 155      18.492  -8.003  -7.552  0.00  0.00      A     
ATOM   2391  N   GLY A 156      18.997  -5.834  -7.239  0.00  0.00      A     
ATOM   2392  HN  GLY A 156      19.204  -4.970  -7.724  0.00  0.00      A     
ATOM   2393  CA  GLY A 156      19.009  -5.840  -5.759  0.00  0.00      A     
ATOM   2394  HA1 GLY A 156      19.996  -6.153  -5.429  0.00  0.00      A     
ATOM   2395  HA2 GLY A 156      18.295  -6.577  -5.390  0.00  0.00      A     
ATOM   2396  C   GLY A 156      18.707  -4.501  -5.060  0.00  0.00      A     
ATOM   2397  O   GLY A 156      18.538  -3.466  -5.705  0.00  0.00      A     
ATOM   2398  N   LEU A 157      18.618  -4.514  -3.726  0.00  0.00      A     
ATOM   2399  HN  LEU A 157      18.822  -5.395  -3.259  0.00  0.00      A     
ATOM   2400  CA  LEU A 157      18.240  -3.355  -2.892  0.00  0.00      A     
ATOM   2401  HA  LEU A 157      17.295  -2.961  -3.271  0.00  0.00      A     
ATOM   2402  CB  LEU A 157      18.003  -3.867  -1.455  0.00  0.00      A     
ATOM   2403  HB1 LEU A 157      18.886  -4.415  -1.131  0.00  0.00      A     
ATOM   2404  HB2 LEU A 157      17.172  -4.573  -1.476  0.00  0.00      A     
ATOM   2405  CG  LEU A 157      17.703  -2.787  -0.397  0.00  0.00      A     
ATOM   2406  HG  LEU A 157      18.568  -2.135  -0.291  0.00  0.00      A     
ATOM   2407  CD1 LEU A 157      16.499  -1.930  -0.770  0.00  0.00      A     
ATOM   2408 HD11 LEU A 157      16.735  -1.315  -1.635  0.00  0.00      A     
ATOM   2409 HD12 LEU A 157      16.251  -1.275   0.065  0.00  0.00      A     
ATOM   2410 HD13 LEU A 157      15.648  -2.561  -0.997  0.00  0.00      A     
ATOM   2411  CD2 LEU A 157      17.410  -3.439   0.951  0.00  0.00      A     
ATOM   2412 HD21 LEU A 157      17.213  -2.671   1.698  0.00  0.00      A     
ATOM   2413 HD22 LEU A 157      18.274  -4.017   1.274  0.00  0.00      A     
ATOM   2414 HD23 LEU A 157      16.549  -4.098   0.875  0.00  0.00      A     
ATOM   2415  C   LEU A 157      19.245  -2.182  -2.951  0.00  0.00      A     
ATOM   2416  O   LEU A 157      18.875  -1.080  -3.357  0.00  0.00      A     
ATOM   2417  N   GLY A 158      20.516  -2.409  -2.610  0.00  0.00      A     
ATOM   2418  HN  GLY A 158      20.758  -3.329  -2.261  0.00  0.00      A     
ATOM   2419  CA  GLY A 158      21.603  -1.427  -2.773  0.00  0.00      A     
ATOM   2420  HA1 GLY A 158      22.515  -1.832  -2.337  0.00  0.00      A     
ATOM   2421  HA2 GLY A 158      21.350  -0.501  -2.254  0.00  0.00      A     
ATOM   2422  C   GLY A 158      21.887  -1.097  -4.242  0.00  0.00      A     
ATOM   2423  O   GLY A 158      22.164   0.046  -4.595  0.00  0.00      A     
ATOM   2424  N   ASP A 159      21.688  -2.072  -5.132  0.00  0.00      A     
ATOM   2425  HN  ASP A 159      21.520  -2.994  -4.759  0.00  0.00      A     
ATOM   2426  CA  ASP A 159      21.661  -1.913  -6.592  0.00  0.00      A     
ATOM   2427  HA  ASP A 159      22.568  -1.389  -6.876  0.00  0.00      A     
ATOM   2428  CB  ASP A 159      21.761  -3.306  -7.228  0.00  0.00      A     
ATOM   2429  HB1 ASP A 159      20.855  -3.865  -7.007  0.00  0.00      A     
ATOM   2430  HB2 ASP A 159      22.597  -3.839  -6.774  0.00  0.00      A     
ATOM   2431  CG  ASP A 159      21.991  -3.261  -8.740  0.00  0.00      A     
ATOM   2432  OD1 ASP A 159      21.208  -3.895  -9.476  0.00  0.00      A     
ATOM   2433  OD2 ASP A 159      22.968  -2.626  -9.200  0.00  0.00      A     
ATOM   2434  C   ASP A 159      20.477  -1.062  -7.135  0.00  0.00      A     
ATOM   2435  O   ASP A 159      20.323  -0.918  -8.346  0.00  0.00      A     
ATOM   2436  N   CYS A 160      19.646  -0.456  -6.278  0.00  0.00      A     
ATOM   2437  HN  CYS A 160      19.736  -0.677  -5.294  0.00  0.00      A     
ATOM   2438  CA  CYS A 160      18.686   0.599  -6.656  0.00  0.00      A     
ATOM   2439  HA  CYS A 160      18.531   0.587  -7.734  0.00  0.00      A     
ATOM   2440  CB  CYS A 160      17.326   0.326  -5.995  0.00  0.00      A     
ATOM   2441  HB1 CYS A 160      16.663   1.168  -6.197  0.00  0.00      A     
ATOM   2442  HB2 CYS A 160      17.442   0.227  -4.915  0.00  0.00      A     
ATOM   2443  SG  CYS A 160      16.565  -1.161  -6.686  0.00  0.00      A     
ATOM   2444  HG1 CYS A 160      17.464  -2.028  -6.193  0.00  0.00      A     
ATOM   2445  C   CYS A 160      19.158   2.034  -6.331  0.00  0.00      A     
ATOM   2446  O   CYS A 160      18.381   2.971  -6.492  0.00  0.00      A     
ATOM   2447  N   LEU A 161      20.396   2.234  -5.858  0.00  0.00      A     
ATOM   2448  HN  LEU A 161      20.987   1.423  -5.725  0.00  0.00      A     
ATOM   2449  CA  LEU A 161      20.820   3.492  -5.223  0.00  0.00      A     
ATOM   2450  HA  LEU A 161      19.929   4.102  -5.089  0.00  0.00      A     
ATOM   2451  CB  LEU A 161      21.348   3.133  -3.817  0.00  0.00      A     
ATOM   2452  HB1 LEU A 161      22.384   2.804  -3.909  0.00  0.00      A     
ATOM   2453  HB2 LEU A 161      20.773   2.287  -3.434  0.00  0.00      A     
ATOM   2454  CG  LEU A 161      21.267   4.244  -2.754  0.00  0.00      A     
ATOM   2455  HG  LEU A 161      21.868   5.099  -3.061  0.00  0.00      A     
ATOM   2456  CD1 LEU A 161      19.836   4.705  -2.467  0.00  0.00      A     
ATOM   2457 HD11 LEU A 161      19.221   3.847  -2.190  0.00  0.00      A     
ATOM   2458 HD12 LEU A 161      19.407   5.192  -3.338  0.00  0.00      A     
ATOM   2459 HD13 LEU A 161      19.844   5.418  -1.644  0.00  0.00      A     
ATOM   2460  CD2 LEU A 161      21.813   3.702  -1.438  0.00  0.00      A     
ATOM   2461 HD21 LEU A 161      21.204   2.864  -1.100  0.00  0.00      A     
ATOM   2462 HD22 LEU A 161      21.794   4.479  -0.677  0.00  0.00      A     
ATOM   2463 HD23 LEU A 161      22.839   3.363  -1.573  0.00  0.00      A     
ATOM   2464  C   LEU A 161      21.777   4.384  -6.054  0.00  0.00      A     
ATOM   2465  O   LEU A 161      21.995   5.534  -5.665  0.00  0.00      A     
ATOM   2466  N   VAL A 162      22.265   3.941  -7.225  0.00  0.00      A     
ATOM   2467  HN  VAL A 162      22.061   2.976  -7.464  0.00  0.00      A     
ATOM   2468  CA  VAL A 162      23.117   4.749  -8.150  0.00  0.00      A     
ATOM   2469  HA  VAL A 162      23.226   5.735  -7.715  0.00  0.00      A     
ATOM   2470  CB  VAL A 162      24.568   4.242  -8.294  0.00  0.00      A     
ATOM   2471  HB  VAL A 162      25.138   5.053  -8.745  0.00  0.00      A     
ATOM   2472  CG1 VAL A 162      25.199   3.950  -6.932  0.00  0.00      A     
ATOM   2473 HG11 VAL A 162      26.268   3.782  -7.053  0.00  0.00      A     
ATOM   2474 HG12 VAL A 162      24.751   3.066  -6.484  0.00  0.00      A     
ATOM   2475 HG13 VAL A 162      25.044   4.799  -6.271  0.00  0.00      A     
ATOM   2476  CG2 VAL A 162      24.742   3.018  -9.199  0.00  0.00      A     
ATOM   2477 HG21 VAL A 162      24.500   3.274 -10.229  0.00  0.00      A     
ATOM   2478 HG22 VAL A 162      24.104   2.204  -8.873  0.00  0.00      A     
ATOM   2479 HG23 VAL A 162      25.780   2.686  -9.169  0.00  0.00      A     
ATOM   2480  C   VAL A 162      22.520   4.974  -9.545  0.00  0.00      A     
ATOM   2481  O   VAL A 162      22.652   6.062 -10.108  0.00  0.00      A     
ATOM   2482  N   LYS A 163      21.772   3.999 -10.075  0.00  0.00      A     
ATOM   2483  HN  LYS A 163      21.718   3.129  -9.548  0.00  0.00      A     
ATOM   2484  CA  LYS A 163      21.087   4.028 -11.391  0.00  0.00      A     
ATOM   2485  HA  LYS A 163      21.778   4.431 -12.131  0.00  0.00      A     
ATOM   2486  CB  LYS A 163      20.747   2.587 -11.798  0.00  0.00      A     
ATOM   2487  HB1 LYS A 163      20.180   2.593 -12.730  0.00  0.00      A     
ATOM   2488  HB2 LYS A 163      20.136   2.124 -11.024  0.00  0.00      A     
ATOM   2489  CG  LYS A 163      22.024   1.759 -12.008  0.00  0.00      A     
ATOM   2490  HG1 LYS A 163      22.620   1.730 -11.097  0.00  0.00      A     
ATOM   2491  HG2 LYS A 163      22.614   2.223 -12.797  0.00  0.00      A     
ATOM   2492  CD  LYS A 163      21.681   0.330 -12.413  0.00  0.00      A     
ATOM   2493  HD1 LYS A 163      21.101   0.361 -13.336  0.00  0.00      A     
ATOM   2494  HD2 LYS A 163      21.076  -0.141 -11.635  0.00  0.00      A     
ATOM   2495  CE  LYS A 163      22.961  -0.483 -12.624  0.00  0.00      A     
ATOM   2496  HE1 LYS A 163      23.398  -0.714 -11.647  0.00  0.00      A     
ATOM   2497  HE2 LYS A 163      23.676   0.119 -13.193  0.00  0.00      A     
ATOM   2498  NZ  LYS A 163      22.656  -1.722 -13.366  0.00  0.00      A     
ATOM   2499  HZ1 LYS A 163      21.851  -2.193 -12.961  0.00  0.00      A     
ATOM   2500  HZ2 LYS A 163      23.438  -2.365 -13.434  0.00  0.00      A     
ATOM   2501  HZ3 LYS A 163      22.353  -1.510 -14.316  0.00  0.00      A     
ATOM   2502  C   LYS A 163      19.852   4.942 -11.461  0.00  0.00      A     
ATOM   2503  O   LYS A 163      19.257   5.100 -12.522  0.00  0.00      A     
ATOM   2504  N   ILE A 164      19.525   5.581 -10.339  0.00  0.00      A     
ATOM   2505  HN  ILE A 164      20.044   5.291  -9.527  0.00  0.00      A     
ATOM   2506  CA  ILE A 164      18.565   6.696 -10.180  0.00  0.00      A     
ATOM   2507  HA  ILE A 164      18.381   7.104 -11.172  0.00  0.00      A     
ATOM   2508  CB  ILE A 164      17.193   6.212  -9.647  0.00  0.00      A     
ATOM   2509  HB  ILE A 164      16.584   7.087  -9.416  0.00  0.00      A     
ATOM   2510  CG2 ILE A 164      16.456   5.465 -10.772  0.00  0.00      A     
ATOM   2511 HG21 ILE A 164      16.914   4.492 -10.939  0.00  0.00      A     
ATOM   2512 HG22 ILE A 164      16.497   6.038 -11.700  0.00  0.00      A     
ATOM   2513 HG23 ILE A 164      15.407   5.338 -10.511  0.00  0.00      A     
ATOM   2514  CG1 ILE A 164      17.319   5.365  -8.359  0.00  0.00      A     
ATOM   2515 HG11 ILE A 164      17.622   6.022  -7.545  0.00  0.00      A     
ATOM   2516 HG12 ILE A 164      18.093   4.610  -8.482  0.00  0.00      A     
ATOM   2517  CD  ILE A 164      16.036   4.625  -7.954  0.00  0.00      A     
ATOM   2518  HD1 ILE A 164      15.172   5.273  -8.074  0.00  0.00      A     
ATOM   2519  HD2 ILE A 164      16.106   4.306  -6.915  0.00  0.00      A     
ATOM   2520  HD3 ILE A 164      15.911   3.740  -8.577  0.00  0.00      A     
ATOM   2521  C   ILE A 164      19.177   7.884  -9.399  0.00  0.00      A     
ATOM   2522  O   ILE A 164      18.475   8.685  -8.783  0.00  0.00      A     
ATOM   2523  N   TYR A 165      20.506   8.016  -9.489  0.00  0.00      A     
ATOM   2524  HN  TYR A 165      20.989   7.294 -10.009  0.00  0.00      A     
ATOM   2525  CA  TYR A 165      21.329   9.135  -8.995  0.00  0.00      A     
ATOM   2526  HA  TYR A 165      20.689   9.921  -8.592  0.00  0.00      A     
ATOM   2527  CB  TYR A 165      22.210   8.601  -7.852  0.00  0.00      A     
ATOM   2528  HB1 TYR A 165      22.553   7.621  -8.150  0.00  0.00      A     
ATOM   2529  HB2 TYR A 165      21.589   8.455  -6.972  0.00  0.00      A     
ATOM   2530  CG  TYR A 165      23.452   9.383  -7.445  0.00  0.00      A     
ATOM   2531  CD1 TYR A 165      23.435  10.785  -7.309  0.00  0.00      A     
ATOM   2532  HD1 TYR A 165      22.533  11.336  -7.534  0.00  0.00      A     
ATOM   2533  CE1 TYR A 165      24.595  11.472  -6.886  0.00  0.00      A     
ATOM   2534  HE1 TYR A 165      24.604  12.547  -6.798  0.00  0.00      A     
ATOM   2535  CZ  TYR A 165      25.768  10.758  -6.579  0.00  0.00      A     
ATOM   2536  OH  TYR A 165      26.905  11.401  -6.206  0.00  0.00      A     
ATOM   2537  HH  TYR A 165      27.662  10.785  -6.223  0.00  0.00      A     
ATOM   2538  CE2 TYR A 165      25.777   9.359  -6.696  0.00  0.00      A     
ATOM   2539  HE2 TYR A 165      26.671   8.820  -6.431  0.00  0.00      A     
ATOM   2540  CD2 TYR A 165      24.633   8.676  -7.145  0.00  0.00      A     
ATOM   2541  HD2 TYR A 165      24.662   7.598  -7.231  0.00  0.00      A     
ATOM   2542  C   TYR A 165      22.188   9.786 -10.100  0.00  0.00      A     
ATOM   2543  O   TYR A 165      22.247  11.014 -10.149  0.00  0.00      A     
ATOM   2544  N   LYS A 166      22.807   9.010 -11.007  0.00  0.00      A     
ATOM   2545  HN  LYS A 166      22.684   8.006 -10.916  0.00  0.00      A     
ATOM   2546  CA  LYS A 166      23.834   9.485 -11.971  0.00  0.00      A     
ATOM   2547  HA  LYS A 166      24.185  10.453 -11.622  0.00  0.00      A     
ATOM   2548  CB  LYS A 166      25.035   8.512 -11.952  0.00  0.00      A     
ATOM   2549  HB1 LYS A 166      25.716   8.752 -12.770  0.00  0.00      A     
ATOM   2550  HB2 LYS A 166      24.670   7.498 -12.115  0.00  0.00      A     
ATOM   2551  CG  LYS A 166      25.877   8.535 -10.664  0.00  0.00      A     
ATOM   2552  HG1 LYS A 166      26.772   7.937 -10.840  0.00  0.00      A     
ATOM   2553  HG2 LYS A 166      25.315   8.072  -9.853  0.00  0.00      A     
ATOM   2554  CD  LYS A 166      26.288   9.958 -10.250  0.00  0.00      A     
ATOM   2555  HD1 LYS A 166      25.439  10.431  -9.754  0.00  0.00      A     
ATOM   2556  HD2 LYS A 166      26.542  10.549 -11.128  0.00  0.00      A     
ATOM   2557  CE  LYS A 166      27.469   9.977  -9.285  0.00  0.00      A     
ATOM   2558  HE1 LYS A 166      27.431   9.084  -8.653  0.00  0.00      A     
ATOM   2559  HE2 LYS A 166      27.363  10.854  -8.638  0.00  0.00      A     
ATOM   2560  NZ  LYS A 166      28.764  10.063  -9.995  0.00  0.00      A     
ATOM   2561  HZ1 LYS A 166      28.888   9.320 -10.679  0.00  0.00      A     
ATOM   2562  HZ2 LYS A 166      29.540   9.981  -9.345  0.00  0.00      A     
ATOM   2563  HZ3 LYS A 166      28.864  10.954 -10.475  0.00  0.00      A     
ATOM   2564  C   LYS A 166      23.371   9.813 -13.408  0.00  0.00      A     
ATOM   2565  O   LYS A 166      24.203   9.941 -14.312  0.00  0.00      A     
ATOM   2566  N   SER A 167      22.076  10.035 -13.633  0.00  0.00      A     
ATOM   2567  HN  SER A 167      21.445   9.873 -12.859  0.00  0.00      A     
ATOM   2568  CA  SER A 167      21.506  10.380 -14.959  0.00  0.00      A     
ATOM   2569  HA  SER A 167      22.308  10.406 -15.682  0.00  0.00      A     
ATOM   2570  CB  SER A 167      20.542   9.305 -15.484  0.00  0.00      A     
ATOM   2571  HB1 SER A 167      20.136   9.621 -16.447  0.00  0.00      A     
ATOM   2572  HB2 SER A 167      19.711   9.167 -14.793  0.00  0.00      A     
ATOM   2573  OG  SER A 167      21.238   8.082 -15.668  0.00  0.00      A     
ATOM   2574  HG1 SER A 167      20.703   7.521 -16.282  0.00  0.00      A     
ATOM   2575  C   SER A 167      20.877  11.772 -15.077  0.00  0.00      A     
ATOM   2576  O   SER A 167      20.569  12.173 -16.198  0.00  0.00      A     
ATOM   2577  N   ASP A 168      20.742  12.535 -13.984  0.00  0.00      A     
ATOM   2578  HN  ASP A 168      21.169  12.189 -13.135  0.00  0.00      A     
ATOM   2579  CA  ASP A 168      20.308  13.949 -14.009  0.00  0.00      A     
ATOM   2580  HA  ASP A 168      20.892  14.465 -14.772  0.00  0.00      A     
ATOM   2581  CB  ASP A 168      18.831  13.997 -14.449  0.00  0.00      A     
ATOM   2582  HB1 ASP A 168      18.248  13.302 -13.848  0.00  0.00      A     
ATOM   2583  HB2 ASP A 168      18.740  13.672 -15.485  0.00  0.00      A     
ATOM   2584  CG  ASP A 168      18.235  15.394 -14.353  0.00  0.00      A     
ATOM   2585  OD1 ASP A 168      17.597  15.696 -13.319  0.00  0.00      A     
ATOM   2586  OD2 ASP A 168      18.428  16.200 -15.290  0.00  0.00      A     
ATOM   2587  C   ASP A 168      20.530  14.764 -12.697  0.00  0.00      A     
ATOM   2588  O   ASP A 168      20.776  15.967 -12.782  0.00  0.00      A     
ATOM   2589  N   GLY A 169      20.435  14.162 -11.502  0.00  0.00      A     
ATOM   2590  HN  GLY A 169      20.233  13.173 -11.489  0.00  0.00      A     
ATOM   2591  CA  GLY A 169      20.627  14.857 -10.206  0.00  0.00      A     
ATOM   2592  HA1 GLY A 169      20.067  15.790 -10.218  0.00  0.00      A     
ATOM   2593  HA2 GLY A 169      21.674  15.124 -10.113  0.00  0.00      A     
ATOM   2594  C   GLY A 169      20.221  14.087  -8.929  0.00  0.00      A     
ATOM   2595  O   GLY A 169      19.758  12.943  -8.998  0.00  0.00      A     
ATOM   2596  N   ILE A 170      20.336  14.728  -7.753  0.00  0.00      A     
ATOM   2597  HN  ILE A 170      20.737  15.663  -7.772  0.00  0.00      A     
ATOM   2598  CA  ILE A 170      19.929  14.179  -6.428  0.00  0.00      A     
ATOM   2599  HA  ILE A 170      19.894  13.097  -6.540  0.00  0.00      A     
ATOM   2600  CB  ILE A 170      20.976  14.402  -5.300  0.00  0.00      A     
ATOM   2601  HB  ILE A 170      20.610  13.893  -4.408  0.00  0.00      A     
ATOM   2602  CG2 ILE A 170      22.272  13.681  -5.683  0.00  0.00      A     
ATOM   2603 HG21 ILE A 170      23.012  13.793  -4.890  0.00  0.00      A     
ATOM   2604 HG22 ILE A 170      22.684  14.086  -6.608  0.00  0.00      A     
ATOM   2605 HG23 ILE A 170      22.065  12.620  -5.793  0.00  0.00      A     
ATOM   2606  CG1 ILE A 170      21.326  15.843  -4.877  0.00  0.00      A     
ATOM   2607 HG11 ILE A 170      21.629  16.421  -5.743  0.00  0.00      A     
ATOM   2608 HG12 ILE A 170      22.182  15.804  -4.201  0.00  0.00      A     
ATOM   2609  CD  ILE A 170      20.223  16.584  -4.119  0.00  0.00      A     
ATOM   2610  HD1 ILE A 170      19.359  16.748  -4.759  0.00  0.00      A     
ATOM   2611  HD2 ILE A 170      20.608  17.546  -3.783  0.00  0.00      A     
ATOM   2612  HD3 ILE A 170      19.928  16.012  -3.241  0.00  0.00      A     
ATOM   2613  C   ILE A 170      18.495  14.537  -5.985  0.00  0.00      A     
ATOM   2614  O   ILE A 170      18.098  14.204  -4.867  0.00  0.00      A     
ATOM   2615  N   LYS A 171      17.669  15.122  -6.867  0.00  0.00      A     
ATOM   2616  HN  LYS A 171      18.065  15.379  -7.766  0.00  0.00      A     
ATOM   2617  CA  LYS A 171      16.224  15.415  -6.650  0.00  0.00      A     
ATOM   2618  HA  LYS A 171      15.971  15.248  -5.601  0.00  0.00      A     
ATOM   2619  CB  LYS A 171      15.935  16.901  -6.955  0.00  0.00      A     
ATOM   2620  HB1 LYS A 171      14.903  17.118  -6.686  0.00  0.00      A     
ATOM   2621  HB2 LYS A 171      16.047  17.083  -8.024  0.00  0.00      A     
ATOM   2622  CG  LYS A 171      16.846  17.869  -6.187  0.00  0.00      A     
ATOM   2623  HG1 LYS A 171      17.833  17.846  -6.646  0.00  0.00      A     
ATOM   2624  HG2 LYS A 171      16.936  17.529  -5.155  0.00  0.00      A     
ATOM   2625  CD  LYS A 171      16.340  19.320  -6.170  0.00  0.00      A     
ATOM   2626  HD1 LYS A 171      17.107  19.946  -5.717  0.00  0.00      A     
ATOM   2627  HD2 LYS A 171      15.448  19.380  -5.546  0.00  0.00      A     
ATOM   2628  CE  LYS A 171      16.026  19.860  -7.567  0.00  0.00      A     
ATOM   2629  HE1 LYS A 171      15.193  19.293  -7.994  0.00  0.00      A     
ATOM   2630  HE2 LYS A 171      16.899  19.706  -8.208  0.00  0.00      A     
ATOM   2631  NZ  LYS A 171      15.688  21.302  -7.524  0.00  0.00      A     
ATOM   2632  HZ1 LYS A 171      16.462  21.845  -7.156  0.00  0.00      A     
ATOM   2633  HZ2 LYS A 171      14.870  21.486  -6.944  0.00  0.00      A     
ATOM   2634  HZ3 LYS A 171      15.449  21.651  -8.449  0.00  0.00      A     
ATOM   2635  C   LYS A 171      15.260  14.513  -7.449  0.00  0.00      A     
ATOM   2636  O   LYS A 171      14.044  14.670  -7.341  0.00  0.00      A     
ATOM   2637  N   GLY A 172      15.793  13.578  -8.240  0.00  0.00      A     
ATOM   2638  HN  GLY A 172      16.799  13.530  -8.252  0.00  0.00      A     
ATOM   2639  CA  GLY A 172      15.060  12.756  -9.220  0.00  0.00      A     
ATOM   2640  HA1 GLY A 172      15.758  12.434  -9.987  0.00  0.00      A     
ATOM   2641  HA2 GLY A 172      14.291  13.355  -9.706  0.00  0.00      A     
ATOM   2642  C   GLY A 172      14.421  11.481  -8.665  0.00  0.00      A     
ATOM   2643  O   GLY A 172      13.323  11.109  -9.077  0.00  0.00      A     
ATOM   2644  N   LEU A 173      15.058  10.838  -7.689  0.00  0.00      A     
ATOM   2645  HN  LEU A 173      15.996  11.142  -7.461  0.00  0.00      A     
ATOM   2646  CA  LEU A 173      14.434   9.792  -6.872  0.00  0.00      A     
ATOM   2647  HA  LEU A 173      13.968   9.068  -7.543  0.00  0.00      A     
ATOM   2648  CB  LEU A 173      15.555   9.090  -6.080  0.00  0.00      A     
ATOM   2649  HB1 LEU A 173      15.697   9.586  -5.122  0.00  0.00      A     
ATOM   2650  HB2 LEU A 173      16.488   9.171  -6.640  0.00  0.00      A     
ATOM   2651  CG  LEU A 173      15.312   7.598  -5.840  0.00  0.00      A     
ATOM   2652  HG  LEU A 173      15.242   7.096  -6.801  0.00  0.00      A     
ATOM   2653  CD1 LEU A 173      16.478   7.020  -5.050  0.00  0.00      A     
ATOM   2654 HD11 LEU A 173      17.421   7.350  -5.485  0.00  0.00      A     
ATOM   2655 HD12 LEU A 173      16.444   5.935  -5.103  0.00  0.00      A     
ATOM   2656 HD13 LEU A 173      16.406   7.340  -4.014  0.00  0.00      A     
ATOM   2657  CD2 LEU A 173      14.051   7.331  -5.034  0.00  0.00      A     
ATOM   2658 HD21 LEU A 173      14.002   6.287  -4.738  0.00  0.00      A     
ATOM   2659 HD22 LEU A 173      13.173   7.565  -5.631  0.00  0.00      A     
ATOM   2660 HD23 LEU A 173      14.050   7.966  -4.153  0.00  0.00      A     
ATOM   2661  C   LEU A 173      13.318  10.380  -5.974  0.00  0.00      A     
ATOM   2662  O   LEU A 173      12.180   9.926  -6.010  0.00  0.00      A     
ATOM   2663  N   TYR A 174      13.612  11.482  -5.279  0.00  0.00      A     
ATOM   2664  HN  TYR A 174      14.579  11.787  -5.309  0.00  0.00      A     
ATOM   2665  CA  TYR A 174      12.668  12.325  -4.516  0.00  0.00      A     
ATOM   2666  HA  TYR A 174      12.015  11.677  -3.930  0.00  0.00      A     
ATOM   2667  CB  TYR A 174      13.479  13.208  -3.538  0.00  0.00      A     
ATOM   2668  HB1 TYR A 174      12.835  14.011  -3.183  0.00  0.00      A     
ATOM   2669  HB2 TYR A 174      14.290  13.686  -4.089  0.00  0.00      A     
ATOM   2670  CG  TYR A 174      14.073  12.545  -2.296  0.00  0.00      A     
ATOM   2671  CD1 TYR A 174      14.996  11.485  -2.401  0.00  0.00      A     
ATOM   2672  HD1 TYR A 174      15.243  11.072  -3.362  0.00  0.00      A     
ATOM   2673  CE1 TYR A 174      15.637  10.978  -1.255  0.00  0.00      A     
ATOM   2674  HE1 TYR A 174      16.369  10.190  -1.338  0.00  0.00      A     
ATOM   2675  CZ  TYR A 174      15.350  11.519   0.011  0.00  0.00      A     
ATOM   2676  OH  TYR A 174      15.961  11.002   1.109  0.00  0.00      A     
ATOM   2677  HH  TYR A 174      15.723  11.468   1.935  0.00  0.00      A     
ATOM   2678  CE2 TYR A 174      14.403  12.555   0.133  0.00  0.00      A     
ATOM   2679  HE2 TYR A 174      14.187  12.976   1.103  0.00  0.00      A     
ATOM   2680  CD2 TYR A 174      13.777  13.071  -1.020  0.00  0.00      A     
ATOM   2681  HD2 TYR A 174      13.096  13.905  -0.927  0.00  0.00      A     
ATOM   2682  C   TYR A 174      11.737  13.187  -5.419  0.00  0.00      A     
ATOM   2683  O   TYR A 174      11.183  14.206  -4.991  0.00  0.00      A     
ATOM   2684  N   GLN A 175      11.575  12.853  -6.704  0.00  0.00      A     
ATOM   2685  HN  GLN A 175      11.995  11.990  -7.025  0.00  0.00      A     
ATOM   2686  CA  GLN A 175      10.719  13.603  -7.635  0.00  0.00      A     
ATOM   2687  HA  GLN A 175      10.927  14.662  -7.500  0.00  0.00      A     
ATOM   2688  CB  GLN A 175      11.102  13.278  -9.078  0.00  0.00      A     
ATOM   2689  HB1 GLN A 175      10.848  12.248  -9.319  0.00  0.00      A     
ATOM   2690  HB2 GLN A 175      12.181  13.393  -9.149  0.00  0.00      A     
ATOM   2691  CG  GLN A 175      10.459  14.229 -10.096  0.00  0.00      A     
ATOM   2692  HG1 GLN A 175      10.092  15.130  -9.605  0.00  0.00      A     
ATOM   2693  HG2 GLN A 175       9.623  13.735 -10.580  0.00  0.00      A     
ATOM   2694  CD  GLN A 175      11.464  14.654 -11.151  0.00  0.00      A     
ATOM   2695  OE1 GLN A 175      12.260  15.558 -10.947  0.00  0.00      A     
ATOM   2696  NE2 GLN A 175      11.495  14.032 -12.296  0.00  0.00      A     
ATOM   2697 HE21 GLN A 175      12.165  14.381 -12.970  0.00  0.00      A     
ATOM   2698 HE22 GLN A 175      10.899  13.245 -12.469  0.00  0.00      A     
ATOM   2699  C   GLN A 175       9.231  13.395  -7.324  0.00  0.00      A     
ATOM   2700  O   GLN A 175       8.673  12.324  -7.540  0.00  0.00      A     
ATOM   2701  N   GLY A 176       8.612  14.426  -6.749  0.00  0.00      A     
ATOM   2702  HN  GLY A 176       9.134  15.288  -6.636  0.00  0.00      A     
ATOM   2703  CA  GLY A 176       7.279  14.390  -6.140  0.00  0.00      A     
ATOM   2704  HA1 GLY A 176       6.880  13.375  -6.172  0.00  0.00      A     
ATOM   2705  HA2 GLY A 176       6.610  15.039  -6.705  0.00  0.00      A     
ATOM   2706  C   GLY A 176       7.264  14.845  -4.674  0.00  0.00      A     
ATOM   2707  O   GLY A 176       6.199  15.208  -4.178  0.00  0.00      A     
ATOM   2708  N   PHE A 177       8.405  14.844  -3.968  0.00  0.00      A     
ATOM   2709  HN  PHE A 177       9.249  14.558  -4.452  0.00  0.00      A     
ATOM   2710  CA  PHE A 177       8.530  15.121  -2.521  0.00  0.00      A     
ATOM   2711  HA  PHE A 177       8.090  14.286  -1.978  0.00  0.00      A     
ATOM   2712  CB  PHE A 177      10.031  15.157  -2.164  0.00  0.00      A     
ATOM   2713  HB1 PHE A 177      10.550  15.805  -2.867  0.00  0.00      A     
ATOM   2714  HB2 PHE A 177      10.436  14.155  -2.311  0.00  0.00      A     
ATOM   2715  CG  PHE A 177      10.389  15.624  -0.762  0.00  0.00      A     
ATOM   2716  CD1 PHE A 177      10.743  14.691   0.230  0.00  0.00      A     
ATOM   2717  HD1 PHE A 177      10.769  13.638  -0.003  0.00  0.00      A     
ATOM   2718  CE1 PHE A 177      11.096  15.126   1.520  0.00  0.00      A     
ATOM   2719  HE1 PHE A 177      11.378  14.418   2.282  0.00  0.00      A     
ATOM   2720  CZ  PHE A 177      11.099  16.493   1.828  0.00  0.00      A     
ATOM   2721  HZ  PHE A 177      11.377  16.826   2.819  0.00  0.00      A     
ATOM   2722  CE2 PHE A 177      10.767  17.429   0.839  0.00  0.00      A     
ATOM   2723  HE2 PHE A 177      10.784  18.483   1.075  0.00  0.00      A     
ATOM   2724  CD2 PHE A 177      10.430  16.999  -0.455  0.00  0.00      A     
ATOM   2725  HD2 PHE A 177      10.208  17.737  -1.211  0.00  0.00      A     
ATOM   2726  C   PHE A 177       7.774  16.377  -2.036  0.00  0.00      A     
ATOM   2727  O   PHE A 177       6.940  16.278  -1.133  0.00  0.00      A     
ATOM   2728  N   ASN A 178       7.989  17.542  -2.660  0.00  0.00      A     
ATOM   2729  HN  ASN A 178       8.729  17.583  -3.351  0.00  0.00      A     
ATOM   2730  CA  ASN A 178       7.354  18.801  -2.240  0.00  0.00      A     
ATOM   2731  HA  ASN A 178       7.587  18.936  -1.188  0.00  0.00      A     
ATOM   2732  CB  ASN A 178       7.992  19.989  -2.975  0.00  0.00      A     
ATOM   2733  HB1 ASN A 178       9.075  19.902  -2.979  0.00  0.00      A     
ATOM   2734  HB2 ASN A 178       7.754  20.897  -2.419  0.00  0.00      A     
ATOM   2735  CG  ASN A 178       7.500  20.157  -4.393  0.00  0.00      A     
ATOM   2736  OD1 ASN A 178       7.608  19.285  -5.242  0.00  0.00      A     
ATOM   2737  ND2 ASN A 178       6.859  21.251  -4.679  0.00  0.00      A     
ATOM   2738 HD21 ASN A 178       6.488  21.388  -5.602  0.00  0.00      A     
ATOM   2739 HD22 ASN A 178       6.674  21.923  -3.938  0.00  0.00      A     
ATOM   2740  C   ASN A 178       5.810  18.805  -2.336  0.00  0.00      A     
ATOM   2741  O   ASN A 178       5.146  19.445  -1.524  0.00  0.00      A     
ATOM   2742  N   VAL A 179       5.234  18.030  -3.259  0.00  0.00      A     
ATOM   2743  HN  VAL A 179       5.848  17.509  -3.872  0.00  0.00      A     
ATOM   2744  CA  VAL A 179       3.770  17.915  -3.463  0.00  0.00      A     
ATOM   2745  HA  VAL A 179       3.269  18.775  -3.016  0.00  0.00      A     
ATOM   2746  CB  VAL A 179       3.434  17.935  -4.967  0.00  0.00      A     
ATOM   2747  HB  VAL A 179       3.975  17.126  -5.459  0.00  0.00      A     
ATOM   2748  CG1 VAL A 179       1.947  17.773  -5.265  0.00  0.00      A     
ATOM   2749 HG11 VAL A 179       1.377  18.503  -4.692  0.00  0.00      A     
ATOM   2750 HG12 VAL A 179       1.618  16.774  -4.999  0.00  0.00      A     
ATOM   2751 HG13 VAL A 179       1.750  17.922  -6.327  0.00  0.00      A     
ATOM   2752  CG2 VAL A 179       3.855  19.273  -5.583  0.00  0.00      A     
ATOM   2753 HG21 VAL A 179       3.348  20.094  -5.072  0.00  0.00      A     
ATOM   2754 HG22 VAL A 179       3.588  19.305  -6.638  0.00  0.00      A     
ATOM   2755 HG23 VAL A 179       4.928  19.406  -5.493  0.00  0.00      A     
ATOM   2756  C   VAL A 179       3.169  16.681  -2.783  0.00  0.00      A     
ATOM   2757  O   VAL A 179       2.003  16.698  -2.414  0.00  0.00      A     
ATOM   2758  N   SER A 180       3.960  15.633  -2.523  0.00  0.00      A     
ATOM   2759  HN  SER A 180       4.916  15.702  -2.849  0.00  0.00      A     
ATOM   2760  CA  SER A 180       3.522  14.344  -1.926  0.00  0.00      A     
ATOM   2761  HA  SER A 180       2.826  13.867  -2.614  0.00  0.00      A     
ATOM   2762  CB  SER A 180       4.703  13.390  -1.733  0.00  0.00      A     
ATOM   2763  HB1 SER A 180       4.372  12.498  -1.198  0.00  0.00      A     
ATOM   2764  HB2 SER A 180       5.483  13.884  -1.151  0.00  0.00      A     
ATOM   2765  OG  SER A 180       5.214  12.995  -2.986  0.00  0.00      A     
ATOM   2766  HG1 SER A 180       5.515  13.796  -3.449  0.00  0.00      A     
ATOM   2767  C   SER A 180       2.777  14.440  -0.593  0.00  0.00      A     
ATOM   2768  O   SER A 180       2.016  13.532  -0.257  0.00  0.00      A     
ATOM   2769  N   VAL A 181       2.921  15.555   0.136  0.00  0.00      A     
ATOM   2770  HN  VAL A 181       3.562  16.255  -0.208  0.00  0.00      A     
ATOM   2771  CA  VAL A 181       2.023  15.922   1.253  0.00  0.00      A     
ATOM   2772  HA  VAL A 181       2.195  15.216   2.056  0.00  0.00      A     
ATOM   2773  CB  VAL A 181       2.291  17.319   1.842  0.00  0.00      A     
ATOM   2774  HB  VAL A 181       1.452  17.587   2.484  0.00  0.00      A     
ATOM   2775  CG1 VAL A 181       3.538  17.259   2.723  0.00  0.00      A     
ATOM   2776 HG11 VAL A 181       3.337  16.639   3.595  0.00  0.00      A     
ATOM   2777 HG12 VAL A 181       3.793  18.258   3.072  0.00  0.00      A     
ATOM   2778 HG13 VAL A 181       4.379  16.843   2.174  0.00  0.00      A     
ATOM   2779  CG2 VAL A 181       2.442  18.417   0.783  0.00  0.00      A     
ATOM   2780 HG21 VAL A 181       3.306  18.230   0.149  0.00  0.00      A     
ATOM   2781 HG22 VAL A 181       2.574  19.378   1.281  0.00  0.00      A     
ATOM   2782 HG23 VAL A 181       1.545  18.477   0.167  0.00  0.00      A     
ATOM   2783  C   VAL A 181       0.541  15.799   0.911  0.00  0.00      A     
ATOM   2784  O   VAL A 181      -0.204  15.288   1.739  0.00  0.00      A     
ATOM   2785  N   GLN A 182       0.128  16.148  -0.315  0.00  0.00      A     
ATOM   2786  HN  GLN A 182       0.819  16.528  -0.955  0.00  0.00      A     
ATOM   2787  CA  GLN A 182      -1.261  16.071  -0.797  0.00  0.00      A     
ATOM   2788  HA  GLN A 182      -1.841  16.795  -0.229  0.00  0.00      A     
ATOM   2789  CB  GLN A 182      -1.337  16.534  -2.267  0.00  0.00      A     
ATOM   2790  HB1 GLN A 182      -0.746  17.442  -2.386  0.00  0.00      A     
ATOM   2791  HB2 GLN A 182      -2.372  16.780  -2.495  0.00  0.00      A     
ATOM   2792  CG  GLN A 182      -0.872  15.492  -3.294  0.00  0.00      A     
ATOM   2793  HG1 GLN A 182      -1.504  14.620  -3.202  0.00  0.00      A     
ATOM   2794  HG2 GLN A 182       0.148  15.178  -3.087  0.00  0.00      A     
ATOM   2795  CD  GLN A 182      -0.960  15.946  -4.746  0.00  0.00      A     
ATOM   2796  OE1 GLN A 182      -1.152  17.096  -5.100  0.00  0.00      A     
ATOM   2797  NE2 GLN A 182      -0.824  15.036  -5.676  0.00  0.00      A     
ATOM   2798 HE21 GLN A 182      -0.733  15.374  -6.614  0.00  0.00      A     
ATOM   2799 HE22 GLN A 182      -0.643  14.071  -5.425  0.00  0.00      A     
ATOM   2800  C   GLN A 182      -1.945  14.708  -0.567  0.00  0.00      A     
ATOM   2801  O   GLN A 182      -3.130  14.668  -0.252  0.00  0.00      A     
ATOM   2802  N   GLY A 183      -1.202  13.594  -0.651  0.00  0.00      A     
ATOM   2803  HN  GLY A 183      -0.217  13.703  -0.857  0.00  0.00      A     
ATOM   2804  CA  GLY A 183      -1.727  12.237  -0.422  0.00  0.00      A     
ATOM   2805  HA1 GLY A 183      -1.046  11.518  -0.875  0.00  0.00      A     
ATOM   2806  HA2 GLY A 183      -2.702  12.126  -0.893  0.00  0.00      A     
ATOM   2807  C   GLY A 183      -1.872  11.859   1.054  0.00  0.00      A     
ATOM   2808  O   GLY A 183      -2.895  11.322   1.467  0.00  0.00      A     
ATOM   2809  N   ILE A 184      -0.873  12.186   1.874  0.00  0.00      A     
ATOM   2810  HN  ILE A 184      -0.079  12.667   1.474  0.00  0.00      A     
ATOM   2811  CA  ILE A 184      -0.889  11.922   3.328  0.00  0.00      A     
ATOM   2812  HA  ILE A 184      -1.308  10.926   3.482  0.00  0.00      A     
ATOM   2813  CB  ILE A 184       0.539  11.912   3.919  0.00  0.00      A     
ATOM   2814  HB  ILE A 184       0.458  11.902   5.008  0.00  0.00      A     
ATOM   2815  CG2 ILE A 184       1.248  10.613   3.495  0.00  0.00      A     
ATOM   2816 HG21 ILE A 184       1.417  10.609   2.417  0.00  0.00      A     
ATOM   2817 HG22 ILE A 184       0.634   9.751   3.758  0.00  0.00      A     
ATOM   2818 HG23 ILE A 184       2.203  10.516   4.009  0.00  0.00      A     
ATOM   2819  CG1 ILE A 184       1.342  13.160   3.499  0.00  0.00      A     
ATOM   2820 HG11 ILE A 184       0.778  14.047   3.781  0.00  0.00      A     
ATOM   2821 HG12 ILE A 184       1.475  13.155   2.418  0.00  0.00      A     
ATOM   2822  CD  ILE A 184       2.728  13.283   4.128  0.00  0.00      A     
ATOM   2823  HD1 ILE A 184       3.185  14.224   3.828  0.00  0.00      A     
ATOM   2824  HD2 ILE A 184       3.372  12.470   3.795  0.00  0.00      A     
ATOM   2825  HD3 ILE A 184       2.625  13.273   5.210  0.00  0.00      A     
ATOM   2826  C   ILE A 184      -1.812  12.861   4.123  0.00  0.00      A     
ATOM   2827  O   ILE A 184      -2.387  12.426   5.120  0.00  0.00      A     
ATOM   2828  N   ILE A 185      -2.015  14.111   3.684  0.00  0.00      A     
ATOM   2829  HN  ILE A 185      -1.477  14.434   2.884  0.00  0.00      A     
ATOM   2830  CA  ILE A 185      -3.009  15.027   4.288  0.00  0.00      A     
ATOM   2831  HA  ILE A 185      -2.951  14.911   5.371  0.00  0.00      A     
ATOM   2832  CB  ILE A 185      -2.714  16.518   3.998  0.00  0.00      A     
ATOM   2833  HB  ILE A 185      -3.460  17.108   4.526  0.00  0.00      A     
ATOM   2834  CG2 ILE A 185      -1.365  16.885   4.636  0.00  0.00      A     
ATOM   2835 HG21 ILE A 185      -1.363  16.566   5.676  0.00  0.00      A     
ATOM   2836 HG22 ILE A 185      -1.223  17.964   4.620  0.00  0.00      A     
ATOM   2837 HG23 ILE A 185      -0.546  16.409   4.099  0.00  0.00      A     
ATOM   2838  CG1 ILE A 185      -2.839  16.897   2.507  0.00  0.00      A     
ATOM   2839 HG11 ILE A 185      -3.894  16.959   2.250  0.00  0.00      A     
ATOM   2840 HG12 ILE A 185      -2.433  16.108   1.891  0.00  0.00      A     
ATOM   2841  CD  ILE A 185      -2.171  18.222   2.116  0.00  0.00      A     
ATOM   2842  HD1 ILE A 185      -2.445  18.480   1.096  0.00  0.00      A     
ATOM   2843  HD2 ILE A 185      -1.086  18.131   2.171  0.00  0.00      A     
ATOM   2844  HD3 ILE A 185      -2.502  19.016   2.779  0.00  0.00      A     
ATOM   2845  C   ILE A 185      -4.450  14.651   3.921  0.00  0.00      A     
ATOM   2846  O   ILE A 185      -5.274  14.524   4.827  0.00  0.00      A     
ATOM   2847  N   ILE A 186      -4.758  14.357   2.648  0.00  0.00      A     
ATOM   2848  HN  ILE A 186      -4.064  14.476   1.919  0.00  0.00      A     
ATOM   2849  CA  ILE A 186      -6.104  13.871   2.288  0.00  0.00      A     
ATOM   2850  HA  ILE A 186      -6.800  14.566   2.753  0.00  0.00      A     
ATOM   2851  CB  ILE A 186      -6.379  13.910   0.769  0.00  0.00      A     
ATOM   2852  HB  ILE A 186      -6.007  14.861   0.383  0.00  0.00      A     
ATOM   2853  CG2 ILE A 186      -5.665  12.777   0.030  0.00  0.00      A     
ATOM   2854 HG21 ILE A 186      -6.109  11.818   0.287  0.00  0.00      A     
ATOM   2855 HG22 ILE A 186      -4.614  12.762   0.294  0.00  0.00      A     
ATOM   2856 HG23 ILE A 186      -5.756  12.937  -1.039  0.00  0.00      A     
ATOM   2857  CG1 ILE A 186      -7.878  13.801   0.410  0.00  0.00      A     
ATOM   2858 HG11 ILE A 186      -8.262  12.829   0.722  0.00  0.00      A     
ATOM   2859 HG12 ILE A 186      -7.978  13.865  -0.674  0.00  0.00      A     
ATOM   2860  CD  ILE A 186      -8.762  14.891   1.026  0.00  0.00      A     
ATOM   2861  HD1 ILE A 186      -8.320  15.870   0.847  0.00  0.00      A     
ATOM   2862  HD2 ILE A 186      -8.866  14.734   2.098  0.00  0.00      A     
ATOM   2863  HD3 ILE A 186      -9.751  14.855   0.571  0.00  0.00      A     
ATOM   2864  C   ILE A 186      -6.417  12.499   2.898  0.00  0.00      A     
ATOM   2865  O   ILE A 186      -7.537  12.311   3.359  0.00  0.00      A     
ATOM   2866  N   TYR A 187      -5.443  11.585   3.030  0.00  0.00      A     
ATOM   2867  HN  TYR A 187      -4.567  11.720   2.537  0.00  0.00      A     
ATOM   2868  CA  TYR A 187      -5.641  10.349   3.803  0.00  0.00      A     
ATOM   2869  HA  TYR A 187      -6.516   9.836   3.401  0.00  0.00      A     
ATOM   2870  CB  TYR A 187      -4.446   9.391   3.669  0.00  0.00      A     
ATOM   2871  HB1 TYR A 187      -3.581   9.805   4.190  0.00  0.00      A     
ATOM   2872  HB2 TYR A 187      -4.179   9.294   2.617  0.00  0.00      A     
ATOM   2873  CG  TYR A 187      -4.759   8.007   4.216  0.00  0.00      A     
ATOM   2874  CD1 TYR A 187      -5.259   7.008   3.356  0.00  0.00      A     
ATOM   2875  HD1 TYR A 187      -5.362   7.211   2.300  0.00  0.00      A     
ATOM   2876  CE1 TYR A 187      -5.643   5.754   3.873  0.00  0.00      A     
ATOM   2877  HE1 TYR A 187      -6.035   4.979   3.230  0.00  0.00      A     
ATOM   2878  CZ  TYR A 187      -5.543   5.504   5.255  0.00  0.00      A     
ATOM   2879  OH  TYR A 187      -5.965   4.318   5.757  0.00  0.00      A     
ATOM   2880  HH  TYR A 187      -5.960   4.310   6.715  0.00  0.00      A     
ATOM   2881  CE2 TYR A 187      -5.031   6.494   6.118  0.00  0.00      A     
ATOM   2882  HE2 TYR A 187      -4.966   6.297   7.176  0.00  0.00      A     
ATOM   2883  CD2 TYR A 187      -4.629   7.740   5.595  0.00  0.00      A     
ATOM   2884  HD2 TYR A 187      -4.255   8.508   6.258  0.00  0.00      A     
ATOM   2885  C   TYR A 187      -5.937  10.630   5.283  0.00  0.00      A     
ATOM   2886  O   TYR A 187      -6.880  10.068   5.835  0.00  0.00      A     
ATOM   2887  N   ARG A 188      -5.190  11.537   5.935  0.00  0.00      A     
ATOM   2888  HN  ARG A 188      -4.425  11.970   5.424  0.00  0.00      A     
ATOM   2889  CA  ARG A 188      -5.444  11.958   7.332  0.00  0.00      A     
ATOM   2890  HA  ARG A 188      -5.385  11.071   7.960  0.00  0.00      A     
ATOM   2891  CB  ARG A 188      -4.355  12.960   7.761  0.00  0.00      A     
ATOM   2892  HB1 ARG A 188      -4.475  13.886   7.198  0.00  0.00      A     
ATOM   2893  HB2 ARG A 188      -3.379  12.545   7.505  0.00  0.00      A     
ATOM   2894  CG  ARG A 188      -4.328  13.311   9.255  0.00  0.00      A     
ATOM   2895  HG1 ARG A 188      -5.273  13.772   9.547  0.00  0.00      A     
ATOM   2896  HG2 ARG A 188      -3.535  14.042   9.396  0.00  0.00      A     
ATOM   2897  CD  ARG A 188      -4.042  12.098  10.155  0.00  0.00      A     
ATOM   2898  HD1 ARG A 188      -3.224  11.519   9.725  0.00  0.00      A     
ATOM   2899  HD2 ARG A 188      -4.930  11.461  10.176  0.00  0.00      A     
ATOM   2900  NE  ARG A 188      -3.714  12.519  11.533  0.00  0.00      A     
ATOM   2901  HE  ARG A 188      -4.459  12.906  12.095  0.00  0.00      A     
ATOM   2902  CZ  ARG A 188      -2.539  12.649  12.096  0.00  0.00      A     
ATOM   2903  NH1 ARG A 188      -1.443  12.257  11.557  0.00  0.00      A     
ATOM   2904 HH11 ARG A 188      -0.583  12.658  11.906  0.00  0.00      A     
ATOM   2905 HH12 ARG A 188      -1.497  11.836  10.657  0.00  0.00      A     
ATOM   2906  NH2 ARG A 188      -2.430  13.189  13.252  0.00  0.00      A     
ATOM   2907 HH21 ARG A 188      -1.532  13.247  13.688  0.00  0.00      A     
ATOM   2908 HH22 ARG A 188      -3.287  13.478  13.706  0.00  0.00      A     
ATOM   2909  C   ARG A 188      -6.867  12.499   7.536  0.00  0.00      A     
ATOM   2910  O   ARG A 188      -7.535  12.059   8.468  0.00  0.00      A     
ATOM   2911  N   ALA A 189      -7.339  13.356   6.630  0.00  0.00      A     
ATOM   2912  HN  ALA A 189      -6.692  13.674   5.917  0.00  0.00      A     
ATOM   2913  CA  ALA A 189      -8.709  13.886   6.590  0.00  0.00      A     
ATOM   2914  HA  ALA A 189      -8.947  14.339   7.554  0.00  0.00      A     
ATOM   2915  CB  ALA A 189      -8.738  14.976   5.512  0.00  0.00      A     
ATOM   2916  HB1 ALA A 189      -9.707  15.478   5.518  0.00  0.00      A     
ATOM   2917  HB2 ALA A 189      -8.569  14.545   4.526  0.00  0.00      A     
ATOM   2918  HB3 ALA A 189      -7.960  15.709   5.701  0.00  0.00      A     
ATOM   2919  C   ALA A 189      -9.795  12.830   6.284  0.00  0.00      A     
ATOM   2920  O   ALA A 189     -10.811  12.744   6.976  0.00  0.00      A     
ATOM   2921  N   ALA A 190      -9.590  12.014   5.249  0.00  0.00      A     
ATOM   2922  HN  ALA A 190      -8.749  12.151   4.698  0.00  0.00      A     
ATOM   2923  CA  ALA A 190     -10.537  11.002   4.780  0.00  0.00      A     
ATOM   2924  HA  ALA A 190     -11.526  11.452   4.710  0.00  0.00      A     
ATOM   2925  CB  ALA A 190     -10.099  10.585   3.369  0.00  0.00      A     
ATOM   2926  HB1 ALA A 190     -10.839   9.923   2.927  0.00  0.00      A     
ATOM   2927  HB2 ALA A 190      -9.135  10.076   3.406  0.00  0.00      A     
ATOM   2928  HB3 ALA A 190     -10.014  11.466   2.732  0.00  0.00      A     
ATOM   2929  C   ALA A 190     -10.667   9.799   5.736  0.00  0.00      A     
ATOM   2930  O   ALA A 190     -11.774   9.311   5.962  0.00  0.00      A     
ATOM   2931  N   TYR A 191      -9.560   9.361   6.346  0.00  0.00      A     
ATOM   2932  HN  TYR A 191      -8.673   9.777   6.082  0.00  0.00      A     
ATOM   2933  CA  TYR A 191      -9.543   8.301   7.359  0.00  0.00      A     
ATOM   2934  HA  TYR A 191     -10.157   7.476   6.999  0.00  0.00      A     
ATOM   2935  CB  TYR A 191      -8.110   7.782   7.543  0.00  0.00      A     
ATOM   2936  HB1 TYR A 191      -7.505   8.537   8.048  0.00  0.00      A     
ATOM   2937  HB2 TYR A 191      -7.672   7.616   6.558  0.00  0.00      A     
ATOM   2938  CG  TYR A 191      -8.035   6.474   8.303  0.00  0.00      A     
ATOM   2939  CD1 TYR A 191      -7.737   6.448   9.680  0.00  0.00      A     
ATOM   2940  HD1 TYR A 191      -7.544   7.369  10.211  0.00  0.00      A     
ATOM   2941  CE1 TYR A 191      -7.708   5.217  10.370  0.00  0.00      A     
ATOM   2942  HE1 TYR A 191      -7.490   5.174  11.427  0.00  0.00      A     
ATOM   2943  CZ  TYR A 191      -7.999   4.018   9.687  0.00  0.00      A     
ATOM   2944  OH  TYR A 191      -8.009   2.828  10.338  0.00  0.00      A     
ATOM   2945  HH  TYR A 191      -8.238   2.116   9.735  0.00  0.00      A     
ATOM   2946  CE2 TYR A 191      -8.297   4.051   8.314  0.00  0.00      A     
ATOM   2947  HE2 TYR A 191      -8.535   3.133   7.807  0.00  0.00      A     
ATOM   2948  CD2 TYR A 191      -8.300   5.274   7.619  0.00  0.00      A     
ATOM   2949  HD2 TYR A 191      -8.533   5.293   6.562  0.00  0.00      A     
ATOM   2950  C   TYR A 191     -10.148   8.759   8.693  0.00  0.00      A     
ATOM   2951  O   TYR A 191     -11.072   8.121   9.191  0.00  0.00      A     
ATOM   2952  N   PHE A 192      -9.724   9.913   9.236  0.00  0.00      A     
ATOM   2953  HN  PHE A 192      -8.983  10.429   8.776  0.00  0.00      A     
ATOM   2954  CA  PHE A 192     -10.388  10.527  10.403  0.00  0.00      A     
ATOM   2955  HA  PHE A 192     -10.297   9.857  11.258  0.00  0.00      A     
ATOM   2956  CB  PHE A 192      -9.700  11.855  10.752  0.00  0.00      A     
ATOM   2957  HB1 PHE A 192      -9.752  12.523   9.891  0.00  0.00      A     
ATOM   2958  HB2 PHE A 192      -8.647  11.663  10.959  0.00  0.00      A     
ATOM   2959  CG  PHE A 192     -10.314  12.561  11.946  0.00  0.00      A     
ATOM   2960  CD1 PHE A 192      -9.833  12.309  13.245  0.00  0.00      A     
ATOM   2961  HD1 PHE A 192      -9.021  11.613  13.395  0.00  0.00      A     
ATOM   2962  CE1 PHE A 192     -10.429  12.937  14.353  0.00  0.00      A     
ATOM   2963  HE1 PHE A 192     -10.075  12.725  15.351  0.00  0.00      A     
ATOM   2964  CZ  PHE A 192     -11.512  13.814  14.166  0.00  0.00      A     
ATOM   2965  HZ  PHE A 192     -11.976  14.297  15.014  0.00  0.00      A     
ATOM   2966  CE2 PHE A 192     -12.006  14.053  12.872  0.00  0.00      A     
ATOM   2967  HE2 PHE A 192     -12.854  14.709  12.728  0.00  0.00      A     
ATOM   2968  CD2 PHE A 192     -11.402  13.437  11.764  0.00  0.00      A     
ATOM   2969  HD2 PHE A 192     -11.795  13.618  10.773  0.00  0.00      A     
ATOM   2970  C   PHE A 192     -11.895  10.739  10.172  0.00  0.00      A     
ATOM   2971  O   PHE A 192     -12.703  10.423  11.042  0.00  0.00      A     
ATOM   2972  N   GLY A 193     -12.257  11.182   8.962  0.00  0.00      A     
ATOM   2973  HN  GLY A 193     -11.511  11.459   8.335  0.00  0.00      A     
ATOM   2974  CA  GLY A 193     -13.624  11.353   8.461  0.00  0.00      A     
ATOM   2975  HA1 GLY A 193     -13.574  11.431   7.377  0.00  0.00      A     
ATOM   2976  HA2 GLY A 193     -14.032  12.286   8.847  0.00  0.00      A     
ATOM   2977  C   GLY A 193     -14.614  10.223   8.760  0.00  0.00      A     
ATOM   2978  O   GLY A 193     -15.795  10.511   8.949  0.00  0.00      A     
ATOM   2979  N   ILE A 194     -14.154   8.965   8.831  0.00  0.00      A     
ATOM   2980  HN  ILE A 194     -13.166   8.830   8.658  0.00  0.00      A     
ATOM   2981  CA  ILE A 194     -15.004   7.775   9.076  0.00  0.00      A     
ATOM   2982  HA  ILE A 194     -15.971   8.129   9.434  0.00  0.00      A     
ATOM   2983  CB  ILE A 194     -15.269   6.960   7.775  0.00  0.00      A     
ATOM   2984  HB  ILE A 194     -14.523   6.176   7.734  0.00  0.00      A     
ATOM   2985  CG2 ILE A 194     -16.646   6.272   7.857  0.00  0.00      A     
ATOM   2986 HG21 ILE A 194     -16.806   5.619   7.002  0.00  0.00      A     
ATOM   2987 HG22 ILE A 194     -17.439   7.019   7.894  0.00  0.00      A     
ATOM   2988 HG23 ILE A 194     -16.704   5.638   8.738  0.00  0.00      A     
ATOM   2989  CG1 ILE A 194     -15.125   7.758   6.454  0.00  0.00      A     
ATOM   2990 HG11 ILE A 194     -14.102   8.126   6.382  0.00  0.00      A     
ATOM   2991 HG12 ILE A 194     -15.790   8.617   6.467  0.00  0.00      A     
ATOM   2992  CD  ILE A 194     -15.394   6.958   5.172  0.00  0.00      A     
ATOM   2993  HD1 ILE A 194     -14.781   6.056   5.159  0.00  0.00      A     
ATOM   2994  HD2 ILE A 194     -15.145   7.573   4.308  0.00  0.00      A     
ATOM   2995  HD3 ILE A 194     -16.448   6.692   5.096  0.00  0.00      A     
ATOM   2996  C   ILE A 194     -14.479   6.849  10.196  0.00  0.00      A     
ATOM   2997  O   ILE A 194     -15.229   6.007  10.682  0.00  0.00      A     
ATOM   2998  N   TYR A 195     -13.236   6.989  10.677  0.00  0.00      A     
ATOM   2999  HN  TYR A 195     -12.618   7.663  10.239  0.00  0.00      A     
ATOM   3000  CA  TYR A 195     -12.700   6.169  11.785  0.00  0.00      A     
ATOM   3001  HA  TYR A 195     -12.731   5.125  11.482  0.00  0.00      A     
ATOM   3002  CB  TYR A 195     -11.231   6.525  12.043  0.00  0.00      A     
ATOM   3003  HB1 TYR A 195     -11.162   7.565  12.364  0.00  0.00      A     
ATOM   3004  HB2 TYR A 195     -10.679   6.431  11.107  0.00  0.00      A     
ATOM   3005  CG  TYR A 195     -10.555   5.633  13.070  0.00  0.00      A     
ATOM   3006  CD1 TYR A 195      -9.998   4.404  12.665  0.00  0.00      A     
ATOM   3007  HD1 TYR A 195     -10.068   4.098  11.630  0.00  0.00      A     
ATOM   3008  CE1 TYR A 195      -9.330   3.583  13.596  0.00  0.00      A     
ATOM   3009  HE1 TYR A 195      -8.882   2.654  13.277  0.00  0.00      A     
ATOM   3010  CZ  TYR A 195      -9.244   3.979  14.947  0.00  0.00      A     
ATOM   3011  OH  TYR A 195      -8.600   3.196  15.850  0.00  0.00      A     
ATOM   3012  HH  TYR A 195      -8.144   2.465  15.425  0.00  0.00      A     
ATOM   3013  CE2 TYR A 195      -9.830   5.194  15.359  0.00  0.00      A     
ATOM   3014  HE2 TYR A 195      -9.764   5.480  16.397  0.00  0.00      A     
ATOM   3015  CD2 TYR A 195     -10.482   6.023  14.422  0.00  0.00      A     
ATOM   3016  HD2 TYR A 195     -10.930   6.955  14.744  0.00  0.00      A     
ATOM   3017  C   TYR A 195     -13.524   6.279  13.084  0.00  0.00      A     
ATOM   3018  O   TYR A 195     -13.834   5.271  13.718  0.00  0.00      A     
ATOM   3019  N   ASP A 196     -13.994   7.481  13.423  0.00  0.00      A     
ATOM   3020  HN  ASP A 196     -13.722   8.275  12.858  0.00  0.00      A     
ATOM   3021  CA  ASP A 196     -14.941   7.717  14.529  0.00  0.00      A     
ATOM   3022  HA  ASP A 196     -14.520   7.268  15.431  0.00  0.00      A     
ATOM   3023  CB  ASP A 196     -15.064   9.233  14.747  0.00  0.00      A     
ATOM   3024  HB1 ASP A 196     -16.069   9.551  14.469  0.00  0.00      A     
ATOM   3025  HB2 ASP A 196     -14.355   9.764  14.108  0.00  0.00      A     
ATOM   3026  CG  ASP A 196     -14.806   9.656  16.188  0.00  0.00      A     
ATOM   3027  OD1 ASP A 196     -13.637   9.787  16.597  0.00  0.00      A     
ATOM   3028  OD2 ASP A 196     -15.782   9.954  16.919  0.00  0.00      A     
ATOM   3029  C   ASP A 196     -16.336   7.069  14.318  0.00  0.00      A     
ATOM   3030  O   ASP A 196     -17.095   6.906  15.272  0.00  0.00      A     
ATOM   3031  N   THR A 197     -16.654   6.628  13.095  0.00  0.00      A     
ATOM   3032  HN  THR A 197     -15.976   6.817  12.365  0.00  0.00      A     
ATOM   3033  CA  THR A 197     -17.829   5.801  12.703  0.00  0.00      A     
ATOM   3034  HA  THR A 197     -18.598   5.869  13.472  0.00  0.00      A     
ATOM   3035  CB  THR A 197     -18.440   6.322  11.383  0.00  0.00      A     
ATOM   3036  HB  THR A 197     -17.733   6.172  10.573  0.00  0.00      A     
ATOM   3037  CG2 THR A 197     -19.785   5.733  10.978  0.00  0.00      A     
ATOM   3038 HG21 THR A 197     -20.210   6.316  10.162  0.00  0.00      A     
ATOM   3039 HG22 THR A 197     -20.466   5.745  11.827  0.00  0.00      A     
ATOM   3040 HG23 THR A 197     -19.661   4.714  10.617  0.00  0.00      A     
ATOM   3041  OG1 THR A 197     -18.712   7.699  11.482  0.00  0.00      A     
ATOM   3042  HG1 THR A 197     -19.030   7.979  10.593  0.00  0.00      A     
ATOM   3043  C   THR A 197     -17.468   4.309  12.550  0.00  0.00      A     
ATOM   3044  O   THR A 197     -18.325   3.480  12.254  0.00  0.00      A     
ATOM   3045  N   ALA A 198     -16.205   3.931  12.779  0.00  0.00      A     
ATOM   3046  HN  ALA A 198     -15.533   4.664  12.971  0.00  0.00      A     
ATOM   3047  CA  ALA A 198     -15.674   2.575  12.587  0.00  0.00      A     
ATOM   3048  HA  ALA A 198     -16.487   1.913  12.302  0.00  0.00      A     
ATOM   3049  CB  ALA A 198     -14.721   2.606  11.393  0.00  0.00      A     
ATOM   3050  HB1 ALA A 198     -14.381   1.596  11.164  0.00  0.00      A     
ATOM   3051  HB2 ALA A 198     -13.858   3.229  11.622  0.00  0.00      A     
ATOM   3052  HB3 ALA A 198     -15.249   3.008  10.529  0.00  0.00      A     
ATOM   3053  C   ALA A 198     -15.021   1.935  13.835  0.00  0.00      A     
ATOM   3054  O   ALA A 198     -14.853   0.712  13.858  0.00  0.00      A     
ATOM   3055  N   LYS A 199     -14.734   2.710  14.892  0.00  0.00      A     
ATOM   3056  HN  LYS A 199     -14.833   3.711  14.753  0.00  0.00      A     
ATOM   3057  CA  LYS A 199     -14.043   2.260  16.124  0.00  0.00      A     
ATOM   3058  HA  LYS A 199     -13.603   1.288  15.911  0.00  0.00      A     
ATOM   3059  CB  LYS A 199     -12.877   3.240  16.376  0.00  0.00      A     
ATOM   3060  HB1 LYS A 199     -13.281   4.213  16.661  0.00  0.00      A     
ATOM   3061  HB2 LYS A 199     -12.340   3.379  15.436  0.00  0.00      A     
ATOM   3062  CG  LYS A 199     -11.842   2.815  17.431  0.00  0.00      A     
ATOM   3063  HG1 LYS A 199     -12.294   2.864  18.421  0.00  0.00      A     
ATOM   3064  HG2 LYS A 199     -11.031   3.544  17.416  0.00  0.00      A     
ATOM   3065  CD  LYS A 199     -11.251   1.412  17.213  0.00  0.00      A     
ATOM   3066  HD1 LYS A 199     -10.838   1.325  16.207  0.00  0.00      A     
ATOM   3067  HD2 LYS A 199     -12.029   0.662  17.360  0.00  0.00      A     
ATOM   3068  CE  LYS A 199     -10.150   1.201  18.249  0.00  0.00      A     
ATOM   3069  HE1 LYS A 199     -10.543   1.532  19.217  0.00  0.00      A     
ATOM   3070  HE2 LYS A 199      -9.291   1.835  18.005  0.00  0.00      A     
ATOM   3071  NZ  LYS A 199      -9.738  -0.218  18.375  0.00  0.00      A     
ATOM   3072  HZ1 LYS A 199     -10.539  -0.844  18.368  0.00  0.00      A     
ATOM   3073  HZ2 LYS A 199      -9.303  -0.330  19.285  0.00  0.00      A     
ATOM   3074  HZ3 LYS A 199      -9.058  -0.515  17.668  0.00  0.00      A     
ATOM   3075  C   LYS A 199     -14.955   2.012  17.352  0.00  0.00      A     
ATOM   3076  O   LYS A 199     -14.482   1.574  18.401  0.00  0.00      A     
ATOM   3077  N   GLY A 200     -16.273   2.170  17.204  0.00  0.00      A     
ATOM   3078  HN  GLY A 200     -16.568   2.628  16.353  0.00  0.00      A     
ATOM   3079  CA  GLY A 200     -17.281   1.899  18.255  0.00  0.00      A     
ATOM   3080  HA1 GLY A 200     -17.360   2.782  18.890  0.00  0.00      A     
ATOM   3081  HA2 GLY A 200     -16.943   1.069  18.875  0.00  0.00      A     
ATOM   3082  C   GLY A 200     -18.703   1.550  17.781  0.00  0.00      A     
ATOM   3083  O   GLY A 200     -19.442   0.903  18.523  0.00  0.00      A     
ATOM   3084  N   MET A 201     -19.073   1.895  16.541  0.00  0.00      A     
ATOM   3085  HN  MET A 201     -18.429   2.468  16.010  0.00  0.00      A     
ATOM   3086  CA  MET A 201     -20.369   1.574  15.903  0.00  0.00      A     
ATOM   3087  HA  MET A 201     -21.163   2.009  16.513  0.00  0.00      A     
ATOM   3088  CB  MET A 201     -20.400   2.242  14.515  0.00  0.00      A     
ATOM   3089  HB1 MET A 201     -19.832   1.639  13.814  0.00  0.00      A     
ATOM   3090  HB2 MET A 201     -19.934   3.225  14.566  0.00  0.00      A     
ATOM   3091  CG  MET A 201     -21.807   2.425  13.955  0.00  0.00      A     
ATOM   3092  HG1 MET A 201     -22.346   3.120  14.598  0.00  0.00      A     
ATOM   3093  HG2 MET A 201     -22.323   1.466  13.963  0.00  0.00      A     
ATOM   3094  SD  MET A 201     -21.829   3.072  12.261  0.00  0.00      A     
ATOM   3095  CE  MET A 201     -23.589   2.866  11.913  0.00  0.00      A     
ATOM   3096  HE1 MET A 201     -24.158   3.445  12.634  0.00  0.00      A     
ATOM   3097  HE2 MET A 201     -23.862   1.815  12.003  0.00  0.00      A     
ATOM   3098  HE3 MET A 201     -23.821   3.213  10.907  0.00  0.00      A     
ATOM   3099  C   MET A 201     -20.648   0.057  15.781  0.00  0.00      A     
ATOM   3100  O   MET A 201     -21.800  -0.385  15.827  0.00  0.00      A     
ATOM   3101  N   LEU A 202     -19.588  -0.748  15.696  0.00  0.00      A     
ATOM   3102  HN  LEU A 202     -18.712  -0.272  15.506  0.00  0.00      A     
ATOM   3103  CA  LEU A 202     -19.553  -2.218  15.698  0.00  0.00      A     
ATOM   3104  HA  LEU A 202     -20.556  -2.603  15.894  0.00  0.00      A     
ATOM   3105  CB  LEU A 202     -19.162  -2.685  14.272  0.00  0.00      A     
ATOM   3106  HB1 LEU A 202     -18.451  -1.978  13.851  0.00  0.00      A     
ATOM   3107  HB2 LEU A 202     -20.048  -2.641  13.639  0.00  0.00      A     
ATOM   3108  CG  LEU A 202     -18.520  -4.079  14.140  0.00  0.00      A     
ATOM   3109  HG  LEU A 202     -17.644  -4.137  14.783  0.00  0.00      A     
ATOM   3110  CD1 LEU A 202     -19.472  -5.214  14.479  0.00  0.00      A     
ATOM   3111 HD11 LEU A 202     -19.884  -5.091  15.475  0.00  0.00      A     
ATOM   3112 HD12 LEU A 202     -18.938  -6.162  14.431  0.00  0.00      A     
ATOM   3113 HD13 LEU A 202     -20.282  -5.217  13.758  0.00  0.00      A     
ATOM   3114  CD2 LEU A 202     -18.074  -4.306  12.702  0.00  0.00      A     
ATOM   3115 HD21 LEU A 202     -18.935  -4.251  12.036  0.00  0.00      A     
ATOM   3116 HD22 LEU A 202     -17.619  -5.292  12.615  0.00  0.00      A     
ATOM   3117 HD23 LEU A 202     -17.346  -3.549  12.418  0.00  0.00      A     
ATOM   3118  C   LEU A 202     -18.656  -2.802  16.825  0.00  0.00      A     
ATOM   3119  O   LEU A 202     -19.130  -3.720  17.496  0.00  0.00      A     
ATOM   3120  N   PRO A 203     -17.415  -2.325  17.075  0.00  0.00      A     
ATOM   3121  CD  PRO A 203     -16.663  -1.390  16.247  0.00  0.00      A     
ATOM   3122  HD1 PRO A 203     -17.009  -0.375  16.436  0.00  0.00      A     
ATOM   3123  HD2 PRO A 203     -16.746  -1.638  15.191  0.00  0.00      A     
ATOM   3124  CG  PRO A 203     -15.201  -1.512  16.664  0.00  0.00      A     
ATOM   3125  HG1 PRO A 203     -14.717  -2.300  16.088  0.00  0.00      A     
ATOM   3126  HG2 PRO A 203     -14.660  -0.578  16.551  0.00  0.00      A     
ATOM   3127  CB  PRO A 203     -15.312  -1.938  18.119  0.00  0.00      A     
ATOM   3128  HB1 PRO A 203     -14.412  -2.447  18.451  0.00  0.00      A     
ATOM   3129  HB2 PRO A 203     -15.538  -1.076  18.748  0.00  0.00      A     
ATOM   3130  CA  PRO A 203     -16.499  -2.893  18.069  0.00  0.00      A     
ATOM   3131  HA  PRO A 203     -16.151  -3.822  17.638  0.00  0.00      A     
ATOM   3132  C   PRO A 203     -17.046  -3.206  19.473  0.00  0.00      A     
ATOM   3133  O   PRO A 203     -17.765  -2.408  20.070  0.00  0.00      A     
ATOM   3134  N   ASP A 204     -16.660  -4.372  19.995  0.00  0.00      A     
ATOM   3135  HN  ASP A 204     -16.021  -4.919  19.431  0.00  0.00      A     
ATOM   3136  CA  ASP A 204     -17.084  -5.012  21.259  0.00  0.00      A     
ATOM   3137  HA  ASP A 204     -17.213  -4.269  22.043  0.00  0.00      A     
ATOM   3138  CB  ASP A 204     -18.433  -5.702  20.991  0.00  0.00      A     
ATOM   3139  HB1 ASP A 204     -18.308  -6.423  20.187  0.00  0.00      A     
ATOM   3140  HB2 ASP A 204     -19.142  -4.947  20.658  0.00  0.00      A     
ATOM   3141  CG  ASP A 204     -19.012  -6.442  22.194  0.00  0.00      A     
ATOM   3142  OD1 ASP A 204     -19.865  -5.864  22.900  0.00  0.00      A     
ATOM   3143  OD2 ASP A 204     -18.614  -7.609  22.429  0.00  0.00      A     
ATOM   3144  C   ASP A 204     -16.033  -6.069  21.690  0.00  0.00      A     
ATOM   3145  O   ASP A 204     -15.354  -6.609  20.808  0.00  0.00      A     
ATOM   3146  N   PRO A 205     -15.893  -6.449  22.978  0.00  0.00      A     
ATOM   3147  CD  PRO A 205     -16.474  -5.826  24.162  0.00  0.00      A     
ATOM   3148  HD1 PRO A 205     -17.509  -6.140  24.290  0.00  0.00      A     
ATOM   3149  HD2 PRO A 205     -16.416  -4.739  24.121  0.00  0.00      A     
ATOM   3150  CG  PRO A 205     -15.652  -6.352  25.338  0.00  0.00      A     
ATOM   3151  HG1 PRO A 205     -14.775  -5.726  25.483  0.00  0.00      A     
ATOM   3152  HG2 PRO A 205     -16.234  -6.422  26.251  0.00  0.00      A     
ATOM   3153  CB  PRO A 205     -15.206  -7.729  24.876  0.00  0.00      A     
ATOM   3154  HB1 PRO A 205     -14.296  -8.046  25.382  0.00  0.00      A     
ATOM   3155  HB2 PRO A 205     -16.008  -8.445  25.042  0.00  0.00      A     
ATOM   3156  CA  PRO A 205     -14.981  -7.522  23.382  0.00  0.00      A     
ATOM   3157  HA  PRO A 205     -13.974  -7.139  23.246  0.00  0.00      A     
ATOM   3158  C   PRO A 205     -15.082  -8.851  22.613  0.00  0.00      A     
ATOM   3159  O   PRO A 205     -14.033  -9.402  22.260  0.00  0.00      A     
ATOM   3160  N   LYS A 206     -16.287  -9.362  22.307  0.00  0.00      A     
ATOM   3161  HN  LYS A 206     -17.102  -8.818  22.591  0.00  0.00      A     
ATOM   3162  CA  LYS A 206     -16.480 -10.640  21.564  0.00  0.00      A     
ATOM   3163  HA  LYS A 206     -15.762 -10.660  20.749  0.00  0.00      A     
ATOM   3164  CB  LYS A 206     -16.123 -11.851  22.451  0.00  0.00      A     
ATOM   3165  HB1 LYS A 206     -15.140 -11.710  22.897  0.00  0.00      A     
ATOM   3166  HB2 LYS A 206     -16.074 -12.741  21.825  0.00  0.00      A     
ATOM   3167  CG  LYS A 206     -17.139 -12.095  23.562  0.00  0.00      A     
ATOM   3168  HG1 LYS A 206     -18.122 -12.239  23.118  0.00  0.00      A     
ATOM   3169  HG2 LYS A 206     -17.168 -11.220  24.200  0.00  0.00      A     
ATOM   3170  CD  LYS A 206     -16.790 -13.337  24.387  0.00  0.00      A     
ATOM   3171  HD1 LYS A 206     -15.776 -13.262  24.784  0.00  0.00      A     
ATOM   3172  HD2 LYS A 206     -16.865 -14.212  23.740  0.00  0.00      A     
ATOM   3173  CE  LYS A 206     -17.788 -13.453  25.538  0.00  0.00      A     
ATOM   3174  HE1 LYS A 206     -18.765 -13.125  25.181  0.00  0.00      A     
ATOM   3175  HE2 LYS A 206     -17.497 -12.765  26.337  0.00  0.00      A     
ATOM   3176  NZ  LYS A 206     -17.891 -14.841  26.041  0.00  0.00      A     
ATOM   3177  HZ1 LYS A 206     -17.077 -15.084  26.596  0.00  0.00      A     
ATOM   3178  HZ2 LYS A 206     -17.961 -15.519  25.284  0.00  0.00      A     
ATOM   3179  HZ3 LYS A 206     -18.700 -14.933  26.649  0.00  0.00      A     
ATOM   3180  C   LYS A 206     -17.815 -10.867  20.832  0.00  0.00      A     
ATOM   3181  O   LYS A 206     -18.006 -11.964  20.316  0.00  0.00      A     
ATOM   3182  N   ASN A 207     -18.726  -9.896  20.723  0.00  0.00      A     
ATOM   3183  HN  ASN A 207     -18.557  -9.028  21.222  0.00  0.00      A     
ATOM   3184  CA  ASN A 207     -19.944  -9.998  19.886  0.00  0.00      A     
ATOM   3185  HA  ASN A 207     -20.586 -10.763  20.320  0.00  0.00      A     
ATOM   3186  CB  ASN A 207     -20.690  -8.649  19.997  0.00  0.00      A     
ATOM   3187  HB1 ASN A 207     -20.105  -7.879  19.503  0.00  0.00      A     
ATOM   3188  HB2 ASN A 207     -20.766  -8.388  21.052  0.00  0.00      A     
ATOM   3189  CG  ASN A 207     -22.110  -8.594  19.448  0.00  0.00      A     
ATOM   3190  OD1 ASN A 207     -22.627  -9.466  18.774  0.00  0.00      A     
ATOM   3191  ND2 ASN A 207     -22.819  -7.538  19.741  0.00  0.00      A     
ATOM   3192 HD21 ASN A 207     -23.776  -7.535  19.429  0.00  0.00      A     
ATOM   3193 HD22 ASN A 207     -22.411  -6.777  20.259  0.00  0.00      A     
ATOM   3194  C   ASN A 207     -19.674 -10.451  18.418  0.00  0.00      A     
ATOM   3195  O   ASN A 207     -20.506 -11.125  17.813  0.00  0.00      A     
ATOM   3196  N   THR A 208     -18.483 -10.178  17.864  0.00  0.00      A     
ATOM   3197  HN  THR A 208     -17.807  -9.672  18.426  0.00  0.00      A     
ATOM   3198  CA  THR A 208     -18.055 -10.610  16.508  0.00  0.00      A     
ATOM   3199  HA  THR A 208     -18.658 -11.466  16.211  0.00  0.00      A     
ATOM   3200  CB  THR A 208     -18.281  -9.518  15.446  0.00  0.00      A     
ATOM   3201  HB  THR A 208     -17.986  -9.904  14.475  0.00  0.00      A     
ATOM   3202  CG2 THR A 208     -19.734  -9.059  15.357  0.00  0.00      A     
ATOM   3203 HG21 THR A 208     -20.390  -9.918  15.232  0.00  0.00      A     
ATOM   3204 HG22 THR A 208     -19.853  -8.399  14.501  0.00  0.00      A     
ATOM   3205 HG23 THR A 208     -20.020  -8.519  16.260  0.00  0.00      A     
ATOM   3206  OG1 THR A 208     -17.529  -8.362  15.714  0.00  0.00      A     
ATOM   3207  HG1 THR A 208     -16.598  -8.520  15.459  0.00  0.00      A     
ATOM   3208  C   THR A 208     -16.592 -11.077  16.436  0.00  0.00      A     
ATOM   3209  O   THR A 208     -15.785 -10.824  17.329  0.00  0.00      A     
ATOM   3210  N   HIE A 209     -16.250 -11.814  15.375  0.00  0.00      A     
ATOM   3211  HN  HIE A 209     -17.000 -12.055  14.735  0.00  0.00      A     
ATOM   3212  CA  HIE A 209     -14.956 -12.490  15.142  0.00  0.00      A     
ATOM   3213  HA  HIE A 209     -14.687 -13.060  16.032  0.00  0.00      A     
ATOM   3214  NE2 HIE A 209     -12.344 -15.541  13.077  0.00  0.00      A     
ATOM   3215  HE2 HIE A 209     -11.727 -16.347  13.115  0.00  0.00      A     
ATOM   3216  CD2 HIE A 209     -13.491 -15.356  13.810  0.00  0.00      A     
ATOM   3217  HD2 HIE A 209     -13.936 -16.037  14.523  0.00  0.00      A     
ATOM   3218  ND1 HIE A 209     -13.135 -13.579  12.484  0.00  0.00      A     
ATOM   3219  CG  HIE A 209     -13.971 -14.136  13.451  0.00  0.00      A     
ATOM   3220  CE1 HIE A 209     -12.149 -14.467  12.297  0.00  0.00      A     
ATOM   3221  HE1 HIE A 209     -11.325 -14.344  11.604  0.00  0.00      A     
ATOM   3222  CB  HIE A 209     -15.204 -13.482  13.996  0.00  0.00      A     
ATOM   3223  HB1 HIE A 209     -15.694 -12.966  13.169  0.00  0.00      A     
ATOM   3224  HB2 HIE A 209     -15.872 -14.264  14.355  0.00  0.00      A     
ATOM   3225  C   HIE A 209     -13.755 -11.566  14.828  0.00  0.00      A     
ATOM   3226  O   HIE A 209     -13.904 -10.537  14.172  0.00  0.00      A     
ATOM   3227  N   ILE A 210     -12.549 -11.980  15.242  0.00  0.00      A     
ATOM   3228  HN  ILE A 210     -12.541 -12.852  15.759  0.00  0.00      A     
ATOM   3229  CA  ILE A 210     -11.256 -11.247  15.214  0.00  0.00      A     
ATOM   3230  HA  ILE A 210     -11.327 -10.484  15.990  0.00  0.00      A     
ATOM   3231  CB  ILE A 210     -10.098 -12.195  15.644  0.00  0.00      A     
ATOM   3232  HB  ILE A 210     -10.317 -12.541  16.655  0.00  0.00      A     
ATOM   3233  CG2 ILE A 210     -10.011 -13.444  14.752  0.00  0.00      A     
ATOM   3234 HG21 ILE A 210      -9.831 -13.162  13.716  0.00  0.00      A     
ATOM   3235 HG22 ILE A 210     -10.934 -14.015  14.826  0.00  0.00      A     
ATOM   3236 HG23 ILE A 210      -9.202 -14.092  15.090  0.00  0.00      A     
ATOM   3237  CG1 ILE A 210      -8.686 -11.569  15.692  0.00  0.00      A     
ATOM   3238 HG11 ILE A 210      -8.419 -11.192  14.706  0.00  0.00      A     
ATOM   3239 HG12 ILE A 210      -7.965 -12.346  15.950  0.00  0.00      A     
ATOM   3240  CD  ILE A 210      -8.524 -10.450  16.724  0.00  0.00      A     
ATOM   3241  HD1 ILE A 210      -9.193  -9.624  16.495  0.00  0.00      A     
ATOM   3242  HD2 ILE A 210      -7.497 -10.084  16.702  0.00  0.00      A     
ATOM   3243  HD3 ILE A 210      -8.741 -10.835  17.720  0.00  0.00      A     
ATOM   3244  C   ILE A 210     -10.906 -10.454  13.939  0.00  0.00      A     
ATOM   3245  O   ILE A 210     -10.235  -9.429  14.054  0.00  0.00      A     
ATOM   3246  N   VAL A 211     -11.379 -10.832  12.742  0.00  0.00      A     
ATOM   3247  HN  VAL A 211     -11.955 -11.666  12.699  0.00  0.00      A     
ATOM   3248  CA  VAL A 211     -11.087 -10.062  11.500  0.00  0.00      A     
ATOM   3249  HA  VAL A 211     -10.251  -9.394  11.705  0.00  0.00      A     
ATOM   3250  CB  VAL A 211     -10.596 -10.926  10.318  0.00  0.00      A     
ATOM   3251  HB  VAL A 211     -10.202 -10.253   9.557  0.00  0.00      A     
ATOM   3252  CG1 VAL A 211      -9.442 -11.846  10.728  0.00  0.00      A     
ATOM   3253 HG11 VAL A 211      -9.790 -12.611  11.417  0.00  0.00      A     
ATOM   3254 HG12 VAL A 211      -8.656 -11.259  11.203  0.00  0.00      A     
ATOM   3255 HG13 VAL A 211      -9.029 -12.329   9.842  0.00  0.00      A     
ATOM   3256  CG2 VAL A 211     -11.696 -11.756   9.653  0.00  0.00      A     
ATOM   3257 HG21 VAL A 211     -11.263 -12.395   8.883  0.00  0.00      A     
ATOM   3258 HG22 VAL A 211     -12.420 -11.098   9.174  0.00  0.00      A     
ATOM   3259 HG23 VAL A 211     -12.203 -12.376  10.384  0.00  0.00      A     
ATOM   3260  C   VAL A 211     -12.201  -9.129  11.020  0.00  0.00      A     
ATOM   3261  O   VAL A 211     -11.916  -8.260  10.202  0.00  0.00      A     
ATOM   3262  N   ILE A 212     -13.449  -9.241  11.498  0.00  0.00      A     
ATOM   3263  HN  ILE A 212     -13.622  -9.918  12.233  0.00  0.00      A     
ATOM   3264  CA  ILE A 212     -14.600  -8.564  10.840  0.00  0.00      A     
ATOM   3265  HA  ILE A 212     -14.281  -8.322   9.828  0.00  0.00      A     
ATOM   3266  CB  ILE A 212     -15.811  -9.498  10.619  0.00  0.00      A     
ATOM   3267  HB  ILE A 212     -16.551  -8.934  10.048  0.00  0.00      A     
ATOM   3268  CG2 ILE A 212     -15.387 -10.691   9.743  0.00  0.00      A     
ATOM   3269 HG21 ILE A 212     -14.754 -11.375  10.309  0.00  0.00      A     
ATOM   3270 HG22 ILE A 212     -14.842 -10.336   8.867  0.00  0.00      A     
ATOM   3271 HG23 ILE A 212     -16.265 -11.229   9.387  0.00  0.00      A     
ATOM   3272  CG1 ILE A 212     -16.485  -9.956  11.926  0.00  0.00      A     
ATOM   3273 HG11 ILE A 212     -16.719  -9.081  12.533  0.00  0.00      A     
ATOM   3274 HG12 ILE A 212     -15.802 -10.592  12.484  0.00  0.00      A     
ATOM   3275  CD  ILE A 212     -17.787 -10.732  11.682  0.00  0.00      A     
ATOM   3276  HD1 ILE A 212     -17.584 -11.675  11.174  0.00  0.00      A     
ATOM   3277  HD2 ILE A 212     -18.474 -10.132  11.084  0.00  0.00      A     
ATOM   3278  HD3 ILE A 212     -18.255 -10.960  12.634  0.00  0.00      A     
ATOM   3279  C   ILE A 212     -15.005  -7.189  11.404  0.00  0.00      A     
ATOM   3280  O   ILE A 212     -15.711  -6.451  10.717  0.00  0.00      A     
ATOM   3281  N   SER A 213     -14.498  -6.768  12.571  0.00  0.00      A     
ATOM   3282  HN  SER A 213     -13.957  -7.422  13.124  0.00  0.00      A     
ATOM   3283  CA  SER A 213     -14.477  -5.330  12.950  0.00  0.00      A     
ATOM   3284  HA  SER A 213     -15.373  -4.836  12.581  0.00  0.00      A     
ATOM   3285  CB  SER A 213     -14.420  -5.108  14.461  0.00  0.00      A     
ATOM   3286  HB1 SER A 213     -14.447  -4.037  14.663  0.00  0.00      A     
ATOM   3287  HB2 SER A 213     -13.500  -5.517  14.875  0.00  0.00      A     
ATOM   3288  OG  SER A 213     -15.526  -5.719  15.080  0.00  0.00      A     
ATOM   3289  HG1 SER A 213     -15.455  -6.682  14.906  0.00  0.00      A     
ATOM   3290  C   SER A 213     -13.281  -4.604  12.339  0.00  0.00      A     
ATOM   3291  O   SER A 213     -13.420  -3.508  11.800  0.00  0.00      A     
ATOM   3292  N   TRP A 214     -12.118  -5.260  12.325  0.00  0.00      A     
ATOM   3293  HN  TRP A 214     -12.061  -6.124  12.857  0.00  0.00      A     
ATOM   3294  CA  TRP A 214     -10.934  -4.845  11.570  0.00  0.00      A     
ATOM   3295  HA  TRP A 214     -10.590  -3.883  11.952  0.00  0.00      A     
ATOM   3296  CB  TRP A 214      -9.812  -5.865  11.784  0.00  0.00      A     
ATOM   3297  HB1 TRP A 214     -10.175  -6.860  11.533  0.00  0.00      A     
ATOM   3298  HB2 TRP A 214      -9.542  -5.873  12.841  0.00  0.00      A     
ATOM   3299  CG  TRP A 214      -8.577  -5.598  10.984  0.00  0.00      A     
ATOM   3300  CD1 TRP A 214      -7.737  -4.559  11.179  0.00  0.00      A     
ATOM   3301  HD1 TRP A 214      -7.865  -3.796  11.943  0.00  0.00      A     
ATOM   3302  NE1 TRP A 214      -6.712  -4.610  10.255  0.00  0.00      A     
ATOM   3303  HE1 TRP A 214      -5.980  -3.905  10.204  0.00  0.00      A     
ATOM   3304  CE2 TRP A 214      -6.852  -5.683   9.402  0.00  0.00      A     
ATOM   3305  CZ2 TRP A 214      -6.096  -6.145   8.316  0.00  0.00      A     
ATOM   3306  HZ2 TRP A 214      -5.211  -5.612   8.003  0.00  0.00      A     
ATOM   3307  CH2 TRP A 214      -6.518  -7.298   7.635  0.00  0.00      A     
ATOM   3308  HH2 TRP A 214      -5.950  -7.676   6.799  0.00  0.00      A     
ATOM   3309  CZ3 TRP A 214      -7.700  -7.952   8.028  0.00  0.00      A     
ATOM   3310  HZ3 TRP A 214      -8.033  -8.829   7.486  0.00  0.00      A     
ATOM   3311  CE3 TRP A 214      -8.463  -7.467   9.108  0.00  0.00      A     
ATOM   3312  HE3 TRP A 214      -9.378  -7.968   9.388  0.00  0.00      A     
ATOM   3313  CD2 TRP A 214      -8.050  -6.328   9.833  0.00  0.00      A     
ATOM   3314  C   TRP A 214     -11.241  -4.638  10.082  0.00  0.00      A     
ATOM   3315  O   TRP A 214     -10.909  -3.591   9.544  0.00  0.00      A     
ATOM   3316  N   MET A 215     -11.998  -5.534   9.440  0.00  0.00      A     
ATOM   3317  HN  MET A 215     -12.158  -6.425   9.898  0.00  0.00      A     
ATOM   3318  CA  MET A 215     -12.533  -5.348   8.079  0.00  0.00      A     
ATOM   3319  HA  MET A 215     -11.686  -5.292   7.394  0.00  0.00      A     
ATOM   3320  CB  MET A 215     -13.363  -6.581   7.690  0.00  0.00      A     
ATOM   3321  HB1 MET A 215     -14.264  -6.618   8.303  0.00  0.00      A     
ATOM   3322  HB2 MET A 215     -12.774  -7.478   7.877  0.00  0.00      A     
ATOM   3323  CG  MET A 215     -13.769  -6.593   6.214  0.00  0.00      A     
ATOM   3324  HG1 MET A 215     -12.871  -6.507   5.600  0.00  0.00      A     
ATOM   3325  HG2 MET A 215     -14.412  -5.737   6.008  0.00  0.00      A     
ATOM   3326  SD  MET A 215     -14.657  -8.095   5.732  0.00  0.00      A     
ATOM   3327  CE  MET A 215     -14.965  -7.704   3.990  0.00  0.00      A     
ATOM   3328  HE1 MET A 215     -15.511  -8.526   3.524  0.00  0.00      A     
ATOM   3329  HE2 MET A 215     -14.016  -7.561   3.472  0.00  0.00      A     
ATOM   3330  HE3 MET A 215     -15.558  -6.792   3.917  0.00  0.00      A     
ATOM   3331  C   MET A 215     -13.347  -4.051   7.884  0.00  0.00      A     
ATOM   3332  O   MET A 215     -13.354  -3.507   6.782  0.00  0.00      A     
ATOM   3333  N   ILE A 216     -13.974  -3.496   8.930  0.00  0.00      A     
ATOM   3334  HN  ILE A 216     -13.906  -3.962   9.827  0.00  0.00      A     
ATOM   3335  CA  ILE A 216     -14.686  -2.201   8.880  0.00  0.00      A     
ATOM   3336  HA  ILE A 216     -15.020  -2.065   7.853  0.00  0.00      A     
ATOM   3337  CB  ILE A 216     -15.962  -2.245   9.764  0.00  0.00      A     
ATOM   3338  HB  ILE A 216     -16.022  -3.229  10.234  0.00  0.00      A     
ATOM   3339  CG2 ILE A 216     -15.996  -1.200  10.896  0.00  0.00      A     
ATOM   3340 HG21 ILE A 216     -16.888  -1.338  11.505  0.00  0.00      A     
ATOM   3341 HG22 ILE A 216     -16.018  -0.190  10.484  0.00  0.00      A     
ATOM   3342 HG23 ILE A 216     -15.133  -1.318  11.551  0.00  0.00      A     
ATOM   3343  CG1 ILE A 216     -17.186  -2.103   8.832  0.00  0.00      A     
ATOM   3344 HG11 ILE A 216     -17.067  -2.784   7.988  0.00  0.00      A     
ATOM   3345 HG12 ILE A 216     -17.230  -1.084   8.442  0.00  0.00      A     
ATOM   3346  CD  ILE A 216     -18.525  -2.445   9.487  0.00  0.00      A     
ATOM   3347  HD1 ILE A 216     -18.489  -3.458   9.884  0.00  0.00      A     
ATOM   3348  HD2 ILE A 216     -19.309  -2.396   8.731  0.00  0.00      A     
ATOM   3349  HD3 ILE A 216     -18.760  -1.742  10.285  0.00  0.00      A     
ATOM   3350  C   ILE A 216     -13.770  -0.991   9.131  0.00  0.00      A     
ATOM   3351  O   ILE A 216     -13.824  -0.030   8.366  0.00  0.00      A     
ATOM   3352  N   ALA A 217     -12.817  -1.071  10.065  0.00  0.00      A     
ATOM   3353  HN  ALA A 217     -12.818  -1.876  10.682  0.00  0.00      A     
ATOM   3354  CA  ALA A 217     -11.704  -0.109  10.157  0.00  0.00      A     
ATOM   3355  HA  ALA A 217     -12.115   0.892  10.300  0.00  0.00      A     
ATOM   3356  CB  ALA A 217     -10.870  -0.465  11.394  0.00  0.00      A     
ATOM   3357  HB1 ALA A 217     -10.429  -1.456  11.280  0.00  0.00      A     
ATOM   3358  HB2 ALA A 217     -11.503  -0.454  12.283  0.00  0.00      A     
ATOM   3359  HB3 ALA A 217     -10.071   0.267  11.522  0.00  0.00      A     
ATOM   3360  C   ALA A 217     -10.844  -0.062   8.866  0.00  0.00      A     
ATOM   3361  O   ALA A 217     -10.398   0.997   8.426  0.00  0.00      A     
ATOM   3362  N   GLN A 218     -10.701  -1.205   8.191  0.00  0.00      A     
ATOM   3363  HN  GLN A 218     -11.001  -2.052   8.661  0.00  0.00      A     
ATOM   3364  CA  GLN A 218     -10.081  -1.341   6.871  0.00  0.00      A     
ATOM   3365  HA  GLN A 218      -9.293  -0.599   6.806  0.00  0.00      A     
ATOM   3366  CB  GLN A 218      -9.443  -2.730   6.729  0.00  0.00      A     
ATOM   3367  HB1 GLN A 218      -9.047  -2.838   5.718  0.00  0.00      A     
ATOM   3368  HB2 GLN A 218     -10.201  -3.500   6.877  0.00  0.00      A     
ATOM   3369  CG  GLN A 218      -8.294  -2.946   7.727  0.00  0.00      A     
ATOM   3370  HG1 GLN A 218      -7.868  -3.931   7.554  0.00  0.00      A     
ATOM   3371  HG2 GLN A 218      -8.664  -2.918   8.748  0.00  0.00      A     
ATOM   3372  CD  GLN A 218      -7.204  -1.897   7.593  0.00  0.00      A     
ATOM   3373  OE1 GLN A 218      -7.087  -0.955   8.355  0.00  0.00      A     
ATOM   3374  NE2 GLN A 218      -6.358  -1.971   6.604  0.00  0.00      A     
ATOM   3375 HE21 GLN A 218      -5.669  -1.227   6.531  0.00  0.00      A     
ATOM   3376 HE22 GLN A 218      -6.457  -2.733   5.941  0.00  0.00      A     
ATOM   3377  C   GLN A 218     -11.024  -1.049   5.694  0.00  0.00      A     
ATOM   3378  O   GLN A 218     -10.551  -0.767   4.599  0.00  0.00      A     
ATOM   3379  N   THR A 219     -12.342  -1.012   5.905  0.00  0.00      A     
ATOM   3380  HN  THR A 219     -12.685  -1.315   6.806  0.00  0.00      A     
ATOM   3381  CA  THR A 219     -13.288  -0.370   4.965  0.00  0.00      A     
ATOM   3382  HA  THR A 219     -13.060  -0.700   3.953  0.00  0.00      A     
ATOM   3383  CB  THR A 219     -14.750  -0.751   5.234  0.00  0.00      A     
ATOM   3384  HB  THR A 219     -15.029  -0.495   6.254  0.00  0.00      A     
ATOM   3385  CG2 THR A 219     -15.736  -0.094   4.272  0.00  0.00      A     
ATOM   3386 HG21 THR A 219     -16.731  -0.508   4.439  0.00  0.00      A     
ATOM   3387 HG22 THR A 219     -15.436  -0.292   3.242  0.00  0.00      A     
ATOM   3388 HG23 THR A 219     -15.774   0.981   4.442  0.00  0.00      A     
ATOM   3389  OG1 THR A 219     -14.905  -2.133   5.032  0.00  0.00      A     
ATOM   3390  HG1 THR A 219     -14.302  -2.608   5.630  0.00  0.00      A     
ATOM   3391  C   THR A 219     -13.124   1.148   4.988  0.00  0.00      A     
ATOM   3392  O   THR A 219     -13.125   1.769   3.930  0.00  0.00      A     
ATOM   3393  N   VAL A 220     -12.841   1.753   6.151  0.00  0.00      A     
ATOM   3394  HN  VAL A 220     -12.924   1.217   7.009  0.00  0.00      A     
ATOM   3395  CA  VAL A 220     -12.334   3.147   6.206  0.00  0.00      A     
ATOM   3396  HA  VAL A 220     -13.030   3.773   5.646  0.00  0.00      A     
ATOM   3397  CB  VAL A 220     -12.257   3.732   7.625  0.00  0.00      A     
ATOM   3398  HB  VAL A 220     -11.498   3.219   8.209  0.00  0.00      A     
ATOM   3399  CG1 VAL A 220     -11.895   5.219   7.573  0.00  0.00      A     
ATOM   3400 HG11 VAL A 220     -10.879   5.337   7.213  0.00  0.00      A     
ATOM   3401 HG12 VAL A 220     -11.947   5.653   8.569  0.00  0.00      A     
ATOM   3402 HG13 VAL A 220     -12.556   5.754   6.894  0.00  0.00      A     
ATOM   3403  CG2 VAL A 220     -13.600   3.591   8.337  0.00  0.00      A     
ATOM   3404 HG21 VAL A 220     -13.778   2.546   8.581  0.00  0.00      A     
ATOM   3405 HG22 VAL A 220     -14.409   3.944   7.699  0.00  0.00      A     
ATOM   3406 HG23 VAL A 220     -13.588   4.164   9.263  0.00  0.00      A     
ATOM   3407  C   VAL A 220     -10.979   3.297   5.513  0.00  0.00      A     
ATOM   3408  O   VAL A 220     -10.833   4.209   4.709  0.00  0.00      A     
ATOM   3409  N   THR A 221     -10.024   2.375   5.713  0.00  0.00      A     
ATOM   3410  HN  THR A 221     -10.146   1.718   6.475  0.00  0.00      A     
ATOM   3411  CA  THR A 221      -8.779   2.321   4.892  0.00  0.00      A     
ATOM   3412  HA  THR A 221      -8.220   3.242   5.049  0.00  0.00      A     
ATOM   3413  CB  THR A 221      -7.841   1.157   5.270  0.00  0.00      A     
ATOM   3414  HB  THR A 221      -8.374   0.217   5.166  0.00  0.00      A     
ATOM   3415  CG2 THR A 221      -6.573   1.060   4.423  0.00  0.00      A     
ATOM   3416 HG21 THR A 221      -6.823   0.841   3.385  0.00  0.00      A     
ATOM   3417 HG22 THR A 221      -5.943   0.253   4.789  0.00  0.00      A     
ATOM   3418 HG23 THR A 221      -6.022   1.998   4.465  0.00  0.00      A     
ATOM   3419  OG1 THR A 221      -7.413   1.309   6.605  0.00  0.00      A     
ATOM   3420  HG1 THR A 221      -7.231   0.441   6.993  0.00  0.00      A     
ATOM   3421  C   THR A 221      -9.074   2.248   3.393  0.00  0.00      A     
ATOM   3422  O   THR A 221      -8.414   2.922   2.612  0.00  0.00      A     
ATOM   3423  N   ALA A 222     -10.092   1.495   2.970  0.00  0.00      A     
ATOM   3424  HN  ALA A 222     -10.563   0.904   3.644  0.00  0.00      A     
ATOM   3425  CA  ALA A 222     -10.508   1.405   1.571  0.00  0.00      A     
ATOM   3426  HA  ALA A 222      -9.616   1.234   0.976  0.00  0.00      A     
ATOM   3427  CB  ALA A 222     -11.438   0.193   1.412  0.00  0.00      A     
ATOM   3428  HB1 ALA A 222     -10.940  -0.707   1.775  0.00  0.00      A     
ATOM   3429  HB2 ALA A 222     -11.691   0.060   0.360  0.00  0.00      A     
ATOM   3430  HB3 ALA A 222     -12.360   0.343   1.970  0.00  0.00      A     
ATOM   3431  C   ALA A 222     -11.126   2.697   1.002  0.00  0.00      A     
ATOM   3432  O   ALA A 222     -10.700   3.142  -0.063  0.00  0.00      A     
ATOM   3433  N   VAL A 223     -12.079   3.335   1.695  0.00  0.00      A     
ATOM   3434  HN  VAL A 223     -12.406   2.913   2.560  0.00  0.00      A     
ATOM   3435  CA  VAL A 223     -12.660   4.625   1.245  0.00  0.00      A     
ATOM   3436  HA  VAL A 223     -12.940   4.524   0.197  0.00  0.00      A     
ATOM   3437  CB  VAL A 223     -13.937   5.017   2.017  0.00  0.00      A     
ATOM   3438  HB  VAL A 223     -13.693   5.185   3.067  0.00  0.00      A     
ATOM   3439  CG1 VAL A 223     -14.581   6.281   1.430  0.00  0.00      A     
ATOM   3440 HG11 VAL A 223     -15.493   6.518   1.977  0.00  0.00      A     
ATOM   3441 HG12 VAL A 223     -14.822   6.127   0.378  0.00  0.00      A     
ATOM   3442 HG13 VAL A 223     -13.907   7.131   1.517  0.00  0.00      A     
ATOM   3443  CG2 VAL A 223     -15.011   3.927   1.920  0.00  0.00      A     
ATOM   3444 HG21 VAL A 223     -15.276   3.751   0.877  0.00  0.00      A     
ATOM   3445 HG22 VAL A 223     -15.901   4.236   2.470  0.00  0.00      A     
ATOM   3446 HG23 VAL A 223     -14.654   2.997   2.354  0.00  0.00      A     
ATOM   3447  C   VAL A 223     -11.636   5.762   1.312  0.00  0.00      A     
ATOM   3448  O   VAL A 223     -11.492   6.506   0.340  0.00  0.00      A     
ATOM   3449  N   ALA A 224     -10.850   5.856   2.387  0.00  0.00      A     
ATOM   3450  HN  ALA A 224     -11.020   5.233   3.169  0.00  0.00      A     
ATOM   3451  CA  ALA A 224      -9.765   6.832   2.518  0.00  0.00      A     
ATOM   3452  HA  ALA A 224     -10.172   7.824   2.328  0.00  0.00      A     
ATOM   3453  CB  ALA A 224      -9.242   6.795   3.958  0.00  0.00      A     
ATOM   3454  HB1 ALA A 224      -8.497   7.580   4.100  0.00  0.00      A     
ATOM   3455  HB2 ALA A 224      -8.782   5.829   4.166  0.00  0.00      A     
ATOM   3456  HB3 ALA A 224     -10.069   6.956   4.650  0.00  0.00      A     
ATOM   3457  C   ALA A 224      -8.632   6.600   1.503  0.00  0.00      A     
ATOM   3458  O   ALA A 224      -8.173   7.549   0.869  0.00  0.00      A     
ATOM   3459  N   GLY A 225      -8.224   5.348   1.282  0.00  0.00      A     
ATOM   3460  HN  GLY A 225      -8.613   4.613   1.864  0.00  0.00      A     
ATOM   3461  CA  GLY A 225      -7.235   4.941   0.275  0.00  0.00      A     
ATOM   3462  HA1 GLY A 225      -7.062   3.868   0.365  0.00  0.00      A     
ATOM   3463  HA2 GLY A 225      -6.292   5.455   0.457  0.00  0.00      A     
ATOM   3464  C   GLY A 225      -7.677   5.229  -1.162  0.00  0.00      A     
ATOM   3465  O   GLY A 225      -6.915   5.823  -1.920  0.00  0.00      A     
ATOM   3466  N   LEU A 226      -8.928   4.916  -1.519  0.00  0.00      A     
ATOM   3467  HN  LEU A 226      -9.497   4.395  -0.858  0.00  0.00      A     
ATOM   3468  CA  LEU A 226      -9.543   5.304  -2.799  0.00  0.00      A     
ATOM   3469  HA  LEU A 226      -8.916   4.923  -3.604  0.00  0.00      A     
ATOM   3470  CB  LEU A 226     -10.933   4.640  -2.885  0.00  0.00      A     
ATOM   3471  HB1 LEU A 226     -11.587   5.112  -2.150  0.00  0.00      A     
ATOM   3472  HB2 LEU A 226     -10.843   3.587  -2.617  0.00  0.00      A     
ATOM   3473  CG  LEU A 226     -11.594   4.719  -4.272  0.00  0.00      A     
ATOM   3474  HG  LEU A 226     -11.519   5.732  -4.665  0.00  0.00      A     
ATOM   3475  CD1 LEU A 226     -10.950   3.739  -5.251  0.00  0.00      A     
ATOM   3476 HD11 LEU A 226     -11.058   2.718  -4.887  0.00  0.00      A     
ATOM   3477 HD12 LEU A 226      -9.895   3.970  -5.368  0.00  0.00      A     
ATOM   3478 HD13 LEU A 226     -11.438   3.827  -6.222  0.00  0.00      A     
ATOM   3479  CD2 LEU A 226     -13.070   4.347  -4.166  0.00  0.00      A     
ATOM   3480 HD21 LEU A 226     -13.533   4.400  -5.151  0.00  0.00      A     
ATOM   3481 HD22 LEU A 226     -13.578   5.050  -3.505  0.00  0.00      A     
ATOM   3482 HD23 LEU A 226     -13.176   3.337  -3.769  0.00  0.00      A     
ATOM   3483  C   LEU A 226      -9.621   6.837  -2.973  0.00  0.00      A     
ATOM   3484  O   LEU A 226      -9.174   7.358  -3.993  0.00  0.00      A     
ATOM   3485  N   THR A 227     -10.092   7.559  -1.946  0.00  0.00      A     
ATOM   3486  HN  THR A 227     -10.458   7.041  -1.154  0.00  0.00      A     
ATOM   3487  CA  THR A 227     -10.104   9.047  -1.883  0.00  0.00      A     
ATOM   3488  HA  THR A 227     -10.736   9.433  -2.682  0.00  0.00      A     
ATOM   3489  CB  THR A 227     -10.651   9.582  -0.542  0.00  0.00      A     
ATOM   3490  HB  THR A 227      -9.971   9.309   0.265  0.00  0.00      A     
ATOM   3491  CG2 THR A 227     -10.843  11.098  -0.528  0.00  0.00      A     
ATOM   3492 HG21 THR A 227     -11.295  11.402   0.415  0.00  0.00      A     
ATOM   3493 HG22 THR A 227     -11.495  11.394  -1.350  0.00  0.00      A     
ATOM   3494 HG23 THR A 227      -9.885  11.604  -0.627  0.00  0.00      A     
ATOM   3495  OG1 THR A 227     -11.925   9.064  -0.244  0.00  0.00      A     
ATOM   3496  HG1 THR A 227     -11.817   8.108  -0.074  0.00  0.00      A     
ATOM   3497  C   THR A 227      -8.708   9.646  -2.070  0.00  0.00      A     
ATOM   3498  O   THR A 227      -8.547  10.673  -2.721  0.00  0.00      A     
ATOM   3499  N   SER A 228      -7.682   8.985  -1.526  0.00  0.00      A     
ATOM   3500  HN  SER A 228      -7.909   8.163  -0.979  0.00  0.00      A     
ATOM   3501  CA  SER A 228      -6.274   9.422  -1.555  0.00  0.00      A     
ATOM   3502  HA  SER A 228      -6.239  10.509  -1.536  0.00  0.00      A     
ATOM   3503  CB  SER A 228      -5.511   8.905  -0.333  0.00  0.00      A     
ATOM   3504  HB1 SER A 228      -4.508   9.337  -0.320  0.00  0.00      A     
ATOM   3505  HB2 SER A 228      -5.431   7.818  -0.378  0.00  0.00      A     
ATOM   3506  OG  SER A 228      -6.186   9.276   0.845  0.00  0.00      A     
ATOM   3507  HG1 SER A 228      -6.986   8.720   0.913  0.00  0.00      A     
ATOM   3508  C   SER A 228      -5.497   8.969  -2.788  0.00  0.00      A     
ATOM   3509  O   SER A 228      -4.433   9.519  -3.073  0.00  0.00      A     
ATOM   3510  N   TYR A 229      -5.986   7.985  -3.548  0.00  0.00      A     
ATOM   3511  HN  TYR A 229      -6.830   7.513  -3.243  0.00  0.00      A     
ATOM   3512  CA  TYR A 229      -5.256   7.453  -4.703  0.00  0.00      A     
ATOM   3513  HA  TYR A 229      -4.270   7.228  -4.300  0.00  0.00      A     
ATOM   3514  CB  TYR A 229      -5.838   6.113  -5.187  0.00  0.00      A     
ATOM   3515  HB1 TYR A 229      -6.281   6.228  -6.175  0.00  0.00      A     
ATOM   3516  HB2 TYR A 229      -6.627   5.775  -4.515  0.00  0.00      A     
ATOM   3517  CG  TYR A 229      -4.746   5.060  -5.216  0.00  0.00      A     
ATOM   3518  CD1 TYR A 229      -4.044   4.777  -6.405  0.00  0.00      A     
ATOM   3519  HD1 TYR A 229      -4.354   5.232  -7.337  0.00  0.00      A     
ATOM   3520  CE1 TYR A 229      -2.890   3.965  -6.361  0.00  0.00      A     
ATOM   3521  HE1 TYR A 229      -2.310   3.777  -7.252  0.00  0.00      A     
ATOM   3522  CZ  TYR A 229      -2.450   3.414  -5.136  0.00  0.00      A     
ATOM   3523  OH  TYR A 229      -1.342   2.632  -5.088  0.00  0.00      A     
ATOM   3524  HH  TYR A 229      -1.188   2.308  -4.185  0.00  0.00      A     
ATOM   3525  CE2 TYR A 229      -3.157   3.699  -3.954  0.00  0.00      A     
ATOM   3526  HE2 TYR A 229      -2.799   3.308  -3.015  0.00  0.00      A     
ATOM   3527  CD2 TYR A 229      -4.305   4.513  -3.995  0.00  0.00      A     
ATOM   3528  HD2 TYR A 229      -4.826   4.756  -3.076  0.00  0.00      A     
ATOM   3529  C   TYR A 229      -4.981   8.450  -5.853  0.00  0.00      A     
ATOM   3530  O   TYR A 229      -3.874   8.390  -6.402  0.00  0.00      A     
ATOM   3531  N   PRO A 230      -5.860   9.429  -6.168  0.00  0.00      A     
ATOM   3532  CD  PRO A 230      -7.266   9.484  -5.782  0.00  0.00      A     
ATOM   3533  HD1 PRO A 230      -7.349   9.824  -4.752  0.00  0.00      A     
ATOM   3534  HD2 PRO A 230      -7.752   8.515  -5.900  0.00  0.00      A     
ATOM   3535  CG  PRO A 230      -7.924  10.520  -6.686  0.00  0.00      A     
ATOM   3536  HG1 PRO A 230      -8.280  10.043  -7.595  0.00  0.00      A     
ATOM   3537  HG2 PRO A 230      -8.744  11.031  -6.179  0.00  0.00      A     
ATOM   3538  CB  PRO A 230      -6.779  11.472  -7.014  0.00  0.00      A     
ATOM   3539  HB1 PRO A 230      -6.916  11.948  -7.983  0.00  0.00      A     
ATOM   3540  HB2 PRO A 230      -6.728  12.235  -6.239  0.00  0.00      A     
ATOM   3541  CA  PRO A 230      -5.514  10.604  -6.983  0.00  0.00      A     
ATOM   3542  HA  PRO A 230      -5.287  10.272  -7.996  0.00  0.00      A     
ATOM   3543  C   PRO A 230      -4.327  11.447  -6.471  0.00  0.00      A     
ATOM   3544  O   PRO A 230      -3.714  12.172  -7.248  0.00  0.00      A     
ATOM   3545  N   PHE A 231      -3.976  11.357  -5.183  0.00  0.00      A     
ATOM   3546  HN  PHE A 231      -4.488  10.704  -4.604  0.00  0.00      A     
ATOM   3547  CA  PHE A 231      -3.129  12.330  -4.473  0.00  0.00      A     
ATOM   3548  HA  PHE A 231      -2.888  13.158  -5.139  0.00  0.00      A     
ATOM   3549  CB  PHE A 231      -3.951  12.911  -3.311  0.00  0.00      A     
ATOM   3550  HB1 PHE A 231      -3.331  13.592  -2.738  0.00  0.00      A     
ATOM   3551  HB2 PHE A 231      -4.229  12.100  -2.638  0.00  0.00      A     
ATOM   3552  CG  PHE A 231      -5.203  13.666  -3.718  0.00  0.00      A     
ATOM   3553  CD1 PHE A 231      -6.456  13.030  -3.663  0.00  0.00      A     
ATOM   3554  HD1 PHE A 231      -6.527  12.005  -3.335  0.00  0.00      A     
ATOM   3555  CE1 PHE A 231      -7.624  13.722  -4.026  0.00  0.00      A     
ATOM   3556  HE1 PHE A 231      -8.584  13.222  -3.974  0.00  0.00      A     
ATOM   3557  CZ  PHE A 231      -7.542  15.054  -4.463  0.00  0.00      A     
ATOM   3558  HZ  PHE A 231      -8.438  15.586  -4.757  0.00  0.00      A     
ATOM   3559  CE2 PHE A 231      -6.292  15.696  -4.515  0.00  0.00      A     
ATOM   3560  HE2 PHE A 231      -6.226  16.719  -4.860  0.00  0.00      A     
ATOM   3561  CD2 PHE A 231      -5.125  15.009  -4.132  0.00  0.00      A     
ATOM   3562  HD2 PHE A 231      -4.171  15.517  -4.163  0.00  0.00      A     
ATOM   3563  C   PHE A 231      -1.776  11.767  -3.984  0.00  0.00      A     
ATOM   3564  O   PHE A 231      -0.757  12.428  -4.171  0.00  0.00      A     
ATOM   3565  N   ASP A 232      -1.709  10.535  -3.456  0.00  0.00      A     
ATOM   3566  HN  ASP A 232      -2.580  10.045  -3.271  0.00  0.00      A     
ATOM   3567  CA  ASP A 232      -0.426   9.825  -3.222  0.00  0.00      A     
ATOM   3568  HA  ASP A 232       0.210  10.452  -2.596  0.00  0.00      A     
ATOM   3569  CB  ASP A 232      -0.683   8.506  -2.455  0.00  0.00      A     
ATOM   3570  HB1 ASP A 232      -1.352   7.881  -3.045  0.00  0.00      A     
ATOM   3571  HB2 ASP A 232      -1.205   8.748  -1.527  0.00  0.00      A     
ATOM   3572  CG  ASP A 232       0.583   7.691  -2.106  0.00  0.00      A     
ATOM   3573  OD1 ASP A 232       1.109   7.812  -0.977  0.00  0.00      A     
ATOM   3574  OD2 ASP A 232       1.042   6.867  -2.938  0.00  0.00      A     
ATOM   3575  C   ASP A 232       0.360   9.582  -4.531  0.00  0.00      A     
ATOM   3576  O   ASP A 232       1.580   9.488  -4.506  0.00  0.00      A     
ATOM   3577  N   THR A 233      -0.312   9.546  -5.688  0.00  0.00      A     
ATOM   3578  HN  THR A 233      -1.308   9.692  -5.625  0.00  0.00      A     
ATOM   3579  CA  THR A 233       0.282   9.178  -6.997  0.00  0.00      A     
ATOM   3580  HA  THR A 233       0.554   8.128  -6.940  0.00  0.00      A     
ATOM   3581  CB  THR A 233      -0.750   9.294  -8.133  0.00  0.00      A     
ATOM   3582  HB  THR A 233      -1.287  10.235  -8.074  0.00  0.00      A     
ATOM   3583  CG2 THR A 233      -0.186   9.125  -9.535  0.00  0.00      A     
ATOM   3584 HG21 THR A 233       0.432   9.984  -9.794  0.00  0.00      A     
ATOM   3585 HG22 THR A 233      -1.002   9.065 -10.255  0.00  0.00      A     
ATOM   3586 HG23 THR A 233       0.401   8.211  -9.574  0.00  0.00      A     
ATOM   3587  OG1 THR A 233      -1.670   8.234  -8.000  0.00  0.00      A     
ATOM   3588  HG1 THR A 233      -2.224   8.428  -7.224  0.00  0.00      A     
ATOM   3589  C   THR A 233       1.600   9.885  -7.341  0.00  0.00      A     
ATOM   3590  O   THR A 233       2.539   9.210  -7.771  0.00  0.00      A     
ATOM   3591  N   VAL A 234       1.754  11.190  -7.071  0.00  0.00      A     
ATOM   3592  HN  VAL A 234       0.938  11.701  -6.748  0.00  0.00      A     
ATOM   3593  CA  VAL A 234       3.049  11.913  -7.232  0.00  0.00      A     
ATOM   3594  HA  VAL A 234       3.308  11.882  -8.290  0.00  0.00      A     
ATOM   3595  CB  VAL A 234       2.989  13.404  -6.842  0.00  0.00      A     
ATOM   3596  HB  VAL A 234       4.001  13.809  -6.886  0.00  0.00      A     
ATOM   3597  CG1 VAL A 234       2.144  14.204  -7.834  0.00  0.00      A     
ATOM   3598 HG11 VAL A 234       1.122  13.838  -7.843  0.00  0.00      A     
ATOM   3599 HG12 VAL A 234       2.562  14.115  -8.836  0.00  0.00      A     
ATOM   3600 HG13 VAL A 234       2.139  15.256  -7.549  0.00  0.00      A     
ATOM   3601  CG2 VAL A 234       2.459  13.629  -5.425  0.00  0.00      A     
ATOM   3602 HG21 VAL A 234       3.071  13.091  -4.706  0.00  0.00      A     
ATOM   3603 HG22 VAL A 234       1.429  13.287  -5.345  0.00  0.00      A     
ATOM   3604 HG23 VAL A 234       2.502  14.688  -5.184  0.00  0.00      A     
ATOM   3605  C   VAL A 234       4.246  11.281  -6.505  0.00  0.00      A     
ATOM   3606  O   VAL A 234       5.332  11.258  -7.080  0.00  0.00      A     
ATOM   3607  N   ARG A 235       4.051  10.675  -5.318  0.00  0.00      A     
ATOM   3608  HN  ARG A 235       3.094  10.657  -4.975  0.00  0.00      A     
ATOM   3609  CA  ARG A 235       5.066   9.950  -4.502  0.00  0.00      A     
ATOM   3610  HA  ARG A 235       5.822  10.656  -4.151  0.00  0.00      A     
ATOM   3611  CB  ARG A 235       4.343   9.341  -3.284  0.00  0.00      A     
ATOM   3612  HB1 ARG A 235       3.640   8.607  -3.674  0.00  0.00      A     
ATOM   3613  HB2 ARG A 235       3.773  10.129  -2.787  0.00  0.00      A     
ATOM   3614  CG  ARG A 235       5.177   8.605  -2.216  0.00  0.00      A     
ATOM   3615  HG1 ARG A 235       5.849   9.299  -1.710  0.00  0.00      A     
ATOM   3616  HG2 ARG A 235       5.758   7.811  -2.680  0.00  0.00      A     
ATOM   3617  CD  ARG A 235       4.185   7.989  -1.211  0.00  0.00      A     
ATOM   3618  HD1 ARG A 235       3.346   7.592  -1.778  0.00  0.00      A     
ATOM   3619  HD2 ARG A 235       3.801   8.776  -0.556  0.00  0.00      A     
ATOM   3620  NE  ARG A 235       4.736   6.875  -0.410  0.00  0.00      A     
ATOM   3621  HE  ARG A 235       5.712   6.653  -0.485  0.00  0.00      A     
ATOM   3622  CZ  ARG A 235       4.044   6.114   0.409  0.00  0.00      A     
ATOM   3623  NH1 ARG A 235       2.798   6.264   0.677  0.00  0.00      A     
ATOM   3624 HH11 ARG A 235       2.368   5.585   1.278  0.00  0.00      A     
ATOM   3625 HH12 ARG A 235       2.238   6.930   0.138  0.00  0.00      A     
ATOM   3626  NH2 ARG A 235       4.600   5.121   0.996  0.00  0.00      A     
ATOM   3627 HH21 ARG A 235       4.024   4.529   1.602  0.00  0.00      A     
ATOM   3628 HH22 ARG A 235       5.478   4.761   0.680  0.00  0.00      A     
ATOM   3629  C   ARG A 235       5.800   8.857  -5.281  0.00  0.00      A     
ATOM   3630  O   ARG A 235       6.944   8.535  -4.962  0.00  0.00      A     
ATOM   3631  N   ARG A 236       5.137   8.298  -6.304  0.00  0.00      A     
ATOM   3632  HN  ARG A 236       4.206   8.671  -6.459  0.00  0.00      A     
ATOM   3633  CA  ARG A 236       5.612   7.185  -7.152  0.00  0.00      A     
ATOM   3634  HA  ARG A 236       6.617   6.898  -6.831  0.00  0.00      A     
ATOM   3635  CB  ARG A 236       4.690   5.945  -7.023  0.00  0.00      A     
ATOM   3636  HB1 ARG A 236       5.308   5.050  -7.105  0.00  0.00      A     
ATOM   3637  HB2 ARG A 236       4.013   5.938  -7.879  0.00  0.00      A     
ATOM   3638  CG  ARG A 236       3.778   5.802  -5.787  0.00  0.00      A     
ATOM   3639  HG1 ARG A 236       3.084   4.985  -5.991  0.00  0.00      A     
ATOM   3640  HG2 ARG A 236       3.178   6.707  -5.678  0.00  0.00      A     
ATOM   3641  CD  ARG A 236       4.469   5.491  -4.452  0.00  0.00      A     
ATOM   3642  HD1 ARG A 236       5.190   6.276  -4.225  0.00  0.00      A     
ATOM   3643  HD2 ARG A 236       5.002   4.543  -4.544  0.00  0.00      A     
ATOM   3644  NE  ARG A 236       3.453   5.417  -3.382  0.00  0.00      A     
ATOM   3645  HE  ARG A 236       2.696   6.099  -3.399  0.00  0.00      A     
ATOM   3646  CZ  ARG A 236       3.208   4.467  -2.515  0.00  0.00      A     
ATOM   3647  NH1 ARG A 236       4.000   3.487  -2.237  0.00  0.00      A     
ATOM   3648 HH11 ARG A 236       3.735   2.831  -1.509  0.00  0.00      A     
ATOM   3649 HH12 ARG A 236       4.915   3.467  -2.621  0.00  0.00      A     
ATOM   3650  NH2 ARG A 236       2.101   4.506  -1.884  0.00  0.00      A     
ATOM   3651 HH21 ARG A 236       1.806   3.681  -1.383  0.00  0.00      A     
ATOM   3652 HH22 ARG A 236       1.478   5.286  -2.078  0.00  0.00      A     
ATOM   3653  C   ARG A 236       5.756   7.591  -8.627  0.00  0.00      A     
ATOM   3654  O   ARG A 236       6.823   7.421  -9.206  0.00  0.00      A     
ATOM   3655  N   ARG A 237       4.713   8.157  -9.246  0.00  0.00      A     
ATOM   3656  HN  ARG A 237       3.885   8.326  -8.682  0.00  0.00      A     
ATOM   3657  CA  ARG A 237       4.646   8.454 -10.698  0.00  0.00      A     
ATOM   3658  HA  ARG A 237       5.044   7.597 -11.241  0.00  0.00      A     
ATOM   3659  CB  ARG A 237       3.180   8.649 -11.116  0.00  0.00      A     
ATOM   3660  HB1 ARG A 237       3.126   9.252 -12.024  0.00  0.00      A     
ATOM   3661  HB2 ARG A 237       2.648   9.197 -10.341  0.00  0.00      A     
ATOM   3662  CG  ARG A 237       2.477   7.307 -11.380  0.00  0.00      A     
ATOM   3663  HG1 ARG A 237       1.405   7.471 -11.407  0.00  0.00      A     
ATOM   3664  HG2 ARG A 237       2.677   6.609 -10.569  0.00  0.00      A     
ATOM   3665  CD  ARG A 237       2.925   6.713 -12.725  0.00  0.00      A     
ATOM   3666  HD1 ARG A 237       3.888   6.216 -12.593  0.00  0.00      A     
ATOM   3667  HD2 ARG A 237       3.067   7.523 -13.442  0.00  0.00      A     
ATOM   3668  NE  ARG A 237       1.948   5.745 -13.258  0.00  0.00      A     
ATOM   3669  HE  ARG A 237       1.819   4.874 -12.764  0.00  0.00      A     
ATOM   3670  CZ  ARG A 237       1.336   5.777 -14.413  0.00  0.00      A     
ATOM   3671  NH1 ARG A 237       1.396   6.751 -15.232  0.00  0.00      A     
ATOM   3672 HH11 ARG A 237       0.718   6.674 -15.989  0.00  0.00      A     
ATOM   3673 HH12 ARG A 237       1.454   7.656 -14.796  0.00  0.00      A     
ATOM   3674  NH2 ARG A 237       0.648   4.789 -14.835  0.00  0.00      A     
ATOM   3675 HH21 ARG A 237       0.034   5.007 -15.617  0.00  0.00      A     
ATOM   3676 HH22 ARG A 237       0.375   4.098 -14.151  0.00  0.00      A     
ATOM   3677  C   ARG A 237       5.510   9.620 -11.184  0.00  0.00      A     
ATOM   3678  O   ARG A 237       5.892   9.612 -12.354  0.00  0.00      A     
ATOM   3679  N   MET A 238       5.891  10.556 -10.310  0.00  0.00      A     
ATOM   3680  HN  MET A 238       5.529  10.517  -9.367  0.00  0.00      A     
ATOM   3681  CA  MET A 238       6.912  11.566 -10.643  0.00  0.00      A     
ATOM   3682  HA  MET A 238       6.823  11.796 -11.699  0.00  0.00      A     
ATOM   3683  CB  MET A 238       6.657  12.879  -9.892  0.00  0.00      A     
ATOM   3684  HB1 MET A 238       7.540  13.510  -9.942  0.00  0.00      A     
ATOM   3685  HB2 MET A 238       6.446  12.681  -8.844  0.00  0.00      A     
ATOM   3686  CG  MET A 238       5.487  13.652 -10.508  0.00  0.00      A     
ATOM   3687  HG1 MET A 238       5.398  14.593  -9.970  0.00  0.00      A     
ATOM   3688  HG2 MET A 238       4.569  13.087 -10.340  0.00  0.00      A     
ATOM   3689  SD  MET A 238       5.604  14.021 -12.289  0.00  0.00      A     
ATOM   3690  CE  MET A 238       7.134  14.992 -12.374  0.00  0.00      A     
ATOM   3691  HE1 MET A 238       7.097  15.816 -11.660  0.00  0.00      A     
ATOM   3692  HE2 MET A 238       7.251  15.398 -13.380  0.00  0.00      A     
ATOM   3693  HE3 MET A 238       7.991  14.359 -12.152  0.00  0.00      A     
ATOM   3694  C   MET A 238       8.353  11.047 -10.498  0.00  0.00      A     
ATOM   3695  O   MET A 238       9.160  11.267 -11.401  0.00  0.00      A     
ATOM   3696  N   MET A 239       8.641  10.217  -9.489  0.00  0.00      A     
ATOM   3697  HN  MET A 239       8.013  10.203  -8.697  0.00  0.00      A     
ATOM   3698  CA  MET A 239       9.854   9.378  -9.441  0.00  0.00      A     
ATOM   3699  HA  MET A 239      10.731  10.025  -9.402  0.00  0.00      A     
ATOM   3700  CB  MET A 239       9.847   8.531  -8.154  0.00  0.00      A     
ATOM   3701  HB1 MET A 239       8.929   7.955  -8.099  0.00  0.00      A     
ATOM   3702  HB2 MET A 239       9.877   9.192  -7.286  0.00  0.00      A     
ATOM   3703  CG  MET A 239      11.025   7.554  -8.079  0.00  0.00      A     
ATOM   3704  HG1 MET A 239      11.944   8.119  -7.929  0.00  0.00      A     
ATOM   3705  HG2 MET A 239      11.111   7.020  -9.024  0.00  0.00      A     
ATOM   3706  SD  MET A 239      10.881   6.291  -6.790  0.00  0.00      A     
ATOM   3707  CE  MET A 239      12.275   5.267  -7.325  0.00  0.00      A     
ATOM   3708  HE1 MET A 239      13.169   5.883  -7.388  0.00  0.00      A     
ATOM   3709  HE2 MET A 239      12.059   4.838  -8.303  0.00  0.00      A     
ATOM   3710  HE3 MET A 239      12.443   4.463  -6.614  0.00  0.00      A     
ATOM   3711  C   MET A 239      10.004   8.510 -10.707  0.00  0.00      A     
ATOM   3712  O   MET A 239      11.097   8.403 -11.254  0.00  0.00      A     
ATOM   3713  N   MET A 240       8.914   7.943 -11.239  0.00  0.00      A     
ATOM   3714  HN  MET A 240       8.056   7.968 -10.700  0.00  0.00      A     
ATOM   3715  CA  MET A 240       8.958   7.200 -12.513  0.00  0.00      A     
ATOM   3716  HA  MET A 240       9.779   6.487 -12.443  0.00  0.00      A     
ATOM   3717  CB  MET A 240       7.673   6.398 -12.760  0.00  0.00      A     
ATOM   3718  HB1 MET A 240       7.785   5.884 -13.712  0.00  0.00      A     
ATOM   3719  HB2 MET A 240       6.820   7.073 -12.839  0.00  0.00      A     
ATOM   3720  CG  MET A 240       7.375   5.320 -11.717  0.00  0.00      A     
ATOM   3721  HG1 MET A 240       6.627   4.660 -12.153  0.00  0.00      A     
ATOM   3722  HG2 MET A 240       6.911   5.778 -10.851  0.00  0.00      A     
ATOM   3723  SD  MET A 240       8.790   4.316 -11.168  0.00  0.00      A     
ATOM   3724  CE  MET A 240       8.793   4.697  -9.395  0.00  0.00      A     
ATOM   3725  HE1 MET A 240       8.925   5.768  -9.249  0.00  0.00      A     
ATOM   3726  HE2 MET A 240       9.612   4.168  -8.907  0.00  0.00      A     
ATOM   3727  HE3 MET A 240       7.849   4.387  -8.948  0.00  0.00      A     
ATOM   3728  C   MET A 240       9.291   8.032 -13.764  0.00  0.00      A     
ATOM   3729  O   MET A 240       9.692   7.441 -14.764  0.00  0.00      A     
ATOM   3730  N   GLN A 241       9.216   9.369 -13.736  0.00  0.00      A     
ATOM   3731  HN  GLN A 241       8.927   9.829 -12.881  0.00  0.00      A     
ATOM   3732  CA  GLN A 241       9.779  10.194 -14.826  0.00  0.00      A     
ATOM   3733  HA  GLN A 241       9.426   9.801 -15.781  0.00  0.00      A     
ATOM   3734  CB  GLN A 241       9.326  11.661 -14.724  0.00  0.00      A     
ATOM   3735  HB1 GLN A 241       9.691  12.194 -15.601  0.00  0.00      A     
ATOM   3736  HB2 GLN A 241       9.772  12.126 -13.844  0.00  0.00      A     
ATOM   3737  CG  GLN A 241       7.802  11.829 -14.658  0.00  0.00      A     
ATOM   3738  HG1 GLN A 241       7.544  12.871 -14.841  0.00  0.00      A     
ATOM   3739  HG2 GLN A 241       7.468  11.573 -13.659  0.00  0.00      A     
ATOM   3740  CD  GLN A 241       7.059  10.952 -15.655  0.00  0.00      A     
ATOM   3741  OE1 GLN A 241       7.233  11.025 -16.857  0.00  0.00      A     
ATOM   3742  NE2 GLN A 241       6.229  10.045 -15.204  0.00  0.00      A     
ATOM   3743 HE21 GLN A 241       5.731   9.517 -15.894  0.00  0.00      A     
ATOM   3744 HE22 GLN A 241       6.089   9.932 -14.207  0.00  0.00      A     
ATOM   3745  C   GLN A 241      11.311  10.098 -14.880  0.00  0.00      A     
ATOM   3746  O   GLN A 241      11.883   9.994 -15.957  0.00  0.00      A     
ATOM   3747  N   SER A 242      11.961   9.965 -13.720  0.00  0.00      A     
ATOM   3748  HN  SER A 242      11.430  10.063 -12.865  0.00  0.00      A     
ATOM   3749  CA  SER A 242      13.380   9.577 -13.576  0.00  0.00      A     
ATOM   3750  HA  SER A 242      13.976  10.190 -14.253  0.00  0.00      A     
ATOM   3751  CB  SER A 242      13.863   9.849 -12.148  0.00  0.00      A     
ATOM   3752  HB1 SER A 242      14.947   9.766 -12.119  0.00  0.00      A     
ATOM   3753  HB2 SER A 242      13.441   9.111 -11.467  0.00  0.00      A     
ATOM   3754  OG  SER A 242      13.482  11.147 -11.730  0.00  0.00      A     
ATOM   3755  HG1 SER A 242      13.313  11.095 -10.767  0.00  0.00      A     
ATOM   3756  C   SER A 242      13.678   8.104 -13.927  0.00  0.00      A     
ATOM   3757  O   SER A 242      14.819   7.662 -13.809  0.00  0.00      A     
ATOM   3758  N   GLY A 243      12.660   7.351 -14.368  0.00  0.00      A     
ATOM   3759  HN  GLY A 243      11.751   7.791 -14.376  0.00  0.00      A     
ATOM   3760  CA  GLY A 243      12.760   6.066 -15.085  0.00  0.00      A     
ATOM   3761  HA1 GLY A 243      11.919   5.433 -14.806  0.00  0.00      A     
ATOM   3762  HA2 GLY A 243      13.685   5.559 -14.806  0.00  0.00      A     
ATOM   3763  C   GLY A 243      12.749   6.209 -16.620  0.00  0.00      A     
ATOM   3764  O   GLY A 243      12.625   5.216 -17.334  0.00  0.00      A     
ATOM   3765  N   ARG A 244      12.897   7.447 -17.110  0.00  0.00      A     
ATOM   3766  HN  ARG A 244      12.903   8.196 -16.424  0.00  0.00      A     
ATOM   3767  CA  ARG A 244      13.258   7.868 -18.478  0.00  0.00      A     
ATOM   3768  HA  ARG A 244      13.694   7.029 -19.022  0.00  0.00      A     
ATOM   3769  CB  ARG A 244      12.008   8.380 -19.229  0.00  0.00      A     
ATOM   3770  HB1 ARG A 244      12.319   8.729 -20.215  0.00  0.00      A     
ATOM   3771  HB2 ARG A 244      11.600   9.238 -18.691  0.00  0.00      A     
ATOM   3772  CG  ARG A 244      10.885   7.344 -19.428  0.00  0.00      A     
ATOM   3773  HG1 ARG A 244      10.438   7.090 -18.466  0.00  0.00      A     
ATOM   3774  HG2 ARG A 244      11.293   6.443 -19.887  0.00  0.00      A     
ATOM   3775  CD  ARG A 244       9.816   7.948 -20.352  0.00  0.00      A     
ATOM   3776  HD1 ARG A 244      10.298   8.195 -21.299  0.00  0.00      A     
ATOM   3777  HD2 ARG A 244       9.449   8.873 -19.904  0.00  0.00      A     
ATOM   3778  NE  ARG A 244       8.673   7.046 -20.603  0.00  0.00      A     
ATOM   3779  HE  ARG A 244       8.603   6.214 -20.036  0.00  0.00      A     
ATOM   3780  CZ  ARG A 244       7.757   7.187 -21.534  0.00  0.00      A     
ATOM   3781  NH1 ARG A 244       7.762   8.137 -22.396  0.00  0.00      A     
ATOM   3782 HH11 ARG A 244       7.092   8.187 -23.127  0.00  0.00      A     
ATOM   3783 HH12 ARG A 244       8.532   8.804 -22.370  0.00  0.00      A     
ATOM   3784  NH2 ARG A 244       6.767   6.373 -21.643  0.00  0.00      A     
ATOM   3785 HH21 ARG A 244       6.091   6.540 -22.357  0.00  0.00      A     
ATOM   3786 HH22 ARG A 244       6.585   5.665 -20.946  0.00  0.00      A     
ATOM   3787  C   ARG A 244      14.328   8.978 -18.399  0.00  0.00      A     
ATOM   3788  O   ARG A 244      14.653   9.465 -17.318  0.00  0.00      A     
ATOM   3789  N   LYS A 245      14.860   9.405 -19.547  0.00  0.00      A     
ATOM   3790  HN  LYS A 245      14.532   8.957 -20.388  0.00  0.00      A     
ATOM   3791  CA  LYS A 245      15.606  10.677 -19.693  0.00  0.00      A     
ATOM   3792  HA  LYS A 245      16.188  10.877 -18.791  0.00  0.00      A     
ATOM   3793  CB  LYS A 245      16.564  10.563 -20.893  0.00  0.00      A     
ATOM   3794  HB1 LYS A 245      16.967  11.550 -21.131  0.00  0.00      A     
ATOM   3795  HB2 LYS A 245      16.003  10.210 -21.761  0.00  0.00      A     
ATOM   3796  CG  LYS A 245      17.746   9.613 -20.623  0.00  0.00      A     
ATOM   3797  HG1 LYS A 245      17.379   8.655 -20.252  0.00  0.00      A     
ATOM   3798  HG2 LYS A 245      18.398  10.057 -19.869  0.00  0.00      A     
ATOM   3799  CD  LYS A 245      18.537   9.366 -21.916  0.00  0.00      A     
ATOM   3800  HD1 LYS A 245      18.843  10.320 -22.345  0.00  0.00      A     
ATOM   3801  HD2 LYS A 245      17.873   8.882 -22.636  0.00  0.00      A     
ATOM   3802  CE  LYS A 245      19.765   8.463 -21.727  0.00  0.00      A     
ATOM   3803  HE1 LYS A 245      20.083   8.140 -22.723  0.00  0.00      A     
ATOM   3804  HE2 LYS A 245      19.478   7.566 -21.167  0.00  0.00      A     
ATOM   3805  NZ  LYS A 245      20.896   9.167 -21.068  0.00  0.00      A     
ATOM   3806  HZ1 LYS A 245      21.028  10.094 -21.469  0.00  0.00      A     
ATOM   3807  HZ2 LYS A 245      21.768   8.656 -21.162  0.00  0.00      A     
ATOM   3808  HZ3 LYS A 245      20.757   9.333 -20.075  0.00  0.00      A     
ATOM   3809  C   LYS A 245      14.633  11.856 -19.874  0.00  0.00      A     
ATOM   3810  O   LYS A 245      13.550  11.678 -20.430  0.00  0.00      A     
ATOM   3811  N   GLY A 246      15.028  13.062 -19.454  0.00  0.00      A     
ATOM   3812  HN  GLY A 246      15.917  13.123 -18.972  0.00  0.00      A     
ATOM   3813  CA  GLY A 246      14.260  14.321 -19.603  0.00  0.00      A     
ATOM   3814  HA1 GLY A 246      14.908  15.155 -19.335  0.00  0.00      A     
ATOM   3815  HA2 GLY A 246      13.418  14.326 -18.913  0.00  0.00      A     
ATOM   3816  C   GLY A 246      13.726  14.606 -21.015  0.00  0.00      A     
ATOM   3817  O   GLY A 246      12.674  15.212 -21.177  0.00  0.00      A     
ATOM   3818  N   THR A 247      14.420  14.088 -22.029  0.00  0.00      A     
ATOM   3819  HN  THR A 247      15.246  13.563 -21.788  0.00  0.00      A     
ATOM   3820  CA  THR A 247      14.041  14.048 -23.458  0.00  0.00      A     
ATOM   3821  HA  THR A 247      13.942  15.066 -23.830  0.00  0.00      A     
ATOM   3822  CB  THR A 247      15.137  13.337 -24.266  0.00  0.00      A     
ATOM   3823  HB  THR A 247      14.801  13.190 -25.290  0.00  0.00      A     
ATOM   3824  CG2 THR A 247      16.453  14.111 -24.283  0.00  0.00      A     
ATOM   3825 HG21 THR A 247      17.186  13.560 -24.871  0.00  0.00      A     
ATOM   3826 HG22 THR A 247      16.836  14.238 -23.272  0.00  0.00      A     
ATOM   3827 HG23 THR A 247      16.297  15.086 -24.742  0.00  0.00      A     
ATOM   3828  OG1 THR A 247      15.420  12.094 -23.665  0.00  0.00      A     
ATOM   3829  HG1 THR A 247      16.057  11.625 -24.243  0.00  0.00      A     
ATOM   3830  C   THR A 247      12.727  13.330 -23.796  0.00  0.00      A     
ATOM   3831  O   THR A 247      12.165  13.596 -24.857  0.00  0.00      A     
ATOM   3832  N   ASP A 248      12.221  12.438 -22.939  0.00  0.00      A     
ATOM   3833  HN  ASP A 248      12.774  12.245 -22.111  0.00  0.00      A     
ATOM   3834  CA  ASP A 248      11.067  11.554 -23.215  0.00  0.00      A     
ATOM   3835  HA  ASP A 248      10.445  12.015 -23.984  0.00  0.00      A     
ATOM   3836  CB  ASP A 248      11.626  10.231 -23.781  0.00  0.00      A     
ATOM   3837  HB1 ASP A 248      12.252   9.764 -23.017  0.00  0.00      A     
ATOM   3838  HB2 ASP A 248      12.264  10.457 -24.637  0.00  0.00      A     
ATOM   3839  CG  ASP A 248      10.562   9.225 -24.240  0.00  0.00      A     
ATOM   3840  OD1 ASP A 248      10.559   8.081 -23.735  0.00  0.00      A     
ATOM   3841  OD2 ASP A 248       9.751   9.520 -25.146  0.00  0.00      A     
ATOM   3842  C   ASP A 248      10.131  11.330 -21.996  0.00  0.00      A     
ATOM   3843  O   ASP A 248       9.300  10.421 -22.005  0.00  0.00      A     
ATOM   3844  N   ILE A 249      10.246  12.123 -20.925  0.00  0.00      A     
ATOM   3845  HN  ILE A 249      10.930  12.867 -20.966  0.00  0.00      A     
ATOM   3846  CA  ILE A 249       9.340  12.053 -19.753  0.00  0.00      A     
ATOM   3847  HA  ILE A 249       9.476  11.073 -19.300  0.00  0.00      A     
ATOM   3848  CB  ILE A 249       9.701  13.097 -18.671  0.00  0.00      A     
ATOM   3849  HB  ILE A 249       8.957  13.022 -17.876  0.00  0.00      A     
ATOM   3850  CG2 ILE A 249      11.056  12.701 -18.063  0.00  0.00      A     
ATOM   3851 HG21 ILE A 249      11.843  12.816 -18.803  0.00  0.00      A     
ATOM   3852 HG22 ILE A 249      11.032  11.660 -17.744  0.00  0.00      A     
ATOM   3853 HG23 ILE A 249      11.284  13.316 -17.193  0.00  0.00      A     
ATOM   3854  CG1 ILE A 249       9.681  14.554 -19.192  0.00  0.00      A     
ATOM   3855 HG11 ILE A 249       8.666  14.807 -19.495  0.00  0.00      A     
ATOM   3856 HG12 ILE A 249      10.325  14.645 -20.066  0.00  0.00      A     
ATOM   3857  CD  ILE A 249      10.119  15.603 -18.166  0.00  0.00      A     
ATOM   3858  HD1 ILE A 249       9.549  15.489 -17.244  0.00  0.00      A     
ATOM   3859  HD2 ILE A 249       9.938  16.596 -18.578  0.00  0.00      A     
ATOM   3860  HD3 ILE A 249      11.184  15.501 -17.957  0.00  0.00      A     
ATOM   3861  C   ILE A 249       7.855  12.140 -20.146  0.00  0.00      A     
ATOM   3862  O   ILE A 249       7.422  13.070 -20.822  0.00  0.00      A     
ATOM   3863  N   MET A 250       7.043  11.167 -19.716  0.00  0.00      A     
ATOM   3864  HN  MET A 250       7.413  10.494 -19.063  0.00  0.00      A     
ATOM   3865  CA  MET A 250       5.599  11.174 -20.011  0.00  0.00      A     
ATOM   3866  HA  MET A 250       5.490  11.390 -21.076  0.00  0.00      A     
ATOM   3867  CB  MET A 250       4.959   9.796 -19.780  0.00  0.00      A     
ATOM   3868  HB1 MET A 250       5.531   9.038 -20.315  0.00  0.00      A     
ATOM   3869  HB2 MET A 250       3.958   9.824 -20.209  0.00  0.00      A     
ATOM   3870  CG  MET A 250       4.858   9.398 -18.302  0.00  0.00      A     
ATOM   3871  HG1 MET A 250       4.365  10.199 -17.750  0.00  0.00      A     
ATOM   3872  HG2 MET A 250       5.869   9.284 -17.917  0.00  0.00      A     
ATOM   3873  SD  MET A 250       3.967   7.861 -17.941  0.00  0.00      A     
ATOM   3874  CE  MET A 250       2.374   8.180 -18.750  0.00  0.00      A     
ATOM   3875  HE1 MET A 250       2.087   9.220 -18.606  0.00  0.00      A     
ATOM   3876  HE2 MET A 250       1.612   7.535 -18.316  0.00  0.00      A     
ATOM   3877  HE3 MET A 250       2.454   7.977 -19.819  0.00  0.00      A     
ATOM   3878  C   MET A 250       4.825  12.291 -19.285  0.00  0.00      A     
ATOM   3879  O   MET A 250       3.783  12.707 -19.777  0.00  0.00      A     
ATOM   3880  N   TYR A 251       5.351  12.821 -18.175  0.00  0.00      A     
ATOM   3881  HN  TYR A 251       6.206  12.402 -17.826  0.00  0.00      A     
ATOM   3882  CA  TYR A 251       4.831  13.999 -17.461  0.00  0.00      A     
ATOM   3883  HA  TYR A 251       4.011  14.435 -18.033  0.00  0.00      A     
ATOM   3884  CB  TYR A 251       4.285  13.612 -16.074  0.00  0.00      A     
ATOM   3885  HB1 TYR A 251       3.849  14.499 -15.614  0.00  0.00      A     
ATOM   3886  HB2 TYR A 251       5.121  13.298 -15.449  0.00  0.00      A     
ATOM   3887  CG  TYR A 251       3.236  12.514 -16.072  0.00  0.00      A     
ATOM   3888  CD1 TYR A 251       2.201  12.522 -17.025  0.00  0.00      A     
ATOM   3889  HD1 TYR A 251       2.135  13.333 -17.734  0.00  0.00      A     
ATOM   3890  CE1 TYR A 251       1.284  11.457 -17.092  0.00  0.00      A     
ATOM   3891  HE1 TYR A 251       0.521  11.439 -17.852  0.00  0.00      A     
ATOM   3892  CZ  TYR A 251       1.390  10.391 -16.183  0.00  0.00      A     
ATOM   3893  OH  TYR A 251       0.538   9.345 -16.282  0.00  0.00      A     
ATOM   3894  HH  TYR A 251      -0.056   9.434 -17.029  0.00  0.00      A     
ATOM   3895  CE2 TYR A 251       2.393  10.403 -15.192  0.00  0.00      A     
ATOM   3896  HE2 TYR A 251       2.457   9.583 -14.497  0.00  0.00      A     
ATOM   3897  CD2 TYR A 251       3.313  11.467 -15.134  0.00  0.00      A     
ATOM   3898  HD2 TYR A 251       4.092  11.476 -14.384  0.00  0.00      A     
ATOM   3899  C   TYR A 251       5.911  15.079 -17.341  0.00  0.00      A     
ATOM   3900  O   TYR A 251       6.952  14.883 -16.717  0.00  0.00      A     
ATOM   3901  N   THR A 252       5.644  16.233 -17.948  0.00  0.00      A     
ATOM   3902  HN  THR A 252       4.726  16.316 -18.383  0.00  0.00      A     
ATOM   3903  CA  THR A 252       6.566  17.391 -18.076  0.00  0.00      A     
ATOM   3904  HA  THR A 252       7.532  17.032 -18.425  0.00  0.00      A     
ATOM   3905  CB  THR A 252       6.037  18.389 -19.114  0.00  0.00      A     
ATOM   3906  HB  THR A 252       6.736  19.220 -19.209  0.00  0.00      A     
ATOM   3907  CG2 THR A 252       5.823  17.759 -20.488  0.00  0.00      A     
ATOM   3908 HG21 THR A 252       5.092  16.952 -20.441  0.00  0.00      A     
ATOM   3909 HG22 THR A 252       6.769  17.367 -20.862  0.00  0.00      A     
ATOM   3910 HG23 THR A 252       5.455  18.514 -21.181  0.00  0.00      A     
ATOM   3911  OG1 THR A 252       4.786  18.878 -18.702  0.00  0.00      A     
ATOM   3912  HG1 THR A 252       4.153  18.132 -18.775  0.00  0.00      A     
ATOM   3913  C   THR A 252       6.826  18.164 -16.774  0.00  0.00      A     
ATOM   3914  O   THR A 252       7.692  19.042 -16.728  0.00  0.00      A     
ATOM   3915  N   GLY A 253       6.089  17.841 -15.710  0.00  0.00      A     
ATOM   3916  HN  GLY A 253       5.396  17.121 -15.850  0.00  0.00      A     
ATOM   3917  CA  GLY A 253       6.210  18.390 -14.354  0.00  0.00      A     
ATOM   3918  HA1 GLY A 253       6.087  19.473 -14.384  0.00  0.00      A     
ATOM   3919  HA2 GLY A 253       7.205  18.169 -13.964  0.00  0.00      A     
ATOM   3920  C   GLY A 253       5.170  17.810 -13.382  0.00  0.00      A     
ATOM   3921  O   GLY A 253       4.229  17.126 -13.785  0.00  0.00      A     
ATOM   3922  N   THR A 254       5.320  18.077 -12.083  0.00  0.00      A     
ATOM   3923  HN  THR A 254       6.154  18.572 -11.798  0.00  0.00      A     
ATOM   3924  CA  THR A 254       4.527  17.419 -11.012  0.00  0.00      A     
ATOM   3925  HA  THR A 254       4.732  16.355 -11.053  0.00  0.00      A     
ATOM   3926  CB  THR A 254       4.959  17.906  -9.629  0.00  0.00      A     
ATOM   3927  HB  THR A 254       4.693  18.958  -9.520  0.00  0.00      A     
ATOM   3928  CG2 THR A 254       4.374  17.114  -8.466  0.00  0.00      A     
ATOM   3929 HG21 THR A 254       4.493  16.047  -8.636  0.00  0.00      A     
ATOM   3930 HG22 THR A 254       3.315  17.346  -8.354  0.00  0.00      A     
ATOM   3931 HG23 THR A 254       4.895  17.383  -7.549  0.00  0.00      A     
ATOM   3932  OG1 THR A 254       6.350  17.777  -9.512  0.00  0.00      A     
ATOM   3933  HG1 THR A 254       6.596  18.410  -8.811  0.00  0.00      A     
ATOM   3934  C   THR A 254       3.009  17.560 -11.119  0.00  0.00      A     
ATOM   3935  O   THR A 254       2.298  16.602 -10.825  0.00  0.00      A     
ATOM   3936  N   LEU A 255       2.495  18.706 -11.582  0.00  0.00      A     
ATOM   3937  HN  LEU A 255       3.122  19.469 -11.787  0.00  0.00      A     
ATOM   3938  CA  LEU A 255       1.054  18.900 -11.816  0.00  0.00      A     
ATOM   3939  HA  LEU A 255       0.523  18.239 -11.134  0.00  0.00      A     
ATOM   3940  CB  LEU A 255       0.677  20.347 -11.438  0.00  0.00      A     
ATOM   3941  HB1 LEU A 255       0.929  20.997 -12.276  0.00  0.00      A     
ATOM   3942  HB2 LEU A 255       1.274  20.660 -10.581  0.00  0.00      A     
ATOM   3943  CG  LEU A 255      -0.808  20.550 -11.068  0.00  0.00      A     
ATOM   3944  HG  LEU A 255      -1.446  20.165 -11.862  0.00  0.00      A     
ATOM   3945  CD1 LEU A 255      -1.194  19.892  -9.742  0.00  0.00      A     
ATOM   3946 HD11 LEU A 255      -1.026  18.821  -9.771  0.00  0.00      A     
ATOM   3947 HD12 LEU A 255      -2.250  20.072  -9.540  0.00  0.00      A     
ATOM   3948 HD13 LEU A 255      -0.604  20.317  -8.930  0.00  0.00      A     
ATOM   3949  CD2 LEU A 255      -1.090  22.035 -10.886  0.00  0.00      A     
ATOM   3950 HD21 LEU A 255      -2.143  22.191 -10.659  0.00  0.00      A     
ATOM   3951 HD22 LEU A 255      -0.846  22.561 -11.806  0.00  0.00      A     
ATOM   3952 HD23 LEU A 255      -0.489  22.436 -10.070  0.00  0.00      A     
ATOM   3953  C   LEU A 255       0.589  18.483 -13.233  0.00  0.00      A     
ATOM   3954  O   LEU A 255      -0.586  18.193 -13.429  0.00  0.00      A     
ATOM   3955  N   ASP A 256       1.504  18.288 -14.189  0.00  0.00      A     
ATOM   3956  HN  ASP A 256       2.468  18.491 -13.973  0.00  0.00      A     
ATOM   3957  CA  ASP A 256       1.225  17.573 -15.451  0.00  0.00      A     
ATOM   3958  HA  ASP A 256       0.357  18.035 -15.917  0.00  0.00      A     
ATOM   3959  CB  ASP A 256       2.431  17.734 -16.393  0.00  0.00      A     
ATOM   3960  HB1 ASP A 256       3.209  17.030 -16.098  0.00  0.00      A     
ATOM   3961  HB2 ASP A 256       2.834  18.742 -16.282  0.00  0.00      A     
ATOM   3962  CG  ASP A 256       2.119  17.530 -17.878  0.00  0.00      A     
ATOM   3963  OD1 ASP A 256       2.969  16.910 -18.558  0.00  0.00      A     
ATOM   3964  OD2 ASP A 256       1.122  18.098 -18.388  0.00  0.00      A     
ATOM   3965  C   ASP A 256       0.872  16.088 -15.198  0.00  0.00      A     
ATOM   3966  O   ASP A 256      -0.026  15.536 -15.829  0.00  0.00      A     
ATOM   3967  N   CYS A 257       1.458  15.469 -14.165  0.00  0.00      A     
ATOM   3968  HN  CYS A 257       2.214  15.960 -13.700  0.00  0.00      A     
ATOM   3969  CA  CYS A 257       0.991  14.193 -13.593  0.00  0.00      A     
ATOM   3970  HA  CYS A 257       0.965  13.456 -14.398  0.00  0.00      A     
ATOM   3971  CB  CYS A 257       2.033  13.733 -12.565  0.00  0.00      A     
ATOM   3972  HB1 CYS A 257       1.980  14.357 -11.673  0.00  0.00      A     
ATOM   3973  HB2 CYS A 257       3.022  13.839 -13.007  0.00  0.00      A     
ATOM   3974  SG  CYS A 257       1.785  11.995 -12.099  0.00  0.00      A     
ATOM   3975  HG1 CYS A 257       1.847  11.493 -13.341  0.00  0.00      A     
ATOM   3976  C   CYS A 257      -0.447  14.240 -13.008  0.00  0.00      A     
ATOM   3977  O   CYS A 257      -1.083  13.200 -12.829  0.00  0.00      A     
ATOM   3978  N   TRP A 258      -1.020  15.432 -12.798  0.00  0.00      A     
ATOM   3979  HN  TRP A 258      -0.449  16.252 -12.961  0.00  0.00      A     
ATOM   3980  CA  TRP A 258      -2.441  15.686 -12.472  0.00  0.00      A     
ATOM   3981  HA  TRP A 258      -2.897  14.762 -12.118  0.00  0.00      A     
ATOM   3982  CB  TRP A 258      -2.526  16.707 -11.324  0.00  0.00      A     
ATOM   3983  HB1 TRP A 258      -3.161  17.543 -11.619  0.00  0.00      A     
ATOM   3984  HB2 TRP A 258      -1.537  17.124 -11.142  0.00  0.00      A     
ATOM   3985  CG  TRP A 258      -3.049  16.163 -10.029  0.00  0.00      A     
ATOM   3986  CD1 TRP A 258      -2.305  15.933  -8.923  0.00  0.00      A     
ATOM   3987  HD1 TRP A 258      -1.242  16.131  -8.847  0.00  0.00      A     
ATOM   3988  NE1 TRP A 258      -3.108  15.416  -7.923  0.00  0.00      A     
ATOM   3989  HE1 TRP A 258      -2.779  15.196  -6.989  0.00  0.00      A     
ATOM   3990  CE2 TRP A 258      -4.409  15.266  -8.346  0.00  0.00      A     
ATOM   3991  CZ2 TRP A 258      -5.561  14.763  -7.728  0.00  0.00      A     
ATOM   3992  HZ2 TRP A 258      -5.507  14.382  -6.722  0.00  0.00      A     
ATOM   3993  CH2 TRP A 258      -6.777  14.761  -8.430  0.00  0.00      A     
ATOM   3994  HH2 TRP A 258      -7.678  14.393  -7.956  0.00  0.00      A     
ATOM   3995  CZ3 TRP A 258      -6.818  15.250  -9.745  0.00  0.00      A     
ATOM   3996  HZ3 TRP A 258      -7.757  15.245 -10.281  0.00  0.00      A     
ATOM   3997  CE3 TRP A 258      -5.654  15.751 -10.361  0.00  0.00      A     
ATOM   3998  HE3 TRP A 258      -5.705  16.146 -11.363  0.00  0.00      A     
ATOM   3999  CD2 TRP A 258      -4.414  15.764  -9.683  0.00  0.00      A     
ATOM   4000  C   TRP A 258      -3.295  16.142 -13.681  0.00  0.00      A     
ATOM   4001  O   TRP A 258      -4.517  16.272 -13.554  0.00  0.00      A     
ATOM   4002  N   ARG A 259      -2.685  16.306 -14.867  0.00  0.00      A     
ATOM   4003  HN  ARG A 259      -1.678  16.181 -14.870  0.00  0.00      A     
ATOM   4004  CA  ARG A 259      -3.299  16.809 -16.117  0.00  0.00      A     
ATOM   4005  HA  ARG A 259      -4.382  16.748 -16.036  0.00  0.00      A     
ATOM   4006  CB  ARG A 259      -2.881  18.283 -16.313  0.00  0.00      A     
ATOM   4007  HB1 ARG A 259      -3.227  18.648 -17.280  0.00  0.00      A     
ATOM   4008  HB2 ARG A 259      -1.794  18.344 -16.311  0.00  0.00      A     
ATOM   4009  CG  ARG A 259      -3.427  19.243 -15.253  0.00  0.00      A     
ATOM   4010  HG1 ARG A 259      -3.052  20.238 -15.477  0.00  0.00      A     
ATOM   4011  HG2 ARG A 259      -3.082  18.951 -14.261  0.00  0.00      A     
ATOM   4012  CD  ARG A 259      -4.954  19.287 -15.284  0.00  0.00      A     
ATOM   4013  HD1 ARG A 259      -5.349  18.281 -15.153  0.00  0.00      A     
ATOM   4014  HD2 ARG A 259      -5.276  19.662 -16.257  0.00  0.00      A     
ATOM   4015  NE  ARG A 259      -5.494  20.128 -14.210  0.00  0.00      A     
ATOM   4016  HE  ARG A 259      -4.854  20.713 -13.690  0.00  0.00      A     
ATOM   4017  CZ  ARG A 259      -6.736  20.118 -13.807  0.00  0.00      A     
ATOM   4018  NH1 ARG A 259      -7.662  19.485 -14.432  0.00  0.00      A     
ATOM   4019 HH11 ARG A 259      -8.582  19.433 -14.027  0.00  0.00      A     
ATOM   4020 HH12 ARG A 259      -7.436  19.034 -15.305  0.00  0.00      A     
ATOM   4021  NH2 ARG A 259      -7.086  20.730 -12.740  0.00  0.00      A     
ATOM   4022 HH21 ARG A 259      -8.047  20.705 -12.439  0.00  0.00      A     
ATOM   4023 HH22 ARG A 259      -6.380  21.208 -12.198  0.00  0.00      A     
ATOM   4024  C   ARG A 259      -3.004  15.991 -17.381  0.00  0.00      A     
ATOM   4025  O   ARG A 259      -3.248  16.489 -18.476  0.00  0.00      A     
ATOM   4026  N   LYS A 260      -2.548  14.736 -17.266  0.00  0.00      A     
ATOM   4027  HN  LYS A 260      -2.359  14.430 -16.319  0.00  0.00      A     
ATOM   4028  CA  LYS A 260      -2.164  13.878 -18.421  0.00  0.00      A     
ATOM   4029  HA  LYS A 260      -2.734  14.195 -19.295  0.00  0.00      A     
ATOM   4030  CB  LYS A 260      -0.693  14.178 -18.746  0.00  0.00      A     
ATOM   4031  HB1 LYS A 260      -0.068  13.872 -17.911  0.00  0.00      A     
ATOM   4032  HB2 LYS A 260      -0.587  15.260 -18.859  0.00  0.00      A     
ATOM   4033  CG  LYS A 260      -0.198  13.509 -20.035  0.00  0.00      A     
ATOM   4034  HG1 LYS A 260      -0.967  13.563 -20.803  0.00  0.00      A     
ATOM   4035  HG2 LYS A 260       0.015  12.459 -19.839  0.00  0.00      A     
ATOM   4036  CD  LYS A 260       1.065  14.207 -20.548  0.00  0.00      A     
ATOM   4037  HD1 LYS A 260       1.812  14.241 -19.758  0.00  0.00      A     
ATOM   4038  HD2 LYS A 260       0.835  15.233 -20.833  0.00  0.00      A     
ATOM   4039  CE  LYS A 260       1.606  13.444 -21.756  0.00  0.00      A     
ATOM   4040  HE1 LYS A 260       0.886  13.517 -22.574  0.00  0.00      A     
ATOM   4041  HE2 LYS A 260       1.691  12.385 -21.488  0.00  0.00      A     
ATOM   4042  NZ  LYS A 260       2.929  13.961 -22.174  0.00  0.00      A     
ATOM   4043  HZ1 LYS A 260       3.582  13.874 -21.403  0.00  0.00      A     
ATOM   4044  HZ2 LYS A 260       2.882  14.933 -22.478  0.00  0.00      A     
ATOM   4045  HZ3 LYS A 260       3.293  13.414 -22.952  0.00  0.00      A     
ATOM   4046  C   LYS A 260      -2.486  12.378 -18.307  0.00  0.00      A     
ATOM   4047  O   LYS A 260      -2.806  11.755 -19.317  0.00  0.00      A     
ATOM   4048  N   ILE A 261      -2.621  11.825 -17.095  0.00  0.00      A     
ATOM   4049  HN  ILE A 261      -2.408  12.411 -16.297  0.00  0.00      A     
ATOM   4050  CA  ILE A 261      -3.427  10.593 -16.848  0.00  0.00      A     
ATOM   4051  HA  ILE A 261      -2.962   9.752 -17.365  0.00  0.00      A     
ATOM   4052  CB  ILE A 261      -3.519  10.254 -15.336  0.00  0.00      A     
ATOM   4053  HB  ILE A 261      -4.164  10.995 -14.863  0.00  0.00      A     
ATOM   4054  CG2 ILE A 261      -4.168   8.876 -15.137  0.00  0.00      A     
ATOM   4055 HG21 ILE A 261      -5.120   8.830 -15.659  0.00  0.00      A     
ATOM   4056 HG22 ILE A 261      -4.363   8.697 -14.081  0.00  0.00      A     
ATOM   4057 HG23 ILE A 261      -3.508   8.092 -15.505  0.00  0.00      A     
ATOM   4058  CG1 ILE A 261      -2.156  10.247 -14.610  0.00  0.00      A     
ATOM   4059 HG11 ILE A 261      -1.560  11.110 -14.900  0.00  0.00      A     
ATOM   4060 HG12 ILE A 261      -1.612   9.351 -14.898  0.00  0.00      A     
ATOM   4061  CD  ILE A 261      -2.292  10.285 -13.081  0.00  0.00      A     
ATOM   4062  HD1 ILE A 261      -2.962  11.094 -12.792  0.00  0.00      A     
ATOM   4063  HD2 ILE A 261      -1.320  10.473 -12.628  0.00  0.00      A     
ATOM   4064  HD3 ILE A 261      -2.675   9.336 -12.706  0.00  0.00      A     
ATOM   4065  C   ILE A 261      -4.849  10.770 -17.424  0.00  0.00      A     
ATOM   4066  O   ILE A 261      -5.400   9.866 -18.053  0.00  0.00      A     
ATOM   4067  N   ALA A 262      -5.359  12.004 -17.322  0.00  0.00      A     
ATOM   4068  HN  ALA A 262      -4.842  12.646 -16.741  0.00  0.00      A     
ATOM   4069  CA  ALA A 262      -6.578  12.541 -17.934  0.00  0.00      A     
ATOM   4070  HA  ALA A 262      -7.428  12.119 -17.407  0.00  0.00      A     
ATOM   4071  CB  ALA A 262      -6.563  14.057 -17.679  0.00  0.00      A     
ATOM   4072  HB1 ALA A 262      -6.430  14.271 -16.619  0.00  0.00      A     
ATOM   4073  HB2 ALA A 262      -7.506  14.498 -18.003  0.00  0.00      A     
ATOM   4074  HB3 ALA A 262      -5.747  14.520 -18.235  0.00  0.00      A     
ATOM   4075  C   ALA A 262      -6.798  12.246 -19.437  0.00  0.00      A     
ATOM   4076  O   ALA A 262      -7.937  12.310 -19.908  0.00  0.00      A     
ATOM   4077  N   ARG A 263      -5.736  11.917 -20.187  0.00  0.00      A     
ATOM   4078  HN  ARG A 263      -4.838  11.914 -19.719  0.00  0.00      A     
ATOM   4079  CA  ARG A 263      -5.746  11.763 -21.658  0.00  0.00      A     
ATOM   4080  HA  ARG A 263      -6.766  11.572 -21.990  0.00  0.00      A     
ATOM   4081  CB  ARG A 263      -5.308  13.122 -22.233  0.00  0.00      A     
ATOM   4082  HB1 ARG A 263      -4.246  13.257 -22.031  0.00  0.00      A     
ATOM   4083  HB2 ARG A 263      -5.874  13.882 -21.697  0.00  0.00      A     
ATOM   4084  CG  ARG A 263      -5.576  13.365 -23.721  0.00  0.00      A     
ATOM   4085  HG1 ARG A 263      -6.644  13.257 -23.913  0.00  0.00      A     
ATOM   4086  HG2 ARG A 263      -5.042  12.611 -24.291  0.00  0.00      A     
ATOM   4087  CD  ARG A 263      -5.121  14.764 -24.189  0.00  0.00      A     
ATOM   4088  HD1 ARG A 263      -5.294  14.845 -25.263  0.00  0.00      A     
ATOM   4089  HD2 ARG A 263      -4.050  14.864 -24.022  0.00  0.00      A     
ATOM   4090  NE  ARG A 263      -5.860  15.848 -23.508  0.00  0.00      A     
ATOM   4091  HE  ARG A 263      -6.810  15.651 -23.230  0.00  0.00      A     
ATOM   4092  CZ  ARG A 263      -5.460  17.056 -23.194  0.00  0.00      A     
ATOM   4093  NH1 ARG A 263      -4.311  17.544 -23.480  0.00  0.00      A     
ATOM   4094 HH11 ARG A 263      -4.025  18.431 -23.096  0.00  0.00      A     
ATOM   4095 HH12 ARG A 263      -3.668  17.010 -24.048  0.00  0.00      A     
ATOM   4096  NH2 ARG A 263      -6.246  17.863 -22.584  0.00  0.00      A     
ATOM   4097 HH21 ARG A 263      -5.972  18.831 -22.518  0.00  0.00      A     
ATOM   4098 HH22 ARG A 263      -7.212  17.624 -22.431  0.00  0.00      A     
ATOM   4099  C   ARG A 263      -4.925  10.574 -22.187  0.00  0.00      A     
ATOM   4100  O   ARG A 263      -5.212  10.114 -23.288  0.00  0.00      A     
ATOM   4101  N   ASP A 264      -4.023  10.015 -21.375  0.00  0.00      A     
ATOM   4102  HN  ASP A 264      -3.775  10.538 -20.547  0.00  0.00      A     
ATOM   4103  CA  ASP A 264      -3.179   8.846 -21.713  0.00  0.00      A     
ATOM   4104  HA  ASP A 264      -3.279   8.619 -22.777  0.00  0.00      A     
ATOM   4105  CB  ASP A 264      -1.706   9.208 -21.450  0.00  0.00      A     
ATOM   4106  HB1 ASP A 264      -1.091   8.322 -21.617  0.00  0.00      A     
ATOM   4107  HB2 ASP A 264      -1.590   9.495 -20.403  0.00  0.00      A     
ATOM   4108  CG  ASP A 264      -1.158  10.324 -22.344  0.00  0.00      A     
ATOM   4109  OD1 ASP A 264       0.010  10.722 -22.144  0.00  0.00      A     
ATOM   4110  OD2 ASP A 264      -1.847  10.785 -23.286  0.00  0.00      A     
ATOM   4111  C   ASP A 264      -3.533   7.533 -20.969  0.00  0.00      A     
ATOM   4112  O   ASP A 264      -2.983   6.479 -21.291  0.00  0.00      A     
ATOM   4113  N   GLU A 265      -4.444   7.573 -19.985  0.00  0.00      A     
ATOM   4114  HN  GLU A 265      -4.804   8.482 -19.734  0.00  0.00      A     
ATOM   4115  CA  GLU A 265      -4.935   6.381 -19.247  0.00  0.00      A     
ATOM   4116  HA  GLU A 265      -4.776   5.488 -19.856  0.00  0.00      A     
ATOM   4117  CB  GLU A 265      -4.152   6.199 -17.936  0.00  0.00      A     
ATOM   4118  HB1 GLU A 265      -4.596   5.372 -17.380  0.00  0.00      A     
ATOM   4119  HB2 GLU A 265      -4.248   7.108 -17.348  0.00  0.00      A     
ATOM   4120  CG  GLU A 265      -2.669   5.879 -18.147  0.00  0.00      A     
ATOM   4121  HG1 GLU A 265      -2.590   4.940 -18.700  0.00  0.00      A     
ATOM   4122  HG2 GLU A 265      -2.213   6.675 -18.738  0.00  0.00      A     
ATOM   4123  CD  GLU A 265      -1.886   5.757 -16.839  0.00  0.00      A     
ATOM   4124  OE1 GLU A 265      -2.413   5.254 -15.815  0.00  0.00      A     
ATOM   4125  OE2 GLU A 265      -0.695   6.135 -16.823  0.00  0.00      A     
ATOM   4126  C   GLU A 265      -6.446   6.396 -18.926  0.00  0.00      A     
ATOM   4127  O   GLU A 265      -7.051   5.336 -18.784  0.00  0.00      A     
ATOM   4128  N   GLY A 266      -7.086   7.569 -18.849  0.00  0.00      A     
ATOM   4129  HN  GLY A 266      -6.524   8.412 -18.823  0.00  0.00      A     
ATOM   4130  CA  GLY A 266      -8.550   7.708 -18.960  0.00  0.00      A     
ATOM   4131  HA1 GLY A 266      -8.966   6.812 -19.422  0.00  0.00      A     
ATOM   4132  HA2 GLY A 266      -8.759   8.533 -19.639  0.00  0.00      A     
ATOM   4133  C   GLY A 266      -9.329   7.963 -17.659  0.00  0.00      A     
ATOM   4134  O   GLY A 266      -8.785   7.951 -16.553  0.00  0.00      A     
ATOM   4135  N   GLY A 267     -10.642   8.180 -17.800  0.00  0.00      A     
ATOM   4136  HN  GLY A 267     -10.970   8.229 -18.755  0.00  0.00      A     
ATOM   4137  CA  GLY A 267     -11.589   8.662 -16.768  0.00  0.00      A     
ATOM   4138  HA1 GLY A 267     -12.594   8.536 -17.169  0.00  0.00      A     
ATOM   4139  HA2 GLY A 267     -11.441   9.728 -16.614  0.00  0.00      A     
ATOM   4140  C   GLY A 267     -11.588   7.996 -15.383  0.00  0.00      A     
ATOM   4141  O   GLY A 267     -12.028   8.604 -14.407  0.00  0.00      A     
ATOM   4142  N   LYS A 268     -11.092   6.756 -15.273  0.00  0.00      A     
ATOM   4143  HN  LYS A 268     -10.747   6.345 -16.130  0.00  0.00      A     
ATOM   4144  CA  LYS A 268     -11.065   5.937 -14.035  0.00  0.00      A     
ATOM   4145  HA  LYS A 268     -11.467   6.521 -13.206  0.00  0.00      A     
ATOM   4146  CB  LYS A 268     -11.966   4.693 -14.218  0.00  0.00      A     
ATOM   4147  HB1 LYS A 268     -12.020   4.153 -13.271  0.00  0.00      A     
ATOM   4148  HB2 LYS A 268     -11.495   4.030 -14.947  0.00  0.00      A     
ATOM   4149  CG  LYS A 268     -13.406   4.980 -14.700  0.00  0.00      A     
ATOM   4150  HG1 LYS A 268     -13.908   4.024 -14.854  0.00  0.00      A     
ATOM   4151  HG2 LYS A 268     -13.367   5.473 -15.672  0.00  0.00      A     
ATOM   4152  CD  LYS A 268     -14.253   5.814 -13.719  0.00  0.00      A     
ATOM   4153  HD1 LYS A 268     -13.624   6.188 -12.914  0.00  0.00      A     
ATOM   4154  HD2 LYS A 268     -15.011   5.171 -13.268  0.00  0.00      A     
ATOM   4155  CE  LYS A 268     -14.940   6.993 -14.426  0.00  0.00      A     
ATOM   4156  HE1 LYS A 268     -15.676   6.609 -15.139  0.00  0.00      A     
ATOM   4157  HE2 LYS A 268     -14.188   7.550 -14.993  0.00  0.00      A     
ATOM   4158  NZ  LYS A 268     -15.583   7.912 -13.455  0.00  0.00      A     
ATOM   4159  HZ1 LYS A 268     -14.887   8.301 -12.817  0.00  0.00      A     
ATOM   4160  HZ2 LYS A 268     -16.293   7.461 -12.902  0.00  0.00      A     
ATOM   4161  HZ3 LYS A 268     -16.004   8.713 -13.925  0.00  0.00      A     
ATOM   4162  C   LYS A 268      -9.651   5.551 -13.565  0.00  0.00      A     
ATOM   4163  O   LYS A 268      -9.489   4.986 -12.486  0.00  0.00      A     
ATOM   4164  N   ALA A 269      -8.616   5.919 -14.325  0.00  0.00      A     
ATOM   4165  HN  ALA A 269      -8.813   6.437 -15.171  0.00  0.00      A     
ATOM   4166  CA  ALA A 269      -7.206   5.626 -14.039  0.00  0.00      A     
ATOM   4167  HA  ALA A 269      -7.094   4.542 -13.987  0.00  0.00      A     
ATOM   4168  CB  ALA A 269      -6.393   6.120 -15.234  0.00  0.00      A     
ATOM   4169  HB1 ALA A 269      -6.567   7.183 -15.383  0.00  0.00      A     
ATOM   4170  HB2 ALA A 269      -6.700   5.580 -16.130  0.00  0.00      A     
ATOM   4171  HB3 ALA A 269      -5.329   5.952 -15.065  0.00  0.00      A     
ATOM   4172  C   ALA A 269      -6.662   6.177 -12.697  0.00  0.00      A     
ATOM   4173  O   ALA A 269      -5.644   5.688 -12.204  0.00  0.00      A     
ATOM   4174  N   PHE A 270      -7.380   7.103 -12.049  0.00  0.00      A     
ATOM   4175  HN  PHE A 270      -8.140   7.526 -12.557  0.00  0.00      A     
ATOM   4176  CA  PHE A 270      -7.192   7.535 -10.651  0.00  0.00      A     
ATOM   4177  HA  PHE A 270      -6.361   8.233 -10.597  0.00  0.00      A     
ATOM   4178  CB  PHE A 270      -8.468   8.252 -10.190  0.00  0.00      A     
ATOM   4179  HB1 PHE A 270      -8.390   8.454  -9.123  0.00  0.00      A     
ATOM   4180  HB2 PHE A 270      -9.320   7.586 -10.328  0.00  0.00      A     
ATOM   4181  CG  PHE A 270      -8.739   9.554 -10.904  0.00  0.00      A     
ATOM   4182  CD1 PHE A 270      -7.997  10.700 -10.565  0.00  0.00      A     
ATOM   4183  HD1 PHE A 270      -7.249  10.645  -9.789  0.00  0.00      A     
ATOM   4184  CE1 PHE A 270      -8.183  11.897 -11.274  0.00  0.00      A     
ATOM   4185  HE1 PHE A 270      -7.598  12.774 -11.029  0.00  0.00      A     
ATOM   4186  CZ  PHE A 270      -9.112  11.945 -12.326  0.00  0.00      A     
ATOM   4187  HZ  PHE A 270      -9.246  12.864 -12.878  0.00  0.00      A     
ATOM   4188  CE2 PHE A 270      -9.861  10.804 -12.664  0.00  0.00      A     
ATOM   4189  HE2 PHE A 270     -10.574  10.844 -13.477  0.00  0.00      A     
ATOM   4190  CD2 PHE A 270      -9.682   9.609 -11.947  0.00  0.00      A     
ATOM   4191  HD2 PHE A 270     -10.258   8.734 -12.208  0.00  0.00      A     
ATOM   4192  C   PHE A 270      -6.895   6.402  -9.660  0.00  0.00      A     
ATOM   4193  O   PHE A 270      -6.096   6.567  -8.736  0.00  0.00      A     
ATOM   4194  N   PHE A 271      -7.509   5.243  -9.898  0.00  0.00      A     
ATOM   4195  HN  PHE A 271      -8.149   5.227 -10.684  0.00  0.00      A     
ATOM   4196  CA  PHE A 271      -7.596   4.116  -8.969  0.00  0.00      A     
ATOM   4197  HA  PHE A 271      -7.171   4.413  -8.009  0.00  0.00      A     
ATOM   4198  CB  PHE A 271      -9.092   3.830  -8.745  0.00  0.00      A     
ATOM   4199  HB1 PHE A 271      -9.208   3.155  -7.898  0.00  0.00      A     
ATOM   4200  HB2 PHE A 271      -9.479   3.315  -9.626  0.00  0.00      A     
ATOM   4201  CG  PHE A 271      -9.934   5.075  -8.493  0.00  0.00      A     
ATOM   4202  CD1 PHE A 271     -10.990   5.401  -9.368  0.00  0.00      A     
ATOM   4203  HD1 PHE A 271     -11.222   4.751 -10.200  0.00  0.00      A     
ATOM   4204  CE1 PHE A 271     -11.742   6.573  -9.168  0.00  0.00      A     
ATOM   4205  HE1 PHE A 271     -12.555   6.819  -9.837  0.00  0.00      A     
ATOM   4206  CZ  PHE A 271     -11.442   7.426  -8.091  0.00  0.00      A     
ATOM   4207  HZ  PHE A 271     -12.026   8.322  -7.928  0.00  0.00      A     
ATOM   4208  CE2 PHE A 271     -10.387   7.109  -7.218  0.00  0.00      A     
ATOM   4209  HE2 PHE A 271     -10.164   7.759  -6.382  0.00  0.00      A     
ATOM   4210  CD2 PHE A 271      -9.633   5.940  -7.421  0.00  0.00      A     
ATOM   4211  HD2 PHE A 271      -8.826   5.706  -6.741  0.00  0.00      A     
ATOM   4212  C   PHE A 271      -6.793   2.881  -9.430  0.00  0.00      A     
ATOM   4213  O   PHE A 271      -6.970   1.798  -8.880  0.00  0.00      A     
ATOM   4214  N   LYS A 272      -5.862   3.049 -10.390  0.00  0.00      A     
ATOM   4215  HN  LYS A 272      -5.807   3.977 -10.794  0.00  0.00      A     
ATOM   4216  CA  LYS A 272      -4.929   2.018 -10.928  0.00  0.00      A     
ATOM   4217  HA  LYS A 272      -5.490   1.353 -11.590  0.00  0.00      A     
ATOM   4218  CB  LYS A 272      -3.811   2.718 -11.733  0.00  0.00      A     
ATOM   4219  HB1 LYS A 272      -2.854   2.528 -11.245  0.00  0.00      A     
ATOM   4220  HB2 LYS A 272      -3.949   3.797 -11.728  0.00  0.00      A     
ATOM   4221  CG  LYS A 272      -3.660   2.253 -13.183  0.00  0.00      A     
ATOM   4222  HG1 LYS A 272      -3.677   1.165 -13.213  0.00  0.00      A     
ATOM   4223  HG2 LYS A 272      -2.685   2.598 -13.525  0.00  0.00      A     
ATOM   4224  CD  LYS A 272      -4.725   2.818 -14.130  0.00  0.00      A     
ATOM   4225  HD1 LYS A 272      -4.642   3.905 -14.136  0.00  0.00      A     
ATOM   4226  HD2 LYS A 272      -5.714   2.543 -13.762  0.00  0.00      A     
ATOM   4227  CE  LYS A 272      -4.586   2.303 -15.571  0.00  0.00      A     
ATOM   4228  HE1 LYS A 272      -5.378   2.754 -16.178  0.00  0.00      A     
ATOM   4229  HE2 LYS A 272      -4.754   1.221 -15.585  0.00  0.00      A     
ATOM   4230  NZ  LYS A 272      -3.263   2.616 -16.168  0.00  0.00      A     
ATOM   4231  HZ1 LYS A 272      -2.535   2.045 -15.740  0.00  0.00      A     
ATOM   4232  HZ2 LYS A 272      -3.009   3.596 -16.041  0.00  0.00      A     
ATOM   4233  HZ3 LYS A 272      -3.257   2.400 -17.163  0.00  0.00      A     
ATOM   4234  C   LYS A 272      -4.284   1.095  -9.878  0.00  0.00      A     
ATOM   4235  O   LYS A 272      -4.065  -0.088 -10.137  0.00  0.00      A     
ATOM   4236  N   GLY A 273      -4.009   1.648  -8.694  0.00  0.00      A     
ATOM   4237  HN  GLY A 273      -4.194   2.634  -8.622  0.00  0.00      A     
ATOM   4238  CA  GLY A 273      -3.444   0.966  -7.521  0.00  0.00      A     
ATOM   4239  HA1 GLY A 273      -2.528   1.470  -7.221  0.00  0.00      A     
ATOM   4240  HA2 GLY A 273      -3.160  -0.047  -7.791  0.00  0.00      A     
ATOM   4241  C   GLY A 273      -4.364   0.887  -6.289  0.00  0.00      A     
ATOM   4242  O   GLY A 273      -3.890   0.613  -5.192  0.00  0.00      A     
ATOM   4243  N   ALA A 274      -5.672   1.118  -6.417  0.00  0.00      A     
ATOM   4244  HN  ALA A 274      -6.055   1.312  -7.334  0.00  0.00      A     
ATOM   4245  CA  ALA A 274      -6.597   1.001  -5.284  0.00  0.00      A     
ATOM   4246  HA  ALA A 274      -6.215   1.615  -4.465  0.00  0.00      A     
ATOM   4247  CB  ALA A 274      -7.943   1.590  -5.713  0.00  0.00      A     
ATOM   4248  HB1 ALA A 274      -8.620   1.618  -4.860  0.00  0.00      A     
ATOM   4249  HB2 ALA A 274      -8.388   0.987  -6.506  0.00  0.00      A     
ATOM   4250  HB3 ALA A 274      -7.797   2.611  -6.067  0.00  0.00      A     
ATOM   4251  C   ALA A 274      -6.709  -0.445  -4.736  0.00  0.00      A     
ATOM   4252  O   ALA A 274      -6.718  -0.650  -3.520  0.00  0.00      A     
ATOM   4253  N   TRP A 275      -6.675  -1.472  -5.597  0.00  0.00      A     
ATOM   4254  HN  TRP A 275      -6.640  -1.267  -6.587  0.00  0.00      A     
ATOM   4255  CA  TRP A 275      -6.518  -2.878  -5.169  0.00  0.00      A     
ATOM   4256  HA  TRP A 275      -7.220  -3.076  -4.362  0.00  0.00      A     
ATOM   4257  CB  TRP A 275      -6.874  -3.821  -6.328  0.00  0.00      A     
ATOM   4258  HB1 TRP A 275      -5.969  -4.112  -6.863  0.00  0.00      A     
ATOM   4259  HB2 TRP A 275      -7.510  -3.289  -7.038  0.00  0.00      A     
ATOM   4260  CG  TRP A 275      -7.632  -5.045  -5.916  0.00  0.00      A     
ATOM   4261  CD1 TRP A 275      -7.235  -6.326  -6.090  0.00  0.00      A     
ATOM   4262  HD1 TRP A 275      -6.298  -6.623  -6.544  0.00  0.00      A     
ATOM   4263  NE1 TRP A 275      -8.215  -7.182  -5.618  0.00  0.00      A     
ATOM   4264  HE1 TRP A 275      -8.148  -8.189  -5.638  0.00  0.00      A     
ATOM   4265  CE2 TRP A 275      -9.296  -6.491  -5.119  0.00  0.00      A     
ATOM   4266  CZ2 TRP A 275     -10.513  -6.903  -4.555  0.00  0.00      A     
ATOM   4267  HZ2 TRP A 275     -10.740  -7.954  -4.456  0.00  0.00      A     
ATOM   4268  CH2 TRP A 275     -11.425  -5.928  -4.116  0.00  0.00      A     
ATOM   4269  HH2 TRP A 275     -12.371  -6.223  -3.679  0.00  0.00      A     
ATOM   4270  CZ3 TRP A 275     -11.109  -4.564  -4.250  0.00  0.00      A     
ATOM   4271  HZ3 TRP A 275     -11.817  -3.815  -3.918  0.00  0.00      A     
ATOM   4272  CE3 TRP A 275      -9.889  -4.163  -4.830  0.00  0.00      A     
ATOM   4273  HE3 TRP A 275      -9.672  -3.110  -4.945  0.00  0.00      A     
ATOM   4274  CD2 TRP A 275      -8.949  -5.117  -5.280  0.00  0.00      A     
ATOM   4275  C   TRP A 275      -5.109  -3.154  -4.607  0.00  0.00      A     
ATOM   4276  O   TRP A 275      -4.946  -3.784  -3.561  0.00  0.00      A     
ATOM   4277  N   SER A 276      -4.094  -2.524  -5.207  0.00  0.00      A     
ATOM   4278  HN  SER A 276      -4.315  -2.065  -6.083  0.00  0.00      A     
ATOM   4279  CA  SER A 276      -2.715  -2.357  -4.690  0.00  0.00      A     
ATOM   4280  HA  SER A 276      -2.302  -3.348  -4.506  0.00  0.00      A     
ATOM   4281  CB  SER A 276      -1.815  -1.675  -5.723  0.00  0.00      A     
ATOM   4282  HB1 SER A 276      -0.791  -1.738  -5.375  0.00  0.00      A     
ATOM   4283  HB2 SER A 276      -2.040  -0.618  -5.793  0.00  0.00      A     
ATOM   4284  OG  SER A 276      -1.921  -2.255  -7.009  0.00  0.00      A     
ATOM   4285  HG1 SER A 276      -1.373  -1.695  -7.602  0.00  0.00      A     
ATOM   4286  C   SER A 276      -2.595  -1.563  -3.372  0.00  0.00      A     
ATOM   4287  O   SER A 276      -1.488  -1.307  -2.893  0.00  0.00      A     
ATOM   4288  N   ASN A 277      -3.717  -1.212  -2.743  0.00  0.00      A     
ATOM   4289  HN  ASN A 277      -4.580  -1.349  -3.248  0.00  0.00      A     
ATOM   4290  CA  ASN A 277      -3.802  -0.563  -1.437  0.00  0.00      A     
ATOM   4291  HA  ASN A 277      -2.812  -0.520  -0.980  0.00  0.00      A     
ATOM   4292  CB  ASN A 277      -4.276   0.878  -1.698  0.00  0.00      A     
ATOM   4293  HB1 ASN A 277      -5.340   0.894  -1.922  0.00  0.00      A     
ATOM   4294  HB2 ASN A 277      -3.744   1.282  -2.556  0.00  0.00      A     
ATOM   4295  CG  ASN A 277      -4.026   1.796  -0.528  0.00  0.00      A     
ATOM   4296  OD1 ASN A 277      -4.906   2.111   0.245  0.00  0.00      A     
ATOM   4297  ND2 ASN A 277      -2.816   2.250  -0.354  0.00  0.00      A     
ATOM   4298 HD21 ASN A 277      -2.677   2.818   0.460  0.00  0.00      A     
ATOM   4299 HD22 ASN A 277      -2.071   1.993  -0.987  0.00  0.00      A     
ATOM   4300  C   ASN A 277      -4.703  -1.356  -0.460  0.00  0.00      A     
ATOM   4301  O   ASN A 277      -4.286  -1.615   0.670  0.00  0.00      A     
ATOM   4302  N   VAL A 278      -5.872  -1.836  -0.909  0.00  0.00      A     
ATOM   4303  HN  VAL A 278      -6.166  -1.554  -1.839  0.00  0.00      A     
ATOM   4304  CA  VAL A 278      -6.864  -2.511  -0.033  0.00  0.00      A     
ATOM   4305  HA  VAL A 278      -6.720  -2.133   0.979  0.00  0.00      A     
ATOM   4306  CB  VAL A 278      -8.322  -2.167  -0.389  0.00  0.00      A     
ATOM   4307  HB  VAL A 278      -8.960  -2.520   0.422  0.00  0.00      A     
ATOM   4308  CG1 VAL A 278      -8.502  -0.653  -0.493  0.00  0.00      A     
ATOM   4309 HG11 VAL A 278      -8.132  -0.190   0.421  0.00  0.00      A     
ATOM   4310 HG12 VAL A 278      -9.556  -0.420  -0.627  0.00  0.00      A     
ATOM   4311 HG13 VAL A 278      -7.948  -0.244  -1.335  0.00  0.00      A     
ATOM   4312  CG2 VAL A 278      -8.823  -2.807  -1.685  0.00  0.00      A     
ATOM   4313 HG21 VAL A 278      -9.854  -2.508  -1.869  0.00  0.00      A     
ATOM   4314 HG22 VAL A 278      -8.807  -3.892  -1.602  0.00  0.00      A     
ATOM   4315 HG23 VAL A 278      -8.202  -2.504  -2.520  0.00  0.00      A     
ATOM   4316  C   VAL A 278      -6.739  -4.030   0.085  0.00  0.00      A     
ATOM   4317  O   VAL A 278      -7.086  -4.557   1.138  0.00  0.00      A     
ATOM   4318  N   LEU A 279      -6.204  -4.745  -0.914  0.00  0.00      A     
ATOM   4319  HN  LEU A 279      -5.944  -4.273  -1.771  0.00  0.00      A     
ATOM   4320  CA  LEU A 279      -6.093  -6.215  -0.859  0.00  0.00      A     
ATOM   4321  HA  LEU A 279      -7.074  -6.613  -0.595  0.00  0.00      A     
ATOM   4322  CB  LEU A 279      -5.728  -6.745  -2.259  0.00  0.00      A     
ATOM   4323  HB1 LEU A 279      -4.799  -6.283  -2.584  0.00  0.00      A     
ATOM   4324  HB2 LEU A 279      -6.513  -6.440  -2.954  0.00  0.00      A     
ATOM   4325  CG  LEU A 279      -5.555  -8.271  -2.353  0.00  0.00      A     
ATOM   4326  HG  LEU A 279      -4.728  -8.581  -1.714  0.00  0.00      A     
ATOM   4327  CD1 LEU A 279      -6.808  -9.046  -1.953  0.00  0.00      A     
ATOM   4328 HD11 LEU A 279      -6.656 -10.112  -2.116  0.00  0.00      A     
ATOM   4329 HD12 LEU A 279      -7.660  -8.702  -2.538  0.00  0.00      A     
ATOM   4330 HD13 LEU A 279      -7.021  -8.888  -0.896  0.00  0.00      A     
ATOM   4331  CD2 LEU A 279      -5.219  -8.658  -3.790  0.00  0.00      A     
ATOM   4332 HD21 LEU A 279      -5.015  -9.727  -3.836  0.00  0.00      A     
ATOM   4333 HD22 LEU A 279      -4.341  -8.106  -4.122  0.00  0.00      A     
ATOM   4334 HD23 LEU A 279      -6.059  -8.423  -4.439  0.00  0.00      A     
ATOM   4335  C   LEU A 279      -5.132  -6.685   0.250  0.00  0.00      A     
ATOM   4336  O   LEU A 279      -5.523  -7.436   1.143  0.00  0.00      A     
ATOM   4337  N   ARG A 280      -3.905  -6.149   0.295  0.00  0.00      A     
ATOM   4338  HN  ARG A 280      -3.611  -5.594  -0.506  0.00  0.00      A     
ATOM   4339  CA  ARG A 280      -3.011  -6.251   1.469  0.00  0.00      A     
ATOM   4340  HA  ARG A 280      -2.870  -7.308   1.700  0.00  0.00      A     
ATOM   4341  CB  ARG A 280      -1.650  -5.627   1.136  0.00  0.00      A     
ATOM   4342  HB1 ARG A 280      -1.737  -4.540   1.139  0.00  0.00      A     
ATOM   4343  HB2 ARG A 280      -1.328  -5.945   0.144  0.00  0.00      A     
ATOM   4344  CG  ARG A 280      -0.593  -6.063   2.153  0.00  0.00      A     
ATOM   4345  HG1 ARG A 280      -0.516  -7.148   2.146  0.00  0.00      A     
ATOM   4346  HG2 ARG A 280      -0.875  -5.716   3.145  0.00  0.00      A     
ATOM   4347  CD  ARG A 280       0.764  -5.479   1.794  0.00  0.00      A     
ATOM   4348  HD1 ARG A 280       0.676  -4.390   1.789  0.00  0.00      A     
ATOM   4349  HD2 ARG A 280       1.037  -5.822   0.793  0.00  0.00      A     
ATOM   4350  NE  ARG A 280       1.808  -5.882   2.748  0.00  0.00      A     
ATOM   4351  HE  ARG A 280       1.537  -6.409   3.567  0.00  0.00      A     
ATOM   4352  CZ  ARG A 280       3.054  -5.482   2.691  0.00  0.00      A     
ATOM   4353  NH1 ARG A 280       3.519  -4.714   1.777  0.00  0.00      A     
ATOM   4354 HH11 ARG A 280       4.495  -4.468   1.804  0.00  0.00      A     
ATOM   4355 HH12 ARG A 280       2.892  -4.372   1.060  0.00  0.00      A     
ATOM   4356  NH2 ARG A 280       3.928  -5.856   3.545  0.00  0.00      A     
ATOM   4357 HH21 ARG A 280       4.866  -5.522   3.391  0.00  0.00      A     
ATOM   4358 HH22 ARG A 280       3.640  -6.401   4.339  0.00  0.00      A     
ATOM   4359  C   ARG A 280      -3.622  -5.612   2.720  0.00  0.00      A     
ATOM   4360  O   ARG A 280      -3.518  -6.179   3.805  0.00  0.00      A     
ATOM   4361  N   GLY A 281      -4.344  -4.506   2.541  0.00  0.00      A     
ATOM   4362  HN  GLY A 281      -4.360  -4.122   1.609  0.00  0.00      A     
ATOM   4363  CA  GLY A 281      -5.193  -3.862   3.553  0.00  0.00      A     
ATOM   4364  HA1 GLY A 281      -5.732  -3.040   3.081  0.00  0.00      A     
ATOM   4365  HA2 GLY A 281      -4.556  -3.444   4.331  0.00  0.00      A     
ATOM   4366  C   GLY A 281      -6.236  -4.760   4.240  0.00  0.00      A     
ATOM   4367  O   GLY A 281      -6.648  -4.428   5.345  0.00  0.00      A     
ATOM   4368  N   MET A 282      -6.620  -5.899   3.652  0.00  0.00      A     
ATOM   4369  HN  MET A 282      -6.371  -6.009   2.675  0.00  0.00      A     
ATOM   4370  CA  MET A 282      -7.552  -6.888   4.236  0.00  0.00      A     
ATOM   4371  HA  MET A 282      -7.749  -6.622   5.275  0.00  0.00      A     
ATOM   4372  CB  MET A 282      -8.900  -6.831   3.497  0.00  0.00      A     
ATOM   4373  HB1 MET A 282      -9.543  -7.630   3.870  0.00  0.00      A     
ATOM   4374  HB2 MET A 282      -8.743  -6.984   2.428  0.00  0.00      A     
ATOM   4375  CG  MET A 282      -9.623  -5.498   3.725  0.00  0.00      A     
ATOM   4376  HG1 MET A 282      -9.041  -4.693   3.274  0.00  0.00      A     
ATOM   4377  HG2 MET A 282      -9.683  -5.316   4.799  0.00  0.00      A     
ATOM   4378  SD  MET A 282     -11.304  -5.443   3.046  0.00  0.00      A     
ATOM   4379  CE  MET A 282     -11.814  -3.804   3.626  0.00  0.00      A     
ATOM   4380  HE1 MET A 282     -12.842  -3.608   3.318  0.00  0.00      A     
ATOM   4381  HE2 MET A 282     -11.159  -3.042   3.203  0.00  0.00      A     
ATOM   4382  HE3 MET A 282     -11.756  -3.768   4.713  0.00  0.00      A     
ATOM   4383  C   MET A 282      -7.006  -8.333   4.292  0.00  0.00      A     
ATOM   4384  O   MET A 282      -7.619  -9.188   4.923  0.00  0.00      A     
ATOM   4385  N   GLY A 283      -5.829  -8.606   3.712  0.00  0.00      A     
ATOM   4386  HN  GLY A 283      -5.474  -7.899   3.081  0.00  0.00      A     
ATOM   4387  CA  GLY A 283      -5.210  -9.947   3.658  0.00  0.00      A     
ATOM   4388  HA1 GLY A 283      -5.447 -10.395   2.693  0.00  0.00      A     
ATOM   4389  HA2 GLY A 283      -5.645 -10.583   4.430  0.00  0.00      A     
ATOM   4390  C   GLY A 283      -3.682 -10.020   3.833  0.00  0.00      A     
ATOM   4391  O   GLY A 283      -3.102 -11.082   3.638  0.00  0.00      A     
ATOM   4392  N   GLY A 284      -3.003  -8.925   4.199  0.00  0.00      A     
ATOM   4393  HN  GLY A 284      -3.518  -8.053   4.246  0.00  0.00      A     
ATOM   4394  CA  GLY A 284      -1.529  -8.894   4.321  0.00  0.00      A     
ATOM   4395  HA1 GLY A 284      -1.103  -8.891   3.321  0.00  0.00      A     
ATOM   4396  HA2 GLY A 284      -1.203  -9.815   4.805  0.00  0.00      A     
ATOM   4397  C   GLY A 284      -0.896  -7.735   5.116  0.00  0.00      A     
ATOM   4398  O   GLY A 284       0.291  -7.456   4.945  0.00  0.00      A     
ATOM   4399  N   ALA A 285      -1.673  -7.060   5.969  0.00  0.00      A     
ATOM   4400  HN  ALA A 285      -2.666  -7.212   5.878  0.00  0.00      A     
ATOM   4401  CA  ALA A 285      -1.232  -5.956   6.842  0.00  0.00      A     
ATOM   4402  HA  ALA A 285      -0.152  -6.023   6.984  0.00  0.00      A     
ATOM   4403  CB  ALA A 285      -1.522  -4.649   6.104  0.00  0.00      A     
ATOM   4404  HB1 ALA A 285      -1.211  -3.800   6.714  0.00  0.00      A     
ATOM   4405  HB2 ALA A 285      -2.589  -4.570   5.892  0.00  0.00      A     
ATOM   4406  HB3 ALA A 285      -0.965  -4.625   5.169  0.00  0.00      A     
ATOM   4407  C   ALA A 285      -1.852  -5.976   8.268  0.00  0.00      A     
ATOM   4408  O   ALA A 285      -1.617  -5.074   9.075  0.00  0.00      A     
ATOM   4409  N   PHE A 286      -2.582  -7.050   8.606  0.00  0.00      A     
ATOM   4410  HN  PHE A 286      -2.704  -7.743   7.886  0.00  0.00      A     
ATOM   4411  CA  PHE A 286      -3.262  -7.326   9.891  0.00  0.00      A     
ATOM   4412  HA  PHE A 286      -4.118  -6.659   9.988  0.00  0.00      A     
ATOM   4413  CB  PHE A 286      -3.788  -8.770   9.804  0.00  0.00      A     
ATOM   4414  HB1 PHE A 286      -2.954  -9.430   9.562  0.00  0.00      A     
ATOM   4415  HB2 PHE A 286      -4.495  -8.835   8.976  0.00  0.00      A     
ATOM   4416  CG  PHE A 286      -4.472  -9.309  11.047  0.00  0.00      A     
ATOM   4417  CD1 PHE A 286      -5.805  -8.961  11.331  0.00  0.00      A     
ATOM   4418  HD1 PHE A 286      -6.342  -8.301  10.668  0.00  0.00      A     
ATOM   4419  CE1 PHE A 286      -6.447  -9.483  12.469  0.00  0.00      A     
ATOM   4420  HE1 PHE A 286      -7.473  -9.214  12.688  0.00  0.00      A     
ATOM   4421  CZ  PHE A 286      -5.755 -10.362  13.320  0.00  0.00      A     
ATOM   4422  HZ  PHE A 286      -6.243 -10.764  14.196  0.00  0.00      A     
ATOM   4423  CE2 PHE A 286      -4.422 -10.710  13.043  0.00  0.00      A     
ATOM   4424  HE2 PHE A 286      -3.893 -11.385  13.701  0.00  0.00      A     
ATOM   4425  CD2 PHE A 286      -3.781 -10.183  11.909  0.00  0.00      A     
ATOM   4426  HD2 PHE A 286      -2.758 -10.460  11.698  0.00  0.00      A     
ATOM   4427  C   PHE A 286      -2.424  -7.117  11.173  0.00  0.00      A     
ATOM   4428  O   PHE A 286      -2.980  -6.874  12.242  0.00  0.00      A     
ATOM   4429  N   VAL A 287      -1.091  -7.152  11.063  0.00  0.00      A     
ATOM   4430  HN  VAL A 287      -0.733  -7.297  10.133  0.00  0.00      A     
ATOM   4431  CA  VAL A 287      -0.090  -6.992  12.149  0.00  0.00      A     
ATOM   4432  HA  VAL A 287      -0.201  -7.844  12.819  0.00  0.00      A     
ATOM   4433  CB  VAL A 287       1.349  -7.049  11.597  0.00  0.00      A     
ATOM   4434  HB  VAL A 287       2.038  -7.049  12.437  0.00  0.00      A     
ATOM   4435  CG1 VAL A 287       1.605  -8.341  10.814  0.00  0.00      A     
ATOM   4436 HG11 VAL A 287       1.035  -8.357   9.886  0.00  0.00      A     
ATOM   4437 HG12 VAL A 287       1.333  -9.202  11.425  0.00  0.00      A     
ATOM   4438 HG13 VAL A 287       2.666  -8.414  10.576  0.00  0.00      A     
ATOM   4439  CG2 VAL A 287       1.693  -5.859  10.693  0.00  0.00      A     
ATOM   4440 HG21 VAL A 287       1.022  -5.816   9.836  0.00  0.00      A     
ATOM   4441 HG22 VAL A 287       2.718  -5.956  10.336  0.00  0.00      A     
ATOM   4442 HG23 VAL A 287       1.620  -4.929  11.254  0.00  0.00      A     
ATOM   4443  C   VAL A 287      -0.238  -5.754  13.050  0.00  0.00      A     
ATOM   4444  O   VAL A 287       0.345  -5.727  14.136  0.00  0.00      A     
ATOM   4445  N   LEU A 288      -1.050  -4.759  12.665  0.00  0.00      A     
ATOM   4446  HN  LEU A 288      -1.493  -4.843  11.762  0.00  0.00      A     
ATOM   4447  CA  LEU A 288      -1.504  -3.676  13.553  0.00  0.00      A     
ATOM   4448  HA  LEU A 288      -0.607  -3.189  13.932  0.00  0.00      A     
ATOM   4449  CB  LEU A 288      -2.283  -2.624  12.728  0.00  0.00      A     
ATOM   4450  HB1 LEU A 288      -3.158  -3.095  12.281  0.00  0.00      A     
ATOM   4451  HB2 LEU A 288      -1.633  -2.297  11.919  0.00  0.00      A     
ATOM   4452  CG  LEU A 288      -2.748  -1.361  13.491  0.00  0.00      A     
ATOM   4453  HG  LEU A 288      -3.539  -1.626  14.189  0.00  0.00      A     
ATOM   4454  CD1 LEU A 288      -1.611  -0.682  14.246  0.00  0.00      A     
ATOM   4455 HD11 LEU A 288      -1.326  -1.286  15.099  0.00  0.00      A     
ATOM   4456 HD12 LEU A 288      -1.943   0.281  14.630  0.00  0.00      A     
ATOM   4457 HD13 LEU A 288      -0.758  -0.543  13.590  0.00  0.00      A     
ATOM   4458  CD2 LEU A 288      -3.275  -0.297  12.531  0.00  0.00      A     
ATOM   4459 HD21 LEU A 288      -4.125  -0.688  11.985  0.00  0.00      A     
ATOM   4460 HD22 LEU A 288      -2.503   0.010  11.831  0.00  0.00      A     
ATOM   4461 HD23 LEU A 288      -3.621   0.568  13.098  0.00  0.00      A     
ATOM   4462  C   LEU A 288      -2.260  -4.163  14.815  0.00  0.00      A     
ATOM   4463  O   LEU A 288      -2.321  -3.425  15.790  0.00  0.00      A     
ATOM   4464  N   VAL A 289      -2.709  -5.423  14.904  0.00  0.00      A     
ATOM   4465  HN  VAL A 289      -2.694  -5.993  14.068  0.00  0.00      A     
ATOM   4466  CA  VAL A 289      -3.210  -6.013  16.177  0.00  0.00      A     
ATOM   4467  HA  VAL A 289      -4.061  -5.409  16.494  0.00  0.00      A     
ATOM   4468  CB  VAL A 289      -3.728  -7.458  16.039  0.00  0.00      A     
ATOM   4469  HB  VAL A 289      -4.007  -7.817  17.029  0.00  0.00      A     
ATOM   4470  CG1 VAL A 289      -4.994  -7.522  15.187  0.00  0.00      A     
ATOM   4471 HG11 VAL A 289      -4.758  -7.362  14.137  0.00  0.00      A     
ATOM   4472 HG12 VAL A 289      -5.707  -6.766  15.518  0.00  0.00      A     
ATOM   4473 HG13 VAL A 289      -5.454  -8.502  15.301  0.00  0.00      A     
ATOM   4474  CG2 VAL A 289      -2.686  -8.426  15.470  0.00  0.00      A     
ATOM   4475 HG21 VAL A 289      -1.799  -8.430  16.100  0.00  0.00      A     
ATOM   4476 HG22 VAL A 289      -2.410  -8.142  14.457  0.00  0.00      A     
ATOM   4477 HG23 VAL A 289      -3.103  -9.433  15.452  0.00  0.00      A     
ATOM   4478  C   VAL A 289      -2.233  -5.954  17.364  0.00  0.00      A     
ATOM   4479  O   VAL A 289      -2.668  -6.154  18.491  0.00  0.00      A     
ATOM   4480  N   LEU A 290      -0.945  -5.652  17.143  0.00  0.00      A     
ATOM   4481  HN  LEU A 290      -0.658  -5.551  16.180  0.00  0.00      A     
ATOM   4482  CA  LEU A 290       0.055  -5.363  18.192  0.00  0.00      A     
ATOM   4483  HA  LEU A 290      -0.203  -5.930  19.089  0.00  0.00      A     
ATOM   4484  CB  LEU A 290       1.442  -5.839  17.698  0.00  0.00      A     
ATOM   4485  HB1 LEU A 290       2.212  -5.212  18.148  0.00  0.00      A     
ATOM   4486  HB2 LEU A 290       1.512  -5.702  16.621  0.00  0.00      A     
ATOM   4487  CG  LEU A 290       1.783  -7.297  18.062  0.00  0.00      A     
ATOM   4488  HG  LEU A 290       1.724  -7.416  19.143  0.00  0.00      A     
ATOM   4489  CD1 LEU A 290       0.854  -8.314  17.407  0.00  0.00      A     
ATOM   4490 HD11 LEU A 290       0.837  -8.164  16.328  0.00  0.00      A     
ATOM   4491 HD12 LEU A 290      -0.148  -8.203  17.816  0.00  0.00      A     
ATOM   4492 HD13 LEU A 290       1.202  -9.323  17.630  0.00  0.00      A     
ATOM   4493  CD2 LEU A 290       3.206  -7.629  17.619  0.00  0.00      A     
ATOM   4494 HD21 LEU A 290       3.283  -7.598  16.533  0.00  0.00      A     
ATOM   4495 HD22 LEU A 290       3.469  -8.625  17.973  0.00  0.00      A     
ATOM   4496 HD23 LEU A 290       3.902  -6.913  18.057  0.00  0.00      A     
ATOM   4497  C   LEU A 290       0.113  -3.884  18.661  0.00  0.00      A     
ATOM   4498  O   LEU A 290       0.847  -3.590  19.611  0.00  0.00      A     
ATOM   4499  N   TYR A 291      -0.638  -2.964  18.035  0.00  0.00      A     
ATOM   4500  HN  TYR A 291      -1.200  -3.287  17.259  0.00  0.00      A     
ATOM   4501  CA  TYR A 291      -0.639  -1.515  18.347  0.00  0.00      A     
ATOM   4502  HA  TYR A 291      -0.416  -1.399  19.407  0.00  0.00      A     
ATOM   4503  CB  TYR A 291       0.474  -0.790  17.557  0.00  0.00      A     
ATOM   4504  HB1 TYR A 291       0.854   0.024  18.178  0.00  0.00      A     
ATOM   4505  HB2 TYR A 291       0.035  -0.314  16.681  0.00  0.00      A     
ATOM   4506  CG  TYR A 291       1.653  -1.622  17.079  0.00  0.00      A     
ATOM   4507  CD1 TYR A 291       1.675  -2.098  15.753  0.00  0.00      A     
ATOM   4508  HD1 TYR A 291       0.849  -1.887  15.092  0.00  0.00      A     
ATOM   4509  CE1 TYR A 291       2.791  -2.808  15.274  0.00  0.00      A     
ATOM   4510  HE1 TYR A 291       2.823  -3.159  14.254  0.00  0.00      A     
ATOM   4511  CZ  TYR A 291       3.879  -3.068  16.130  0.00  0.00      A     
ATOM   4512  OH  TYR A 291       4.932  -3.784  15.665  0.00  0.00      A     
ATOM   4513  HH  TYR A 291       5.526  -4.049  16.399  0.00  0.00      A     
ATOM   4514  CE2 TYR A 291       3.860  -2.592  17.455  0.00  0.00      A     
ATOM   4515  HE2 TYR A 291       4.702  -2.775  18.104  0.00  0.00      A     
ATOM   4516  CD2 TYR A 291       2.752  -1.860  17.926  0.00  0.00      A     
ATOM   4517  HD2 TYR A 291       2.744  -1.489  18.944  0.00  0.00      A     
ATOM   4518  C   TYR A 291      -1.976  -0.757  18.119  0.00  0.00      A     
ATOM   4519  O   TYR A 291      -2.037   0.440  18.392  0.00  0.00      A     
ATOM   4520  N   ASP A 292      -3.028  -1.409  17.603  0.00  0.00      A     
ATOM   4521  HN  ASP A 292      -2.869  -2.373  17.343  0.00  0.00      A     
ATOM   4522  CA  ASP A 292      -4.293  -0.823  17.091  0.00  0.00      A     
ATOM   4523  HA  ASP A 292      -4.111  -0.414  16.096  0.00  0.00      A     
ATOM   4524  CB  ASP A 292      -5.304  -1.979  16.953  0.00  0.00      A     
ATOM   4525  HB1 ASP A 292      -5.488  -2.410  17.940  0.00  0.00      A     
ATOM   4526  HB2 ASP A 292      -4.866  -2.762  16.333  0.00  0.00      A     
ATOM   4527  CG  ASP A 292      -6.643  -1.568  16.329  0.00  0.00      A     
ATOM   4528  OD1 ASP A 292      -7.644  -1.453  17.082  0.00  0.00      A     
ATOM   4529  OD2 ASP A 292      -6.686  -1.437  15.086  0.00  0.00      A     
ATOM   4530  C   ASP A 292      -4.890   0.324  17.933  0.00  0.00      A     
ATOM   4531  O   ASP A 292      -5.246   1.378  17.409  0.00  0.00      A     
ATOM   4532  N   GLU A 293      -4.943   0.123  19.248  0.00  0.00      A     
ATOM   4533  HN  GLU A 293      -4.526  -0.737  19.565  0.00  0.00      A     
ATOM   4534  CA  GLU A 293      -5.492   1.058  20.247  0.00  0.00      A     
ATOM   4535  HA  GLU A 293      -5.181   2.081  20.026  0.00  0.00      A     
ATOM   4536  CB  GLU A 293      -7.024   0.954  20.173  0.00  0.00      A     
ATOM   4537  HB1 GLU A 293      -7.295  -0.067  20.449  0.00  0.00      A     
ATOM   4538  HB2 GLU A 293      -7.351   1.112  19.146  0.00  0.00      A     
ATOM   4539  CG  GLU A 293      -7.772   1.958  21.064  0.00  0.00      A     
ATOM   4540  HG1 GLU A 293      -8.064   2.818  20.458  0.00  0.00      A     
ATOM   4541  HG2 GLU A 293      -7.107   2.324  21.845  0.00  0.00      A     
ATOM   4542  CD  GLU A 293      -9.016   1.341  21.719  0.00  0.00      A     
ATOM   4543  OE1 GLU A 293      -9.348   1.767  22.850  0.00  0.00      A     
ATOM   4544  OE2 GLU A 293      -9.633   0.438  21.108  0.00  0.00      A     
ATOM   4545  C   GLU A 293      -5.041   0.692  21.675  0.00  0.00      A     
ATOM   4546  O   GLU A 293      -4.687   1.555  22.481  0.00  0.00      A     
ATOM   4547  N   ILE A 294      -5.029  -0.613  21.956  0.00  0.00      A     
ATOM   4548  HN  ILE A 294      -5.328  -1.224  21.210  0.00  0.00      A     
ATOM   4549  CA  ILE A 294      -4.721  -1.296  23.226  0.00  0.00      A     
ATOM   4550  HA  ILE A 294      -4.002  -0.712  23.801  0.00  0.00      A     
ATOM   4551  CB  ILE A 294      -6.012  -1.489  24.066  0.00  0.00      A     
ATOM   4552  HB  ILE A 294      -5.771  -2.137  24.910  0.00  0.00      A     
ATOM   4553  CG2 ILE A 294      -6.481  -0.153  24.658  0.00  0.00      A     
ATOM   4554 HG21 ILE A 294      -7.266  -0.328  25.393  0.00  0.00      A     
ATOM   4555 HG22 ILE A 294      -6.874   0.497  23.877  0.00  0.00      A     
ATOM   4556 HG23 ILE A 294      -5.647   0.339  25.157  0.00  0.00      A     
ATOM   4557  CG1 ILE A 294      -7.130  -2.170  23.243  0.00  0.00      A     
ATOM   4558 HG11 ILE A 294      -6.723  -3.046  22.744  0.00  0.00      A     
ATOM   4559 HG12 ILE A 294      -7.500  -1.487  22.477  0.00  0.00      A     
ATOM   4560  CD  ILE A 294      -8.318  -2.629  24.086  0.00  0.00      A     
ATOM   4561  HD1 ILE A 294      -8.991  -3.222  23.467  0.00  0.00      A     
ATOM   4562  HD2 ILE A 294      -7.973  -3.241  24.920  0.00  0.00      A     
ATOM   4563  HD3 ILE A 294      -8.861  -1.762  24.460  0.00  0.00      A     
ATOM   4564  C   ILE A 294      -4.095  -2.674  22.939  0.00  0.00      A     
ATOM   4565  O   ILE A 294      -4.093  -3.121  21.788  0.00  0.00      A     
ATOM   4566  N   LYS A 295      -3.601  -3.376  23.968  0.00  0.00      A     
ATOM   4567  HN  LYS A 295      -3.641  -2.946  24.880  0.00  0.00      A     
ATOM   4568  CA  LYS A 295      -3.217  -4.807  23.897  0.00  0.00      A     
ATOM   4569  HA  LYS A 295      -2.928  -5.046  22.879  0.00  0.00      A     
ATOM   4570  CB  LYS A 295      -1.992  -5.064  24.799  0.00  0.00      A     
ATOM   4571  HB1 LYS A 295      -1.809  -6.136  24.862  0.00  0.00      A     
ATOM   4572  HB2 LYS A 295      -2.172  -4.675  25.801  0.00  0.00      A     
ATOM   4573  CG  LYS A 295      -0.732  -4.409  24.222  0.00  0.00      A     
ATOM   4574  HG1 LYS A 295      -0.727  -3.348  24.470  0.00  0.00      A     
ATOM   4575  HG2 LYS A 295      -0.746  -4.516  23.142  0.00  0.00      A     
ATOM   4576  CD  LYS A 295       0.555  -5.076  24.709  0.00  0.00      A     
ATOM   4577  HD1 LYS A 295       0.529  -6.127  24.440  0.00  0.00      A     
ATOM   4578  HD2 LYS A 295       0.647  -4.978  25.790  0.00  0.00      A     
ATOM   4579  CE  LYS A 295       1.733  -4.412  24.002  0.00  0.00      A     
ATOM   4580  HE1 LYS A 295       1.529  -4.361  22.930  0.00  0.00      A     
ATOM   4581  HE2 LYS A 295       1.804  -3.388  24.367  0.00  0.00      A     
ATOM   4582  NZ  LYS A 295       3.015  -5.108  24.246  0.00  0.00      A     
ATOM   4583  HZ1 LYS A 295       3.139  -5.952  23.696  0.00  0.00      A     
ATOM   4584  HZ2 LYS A 295       3.785  -4.486  24.027  0.00  0.00      A     
ATOM   4585  HZ3 LYS A 295       3.126  -5.365  25.224  0.00  0.00      A     
ATOM   4586  C   LYS A 295      -4.394  -5.767  24.157  0.00  0.00      A     
ATOM   4587  O   LYS A 295      -5.542  -5.325  24.199  0.00  0.00      A     
ATOM   4588  N   LYS A 296      -4.121  -7.074  24.285  0.00  0.00      A     
ATOM   4589  HN  LYS A 296      -3.158  -7.344  24.140  0.00  0.00      A     
ATOM   4590  CA  LYS A 296      -5.073  -8.097  24.777  0.00  0.00      A     
ATOM   4591  HA  LYS A 296      -5.876  -7.574  25.297  0.00  0.00      A     
ATOM   4592  CB  LYS A 296      -5.763  -8.804  23.600  0.00  0.00      A     
ATOM   4593  HB1 LYS A 296      -6.677  -9.256  23.974  0.00  0.00      A     
ATOM   4594  HB2 LYS A 296      -6.064  -8.043  22.879  0.00  0.00      A     
ATOM   4595  CG  LYS A 296      -4.951  -9.881  22.866  0.00  0.00      A     
ATOM   4596  HG1 LYS A 296      -4.479 -10.547  23.588  0.00  0.00      A     
ATOM   4597  HG2 LYS A 296      -4.168  -9.407  22.277  0.00  0.00      A     
ATOM   4598  CD  LYS A 296      -5.841 -10.747  21.960  0.00  0.00      A     
ATOM   4599  HD1 LYS A 296      -6.463 -11.374  22.601  0.00  0.00      A     
ATOM   4600  HD2 LYS A 296      -5.203 -11.408  21.373  0.00  0.00      A     
ATOM   4601  CE  LYS A 296      -6.782  -9.969  21.028  0.00  0.00      A     
ATOM   4602  HE1 LYS A 296      -7.331  -9.227  21.615  0.00  0.00      A     
ATOM   4603  HE2 LYS A 296      -7.518 -10.667  20.617  0.00  0.00      A     
ATOM   4604  NZ  LYS A 296      -6.044  -9.319  19.922  0.00  0.00      A     
ATOM   4605  HZ1 LYS A 296      -6.615  -8.613  19.466  0.00  0.00      A     
ATOM   4606  HZ2 LYS A 296      -5.219  -8.824  20.258  0.00  0.00      A     
ATOM   4607  HZ3 LYS A 296      -5.740 -10.016  19.243  0.00  0.00      A     
ATOM   4608  C   LYS A 296      -4.449  -9.039  25.825  0.00  0.00      A     
ATOM   4609  O   LYS A 296      -3.290  -9.431  25.697  0.00  0.00      A     
ATOM   4610  N   TYR A 297      -5.224  -9.383  26.855  0.00  0.00      A     
ATOM   4611  HN  TYR A 297      -6.179  -9.055  26.796  0.00  0.00      A     
ATOM   4612  CA  TYR A 297      -4.803  -9.914  28.168  0.00  0.00      A     
ATOM   4613  HA  TYR A 297      -5.641  -9.760  28.849  0.00  0.00      A     
ATOM   4614  CB  TYR A 297      -4.590 -11.430  28.119  0.00  0.00      A     
ATOM   4615  HB1 TYR A 297      -3.794 -11.638  27.414  0.00  0.00      A     
ATOM   4616  HB2 TYR A 297      -5.501 -11.905  27.757  0.00  0.00      A     
ATOM   4617  CG  TYR A 297      -4.220 -12.027  29.462  0.00  0.00      A     
ATOM   4618  CD1 TYR A 297      -2.890 -12.403  29.731  0.00  0.00      A     
ATOM   4619  HD1 TYR A 297      -2.136 -12.305  28.960  0.00  0.00      A     
ATOM   4620  CE1 TYR A 297      -2.528 -12.860  31.014  0.00  0.00      A     
ATOM   4621  HE1 TYR A 297      -1.506 -13.130  31.226  0.00  0.00      A     
ATOM   4622  CZ  TYR A 297      -3.496 -12.918  32.037  0.00  0.00      A     
ATOM   4623  OH  TYR A 297      -3.151 -13.309  33.286  0.00  0.00      A     
ATOM   4624  HH  TYR A 297      -2.206 -13.493  33.330  0.00  0.00      A     
ATOM   4625  CE2 TYR A 297      -4.831 -12.576  31.758  0.00  0.00      A     
ATOM   4626  HE2 TYR A 297      -5.559 -12.617  32.553  0.00  0.00      A     
ATOM   4627  CD2 TYR A 297      -5.196 -12.144  30.468  0.00  0.00      A     
ATOM   4628  HD2 TYR A 297      -6.221 -11.870  30.261  0.00  0.00      A     
ATOM   4629  C   TYR A 297      -3.620  -9.150  28.797  0.00  0.00      A     
ATOM   4630  O   TYR A 297      -2.451  -9.514  28.634  0.00  0.00      A     
ATOM   4631  N   THR A 298      -3.938  -8.039  29.472  0.00  0.00      A     
ATOM   4632  HN  THR A 298      -4.925  -7.823  29.554  0.00  0.00      A     
ATOM   4633  CA  THR A 298      -2.963  -7.010  29.920  0.00  0.00      A     
ATOM   4634  HA  THR A 298      -1.983  -7.470  30.003  0.00  0.00      A     
ATOM   4635  CB  THR A 298      -2.843  -5.859  28.915  0.00  0.00      A     
ATOM   4636  HB  THR A 298      -3.643  -5.133  29.058  0.00  0.00      A     
ATOM   4637  CG2 THR A 298      -1.496  -5.172  29.032  0.00  0.00      A     
ATOM   4638 HG21 THR A 298      -0.728  -5.806  28.600  0.00  0.00      A     
ATOM   4639 HG22 THR A 298      -1.529  -4.227  28.492  0.00  0.00      A     
ATOM   4640 HG23 THR A 298      -1.267  -5.001  30.079  0.00  0.00      A     
ATOM   4641  OG1 THR A 298      -2.903  -6.352  27.602  0.00  0.00      A     
ATOM   4642  HG1 THR A 298      -3.864  -6.346  27.395  0.00  0.00      A     
ATOM   4643  C   THR A 298      -3.254  -6.445  31.301  0.00  0.00      A     
ATOM   4644  OT1 THR A 298      -2.596  -6.902  32.261  0.00  0.00      A     
ATOM   4645  OT2 THR A 298      -4.114  -5.556  31.461  0.00  0.00      A     
ATOM   4646  PB  GDP C   1       4.555   1.113   0.538  0.00  0.00      C     
ATOM   4647  O1B GDP C   1       3.886   0.766  -0.722  0.00  0.00      C     
ATOM   4648  O2B GDP C   1       4.483   0.047   1.525  0.00  0.00      C     
ATOM   4649  O3B GDP C   1       5.894   1.676   0.453  0.00  0.00      C     
ATOM   4650  O3A GDP C   1       3.808   2.295   0.909  0.00  0.00      C     
ATOM   4651  PA  GDP C   1       2.862   2.266   2.039  0.00  0.00      C     
ATOM   4652  O1A GDP C   1       3.229   3.510   2.738  0.00  0.00      C     
ATOM   4653  O2A GDP C   1       1.553   2.196   1.371  0.00  0.00      C     
ATOM   4654  O5' GDP C   1       2.778   1.154   3.187  0.00  0.00      C     
ATOM   4655  C5' GDP C   1       1.852   1.305   4.269  0.00  0.00      C     
ATOM   4656  H5' GDP C   1       2.070   2.213   4.832  0.00  0.00      C     
ATOM   4657 H5'' GDP C   1       0.862   1.491   3.842  0.00  0.00      C     
ATOM   4658  C4' GDP C   1       1.773   0.076   5.197  0.00  0.00      C     
ATOM   4659  H4' GDP C   1       1.700  -0.810   4.582  0.00  0.00      C     
ATOM   4660  O4' GDP C   1       2.907  -0.047   6.060  0.00  0.00      C     
ATOM   4661  C1' GDP C   1       2.503   0.173   7.410  0.00  0.00      C     
ATOM   4662  H1' GDP C   1       2.463  -0.783   7.929  0.00  0.00      C     
ATOM   4663  N9  GDP C   1       3.373   1.109   8.159  0.00  0.00      C     
ATOM   4664  C8  GDP C   1       3.511   1.203   9.524  0.00  0.00      C     
ATOM   4665  H8  GDP C   1       3.063   0.489  10.203  0.00  0.00      C     
ATOM   4666  N7  GDP C   1       4.190   2.243   9.931  0.00  0.00      C     
ATOM   4667  C5  GDP C   1       4.538   2.894   8.735  0.00  0.00      C     
ATOM   4668  C6  GDP C   1       5.238   4.127   8.472  0.00  0.00      C     
ATOM   4669  O6  GDP C   1       5.722   4.935   9.260  0.00  0.00      C     
ATOM   4670  N1  GDP C   1       5.342   4.447   7.135  0.00  0.00      C     
ATOM   4671  H1  GDP C   1       5.813   5.291   6.910  0.00  0.00      C     
ATOM   4672  N2  GDP C   1       4.823   4.186   4.955  0.00  0.00      C     
ATOM   4673  H21 GDP C   1       5.175   5.094   4.772  0.00  0.00      C     
ATOM   4674  H22 GDP C   1       4.200   3.729   4.272  0.00  0.00      C     
ATOM   4675  C2  GDP C   1       4.780   3.712   6.159  0.00  0.00      C     
ATOM   4676  N3  GDP C   1       4.139   2.579   6.342  0.00  0.00      C     
ATOM   4677  C4  GDP C   1       4.042   2.204   7.652  0.00  0.00      C     
ATOM   4678  C3' GDP C   1       0.527   0.119   6.090  0.00  0.00      C     
ATOM   4679  H3' GDP C   1      -0.259   0.745   5.663  0.00  0.00      C     
ATOM   4680  O3' GDP C   1       0.048  -1.200   6.348  0.00  0.00      C     
ATOM   4681 H3'' GDP C   1      -0.366  -1.533   5.523  0.00  0.00      C     
ATOM   4682  C2' GDP C   1       1.087   0.744   7.366  0.00  0.00      C     
ATOM   4683 H2'' GDP C   1       1.131   1.830   7.246  0.00  0.00      C     
ATOM   4684  O2' GDP C   1       0.335   0.387   8.520  0.00  0.00      C     
ATOM   4685  H2' GDP C   1      -0.295  -0.297   8.222  0.00  0.00      C     
END
