# Supplementary material for: Dataset of the AAC2 conformations in the c-, intermediate- and m-states obtained from free-energy simulations
Source: Data Brief. 2016 Apr 13;7:1355–7. doi: 10.1016/j.dib.2016.04.022 (PMC4845157; doi:10.1016/j.dib.2016.04.022)
Supplement: Supplementary file 2 — Supplementary material [file mmc2.zip › AAC_GDP_mbasin_min.pdb]

HEADER The conformation of AAC2 in the m-basin in the presence of GDP
CRYST1    1.000    1.000    1.000  90.00  90.00  90.00 P 1           1
ATOM      1  N   ASP A   3      31.565  -4.455  18.181  0.00  0.00      A     
ATOM      2  HT1 ASP A   3      31.956  -5.357  18.428  0.00  0.00      A     
ATOM      3  HT2 ASP A   3      30.911  -4.204  18.911  0.00  0.00      A     
ATOM      4  HT3 ASP A   3      32.308  -3.767  18.162  0.00  0.00      A     
ATOM      5  CA  ASP A   3      30.862  -4.534  16.886  0.00  0.00      A     
ATOM      6  HA  ASP A   3      30.035  -5.231  17.021  0.00  0.00      A     
ATOM      7  CB  ASP A   3      30.267  -3.171  16.482  0.00  0.00      A     
ATOM      8  HB1 ASP A   3      31.031  -2.566  15.991  0.00  0.00      A     
ATOM      9  HB2 ASP A   3      29.947  -2.645  17.384  0.00  0.00      A     
ATOM     10  CG  ASP A   3      29.044  -3.319  15.571  0.00  0.00      A     
ATOM     11  OD1 ASP A   3      28.567  -2.307  15.010  0.00  0.00      A     
ATOM     12  OD2 ASP A   3      28.525  -4.454  15.458  0.00  0.00      A     
ATOM     13  C   ASP A   3      31.769  -5.136  15.816  0.00  0.00      A     
ATOM     14  O   ASP A   3      32.893  -4.670  15.616  0.00  0.00      A     
ATOM     15  N   ALA A   4      31.308  -6.211  15.181  0.00  0.00      A     
ATOM     16  HN  ALA A   4      30.362  -6.510  15.387  0.00  0.00      A     
ATOM     17  CA  ALA A   4      32.031  -6.997  14.176  0.00  0.00      A     
ATOM     18  HA  ALA A   4      32.539  -6.311  13.502  0.00  0.00      A     
ATOM     19  CB  ALA A   4      33.114  -7.824  14.898  0.00  0.00      A     
ATOM     20  HB1 ALA A   4      33.780  -8.279  14.168  0.00  0.00      A     
ATOM     21  HB2 ALA A   4      32.663  -8.599  15.514  0.00  0.00      A     
ATOM     22  HB3 ALA A   4      33.722  -7.182  15.536  0.00  0.00      A     
ATOM     23  C   ALA A   4      31.069  -7.839  13.289  0.00  0.00      A     
ATOM     24  O   ALA A   4      29.899  -7.492  13.113  0.00  0.00      A     
ATOM     25  N   ALA A   5      31.554  -8.932  12.690  0.00  0.00      A     
ATOM     26  HN  ALA A   5      32.511  -9.184  12.899  0.00  0.00      A     
ATOM     27  CA  ALA A   5      30.887  -9.722  11.641  0.00  0.00      A     
ATOM     28  HA  ALA A   5      30.555  -9.017  10.876  0.00  0.00      A     
ATOM     29  CB  ALA A   5      31.978 -10.594  11.001  0.00  0.00      A     
ATOM     30  HB1 ALA A   5      32.357 -11.315  11.723  0.00  0.00      A     
ATOM     31  HB2 ALA A   5      32.796  -9.963  10.658  0.00  0.00      A     
ATOM     32  HB3 ALA A   5      31.580 -11.130  10.139  0.00  0.00      A     
ATOM     33  C   ALA A   5      29.607 -10.532  12.020  0.00  0.00      A     
ATOM     34  O   ALA A   5      29.396 -11.616  11.474  0.00  0.00      A     
ATOM     35  N   VAL A   6      28.731 -10.044  12.910  0.00  0.00      A     
ATOM     36  HN  VAL A   6      28.995  -9.175  13.358  0.00  0.00      A     
ATOM     37  CA  VAL A   6      27.327 -10.538  13.053  0.00  0.00      A     
ATOM     38  HA  VAL A   6      27.067 -11.088  12.148  0.00  0.00      A     
ATOM     39  CB  VAL A   6      27.110 -11.507  14.233  0.00  0.00      A     
ATOM     40  HB  VAL A   6      26.055 -11.780  14.255  0.00  0.00      A     
ATOM     41  CG1 VAL A   6      27.881 -12.813  14.074  0.00  0.00      A     
ATOM     42 HG11 VAL A   6      28.952 -12.625  14.101  0.00  0.00      A     
ATOM     43 HG12 VAL A   6      27.609 -13.280  13.130  0.00  0.00      A     
ATOM     44 HG13 VAL A   6      27.614 -13.482  14.889  0.00  0.00      A     
ATOM     45  CG2 VAL A   6      27.448 -10.910  15.599  0.00  0.00      A     
ATOM     46 HG21 VAL A   6      26.880 -11.435  16.366  0.00  0.00      A     
ATOM     47 HG22 VAL A   6      27.193  -9.854  15.642  0.00  0.00      A     
ATOM     48 HG23 VAL A   6      28.508 -11.034  15.804  0.00  0.00      A     
ATOM     49  C   VAL A   6      26.249  -9.452  13.153  0.00  0.00      A     
ATOM     50  O   VAL A   6      25.056  -9.768  13.139  0.00  0.00      A     
ATOM     51  N   SER A   7      26.610  -8.171  13.270  0.00  0.00      A     
ATOM     52  HN  SER A   7      27.596  -7.944  13.236  0.00  0.00      A     
ATOM     53  CA  SER A   7      25.635  -7.060  13.284  0.00  0.00      A     
ATOM     54  HA  SER A   7      24.962  -7.208  14.127  0.00  0.00      A     
ATOM     55  CB  SER A   7      26.326  -5.708  13.478  0.00  0.00      A     
ATOM     56  HB1 SER A   7      25.865  -4.947  12.847  0.00  0.00      A     
ATOM     57  HB2 SER A   7      27.381  -5.789  13.215  0.00  0.00      A     
ATOM     58  OG  SER A   7      26.197  -5.317  14.831  0.00  0.00      A     
ATOM     59  HG1 SER A   7      27.033  -4.834  15.056  0.00  0.00      A     
ATOM     60  C   SER A   7      24.738  -6.996  12.044  0.00  0.00      A     
ATOM     61  O   SER A   7      23.559  -6.680  12.178  0.00  0.00      A     
ATOM     62  N   PHE A   8      25.223  -7.363  10.853  0.00  0.00      A     
ATOM     63  HN  PHE A   8      26.207  -7.613  10.796  0.00  0.00      A     
ATOM     64  CA  PHE A   8      24.434  -7.307   9.607  0.00  0.00      A     
ATOM     65  HA  PHE A   8      23.813  -6.414   9.688  0.00  0.00      A     
ATOM     66  CB  PHE A   8      25.348  -7.031   8.395  0.00  0.00      A     
ATOM     67  HB1 PHE A   8      25.976  -6.185   8.663  0.00  0.00      A     
ATOM     68  HB2 PHE A   8      24.701  -6.680   7.593  0.00  0.00      A     
ATOM     69  CG  PHE A   8      26.252  -8.078   7.747  0.00  0.00      A     
ATOM     70  CD1 PHE A   8      26.033  -9.471   7.820  0.00  0.00      A     
ATOM     71  HD1 PHE A   8      25.285  -9.890   8.471  0.00  0.00      A     
ATOM     72  CE1 PHE A   8      26.773 -10.347   7.004  0.00  0.00      A     
ATOM     73  HE1 PHE A   8      26.579 -11.408   7.038  0.00  0.00      A     
ATOM     74  CZ  PHE A   8      27.768  -9.856   6.144  0.00  0.00      A     
ATOM     75  HZ  PHE A   8      28.334 -10.536   5.521  0.00  0.00      A     
ATOM     76  CE2 PHE A   8      28.021  -8.478   6.099  0.00  0.00      A     
ATOM     77  HE2 PHE A   8      28.777  -8.086   5.435  0.00  0.00      A     
ATOM     78  CD2 PHE A   8      27.264  -7.600   6.890  0.00  0.00      A     
ATOM     79  HD2 PHE A   8      27.442  -6.538   6.813  0.00  0.00      A     
ATOM     80  C   PHE A   8      23.402  -8.438   9.392  0.00  0.00      A     
ATOM     81  O   PHE A   8      23.022  -8.700   8.252  0.00  0.00      A     
ATOM     82  N   ALA A   9      22.960  -9.139  10.445  0.00  0.00      A     
ATOM     83  HN  ALA A   9      23.321  -8.889  11.354  0.00  0.00      A     
ATOM     84  CA  ALA A   9      22.179 -10.379  10.315  0.00  0.00      A     
ATOM     85  HA  ALA A   9      21.866 -10.500   9.277  0.00  0.00      A     
ATOM     86  CB  ALA A   9      23.136 -11.537  10.598  0.00  0.00      A     
ATOM     87  HB1 ALA A   9      22.606 -12.482  10.489  0.00  0.00      A     
ATOM     88  HB2 ALA A   9      23.555 -11.451  11.600  0.00  0.00      A     
ATOM     89  HB3 ALA A   9      23.954 -11.512   9.879  0.00  0.00      A     
ATOM     90  C   ALA A   9      20.858 -10.436  11.127  0.00  0.00      A     
ATOM     91  O   ALA A   9      19.795 -10.364  10.504  0.00  0.00      A     
ATOM     92  N   LYS A  10      20.893 -10.493  12.474  0.00  0.00      A     
ATOM     93  HN  LYS A  10      21.813 -10.585  12.883  0.00  0.00      A     
ATOM     94  CA  LYS A  10      19.723 -10.662  13.394  0.00  0.00      A     
ATOM     95  HA  LYS A  10      19.453 -11.717  13.411  0.00  0.00      A     
ATOM     96  CB  LYS A  10      20.099 -10.255  14.833  0.00  0.00      A     
ATOM     97  HB1 LYS A  10      19.232 -10.427  15.473  0.00  0.00      A     
ATOM     98  HB2 LYS A  10      20.326  -9.190  14.863  0.00  0.00      A     
ATOM     99  CG  LYS A  10      21.285 -11.033  15.414  0.00  0.00      A     
ATOM    100  HG1 LYS A  10      22.179 -10.853  14.817  0.00  0.00      A     
ATOM    101  HG2 LYS A  10      21.051 -12.093  15.402  0.00  0.00      A     
ATOM    102  CD  LYS A  10      21.562 -10.623  16.860  0.00  0.00      A     
ATOM    103  HD1 LYS A  10      20.649 -10.718  17.442  0.00  0.00      A     
ATOM    104  HD2 LYS A  10      21.889  -9.587  16.897  0.00  0.00      A     
ATOM    105  CE  LYS A  10      22.647 -11.522  17.450  0.00  0.00      A     
ATOM    106  HE1 LYS A  10      23.556 -11.432  16.847  0.00  0.00      A     
ATOM    107  HE2 LYS A  10      22.310 -12.562  17.396  0.00  0.00      A     
ATOM    108  NZ  LYS A  10      22.922 -11.149  18.852  0.00  0.00      A     
ATOM    109  HZ1 LYS A  10      23.620 -11.753  19.276  0.00  0.00      A     
ATOM    110  HZ2 LYS A  10      22.070 -11.206  19.404  0.00  0.00      A     
ATOM    111  HZ3 LYS A  10      23.286 -10.203  18.911  0.00  0.00      A     
ATOM    112  C   LYS A  10      18.438  -9.919  12.990  0.00  0.00      A     
ATOM    113  O   LYS A  10      17.358 -10.505  12.995  0.00  0.00      A     
ATOM    114  N   ASP A  11      18.622  -8.676  12.553  0.00  0.00      A     
ATOM    115  HN  ASP A  11      19.576  -8.356  12.671  0.00  0.00      A     
ATOM    116  CA  ASP A  11      17.719  -7.719  11.880  0.00  0.00      A     
ATOM    117  HA  ASP A  11      17.020  -7.317  12.615  0.00  0.00      A     
ATOM    118  CB  ASP A  11      18.673  -6.597  11.439  0.00  0.00      A     
ATOM    119  HB1 ASP A  11      19.503  -7.054  10.899  0.00  0.00      A     
ATOM    120  HB2 ASP A  11      19.079  -6.123  12.332  0.00  0.00      A     
ATOM    121  CG  ASP A  11      18.074  -5.504  10.567  0.00  0.00      A     
ATOM    122  OD1 ASP A  11      18.422  -5.436   9.360  0.00  0.00      A     
ATOM    123  OD2 ASP A  11      17.313  -4.679  11.102  0.00  0.00      A     
ATOM    124  C   ASP A  11      16.849  -8.231  10.700  0.00  0.00      A     
ATOM    125  O   ASP A  11      15.988  -7.503  10.205  0.00  0.00      A     
ATOM    126  N   PHE A  12      17.059  -9.457  10.224  0.00  0.00      A     
ATOM    127  HN  PHE A  12      17.858  -9.961  10.590  0.00  0.00      A     
ATOM    128  CA  PHE A  12      16.206 -10.128   9.227  0.00  0.00      A     
ATOM    129  HA  PHE A  12      15.212  -9.681   9.279  0.00  0.00      A     
ATOM    130  CB  PHE A  12      16.797  -9.863   7.827  0.00  0.00      A     
ATOM    131  HB1 PHE A  12      17.660 -10.514   7.687  0.00  0.00      A     
ATOM    132  HB2 PHE A  12      17.162  -8.836   7.785  0.00  0.00      A     
ATOM    133  CG  PHE A  12      15.832 -10.037   6.667  0.00  0.00      A     
ATOM    134  CD1 PHE A  12      16.036 -11.052   5.713  0.00  0.00      A     
ATOM    135  HD1 PHE A  12      16.886 -11.710   5.804  0.00  0.00      A     
ATOM    136  CE1 PHE A  12      15.134 -11.221   4.647  0.00  0.00      A     
ATOM    137  HE1 PHE A  12      15.291 -12.012   3.926  0.00  0.00      A     
ATOM    138  CZ  PHE A  12      14.024 -10.368   4.526  0.00  0.00      A     
ATOM    139  HZ  PHE A  12      13.321 -10.503   3.715  0.00  0.00      A     
ATOM    140  CE2 PHE A  12      13.830  -9.336   5.460  0.00  0.00      A     
ATOM    141  HE2 PHE A  12      12.981  -8.673   5.361  0.00  0.00      A     
ATOM    142  CD2 PHE A  12      14.735  -9.166   6.523  0.00  0.00      A     
ATOM    143  HD2 PHE A  12      14.582  -8.371   7.239  0.00  0.00      A     
ATOM    144  C   PHE A  12      16.013 -11.633   9.529  0.00  0.00      A     
ATOM    145  O   PHE A  12      15.594 -12.411   8.669  0.00  0.00      A     
ATOM    146  N   LEU A  13      16.337 -12.066  10.755  0.00  0.00      A     
ATOM    147  HN  LEU A  13      16.631 -11.360  11.423  0.00  0.00      A     
ATOM    148  CA  LEU A  13      16.478 -13.480  11.142  0.00  0.00      A     
ATOM    149  HA  LEU A  13      16.045 -14.085  10.349  0.00  0.00      A     
ATOM    150  CB  LEU A  13      17.987 -13.799  11.213  0.00  0.00      A     
ATOM    151  HB1 LEU A  13      18.415 -13.268  12.062  0.00  0.00      A     
ATOM    152  HB2 LEU A  13      18.457 -13.398  10.319  0.00  0.00      A     
ATOM    153  CG  LEU A  13      18.381 -15.287  11.326  0.00  0.00      A     
ATOM    154  HG  LEU A  13      18.110 -15.654  12.314  0.00  0.00      A     
ATOM    155  CD1 LEU A  13      17.745 -16.183  10.266  0.00  0.00      A     
ATOM    156 HD11 LEU A  13      16.665 -16.162  10.342  0.00  0.00      A     
ATOM    157 HD12 LEU A  13      18.080 -17.211  10.405  0.00  0.00      A     
ATOM    158 HD13 LEU A  13      18.037 -15.848   9.276  0.00  0.00      A     
ATOM    159  CD2 LEU A  13      19.886 -15.437  11.139  0.00  0.00      A     
ATOM    160 HD21 LEU A  13      20.178 -16.468  11.335  0.00  0.00      A     
ATOM    161 HD22 LEU A  13      20.405 -14.782  11.831  0.00  0.00      A     
ATOM    162 HD23 LEU A  13      20.163 -15.163  10.121  0.00  0.00      A     
ATOM    163  C   LEU A  13      15.711 -13.883  12.418  0.00  0.00      A     
ATOM    164  O   LEU A  13      15.483 -15.079  12.618  0.00  0.00      A     
ATOM    165  N   ALA A  14      15.220 -12.930  13.222  0.00  0.00      A     
ATOM    166  HN  ALA A  14      15.438 -11.963  13.013  0.00  0.00      A     
ATOM    167  CA  ALA A  14      14.111 -13.192  14.158  0.00  0.00      A     
ATOM    168  HA  ALA A  14      14.394 -13.994  14.841  0.00  0.00      A     
ATOM    169  CB  ALA A  14      13.864 -11.919  14.981  0.00  0.00      A     
ATOM    170  HB1 ALA A  14      13.594 -11.089  14.327  0.00  0.00      A     
ATOM    171  HB2 ALA A  14      14.762 -11.652  15.539  0.00  0.00      A     
ATOM    172  HB3 ALA A  14      13.052 -12.091  15.688  0.00  0.00      A     
ATOM    173  C   ALA A  14      12.840 -13.659  13.405  0.00  0.00      A     
ATOM    174  O   ALA A  14      12.222 -14.672  13.756  0.00  0.00      A     
ATOM    175  N   GLY A  15      12.549 -13.006  12.273  0.00  0.00      A     
ATOM    176  HN  GLY A  15      13.017 -12.112  12.126  0.00  0.00      A     
ATOM    177  CA  GLY A  15      11.527 -13.441  11.315  0.00  0.00      A     
ATOM    178  HA1 GLY A  15      10.557 -13.332  11.787  0.00  0.00      A     
ATOM    179  HA2 GLY A  15      11.673 -14.501  11.109  0.00  0.00      A     
ATOM    180  C   GLY A  15      11.475 -12.725   9.956  0.00  0.00      A     
ATOM    181  O   GLY A  15      10.574 -13.011   9.174  0.00  0.00      A     
ATOM    182  N   GLY A  16      12.397 -11.820   9.615  0.00  0.00      A     
ATOM    183  HN  GLY A  16      13.013 -11.469  10.346  0.00  0.00      A     
ATOM    184  CA  GLY A  16      12.457 -11.168   8.290  0.00  0.00      A     
ATOM    185  HA1 GLY A  16      13.383 -10.603   8.228  0.00  0.00      A     
ATOM    186  HA2 GLY A  16      11.626 -10.471   8.187  0.00  0.00      A     
ATOM    187  C   GLY A  16      12.419 -12.140   7.097  0.00  0.00      A     
ATOM    188  O   GLY A  16      11.585 -12.007   6.204  0.00  0.00      A     
ATOM    189  N   VAL A  17      13.219 -13.208   7.143  0.00  0.00      A     
ATOM    190  HN  VAL A  17      13.943 -13.199   7.854  0.00  0.00      A     
ATOM    191  CA  VAL A  17      13.177 -14.344   6.185  0.00  0.00      A     
ATOM    192  HA  VAL A  17      13.285 -13.920   5.187  0.00  0.00      A     
ATOM    193  CB  VAL A  17      14.338 -15.334   6.379  0.00  0.00      A     
ATOM    194  HB  VAL A  17      14.136 -16.242   5.814  0.00  0.00      A     
ATOM    195  CG1 VAL A  17      15.611 -14.731   5.797  0.00  0.00      A     
ATOM    196 HG11 VAL A  17      15.838 -13.793   6.295  0.00  0.00      A     
ATOM    197 HG12 VAL A  17      15.478 -14.544   4.731  0.00  0.00      A     
ATOM    198 HG13 VAL A  17      16.432 -15.431   5.924  0.00  0.00      A     
ATOM    199  CG2 VAL A  17      14.565 -15.723   7.843  0.00  0.00      A     
ATOM    200 HG21 VAL A  17      13.655 -16.157   8.256  0.00  0.00      A     
ATOM    201 HG22 VAL A  17      14.857 -14.862   8.438  0.00  0.00      A     
ATOM    202 HG23 VAL A  17      15.361 -16.464   7.897  0.00  0.00      A     
ATOM    203  C   VAL A  17      11.868 -15.141   6.121  0.00  0.00      A     
ATOM    204  O   VAL A  17      11.676 -15.904   5.173  0.00  0.00      A     
ATOM    205  N   ALA A  18      10.903 -14.936   7.023  0.00  0.00      A     
ATOM    206  HN  ALA A  18      11.051 -14.276   7.776  0.00  0.00      A     
ATOM    207  CA  ALA A  18       9.543 -15.434   6.793  0.00  0.00      A     
ATOM    208  HA  ALA A  18       9.615 -16.513   6.651  0.00  0.00      A     
ATOM    209  CB  ALA A  18       8.678 -15.201   8.037  0.00  0.00      A     
ATOM    210  HB1 ALA A  18       9.189 -15.589   8.920  0.00  0.00      A     
ATOM    211  HB2 ALA A  18       7.727 -15.720   7.933  0.00  0.00      A     
ATOM    212  HB3 ALA A  18       8.475 -14.143   8.180  0.00  0.00      A     
ATOM    213  C   ALA A  18       8.934 -14.856   5.492  0.00  0.00      A     
ATOM    214  O   ALA A  18       8.362 -15.608   4.705  0.00  0.00      A     
ATOM    215  N   ALA A  19       9.192 -13.585   5.157  0.00  0.00      A     
ATOM    216  HN  ALA A  19       9.662 -12.996   5.839  0.00  0.00      A     
ATOM    217  CA  ALA A  19       8.887 -12.977   3.853  0.00  0.00      A     
ATOM    218  HA  ALA A  19       7.820 -13.086   3.673  0.00  0.00      A     
ATOM    219  CB  ALA A  19       9.180 -11.474   3.947  0.00  0.00      A     
ATOM    220  HB1 ALA A  19      10.249 -11.308   4.088  0.00  0.00      A     
ATOM    221  HB2 ALA A  19       8.637 -11.038   4.786  0.00  0.00      A     
ATOM    222  HB3 ALA A  19       8.866 -10.978   3.029  0.00  0.00      A     
ATOM    223  C   ALA A  19       9.613 -13.613   2.636  0.00  0.00      A     
ATOM    224  O   ALA A  19       9.246 -13.331   1.493  0.00  0.00      A     
ATOM    225  N   ALA A  20      10.608 -14.478   2.867  0.00  0.00      A     
ATOM    226  HN  ALA A  20      10.850 -14.657   3.832  0.00  0.00      A     
ATOM    227  CA  ALA A  20      11.442 -15.121   1.846  0.00  0.00      A     
ATOM    228  HA  ALA A  20      11.246 -14.673   0.874  0.00  0.00      A     
ATOM    229  CB  ALA A  20      12.907 -14.850   2.219  0.00  0.00      A     
ATOM    230  HB1 ALA A  20      13.137 -15.260   3.200  0.00  0.00      A     
ATOM    231  HB2 ALA A  20      13.103 -13.777   2.222  0.00  0.00      A     
ATOM    232  HB3 ALA A  20      13.569 -15.332   1.501  0.00  0.00      A     
ATOM    233  C   ALA A  20      11.185 -16.630   1.660  0.00  0.00      A     
ATOM    234  O   ALA A  20      11.278 -17.118   0.535  0.00  0.00      A     
ATOM    235  N   ILE A  21      10.841 -17.371   2.722  0.00  0.00      A     
ATOM    236  HN  ILE A  21      10.912 -16.921   3.629  0.00  0.00      A     
ATOM    237  CA  ILE A  21      10.630 -18.841   2.667  0.00  0.00      A     
ATOM    238  HA  ILE A  21      10.339 -19.084   1.645  0.00  0.00      A     
ATOM    239  CB  ILE A  21      11.973 -19.565   2.938  0.00  0.00      A     
ATOM    240  HB  ILE A  21      12.751 -19.001   2.420  0.00  0.00      A     
ATOM    241  CG2 ILE A  21      12.324 -19.547   4.433  0.00  0.00      A     
ATOM    242 HG21 ILE A  21      13.323 -19.953   4.584  0.00  0.00      A     
ATOM    243 HG22 ILE A  21      11.620 -20.143   5.009  0.00  0.00      A     
ATOM    244 HG23 ILE A  21      12.319 -18.523   4.805  0.00  0.00      A     
ATOM    245  CG1 ILE A  21      11.994 -20.991   2.341  0.00  0.00      A     
ATOM    246 HG11 ILE A  21      11.590 -20.957   1.329  0.00  0.00      A     
ATOM    247 HG12 ILE A  21      11.375 -21.664   2.932  0.00  0.00      A     
ATOM    248  CD  ILE A  21      13.399 -21.594   2.258  0.00  0.00      A     
ATOM    249  HD1 ILE A  21      13.799 -21.759   3.257  0.00  0.00      A     
ATOM    250  HD2 ILE A  21      14.056 -20.926   1.701  0.00  0.00      A     
ATOM    251  HD3 ILE A  21      13.350 -22.554   1.744  0.00  0.00      A     
ATOM    252  C   ILE A  21       9.464 -19.366   3.532  0.00  0.00      A     
ATOM    253  O   ILE A  21       9.279 -20.577   3.666  0.00  0.00      A     
ATOM    254  N   SER A  22       8.630 -18.477   4.081  0.00  0.00      A     
ATOM    255  HN  SER A  22       8.880 -17.500   3.999  0.00  0.00      A     
ATOM    256  CA  SER A  22       7.404 -18.825   4.846  0.00  0.00      A     
ATOM    257  HA  SER A  22       7.233 -19.897   4.780  0.00  0.00      A     
ATOM    258  CB  SER A  22       7.550 -18.479   6.328  0.00  0.00      A     
ATOM    259  HB1 SER A  22       6.681 -18.842   6.875  0.00  0.00      A     
ATOM    260  HB2 SER A  22       7.600 -17.399   6.445  0.00  0.00      A     
ATOM    261  OG  SER A  22       8.718 -19.075   6.854  0.00  0.00      A     
ATOM    262  HG1 SER A  22       8.563 -20.041   6.840  0.00  0.00      A     
ATOM    263  C   SER A  22       6.132 -18.158   4.314  0.00  0.00      A     
ATOM    264  O   SER A  22       5.035 -18.697   4.440  0.00  0.00      A     
ATOM    265  N   LYS A  23       6.282 -17.028   3.618  0.00  0.00      A     
ATOM    266  HN  LYS A  23       7.190 -16.583   3.691  0.00  0.00      A     
ATOM    267  CA  LYS A  23       5.284 -16.376   2.757  0.00  0.00      A     
ATOM    268  HA  LYS A  23       4.396 -16.131   3.344  0.00  0.00      A     
ATOM    269  CB  LYS A  23       5.927 -15.084   2.231  0.00  0.00      A     
ATOM    270  HB1 LYS A  23       6.729 -15.346   1.536  0.00  0.00      A     
ATOM    271  HB2 LYS A  23       6.383 -14.564   3.070  0.00  0.00      A     
ATOM    272  CG  LYS A  23       4.961 -14.111   1.536  0.00  0.00      A     
ATOM    273  HG1 LYS A  23       4.111 -13.893   2.183  0.00  0.00      A     
ATOM    274  HG2 LYS A  23       4.598 -14.559   0.614  0.00  0.00      A     
ATOM    275  CD  LYS A  23       5.715 -12.813   1.214  0.00  0.00      A     
ATOM    276  HD1 LYS A  23       6.729 -13.075   0.931  0.00  0.00      A     
ATOM    277  HD2 LYS A  23       5.762 -12.184   2.104  0.00  0.00      A     
ATOM    278  CE  LYS A  23       5.077 -12.037   0.059  0.00  0.00      A     
ATOM    279  HE1 LYS A  23       4.155 -11.558   0.403  0.00  0.00      A     
ATOM    280  HE2 LYS A  23       4.805 -12.741  -0.733  0.00  0.00      A     
ATOM    281  NZ  LYS A  23       6.011 -11.020  -0.480  0.00  0.00      A     
ATOM    282  HZ1 LYS A  23       6.271 -10.345   0.217  0.00  0.00      A     
ATOM    283  HZ2 LYS A  23       5.547 -10.485  -1.223  0.00  0.00      A     
ATOM    284  HZ3 LYS A  23       6.843 -11.459  -0.870  0.00  0.00      A     
ATOM    285  C   LYS A  23       4.808 -17.259   1.605  0.00  0.00      A     
ATOM    286  O   LYS A  23       3.704 -17.067   1.116  0.00  0.00      A     
ATOM    287  N   THR A  24       5.602 -18.242   1.172  0.00  0.00      A     
ATOM    288  HN  THR A  24       6.505 -18.342   1.611  0.00  0.00      A     
ATOM    289  CA  THR A  24       5.328 -19.078  -0.021  0.00  0.00      A     
ATOM    290  HA  THR A  24       5.236 -18.392  -0.861  0.00  0.00      A     
ATOM    291  CB  THR A  24       6.459 -20.070  -0.362  0.00  0.00      A     
ATOM    292  HB  THR A  24       6.186 -21.077  -0.045  0.00  0.00      A     
ATOM    293  CG2 THR A  24       6.718 -20.056  -1.863  0.00  0.00      A     
ATOM    294 HG21 THR A  24       7.579 -20.672  -2.099  0.00  0.00      A     
ATOM    295 HG22 THR A  24       6.925 -19.039  -2.195  0.00  0.00      A     
ATOM    296 HG23 THR A  24       5.855 -20.444  -2.399  0.00  0.00      A     
ATOM    297  OG1 THR A  24       7.688 -19.739   0.241  0.00  0.00      A     
ATOM    298  HG1 THR A  24       8.307 -20.445  -0.041  0.00  0.00      A     
ATOM    299  C   THR A  24       4.016 -19.863   0.011  0.00  0.00      A     
ATOM    300  O   THR A  24       3.531 -20.267  -1.044  0.00  0.00      A     
ATOM    301  N   ALA A  25       3.391 -20.051   1.173  0.00  0.00      A     
ATOM    302  HN  ALA A  25       3.886 -19.818   2.025  0.00  0.00      A     
ATOM    303  CA  ALA A  25       2.012 -20.533   1.285  0.00  0.00      A     
ATOM    304  HA  ALA A  25       1.942 -21.501   0.786  0.00  0.00      A     
ATOM    305  CB  ALA A  25       1.717 -20.744   2.773  0.00  0.00      A     
ATOM    306  HB1 ALA A  25       0.719 -21.169   2.896  0.00  0.00      A     
ATOM    307  HB2 ALA A  25       1.762 -19.794   3.305  0.00  0.00      A     
ATOM    308  HB3 ALA A  25       2.448 -21.431   3.203  0.00  0.00      A     
ATOM    309  C   ALA A  25       0.966 -19.595   0.627  0.00  0.00      A     
ATOM    310  O   ALA A  25       0.027 -20.080  -0.007  0.00  0.00      A     
ATOM    311  N   VAL A  26       1.168 -18.271   0.705  0.00  0.00      A     
ATOM    312  HN  VAL A  26       1.997 -17.979   1.213  0.00  0.00      A     
ATOM    313  CA  VAL A  26       0.220 -17.192   0.307  0.00  0.00      A     
ATOM    314  HA  VAL A  26      -0.637 -17.636  -0.190  0.00  0.00      A     
ATOM    315  CB  VAL A  26      -0.340 -16.441   1.524  0.00  0.00      A     
ATOM    316  HB  VAL A  26      -1.038 -15.688   1.161  0.00  0.00      A     
ATOM    317  CG1 VAL A  26      -1.115 -17.379   2.453  0.00  0.00      A     
ATOM    318 HG11 VAL A  26      -1.594 -16.800   3.242  0.00  0.00      A     
ATOM    319 HG12 VAL A  26      -0.445 -18.107   2.910  0.00  0.00      A     
ATOM    320 HG13 VAL A  26      -1.887 -17.900   1.890  0.00  0.00      A     
ATOM    321  CG2 VAL A  26       0.759 -15.741   2.327  0.00  0.00      A     
ATOM    322 HG21 VAL A  26       1.279 -15.016   1.702  0.00  0.00      A     
ATOM    323 HG22 VAL A  26       1.474 -16.467   2.712  0.00  0.00      A     
ATOM    324 HG23 VAL A  26       0.312 -15.222   3.171  0.00  0.00      A     
ATOM    325  C   VAL A  26       0.774 -16.164  -0.691  0.00  0.00      A     
ATOM    326  O   VAL A  26       0.013 -15.418  -1.300  0.00  0.00      A     
ATOM    327  N   ALA A  27       2.075 -16.206  -0.978  0.00  0.00      A     
ATOM    328  HN  ALA A  27       2.658 -16.770  -0.376  0.00  0.00      A     
ATOM    329  CA  ALA A  27       2.728 -15.487  -2.076  0.00  0.00      A     
ATOM    330  HA  ALA A  27       2.745 -14.430  -1.806  0.00  0.00      A     
ATOM    331  CB  ALA A  27       4.180 -15.966  -2.158  0.00  0.00      A     
ATOM    332  HB1 ALA A  27       4.213 -17.008  -2.478  0.00  0.00      A     
ATOM    333  HB2 ALA A  27       4.673 -15.871  -1.193  0.00  0.00      A     
ATOM    334  HB3 ALA A  27       4.717 -15.354  -2.884  0.00  0.00      A     
ATOM    335  C   ALA A  27       2.040 -15.565  -3.467  0.00  0.00      A     
ATOM    336  O   ALA A  27       2.127 -14.573  -4.201  0.00  0.00      A     
ATOM    337  N   PRO A  28       1.307 -16.646  -3.846  0.00  0.00      A     
ATOM    338  CD  PRO A  28       1.262 -17.974  -3.244  0.00  0.00      A     
ATOM    339  HD1 PRO A  28       0.603 -17.976  -2.380  0.00  0.00      A     
ATOM    340  HD2 PRO A  28       2.255 -18.313  -2.960  0.00  0.00      A     
ATOM    341  CG  PRO A  28       0.632 -18.890  -4.291  0.00  0.00      A     
ATOM    342  HG1 PRO A  28       1.385 -19.204  -5.013  0.00  0.00      A     
ATOM    343  HG2 PRO A  28       0.141 -19.751  -3.838  0.00  0.00      A     
ATOM    344  CB  PRO A  28      -0.362 -17.954  -4.966  0.00  0.00      A     
ATOM    345  HB1 PRO A  28      -0.638 -18.303  -5.962  0.00  0.00      A     
ATOM    346  HB2 PRO A  28      -1.247 -17.841  -4.335  0.00  0.00      A     
ATOM    347  CA  PRO A  28       0.430 -16.645  -5.018  0.00  0.00      A     
ATOM    348  HA  PRO A  28       1.060 -16.679  -5.905  0.00  0.00      A     
ATOM    349  C   PRO A  28      -0.488 -15.423  -5.124  0.00  0.00      A     
ATOM    350  O   PRO A  28      -0.697 -14.950  -6.234  0.00  0.00      A     
ATOM    351  N   ILE A  29      -0.961 -14.855  -4.005  0.00  0.00      A     
ATOM    352  HN  ILE A  29      -0.721 -15.280  -3.114  0.00  0.00      A     
ATOM    353  CA  ILE A  29      -1.747 -13.605  -3.975  0.00  0.00      A     
ATOM    354  HA  ILE A  29      -2.606 -13.720  -4.630  0.00  0.00      A     
ATOM    355  CB  ILE A  29      -2.287 -13.326  -2.556  0.00  0.00      A     
ATOM    356  HB  ILE A  29      -1.441 -13.188  -1.882  0.00  0.00      A     
ATOM    357  CG2 ILE A  29      -3.107 -12.025  -2.552  0.00  0.00      A     
ATOM    358 HG21 ILE A  29      -3.620 -11.923  -1.600  0.00  0.00      A     
ATOM    359 HG22 ILE A  29      -3.848 -12.042  -3.352  0.00  0.00      A     
ATOM    360 HG23 ILE A  29      -2.458 -11.158  -2.678  0.00  0.00      A     
ATOM    361  CG1 ILE A  29      -3.137 -14.490  -1.997  0.00  0.00      A     
ATOM    362 HG11 ILE A  29      -3.483 -14.214  -1.001  0.00  0.00      A     
ATOM    363 HG12 ILE A  29      -2.510 -15.372  -1.875  0.00  0.00      A     
ATOM    364  CD  ILE A  29      -4.352 -14.893  -2.844  0.00  0.00      A     
ATOM    365  HD1 ILE A  29      -4.880 -15.699  -2.337  0.00  0.00      A     
ATOM    366  HD2 ILE A  29      -4.035 -15.251  -3.823  0.00  0.00      A     
ATOM    367  HD3 ILE A  29      -5.032 -14.049  -2.963  0.00  0.00      A     
ATOM    368  C   ILE A  29      -0.965 -12.394  -4.506  0.00  0.00      A     
ATOM    369  O   ILE A  29      -1.427 -11.721  -5.422  0.00  0.00      A     
ATOM    370  N   GLU A  30       0.245 -12.138  -3.998  0.00  0.00      A     
ATOM    371  HN  GLU A  30       0.593 -12.765  -3.287  0.00  0.00      A     
ATOM    372  CA  GLU A  30       1.135 -11.069  -4.501  0.00  0.00      A     
ATOM    373  HA  GLU A  30       0.610 -10.115  -4.437  0.00  0.00      A     
ATOM    374  CB  GLU A  30       2.379 -10.996  -3.599  0.00  0.00      A     
ATOM    375  HB1 GLU A  30       2.989 -11.890  -3.743  0.00  0.00      A     
ATOM    376  HB2 GLU A  30       2.048 -10.980  -2.561  0.00  0.00      A     
ATOM    377  CG  GLU A  30       3.243  -9.752  -3.847  0.00  0.00      A     
ATOM    378  HG1 GLU A  30       2.618  -8.859  -3.767  0.00  0.00      A     
ATOM    379  HG2 GLU A  30       3.657  -9.792  -4.857  0.00  0.00      A     
ATOM    380  CD  GLU A  30       4.377  -9.680  -2.816  0.00  0.00      A     
ATOM    381  OE1 GLU A  30       5.560  -9.924  -3.155  0.00  0.00      A     
ATOM    382  OE2 GLU A  30       4.111  -9.461  -1.618  0.00  0.00      A     
ATOM    383  C   GLU A  30       1.521 -11.274  -5.981  0.00  0.00      A     
ATOM    384  O   GLU A  30       1.496 -10.340  -6.786  0.00  0.00      A     
ATOM    385  N   ARG A  31       1.780 -12.532  -6.361  0.00  0.00      A     
ATOM    386  HN  ARG A  31       1.794 -13.230  -5.620  0.00  0.00      A     
ATOM    387  CA  ARG A  31       1.989 -12.987  -7.747  0.00  0.00      A     
ATOM    388  HA  ARG A  31       2.813 -12.414  -8.176  0.00  0.00      A     
ATOM    389  CB  ARG A  31       2.408 -14.468  -7.676  0.00  0.00      A     
ATOM    390  HB1 ARG A  31       1.799 -14.961  -6.925  0.00  0.00      A     
ATOM    391  HB2 ARG A  31       3.442 -14.523  -7.329  0.00  0.00      A     
ATOM    392  CG  ARG A  31       2.269 -15.288  -8.961  0.00  0.00      A     
ATOM    393  HG1 ARG A  31       1.224 -15.291  -9.274  0.00  0.00      A     
ATOM    394  HG2 ARG A  31       2.547 -16.317  -8.742  0.00  0.00      A     
ATOM    395  CD  ARG A  31       3.143 -14.783 -10.109  0.00  0.00      A     
ATOM    396  HD1 ARG A  31       4.196 -14.921  -9.851  0.00  0.00      A     
ATOM    397  HD2 ARG A  31       2.964 -13.719 -10.264  0.00  0.00      A     
ATOM    398  NE  ARG A  31       2.824 -15.544 -11.325  0.00  0.00      A     
ATOM    399  HE  ARG A  31       2.686 -16.541 -11.242  0.00  0.00      A     
ATOM    400  CZ  ARG A  31       2.656 -15.108 -12.542  0.00  0.00      A     
ATOM    401  NH1 ARG A  31       2.784 -13.886 -12.890  0.00  0.00      A     
ATOM    402 HH11 ARG A  31       2.845 -13.700 -13.884  0.00  0.00      A     
ATOM    403 HH12 ARG A  31       3.075 -13.216 -12.212  0.00  0.00      A     
ATOM    404  NH2 ARG A  31       2.357 -15.947 -13.458  0.00  0.00      A     
ATOM    405 HH21 ARG A  31       2.186 -15.637 -14.411  0.00  0.00      A     
ATOM    406 HH22 ARG A  31       2.226 -16.908 -13.197  0.00  0.00      A     
ATOM    407  C   ARG A  31       0.792 -12.716  -8.676  0.00  0.00      A     
ATOM    408  O   ARG A  31       1.008 -12.192  -9.769  0.00  0.00      A     
ATOM    409  N   VAL A  32      -0.449 -13.033  -8.284  0.00  0.00      A     
ATOM    410  HN  VAL A  32      -0.559 -13.507  -7.391  0.00  0.00      A     
ATOM    411  CA  VAL A  32      -1.648 -12.760  -9.122  0.00  0.00      A     
ATOM    412  HA  VAL A  32      -1.362 -12.975 -10.144  0.00  0.00      A     
ATOM    413  CB  VAL A  32      -2.870 -13.663  -8.863  0.00  0.00      A     
ATOM    414  HB  VAL A  32      -3.640 -13.375  -9.578  0.00  0.00      A     
ATOM    415  CG1 VAL A  32      -2.526 -15.130  -9.141  0.00  0.00      A     
ATOM    416 HG11 VAL A  32      -2.244 -15.249 -10.186  0.00  0.00      A     
ATOM    417 HG12 VAL A  32      -3.394 -15.753  -8.932  0.00  0.00      A     
ATOM    418 HG13 VAL A  32      -1.706 -15.459  -8.506  0.00  0.00      A     
ATOM    419  CG2 VAL A  32      -3.495 -13.540  -7.474  0.00  0.00      A     
ATOM    420 HG21 VAL A  32      -2.844 -13.983  -6.734  0.00  0.00      A     
ATOM    421 HG22 VAL A  32      -4.448 -14.070  -7.455  0.00  0.00      A     
ATOM    422 HG23 VAL A  32      -3.665 -12.498  -7.215  0.00  0.00      A     
ATOM    423  C   VAL A  32      -2.088 -11.295  -9.109  0.00  0.00      A     
ATOM    424  O   VAL A  32      -2.589 -10.804 -10.118  0.00  0.00      A     
ATOM    425  N   LYS A  33      -1.833 -10.568  -8.014  0.00  0.00      A     
ATOM    426  HN  LYS A  33      -1.490 -11.075  -7.200  0.00  0.00      A     
ATOM    427  CA  LYS A  33      -1.968  -9.101  -7.894  0.00  0.00      A     
ATOM    428  HA  LYS A  33      -2.999  -8.807  -8.093  0.00  0.00      A     
ATOM    429  CB  LYS A  33      -1.602  -8.729  -6.454  0.00  0.00      A     
ATOM    430  HB1 LYS A  33      -0.575  -9.031  -6.259  0.00  0.00      A     
ATOM    431  HB2 LYS A  33      -2.254  -9.282  -5.775  0.00  0.00      A     
ATOM    432  CG  LYS A  33      -1.737  -7.239  -6.133  0.00  0.00      A     
ATOM    433  HG1 LYS A  33      -2.789  -6.964  -6.172  0.00  0.00      A     
ATOM    434  HG2 LYS A  33      -1.187  -6.634  -6.854  0.00  0.00      A     
ATOM    435  CD  LYS A  33      -1.160  -6.986  -4.736  0.00  0.00      A     
ATOM    436  HD1 LYS A  33      -0.077  -6.871  -4.807  0.00  0.00      A     
ATOM    437  HD2 LYS A  33      -1.370  -7.835  -4.083  0.00  0.00      A     
ATOM    438  CE  LYS A  33      -1.768  -5.746  -4.094  0.00  0.00      A     
ATOM    439  HE1 LYS A  33      -1.323  -5.623  -3.107  0.00  0.00      A     
ATOM    440  HE2 LYS A  33      -2.841  -5.895  -3.960  0.00  0.00      A     
ATOM    441  NZ  LYS A  33      -1.541  -4.524  -4.883  0.00  0.00      A     
ATOM    442  HZ1 LYS A  33      -0.583  -4.382  -5.181  0.00  0.00      A     
ATOM    443  HZ2 LYS A  33      -1.823  -3.697  -4.358  0.00  0.00      A     
ATOM    444  HZ3 LYS A  33      -2.127  -4.443  -5.715  0.00  0.00      A     
ATOM    445  C   LYS A  33      -1.106  -8.338  -8.902  0.00  0.00      A     
ATOM    446  O   LYS A  33      -1.583  -7.392  -9.527  0.00  0.00      A     
ATOM    447  N   LEU A  34       0.140  -8.778  -9.093  0.00  0.00      A     
ATOM    448  HN  LEU A  34       0.490  -9.489  -8.461  0.00  0.00      A     
ATOM    449  CA  LEU A  34       0.992  -8.327 -10.196  0.00  0.00      A     
ATOM    450  HA  LEU A  34       0.951  -7.237 -10.225  0.00  0.00      A     
ATOM    451  CB  LEU A  34       2.445  -8.747  -9.887  0.00  0.00      A     
ATOM    452  HB1 LEU A  34       2.502  -9.833  -9.814  0.00  0.00      A     
ATOM    453  HB2 LEU A  34       2.691  -8.353  -8.900  0.00  0.00      A     
ATOM    454  CG  LEU A  34       3.549  -8.253 -10.847  0.00  0.00      A     
ATOM    455  HG  LEU A  34       4.500  -8.336 -10.320  0.00  0.00      A     
ATOM    456  CD1 LEU A  34       3.656  -9.104 -12.108  0.00  0.00      A     
ATOM    457 HD11 LEU A  34       4.535  -8.796 -12.675  0.00  0.00      A     
ATOM    458 HD12 LEU A  34       2.782  -8.973 -12.736  0.00  0.00      A     
ATOM    459 HD13 LEU A  34       3.757 -10.154 -11.842  0.00  0.00      A     
ATOM    460  CD2 LEU A  34       3.368  -6.796 -11.274  0.00  0.00      A     
ATOM    461 HD21 LEU A  34       2.484  -6.685 -11.898  0.00  0.00      A     
ATOM    462 HD22 LEU A  34       4.235  -6.482 -11.851  0.00  0.00      A     
ATOM    463 HD23 LEU A  34       3.273  -6.164 -10.393  0.00  0.00      A     
ATOM    464  C   LEU A  34       0.471  -8.820 -11.561  0.00  0.00      A     
ATOM    465  O   LEU A  34       0.297  -8.006 -12.465  0.00  0.00      A     
ATOM    466  N   LEU A  35       0.152 -10.115 -11.709  0.00  0.00      A     
ATOM    467  HN  LEU A  35       0.339 -10.740 -10.933  0.00  0.00      A     
ATOM    468  CA  LEU A  35      -0.373 -10.686 -12.963  0.00  0.00      A     
ATOM    469  HA  LEU A  35       0.427 -10.645 -13.699  0.00  0.00      A     
ATOM    470  CB  LEU A  35      -0.726 -12.170 -12.745  0.00  0.00      A     
ATOM    471  HB1 LEU A  35      -1.539 -12.214 -12.028  0.00  0.00      A     
ATOM    472  HB2 LEU A  35       0.143 -12.677 -12.326  0.00  0.00      A     
ATOM    473  CG  LEU A  35      -1.201 -12.947 -13.985  0.00  0.00      A     
ATOM    474  HG  LEU A  35      -2.163 -12.549 -14.303  0.00  0.00      A     
ATOM    475  CD1 LEU A  35      -0.222 -12.884 -15.153  0.00  0.00      A     
ATOM    476 HD11 LEU A  35      -0.122 -11.861 -15.512  0.00  0.00      A     
ATOM    477 HD12 LEU A  35      -0.598 -13.494 -15.974  0.00  0.00      A     
ATOM    478 HD13 LEU A  35       0.752 -13.261 -14.850  0.00  0.00      A     
ATOM    479  CD2 LEU A  35      -1.401 -14.417 -13.622  0.00  0.00      A     
ATOM    480 HD21 LEU A  35      -0.459 -14.855 -13.295  0.00  0.00      A     
ATOM    481 HD22 LEU A  35      -1.763 -14.961 -14.494  0.00  0.00      A     
ATOM    482 HD23 LEU A  35      -2.142 -14.501 -12.827  0.00  0.00      A     
ATOM    483  C   LEU A  35      -1.558  -9.882 -13.539  0.00  0.00      A     
ATOM    484  O   LEU A  35      -1.509  -9.468 -14.695  0.00  0.00      A     
ATOM    485  N   LEU A  36      -2.580  -9.584 -12.729  0.00  0.00      A     
ATOM    486  HN  LEU A  36      -2.540  -9.939 -11.778  0.00  0.00      A     
ATOM    487  CA  LEU A  36      -3.789  -8.853 -13.141  0.00  0.00      A     
ATOM    488  HA  LEU A  36      -4.300  -9.470 -13.881  0.00  0.00      A     
ATOM    489  CB  LEU A  36      -4.707  -8.710 -11.912  0.00  0.00      A     
ATOM    490  HB1 LEU A  36      -4.185  -8.127 -11.151  0.00  0.00      A     
ATOM    491  HB2 LEU A  36      -4.893  -9.704 -11.502  0.00  0.00      A     
ATOM    492  CG  LEU A  36      -6.063  -8.037 -12.203  0.00  0.00      A     
ATOM    493  HG  LEU A  36      -5.905  -7.009 -12.527  0.00  0.00      A     
ATOM    494  CD1 LEU A  36      -6.852  -8.784 -13.277  0.00  0.00      A     
ATOM    495 HD11 LEU A  36      -6.858  -9.853 -13.076  0.00  0.00      A     
ATOM    496 HD12 LEU A  36      -6.393  -8.616 -14.248  0.00  0.00      A     
ATOM    497 HD13 LEU A  36      -7.874  -8.405 -13.330  0.00  0.00      A     
ATOM    498  CD2 LEU A  36      -6.905  -8.003 -10.933  0.00  0.00      A     
ATOM    499 HD21 LEU A  36      -6.373  -7.447 -10.161  0.00  0.00      A     
ATOM    500 HD22 LEU A  36      -7.092  -9.014 -10.590  0.00  0.00      A     
ATOM    501 HD23 LEU A  36      -7.851  -7.500 -11.136  0.00  0.00      A     
ATOM    502  C   LEU A  36      -3.527  -7.492 -13.823  0.00  0.00      A     
ATOM    503  O   LEU A  36      -4.277  -7.115 -14.723  0.00  0.00      A     
ATOM    504  N   GLN A  37      -2.439  -6.801 -13.477  0.00  0.00      A     
ATOM    505  HN  GLN A  37      -1.832  -7.202 -12.773  0.00  0.00      A     
ATOM    506  CA  GLN A  37      -2.038  -5.518 -14.085  0.00  0.00      A     
ATOM    507  HA  GLN A  37      -2.908  -5.102 -14.590  0.00  0.00      A     
ATOM    508  CB  GLN A  37      -1.684  -4.500 -12.980  0.00  0.00      A     
ATOM    509  HB1 GLN A  37      -2.589  -4.325 -12.397  0.00  0.00      A     
ATOM    510  HB2 GLN A  37      -1.409  -3.552 -13.442  0.00  0.00      A     
ATOM    511  CG  GLN A  37      -0.573  -4.917 -12.002  0.00  0.00      A     
ATOM    512  HG1 GLN A  37       0.395  -4.889 -12.503  0.00  0.00      A     
ATOM    513  HG2 GLN A  37      -0.760  -5.928 -11.654  0.00  0.00      A     
ATOM    514  CD  GLN A  37      -0.542  -4.011 -10.776  0.00  0.00      A     
ATOM    515  OE1 GLN A  37      -0.113  -2.866 -10.820  0.00  0.00      A     
ATOM    516  NE2 GLN A  37      -1.010  -4.483  -9.646  0.00  0.00      A     
ATOM    517 HE21 GLN A  37      -1.165  -3.842  -8.861  0.00  0.00      A     
ATOM    518 HE22 GLN A  37      -1.369  -5.428  -9.608  0.00  0.00      A     
ATOM    519  C   GLN A  37      -0.983  -5.644 -15.209  0.00  0.00      A     
ATOM    520  O   GLN A  37      -0.543  -4.637 -15.766  0.00  0.00      A     
ATOM    521  N   VAL A  38      -0.611  -6.874 -15.601  0.00  0.00      A     
ATOM    522  HN  VAL A  38      -0.973  -7.659 -15.071  0.00  0.00      A     
ATOM    523  CA  VAL A  38       0.395  -7.145 -16.661  0.00  0.00      A     
ATOM    524  HA  VAL A  38       0.509  -6.241 -17.248  0.00  0.00      A     
ATOM    525  CB  VAL A  38       1.797  -7.441 -16.095  0.00  0.00      A     
ATOM    526  HB  VAL A  38       2.501  -7.409 -16.925  0.00  0.00      A     
ATOM    527  CG1 VAL A  38       2.240  -6.388 -15.073  0.00  0.00      A     
ATOM    528 HG11 VAL A  38       3.266  -6.570 -14.766  0.00  0.00      A     
ATOM    529 HG12 VAL A  38       1.609  -6.435 -14.187  0.00  0.00      A     
ATOM    530 HG13 VAL A  38       2.159  -5.395 -15.514  0.00  0.00      A     
ATOM    531  CG2 VAL A  38       1.893  -8.823 -15.451  0.00  0.00      A     
ATOM    532 HG21 VAL A  38       1.153  -8.896 -14.664  0.00  0.00      A     
ATOM    533 HG22 VAL A  38       2.882  -8.962 -15.021  0.00  0.00      A     
ATOM    534 HG23 VAL A  38       1.726  -9.609 -16.187  0.00  0.00      A     
ATOM    535  C   VAL A  38       0.039  -8.211 -17.704  0.00  0.00      A     
ATOM    536  O   VAL A  38       0.710  -8.256 -18.734  0.00  0.00      A     
ATOM    537  N   GLN A  39      -0.995  -9.045 -17.517  0.00  0.00      A     
ATOM    538  HN  GLN A  39      -1.467  -9.036 -16.621  0.00  0.00      A     
ATOM    539  CA  GLN A  39      -1.471  -9.953 -18.588  0.00  0.00      A     
ATOM    540  HA  GLN A  39      -0.607 -10.542 -18.900  0.00  0.00      A     
ATOM    541  CB  GLN A  39      -2.544 -10.977 -18.128  0.00  0.00      A     
ATOM    542  HB1 GLN A  39      -2.090 -11.966 -18.162  0.00  0.00      A     
ATOM    543  HB2 GLN A  39      -3.342 -10.973 -18.861  0.00  0.00      A     
ATOM    544  CG  GLN A  39      -3.217 -10.855 -16.757  0.00  0.00      A     
ATOM    545  HG1 GLN A  39      -3.491  -9.819 -16.564  0.00  0.00      A     
ATOM    546  HG2 GLN A  39      -2.507 -11.182 -16.010  0.00  0.00      A     
ATOM    547  CD  GLN A  39      -4.456 -11.742 -16.608  0.00  0.00      A     
ATOM    548  OE1 GLN A  39      -4.472 -12.924 -16.924  0.00  0.00      A     
ATOM    549  NE2 GLN A  39      -5.549 -11.226 -16.107  0.00  0.00      A     
ATOM    550 HE21 GLN A  39      -6.369 -11.812 -16.025  0.00  0.00      A     
ATOM    551 HE22 GLN A  39      -5.668 -10.227 -16.030  0.00  0.00      A     
ATOM    552  C   GLN A  39      -1.920  -9.217 -19.879  0.00  0.00      A     
ATOM    553  O   GLN A  39      -1.813  -9.770 -20.975  0.00  0.00      A     
ATOM    554  N   HIE A  40      -2.345  -7.951 -19.779  0.00  0.00      A     
ATOM    555  HN  HIE A  40      -2.422  -7.572 -18.841  0.00  0.00      A     
ATOM    556  CA  HIE A  40      -2.830  -7.095 -20.880  0.00  0.00      A     
ATOM    557  HA  HIE A  40      -2.618  -7.574 -21.832  0.00  0.00      A     
ATOM    558  NE2 HIE A  40      -6.731  -5.069 -22.748  0.00  0.00      A     
ATOM    559  HE2 HIE A  40      -7.463  -4.375 -22.922  0.00  0.00      A     
ATOM    560  CD2 HIE A  40      -5.974  -5.219 -21.607  0.00  0.00      A     
ATOM    561  HD2 HIE A  40      -6.100  -4.703 -20.670  0.00  0.00      A     
ATOM    562  ND1 HIE A  40      -5.360  -6.759 -23.106  0.00  0.00      A     
ATOM    563  CG  HIE A  40      -5.131  -6.267 -21.821  0.00  0.00      A     
ATOM    564  CE1 HIE A  40      -6.352  -6.012 -23.621  0.00  0.00      A     
ATOM    565  HE1 HIE A  40      -6.785  -6.144 -24.604  0.00  0.00      A     
ATOM    566  CB  HIE A  40      -4.356  -6.968 -20.737  0.00  0.00      A     
ATOM    567  HB1 HIE A  40      -4.586  -6.486 -19.787  0.00  0.00      A     
ATOM    568  HB2 HIE A  40      -4.767  -7.971 -20.711  0.00  0.00      A     
ATOM    569  C   HIE A  40      -2.126  -5.728 -20.891  0.00  0.00      A     
ATOM    570  O   HIE A  40      -1.960  -5.085 -19.847  0.00  0.00      A     
ATOM    571  N   ALA A  41      -1.699  -5.304 -22.083  0.00  0.00      A     
ATOM    572  HN  ALA A  41      -1.871  -5.911 -22.875  0.00  0.00      A     
ATOM    573  CA  ALA A  41      -0.898  -4.090 -22.288  0.00  0.00      A     
ATOM    574  HA  ALA A  41      -1.189  -3.346 -21.544  0.00  0.00      A     
ATOM    575  CB  ALA A  41       0.573  -4.455 -22.041  0.00  0.00      A     
ATOM    576  HB1 ALA A  41       0.692  -4.871 -21.041  0.00  0.00      A     
ATOM    577  HB2 ALA A  41       1.194  -3.563 -22.128  0.00  0.00      A     
ATOM    578  HB3 ALA A  41       0.899  -5.192 -22.773  0.00  0.00      A     
ATOM    579  C   ALA A  41      -1.068  -3.402 -23.664  0.00  0.00      A     
ATOM    580  O   ALA A  41      -0.902  -2.182 -23.719  0.00  0.00      A     
ATOM    581  N   SER A  42      -1.417  -4.142 -24.735  0.00  0.00      A     
ATOM    582  HN  SER A  42      -1.497  -5.140 -24.590  0.00  0.00      A     
ATOM    583  CA  SER A  42      -1.916  -3.596 -26.029  0.00  0.00      A     
ATOM    584  HA  SER A  42      -2.859  -3.099 -25.811  0.00  0.00      A     
ATOM    585  CB  SER A  42      -1.026  -2.498 -26.628  0.00  0.00      A     
ATOM    586  HB1 SER A  42      -1.151  -1.588 -26.044  0.00  0.00      A     
ATOM    587  HB2 SER A  42      -1.356  -2.266 -27.641  0.00  0.00      A     
ATOM    588  OG  SER A  42       0.347  -2.847 -26.646  0.00  0.00      A     
ATOM    589  HG1 SER A  42       0.820  -2.007 -26.459  0.00  0.00      A     
ATOM    590  C   SER A  42      -2.258  -4.593 -27.152  0.00  0.00      A     
ATOM    591  O   SER A  42      -3.030  -4.207 -28.033  0.00  0.00      A     
ATOM    592  N   LYS A  43      -1.791  -5.857 -27.150  0.00  0.00      A     
ATOM    593  HN  LYS A  43      -1.189  -6.133 -26.381  0.00  0.00      A     
ATOM    594  CA  LYS A  43      -2.111  -6.844 -28.227  0.00  0.00      A     
ATOM    595  HA  LYS A  43      -3.085  -6.600 -28.653  0.00  0.00      A     
ATOM    596  CB  LYS A  43      -1.071  -6.755 -29.372  0.00  0.00      A     
ATOM    597  HB1 LYS A  43      -1.213  -7.604 -30.040  0.00  0.00      A     
ATOM    598  HB2 LYS A  43      -0.063  -6.812 -28.962  0.00  0.00      A     
ATOM    599  CG  LYS A  43      -1.214  -5.486 -30.224  0.00  0.00      A     
ATOM    600  HG1 LYS A  43      -0.915  -4.622 -29.634  0.00  0.00      A     
ATOM    601  HG2 LYS A  43      -2.264  -5.378 -30.494  0.00  0.00      A     
ATOM    602  CD  LYS A  43      -0.408  -5.499 -31.530  0.00  0.00      A     
ATOM    603  HD1 LYS A  43      -0.673  -4.598 -32.085  0.00  0.00      A     
ATOM    604  HD2 LYS A  43      -0.697  -6.365 -32.125  0.00  0.00      A     
ATOM    605  CE  LYS A  43       1.109  -5.516 -31.324  0.00  0.00      A     
ATOM    606  HE1 LYS A  43       1.404  -6.478 -30.895  0.00  0.00      A     
ATOM    607  HE2 LYS A  43       1.372  -4.735 -30.607  0.00  0.00      A     
ATOM    608  NZ  LYS A  43       1.813  -5.276 -32.608  0.00  0.00      A     
ATOM    609  HZ1 LYS A  43       1.712  -6.050 -33.261  0.00  0.00      A     
ATOM    610  HZ2 LYS A  43       2.808  -5.119 -32.474  0.00  0.00      A     
ATOM    611  HZ3 LYS A  43       1.447  -4.460 -33.096  0.00  0.00      A     
ATOM    612  C   LYS A  43      -2.258  -8.324 -27.837  0.00  0.00      A     
ATOM    613  O   LYS A  43      -2.936  -9.050 -28.563  0.00  0.00      A     
ATOM    614  N   GLN A  44      -1.630  -8.814 -26.767  0.00  0.00      A     
ATOM    615  HN  GLN A  44      -1.077  -8.164 -26.225  0.00  0.00      A     
ATOM    616  CA  GLN A  44      -1.302 -10.256 -26.675  0.00  0.00      A     
ATOM    617  HA  GLN A  44      -0.757 -10.500 -27.586  0.00  0.00      A     
ATOM    618  CB  GLN A  44      -0.321 -10.523 -25.519  0.00  0.00      A     
ATOM    619  HB1 GLN A  44      -0.577 -11.476 -25.056  0.00  0.00      A     
ATOM    620  HB2 GLN A  44      -0.422  -9.749 -24.760  0.00  0.00      A     
ATOM    621  CG  GLN A  44       1.152 -10.622 -25.973  0.00  0.00      A     
ATOM    622  HG1 GLN A  44       1.263 -11.458 -26.663  0.00  0.00      A     
ATOM    623  HG2 GLN A  44       1.758 -10.845 -25.095  0.00  0.00      A     
ATOM    624  CD  GLN A  44       1.721  -9.372 -26.651  0.00  0.00      A     
ATOM    625  OE1 GLN A  44       1.143  -8.748 -27.522  0.00  0.00      A     
ATOM    626  NE2 GLN A  44       2.904  -8.932 -26.319  0.00  0.00      A     
ATOM    627 HE21 GLN A  44       3.177  -8.043 -26.694  0.00  0.00      A     
ATOM    628 HE22 GLN A  44       3.471  -9.422 -25.637  0.00  0.00      A     
ATOM    629  C   GLN A  44      -2.498 -11.235 -26.706  0.00  0.00      A     
ATOM    630  O   GLN A  44      -2.562 -12.025 -27.646  0.00  0.00      A     
ATOM    631  N   ILE A  45      -3.458 -11.182 -25.770  0.00  0.00      A     
ATOM    632  HN  ILE A  45      -3.361 -10.486 -25.038  0.00  0.00      A     
ATOM    633  CA  ILE A  45      -4.724 -11.967 -25.826  0.00  0.00      A     
ATOM    634  HA  ILE A  45      -4.944 -12.143 -26.880  0.00  0.00      A     
ATOM    635  CB  ILE A  45      -4.627 -13.365 -25.153  0.00  0.00      A     
ATOM    636  HB  ILE A  45      -5.546 -13.893 -25.397  0.00  0.00      A     
ATOM    637  CG2 ILE A  45      -3.497 -14.206 -25.756  0.00  0.00      A     
ATOM    638 HG21 ILE A  45      -2.541 -13.767 -25.493  0.00  0.00      A     
ATOM    639 HG22 ILE A  45      -3.602 -14.225 -26.840  0.00  0.00      A     
ATOM    640 HG23 ILE A  45      -3.539 -15.234 -25.402  0.00  0.00      A     
ATOM    641  CG1 ILE A  45      -4.552 -13.308 -23.612  0.00  0.00      A     
ATOM    642 HG11 ILE A  45      -5.452 -12.831 -23.227  0.00  0.00      A     
ATOM    643 HG12 ILE A  45      -3.710 -12.688 -23.323  0.00  0.00      A     
ATOM    644  CD  ILE A  45      -4.431 -14.685 -22.935  0.00  0.00      A     
ATOM    645  HD1 ILE A  45      -5.145 -15.387 -23.364  0.00  0.00      A     
ATOM    646  HD2 ILE A  45      -4.635 -14.594 -21.870  0.00  0.00      A     
ATOM    647  HD3 ILE A  45      -3.422 -15.078 -23.061  0.00  0.00      A     
ATOM    648  C   ILE A  45      -5.955 -11.228 -25.268  0.00  0.00      A     
ATOM    649  O   ILE A  45      -5.853 -10.372 -24.384  0.00  0.00      A     
ATOM    650  N   THR A  46      -7.137 -11.633 -25.747  0.00  0.00      A     
ATOM    651  HN  THR A  46      -7.115 -12.333 -26.479  0.00  0.00      A     
ATOM    652  CA  THR A  46      -8.455 -11.025 -25.436  0.00  0.00      A     
ATOM    653  HA  THR A  46      -8.295  -9.959 -25.344  0.00  0.00      A     
ATOM    654  CB  THR A  46      -9.437 -11.184 -26.609  0.00  0.00      A     
ATOM    655  HB  THR A  46     -10.352 -10.632 -26.395  0.00  0.00      A     
ATOM    656  CG2 THR A  46      -8.871 -10.681 -27.935  0.00  0.00      A     
ATOM    657 HG21 THR A  46      -8.544  -9.647 -27.825  0.00  0.00      A     
ATOM    658 HG22 THR A  46      -9.647 -10.720 -28.699  0.00  0.00      A     
ATOM    659 HG23 THR A  46      -8.030 -11.296 -28.254  0.00  0.00      A     
ATOM    660  OG1 THR A  46      -9.751 -12.536 -26.807  0.00  0.00      A     
ATOM    661  HG1 THR A  46     -10.631 -12.677 -26.401  0.00  0.00      A     
ATOM    662  C   THR A  46      -9.078 -11.461 -24.088  0.00  0.00      A     
ATOM    663  O   THR A  46      -8.382 -11.985 -23.212  0.00  0.00      A     
ATOM    664  N   ALA A  47     -10.373 -11.220 -23.852  0.00  0.00      A     
ATOM    665  HN  ALA A  47     -10.922 -10.849 -24.613  0.00  0.00      A     
ATOM    666  CA  ALA A  47     -10.959 -11.048 -22.512  0.00  0.00      A     
ATOM    667  HA  ALA A  47     -10.152 -10.773 -21.835  0.00  0.00      A     
ATOM    668  CB  ALA A  47     -11.860  -9.808 -22.599  0.00  0.00      A     
ATOM    669  HB1 ALA A  47     -12.271  -9.565 -21.618  0.00  0.00      A     
ATOM    670  HB2 ALA A  47     -12.676  -9.991 -23.296  0.00  0.00      A     
ATOM    671  HB3 ALA A  47     -11.277  -8.953 -22.942  0.00  0.00      A     
ATOM    672  C   ALA A  47     -11.650 -12.260 -21.808  0.00  0.00      A     
ATOM    673  O   ALA A  47     -12.415 -12.031 -20.871  0.00  0.00      A     
ATOM    674  N   ASP A  48     -11.359 -13.530 -22.142  0.00  0.00      A     
ATOM    675  HN  ASP A  48     -10.820 -13.685 -22.983  0.00  0.00      A     
ATOM    676  CA  ASP A  48     -11.809 -14.708 -21.338  0.00  0.00      A     
ATOM    677  HA  ASP A  48     -12.006 -14.374 -20.320  0.00  0.00      A     
ATOM    678  CB  ASP A  48     -13.110 -15.291 -21.925  0.00  0.00      A     
ATOM    679  HB1 ASP A  48     -13.066 -16.381 -21.894  0.00  0.00      A     
ATOM    680  HB2 ASP A  48     -13.195 -15.009 -22.977  0.00  0.00      A     
ATOM    681  CG  ASP A  48     -14.377 -14.875 -21.174  0.00  0.00      A     
ATOM    682  OD1 ASP A  48     -14.338 -14.599 -19.954  0.00  0.00      A     
ATOM    683  OD2 ASP A  48     -15.454 -14.841 -21.810  0.00  0.00      A     
ATOM    684  C   ASP A  48     -10.794 -15.861 -21.148  0.00  0.00      A     
ATOM    685  O   ASP A  48     -10.797 -16.536 -20.119  0.00  0.00      A     
ATOM    686  N   LYS A  49      -9.883 -16.089 -22.098  0.00  0.00      A     
ATOM    687  HN  LYS A  49     -10.005 -15.599 -22.978  0.00  0.00      A     
ATOM    688  CA  LYS A  49      -8.780 -17.070 -21.980  0.00  0.00      A     
ATOM    689  HA  LYS A  49      -9.131 -17.890 -21.355  0.00  0.00      A     
ATOM    690  CB  LYS A  49      -8.546 -17.665 -23.385  0.00  0.00      A     
ATOM    691  HB1 LYS A  49      -8.415 -16.857 -24.097  0.00  0.00      A     
ATOM    692  HB2 LYS A  49      -9.448 -18.204 -23.682  0.00  0.00      A     
ATOM    693  CG  LYS A  49      -7.356 -18.611 -23.549  0.00  0.00      A     
ATOM    694  HG1 LYS A  49      -6.457 -18.025 -23.373  0.00  0.00      A     
ATOM    695  HG2 LYS A  49      -7.326 -18.948 -24.585  0.00  0.00      A     
ATOM    696  CD  LYS A  49      -7.384 -19.849 -22.635  0.00  0.00      A     
ATOM    697  HD1 LYS A  49      -8.049 -20.597 -23.070  0.00  0.00      A     
ATOM    698  HD2 LYS A  49      -7.761 -19.596 -21.645  0.00  0.00      A     
ATOM    699  CE  LYS A  49      -5.984 -20.447 -22.469  0.00  0.00      A     
ATOM    700  HE1 LYS A  49      -5.595 -20.741 -23.449  0.00  0.00      A     
ATOM    701  HE2 LYS A  49      -6.069 -21.346 -21.852  0.00  0.00      A     
ATOM    702  NZ  LYS A  49      -5.076 -19.470 -21.823  0.00  0.00      A     
ATOM    703  HZ1 LYS A  49      -5.517 -19.028 -21.014  0.00  0.00      A     
ATOM    704  HZ2 LYS A  49      -4.805 -18.730 -22.466  0.00  0.00      A     
ATOM    705  HZ3 LYS A  49      -4.218 -19.895 -21.491  0.00  0.00      A     
ATOM    706  C   LYS A  49      -7.535 -16.532 -21.222  0.00  0.00      A     
ATOM    707  O   LYS A  49      -6.621 -17.285 -20.903  0.00  0.00      A     
ATOM    708  N   GLN A  50      -7.547 -15.247 -20.857  0.00  0.00      A     
ATOM    709  HN  GLN A  50      -8.340 -14.734 -21.199  0.00  0.00      A     
ATOM    710  CA  GLN A  50      -6.859 -14.678 -19.671  0.00  0.00      A     
ATOM    711  HA  GLN A  50      -5.850 -15.087 -19.593  0.00  0.00      A     
ATOM    712  CB  GLN A  50      -6.767 -13.150 -19.858  0.00  0.00      A     
ATOM    713  HB1 GLN A  50      -6.311 -12.937 -20.824  0.00  0.00      A     
ATOM    714  HB2 GLN A  50      -6.123 -12.735 -19.082  0.00  0.00      A     
ATOM    715  CG  GLN A  50      -8.144 -12.464 -19.781  0.00  0.00      A     
ATOM    716  HG1 GLN A  50      -8.638 -12.737 -18.853  0.00  0.00      A     
ATOM    717  HG2 GLN A  50      -8.768 -12.786 -20.613  0.00  0.00      A     
ATOM    718  CD  GLN A  50      -8.052 -10.951 -19.793  0.00  0.00      A     
ATOM    719  OE1 GLN A  50      -8.273 -10.269 -18.806  0.00  0.00      A     
ATOM    720  NE2 GLN A  50      -7.764 -10.342 -20.910  0.00  0.00      A     
ATOM    721 HE21 GLN A  50      -7.848  -9.327 -20.861  0.00  0.00      A     
ATOM    722 HE22 GLN A  50      -7.802 -10.834 -21.795  0.00  0.00      A     
ATOM    723  C   GLN A  50      -7.614 -15.006 -18.357  0.00  0.00      A     
ATOM    724  O   GLN A  50      -8.659 -15.642 -18.421  0.00  0.00      A     
ATOM    725  N   TYR A  51      -7.216 -14.475 -17.195  0.00  0.00      A     
ATOM    726  HN  TYR A  51      -6.335 -13.976 -17.160  0.00  0.00      A     
ATOM    727  CA  TYR A  51      -8.006 -14.582 -15.941  0.00  0.00      A     
ATOM    728  HA  TYR A  51      -8.747 -15.378 -16.034  0.00  0.00      A     
ATOM    729  CB  TYR A  51      -7.060 -14.976 -14.792  0.00  0.00      A     
ATOM    730  HB1 TYR A  51      -7.651 -15.255 -13.920  0.00  0.00      A     
ATOM    731  HB2 TYR A  51      -6.449 -14.113 -14.524  0.00  0.00      A     
ATOM    732  CG  TYR A  51      -6.153 -16.129 -15.171  0.00  0.00      A     
ATOM    733  CD1 TYR A  51      -6.732 -17.329 -15.622  0.00  0.00      A     
ATOM    734  HD1 TYR A  51      -7.803 -17.464 -15.552  0.00  0.00      A     
ATOM    735  CE1 TYR A  51      -5.933 -18.299 -16.251  0.00  0.00      A     
ATOM    736  HE1 TYR A  51      -6.381 -19.182 -16.676  0.00  0.00      A     
ATOM    737  CZ  TYR A  51      -4.546 -18.091 -16.377  0.00  0.00      A     
ATOM    738  OH  TYR A  51      -3.806 -18.979 -17.080  0.00  0.00      A     
ATOM    739  HH  TYR A  51      -4.411 -19.439 -17.701  0.00  0.00      A     
ATOM    740  CE2 TYR A  51      -3.949 -16.933 -15.840  0.00  0.00      A     
ATOM    741  HE2 TYR A  51      -2.887 -16.785 -15.954  0.00  0.00      A     
ATOM    742  CD2 TYR A  51      -4.758 -15.941 -15.251  0.00  0.00      A     
ATOM    743  HD2 TYR A  51      -4.320 -15.009 -14.918  0.00  0.00      A     
ATOM    744  C   TYR A  51      -8.770 -13.285 -15.608  0.00  0.00      A     
ATOM    745  O   TYR A  51      -8.171 -12.211 -15.641  0.00  0.00      A     
ATOM    746  N   LYS A  52     -10.065 -13.359 -15.250  0.00  0.00      A     
ATOM    747  HN  LYS A  52     -10.490 -14.288 -15.262  0.00  0.00      A     
ATOM    748  CA  LYS A  52     -10.931 -12.181 -14.941  0.00  0.00      A     
ATOM    749  HA  LYS A  52     -10.906 -11.505 -15.797  0.00  0.00      A     
ATOM    750  CB  LYS A  52     -12.397 -12.598 -14.712  0.00  0.00      A     
ATOM    751  HB1 LYS A  52     -12.975 -11.683 -14.570  0.00  0.00      A     
ATOM    752  HB2 LYS A  52     -12.466 -13.178 -13.792  0.00  0.00      A     
ATOM    753  CG  LYS A  52     -13.076 -13.392 -15.833  0.00  0.00      A     
ATOM    754  HG1 LYS A  52     -12.744 -14.427 -15.785  0.00  0.00      A     
ATOM    755  HG2 LYS A  52     -12.818 -12.964 -16.799  0.00  0.00      A     
ATOM    756  CD  LYS A  52     -14.599 -13.308 -15.656  0.00  0.00      A     
ATOM    757  HD1 LYS A  52     -14.914 -12.294 -15.902  0.00  0.00      A     
ATOM    758  HD2 LYS A  52     -14.858 -13.484 -14.615  0.00  0.00      A     
ATOM    759  CE  LYS A  52     -15.390 -14.285 -16.528  0.00  0.00      A     
ATOM    760  HE1 LYS A  52     -15.132 -14.125 -17.579  0.00  0.00      A     
ATOM    761  HE2 LYS A  52     -16.454 -14.063 -16.406  0.00  0.00      A     
ATOM    762  NZ  LYS A  52     -15.130 -15.694 -16.153  0.00  0.00      A     
ATOM    763  HZ1 LYS A  52     -14.220 -15.990 -16.504  0.00  0.00      A     
ATOM    764  HZ2 LYS A  52     -15.800 -16.306 -16.604  0.00  0.00      A     
ATOM    765  HZ3 LYS A  52     -15.155 -15.843 -15.147  0.00  0.00      A     
ATOM    766  C   LYS A  52     -10.510 -11.320 -13.732  0.00  0.00      A     
ATOM    767  O   LYS A  52     -11.105 -10.273 -13.482  0.00  0.00      A     
ATOM    768  N   GLY A  53      -9.559 -11.785 -12.925  0.00  0.00      A     
ATOM    769  HN  GLY A  53      -9.119 -12.650 -13.195  0.00  0.00      A     
ATOM    770  CA  GLY A  53      -9.156 -11.157 -11.660  0.00  0.00      A     
ATOM    771  HA1 GLY A  53     -10.051 -10.928 -11.079  0.00  0.00      A     
ATOM    772  HA2 GLY A  53      -8.655 -10.215 -11.865  0.00  0.00      A     
ATOM    773  C   GLY A  53      -8.247 -12.030 -10.790  0.00  0.00      A     
ATOM    774  O   GLY A  53      -8.029 -13.207 -11.079  0.00  0.00      A     
ATOM    775  N   ILE A  54      -7.788 -11.490  -9.655  0.00  0.00      A     
ATOM    776  HN  ILE A  54      -7.956 -10.510  -9.487  0.00  0.00      A     
ATOM    777  CA  ILE A  54      -7.123 -12.280  -8.586  0.00  0.00      A     
ATOM    778  HA  ILE A  54      -6.293 -12.819  -9.046  0.00  0.00      A     
ATOM    779  CB  ILE A  54      -6.519 -11.382  -7.484  0.00  0.00      A     
ATOM    780  HB  ILE A  54      -5.961 -12.025  -6.802  0.00  0.00      A     
ATOM    781  CG2 ILE A  54      -5.500 -10.425  -8.121  0.00  0.00      A     
ATOM    782 HG21 ILE A  54      -5.999  -9.572  -8.578  0.00  0.00      A     
ATOM    783 HG22 ILE A  54      -4.917 -10.945  -8.879  0.00  0.00      A     
ATOM    784 HG23 ILE A  54      -4.818 -10.069  -7.351  0.00  0.00      A     
ATOM    785  CG1 ILE A  54      -7.548 -10.581  -6.653  0.00  0.00      A     
ATOM    786 HG11 ILE A  54      -8.410 -10.321  -7.268  0.00  0.00      A     
ATOM    787 HG12 ILE A  54      -7.092  -9.650  -6.321  0.00  0.00      A     
ATOM    788  CD  ILE A  54      -8.026 -11.313  -5.392  0.00  0.00      A     
ATOM    789  HD1 ILE A  54      -7.177 -11.529  -4.742  0.00  0.00      A     
ATOM    790  HD2 ILE A  54      -8.521 -12.248  -5.641  0.00  0.00      A     
ATOM    791  HD3 ILE A  54      -8.729 -10.677  -4.855  0.00  0.00      A     
ATOM    792  C   ILE A  54      -8.020 -13.368  -7.973  0.00  0.00      A     
ATOM    793  O   ILE A  54      -7.517 -14.299  -7.354  0.00  0.00      A     
ATOM    794  N   ILE A  55      -9.333 -13.275  -8.210  0.00  0.00      A     
ATOM    795  HN  ILE A  55      -9.635 -12.438  -8.678  0.00  0.00      A     
ATOM    796  CA  ILE A  55     -10.381 -14.267  -7.898  0.00  0.00      A     
ATOM    797  HA  ILE A  55     -10.030 -14.902  -7.084  0.00  0.00      A     
ATOM    798  CB  ILE A  55     -11.670 -13.554  -7.414  0.00  0.00      A     
ATOM    799  HB  ILE A  55     -12.421 -14.318  -7.207  0.00  0.00      A     
ATOM    800  CG2 ILE A  55     -11.410 -12.824  -6.087  0.00  0.00      A     
ATOM    801 HG21 ILE A  55     -12.355 -12.528  -5.631  0.00  0.00      A     
ATOM    802 HG22 ILE A  55     -10.803 -11.934  -6.247  0.00  0.00      A     
ATOM    803 HG23 ILE A  55     -10.898 -13.489  -5.389  0.00  0.00      A     
ATOM    804  CG1 ILE A  55     -12.239 -12.591  -8.485  0.00  0.00      A     
ATOM    805 HG11 ILE A  55     -12.319 -13.114  -9.438  0.00  0.00      A     
ATOM    806 HG12 ILE A  55     -11.561 -11.748  -8.624  0.00  0.00      A     
ATOM    807  CD  ILE A  55     -13.629 -12.043  -8.141  0.00  0.00      A     
ATOM    808  HD1 ILE A  55     -14.319 -12.866  -7.953  0.00  0.00      A     
ATOM    809  HD2 ILE A  55     -14.002 -11.454  -8.979  0.00  0.00      A     
ATOM    810  HD3 ILE A  55     -13.579 -11.401  -7.261  0.00  0.00      A     
ATOM    811  C   ILE A  55     -10.707 -15.225  -9.067  0.00  0.00      A     
ATOM    812  O   ILE A  55     -11.710 -15.926  -9.014  0.00  0.00      A     
ATOM    813  N   ASP A  56      -9.919 -15.247 -10.146  0.00  0.00      A     
ATOM    814  HN  ASP A  56      -9.147 -14.593 -10.180  0.00  0.00      A     
ATOM    815  CA  ASP A  56     -10.126 -16.118 -11.326  0.00  0.00      A     
ATOM    816  HA  ASP A  56     -10.835 -16.904 -11.062  0.00  0.00      A     
ATOM    817  CB  ASP A  56     -10.748 -15.284 -12.462  0.00  0.00      A     
ATOM    818  HB1 ASP A  56      -9.977 -14.634 -12.875  0.00  0.00      A     
ATOM    819  HB2 ASP A  56     -11.530 -14.647 -12.043  0.00  0.00      A     
ATOM    820  CG  ASP A  56     -11.381 -16.128 -13.583  0.00  0.00      A     
ATOM    821  OD1 ASP A  56     -12.440 -16.751 -13.322  0.00  0.00      A     
ATOM    822  OD2 ASP A  56     -10.882 -16.100 -14.730  0.00  0.00      A     
ATOM    823  C   ASP A  56      -8.843 -16.848 -11.786  0.00  0.00      A     
ATOM    824  O   ASP A  56      -8.843 -17.514 -12.817  0.00  0.00      A     
ATOM    825  N   CYS A  57      -7.753 -16.799 -11.019  0.00  0.00      A     
ATOM    826  HN  CYS A  57      -7.835 -16.378 -10.102  0.00  0.00      A     
ATOM    827  CA  CYS A  57      -6.468 -17.407 -11.386  0.00  0.00      A     
ATOM    828  HA  CYS A  57      -6.365 -17.431 -12.474  0.00  0.00      A     
ATOM    829  CB  CYS A  57      -5.356 -16.509 -10.821  0.00  0.00      A     
ATOM    830  HB1 CYS A  57      -4.393 -17.000 -10.956  0.00  0.00      A     
ATOM    831  HB2 CYS A  57      -5.519 -16.352  -9.753  0.00  0.00      A     
ATOM    832  SG  CYS A  57      -5.303 -14.905 -11.673  0.00  0.00      A     
ATOM    833  HG1 CYS A  57      -6.568 -14.518 -11.431  0.00  0.00      A     
ATOM    834  C   CYS A  57      -6.280 -18.862 -10.896  0.00  0.00      A     
ATOM    835  O   CYS A  57      -5.821 -19.710 -11.662  0.00  0.00      A     
ATOM    836  N   VAL A  58      -6.577 -19.183  -9.629  0.00  0.00      A     
ATOM    837  HN  VAL A  58      -6.983 -18.455  -9.045  0.00  0.00      A     
ATOM    838  CA  VAL A  58      -6.074 -20.431  -8.986  0.00  0.00      A     
ATOM    839  HA  VAL A  58      -5.091 -20.622  -9.406  0.00  0.00      A     
ATOM    840  CB  VAL A  58      -5.851 -20.292  -7.469  0.00  0.00      A     
ATOM    841  HB  VAL A  58      -5.408 -21.217  -7.101  0.00  0.00      A     
ATOM    842  CG1 VAL A  58      -4.889 -19.149  -7.124  0.00  0.00      A     
ATOM    843 HG11 VAL A  58      -5.308 -18.188  -7.421  0.00  0.00      A     
ATOM    844 HG12 VAL A  58      -3.936 -19.300  -7.624  0.00  0.00      A     
ATOM    845 HG13 VAL A  58      -4.713 -19.140  -6.048  0.00  0.00      A     
ATOM    846  CG2 VAL A  58      -7.158 -20.060  -6.723  0.00  0.00      A     
ATOM    847 HG21 VAL A  58      -7.846 -20.879  -6.910  0.00  0.00      A     
ATOM    848 HG22 VAL A  58      -7.615 -19.137  -7.056  0.00  0.00      A     
ATOM    849 HG23 VAL A  58      -6.959 -19.995  -5.654  0.00  0.00      A     
ATOM    850  C   VAL A  58      -6.863 -21.722  -9.257  0.00  0.00      A     
ATOM    851  O   VAL A  58      -6.261 -22.794  -9.234  0.00  0.00      A     
ATOM    852  N   VAL A  59      -8.155 -21.660  -9.610  0.00  0.00      A     
ATOM    853  HN  VAL A  59      -8.577 -20.739  -9.673  0.00  0.00      A     
ATOM    854  CA  VAL A  59      -8.939 -22.812 -10.148  0.00  0.00      A     
ATOM    855  HA  VAL A  59      -8.472 -23.718  -9.779  0.00  0.00      A     
ATOM    856  CB  VAL A  59     -10.392 -22.914  -9.629  0.00  0.00      A     
ATOM    857  HB  VAL A  59     -10.787 -23.875  -9.960  0.00  0.00      A     
ATOM    858  CG1 VAL A  59     -10.435 -22.930  -8.098  0.00  0.00      A     
ATOM    859 HG11 VAL A  59     -11.443 -23.163  -7.759  0.00  0.00      A     
ATOM    860 HG12 VAL A  59     -10.130 -21.963  -7.697  0.00  0.00      A     
ATOM    861 HG13 VAL A  59      -9.759 -23.699  -7.723  0.00  0.00      A     
ATOM    862  CG2 VAL A  59     -11.360 -21.840 -10.128  0.00  0.00      A     
ATOM    863 HG21 VAL A  59     -11.307 -21.753 -11.212  0.00  0.00      A     
ATOM    864 HG22 VAL A  59     -11.115 -20.879  -9.684  0.00  0.00      A     
ATOM    865 HG23 VAL A  59     -12.380 -22.112  -9.860  0.00  0.00      A     
ATOM    866  C   VAL A  59      -8.871 -22.940 -11.681  0.00  0.00      A     
ATOM    867  O   VAL A  59      -9.653 -23.680 -12.289  0.00  0.00      A     
ATOM    868  N   ARG A  60      -7.914 -22.238 -12.312  0.00  0.00      A     
ATOM    869  HN  ARG A  60      -7.438 -21.556 -11.735  0.00  0.00      A     
ATOM    870  CA  ARG A  60      -7.592 -22.275 -13.757  0.00  0.00      A     
ATOM    871  HA  ARG A  60      -8.122 -23.100 -14.231  0.00  0.00      A     
ATOM    872  CB  ARG A  60      -8.038 -20.964 -14.426  0.00  0.00      A     
ATOM    873  HB1 ARG A  60      -7.575 -20.904 -15.412  0.00  0.00      A     
ATOM    874  HB2 ARG A  60      -7.701 -20.108 -13.836  0.00  0.00      A     
ATOM    875  CG  ARG A  60      -9.561 -20.905 -14.601  0.00  0.00      A     
ATOM    876  HG1 ARG A  60     -10.046 -20.989 -13.629  0.00  0.00      A     
ATOM    877  HG2 ARG A  60      -9.876 -21.740 -15.227  0.00  0.00      A     
ATOM    878  CD  ARG A  60     -10.022 -19.604 -15.257  0.00  0.00      A     
ATOM    879  HD1 ARG A  60      -9.718 -18.760 -14.642  0.00  0.00      A     
ATOM    880  HD2 ARG A  60     -11.114 -19.610 -15.299  0.00  0.00      A     
ATOM    881  NE  ARG A  60      -9.478 -19.447 -16.617  0.00  0.00      A     
ATOM    882  HE  ARG A  60      -8.836 -20.127 -16.995  0.00  0.00      A     
ATOM    883  CZ  ARG A  60      -9.822 -18.523 -17.466  0.00  0.00      A     
ATOM    884  NH1 ARG A  60     -10.603 -17.542 -17.194  0.00  0.00      A     
ATOM    885 HH11 ARG A  60     -10.850 -16.915 -17.939  0.00  0.00      A     
ATOM    886 HH12 ARG A  60     -10.810 -17.291 -16.231  0.00  0.00      A     
ATOM    887  NH2 ARG A  60      -9.354 -18.564 -18.653  0.00  0.00      A     
ATOM    888 HH21 ARG A  60      -9.613 -17.790 -19.243  0.00  0.00      A     
ATOM    889 HH22 ARG A  60      -8.611 -19.233 -18.848  0.00  0.00      A     
ATOM    890  C   ARG A  60      -6.117 -22.536 -14.059  0.00  0.00      A     
ATOM    891  O   ARG A  60      -5.821 -23.476 -14.786  0.00  0.00      A     
ATOM    892  N   ILE A  61      -5.183 -21.770 -13.492  0.00  0.00      A     
ATOM    893  HN  ILE A  61      -5.501 -21.009 -12.902  0.00  0.00      A     
ATOM    894  CA  ILE A  61      -3.731 -21.899 -13.759  0.00  0.00      A     
ATOM    895  HA  ILE A  61      -3.575 -21.603 -14.797  0.00  0.00      A     
ATOM    896  CB  ILE A  61      -2.918 -20.901 -12.894  0.00  0.00      A     
ATOM    897  HB  ILE A  61      -3.362 -20.846 -11.900  0.00  0.00      A     
ATOM    898  CG2 ILE A  61      -1.454 -21.344 -12.731  0.00  0.00      A     
ATOM    899 HG21 ILE A  61      -0.875 -20.589 -12.203  0.00  0.00      A     
ATOM    900 HG22 ILE A  61      -1.019 -21.525 -13.712  0.00  0.00      A     
ATOM    901 HG23 ILE A  61      -1.391 -22.256 -12.135  0.00  0.00      A     
ATOM    902  CG1 ILE A  61      -3.005 -19.496 -13.535  0.00  0.00      A     
ATOM    903 HG11 ILE A  61      -4.056 -19.246 -13.687  0.00  0.00      A     
ATOM    904 HG12 ILE A  61      -2.521 -19.514 -14.512  0.00  0.00      A     
ATOM    905  CD  ILE A  61      -2.382 -18.367 -12.703  0.00  0.00      A     
ATOM    906  HD1 ILE A  61      -2.655 -17.406 -13.139  0.00  0.00      A     
ATOM    907  HD2 ILE A  61      -1.295 -18.447 -12.702  0.00  0.00      A     
ATOM    908  HD3 ILE A  61      -2.753 -18.410 -11.680  0.00  0.00      A     
ATOM    909  C   ILE A  61      -3.208 -23.354 -13.698  0.00  0.00      A     
ATOM    910  O   ILE A  61      -2.618 -23.787 -14.691  0.00  0.00      A     
ATOM    911  N   PRO A  62      -3.469 -24.165 -12.651  0.00  0.00      A     
ATOM    912  CD  PRO A  62      -4.079 -23.784 -11.386  0.00  0.00      A     
ATOM    913  HD1 PRO A  62      -5.164 -23.865 -11.466  0.00  0.00      A     
ATOM    914  HD2 PRO A  62      -3.799 -22.782 -11.075  0.00  0.00      A     
ATOM    915  CG  PRO A  62      -3.558 -24.802 -10.379  0.00  0.00      A     
ATOM    916  HG1 PRO A  62      -2.544 -24.533 -10.086  0.00  0.00      A     
ATOM    917  HG2 PRO A  62      -4.198 -24.890  -9.503  0.00  0.00      A     
ATOM    918  CB  PRO A  62      -3.528 -26.076 -11.215  0.00  0.00      A     
ATOM    919  HB1 PRO A  62      -2.852 -26.819 -10.799  0.00  0.00      A     
ATOM    920  HB2 PRO A  62      -4.537 -26.479 -11.294  0.00  0.00      A     
ATOM    921  CA  PRO A  62      -3.044 -25.574 -12.578  0.00  0.00      A     
ATOM    922  HA  PRO A  62      -1.955 -25.590 -12.576  0.00  0.00      A     
ATOM    923  C   PRO A  62      -3.522 -26.504 -13.711  0.00  0.00      A     
ATOM    924  O   PRO A  62      -2.889 -27.537 -13.947  0.00  0.00      A     
ATOM    925  N   LYS A  63      -4.576 -26.123 -14.450  0.00  0.00      A     
ATOM    926  HN  LYS A  63      -5.045 -25.270 -14.164  0.00  0.00      A     
ATOM    927  CA  LYS A  63      -5.146 -26.836 -15.621  0.00  0.00      A     
ATOM    928  HA  LYS A  63      -4.581 -27.751 -15.787  0.00  0.00      A     
ATOM    929  CB  LYS A  63      -6.601 -27.241 -15.329  0.00  0.00      A     
ATOM    930  HB1 LYS A  63      -6.639 -27.805 -14.397  0.00  0.00      A     
ATOM    931  HB2 LYS A  63      -6.934 -27.901 -16.131  0.00  0.00      A     
ATOM    932  CG  LYS A  63      -7.575 -26.055 -15.239  0.00  0.00      A     
ATOM    933  HG1 LYS A  63      -7.461 -25.414 -16.115  0.00  0.00      A     
ATOM    934  HG2 LYS A  63      -7.364 -25.475 -14.341  0.00  0.00      A     
ATOM    935  CD  LYS A  63      -9.020 -26.549 -15.183  0.00  0.00      A     
ATOM    936  HD1 LYS A  63      -9.185 -27.074 -14.240  0.00  0.00      A     
ATOM    937  HD2 LYS A  63      -9.196 -27.224 -16.018  0.00  0.00      A     
ATOM    938  CE  LYS A  63      -9.979 -25.369 -15.306  0.00  0.00      A     
ATOM    939  HE1 LYS A  63      -9.830 -24.890 -16.278  0.00  0.00      A     
ATOM    940  HE2 LYS A  63      -9.741 -24.638 -14.526  0.00  0.00      A     
ATOM    941  NZ  LYS A  63     -11.386 -25.803 -15.162  0.00  0.00      A     
ATOM    942  HZ1 LYS A  63     -12.015 -25.009 -15.274  0.00  0.00      A     
ATOM    943  HZ2 LYS A  63     -11.550 -26.154 -14.223  0.00  0.00      A     
ATOM    944  HZ3 LYS A  63     -11.640 -26.518 -15.841  0.00  0.00      A     
ATOM    945  C   LYS A  63      -5.038 -26.094 -16.958  0.00  0.00      A     
ATOM    946  O   LYS A  63      -5.579 -26.554 -17.961  0.00  0.00      A     
ATOM    947  N   GLU A  64      -4.330 -24.971 -16.976  0.00  0.00      A     
ATOM    948  HN  GLU A  64      -4.001 -24.647 -16.078  0.00  0.00      A     
ATOM    949  CA  GLU A  64      -4.184 -24.092 -18.148  0.00  0.00      A     
ATOM    950  HA  GLU A  64      -4.546 -24.614 -19.036  0.00  0.00      A     
ATOM    951  CB  GLU A  64      -5.069 -22.848 -17.924  0.00  0.00      A     
ATOM    952  HB1 GLU A  64      -4.480 -22.089 -17.405  0.00  0.00      A     
ATOM    953  HB2 GLU A  64      -5.915 -23.108 -17.289  0.00  0.00      A     
ATOM    954  CG  GLU A  64      -5.669 -22.264 -19.206  0.00  0.00      A     
ATOM    955  HG1 GLU A  64      -6.497 -22.891 -19.543  0.00  0.00      A     
ATOM    956  HG2 GLU A  64      -4.907 -22.259 -19.990  0.00  0.00      A     
ATOM    957  CD  GLU A  64      -6.139 -20.827 -18.952  0.00  0.00      A     
ATOM    958  OE1 GLU A  64      -7.339 -20.563 -18.701  0.00  0.00      A     
ATOM    959  OE2 GLU A  64      -5.248 -19.950 -19.023  0.00  0.00      A     
ATOM    960  C   GLU A  64      -2.712 -23.713 -18.436  0.00  0.00      A     
ATOM    961  O   GLU A  64      -2.337 -23.560 -19.599  0.00  0.00      A     
ATOM    962  N   GLN A  65      -1.859 -23.646 -17.403  0.00  0.00      A     
ATOM    963  HN  GLN A  65      -2.263 -23.759 -16.483  0.00  0.00      A     
ATOM    964  CA  GLN A  65      -0.399 -23.398 -17.465  0.00  0.00      A     
ATOM    965  HA  GLN A  65      -0.041 -23.593 -18.476  0.00  0.00      A     
ATOM    966  CB  GLN A  65      -0.098 -21.928 -17.123  0.00  0.00      A     
ATOM    967  HB1 GLN A  65       0.981 -21.787 -17.185  0.00  0.00      A     
ATOM    968  HB2 GLN A  65      -0.410 -21.720 -16.098  0.00  0.00      A     
ATOM    969  CG  GLN A  65      -0.769 -20.923 -18.062  0.00  0.00      A     
ATOM    970  HG1 GLN A  65      -1.839 -20.901 -17.860  0.00  0.00      A     
ATOM    971  HG2 GLN A  65      -0.612 -21.237 -19.092  0.00  0.00      A     
ATOM    972  CD  GLN A  65      -0.190 -19.523 -17.916  0.00  0.00      A     
ATOM    973  OE1 GLN A  65       0.974 -19.275 -18.193  0.00  0.00      A     
ATOM    974  NE2 GLN A  65      -0.962 -18.547 -17.518  0.00  0.00      A     
ATOM    975 HE21 GLN A  65      -0.577 -17.614 -17.578  0.00  0.00      A     
ATOM    976 HE22 GLN A  65      -1.943 -18.712 -17.334  0.00  0.00      A     
ATOM    977  C   GLN A  65       0.460 -24.273 -16.521  0.00  0.00      A     
ATOM    978  O   GLN A  65       1.676 -24.362 -16.707  0.00  0.00      A     
ATOM    979  N   GLY A  66      -0.137 -24.909 -15.512  0.00  0.00      A     
ATOM    980  HN  GLY A  66      -1.133 -24.774 -15.409  0.00  0.00      A     
ATOM    981  CA  GLY A  66       0.550 -25.660 -14.451  0.00  0.00      A     
ATOM    982  HA1 GLY A  66       1.483 -26.085 -14.822  0.00  0.00      A     
ATOM    983  HA2 GLY A  66      -0.087 -26.487 -14.151  0.00  0.00      A     
ATOM    984  C   GLY A  66       0.870 -24.808 -13.214  0.00  0.00      A     
ATOM    985  O   GLY A  66       1.031 -23.588 -13.306  0.00  0.00      A     
ATOM    986  N   VAL A  67       0.972 -25.438 -12.039  0.00  0.00      A     
ATOM    987  HN  VAL A  67       0.808 -26.438 -12.027  0.00  0.00      A     
ATOM    988  CA  VAL A  67       1.290 -24.756 -10.756  0.00  0.00      A     
ATOM    989  HA  VAL A  67       0.504 -24.023 -10.573  0.00  0.00      A     
ATOM    990  CB  VAL A  67       1.287 -25.706  -9.544  0.00  0.00      A     
ATOM    991  HB  VAL A  67       1.699 -25.179  -8.685  0.00  0.00      A     
ATOM    992  CG1 VAL A  67      -0.136 -26.118  -9.172  0.00  0.00      A     
ATOM    993 HG11 VAL A  67      -0.624 -26.593 -10.020  0.00  0.00      A     
ATOM    994 HG12 VAL A  67      -0.700 -25.240  -8.870  0.00  0.00      A     
ATOM    995 HG13 VAL A  67      -0.107 -26.816  -8.337  0.00  0.00      A     
ATOM    996  CG2 VAL A  67       2.094 -26.984  -9.772  0.00  0.00      A     
ATOM    997 HG21 VAL A  67       2.156 -27.546  -8.841  0.00  0.00      A     
ATOM    998 HG22 VAL A  67       3.103 -26.741 -10.102  0.00  0.00      A     
ATOM    999 HG23 VAL A  67       1.607 -27.605 -10.522  0.00  0.00      A     
ATOM   1000  C   VAL A  67       2.588 -23.935 -10.755  0.00  0.00      A     
ATOM   1001  O   VAL A  67       2.644 -22.924 -10.061  0.00  0.00      A     
ATOM   1002  N   LEU A  68       3.581 -24.242 -11.602  0.00  0.00      A     
ATOM   1003  HN  LEU A  68       3.511 -25.118 -12.114  0.00  0.00      A     
ATOM   1004  CA  LEU A  68       4.762 -23.385 -11.832  0.00  0.00      A     
ATOM   1005  HA  LEU A  68       5.296 -23.310 -10.892  0.00  0.00      A     
ATOM   1006  CB  LEU A  68       5.699 -24.071 -12.846  0.00  0.00      A     
ATOM   1007  HB1 LEU A  68       5.209 -24.077 -13.818  0.00  0.00      A     
ATOM   1008  HB2 LEU A  68       5.845 -25.107 -12.540  0.00  0.00      A     
ATOM   1009  CG  LEU A  68       7.089 -23.415 -12.991  0.00  0.00      A     
ATOM   1010  HG  LEU A  68       6.979 -22.369 -13.262  0.00  0.00      A     
ATOM   1011  CD1 LEU A  68       7.916 -23.500 -11.715  0.00  0.00      A     
ATOM   1012 HD11 LEU A  68       7.485 -22.874 -10.944  0.00  0.00      A     
ATOM   1013 HD12 LEU A  68       8.931 -23.149 -11.904  0.00  0.00      A     
ATOM   1014 HD13 LEU A  68       7.954 -24.528 -11.362  0.00  0.00      A     
ATOM   1015  CD2 LEU A  68       7.878 -24.091 -14.099  0.00  0.00      A     
ATOM   1016 HD21 LEU A  68       7.348 -23.953 -15.038  0.00  0.00      A     
ATOM   1017 HD22 LEU A  68       7.998 -25.152 -13.884  0.00  0.00      A     
ATOM   1018 HD23 LEU A  68       8.862 -23.631 -14.185  0.00  0.00      A     
ATOM   1019  C   LEU A  68       4.429 -21.930 -12.229  0.00  0.00      A     
ATOM   1020  O   LEU A  68       5.216 -21.018 -11.971  0.00  0.00      A     
ATOM   1021  N   SER A  69       3.249 -21.652 -12.788  0.00  0.00      A     
ATOM   1022  HN  SER A  69       2.628 -22.429 -13.002  0.00  0.00      A     
ATOM   1023  CA  SER A  69       2.779 -20.272 -13.025  0.00  0.00      A     
ATOM   1024  HA  SER A  69       3.606 -19.698 -13.444  0.00  0.00      A     
ATOM   1025  CB  SER A  69       1.673 -20.253 -14.078  0.00  0.00      A     
ATOM   1026  HB1 SER A  69       1.064 -19.353 -13.976  0.00  0.00      A     
ATOM   1027  HB2 SER A  69       1.045 -21.133 -13.969  0.00  0.00      A     
ATOM   1028  OG  SER A  69       2.272 -20.251 -15.355  0.00  0.00      A     
ATOM   1029  HG1 SER A  69       2.893 -21.004 -15.419  0.00  0.00      A     
ATOM   1030  C   SER A  69       2.367 -19.502 -11.757  0.00  0.00      A     
ATOM   1031  O   SER A  69       2.301 -18.274 -11.804  0.00  0.00      A     
ATOM   1032  N   PHE A  70       2.210 -20.156 -10.598  0.00  0.00      A     
ATOM   1033  HN  PHE A  70       2.239 -21.173 -10.612  0.00  0.00      A     
ATOM   1034  CA  PHE A  70       2.242 -19.515  -9.262  0.00  0.00      A     
ATOM   1035  HA  PHE A  70       1.692 -18.575  -9.297  0.00  0.00      A     
ATOM   1036  CB  PHE A  70       1.576 -20.426  -8.221  0.00  0.00      A     
ATOM   1037  HB1 PHE A  70       1.557 -19.895  -7.270  0.00  0.00      A     
ATOM   1038  HB2 PHE A  70       2.210 -21.303  -8.078  0.00  0.00      A     
ATOM   1039  CG  PHE A  70       0.158 -20.889  -8.499  0.00  0.00      A     
ATOM   1040  CD1 PHE A  70      -0.787 -20.045  -9.119  0.00  0.00      A     
ATOM   1041  HD1 PHE A  70      -0.506 -19.057  -9.450  0.00  0.00      A     
ATOM   1042  CE1 PHE A  70      -2.114 -20.479  -9.290  0.00  0.00      A     
ATOM   1043  HE1 PHE A  70      -2.840 -19.827  -9.754  0.00  0.00      A     
ATOM   1044  CZ  PHE A  70      -2.505 -21.744  -8.822  0.00  0.00      A     
ATOM   1045  HZ  PHE A  70      -3.529 -22.076  -8.914  0.00  0.00      A     
ATOM   1046  CE2 PHE A  70      -1.567 -22.584  -8.204  0.00  0.00      A     
ATOM   1047  HE2 PHE A  70      -1.877 -23.546  -7.827  0.00  0.00      A     
ATOM   1048  CD2 PHE A  70      -0.237 -22.163  -8.050  0.00  0.00      A     
ATOM   1049  HD2 PHE A  70       0.477 -22.810  -7.559  0.00  0.00      A     
ATOM   1050  C   PHE A  70       3.664 -19.180  -8.759  0.00  0.00      A     
ATOM   1051  O   PHE A  70       3.823 -18.440  -7.785  0.00  0.00      A     
ATOM   1052  N   TRP A  71       4.695 -19.682  -9.446  0.00  0.00      A     
ATOM   1053  HN  TRP A  71       4.476 -20.335 -10.188  0.00  0.00      A     
ATOM   1054  CA  TRP A  71       6.117 -19.560  -9.088  0.00  0.00      A     
ATOM   1055  HA  TRP A  71       6.196 -18.913  -8.216  0.00  0.00      A     
ATOM   1056  CB  TRP A  71       6.650 -20.945  -8.679  0.00  0.00      A     
ATOM   1057  HB1 TRP A  71       7.729 -20.898  -8.526  0.00  0.00      A     
ATOM   1058  HB2 TRP A  71       6.462 -21.639  -9.493  0.00  0.00      A     
ATOM   1059  CG  TRP A  71       6.033 -21.506  -7.433  0.00  0.00      A     
ATOM   1060  CD1 TRP A  71       5.956 -20.862  -6.248  0.00  0.00      A     
ATOM   1061  HD1 TRP A  71       6.343 -19.873  -6.047  0.00  0.00      A     
ATOM   1062  NE1 TRP A  71       5.237 -21.620  -5.353  0.00  0.00      A     
ATOM   1063  HE1 TRP A  71       4.943 -21.270  -4.447  0.00  0.00      A     
ATOM   1064  CE2 TRP A  71       4.763 -22.774  -5.923  0.00  0.00      A     
ATOM   1065  CZ2 TRP A  71       3.926 -23.795  -5.452  0.00  0.00      A     
ATOM   1066  HZ2 TRP A  71       3.514 -23.751  -4.457  0.00  0.00      A     
ATOM   1067  CH2 TRP A  71       3.626 -24.873  -6.297  0.00  0.00      A     
ATOM   1068  HH2 TRP A  71       2.977 -25.670  -5.958  0.00  0.00      A     
ATOM   1069  CZ3 TRP A  71       4.209 -24.932  -7.573  0.00  0.00      A     
ATOM   1070  HZ3 TRP A  71       4.008 -25.777  -8.213  0.00  0.00      A     
ATOM   1071  CE3 TRP A  71       5.061 -23.909  -8.026  0.00  0.00      A     
ATOM   1072  HE3 TRP A  71       5.515 -23.990  -8.998  0.00  0.00      A     
ATOM   1073  CD2 TRP A  71       5.322 -22.771  -7.236  0.00  0.00      A     
ATOM   1074  C   TRP A  71       6.982 -18.869 -10.161  0.00  0.00      A     
ATOM   1075  O   TRP A  71       8.190 -18.735  -9.970  0.00  0.00      A     
ATOM   1076  N   ARG A  72       6.366 -18.316 -11.222  0.00  0.00      A     
ATOM   1077  HN  ARG A  72       5.398 -18.577 -11.340  0.00  0.00      A     
ATOM   1078  CA  ARG A  72       6.918 -17.289 -12.145  0.00  0.00      A     
ATOM   1079  HA  ARG A  72       7.809 -17.710 -12.616  0.00  0.00      A     
ATOM   1080  CB  ARG A  72       5.911 -16.987 -13.275  0.00  0.00      A     
ATOM   1081  HB1 ARG A  72       4.998 -16.578 -12.850  0.00  0.00      A     
ATOM   1082  HB2 ARG A  72       5.657 -17.920 -13.771  0.00  0.00      A     
ATOM   1083  CG  ARG A  72       6.473 -15.998 -14.317  0.00  0.00      A     
ATOM   1084  HG1 ARG A  72       7.520 -16.231 -14.503  0.00  0.00      A     
ATOM   1085  HG2 ARG A  72       6.428 -14.988 -13.910  0.00  0.00      A     
ATOM   1086  CD  ARG A  72       5.708 -15.995 -15.651  0.00  0.00      A     
ATOM   1087  HD1 ARG A  72       6.067 -15.161 -16.259  0.00  0.00      A     
ATOM   1088  HD2 ARG A  72       4.649 -15.820 -15.450  0.00  0.00      A     
ATOM   1089  NE  ARG A  72       5.859 -17.254 -16.411  0.00  0.00      A     
ATOM   1090  HE  ARG A  72       5.014 -17.774 -16.612  0.00  0.00      A     
ATOM   1091  CZ  ARG A  72       6.947 -17.731 -16.966  0.00  0.00      A     
ATOM   1092  NH1 ARG A  72       8.074 -17.113 -16.945  0.00  0.00      A     
ATOM   1093 HH11 ARG A  72       8.897 -17.518 -17.366  0.00  0.00      A     
ATOM   1094 HH12 ARG A  72       8.136 -16.193 -16.532  0.00  0.00      A     
ATOM   1095  NH2 ARG A  72       6.935 -18.853 -17.591  0.00  0.00      A     
ATOM   1096 HH21 ARG A  72       7.794 -19.238 -17.942  0.00  0.00      A     
ATOM   1097 HH22 ARG A  72       6.105 -19.431 -17.588  0.00  0.00      A     
ATOM   1098  C   ARG A  72       7.385 -16.020 -11.406  0.00  0.00      A     
ATOM   1099  O   ARG A  72       6.690 -15.009 -11.360  0.00  0.00      A     
ATOM   1100  N   GLY A  73       8.540 -16.137 -10.755  0.00  0.00      A     
ATOM   1101  HN  GLY A  73       8.968 -17.053 -10.804  0.00  0.00      A     
ATOM   1102  CA  GLY A  73       9.147 -15.126  -9.882  0.00  0.00      A     
ATOM   1103  HA1 GLY A  73       8.461 -14.287  -9.752  0.00  0.00      A     
ATOM   1104  HA2 GLY A  73      10.047 -14.746 -10.365  0.00  0.00      A     
ATOM   1105  C   GLY A  73       9.544 -15.602  -8.474  0.00  0.00      A     
ATOM   1106  O   GLY A  73      10.081 -14.796  -7.730  0.00  0.00      A     
ATOM   1107  N   ASN A  74       9.309 -16.863  -8.080  0.00  0.00      A     
ATOM   1108  HN  ASN A  74       8.906 -17.508  -8.750  0.00  0.00      A     
ATOM   1109  CA  ASN A  74       9.497 -17.347  -6.697  0.00  0.00      A     
ATOM   1110  HA  ASN A  74       8.809 -16.792  -6.053  0.00  0.00      A     
ATOM   1111  CB  ASN A  74       9.101 -18.836  -6.659  0.00  0.00      A     
ATOM   1112  HB1 ASN A  74       9.821 -19.427  -7.220  0.00  0.00      A     
ATOM   1113  HB2 ASN A  74       8.138 -18.954  -7.139  0.00  0.00      A     
ATOM   1114  CG  ASN A  74       8.959 -19.414  -5.262  0.00  0.00      A     
ATOM   1115  OD1 ASN A  74       8.603 -18.742  -4.310  0.00  0.00      A     
ATOM   1116  ND2 ASN A  74       9.177 -20.685  -5.093  0.00  0.00      A     
ATOM   1117 HD21 ASN A  74       8.902 -21.121  -4.225  0.00  0.00      A     
ATOM   1118 HD22 ASN A  74       9.498 -21.257  -5.868  0.00  0.00      A     
ATOM   1119  C   ASN A  74      10.908 -17.089  -6.121  0.00  0.00      A     
ATOM   1120  O   ASN A  74      11.031 -16.514  -5.040  0.00  0.00      A     
ATOM   1121  N   LEU A  75      11.970 -17.418  -6.867  0.00  0.00      A     
ATOM   1122  HN  LEU A  75      11.827 -18.028  -7.662  0.00  0.00      A     
ATOM   1123  CA  LEU A  75      13.340 -16.987  -6.556  0.00  0.00      A     
ATOM   1124  HA  LEU A  75      13.603 -17.370  -5.569  0.00  0.00      A     
ATOM   1125  CB  LEU A  75      14.298 -17.594  -7.604  0.00  0.00      A     
ATOM   1126  HB1 LEU A  75      13.973 -17.298  -8.602  0.00  0.00      A     
ATOM   1127  HB2 LEU A  75      14.238 -18.678  -7.540  0.00  0.00      A     
ATOM   1128  CG  LEU A  75      15.772 -17.184  -7.430  0.00  0.00      A     
ATOM   1129  HG  LEU A  75      15.856 -16.098  -7.414  0.00  0.00      A     
ATOM   1130  CD1 LEU A  75      16.352 -17.755  -6.146  0.00  0.00      A     
ATOM   1131 HD11 LEU A  75      17.360 -17.377  -6.016  0.00  0.00      A     
ATOM   1132 HD12 LEU A  75      16.371 -18.841  -6.206  0.00  0.00      A     
ATOM   1133 HD13 LEU A  75      15.768 -17.449  -5.284  0.00  0.00      A     
ATOM   1134  CD2 LEU A  75      16.629 -17.707  -8.576  0.00  0.00      A     
ATOM   1135 HD21 LEU A  75      17.663 -17.390  -8.437  0.00  0.00      A     
ATOM   1136 HD22 LEU A  75      16.264 -17.305  -9.521  0.00  0.00      A     
ATOM   1137 HD23 LEU A  75      16.587 -18.795  -8.609  0.00  0.00      A     
ATOM   1138  C   LEU A  75      13.464 -15.452  -6.503  0.00  0.00      A     
ATOM   1139  O   LEU A  75      13.881 -14.897  -5.487  0.00  0.00      A     
ATOM   1140  N   ALA A  76      13.072 -14.777  -7.588  0.00  0.00      A     
ATOM   1141  HN  ALA A  76      12.690 -15.315  -8.347  0.00  0.00      A     
ATOM   1142  CA  ALA A  76      13.182 -13.328  -7.768  0.00  0.00      A     
ATOM   1143  HA  ALA A  76      14.238 -13.066  -7.786  0.00  0.00      A     
ATOM   1144  CB  ALA A  76      12.618 -12.969  -9.150  0.00  0.00      A     
ATOM   1145  HB1 ALA A  76      11.547 -13.163  -9.186  0.00  0.00      A     
ATOM   1146  HB2 ALA A  76      13.121 -13.555  -9.921  0.00  0.00      A     
ATOM   1147  HB3 ALA A  76      12.790 -11.910  -9.347  0.00  0.00      A     
ATOM   1148  C   ALA A  76      12.530 -12.488  -6.646  0.00  0.00      A     
ATOM   1149  O   ALA A  76      13.081 -11.453  -6.279  0.00  0.00      A     
ATOM   1150  N   ASN A  77      11.398 -12.937  -6.083  0.00  0.00      A     
ATOM   1151  HN  ASN A  77      11.026 -13.805  -6.454  0.00  0.00      A     
ATOM   1152  CA  ASN A  77      10.518 -12.182  -5.175  0.00  0.00      A     
ATOM   1153  HA  ASN A  77      10.158 -11.328  -5.738  0.00  0.00      A     
ATOM   1154  CB  ASN A  77       9.286 -13.048  -4.835  0.00  0.00      A     
ATOM   1155  HB1 ASN A  77       9.425 -13.555  -3.881  0.00  0.00      A     
ATOM   1156  HB2 ASN A  77       9.122 -13.807  -5.595  0.00  0.00      A     
ATOM   1157  CG  ASN A  77       8.030 -12.205  -4.801  0.00  0.00      A     
ATOM   1158  OD1 ASN A  77       7.559 -11.715  -5.813  0.00  0.00      A     
ATOM   1159  ND2 ASN A  77       7.486 -11.931  -3.651  0.00  0.00      A     
ATOM   1160 HD21 ASN A  77       6.696 -11.292  -3.644  0.00  0.00      A     
ATOM   1161 HD22 ASN A  77       7.926 -12.256  -2.801  0.00  0.00      A     
ATOM   1162  C   ASN A  77      11.186 -11.572  -3.921  0.00  0.00      A     
ATOM   1163  O   ASN A  77      10.665 -10.616  -3.351  0.00  0.00      A     
ATOM   1164  N   VAL A  78      12.361 -12.082  -3.536  0.00  0.00      A     
ATOM   1165  HN  VAL A  78      12.690 -12.886  -4.053  0.00  0.00      A     
ATOM   1166  CA  VAL A  78      13.190 -11.580  -2.416  0.00  0.00      A     
ATOM   1167  HA  VAL A  78      12.834 -10.588  -2.161  0.00  0.00      A     
ATOM   1168  CB  VAL A  78      13.026 -12.422  -1.140  0.00  0.00      A     
ATOM   1169  HB  VAL A  78      13.718 -12.064  -0.378  0.00  0.00      A     
ATOM   1170  CG1 VAL A  78      11.621 -12.248  -0.566  0.00  0.00      A     
ATOM   1171 HG11 VAL A  78      10.902 -12.808  -1.161  0.00  0.00      A     
ATOM   1172 HG12 VAL A  78      11.342 -11.195  -0.563  0.00  0.00      A     
ATOM   1173 HG13 VAL A  78      11.608 -12.599   0.462  0.00  0.00      A     
ATOM   1174  CG2 VAL A  78      13.307 -13.901  -1.403  0.00  0.00      A     
ATOM   1175 HG21 VAL A  78      13.218 -14.463  -0.482  0.00  0.00      A     
ATOM   1176 HG22 VAL A  78      14.322 -14.014  -1.777  0.00  0.00      A     
ATOM   1177 HG23 VAL A  78      12.601 -14.309  -2.125  0.00  0.00      A     
ATOM   1178  C   VAL A  78      14.672 -11.380  -2.753  0.00  0.00      A     
ATOM   1179  O   VAL A  78      15.465 -11.086  -1.861  0.00  0.00      A     
ATOM   1180  N   ILE A  79      15.068 -11.423  -4.032  0.00  0.00      A     
ATOM   1181  HN  ILE A  79      14.369 -11.623  -4.740  0.00  0.00      A     
ATOM   1182  CA  ILE A  79      16.409 -10.956  -4.484  0.00  0.00      A     
ATOM   1183  HA  ILE A  79      17.153 -11.432  -3.844  0.00  0.00      A     
ATOM   1184  CB  ILE A  79      16.718 -11.404  -5.935  0.00  0.00      A     
ATOM   1185  HB  ILE A  79      16.055 -10.856  -6.606  0.00  0.00      A     
ATOM   1186  CG2 ILE A  79      18.174 -11.126  -6.356  0.00  0.00      A     
ATOM   1187 HG21 ILE A  79      18.354 -10.057  -6.453  0.00  0.00      A     
ATOM   1188 HG22 ILE A  79      18.382 -11.578  -7.326  0.00  0.00      A     
ATOM   1189 HG23 ILE A  79      18.869 -11.540  -5.628  0.00  0.00      A     
ATOM   1190  CG1 ILE A  79      16.459 -12.910  -6.157  0.00  0.00      A     
ATOM   1191 HG11 ILE A  79      16.676 -13.162  -7.196  0.00  0.00      A     
ATOM   1192 HG12 ILE A  79      15.404 -13.085  -6.000  0.00  0.00      A     
ATOM   1193  CD  ILE A  79      17.227 -13.881  -5.249  0.00  0.00      A     
ATOM   1194  HD1 ILE A  79      18.302 -13.761  -5.376  0.00  0.00      A     
ATOM   1195  HD2 ILE A  79      16.960 -14.904  -5.512  0.00  0.00      A     
ATOM   1196  HD3 ILE A  79      16.955 -13.714  -4.208  0.00  0.00      A     
ATOM   1197  C   ILE A  79      16.600  -9.435  -4.263  0.00  0.00      A     
ATOM   1198  O   ILE A  79      17.704  -8.907  -4.364  0.00  0.00      A     
ATOM   1199  N   ARG A  80      15.559  -8.726  -3.810  0.00  0.00      A     
ATOM   1200  HN  ARG A  80      14.661  -9.175  -3.904  0.00  0.00      A     
ATOM   1201  CA  ARG A  80      15.614  -7.486  -3.002  0.00  0.00      A     
ATOM   1202  HA  ARG A  80      16.200  -6.759  -3.565  0.00  0.00      A     
ATOM   1203  CB  ARG A  80      14.188  -6.910  -2.853  0.00  0.00      A     
ATOM   1204  HB1 ARG A  80      13.808  -6.627  -3.837  0.00  0.00      A     
ATOM   1205  HB2 ARG A  80      14.243  -5.999  -2.257  0.00  0.00      A     
ATOM   1206  CG  ARG A  80      13.200  -7.908  -2.217  0.00  0.00      A     
ATOM   1207  HG1 ARG A  80      13.725  -8.565  -1.524  0.00  0.00      A     
ATOM   1208  HG2 ARG A  80      12.770  -8.517  -3.012  0.00  0.00      A     
ATOM   1209  CD  ARG A  80      12.059  -7.236  -1.449  0.00  0.00      A     
ATOM   1210  HD1 ARG A  80      11.355  -8.009  -1.135  0.00  0.00      A     
ATOM   1211  HD2 ARG A  80      11.529  -6.567  -2.122  0.00  0.00      A     
ATOM   1212  NE  ARG A  80      12.559  -6.527  -0.252  0.00  0.00      A     
ATOM   1213  HE  ARG A  80      13.151  -7.039   0.391  0.00  0.00      A     
ATOM   1214  CZ  ARG A  80      12.375  -5.279   0.092  0.00  0.00      A     
ATOM   1215  NH1 ARG A  80      11.689  -4.416  -0.566  0.00  0.00      A     
ATOM   1216 HH11 ARG A  80      11.570  -3.496  -0.219  0.00  0.00      A     
ATOM   1217 HH12 ARG A  80      11.274  -4.675  -1.466  0.00  0.00      A     
ATOM   1218  NH2 ARG A  80      12.915  -4.852   1.172  0.00  0.00      A     
ATOM   1219 HH21 ARG A  80      12.804  -3.909   1.464  0.00  0.00      A     
ATOM   1220 HH22 ARG A  80      13.440  -5.536   1.705  0.00  0.00      A     
ATOM   1221  C   ARG A  80      16.356  -7.627  -1.644  0.00  0.00      A     
ATOM   1222  O   ARG A  80      15.825  -7.261  -0.595  0.00  0.00      A     
ATOM   1223  N   TYR A  81      17.580  -8.165  -1.657  0.00  0.00      A     
ATOM   1224  HN  TYR A  81      17.921  -8.436  -2.569  0.00  0.00      A     
ATOM   1225  CA  TYR A  81      18.373  -8.543  -0.469  0.00  0.00      A     
ATOM   1226  HA  TYR A  81      17.956  -8.039   0.404  0.00  0.00      A     
ATOM   1227  CB  TYR A  81      18.178 -10.049  -0.226  0.00  0.00      A     
ATOM   1228  HB1 TYR A  81      18.307 -10.560  -1.181  0.00  0.00      A     
ATOM   1229  HB2 TYR A  81      17.144 -10.208   0.083  0.00  0.00      A     
ATOM   1230  CG  TYR A  81      19.071 -10.729   0.803  0.00  0.00      A     
ATOM   1231  CD1 TYR A  81      19.680 -11.948   0.462  0.00  0.00      A     
ATOM   1232  HD1 TYR A  81      19.508 -12.377  -0.512  0.00  0.00      A     
ATOM   1233  CE1 TYR A  81      20.539 -12.608   1.356  0.00  0.00      A     
ATOM   1234  HE1 TYR A  81      21.015 -13.530   1.062  0.00  0.00      A     
ATOM   1235  CZ  TYR A  81      20.795 -12.053   2.620  0.00  0.00      A     
ATOM   1236  OH  TYR A  81      21.689 -12.654   3.442  0.00  0.00      A     
ATOM   1237  HH  TYR A  81      22.127 -13.391   2.981  0.00  0.00      A     
ATOM   1238  CE2 TYR A  81      20.136 -10.863   3.000  0.00  0.00      A     
ATOM   1239  HE2 TYR A  81      20.307 -10.470   3.990  0.00  0.00      A     
ATOM   1240  CD2 TYR A  81      19.274 -10.201   2.094  0.00  0.00      A     
ATOM   1241  HD2 TYR A  81      18.770  -9.288   2.388  0.00  0.00      A     
ATOM   1242  C   TYR A  81      19.857  -8.100  -0.517  0.00  0.00      A     
ATOM   1243  O   TYR A  81      20.255  -7.385   0.404  0.00  0.00      A     
ATOM   1244  N   PHE A  82      20.655  -8.359  -1.573  0.00  0.00      A     
ATOM   1245  HN  PHE A  82      20.335  -8.953  -2.329  0.00  0.00      A     
ATOM   1246  CA  PHE A  82      22.004  -7.743  -1.685  0.00  0.00      A     
ATOM   1247  HA  PHE A  82      22.580  -8.074  -0.821  0.00  0.00      A     
ATOM   1248  CB  PHE A  82      22.798  -8.163  -2.946  0.00  0.00      A     
ATOM   1249  HB1 PHE A  82      23.619  -7.454  -3.066  0.00  0.00      A     
ATOM   1250  HB2 PHE A  82      22.180  -8.046  -3.829  0.00  0.00      A     
ATOM   1251  CG  PHE A  82      23.444  -9.540  -2.953  0.00  0.00      A     
ATOM   1252  CD1 PHE A  82      23.251 -10.420  -4.038  0.00  0.00      A     
ATOM   1253  HD1 PHE A  82      22.614 -10.136  -4.861  0.00  0.00      A     
ATOM   1254  CE1 PHE A  82      23.895 -11.671  -4.069  0.00  0.00      A     
ATOM   1255  HE1 PHE A  82      23.726 -12.343  -4.899  0.00  0.00      A     
ATOM   1256  CZ  PHE A  82      24.761 -12.039  -3.027  0.00  0.00      A     
ATOM   1257  HZ  PHE A  82      25.257 -12.999  -3.049  0.00  0.00      A     
ATOM   1258  CE2 PHE A  82      24.983 -11.155  -1.958  0.00  0.00      A     
ATOM   1259  HE2 PHE A  82      25.656 -11.428  -1.157  0.00  0.00      A     
ATOM   1260  CD2 PHE A  82      24.330  -9.910  -1.924  0.00  0.00      A     
ATOM   1261  HD2 PHE A  82      24.513  -9.235  -1.103  0.00  0.00      A     
ATOM   1262  C   PHE A  82      21.982  -6.200  -1.580  0.00  0.00      A     
ATOM   1263  O   PHE A  82      22.751  -5.670  -0.766  0.00  0.00      A     
ATOM   1264  N   PRO A  83      21.093  -5.463  -2.290  0.00  0.00      A     
ATOM   1265  CD  PRO A  83      20.150  -5.913  -3.310  0.00  0.00      A     
ATOM   1266  HD1 PRO A  83      19.275  -6.350  -2.830  0.00  0.00      A     
ATOM   1267  HD2 PRO A  83      20.596  -6.627  -4.000  0.00  0.00      A     
ATOM   1268  CG  PRO A  83      19.722  -4.665  -4.077  0.00  0.00      A     
ATOM   1269  HG1 PRO A  83      20.378  -4.518  -4.931  0.00  0.00      A     
ATOM   1270  HG2 PRO A  83      18.687  -4.732  -4.409  0.00  0.00      A     
ATOM   1271  CB  PRO A  83      19.906  -3.529  -3.080  0.00  0.00      A     
ATOM   1272  HB1 PRO A  83      20.251  -2.622  -3.563  0.00  0.00      A     
ATOM   1273  HB2 PRO A  83      18.956  -3.325  -2.595  0.00  0.00      A     
ATOM   1274  CA  PRO A  83      20.944  -4.025  -2.073  0.00  0.00      A     
ATOM   1275  HA  PRO A  83      21.897  -3.535  -2.276  0.00  0.00      A     
ATOM   1276  C   PRO A  83      20.515  -3.699  -0.641  0.00  0.00      A     
ATOM   1277  O   PRO A  83      21.202  -2.948   0.049  0.00  0.00      A     
ATOM   1278  N   THR A  84      19.438  -4.326  -0.147  0.00  0.00      A     
ATOM   1279  HN  THR A  84      18.923  -4.909  -0.791  0.00  0.00      A     
ATOM   1280  CA  THR A  84      18.831  -4.087   1.191  0.00  0.00      A     
ATOM   1281  HA  THR A  84      18.478  -3.056   1.215  0.00  0.00      A     
ATOM   1282  CB  THR A  84      17.609  -4.992   1.429  0.00  0.00      A     
ATOM   1283  HB  THR A  84      17.937  -6.023   1.567  0.00  0.00      A     
ATOM   1284  CG2 THR A  84      16.748  -4.561   2.611  0.00  0.00      A     
ATOM   1285 HG21 THR A  84      16.504  -3.501   2.531  0.00  0.00      A     
ATOM   1286 HG22 THR A  84      17.272  -4.747   3.547  0.00  0.00      A     
ATOM   1287 HG23 THR A  84      15.827  -5.139   2.622  0.00  0.00      A     
ATOM   1288  OG1 THR A  84      16.743  -4.929   0.323  0.00  0.00      A     
ATOM   1289  HG1 THR A  84      16.281  -5.791   0.286  0.00  0.00      A     
ATOM   1290  C   THR A  84      19.797  -4.245   2.372  0.00  0.00      A     
ATOM   1291  O   THR A  84      19.583  -3.642   3.424  0.00  0.00      A     
ATOM   1292  N   GLN A  85      20.902  -4.975   2.191  0.00  0.00      A     
ATOM   1293  HN  GLN A  85      20.960  -5.508   1.329  0.00  0.00      A     
ATOM   1294  CA  GLN A  85      21.984  -5.144   3.176  0.00  0.00      A     
ATOM   1295  HA  GLN A  85      21.624  -4.863   4.165  0.00  0.00      A     
ATOM   1296  CB  GLN A  85      22.364  -6.632   3.229  0.00  0.00      A     
ATOM   1297  HB1 GLN A  85      23.167  -6.769   3.955  0.00  0.00      A     
ATOM   1298  HB2 GLN A  85      22.738  -6.940   2.251  0.00  0.00      A     
ATOM   1299  CG  GLN A  85      21.193  -7.548   3.618  0.00  0.00      A     
ATOM   1300  HG1 GLN A  85      21.562  -8.572   3.610  0.00  0.00      A     
ATOM   1301  HG2 GLN A  85      20.387  -7.474   2.893  0.00  0.00      A     
ATOM   1302  CD  GLN A  85      20.624  -7.248   4.994  0.00  0.00      A     
ATOM   1303  OE1 GLN A  85      19.602  -6.607   5.184  0.00  0.00      A     
ATOM   1304  NE2 GLN A  85      21.278  -7.683   6.032  0.00  0.00      A     
ATOM   1305 HE21 GLN A  85      20.776  -7.687   6.914  0.00  0.00      A     
ATOM   1306 HE22 GLN A  85      22.078  -8.290   5.894  0.00  0.00      A     
ATOM   1307  C   GLN A  85      23.245  -4.282   2.923  0.00  0.00      A     
ATOM   1308  O   GLN A  85      24.100  -4.184   3.800  0.00  0.00      A     
ATOM   1309  N   ALA A  86      23.387  -3.636   1.761  0.00  0.00      A     
ATOM   1310  HN  ALA A  86      22.656  -3.735   1.066  0.00  0.00      A     
ATOM   1311  CA  ALA A  86      24.584  -2.874   1.374  0.00  0.00      A     
ATOM   1312  HA  ALA A  86      25.453  -3.523   1.493  0.00  0.00      A     
ATOM   1313  CB  ALA A  86      24.457  -2.539  -0.117  0.00  0.00      A     
ATOM   1314  HB1 ALA A  86      24.320  -3.453  -0.697  0.00  0.00      A     
ATOM   1315  HB2 ALA A  86      25.364  -2.041  -0.461  0.00  0.00      A     
ATOM   1316  HB3 ALA A  86      23.609  -1.873  -0.282  0.00  0.00      A     
ATOM   1317  C   ALA A  86      24.878  -1.587   2.190  0.00  0.00      A     
ATOM   1318  O   ALA A  86      26.051  -1.256   2.385  0.00  0.00      A     
ATOM   1319  N   LEU A  87      23.863  -0.856   2.672  0.00  0.00      A     
ATOM   1320  HN  LEU A  87      22.925  -1.174   2.458  0.00  0.00      A     
ATOM   1321  CA  LEU A  87      24.035   0.438   3.363  0.00  0.00      A     
ATOM   1322  HA  LEU A  87      24.958   0.395   3.942  0.00  0.00      A     
ATOM   1323  CB  LEU A  87      24.210   1.501   2.256  0.00  0.00      A     
ATOM   1324  HB1 LEU A  87      23.285   1.554   1.684  0.00  0.00      A     
ATOM   1325  HB2 LEU A  87      24.991   1.173   1.566  0.00  0.00      A     
ATOM   1326  CG  LEU A  87      24.580   2.914   2.733  0.00  0.00      A     
ATOM   1327  HG  LEU A  87      23.864   3.235   3.481  0.00  0.00      A     
ATOM   1328  CD1 LEU A  87      25.977   3.008   3.334  0.00  0.00      A     
ATOM   1329 HD11 LEU A  87      26.054   2.359   4.202  0.00  0.00      A     
ATOM   1330 HD12 LEU A  87      26.172   4.031   3.653  0.00  0.00      A     
ATOM   1331 HD13 LEU A  87      26.720   2.728   2.587  0.00  0.00      A     
ATOM   1332  CD2 LEU A  87      24.541   3.872   1.550  0.00  0.00      A     
ATOM   1333 HD21 LEU A  87      25.201   3.514   0.759  0.00  0.00      A     
ATOM   1334 HD22 LEU A  87      24.866   4.858   1.864  0.00  0.00      A     
ATOM   1335 HD23 LEU A  87      23.527   3.953   1.171  0.00  0.00      A     
ATOM   1336  C   LEU A  87      22.914   0.805   4.376  0.00  0.00      A     
ATOM   1337  O   LEU A  87      23.221   1.031   5.545  0.00  0.00      A     
ATOM   1338  N   ASN A  88      21.632   0.796   3.989  0.00  0.00      A     
ATOM   1339  HN  ASN A  88      21.459   0.512   3.035  0.00  0.00      A     
ATOM   1340  CA  ASN A  88      20.457   1.252   4.768  0.00  0.00      A     
ATOM   1341  HA  ASN A  88      20.501   2.342   4.818  0.00  0.00      A     
ATOM   1342  CB  ASN A  88      19.202   0.885   3.957  0.00  0.00      A     
ATOM   1343  HB1 ASN A  88      19.223  -0.171   3.689  0.00  0.00      A     
ATOM   1344  HB2 ASN A  88      19.195   1.485   3.054  0.00  0.00      A     
ATOM   1345  CG  ASN A  88      17.898   1.167   4.674  0.00  0.00      A     
ATOM   1346  OD1 ASN A  88      17.406   2.278   4.724  0.00  0.00      A     
ATOM   1347  ND2 ASN A  88      17.289   0.182   5.273  0.00  0.00      A     
ATOM   1348 HD21 ASN A  88      16.444   0.399   5.779  0.00  0.00      A     
ATOM   1349 HD22 ASN A  88      17.697  -0.748   5.298  0.00  0.00      A     
ATOM   1350  C   ASN A  88      20.322   0.787   6.241  0.00  0.00      A     
ATOM   1351  O   ASN A  88      19.764   1.526   7.048  0.00  0.00      A     
ATOM   1352  N   PHE A  89      20.829  -0.381   6.634  0.00  0.00      A     
ATOM   1353  HN  PHE A  89      21.237  -0.985   5.930  0.00  0.00      A     
ATOM   1354  CA  PHE A  89      20.848  -0.826   8.039  0.00  0.00      A     
ATOM   1355  HA  PHE A  89      19.820  -0.936   8.385  0.00  0.00      A     
ATOM   1356  CB  PHE A  89      21.523  -2.197   8.093  0.00  0.00      A     
ATOM   1357  HB1 PHE A  89      22.523  -2.102   7.678  0.00  0.00      A     
ATOM   1358  HB2 PHE A  89      20.972  -2.886   7.455  0.00  0.00      A     
ATOM   1359  CG  PHE A  89      21.638  -2.811   9.470  0.00  0.00      A     
ATOM   1360  CD1 PHE A  89      20.493  -3.042  10.253  0.00  0.00      A     
ATOM   1361  HD1 PHE A  89      19.519  -2.771   9.876  0.00  0.00      A     
ATOM   1362  CE1 PHE A  89      20.609  -3.651  11.515  0.00  0.00      A     
ATOM   1363  HE1 PHE A  89      19.728  -3.809  12.124  0.00  0.00      A     
ATOM   1364  CZ  PHE A  89      21.867  -4.073  11.973  0.00  0.00      A     
ATOM   1365  HZ  PHE A  89      21.966  -4.554  12.936  0.00  0.00      A     
ATOM   1366  CE2 PHE A  89      23.012  -3.830  11.198  0.00  0.00      A     
ATOM   1367  HE2 PHE A  89      23.988  -4.126  11.557  0.00  0.00      A     
ATOM   1368  CD2 PHE A  89      22.899  -3.187   9.958  0.00  0.00      A     
ATOM   1369  HD2 PHE A  89      23.788  -2.991   9.378  0.00  0.00      A     
ATOM   1370  C   PHE A  89      21.534   0.175   8.993  0.00  0.00      A     
ATOM   1371  O   PHE A  89      21.077   0.385  10.114  0.00  0.00      A     
ATOM   1372  N   ALA A  90      22.544   0.898   8.504  0.00  0.00      A     
ATOM   1373  HN  ALA A  90      22.855   0.692   7.564  0.00  0.00      A     
ATOM   1374  CA  ALA A  90      23.174   2.044   9.168  0.00  0.00      A     
ATOM   1375  HA  ALA A  90      23.474   1.737  10.170  0.00  0.00      A     
ATOM   1376  CB  ALA A  90      24.444   2.349   8.370  0.00  0.00      A     
ATOM   1377  HB1 ALA A  90      24.921   3.235   8.774  0.00  0.00      A     
ATOM   1378  HB2 ALA A  90      24.210   2.535   7.327  0.00  0.00      A     
ATOM   1379  HB3 ALA A  90      25.131   1.505   8.436  0.00  0.00      A     
ATOM   1380  C   ALA A  90      22.268   3.300   9.334  0.00  0.00      A     
ATOM   1381  O   ALA A  90      22.675   4.300   9.927  0.00  0.00      A     
ATOM   1382  N   PHE A  91      21.028   3.265   8.834  0.00  0.00      A     
ATOM   1383  HN  PHE A  91      20.761   2.418   8.351  0.00  0.00      A     
ATOM   1384  CA  PHE A  91      20.100   4.406   8.737  0.00  0.00      A     
ATOM   1385  HA  PHE A  91      20.456   5.221   9.367  0.00  0.00      A     
ATOM   1386  CB  PHE A  91      20.089   4.908   7.281  0.00  0.00      A     
ATOM   1387  HB1 PHE A  91      19.389   5.742   7.212  0.00  0.00      A     
ATOM   1388  HB2 PHE A  91      19.714   4.113   6.638  0.00  0.00      A     
ATOM   1389  CG  PHE A  91      21.429   5.366   6.731  0.00  0.00      A     
ATOM   1390  CD1 PHE A  91      21.718   6.739   6.635  0.00  0.00      A     
ATOM   1391  HD1 PHE A  91      20.988   7.469   6.955  0.00  0.00      A     
ATOM   1392  CE1 PHE A  91      22.962   7.165   6.137  0.00  0.00      A     
ATOM   1393  HE1 PHE A  91      23.189   8.219   6.072  0.00  0.00      A     
ATOM   1394  CZ  PHE A  91      23.928   6.223   5.747  0.00  0.00      A     
ATOM   1395  HZ  PHE A  91      24.893   6.553   5.388  0.00  0.00      A     
ATOM   1396  CE2 PHE A  91      23.641   4.853   5.835  0.00  0.00      A     
ATOM   1397  HE2 PHE A  91      24.393   4.130   5.552  0.00  0.00      A     
ATOM   1398  CD2 PHE A  91      22.387   4.426   6.306  0.00  0.00      A     
ATOM   1399  HD2 PHE A  91      22.171   3.370   6.362  0.00  0.00      A     
ATOM   1400  C   PHE A  91      18.657   4.106   9.209  0.00  0.00      A     
ATOM   1401  O   PHE A  91      17.872   5.044   9.378  0.00  0.00      A     
ATOM   1402  N   LYS A  92      18.282   2.832   9.444  0.00  0.00      A     
ATOM   1403  HN  LYS A  92      18.965   2.110   9.258  0.00  0.00      A     
ATOM   1404  CA  LYS A  92      16.936   2.427   9.936  0.00  0.00      A     
ATOM   1405  HA  LYS A  92      16.205   2.966   9.340  0.00  0.00      A     
ATOM   1406  CB  LYS A  92      16.646   0.938   9.653  0.00  0.00      A     
ATOM   1407  HB1 LYS A  92      16.987   0.702   8.643  0.00  0.00      A     
ATOM   1408  HB2 LYS A  92      15.563   0.804   9.671  0.00  0.00      A     
ATOM   1409  CG  LYS A  92      17.269  -0.058  10.643  0.00  0.00      A     
ATOM   1410  HG1 LYS A  92      16.876   0.120  11.644  0.00  0.00      A     
ATOM   1411  HG2 LYS A  92      18.348   0.099  10.664  0.00  0.00      A     
ATOM   1412  CD  LYS A  92      16.996  -1.521  10.250  0.00  0.00      A     
ATOM   1413  HD1 LYS A  92      17.579  -2.151  10.922  0.00  0.00      A     
ATOM   1414  HD2 LYS A  92      17.357  -1.686   9.234  0.00  0.00      A     
ATOM   1415  CE  LYS A  92      15.524  -1.964  10.348  0.00  0.00      A     
ATOM   1416  HE1 LYS A  92      14.896  -1.269   9.782  0.00  0.00      A     
ATOM   1417  HE2 LYS A  92      15.223  -1.930  11.399  0.00  0.00      A     
ATOM   1418  NZ  LYS A  92      15.357  -3.342   9.815  0.00  0.00      A     
ATOM   1419  HZ1 LYS A  92      14.484  -3.790  10.078  0.00  0.00      A     
ATOM   1420  HZ2 LYS A  92      16.080  -3.945  10.213  0.00  0.00      A     
ATOM   1421  HZ3 LYS A  92      15.466  -3.353   8.803  0.00  0.00      A     
ATOM   1422  C   LYS A  92      16.585   2.868  11.370  0.00  0.00      A     
ATOM   1423  O   LYS A  92      15.420   2.808  11.749  0.00  0.00      A     
ATOM   1424  N   ASP A  93      17.560   3.393  12.113  0.00  0.00      A     
ATOM   1425  HN  ASP A  93      18.500   3.343  11.742  0.00  0.00      A     
ATOM   1426  CA  ASP A  93      17.361   4.122  13.377  0.00  0.00      A     
ATOM   1427  HA  ASP A  93      16.312   4.077  13.677  0.00  0.00      A     
ATOM   1428  CB  ASP A  93      18.179   3.434  14.482  0.00  0.00      A     
ATOM   1429  HB1 ASP A  93      19.185   3.229  14.115  0.00  0.00      A     
ATOM   1430  HB2 ASP A  93      17.712   2.480  14.733  0.00  0.00      A     
ATOM   1431  CG  ASP A  93      18.281   4.300  15.740  0.00  0.00      A     
ATOM   1432  OD1 ASP A  93      19.388   4.828  16.010  0.00  0.00      A     
ATOM   1433  OD2 ASP A  93      17.262   4.498  16.431  0.00  0.00      A     
ATOM   1434  C   ASP A  93      17.717   5.620  13.269  0.00  0.00      A     
ATOM   1435  O   ASP A  93      16.924   6.455  13.699  0.00  0.00      A     
ATOM   1436  N   LYS A  94      18.862   5.989  12.671  0.00  0.00      A     
ATOM   1437  HN  LYS A  94      19.462   5.234  12.348  0.00  0.00      A     
ATOM   1438  CA  LYS A  94      19.434   7.357  12.704  0.00  0.00      A     
ATOM   1439  HA  LYS A  94      19.781   7.532  13.721  0.00  0.00      A     
ATOM   1440  CB  LYS A  94      20.659   7.426  11.774  0.00  0.00      A     
ATOM   1441  HB1 LYS A  94      20.338   7.205  10.755  0.00  0.00      A     
ATOM   1442  HB2 LYS A  94      21.374   6.657  12.070  0.00  0.00      A     
ATOM   1443  CG  LYS A  94      21.366   8.797  11.762  0.00  0.00      A     
ATOM   1444  HG1 LYS A  94      20.651   9.565  11.472  0.00  0.00      A     
ATOM   1445  HG2 LYS A  94      22.132   8.782  10.990  0.00  0.00      A     
ATOM   1446  CD  LYS A  94      22.023   9.222  13.086  0.00  0.00      A     
ATOM   1447  HD1 LYS A  94      21.287   9.208  13.889  0.00  0.00      A     
ATOM   1448  HD2 LYS A  94      22.371  10.249  12.966  0.00  0.00      A     
ATOM   1449  CE  LYS A  94      23.222   8.340  13.459  0.00  0.00      A     
ATOM   1450  HE1 LYS A  94      23.929   8.342  12.622  0.00  0.00      A     
ATOM   1451  HE2 LYS A  94      22.884   7.309  13.605  0.00  0.00      A     
ATOM   1452  NZ  LYS A  94      23.890   8.846  14.683  0.00  0.00      A     
ATOM   1453  HZ1 LYS A  94      24.135   9.826  14.572  0.00  0.00      A     
ATOM   1454  HZ2 LYS A  94      24.746   8.337  14.891  0.00  0.00      A     
ATOM   1455  HZ3 LYS A  94      23.279   8.770  15.494  0.00  0.00      A     
ATOM   1456  C   LYS A  94      18.437   8.486  12.414  0.00  0.00      A     
ATOM   1457  O   LYS A  94      18.389   9.459  13.164  0.00  0.00      A     
ATOM   1458  N   TYR A  95      17.595   8.339  11.389  0.00  0.00      A     
ATOM   1459  HN  TYR A  95      17.697   7.514  10.817  0.00  0.00      A     
ATOM   1460  CA  TYR A  95      16.548   9.323  11.059  0.00  0.00      A     
ATOM   1461  HA  TYR A  95      17.024  10.292  10.918  0.00  0.00      A     
ATOM   1462  CB  TYR A  95      15.860   8.926   9.746  0.00  0.00      A     
ATOM   1463  HB1 TYR A  95      15.062   9.639   9.554  0.00  0.00      A     
ATOM   1464  HB2 TYR A  95      15.398   7.947   9.880  0.00  0.00      A     
ATOM   1465  CG  TYR A  95      16.733   8.897   8.501  0.00  0.00      A     
ATOM   1466  CD1 TYR A  95      17.772   9.833   8.312  0.00  0.00      A     
ATOM   1467  HD1 TYR A  95      17.988  10.584   9.059  0.00  0.00      A     
ATOM   1468  CE1 TYR A  95      18.536   9.813   7.131  0.00  0.00      A     
ATOM   1469  HE1 TYR A  95      19.315  10.542   6.984  0.00  0.00      A     
ATOM   1470  CZ  TYR A  95      18.264   8.862   6.128  0.00  0.00      A     
ATOM   1471  OH  TYR A  95      18.991   8.856   4.981  0.00  0.00      A     
ATOM   1472  HH  TYR A  95      18.631   8.224   4.342  0.00  0.00      A     
ATOM   1473  CE2 TYR A  95      17.214   7.940   6.304  0.00  0.00      A     
ATOM   1474  HE2 TYR A  95      16.984   7.235   5.524  0.00  0.00      A     
ATOM   1475  CD2 TYR A  95      16.451   7.961   7.488  0.00  0.00      A     
ATOM   1476  HD2 TYR A  95      15.626   7.271   7.611  0.00  0.00      A     
ATOM   1477  C   TYR A  95      15.500   9.543  12.169  0.00  0.00      A     
ATOM   1478  O   TYR A  95      15.066  10.679  12.378  0.00  0.00      A     
ATOM   1479  N   LYS A  96      15.153   8.496  12.931  0.00  0.00      A     
ATOM   1480  HN  LYS A  96      15.622   7.614  12.746  0.00  0.00      A     
ATOM   1481  CA  LYS A  96      14.388   8.606  14.187  0.00  0.00      A     
ATOM   1482  HA  LYS A  96      13.588   9.338  14.059  0.00  0.00      A     
ATOM   1483  CB  LYS A  96      13.766   7.253  14.566  0.00  0.00      A     
ATOM   1484  HB1 LYS A  96      13.358   7.327  15.575  0.00  0.00      A     
ATOM   1485  HB2 LYS A  96      14.536   6.480  14.578  0.00  0.00      A     
ATOM   1486  CG  LYS A  96      12.634   6.833  13.619  0.00  0.00      A     
ATOM   1487  HG1 LYS A  96      13.016   6.743  12.601  0.00  0.00      A     
ATOM   1488  HG2 LYS A  96      11.848   7.589  13.635  0.00  0.00      A     
ATOM   1489  CD  LYS A  96      12.072   5.478  14.069  0.00  0.00      A     
ATOM   1490  HD1 LYS A  96      11.792   5.517  15.123  0.00  0.00      A     
ATOM   1491  HD2 LYS A  96      12.862   4.732  13.958  0.00  0.00      A     
ATOM   1492  CE  LYS A  96      10.870   5.031  13.233  0.00  0.00      A     
ATOM   1493  HE1 LYS A  96      10.766   3.947  13.355  0.00  0.00      A     
ATOM   1494  HE2 LYS A  96      11.079   5.221  12.175  0.00  0.00      A     
ATOM   1495  NZ  LYS A  96       9.602   5.686  13.651  0.00  0.00      A     
ATOM   1496  HZ1 LYS A  96       8.818   5.208  13.218  0.00  0.00      A     
ATOM   1497  HZ2 LYS A  96       9.549   6.677  13.410  0.00  0.00      A     
ATOM   1498  HZ3 LYS A  96       9.429   5.587  14.645  0.00  0.00      A     
ATOM   1499  C   LYS A  96      15.256   9.123  15.335  0.00  0.00      A     
ATOM   1500  O   LYS A  96      14.829  10.026  16.040  0.00  0.00      A     
ATOM   1501  N   GLN A  97      16.484   8.637  15.508  0.00  0.00      A     
ATOM   1502  HN  GLN A  97      16.771   7.869  14.910  0.00  0.00      A     
ATOM   1503  CA  GLN A  97      17.403   9.102  16.563  0.00  0.00      A     
ATOM   1504  HA  GLN A  97      17.003   8.776  17.524  0.00  0.00      A     
ATOM   1505  CB  GLN A  97      18.768   8.424  16.371  0.00  0.00      A     
ATOM   1506  HB1 GLN A  97      19.262   8.852  15.501  0.00  0.00      A     
ATOM   1507  HB2 GLN A  97      18.608   7.361  16.190  0.00  0.00      A     
ATOM   1508  CG  GLN A  97      19.693   8.574  17.586  0.00  0.00      A     
ATOM   1509  HG1 GLN A  97      19.214   8.142  18.464  0.00  0.00      A     
ATOM   1510  HG2 GLN A  97      19.887   9.629  17.781  0.00  0.00      A     
ATOM   1511  CD  GLN A  97      21.026   7.881  17.340  0.00  0.00      A     
ATOM   1512  OE1 GLN A  97      21.824   8.266  16.501  0.00  0.00      A     
ATOM   1513  NE2 GLN A  97      21.318   6.783  17.982  0.00  0.00      A     
ATOM   1514 HE21 GLN A  97      22.193   6.336  17.746  0.00  0.00      A     
ATOM   1515 HE22 GLN A  97      20.598   6.321  18.523  0.00  0.00      A     
ATOM   1516  C   GLN A  97      17.531  10.641  16.627  0.00  0.00      A     
ATOM   1517  O   GLN A  97      17.426  11.217  17.709  0.00  0.00      A     
ATOM   1518  N   ILE A  98      17.659  11.311  15.472  0.00  0.00      A     
ATOM   1519  HN  ILE A  98      17.769  10.762  14.624  0.00  0.00      A     
ATOM   1520  CA  ILE A  98      17.828  12.779  15.388  0.00  0.00      A     
ATOM   1521  HA  ILE A  98      18.504  13.062  16.195  0.00  0.00      A     
ATOM   1522  CB  ILE A  98      18.527  13.205  14.075  0.00  0.00      A     
ATOM   1523  HB  ILE A  98      18.659  14.285  14.121  0.00  0.00      A     
ATOM   1524  CG2 ILE A  98      19.932  12.575  14.017  0.00  0.00      A     
ATOM   1525 HG21 ILE A  98      20.469  12.781  14.942  0.00  0.00      A     
ATOM   1526 HG22 ILE A  98      20.503  13.006  13.196  0.00  0.00      A     
ATOM   1527 HG23 ILE A  98      19.866  11.498  13.869  0.00  0.00      A     
ATOM   1528  CG1 ILE A  98      17.701  12.906  12.804  0.00  0.00      A     
ATOM   1529 HG11 ILE A  98      16.703  13.325  12.919  0.00  0.00      A     
ATOM   1530 HG12 ILE A  98      17.602  11.832  12.672  0.00  0.00      A     
ATOM   1531  CD  ILE A  98      18.313  13.509  11.532  0.00  0.00      A     
ATOM   1532  HD1 ILE A  98      17.635  13.364  10.693  0.00  0.00      A     
ATOM   1533  HD2 ILE A  98      19.257  13.020  11.297  0.00  0.00      A     
ATOM   1534  HD3 ILE A  98      18.482  14.578  11.669  0.00  0.00      A     
ATOM   1535  C   ILE A  98      16.567  13.636  15.626  0.00  0.00      A     
ATOM   1536  O   ILE A  98      16.726  14.778  16.053  0.00  0.00      A     
ATOM   1537  N   PHE A  99      15.344  13.123  15.409  0.00  0.00      A     
ATOM   1538  HN  PHE A  99      15.304  12.183  15.041  0.00  0.00      A     
ATOM   1539  CA  PHE A  99      14.071  13.889  15.535  0.00  0.00      A     
ATOM   1540  HA  PHE A  99      14.273  14.834  16.041  0.00  0.00      A     
ATOM   1541  CB  PHE A  99      13.486  14.218  14.145  0.00  0.00      A     
ATOM   1542  HB1 PHE A  99      12.627  14.869  14.301  0.00  0.00      A     
ATOM   1543  HB2 PHE A  99      13.123  13.285  13.709  0.00  0.00      A     
ATOM   1544  CG  PHE A  99      14.353  14.920  13.116  0.00  0.00      A     
ATOM   1545  CD1 PHE A  99      15.269  15.920  13.487  0.00  0.00      A     
ATOM   1546  HD1 PHE A  99      15.371  16.215  14.521  0.00  0.00      A     
ATOM   1547  CE1 PHE A  99      16.068  16.540  12.513  0.00  0.00      A     
ATOM   1548  HE1 PHE A  99      16.795  17.278  12.813  0.00  0.00      A     
ATOM   1549  CZ  PHE A  99      15.925  16.201  11.158  0.00  0.00      A     
ATOM   1550  HZ  PHE A  99      16.557  16.669  10.416  0.00  0.00      A     
ATOM   1551  CE2 PHE A  99      14.960  15.258  10.773  0.00  0.00      A     
ATOM   1552  HE2 PHE A  99      14.825  15.023   9.725  0.00  0.00      A     
ATOM   1553  CD2 PHE A  99      14.180  14.615  11.752  0.00  0.00      A     
ATOM   1554  HD2 PHE A  99      13.443  13.882  11.455  0.00  0.00      A     
ATOM   1555  C   PHE A  99      12.960  13.209  16.375  0.00  0.00      A     
ATOM   1556  O   PHE A  99      11.854  13.730  16.484  0.00  0.00      A     
ATOM   1557  N   LEU A 100      13.238  12.038  16.950  0.00  0.00      A     
ATOM   1558  HN  LEU A 100      14.135  11.637  16.710  0.00  0.00      A     
ATOM   1559  CA  LEU A 100      12.280  11.154  17.639  0.00  0.00      A     
ATOM   1560  HA  LEU A 100      11.445  11.750  18.010  0.00  0.00      A     
ATOM   1561  CB  LEU A 100      11.769  10.127  16.602  0.00  0.00      A     
ATOM   1562  HB1 LEU A 100      12.451   9.279  16.601  0.00  0.00      A     
ATOM   1563  HB2 LEU A 100      11.786  10.560  15.600  0.00  0.00      A     
ATOM   1564  CG  LEU A 100      10.352   9.608  16.883  0.00  0.00      A     
ATOM   1565  HG  LEU A 100      10.199   9.489  17.953  0.00  0.00      A     
ATOM   1566  CD1 LEU A 100       9.326  10.576  16.307  0.00  0.00      A     
ATOM   1567 HD11 LEU A 100       9.490  11.569  16.722  0.00  0.00      A     
ATOM   1568 HD12 LEU A 100       8.321  10.252  16.568  0.00  0.00      A     
ATOM   1569 HD13 LEU A 100       9.431  10.641  15.226  0.00  0.00      A     
ATOM   1570  CD2 LEU A 100      10.134   8.252  16.217  0.00  0.00      A     
ATOM   1571 HD21 LEU A 100       9.119   7.915  16.420  0.00  0.00      A     
ATOM   1572 HD22 LEU A 100      10.838   7.532  16.634  0.00  0.00      A     
ATOM   1573 HD23 LEU A 100      10.291   8.352  15.146  0.00  0.00      A     
ATOM   1574  C   LEU A 100      12.886  10.406  18.853  0.00  0.00      A     
ATOM   1575  O   LEU A 100      12.153   9.973  19.735  0.00  0.00      A     
ATOM   1576  N   GLY A 101      14.218  10.260  18.899  0.00  0.00      A     
ATOM   1577  HN  GLY A 101      14.730  10.541  18.074  0.00  0.00      A     
ATOM   1578  CA  GLY A 101      14.971   9.561  19.961  0.00  0.00      A     
ATOM   1579  HA1 GLY A 101      15.688   8.885  19.496  0.00  0.00      A     
ATOM   1580  HA2 GLY A 101      14.290   8.959  20.564  0.00  0.00      A     
ATOM   1581  C   GLY A 101      15.756  10.467  20.923  0.00  0.00      A     
ATOM   1582  O   GLY A 101      16.386   9.970  21.851  0.00  0.00      A     
ATOM   1583  N   GLY A 102      15.691  11.788  20.726  0.00  0.00      A     
ATOM   1584  HN  GLY A 102      15.219  12.088  19.888  0.00  0.00      A     
ATOM   1585  CA  GLY A 102      16.299  12.818  21.590  0.00  0.00      A     
ATOM   1586  HA1 GLY A 102      17.192  13.211  21.103  0.00  0.00      A     
ATOM   1587  HA2 GLY A 102      16.600  12.375  22.539  0.00  0.00      A     
ATOM   1588  C   GLY A 102      15.381  14.008  21.916  0.00  0.00      A     
ATOM   1589  O   GLY A 102      15.848  15.016  22.441  0.00  0.00      A     
ATOM   1590  N   VAL A 103      14.083  13.895  21.602  0.00  0.00      A     
ATOM   1591  HN  VAL A 103      13.774  13.006  21.238  0.00  0.00      A     
ATOM   1592  CA  VAL A 103      13.028  14.914  21.822  0.00  0.00      A     
ATOM   1593  HA  VAL A 103      13.319  15.536  22.667  0.00  0.00      A     
ATOM   1594  CB  VAL A 103      12.826  15.840  20.602  0.00  0.00      A     
ATOM   1595  HB  VAL A 103      11.952  16.465  20.787  0.00  0.00      A     
ATOM   1596  CG1 VAL A 103      14.027  16.770  20.414  0.00  0.00      A     
ATOM   1597 HG11 VAL A 103      14.234  17.298  21.345  0.00  0.00      A     
ATOM   1598 HG12 VAL A 103      13.815  17.501  19.637  0.00  0.00      A     
ATOM   1599 HG13 VAL A 103      14.910  16.201  20.127  0.00  0.00      A     
ATOM   1600  CG2 VAL A 103      12.590  15.098  19.283  0.00  0.00      A     
ATOM   1601 HG21 VAL A 103      13.458  14.491  19.028  0.00  0.00      A     
ATOM   1602 HG22 VAL A 103      12.418  15.820  18.484  0.00  0.00      A     
ATOM   1603 HG23 VAL A 103      11.711  14.460  19.358  0.00  0.00      A     
ATOM   1604  C   VAL A 103      11.690  14.262  22.186  0.00  0.00      A     
ATOM   1605  O   VAL A 103      11.335  13.216  21.646  0.00  0.00      A     
ATOM   1606  N   ASP A 104      10.960  14.835  23.143  0.00  0.00      A     
ATOM   1607  HN  ASP A 104      11.291  15.716  23.520  0.00  0.00      A     
ATOM   1608  CA  ASP A 104       9.849  14.140  23.817  0.00  0.00      A     
ATOM   1609  HA  ASP A 104      10.162  13.104  23.966  0.00  0.00      A     
ATOM   1610  CB  ASP A 104       9.655  14.730  25.218  0.00  0.00      A     
ATOM   1611  HB1 ASP A 104       9.533  15.806  25.136  0.00  0.00      A     
ATOM   1612  HB2 ASP A 104      10.548  14.538  25.816  0.00  0.00      A     
ATOM   1613  CG  ASP A 104       8.440  14.106  25.908  0.00  0.00      A     
ATOM   1614  OD1 ASP A 104       8.512  12.912  26.279  0.00  0.00      A     
ATOM   1615  OD2 ASP A 104       7.392  14.787  26.003  0.00  0.00      A     
ATOM   1616  C   ASP A 104       8.508  14.092  23.042  0.00  0.00      A     
ATOM   1617  O   ASP A 104       7.942  15.103  22.620  0.00  0.00      A     
ATOM   1618  N   LYS A 105       7.947  12.878  22.985  0.00  0.00      A     
ATOM   1619  HN  LYS A 105       8.487  12.146  23.426  0.00  0.00      A     
ATOM   1620  CA  LYS A 105       6.715  12.451  22.287  0.00  0.00      A     
ATOM   1621  HA  LYS A 105       6.901  12.535  21.217  0.00  0.00      A     
ATOM   1622  CB  LYS A 105       6.481  10.964  22.593  0.00  0.00      A     
ATOM   1623  HB1 LYS A 105       7.294  10.392  22.144  0.00  0.00      A     
ATOM   1624  HB2 LYS A 105       5.547  10.650  22.124  0.00  0.00      A     
ATOM   1625  CG  LYS A 105       6.443  10.635  24.098  0.00  0.00      A     
ATOM   1626  HG1 LYS A 105       5.840  11.375  24.624  0.00  0.00      A     
ATOM   1627  HG2 LYS A 105       7.456  10.666  24.502  0.00  0.00      A     
ATOM   1628  CD  LYS A 105       5.843   9.252  24.368  0.00  0.00      A     
ATOM   1629  HD1 LYS A 105       4.779   9.302  24.138  0.00  0.00      A     
ATOM   1630  HD2 LYS A 105       5.954   9.023  25.427  0.00  0.00      A     
ATOM   1631  CE  LYS A 105       6.492   8.131  23.551  0.00  0.00      A     
ATOM   1632  HE1 LYS A 105       7.521   7.987  23.899  0.00  0.00      A     
ATOM   1633  HE2 LYS A 105       6.530   8.421  22.498  0.00  0.00      A     
ATOM   1634  NZ  LYS A 105       5.718   6.878  23.690  0.00  0.00      A     
ATOM   1635  HZ1 LYS A 105       4.765   6.984  23.348  0.00  0.00      A     
ATOM   1636  HZ2 LYS A 105       5.675   6.569  24.658  0.00  0.00      A     
ATOM   1637  HZ3 LYS A 105       6.140   6.121  23.160  0.00  0.00      A     
ATOM   1638  C   LYS A 105       5.420  13.256  22.486  0.00  0.00      A     
ATOM   1639  O   LYS A 105       4.535  13.158  21.637  0.00  0.00      A     
ATOM   1640  N   ARG A 106       5.294  14.061  23.550  0.00  0.00      A     
ATOM   1641  HN  ARG A 106       6.071  14.068  24.201  0.00  0.00      A     
ATOM   1642  CA  ARG A 106       4.129  14.957  23.775  0.00  0.00      A     
ATOM   1643  HA  ARG A 106       3.556  15.011  22.851  0.00  0.00      A     
ATOM   1644  CB  ARG A 106       3.205  14.362  24.855  0.00  0.00      A     
ATOM   1645  HB1 ARG A 106       3.743  14.370  25.802  0.00  0.00      A     
ATOM   1646  HB2 ARG A 106       2.991  13.320  24.608  0.00  0.00      A     
ATOM   1647  CG  ARG A 106       1.866  15.109  25.045  0.00  0.00      A     
ATOM   1648  HG1 ARG A 106       2.069  16.161  25.239  0.00  0.00      A     
ATOM   1649  HG2 ARG A 106       1.372  14.712  25.933  0.00  0.00      A     
ATOM   1650  CD  ARG A 106       0.886  15.009  23.859  0.00  0.00      A     
ATOM   1651  HD1 ARG A 106       1.395  15.286  22.934  0.00  0.00      A     
ATOM   1652  HD2 ARG A 106       0.080  15.728  24.028  0.00  0.00      A     
ATOM   1653  NE  ARG A 106       0.305  13.657  23.744  0.00  0.00      A     
ATOM   1654  HE  ARG A 106       0.456  13.013  24.509  0.00  0.00      A     
ATOM   1655  CZ  ARG A 106      -0.541  13.193  22.861  0.00  0.00      A     
ATOM   1656  NH1 ARG A 106      -1.044  13.888  21.905  0.00  0.00      A     
ATOM   1657 HH11 ARG A 106      -1.710  13.461  21.303  0.00  0.00      A     
ATOM   1658 HH12 ARG A 106      -0.940  14.893  21.932  0.00  0.00      A     
ATOM   1659  NH2 ARG A 106      -0.941  11.975  22.916  0.00  0.00      A     
ATOM   1660 HH21 ARG A 106      -1.591  11.624  22.253  0.00  0.00      A     
ATOM   1661 HH22 ARG A 106      -0.623  11.369  23.670  0.00  0.00      A     
ATOM   1662  C   ARG A 106       4.525  16.403  24.068  0.00  0.00      A     
ATOM   1663  O   ARG A 106       3.923  17.302  23.488  0.00  0.00      A     
ATOM   1664  N   THR A 107       5.580  16.635  24.850  0.00  0.00      A     
ATOM   1665  HN  THR A 107       6.034  15.826  25.271  0.00  0.00      A     
ATOM   1666  CA  THR A 107       6.187  17.974  25.090  0.00  0.00      A     
ATOM   1667  HA  THR A 107       5.464  18.631  25.566  0.00  0.00      A     
ATOM   1668  CB  THR A 107       7.414  17.877  25.999  0.00  0.00      A     
ATOM   1669  HB  THR A 107       8.192  17.327  25.481  0.00  0.00      A     
ATOM   1670  CG2 THR A 107       7.995  19.223  26.411  0.00  0.00      A     
ATOM   1671 HG21 THR A 107       7.201  19.906  26.711  0.00  0.00      A     
ATOM   1672 HG22 THR A 107       8.550  19.663  25.584  0.00  0.00      A     
ATOM   1673 HG23 THR A 107       8.687  19.070  27.233  0.00  0.00      A     
ATOM   1674  OG1 THR A 107       7.077  17.165  27.160  0.00  0.00      A     
ATOM   1675  HG1 THR A 107       7.262  16.225  26.925  0.00  0.00      A     
ATOM   1676  C   THR A 107       6.673  18.660  23.821  0.00  0.00      A     
ATOM   1677  O   THR A 107       6.672  19.884  23.728  0.00  0.00      A     
ATOM   1678  N   GLN A 108       7.094  17.860  22.842  0.00  0.00      A     
ATOM   1679  HN  GLN A 108       7.136  16.863  23.030  0.00  0.00      A     
ATOM   1680  CA  GLN A 108       7.685  18.301  21.578  0.00  0.00      A     
ATOM   1681  HA  GLN A 108       7.554  19.378  21.487  0.00  0.00      A     
ATOM   1682  CB  GLN A 108       9.198  18.015  21.582  0.00  0.00      A     
ATOM   1683  HB1 GLN A 108       9.640  18.510  20.716  0.00  0.00      A     
ATOM   1684  HB2 GLN A 108       9.375  16.944  21.483  0.00  0.00      A     
ATOM   1685  CG  GLN A 108       9.891  18.521  22.858  0.00  0.00      A     
ATOM   1686  HG1 GLN A 108       9.595  17.912  23.709  0.00  0.00      A     
ATOM   1687  HG2 GLN A 108       9.607  19.554  23.047  0.00  0.00      A     
ATOM   1688  CD  GLN A 108      11.397  18.456  22.738  0.00  0.00      A     
ATOM   1689  OE1 GLN A 108      12.056  17.590  23.290  0.00  0.00      A     
ATOM   1690  NE2 GLN A 108      11.991  19.350  21.998  0.00  0.00      A     
ATOM   1691 HE21 GLN A 108      12.995  19.291  21.893  0.00  0.00      A     
ATOM   1692 HE22 GLN A 108      11.454  20.084  21.558  0.00  0.00      A     
ATOM   1693  C   GLN A 108       6.965  17.671  20.374  0.00  0.00      A     
ATOM   1694  O   GLN A 108       7.549  17.500  19.308  0.00  0.00      A     
ATOM   1695  N   PHE A 109       5.683  17.313  20.532  0.00  0.00      A     
ATOM   1696  HN  PHE A 109       5.264  17.512  21.430  0.00  0.00      A     
ATOM   1697  CA  PHE A 109       4.837  16.697  19.496  0.00  0.00      A     
ATOM   1698  HA  PHE A 109       5.137  15.659  19.366  0.00  0.00      A     
ATOM   1699  CB  PHE A 109       3.387  16.699  19.996  0.00  0.00      A     
ATOM   1700  HB1 PHE A 109       3.083  17.729  20.191  0.00  0.00      A     
ATOM   1701  HB2 PHE A 109       3.338  16.158  20.940  0.00  0.00      A     
ATOM   1702  CG  PHE A 109       2.408  16.067  19.026  0.00  0.00      A     
ATOM   1703  CD1 PHE A 109       2.198  14.675  19.046  0.00  0.00      A     
ATOM   1704  HD1 PHE A 109       2.720  14.058  19.765  0.00  0.00      A     
ATOM   1705  CE1 PHE A 109       1.323  14.082  18.117  0.00  0.00      A     
ATOM   1706  HE1 PHE A 109       1.165  13.012  18.125  0.00  0.00      A     
ATOM   1707  CZ  PHE A 109       0.662  14.878  17.164  0.00  0.00      A     
ATOM   1708  HZ  PHE A 109       0.000  14.420  16.440  0.00  0.00      A     
ATOM   1709  CE2 PHE A 109       0.872  16.268  17.142  0.00  0.00      A     
ATOM   1710  HE2 PHE A 109       0.379  16.879  16.396  0.00  0.00      A     
ATOM   1711  CD2 PHE A 109       1.740  16.863  18.075  0.00  0.00      A     
ATOM   1712  HD2 PHE A 109       1.911  17.931  18.035  0.00  0.00      A     
ATOM   1713  C   PHE A 109       4.933  17.378  18.116  0.00  0.00      A     
ATOM   1714  O   PHE A 109       5.096  16.709  17.093  0.00  0.00      A     
ATOM   1715  N   TRP A 110       4.901  18.714  18.075  0.00  0.00      A     
ATOM   1716  HN  TRP A 110       4.851  19.226  18.950  0.00  0.00      A     
ATOM   1717  CA  TRP A 110       4.983  19.486  16.829  0.00  0.00      A     
ATOM   1718  HA  TRP A 110       4.409  18.929  16.098  0.00  0.00      A     
ATOM   1719  CB  TRP A 110       4.225  20.810  16.954  0.00  0.00      A     
ATOM   1720  HB1 TRP A 110       4.484  21.447  16.113  0.00  0.00      A     
ATOM   1721  HB2 TRP A 110       4.514  21.326  17.870  0.00  0.00      A     
ATOM   1722  CG  TRP A 110       2.736  20.635  16.900  0.00  0.00      A     
ATOM   1723  CD1 TRP A 110       1.862  21.033  17.849  0.00  0.00      A     
ATOM   1724  HD1 TRP A 110       2.135  21.538  18.769  0.00  0.00      A     
ATOM   1725  NE1 TRP A 110       0.575  20.718  17.455  0.00  0.00      A     
ATOM   1726  HE1 TRP A 110      -0.253  20.950  18.002  0.00  0.00      A     
ATOM   1727  CE2 TRP A 110       0.551  20.109  16.223  0.00  0.00      A     
ATOM   1728  CZ2 TRP A 110      -0.493  19.637  15.415  0.00  0.00      A     
ATOM   1729  HZ2 TRP A 110      -1.519  19.748  15.734  0.00  0.00      A     
ATOM   1730  CH2 TRP A 110      -0.182  19.029  14.187  0.00  0.00      A     
ATOM   1731  HH2 TRP A 110      -0.972  18.663  13.544  0.00  0.00      A     
ATOM   1732  CZ3 TRP A 110       1.160  18.900  13.790  0.00  0.00      A     
ATOM   1733  HZ3 TRP A 110       1.387  18.415  12.848  0.00  0.00      A     
ATOM   1734  CE3 TRP A 110       2.200  19.395  14.604  0.00  0.00      A     
ATOM   1735  HE3 TRP A 110       3.225  19.293  14.278  0.00  0.00      A     
ATOM   1736  CD2 TRP A 110       1.924  20.020  15.843  0.00  0.00      A     
ATOM   1737  C   TRP A 110       6.391  19.584  16.199  0.00  0.00      A     
ATOM   1738  O   TRP A 110       6.500  20.022  15.052  0.00  0.00      A     
ATOM   1739  N   LEU A 111       7.418  19.009  16.832  0.00  0.00      A     
ATOM   1740  HN  LEU A 111       7.272  18.726  17.794  0.00  0.00      A     
ATOM   1741  CA  LEU A 111       8.671  18.558  16.198  0.00  0.00      A     
ATOM   1742  HA  LEU A 111       8.815  19.072  15.247  0.00  0.00      A     
ATOM   1743  CB  LEU A 111       9.825  18.946  17.148  0.00  0.00      A     
ATOM   1744  HB1 LEU A 111       9.650  18.492  18.123  0.00  0.00      A     
ATOM   1745  HB2 LEU A 111       9.803  20.024  17.291  0.00  0.00      A     
ATOM   1746  CG  LEU A 111      11.242  18.550  16.698  0.00  0.00      A     
ATOM   1747  HG  LEU A 111      11.323  17.464  16.660  0.00  0.00      A     
ATOM   1748  CD1 LEU A 111      11.611  19.127  15.336  0.00  0.00      A     
ATOM   1749 HD11 LEU A 111      11.470  20.208  15.338  0.00  0.00      A     
ATOM   1750 HD12 LEU A 111      10.988  18.687  14.559  0.00  0.00      A     
ATOM   1751 HD13 LEU A 111      12.652  18.901  15.107  0.00  0.00      A     
ATOM   1752  CD2 LEU A 111      12.250  19.081  17.715  0.00  0.00      A     
ATOM   1753 HD21 LEU A 111      13.251  18.744  17.447  0.00  0.00      A     
ATOM   1754 HD22 LEU A 111      12.002  18.706  18.707  0.00  0.00      A     
ATOM   1755 HD23 LEU A 111      12.229  20.170  17.728  0.00  0.00      A     
ATOM   1756  C   LEU A 111       8.657  17.037  15.908  0.00  0.00      A     
ATOM   1757  O   LEU A 111       8.850  16.615  14.773  0.00  0.00      A     
ATOM   1758  N   TYR A 112       8.362  16.223  16.924  0.00  0.00      A     
ATOM   1759  HN  TYR A 112       8.191  16.677  17.813  0.00  0.00      A     
ATOM   1760  CA  TYR A 112       8.374  14.750  16.933  0.00  0.00      A     
ATOM   1761  HA  TYR A 112       9.403  14.406  16.818  0.00  0.00      A     
ATOM   1762  CB  TYR A 112       7.890  14.341  18.337  0.00  0.00      A     
ATOM   1763  HB1 TYR A 112       6.934  14.826  18.519  0.00  0.00      A     
ATOM   1764  HB2 TYR A 112       8.589  14.746  19.071  0.00  0.00      A     
ATOM   1765  CG  TYR A 112       7.706  12.863  18.625  0.00  0.00      A     
ATOM   1766  CD1 TYR A 112       8.717  12.139  19.288  0.00  0.00      A     
ATOM   1767  HD1 TYR A 112       9.652  12.622  19.548  0.00  0.00      A     
ATOM   1768  CE1 TYR A 112       8.503  10.790  19.639  0.00  0.00      A     
ATOM   1769  HE1 TYR A 112       9.275  10.230  20.150  0.00  0.00      A     
ATOM   1770  CZ  TYR A 112       7.277  10.165  19.333  0.00  0.00      A     
ATOM   1771  OH  TYR A 112       7.052   8.875  19.695  0.00  0.00      A     
ATOM   1772  HH  TYR A 112       6.183   8.585  19.419  0.00  0.00      A     
ATOM   1773  CE2 TYR A 112       6.259  10.893  18.681  0.00  0.00      A     
ATOM   1774  HE2 TYR A 112       5.310  10.426  18.475  0.00  0.00      A     
ATOM   1775  CD2 TYR A 112       6.474  12.241  18.332  0.00  0.00      A     
ATOM   1776  HD2 TYR A 112       5.682  12.812  17.866  0.00  0.00      A     
ATOM   1777  C   TYR A 112       7.557  14.079  15.805  0.00  0.00      A     
ATOM   1778  O   TYR A 112       8.075  13.229  15.082  0.00  0.00      A     
ATOM   1779  N   PHE A 113       6.293  14.466  15.593  0.00  0.00      A     
ATOM   1780  HN  PHE A 113       5.914  15.199  16.182  0.00  0.00      A     
ATOM   1781  CA  PHE A 113       5.445  13.910  14.518  0.00  0.00      A     
ATOM   1782  HA  PHE A 113       5.438  12.825  14.611  0.00  0.00      A     
ATOM   1783  CB  PHE A 113       3.997  14.393  14.726  0.00  0.00      A     
ATOM   1784  HB1 PHE A 113       4.000  15.429  15.057  0.00  0.00      A     
ATOM   1785  HB2 PHE A 113       3.554  13.816  15.538  0.00  0.00      A     
ATOM   1786  CG  PHE A 113       3.094  14.297  13.512  0.00  0.00      A     
ATOM   1787  CD1 PHE A 113       2.780  15.458  12.778  0.00  0.00      A     
ATOM   1788  HD1 PHE A 113       3.188  16.415  13.074  0.00  0.00      A     
ATOM   1789  CE1 PHE A 113       1.929  15.382  11.661  0.00  0.00      A     
ATOM   1790  HE1 PHE A 113       1.687  16.276  11.102  0.00  0.00      A     
ATOM   1791  CZ  PHE A 113       1.389  14.144  11.276  0.00  0.00      A     
ATOM   1792  HZ  PHE A 113       0.730  14.086  10.420  0.00  0.00      A     
ATOM   1793  CE2 PHE A 113       1.711  12.982  11.999  0.00  0.00      A     
ATOM   1794  HE2 PHE A 113       1.304  12.033  11.690  0.00  0.00      A     
ATOM   1795  CD2 PHE A 113       2.561  13.056  13.117  0.00  0.00      A     
ATOM   1796  HD2 PHE A 113       2.799  12.163  13.674  0.00  0.00      A     
ATOM   1797  C   PHE A 113       5.994  14.195  13.100  0.00  0.00      A     
ATOM   1798  O   PHE A 113       6.227  13.262  12.332  0.00  0.00      A     
ATOM   1799  N   ALA A 114       6.308  15.450  12.780  0.00  0.00      A     
ATOM   1800  HN  ALA A 114       6.057  16.173  13.441  0.00  0.00      A     
ATOM   1801  CA  ALA A 114       6.972  15.884  11.548  0.00  0.00      A     
ATOM   1802  HA  ALA A 114       6.376  15.547  10.702  0.00  0.00      A     
ATOM   1803  CB  ALA A 114       6.980  17.412  11.532  0.00  0.00      A     
ATOM   1804  HB1 ALA A 114       7.426  17.765  10.602  0.00  0.00      A     
ATOM   1805  HB2 ALA A 114       7.565  17.788  12.373  0.00  0.00      A     
ATOM   1806  HB3 ALA A 114       5.961  17.795  11.600  0.00  0.00      A     
ATOM   1807  C   ALA A 114       8.399  15.318  11.372  0.00  0.00      A     
ATOM   1808  O   ALA A 114       8.832  15.092  10.242  0.00  0.00      A     
ATOM   1809  N   GLY A 115       9.094  15.011  12.471  0.00  0.00      A     
ATOM   1810  HN  GLY A 115       8.736  15.367  13.353  0.00  0.00      A     
ATOM   1811  CA  GLY A 115      10.331  14.220  12.525  0.00  0.00      A     
ATOM   1812  HA1 GLY A 115      10.694  14.253  13.550  0.00  0.00      A     
ATOM   1813  HA2 GLY A 115      11.082  14.658  11.869  0.00  0.00      A     
ATOM   1814  C   GLY A 115      10.147  12.739  12.165  0.00  0.00      A     
ATOM   1815  O   GLY A 115      11.007  12.135  11.522  0.00  0.00      A     
ATOM   1816  N   ASN A 116       8.994  12.160  12.500  0.00  0.00      A     
ATOM   1817  HN  ASN A 116       8.369  12.691  13.098  0.00  0.00      A     
ATOM   1818  CA  ASN A 116       8.543  10.846  12.030  0.00  0.00      A     
ATOM   1819  HA  ASN A 116       9.391  10.164  12.094  0.00  0.00      A     
ATOM   1820  CB  ASN A 116       7.427  10.364  12.985  0.00  0.00      A     
ATOM   1821  HB1 ASN A 116       6.475  10.336  12.462  0.00  0.00      A     
ATOM   1822  HB2 ASN A 116       7.310  11.070  13.805  0.00  0.00      A     
ATOM   1823  CG  ASN A 116       7.671   9.006  13.616  0.00  0.00      A     
ATOM   1824  OD1 ASN A 116       8.518   8.208  13.242  0.00  0.00      A     
ATOM   1825  ND2 ASN A 116       6.929   8.695  14.643  0.00  0.00      A     
ATOM   1826 HD21 ASN A 116       7.071   7.792  15.046  0.00  0.00      A     
ATOM   1827 HD22 ASN A 116       6.251   9.352  14.977  0.00  0.00      A     
ATOM   1828  C   ASN A 116       8.104  10.852  10.540  0.00  0.00      A     
ATOM   1829  O   ASN A 116       8.406   9.901   9.818  0.00  0.00      A     
ATOM   1830  N   LEU A 117       7.482  11.932  10.041  0.00  0.00      A     
ATOM   1831  HN  LEU A 117       7.170  12.640  10.698  0.00  0.00      A     
ATOM   1832  CA  LEU A 117       7.294  12.170   8.592  0.00  0.00      A     
ATOM   1833  HA  LEU A 117       6.787  11.310   8.150  0.00  0.00      A     
ATOM   1834  CB  LEU A 117       6.443  13.429   8.329  0.00  0.00      A     
ATOM   1835  HB1 LEU A 117       6.700  13.795   7.333  0.00  0.00      A     
ATOM   1836  HB2 LEU A 117       6.708  14.213   9.032  0.00  0.00      A     
ATOM   1837  CG  LEU A 117       4.924  13.216   8.337  0.00  0.00      A     
ATOM   1838  HG  LEU A 117       4.682  12.378   7.684  0.00  0.00      A     
ATOM   1839  CD1 LEU A 117       4.366  12.947   9.728  0.00  0.00      A     
ATOM   1840 HD11 LEU A 117       3.286  12.853   9.669  0.00  0.00      A     
ATOM   1841 HD12 LEU A 117       4.598  13.779  10.389  0.00  0.00      A     
ATOM   1842 HD13 LEU A 117       4.777  12.025  10.133  0.00  0.00      A     
ATOM   1843  CD2 LEU A 117       4.238  14.474   7.808  0.00  0.00      A     
ATOM   1844 HD21 LEU A 117       4.487  15.329   8.436  0.00  0.00      A     
ATOM   1845 HD22 LEU A 117       3.158  14.336   7.807  0.00  0.00      A     
ATOM   1846 HD23 LEU A 117       4.566  14.665   6.786  0.00  0.00      A     
ATOM   1847  C   LEU A 117       8.635  12.305   7.849  0.00  0.00      A     
ATOM   1848  O   LEU A 117       8.847  11.621   6.852  0.00  0.00      A     
ATOM   1849  N   ALA A 118       9.560  13.119   8.367  0.00  0.00      A     
ATOM   1850  HN  ALA A 118       9.295  13.702   9.151  0.00  0.00      A     
ATOM   1851  CA  ALA A 118      10.929  13.236   7.861  0.00  0.00      A     
ATOM   1852  HA  ALA A 118      10.890  13.565   6.821  0.00  0.00      A     
ATOM   1853  CB  ALA A 118      11.672  14.305   8.673  0.00  0.00      A     
ATOM   1854  HB1 ALA A 118      11.743  14.003   9.716  0.00  0.00      A     
ATOM   1855  HB2 ALA A 118      11.145  15.257   8.612  0.00  0.00      A     
ATOM   1856  HB3 ALA A 118      12.677  14.435   8.271  0.00  0.00      A     
ATOM   1857  C   ALA A 118      11.663  11.884   7.881  0.00  0.00      A     
ATOM   1858  O   ALA A 118      12.279  11.513   6.891  0.00  0.00      A     
ATOM   1859  N   SER A 119      11.495  11.080   8.939  0.00  0.00      A     
ATOM   1860  HN  SER A 119      11.030  11.471   9.749  0.00  0.00      A     
ATOM   1861  CA  SER A 119      11.962   9.681   8.983  0.00  0.00      A     
ATOM   1862  HA  SER A 119      13.040   9.675   8.838  0.00  0.00      A     
ATOM   1863  CB  SER A 119      11.661   9.007  10.326  0.00  0.00      A     
ATOM   1864  HB1 SER A 119      12.033   7.982  10.296  0.00  0.00      A     
ATOM   1865  HB2 SER A 119      10.587   8.975  10.496  0.00  0.00      A     
ATOM   1866  OG  SER A 119      12.284   9.672  11.403  0.00  0.00      A     
ATOM   1867  HG1 SER A 119      11.971  10.595  11.438  0.00  0.00      A     
ATOM   1868  C   SER A 119      11.362   8.815   7.870  0.00  0.00      A     
ATOM   1869  O   SER A 119      12.096   8.093   7.204  0.00  0.00      A     
ATOM   1870  N   GLY A 120      10.052   8.914   7.615  0.00  0.00      A     
ATOM   1871  HN  GLY A 120       9.501   9.525   8.210  0.00  0.00      A     
ATOM   1872  CA  GLY A 120       9.369   8.233   6.501  0.00  0.00      A     
ATOM   1873  HA1 GLY A 120       8.299   8.425   6.580  0.00  0.00      A     
ATOM   1874  HA2 GLY A 120       9.536   7.159   6.574  0.00  0.00      A     
ATOM   1875  C   GLY A 120       9.814   8.688   5.102  0.00  0.00      A     
ATOM   1876  O   GLY A 120       9.973   7.859   4.209  0.00  0.00      A     
ATOM   1877  N   GLY A 121      10.086   9.982   4.917  0.00  0.00      A     
ATOM   1878  HN  GLY A 121       9.884  10.613   5.688  0.00  0.00      A     
ATOM   1879  CA  GLY A 121      10.602  10.558   3.668  0.00  0.00      A     
ATOM   1880  HA1 GLY A 121      10.479  11.641   3.709  0.00  0.00      A     
ATOM   1881  HA2 GLY A 121      10.034  10.176   2.820  0.00  0.00      A     
ATOM   1882  C   GLY A 121      12.085  10.275   3.420  0.00  0.00      A     
ATOM   1883  O   GLY A 121      12.466   9.922   2.304  0.00  0.00      A     
ATOM   1884  N   ALA A 122      12.921  10.362   4.452  0.00  0.00      A     
ATOM   1885  HN  ALA A 122      12.561  10.729   5.326  0.00  0.00      A     
ATOM   1886  CA  ALA A 122      14.344  10.037   4.406  0.00  0.00      A     
ATOM   1887  HA  ALA A 122      14.796  10.550   3.556  0.00  0.00      A     
ATOM   1888  CB  ALA A 122      14.994  10.576   5.685  0.00  0.00      A     
ATOM   1889  HB1 ALA A 122      16.075  10.469   5.622  0.00  0.00      A     
ATOM   1890  HB2 ALA A 122      14.621  10.041   6.559  0.00  0.00      A     
ATOM   1891  HB3 ALA A 122      14.764  11.635   5.798  0.00  0.00      A     
ATOM   1892  C   ALA A 122      14.583   8.529   4.217  0.00  0.00      A     
ATOM   1893  O   ALA A 122      15.371   8.145   3.351  0.00  0.00      A     
ATOM   1894  N   ALA A 123      13.846   7.665   4.927  0.00  0.00      A     
ATOM   1895  HN  ALA A 123      13.253   8.026   5.669  0.00  0.00      A     
ATOM   1896  CA  ALA A 123      13.779   6.227   4.645  0.00  0.00      A     
ATOM   1897  HA  ALA A 123      14.790   5.818   4.659  0.00  0.00      A     
ATOM   1898  CB  ALA A 123      12.976   5.539   5.754  0.00  0.00      A     
ATOM   1899  HB1 ALA A 123      13.011   4.457   5.615  0.00  0.00      A     
ATOM   1900  HB2 ALA A 123      11.938   5.870   5.731  0.00  0.00      A     
ATOM   1901  HB3 ALA A 123      13.407   5.778   6.727  0.00  0.00      A     
ATOM   1902  C   ALA A 123      13.177   5.916   3.258  0.00  0.00      A     
ATOM   1903  O   ALA A 123      13.655   5.013   2.579  0.00  0.00      A     
ATOM   1904  N   GLY A 124      12.182   6.685   2.797  0.00  0.00      A     
ATOM   1905  HN  GLY A 124      11.750   7.337   3.442  0.00  0.00      A     
ATOM   1906  CA  GLY A 124      11.607   6.591   1.446  0.00  0.00      A     
ATOM   1907  HA1 GLY A 124      10.785   7.302   1.365  0.00  0.00      A     
ATOM   1908  HA2 GLY A 124      11.210   5.587   1.288  0.00  0.00      A     
ATOM   1909  C   GLY A 124      12.605   6.897   0.323  0.00  0.00      A     
ATOM   1910  O   GLY A 124      12.753   6.102  -0.601  0.00  0.00      A     
ATOM   1911  N   ALA A 125      13.358   7.995   0.424  0.00  0.00      A     
ATOM   1912  HN  ALA A 125      13.161   8.638   1.184  0.00  0.00      A     
ATOM   1913  CA  ALA A 125      14.462   8.313  -0.489  0.00  0.00      A     
ATOM   1914  HA  ALA A 125      14.095   8.290  -1.515  0.00  0.00      A     
ATOM   1915  CB  ALA A 125      14.935   9.739  -0.183  0.00  0.00      A     
ATOM   1916  HB1 ALA A 125      15.295   9.813   0.845  0.00  0.00      A     
ATOM   1917  HB2 ALA A 125      14.112  10.439  -0.326  0.00  0.00      A     
ATOM   1918  HB3 ALA A 125      15.740  10.008  -0.865  0.00  0.00      A     
ATOM   1919  C   ALA A 125      15.604   7.280  -0.383  0.00  0.00      A     
ATOM   1920  O   ALA A 125      16.024   6.697  -1.382  0.00  0.00      A     
ATOM   1921  N   THR A 126      15.991   6.928   0.848  0.00  0.00      A     
ATOM   1922  HN  THR A 126      15.567   7.443   1.611  0.00  0.00      A     
ATOM   1923  CA  THR A 126      16.872   5.785   1.204  0.00  0.00      A     
ATOM   1924  HA  THR A 126      17.702   5.782   0.501  0.00  0.00      A     
ATOM   1925  CB  THR A 126      17.470   5.935   2.619  0.00  0.00      A     
ATOM   1926  HB  THR A 126      16.732   5.618   3.355  0.00  0.00      A     
ATOM   1927  CG2 THR A 126      18.774   5.171   2.815  0.00  0.00      A     
ATOM   1928 HG21 THR A 126      18.603   4.097   2.781  0.00  0.00      A     
ATOM   1929 HG22 THR A 126      19.206   5.420   3.783  0.00  0.00      A     
ATOM   1930 HG23 THR A 126      19.480   5.444   2.033  0.00  0.00      A     
ATOM   1931  OG1 THR A 126      17.835   7.269   2.907  0.00  0.00      A     
ATOM   1932  HG1 THR A 126      16.983   7.744   2.982  0.00  0.00      A     
ATOM   1933  C   THR A 126      16.167   4.417   1.064  0.00  0.00      A     
ATOM   1934  O   THR A 126      16.393   3.491   1.837  0.00  0.00      A     
ATOM   1935  N   SER A 127      15.264   4.295   0.088  0.00  0.00      A     
ATOM   1936  HN  SER A 127      15.133   5.130  -0.465  0.00  0.00      A     
ATOM   1937  CA  SER A 127      14.601   3.061  -0.395  0.00  0.00      A     
ATOM   1938  HA  SER A 127      15.225   2.195  -0.191  0.00  0.00      A     
ATOM   1939  CB  SER A 127      13.243   2.808   0.271  0.00  0.00      A     
ATOM   1940  HB1 SER A 127      12.775   1.941  -0.197  0.00  0.00      A     
ATOM   1941  HB2 SER A 127      12.591   3.671   0.135  0.00  0.00      A     
ATOM   1942  OG  SER A 127      13.396   2.545   1.650  0.00  0.00      A     
ATOM   1943  HG1 SER A 127      13.665   3.401   2.053  0.00  0.00      A     
ATOM   1944  C   SER A 127      14.379   3.132  -1.908  0.00  0.00      A     
ATOM   1945  O   SER A 127      14.644   2.170  -2.622  0.00  0.00      A     
ATOM   1946  N   LEU A 128      13.974   4.303  -2.412  0.00  0.00      A     
ATOM   1947  HN  LEU A 128      13.675   5.010  -1.748  0.00  0.00      A     
ATOM   1948  CA  LEU A 128      13.974   4.703  -3.825  0.00  0.00      A     
ATOM   1949  HA  LEU A 128      13.291   4.062  -4.377  0.00  0.00      A     
ATOM   1950  CB  LEU A 128      13.434   6.147  -3.862  0.00  0.00      A     
ATOM   1951  HB1 LEU A 128      14.099   6.772  -3.266  0.00  0.00      A     
ATOM   1952  HB2 LEU A 128      12.451   6.162  -3.388  0.00  0.00      A     
ATOM   1953  CG  LEU A 128      13.310   6.793  -5.252  0.00  0.00      A     
ATOM   1954  HG  LEU A 128      14.280   6.810  -5.745  0.00  0.00      A     
ATOM   1955  CD1 LEU A 128      12.303   6.066  -6.137  0.00  0.00      A     
ATOM   1956 HD11 LEU A 128      11.341   5.991  -5.630  0.00  0.00      A     
ATOM   1957 HD12 LEU A 128      12.675   5.070  -6.373  0.00  0.00      A     
ATOM   1958 HD13 LEU A 128      12.179   6.615  -7.069  0.00  0.00      A     
ATOM   1959  CD2 LEU A 128      12.831   8.230  -5.079  0.00  0.00      A     
ATOM   1960 HD21 LEU A 128      13.553   8.784  -4.482  0.00  0.00      A     
ATOM   1961 HD22 LEU A 128      11.867   8.238  -4.573  0.00  0.00      A     
ATOM   1962 HD23 LEU A 128      12.741   8.704  -6.054  0.00  0.00      A     
ATOM   1963  C   LEU A 128      15.360   4.600  -4.498  0.00  0.00      A     
ATOM   1964  O   LEU A 128      15.454   4.230  -5.662  0.00  0.00      A     
ATOM   1965  N   CYS A 129      16.427   4.919  -3.764  0.00  0.00      A     
ATOM   1966  HN  CYS A 129      16.253   5.305  -2.844  0.00  0.00      A     
ATOM   1967  CA  CYS A 129      17.792   5.022  -4.288  0.00  0.00      A     
ATOM   1968  HA  CYS A 129      17.778   5.624  -5.194  0.00  0.00      A     
ATOM   1969  CB  CYS A 129      18.594   5.778  -3.224  0.00  0.00      A     
ATOM   1970  HB1 CYS A 129      18.739   5.138  -2.356  0.00  0.00      A     
ATOM   1971  HB2 CYS A 129      18.034   6.662  -2.916  0.00  0.00      A     
ATOM   1972  SG  CYS A 129      20.197   6.320  -3.868  0.00  0.00      A     
ATOM   1973  HG1 CYS A 129      20.698   6.762  -2.707  0.00  0.00      A     
ATOM   1974  C   CYS A 129      18.466   3.692  -4.689  0.00  0.00      A     
ATOM   1975  O   CYS A 129      19.278   3.682  -5.613  0.00  0.00      A     
ATOM   1976  N   PHE A 130      18.162   2.571  -4.019  0.00  0.00      A     
ATOM   1977  HN  PHE A 130      17.522   2.644  -3.239  0.00  0.00      A     
ATOM   1978  CA  PHE A 130      18.937   1.323  -4.187  0.00  0.00      A     
ATOM   1979  HA  PHE A 130      19.306   1.292  -5.212  0.00  0.00      A     
ATOM   1980  CB  PHE A 130      20.164   1.412  -3.251  0.00  0.00      A     
ATOM   1981  HB1 PHE A 130      19.885   1.092  -2.251  0.00  0.00      A     
ATOM   1982  HB2 PHE A 130      20.454   2.460  -3.159  0.00  0.00      A     
ATOM   1983  CG  PHE A 130      21.418   0.682  -3.704  0.00  0.00      A     
ATOM   1984  CD1 PHE A 130      21.964  -0.375  -2.948  0.00  0.00      A     
ATOM   1985  HD1 PHE A 130      21.468  -0.723  -2.056  0.00  0.00      A     
ATOM   1986  CE1 PHE A 130      23.171  -0.982  -3.342  0.00  0.00      A     
ATOM   1987  HE1 PHE A 130      23.581  -1.801  -2.768  0.00  0.00      A     
ATOM   1988  CZ  PHE A 130      23.857  -0.511  -4.474  0.00  0.00      A     
ATOM   1989  HZ  PHE A 130      24.798  -0.952  -4.770  0.00  0.00      A     
ATOM   1990  CE2 PHE A 130      23.322   0.544  -5.225  0.00  0.00      A     
ATOM   1991  HE2 PHE A 130      23.863   0.911  -6.087  0.00  0.00      A     
ATOM   1992  CD2 PHE A 130      22.103   1.132  -4.848  0.00  0.00      A     
ATOM   1993  HD2 PHE A 130      21.701   1.947  -5.432  0.00  0.00      A     
ATOM   1994  C   PHE A 130      18.141   0.005  -4.011  0.00  0.00      A     
ATOM   1995  O   PHE A 130      18.482  -0.985  -4.657  0.00  0.00      A     
ATOM   1996  N   VAL A 131      17.053  -0.017  -3.212  0.00  0.00      A     
ATOM   1997  HN  VAL A 131      16.867   0.823  -2.670  0.00  0.00      A     
ATOM   1998  CA  VAL A 131      16.089  -1.155  -3.129  0.00  0.00      A     
ATOM   1999  HA  VAL A 131      16.637  -2.092  -3.231  0.00  0.00      A     
ATOM   2000  CB  VAL A 131      15.297  -1.197  -1.795  0.00  0.00      A     
ATOM   2001  HB  VAL A 131      14.816  -0.235  -1.628  0.00  0.00      A     
ATOM   2002  CG1 VAL A 131      14.202  -2.278  -1.756  0.00  0.00      A     
ATOM   2003 HG11 VAL A 131      14.625  -3.261  -1.951  0.00  0.00      A     
ATOM   2004 HG12 VAL A 131      13.422  -2.073  -2.488  0.00  0.00      A     
ATOM   2005 HG13 VAL A 131      13.732  -2.286  -0.774  0.00  0.00      A     
ATOM   2006  CG2 VAL A 131      16.203  -1.480  -0.603  0.00  0.00      A     
ATOM   2007 HG21 VAL A 131      16.858  -0.632  -0.454  0.00  0.00      A     
ATOM   2008 HG22 VAL A 131      16.790  -2.382  -0.772  0.00  0.00      A     
ATOM   2009 HG23 VAL A 131      15.615  -1.602   0.307  0.00  0.00      A     
ATOM   2010  C   VAL A 131      15.058  -1.118  -4.255  0.00  0.00      A     
ATOM   2011  O   VAL A 131      14.929  -2.080  -5.009  0.00  0.00      A     
ATOM   2012  N   TYR A 132      14.298  -0.023  -4.357  0.00  0.00      A     
ATOM   2013  HN  TYR A 132      14.493   0.743  -3.721  0.00  0.00      A     
ATOM   2014  CA  TYR A 132      13.149   0.114  -5.258  0.00  0.00      A     
ATOM   2015  HA  TYR A 132      12.405  -0.621  -4.944  0.00  0.00      A     
ATOM   2016  CB  TYR A 132      12.501   1.498  -5.104  0.00  0.00      A     
ATOM   2017  HB1 TYR A 132      13.138   2.246  -5.574  0.00  0.00      A     
ATOM   2018  HB2 TYR A 132      12.430   1.738  -4.043  0.00  0.00      A     
ATOM   2019  CG  TYR A 132      11.109   1.588  -5.706  0.00  0.00      A     
ATOM   2020  CD1 TYR A 132      10.944   1.736  -7.098  0.00  0.00      A     
ATOM   2021  HD1 TYR A 132      11.808   1.828  -7.743  0.00  0.00      A     
ATOM   2022  CE1 TYR A 132       9.654   1.724  -7.661  0.00  0.00      A     
ATOM   2023  HE1 TYR A 132       9.533   1.791  -8.731  0.00  0.00      A     
ATOM   2024  CZ  TYR A 132       8.523   1.613  -6.830  0.00  0.00      A     
ATOM   2025  OH  TYR A 132       7.282   1.622  -7.381  0.00  0.00      A     
ATOM   2026  HH  TYR A 132       7.361   1.618  -8.340  0.00  0.00      A     
ATOM   2027  CE2 TYR A 132       8.681   1.496  -5.434  0.00  0.00      A     
ATOM   2028  HE2 TYR A 132       7.813   1.389  -4.803  0.00  0.00      A     
ATOM   2029  CD2 TYR A 132       9.976   1.472  -4.875  0.00  0.00      A     
ATOM   2030  HD2 TYR A 132      10.099   1.347  -3.808  0.00  0.00      A     
ATOM   2031  C   TYR A 132      13.452  -0.194  -6.734  0.00  0.00      A     
ATOM   2032  O   TYR A 132      12.681  -0.947  -7.322  0.00  0.00      A     
ATOM   2033  N   PRO A 133      14.548   0.282  -7.360  0.00  0.00      A     
ATOM   2034  CD  PRO A 133      15.491   1.291  -6.892  0.00  0.00      A     
ATOM   2035  HD1 PRO A 133      15.815   1.152  -5.864  0.00  0.00      A     
ATOM   2036  HD2 PRO A 133      15.037   2.273  -7.019  0.00  0.00      A     
ATOM   2037  CG  PRO A 133      16.693   1.177  -7.814  0.00  0.00      A     
ATOM   2038  HG1 PRO A 133      17.255   2.110  -7.872  0.00  0.00      A     
ATOM   2039  HG2 PRO A 133      17.326   0.359  -7.473  0.00  0.00      A     
ATOM   2040  CB  PRO A 133      16.041   0.812  -9.143  0.00  0.00      A     
ATOM   2041  HB1 PRO A 133      15.678   1.721  -9.619  0.00  0.00      A     
ATOM   2042  HB2 PRO A 133      16.734   0.291  -9.796  0.00  0.00      A     
ATOM   2043  CA  PRO A 133      14.835  -0.048  -8.760  0.00  0.00      A     
ATOM   2044  HA  PRO A 133      13.989   0.263  -9.375  0.00  0.00      A     
ATOM   2045  C   PRO A 133      15.053  -1.547  -9.029  0.00  0.00      A     
ATOM   2046  O   PRO A 133      14.668  -2.023 -10.100  0.00  0.00      A     
ATOM   2047  N   LEU A 134      15.577  -2.313  -8.061  0.00  0.00      A     
ATOM   2048  HN  LEU A 134      15.870  -1.866  -7.203  0.00  0.00      A     
ATOM   2049  CA  LEU A 134      15.715  -3.774  -8.166  0.00  0.00      A     
ATOM   2050  HA  LEU A 134      15.869  -4.013  -9.216  0.00  0.00      A     
ATOM   2051  CB  LEU A 134      16.961  -4.231  -7.379  0.00  0.00      A     
ATOM   2052  HB1 LEU A 134      16.687  -4.364  -6.332  0.00  0.00      A     
ATOM   2053  HB2 LEU A 134      17.735  -3.465  -7.419  0.00  0.00      A     
ATOM   2054  CG  LEU A 134      17.549  -5.544  -7.933  0.00  0.00      A     
ATOM   2055  HG  LEU A 134      16.743  -6.253  -8.104  0.00  0.00      A     
ATOM   2056  CD1 LEU A 134      18.312  -5.330  -9.241  0.00  0.00      A     
ATOM   2057 HD11 LEU A 134      17.645  -4.973 -10.023  0.00  0.00      A     
ATOM   2058 HD12 LEU A 134      18.755  -6.271  -9.569  0.00  0.00      A     
ATOM   2059 HD13 LEU A 134      19.113  -4.608  -9.087  0.00  0.00      A     
ATOM   2060  CD2 LEU A 134      18.525  -6.168  -6.944  0.00  0.00      A     
ATOM   2061 HD21 LEU A 134      19.371  -5.500  -6.793  0.00  0.00      A     
ATOM   2062 HD22 LEU A 134      18.898  -7.113  -7.338  0.00  0.00      A     
ATOM   2063 HD23 LEU A 134      18.026  -6.362  -5.996  0.00  0.00      A     
ATOM   2064  C   LEU A 134      14.455  -4.550  -7.719  0.00  0.00      A     
ATOM   2065  O   LEU A 134      14.147  -5.600  -8.279  0.00  0.00      A     
ATOM   2066  N   ASP A 135      13.689  -4.051  -6.751  0.00  0.00      A     
ATOM   2067  HN  ASP A 135      14.020  -3.228  -6.257  0.00  0.00      A     
ATOM   2068  CA  ASP A 135      12.384  -4.627  -6.371  0.00  0.00      A     
ATOM   2069  HA  ASP A 135      12.507  -5.706  -6.261  0.00  0.00      A     
ATOM   2070  CB  ASP A 135      11.984  -4.044  -5.006  0.00  0.00      A     
ATOM   2071  HB1 ASP A 135      11.563  -3.046  -5.144  0.00  0.00      A     
ATOM   2072  HB2 ASP A 135      12.880  -3.947  -4.388  0.00  0.00      A     
ATOM   2073  CG  ASP A 135      10.998  -4.920  -4.230  0.00  0.00      A     
ATOM   2074  OD1 ASP A 135      10.607  -6.000  -4.724  0.00  0.00      A     
ATOM   2075  OD2 ASP A 135      10.673  -4.555  -3.081  0.00  0.00      A     
ATOM   2076  C   ASP A 135      11.296  -4.387  -7.450  0.00  0.00      A     
ATOM   2077  O   ASP A 135      10.477  -5.251  -7.774  0.00  0.00      A     
ATOM   2078  N   PHE A 136      11.354  -3.239  -8.124  0.00  0.00      A     
ATOM   2079  HN  PHE A 136      11.992  -2.525  -7.790  0.00  0.00      A     
ATOM   2080  CA  PHE A 136      10.621  -2.978  -9.362  0.00  0.00      A     
ATOM   2081  HA  PHE A 136       9.586  -3.255  -9.182  0.00  0.00      A     
ATOM   2082  CB  PHE A 136      10.665  -1.470  -9.657  0.00  0.00      A     
ATOM   2083  HB1 PHE A 136      11.692  -1.204  -9.916  0.00  0.00      A     
ATOM   2084  HB2 PHE A 136      10.414  -0.942  -8.736  0.00  0.00      A     
ATOM   2085  CG  PHE A 136       9.734  -0.925 -10.730  0.00  0.00      A     
ATOM   2086  CD1 PHE A 136      10.096   0.261 -11.394  0.00  0.00      A     
ATOM   2087  HD1 PHE A 136      11.022   0.758 -11.141  0.00  0.00      A     
ATOM   2088  CE1 PHE A 136       9.263   0.810 -12.383  0.00  0.00      A     
ATOM   2089  HE1 PHE A 136       9.559   1.714 -12.898  0.00  0.00      A     
ATOM   2090  CZ  PHE A 136       8.039   0.195 -12.692  0.00  0.00      A     
ATOM   2091  HZ  PHE A 136       7.397   0.625 -13.449  0.00  0.00      A     
ATOM   2092  CE2 PHE A 136       7.645  -0.964 -12.001  0.00  0.00      A     
ATOM   2093  HE2 PHE A 136       6.691  -1.421 -12.217  0.00  0.00      A     
ATOM   2094  CD2 PHE A 136       8.490  -1.524 -11.025  0.00  0.00      A     
ATOM   2095  HD2 PHE A 136       8.166  -2.409 -10.503  0.00  0.00      A     
ATOM   2096  C   PHE A 136      11.134  -3.849 -10.528  0.00  0.00      A     
ATOM   2097  O   PHE A 136      10.318  -4.390 -11.270  0.00  0.00      A     
ATOM   2098  N   ALA A 137      12.444  -4.128 -10.625  0.00  0.00      A     
ATOM   2099  HN  ALA A 137      13.093  -3.635 -10.027  0.00  0.00      A     
ATOM   2100  CA  ALA A 137      12.975  -5.118 -11.578  0.00  0.00      A     
ATOM   2101  HA  ALA A 137      12.653  -4.822 -12.577  0.00  0.00      A     
ATOM   2102  CB  ALA A 137      14.512  -5.118 -11.562  0.00  0.00      A     
ATOM   2103  HB1 ALA A 137      14.906  -4.114 -11.705  0.00  0.00      A     
ATOM   2104  HB2 ALA A 137      14.875  -5.744 -12.373  0.00  0.00      A     
ATOM   2105  HB3 ALA A 137      14.893  -5.526 -10.631  0.00  0.00      A     
ATOM   2106  C   ALA A 137      12.419  -6.536 -11.335  0.00  0.00      A     
ATOM   2107  O   ALA A 137      11.999  -7.198 -12.281  0.00  0.00      A     
ATOM   2108  N   ARG A 138      12.317  -6.975 -10.069  0.00  0.00      A     
ATOM   2109  HN  ARG A 138      12.751  -6.399  -9.353  0.00  0.00      A     
ATOM   2110  CA  ARG A 138      11.588  -8.195  -9.644  0.00  0.00      A     
ATOM   2111  HA  ARG A 138      12.028  -9.069 -10.125  0.00  0.00      A     
ATOM   2112  CB  ARG A 138      11.745  -8.344  -8.113  0.00  0.00      A     
ATOM   2113  HB1 ARG A 138      11.568  -7.398  -7.613  0.00  0.00      A     
ATOM   2114  HB2 ARG A 138      12.786  -8.604  -7.923  0.00  0.00      A     
ATOM   2115  CG  ARG A 138      10.886  -9.414  -7.423  0.00  0.00      A     
ATOM   2116  HG1 ARG A 138      11.371  -9.638  -6.475  0.00  0.00      A     
ATOM   2117  HG2 ARG A 138      10.903 -10.317  -8.034  0.00  0.00      A     
ATOM   2118  CD  ARG A 138       9.423  -9.060  -7.096  0.00  0.00      A     
ATOM   2119  HD1 ARG A 138       8.902  -9.998  -6.915  0.00  0.00      A     
ATOM   2120  HD2 ARG A 138       8.925  -8.600  -7.943  0.00  0.00      A     
ATOM   2121  NE  ARG A 138       9.287  -8.185  -5.915  0.00  0.00      A     
ATOM   2122  HE  ARG A 138       9.964  -7.442  -5.749  0.00  0.00      A     
ATOM   2123  CZ  ARG A 138       8.325  -8.195  -5.027  0.00  0.00      A     
ATOM   2124  NH1 ARG A 138       7.348  -9.027  -5.034  0.00  0.00      A     
ATOM   2125 HH11 ARG A 138       6.713  -9.080  -4.245  0.00  0.00      A     
ATOM   2126 HH12 ARG A 138       7.399  -9.824  -5.647  0.00  0.00      A     
ATOM   2127  NH2 ARG A 138       8.324  -7.337  -4.078  0.00  0.00      A     
ATOM   2128 HH21 ARG A 138       7.575  -7.329  -3.425  0.00  0.00      A     
ATOM   2129 HH22 ARG A 138       9.098  -6.672  -4.078  0.00  0.00      A     
ATOM   2130  C   ARG A 138      10.130  -8.168 -10.100  0.00  0.00      A     
ATOM   2131  O   ARG A 138       9.638  -9.122 -10.696  0.00  0.00      A     
ATOM   2132  N   THR A 139       9.465  -7.043  -9.850  0.00  0.00      A     
ATOM   2133  HN  THR A 139       9.968  -6.344  -9.315  0.00  0.00      A     
ATOM   2134  CA  THR A 139       8.049  -6.788 -10.192  0.00  0.00      A     
ATOM   2135  HA  THR A 139       7.431  -7.571  -9.752  0.00  0.00      A     
ATOM   2136  CB  THR A 139       7.585  -5.450  -9.597  0.00  0.00      A     
ATOM   2137  HB  THR A 139       8.157  -4.637 -10.033  0.00  0.00      A     
ATOM   2138  CG2 THR A 139       6.102  -5.158  -9.790  0.00  0.00      A     
ATOM   2139 HG21 THR A 139       5.837  -4.255  -9.241  0.00  0.00      A     
ATOM   2140 HG22 THR A 139       5.515  -5.992  -9.406  0.00  0.00      A     
ATOM   2141 HG23 THR A 139       5.883  -5.001 -10.844  0.00  0.00      A     
ATOM   2142  OG1 THR A 139       7.771  -5.458  -8.203  0.00  0.00      A     
ATOM   2143  HG1 THR A 139       8.721  -5.397  -7.999  0.00  0.00      A     
ATOM   2144  C   THR A 139       7.781  -6.810 -11.701  0.00  0.00      A     
ATOM   2145  O   THR A 139       6.705  -7.222 -12.126  0.00  0.00      A     
ATOM   2146  N   ARG A 140       8.764  -6.435 -12.533  0.00  0.00      A     
ATOM   2147  HN  ARG A 140       9.591  -6.019 -12.111  0.00  0.00      A     
ATOM   2148  CA  ARG A 140       8.679  -6.483 -14.009  0.00  0.00      A     
ATOM   2149  HA  ARG A 140       7.630  -6.497 -14.302  0.00  0.00      A     
ATOM   2150  CB  ARG A 140       9.315  -5.222 -14.620  0.00  0.00      A     
ATOM   2151  HB1 ARG A 140       9.264  -5.293 -15.707  0.00  0.00      A     
ATOM   2152  HB2 ARG A 140      10.368  -5.184 -14.336  0.00  0.00      A     
ATOM   2153  CG  ARG A 140       8.637  -3.904 -14.184  0.00  0.00      A     
ATOM   2154  HG1 ARG A 140       9.187  -3.061 -14.600  0.00  0.00      A     
ATOM   2155  HG2 ARG A 140       8.697  -3.813 -13.103  0.00  0.00      A     
ATOM   2156  CD  ARG A 140       7.158  -3.774 -14.580  0.00  0.00      A     
ATOM   2157  HD1 ARG A 140       6.761  -2.880 -14.096  0.00  0.00      A     
ATOM   2158  HD2 ARG A 140       6.607  -4.632 -14.192  0.00  0.00      A     
ATOM   2159  NE  ARG A 140       6.960  -3.636 -16.037  0.00  0.00      A     
ATOM   2160  HE  ARG A 140       7.701  -3.219 -16.587  0.00  0.00      A     
ATOM   2161  CZ  ARG A 140       5.866  -3.881 -16.714  0.00  0.00      A     
ATOM   2162  NH1 ARG A 140       4.805  -4.396 -16.213  0.00  0.00      A     
ATOM   2163 HH11 ARG A 140       4.021  -4.524 -16.842  0.00  0.00      A     
ATOM   2164 HH12 ARG A 140       4.783  -4.652 -15.252  0.00  0.00      A     
ATOM   2165  NH2 ARG A 140       5.771  -3.591 -17.954  0.00  0.00      A     
ATOM   2166 HH21 ARG A 140       4.891  -3.767 -18.412  0.00  0.00      A     
ATOM   2167 HH22 ARG A 140       6.535  -3.070 -18.373  0.00  0.00      A     
ATOM   2168  C   ARG A 140       9.224  -7.771 -14.640  0.00  0.00      A     
ATOM   2169  O   ARG A 140       8.668  -8.202 -15.638  0.00  0.00      A     
ATOM   2170  N   LEU A 141      10.171  -8.485 -14.031  0.00  0.00      A     
ATOM   2171  HN  LEU A 141      10.658  -8.059 -13.251  0.00  0.00      A     
ATOM   2172  CA  LEU A 141      10.562  -9.848 -14.451  0.00  0.00      A     
ATOM   2173  HA  LEU A 141      10.881  -9.794 -15.493  0.00  0.00      A     
ATOM   2174  CB  LEU A 141      11.764 -10.280 -13.590  0.00  0.00      A     
ATOM   2175  HB1 LEU A 141      11.439 -10.350 -12.551  0.00  0.00      A     
ATOM   2176  HB2 LEU A 141      12.526  -9.501 -13.648  0.00  0.00      A     
ATOM   2177  CG  LEU A 141      12.416 -11.615 -13.993  0.00  0.00      A     
ATOM   2178  HG  LEU A 141      11.693 -12.423 -13.895  0.00  0.00      A     
ATOM   2179  CD1 LEU A 141      12.957 -11.597 -15.423  0.00  0.00      A     
ATOM   2180 HD11 LEU A 141      12.131 -11.535 -16.131  0.00  0.00      A     
ATOM   2181 HD12 LEU A 141      13.498 -12.521 -15.625  0.00  0.00      A     
ATOM   2182 HD13 LEU A 141      13.618 -10.742 -15.566  0.00  0.00      A     
ATOM   2183  CD2 LEU A 141      13.583 -11.897 -13.050  0.00  0.00      A     
ATOM   2184 HD21 LEU A 141      14.050 -12.845 -13.316  0.00  0.00      A     
ATOM   2185 HD22 LEU A 141      13.215 -11.964 -12.028  0.00  0.00      A     
ATOM   2186 HD23 LEU A 141      14.314 -11.094 -13.113  0.00  0.00      A     
ATOM   2187  C   LEU A 141       9.391 -10.865 -14.397  0.00  0.00      A     
ATOM   2188  O   LEU A 141       9.316 -11.801 -15.195  0.00  0.00      A     
ATOM   2189  N   ALA A 142       8.430 -10.626 -13.502  0.00  0.00      A     
ATOM   2190  HN  ALA A 142       8.602  -9.892 -12.829  0.00  0.00      A     
ATOM   2191  CA  ALA A 142       7.131 -11.304 -13.443  0.00  0.00      A     
ATOM   2192  HA  ALA A 142       7.288 -12.367 -13.633  0.00  0.00      A     
ATOM   2193  CB  ALA A 142       6.633 -11.157 -11.998  0.00  0.00      A     
ATOM   2194  HB1 ALA A 142       5.705 -11.713 -11.867  0.00  0.00      A     
ATOM   2195  HB2 ALA A 142       6.463 -10.105 -11.764  0.00  0.00      A     
ATOM   2196  HB3 ALA A 142       7.376 -11.559 -11.308  0.00  0.00      A     
ATOM   2197  C   ALA A 142       6.079 -10.824 -14.490  0.00  0.00      A     
ATOM   2198  O   ALA A 142       4.927 -11.253 -14.430  0.00  0.00      A     
ATOM   2199  N   ALA A 143       6.442  -9.974 -15.461  0.00  0.00      A     
ATOM   2200  HN  ALA A 143       7.401  -9.648 -15.459  0.00  0.00      A     
ATOM   2201  CA  ALA A 143       5.539  -9.295 -16.410  0.00  0.00      A     
ATOM   2202  HA  ALA A 143       4.534  -9.696 -16.285  0.00  0.00      A     
ATOM   2203  CB  ALA A 143       5.495  -7.806 -16.035  0.00  0.00      A     
ATOM   2204  HB1 ALA A 143       5.275  -7.697 -14.973  0.00  0.00      A     
ATOM   2205  HB2 ALA A 143       4.729  -7.308 -16.625  0.00  0.00      A     
ATOM   2206  HB3 ALA A 143       6.445  -7.328 -16.260  0.00  0.00      A     
ATOM   2207  C   ALA A 143       5.890  -9.550 -17.899  0.00  0.00      A     
ATOM   2208  O   ALA A 143       5.980  -8.638 -18.720  0.00  0.00      A     
ATOM   2209  N   ASP A 144       6.085 -10.822 -18.245  0.00  0.00      A     
ATOM   2210  HN  ASP A 144       5.943 -11.500 -17.513  0.00  0.00      A     
ATOM   2211  CA  ASP A 144       6.703 -11.324 -19.486  0.00  0.00      A     
ATOM   2212  HA  ASP A 144       6.847 -10.519 -20.208  0.00  0.00      A     
ATOM   2213  CB  ASP A 144       8.083 -11.814 -19.010  0.00  0.00      A     
ATOM   2214  HB1 ASP A 144       7.927 -12.601 -18.271  0.00  0.00      A     
ATOM   2215  HB2 ASP A 144       8.580 -10.995 -18.496  0.00  0.00      A     
ATOM   2216  CG  ASP A 144       9.052 -12.333 -20.063  0.00  0.00      A     
ATOM   2217  OD1 ASP A 144       8.818 -12.183 -21.276  0.00  0.00      A     
ATOM   2218  OD2 ASP A 144      10.010 -13.023 -19.649  0.00  0.00      A     
ATOM   2219  C   ASP A 144       5.813 -12.426 -20.130  0.00  0.00      A     
ATOM   2220  O   ASP A 144       5.305 -13.296 -19.412  0.00  0.00      A     
ATOM   2221  N   VAL A 145       5.542 -12.382 -21.447  0.00  0.00      A     
ATOM   2222  HN  VAL A 145       6.007 -11.654 -21.992  0.00  0.00      A     
ATOM   2223  CA  VAL A 145       4.515 -13.227 -22.135  0.00  0.00      A     
ATOM   2224  HA  VAL A 145       4.353 -14.131 -21.550  0.00  0.00      A     
ATOM   2225  CB  VAL A 145       3.149 -12.518 -22.267  0.00  0.00      A     
ATOM   2226  HB  VAL A 145       3.266 -11.599 -22.828  0.00  0.00      A     
ATOM   2227  CG1 VAL A 145       2.093 -13.375 -22.975  0.00  0.00      A     
ATOM   2228 HG11 VAL A 145       1.939 -14.308 -22.431  0.00  0.00      A     
ATOM   2229 HG12 VAL A 145       2.378 -13.585 -24.005  0.00  0.00      A     
ATOM   2230 HG13 VAL A 145       1.162 -12.818 -23.011  0.00  0.00      A     
ATOM   2231  CG2 VAL A 145       2.556 -12.155 -20.917  0.00  0.00      A     
ATOM   2232 HG21 VAL A 145       2.398 -13.057 -20.328  0.00  0.00      A     
ATOM   2233 HG22 VAL A 145       1.614 -11.624 -21.049  0.00  0.00      A     
ATOM   2234 HG23 VAL A 145       3.245 -11.492 -20.409  0.00  0.00      A     
ATOM   2235  C   VAL A 145       4.901 -13.659 -23.552  0.00  0.00      A     
ATOM   2236  O   VAL A 145       5.077 -12.842 -24.456  0.00  0.00      A     
ATOM   2237  N   GLY A 146       4.905 -14.970 -23.788  0.00  0.00      A     
ATOM   2238  HN  GLY A 146       4.727 -15.588 -23.012  0.00  0.00      A     
ATOM   2239  CA  GLY A 146       5.217 -15.555 -25.098  0.00  0.00      A     
ATOM   2240  HA1 GLY A 146       6.212 -15.237 -25.410  0.00  0.00      A     
ATOM   2241  HA2 GLY A 146       4.510 -15.171 -25.834  0.00  0.00      A     
ATOM   2242  C   GLY A 146       5.138 -17.083 -25.142  0.00  0.00      A     
ATOM   2243  O   GLY A 146       4.161 -17.664 -24.658  0.00  0.00      A     
ATOM   2244  N   LYS A 147       6.118 -17.734 -25.785  0.00  0.00      A     
ATOM   2245  HN  LYS A 147       6.926 -17.180 -26.046  0.00  0.00      A     
ATOM   2246  CA  LYS A 147       5.973 -19.042 -26.452  0.00  0.00      A     
ATOM   2247  HA  LYS A 147       5.060 -19.518 -26.094  0.00  0.00      A     
ATOM   2248  CB  LYS A 147       5.776 -18.789 -27.969  0.00  0.00      A     
ATOM   2249  HB1 LYS A 147       5.484 -19.734 -28.429  0.00  0.00      A     
ATOM   2250  HB2 LYS A 147       6.726 -18.501 -28.412  0.00  0.00      A     
ATOM   2251  CG  LYS A 147       4.707 -17.729 -28.342  0.00  0.00      A     
ATOM   2252  HG1 LYS A 147       3.994 -17.626 -27.526  0.00  0.00      A     
ATOM   2253  HG2 LYS A 147       4.147 -18.098 -29.199  0.00  0.00      A     
ATOM   2254  CD  LYS A 147       5.271 -16.340 -28.715  0.00  0.00      A     
ATOM   2255  HD1 LYS A 147       5.787 -16.420 -29.673  0.00  0.00      A     
ATOM   2256  HD2 LYS A 147       5.982 -16.012 -27.959  0.00  0.00      A     
ATOM   2257  CE  LYS A 147       4.152 -15.293 -28.833  0.00  0.00      A     
ATOM   2258  HE1 LYS A 147       3.680 -15.171 -27.857  0.00  0.00      A     
ATOM   2259  HE2 LYS A 147       3.402 -15.666 -29.531  0.00  0.00      A     
ATOM   2260  NZ  LYS A 147       4.634 -13.977 -29.314  0.00  0.00      A     
ATOM   2261  HZ1 LYS A 147       5.309 -13.559 -28.674  0.00  0.00      A     
ATOM   2262  HZ2 LYS A 147       3.876 -13.300 -29.402  0.00  0.00      A     
ATOM   2263  HZ3 LYS A 147       5.048 -14.061 -30.237  0.00  0.00      A     
ATOM   2264  C   LYS A 147       7.070 -20.106 -26.184  0.00  0.00      A     
ATOM   2265  O   LYS A 147       6.792 -21.270 -26.468  0.00  0.00      A     
ATOM   2266  N   ALA A 148       8.246 -19.786 -25.628  0.00  0.00      A     
ATOM   2267  HN  ALA A 148       8.427 -18.798 -25.510  0.00  0.00      A     
ATOM   2268  CA  ALA A 148       9.260 -20.747 -25.102  0.00  0.00      A     
ATOM   2269  HA  ALA A 148       8.754 -21.413 -24.401  0.00  0.00      A     
ATOM   2270  CB  ALA A 148       9.818 -21.643 -26.224  0.00  0.00      A     
ATOM   2271  HB1 ALA A 148      10.272 -21.041 -27.009  0.00  0.00      A     
ATOM   2272  HB2 ALA A 148       9.032 -22.268 -26.636  0.00  0.00      A     
ATOM   2273  HB3 ALA A 148      10.565 -22.329 -25.825  0.00  0.00      A     
ATOM   2274  C   ALA A 148      10.381 -20.059 -24.269  0.00  0.00      A     
ATOM   2275  O   ALA A 148      10.062 -19.253 -23.392  0.00  0.00      A     
ATOM   2276  N   GLY A 149      11.678 -20.313 -24.515  0.00  0.00      A     
ATOM   2277  HN  GLY A 149      11.900 -20.951 -25.275  0.00  0.00      A     
ATOM   2278  CA  GLY A 149      12.816 -19.760 -23.744  0.00  0.00      A     
ATOM   2279  HA1 GLY A 149      13.456 -20.591 -23.451  0.00  0.00      A     
ATOM   2280  HA2 GLY A 149      12.458 -19.295 -22.825  0.00  0.00      A     
ATOM   2281  C   GLY A 149      13.726 -18.738 -24.461  0.00  0.00      A     
ATOM   2282  O   GLY A 149      14.175 -17.786 -23.828  0.00  0.00      A     
ATOM   2283  N   ALA A 150      13.982 -18.872 -25.764  0.00  0.00      A     
ATOM   2284  HN  ALA A 150      13.616 -19.699 -26.224  0.00  0.00      A     
ATOM   2285  CA  ALA A 150      14.935 -18.027 -26.515  0.00  0.00      A     
ATOM   2286  HA  ALA A 150      15.777 -17.800 -25.858  0.00  0.00      A     
ATOM   2287  CB  ALA A 150      15.464 -18.889 -27.668  0.00  0.00      A     
ATOM   2288  HB1 ALA A 150      15.784 -19.856 -27.284  0.00  0.00      A     
ATOM   2289  HB2 ALA A 150      16.314 -18.394 -28.140  0.00  0.00      A     
ATOM   2290  HB3 ALA A 150      14.684 -19.055 -28.408  0.00  0.00      A     
ATOM   2291  C   ALA A 150      14.401 -16.651 -27.021  0.00  0.00      A     
ATOM   2292  O   ALA A 150      15.045 -15.982 -27.835  0.00  0.00      A     
ATOM   2293  N   GLU A 151      13.200 -16.236 -26.605  0.00  0.00      A     
ATOM   2294  HN  GLU A 151      12.736 -16.803 -25.900  0.00  0.00      A     
ATOM   2295  CA  GLU A 151      12.421 -15.121 -27.192  0.00  0.00      A     
ATOM   2296  HA  GLU A 151      13.121 -14.396 -27.603  0.00  0.00      A     
ATOM   2297  CB  GLU A 151      11.599 -15.704 -28.354  0.00  0.00      A     
ATOM   2298  HB1 GLU A 151      10.680 -16.149 -27.977  0.00  0.00      A     
ATOM   2299  HB2 GLU A 151      12.184 -16.502 -28.797  0.00  0.00      A     
ATOM   2300  CG  GLU A 151      11.293 -14.709 -29.478  0.00  0.00      A     
ATOM   2301  HG1 GLU A 151      12.194 -14.173 -29.747  0.00  0.00      A     
ATOM   2302  HG2 GLU A 151      10.563 -13.977 -29.130  0.00  0.00      A     
ATOM   2303  CD  GLU A 151      10.777 -15.422 -30.727  0.00  0.00      A     
ATOM   2304  OE1 GLU A 151      11.455 -16.336 -31.256  0.00  0.00      A     
ATOM   2305  OE2 GLU A 151       9.633 -15.111 -31.133  0.00  0.00      A     
ATOM   2306  C   GLU A 151      11.548 -14.340 -26.173  0.00  0.00      A     
ATOM   2307  O   GLU A 151      10.551 -13.702 -26.529  0.00  0.00      A     
ATOM   2308  N   ARG A 152      11.908 -14.402 -24.883  0.00  0.00      A     
ATOM   2309  HN  ARG A 152      12.741 -14.947 -24.686  0.00  0.00      A     
ATOM   2310  CA  ARG A 152      11.296 -13.647 -23.764  0.00  0.00      A     
ATOM   2311  HA  ARG A 152      10.227 -13.840 -23.735  0.00  0.00      A     
ATOM   2312  CB  ARG A 152      11.941 -14.098 -22.438  0.00  0.00      A     
ATOM   2313  HB1 ARG A 152      11.472 -13.561 -21.617  0.00  0.00      A     
ATOM   2314  HB2 ARG A 152      12.979 -13.787 -22.453  0.00  0.00      A     
ATOM   2315  CG  ARG A 152      11.919 -15.608 -22.134  0.00  0.00      A     
ATOM   2316  HG1 ARG A 152      12.470 -15.789 -21.214  0.00  0.00      A     
ATOM   2317  HG2 ARG A 152      12.431 -16.142 -22.929  0.00  0.00      A     
ATOM   2318  CD  ARG A 152      10.519 -16.194 -21.966  0.00  0.00      A     
ATOM   2319  HD1 ARG A 152      10.607 -17.267 -21.787  0.00  0.00      A     
ATOM   2320  HD2 ARG A 152       9.987 -16.041 -22.900  0.00  0.00      A     
ATOM   2321  NE  ARG A 152       9.807 -15.557 -20.848  0.00  0.00      A     
ATOM   2322  HE  ARG A 152      10.193 -14.695 -20.474  0.00  0.00      A     
ATOM   2323  CZ  ARG A 152       8.644 -15.848 -20.341  0.00  0.00      A     
ATOM   2324  NH1 ARG A 152       7.880 -16.810 -20.701  0.00  0.00      A     
ATOM   2325 HH11 ARG A 152       7.014 -16.873 -20.184  0.00  0.00      A     
ATOM   2326 HH12 ARG A 152       8.317 -17.650 -21.063  0.00  0.00      A     
ATOM   2327  NH2 ARG A 152       8.165 -15.134 -19.403  0.00  0.00      A     
ATOM   2328 HH21 ARG A 152       7.236 -15.335 -19.070  0.00  0.00      A     
ATOM   2329 HH22 ARG A 152       8.741 -14.386 -19.051  0.00  0.00      A     
ATOM   2330  C   ARG A 152      11.482 -12.131 -23.911  0.00  0.00      A     
ATOM   2331  O   ARG A 152      12.489 -11.701 -24.477  0.00  0.00      A     
ATOM   2332  N   GLU A 153      10.620 -11.311 -23.312  0.00  0.00      A     
ATOM   2333  HN  GLU A 153       9.829 -11.711 -22.811  0.00  0.00      A     
ATOM   2334  CA  GLU A 153      10.886  -9.862 -23.167  0.00  0.00      A     
ATOM   2335  HA  GLU A 153      11.175  -9.447 -24.134  0.00  0.00      A     
ATOM   2336  CB  GLU A 153       9.649  -9.092 -22.664  0.00  0.00      A     
ATOM   2337  HB1 GLU A 153       9.970  -8.071 -22.453  0.00  0.00      A     
ATOM   2338  HB2 GLU A 153       9.290  -9.519 -21.727  0.00  0.00      A     
ATOM   2339  CG  GLU A 153       8.500  -8.980 -23.670  0.00  0.00      A     
ATOM   2340  HG1 GLU A 153       8.903  -8.916 -24.684  0.00  0.00      A     
ATOM   2341  HG2 GLU A 153       7.967  -8.046 -23.474  0.00  0.00      A     
ATOM   2342  CD  GLU A 153       7.511 -10.139 -23.554  0.00  0.00      A     
ATOM   2343  OE1 GLU A 153       7.667 -11.141 -24.291  0.00  0.00      A     
ATOM   2344  OE2 GLU A 153       6.528 -10.025 -22.778  0.00  0.00      A     
ATOM   2345  C   GLU A 153      12.039  -9.548 -22.196  0.00  0.00      A     
ATOM   2346  O   GLU A 153      12.750  -8.558 -22.390  0.00  0.00      A     
ATOM   2347  N   PHE A 154      12.213 -10.374 -21.157  0.00  0.00      A     
ATOM   2348  HN  PHE A 154      11.577 -11.158 -21.088  0.00  0.00      A     
ATOM   2349  CA  PHE A 154      13.037 -10.088 -19.972  0.00  0.00      A     
ATOM   2350  HA  PHE A 154      13.703  -9.249 -20.173  0.00  0.00      A     
ATOM   2351  CB  PHE A 154      12.085  -9.697 -18.819  0.00  0.00      A     
ATOM   2352  HB1 PHE A 154      12.665  -9.508 -17.922  0.00  0.00      A     
ATOM   2353  HB2 PHE A 154      11.462 -10.567 -18.601  0.00  0.00      A     
ATOM   2354  CG  PHE A 154      11.149  -8.511 -19.039  0.00  0.00      A     
ATOM   2355  CD1 PHE A 154      11.483  -7.425 -19.872  0.00  0.00      A     
ATOM   2356  HD1 PHE A 154      12.464  -7.371 -20.315  0.00  0.00      A     
ATOM   2357  CE1 PHE A 154      10.531  -6.428 -20.162  0.00  0.00      A     
ATOM   2358  HE1 PHE A 154      10.755  -5.638 -20.859  0.00  0.00      A     
ATOM   2359  CZ  PHE A 154       9.276  -6.448 -19.538  0.00  0.00      A     
ATOM   2360  HZ  PHE A 154       8.548  -5.675 -19.743  0.00  0.00      A     
ATOM   2361  CE2 PHE A 154       8.981  -7.467 -18.624  0.00  0.00      A     
ATOM   2362  HE2 PHE A 154       8.034  -7.466 -18.107  0.00  0.00      A     
ATOM   2363  CD2 PHE A 154       9.903  -8.502 -18.393  0.00  0.00      A     
ATOM   2364  HD2 PHE A 154       9.653  -9.293 -17.703  0.00  0.00      A     
ATOM   2365  C   PHE A 154      13.922 -11.291 -19.565  0.00  0.00      A     
ATOM   2366  O   PHE A 154      13.410 -12.335 -19.148  0.00  0.00      A     
ATOM   2367  N   ARG A 155      15.258 -11.166 -19.674  0.00  0.00      A     
ATOM   2368  HN  ARG A 155      15.607 -10.280 -20.025  0.00  0.00      A     
ATOM   2369  CA  ARG A 155      16.248 -12.224 -19.329  0.00  0.00      A     
ATOM   2370  HA  ARG A 155      15.985 -13.147 -19.838  0.00  0.00      A     
ATOM   2371  CB  ARG A 155      17.659 -11.838 -19.805  0.00  0.00      A     
ATOM   2372  HB1 ARG A 155      18.312 -12.694 -19.624  0.00  0.00      A     
ATOM   2373  HB2 ARG A 155      18.032 -11.003 -19.211  0.00  0.00      A     
ATOM   2374  CG  ARG A 155      17.740 -11.460 -21.293  0.00  0.00      A     
ATOM   2375  HG1 ARG A 155      17.382 -10.440 -21.421  0.00  0.00      A     
ATOM   2376  HG2 ARG A 155      17.097 -12.124 -21.868  0.00  0.00      A     
ATOM   2377  CD  ARG A 155      19.152 -11.570 -21.884  0.00  0.00      A     
ATOM   2378  HD1 ARG A 155      19.183 -11.001 -22.814  0.00  0.00      A     
ATOM   2379  HD2 ARG A 155      19.330 -12.613 -22.147  0.00  0.00      A     
ATOM   2380  NE  ARG A 155      20.222 -11.135 -20.965  0.00  0.00      A     
ATOM   2381  HE  ARG A 155      20.589 -11.802 -20.294  0.00  0.00      A     
ATOM   2382  CZ  ARG A 155      20.893 -10.018 -20.983  0.00  0.00      A     
ATOM   2383  NH1 ARG A 155      20.643  -9.021 -21.741  0.00  0.00      A     
ATOM   2384 HH11 ARG A 155      21.197  -8.191 -21.632  0.00  0.00      A     
ATOM   2385 HH12 ARG A 155      19.856  -9.051 -22.371  0.00  0.00      A     
ATOM   2386  NH2 ARG A 155      21.893  -9.866 -20.209  0.00  0.00      A     
ATOM   2387 HH21 ARG A 155      22.503  -9.087 -20.386  0.00  0.00      A     
ATOM   2388 HH22 ARG A 155      22.151 -10.672 -19.645  0.00  0.00      A     
ATOM   2389  C   ARG A 155      16.324 -12.572 -17.836  0.00  0.00      A     
ATOM   2390  O   ARG A 155      16.462 -13.737 -17.463  0.00  0.00      A     
ATOM   2391  N   GLY A 156      16.246 -11.551 -16.988  0.00  0.00      A     
ATOM   2392  HN  GLY A 156      16.033 -10.655 -17.399  0.00  0.00      A     
ATOM   2393  CA  GLY A 156      16.573 -11.599 -15.555  0.00  0.00      A     
ATOM   2394  HA1 GLY A 156      17.558 -12.047 -15.425  0.00  0.00      A     
ATOM   2395  HA2 GLY A 156      15.853 -12.234 -15.041  0.00  0.00      A     
ATOM   2396  C   GLY A 156      16.579 -10.224 -14.868  0.00  0.00      A     
ATOM   2397  O   GLY A 156      16.264  -9.199 -15.474  0.00  0.00      A     
ATOM   2398  N   LEU A 157      16.908 -10.195 -13.578  0.00  0.00      A     
ATOM   2399  HN  LEU A 157      17.268 -11.044 -13.163  0.00  0.00      A     
ATOM   2400  CA  LEU A 157      16.756  -9.029 -12.697  0.00  0.00      A     
ATOM   2401  HA  LEU A 157      15.713  -8.718 -12.735  0.00  0.00      A     
ATOM   2402  CB  LEU A 157      17.095  -9.521 -11.280  0.00  0.00      A     
ATOM   2403  HB1 LEU A 157      18.178  -9.601 -11.190  0.00  0.00      A     
ATOM   2404  HB2 LEU A 157      16.681 -10.521 -11.133  0.00  0.00      A     
ATOM   2405  CG  LEU A 157      16.579  -8.629 -10.148  0.00  0.00      A     
ATOM   2406  HG  LEU A 157      16.863  -7.593 -10.322  0.00  0.00      A     
ATOM   2407  CD1 LEU A 157      15.065  -8.731 -10.008  0.00  0.00      A     
ATOM   2408 HD11 LEU A 157      14.774  -9.760  -9.799  0.00  0.00      A     
ATOM   2409 HD12 LEU A 157      14.580  -8.394 -10.921  0.00  0.00      A     
ATOM   2410 HD13 LEU A 157      14.745  -8.096  -9.186  0.00  0.00      A     
ATOM   2411  CD2 LEU A 157      17.187  -9.121  -8.844  0.00  0.00      A     
ATOM   2412 HD21 LEU A 157      16.961 -10.178  -8.719  0.00  0.00      A     
ATOM   2413 HD22 LEU A 157      16.784  -8.567  -8.001  0.00  0.00      A     
ATOM   2414 HD23 LEU A 157      18.270  -8.991  -8.873  0.00  0.00      A     
ATOM   2415  C   LEU A 157      17.605  -7.800 -13.098  0.00  0.00      A     
ATOM   2416  O   LEU A 157      17.061  -6.715 -13.311  0.00  0.00      A     
ATOM   2417  N   GLY A 158      18.917  -7.978 -13.274  0.00  0.00      A     
ATOM   2418  HN  GLY A 158      19.294  -8.905 -13.095  0.00  0.00      A     
ATOM   2419  CA  GLY A 158      19.843  -6.927 -13.737  0.00  0.00      A     
ATOM   2420  HA1 GLY A 158      20.855  -7.330 -13.722  0.00  0.00      A     
ATOM   2421  HA2 GLY A 158      19.801  -6.075 -13.059  0.00  0.00      A     
ATOM   2422  C   GLY A 158      19.561  -6.424 -15.161  0.00  0.00      A     
ATOM   2423  O   GLY A 158      19.817  -5.268 -15.496  0.00  0.00      A     
ATOM   2424  N   ASP A 159      18.959  -7.264 -16.001  0.00  0.00      A     
ATOM   2425  HN  ASP A 159      18.841  -8.222 -15.697  0.00  0.00      A     
ATOM   2426  CA  ASP A 159      18.458  -6.892 -17.324  0.00  0.00      A     
ATOM   2427  HA  ASP A 159      19.167  -6.212 -17.797  0.00  0.00      A     
ATOM   2428  CB  ASP A 159      18.431  -8.176 -18.162  0.00  0.00      A     
ATOM   2429  HB1 ASP A 159      17.831  -8.933 -17.655  0.00  0.00      A     
ATOM   2430  HB2 ASP A 159      19.448  -8.561 -18.266  0.00  0.00      A     
ATOM   2431  CG  ASP A 159      17.859  -7.922 -19.543  0.00  0.00      A     
ATOM   2432  OD1 ASP A 159      16.723  -8.382 -19.804  0.00  0.00      A     
ATOM   2433  OD2 ASP A 159      18.465  -7.167 -20.329  0.00  0.00      A     
ATOM   2434  C   ASP A 159      17.090  -6.157 -17.282  0.00  0.00      A     
ATOM   2435  O   ASP A 159      16.829  -5.280 -18.106  0.00  0.00      A     
ATOM   2436  N   CYS A 160      16.213  -6.447 -16.314  0.00  0.00      A     
ATOM   2437  HN  CYS A 160      16.448  -7.186 -15.659  0.00  0.00      A     
ATOM   2438  CA  CYS A 160      14.984  -5.668 -16.080  0.00  0.00      A     
ATOM   2439  HA  CYS A 160      14.437  -5.550 -17.017  0.00  0.00      A     
ATOM   2440  CB  CYS A 160      14.087  -6.412 -15.077  0.00  0.00      A     
ATOM   2441  HB1 CYS A 160      13.522  -5.692 -14.484  0.00  0.00      A     
ATOM   2442  HB2 CYS A 160      14.689  -7.022 -14.401  0.00  0.00      A     
ATOM   2443  SG  CYS A 160      12.893  -7.453 -15.954  0.00  0.00      A     
ATOM   2444  HG1 CYS A 160      13.767  -8.156 -16.695  0.00  0.00      A     
ATOM   2445  C   CYS A 160      15.289  -4.241 -15.586  0.00  0.00      A     
ATOM   2446  O   CYS A 160      14.612  -3.290 -15.980  0.00  0.00      A     
ATOM   2447  N   LEU A 161      16.333  -4.085 -14.767  0.00  0.00      A     
ATOM   2448  HN  LEU A 161      16.796  -4.927 -14.439  0.00  0.00      A     
ATOM   2449  CA  LEU A 161      16.832  -2.795 -14.277  0.00  0.00      A     
ATOM   2450  HA  LEU A 161      16.036  -2.318 -13.704  0.00  0.00      A     
ATOM   2451  CB  LEU A 161      17.998  -3.114 -13.323  0.00  0.00      A     
ATOM   2452  HB1 LEU A 161      18.735  -3.711 -13.856  0.00  0.00      A     
ATOM   2453  HB2 LEU A 161      17.608  -3.726 -12.508  0.00  0.00      A     
ATOM   2454  CG  LEU A 161      18.734  -1.908 -12.724  0.00  0.00      A     
ATOM   2455  HG  LEU A 161      19.246  -1.355 -13.512  0.00  0.00      A     
ATOM   2456  CD1 LEU A 161      17.788  -0.967 -11.987  0.00  0.00      A     
ATOM   2457 HD11 LEU A 161      18.366  -0.180 -11.502  0.00  0.00      A     
ATOM   2458 HD12 LEU A 161      17.207  -1.525 -11.253  0.00  0.00      A     
ATOM   2459 HD13 LEU A 161      17.111  -0.493 -12.696  0.00  0.00      A     
ATOM   2460  CD2 LEU A 161      19.765  -2.421 -11.724  0.00  0.00      A     
ATOM   2461 HD21 LEU A 161      20.495  -3.041 -12.242  0.00  0.00      A     
ATOM   2462 HD22 LEU A 161      19.288  -3.032 -10.961  0.00  0.00      A     
ATOM   2463 HD23 LEU A 161      20.297  -1.584 -11.273  0.00  0.00      A     
ATOM   2464  C   LEU A 161      17.215  -1.814 -15.406  0.00  0.00      A     
ATOM   2465  O   LEU A 161      16.722  -0.683 -15.438  0.00  0.00      A     
ATOM   2466  N   VAL A 162      18.033  -2.239 -16.378  0.00  0.00      A     
ATOM   2467  HN  VAL A 162      18.432  -3.166 -16.298  0.00  0.00      A     
ATOM   2468  CA  VAL A 162      18.378  -1.385 -17.544  0.00  0.00      A     
ATOM   2469  HA  VAL A 162      18.714  -0.432 -17.149  0.00  0.00      A     
ATOM   2470  CB  VAL A 162      19.525  -1.902 -18.423  0.00  0.00      A     
ATOM   2471  HB  VAL A 162      19.498  -1.380 -19.379  0.00  0.00      A     
ATOM   2472  CG1 VAL A 162      20.850  -1.538 -17.762  0.00  0.00      A     
ATOM   2473 HG11 VAL A 162      21.677  -1.937 -18.346  0.00  0.00      A     
ATOM   2474 HG12 VAL A 162      20.890  -1.941 -16.751  0.00  0.00      A     
ATOM   2475 HG13 VAL A 162      20.954  -0.455 -17.716  0.00  0.00      A     
ATOM   2476  CG2 VAL A 162      19.443  -3.399 -18.713  0.00  0.00      A     
ATOM   2477 HG21 VAL A 162      18.499  -3.622 -19.204  0.00  0.00      A     
ATOM   2478 HG22 VAL A 162      19.519  -3.967 -17.790  0.00  0.00      A     
ATOM   2479 HG23 VAL A 162      20.253  -3.694 -19.376  0.00  0.00      A     
ATOM   2480  C   VAL A 162      17.196  -1.031 -18.435  0.00  0.00      A     
ATOM   2481  O   VAL A 162      17.134   0.112 -18.881  0.00  0.00      A     
ATOM   2482  N   LYS A 163      16.208  -1.920 -18.614  0.00  0.00      A     
ATOM   2483  HN  LYS A 163      16.314  -2.838 -18.197  0.00  0.00      A     
ATOM   2484  CA  LYS A 163      14.952  -1.600 -19.334  0.00  0.00      A     
ATOM   2485  HA  LYS A 163      15.238  -1.198 -20.308  0.00  0.00      A     
ATOM   2486  CB  LYS A 163      14.093  -2.860 -19.574  0.00  0.00      A     
ATOM   2487  HB1 LYS A 163      13.055  -2.650 -19.308  0.00  0.00      A     
ATOM   2488  HB2 LYS A 163      14.432  -3.682 -18.940  0.00  0.00      A     
ATOM   2489  CG  LYS A 163      14.142  -3.288 -21.054  0.00  0.00      A     
ATOM   2490  HG1 LYS A 163      15.124  -3.703 -21.274  0.00  0.00      A     
ATOM   2491  HG2 LYS A 163      13.988  -2.417 -21.693  0.00  0.00      A     
ATOM   2492  CD  LYS A 163      13.042  -4.310 -21.376  0.00  0.00      A     
ATOM   2493  HD1 LYS A 163      12.087  -3.785 -21.342  0.00  0.00      A     
ATOM   2494  HD2 LYS A 163      13.028  -5.088 -20.614  0.00  0.00      A     
ATOM   2495  CE  LYS A 163      13.202  -4.939 -22.770  0.00  0.00      A     
ATOM   2496  HE1 LYS A 163      13.602  -4.176 -23.445  0.00  0.00      A     
ATOM   2497  HE2 LYS A 163      12.220  -5.237 -23.149  0.00  0.00      A     
ATOM   2498  NZ  LYS A 163      14.103  -6.120 -22.761  0.00  0.00      A     
ATOM   2499  HZ1 LYS A 163      14.622  -6.198 -23.636  0.00  0.00      A     
ATOM   2500  HZ2 LYS A 163      13.604  -6.996 -22.620  0.00  0.00      A     
ATOM   2501  HZ3 LYS A 163      14.795  -6.060 -22.021  0.00  0.00      A     
ATOM   2502  C   LYS A 163      14.115  -0.451 -18.740  0.00  0.00      A     
ATOM   2503  O   LYS A 163      13.192  -0.005 -19.411  0.00  0.00      A     
ATOM   2504  N   ILE A 164      14.476   0.070 -17.557  0.00  0.00      A     
ATOM   2505  HN  ILE A 164      15.196  -0.417 -17.045  0.00  0.00      A     
ATOM   2506  CA  ILE A 164      13.911   1.322 -17.000  0.00  0.00      A     
ATOM   2507  HA  ILE A 164      13.273   1.755 -17.768  0.00  0.00      A     
ATOM   2508  CB  ILE A 164      13.012   1.070 -15.773  0.00  0.00      A     
ATOM   2509  HB  ILE A 164      12.513   2.011 -15.558  0.00  0.00      A     
ATOM   2510  CG2 ILE A 164      11.930   0.039 -16.122  0.00  0.00      A     
ATOM   2511 HG21 ILE A 164      11.143   0.032 -15.369  0.00  0.00      A     
ATOM   2512 HG22 ILE A 164      12.370  -0.953 -16.199  0.00  0.00      A     
ATOM   2513 HG23 ILE A 164      11.497   0.286 -17.090  0.00  0.00      A     
ATOM   2514  CG1 ILE A 164      13.782   0.664 -14.498  0.00  0.00      A     
ATOM   2515 HG11 ILE A 164      14.651   1.301 -14.364  0.00  0.00      A     
ATOM   2516 HG12 ILE A 164      14.128  -0.365 -14.592  0.00  0.00      A     
ATOM   2517  CD  ILE A 164      12.928   0.822 -13.237  0.00  0.00      A     
ATOM   2518  HD1 ILE A 164      13.538   0.627 -12.354  0.00  0.00      A     
ATOM   2519  HD2 ILE A 164      12.097   0.119 -13.263  0.00  0.00      A     
ATOM   2520  HD3 ILE A 164      12.540   1.840 -13.172  0.00  0.00      A     
ATOM   2521  C   ILE A 164      14.934   2.426 -16.700  0.00  0.00      A     
ATOM   2522  O   ILE A 164      14.632   3.608 -16.859  0.00  0.00      A     
ATOM   2523  N   TYR A 165      16.173   2.074 -16.343  0.00  0.00      A     
ATOM   2524  HN  TYR A 165      16.358   1.093 -16.159  0.00  0.00      A     
ATOM   2525  CA  TYR A 165      17.284   3.032 -16.219  0.00  0.00      A     
ATOM   2526  HA  TYR A 165      16.990   3.811 -15.514  0.00  0.00      A     
ATOM   2527  CB  TYR A 165      18.501   2.282 -15.650  0.00  0.00      A     
ATOM   2528  HB1 TYR A 165      18.752   1.486 -16.345  0.00  0.00      A     
ATOM   2529  HB2 TYR A 165      18.213   1.816 -14.706  0.00  0.00      A     
ATOM   2530  CG  TYR A 165      19.757   3.097 -15.398  0.00  0.00      A     
ATOM   2531  CD1 TYR A 165      19.683   4.362 -14.784  0.00  0.00      A     
ATOM   2532  HD1 TYR A 165      18.730   4.776 -14.483  0.00  0.00      A     
ATOM   2533  CE1 TYR A 165      20.857   5.103 -14.558  0.00  0.00      A     
ATOM   2534  HE1 TYR A 165      20.811   6.061 -14.073  0.00  0.00      A     
ATOM   2535  CZ  TYR A 165      22.112   4.593 -14.929  0.00  0.00      A     
ATOM   2536  OH  TYR A 165      23.219   5.360 -14.769  0.00  0.00      A     
ATOM   2537  HH  TYR A 165      24.032   4.860 -14.944  0.00  0.00      A     
ATOM   2538  CE2 TYR A 165      22.194   3.308 -15.504  0.00  0.00      A     
ATOM   2539  HE2 TYR A 165      23.161   2.898 -15.757  0.00  0.00      A     
ATOM   2540  CD2 TYR A 165      21.018   2.566 -15.744  0.00  0.00      A     
ATOM   2541  HD2 TYR A 165      21.092   1.581 -16.190  0.00  0.00      A     
ATOM   2542  C   TYR A 165      17.605   3.741 -17.554  0.00  0.00      A     
ATOM   2543  O   TYR A 165      18.053   4.889 -17.565  0.00  0.00      A     
ATOM   2544  N   LYS A 166      17.309   3.087 -18.687  0.00  0.00      A     
ATOM   2545  HN  LYS A 166      17.003   2.123 -18.592  0.00  0.00      A     
ATOM   2546  CA  LYS A 166      17.452   3.607 -20.065  0.00  0.00      A     
ATOM   2547  HA  LYS A 166      18.281   4.312 -20.082  0.00  0.00      A     
ATOM   2548  CB  LYS A 166      17.826   2.441 -20.995  0.00  0.00      A     
ATOM   2549  HB1 LYS A 166      17.907   2.813 -22.018  0.00  0.00      A     
ATOM   2550  HB2 LYS A 166      17.049   1.676 -20.970  0.00  0.00      A     
ATOM   2551  CG  LYS A 166      19.185   1.841 -20.586  0.00  0.00      A     
ATOM   2552  HG1 LYS A 166      19.152   1.436 -19.576  0.00  0.00      A     
ATOM   2553  HG2 LYS A 166      19.923   2.638 -20.586  0.00  0.00      A     
ATOM   2554  CD  LYS A 166      19.614   0.729 -21.547  0.00  0.00      A     
ATOM   2555  HD1 LYS A 166      19.480   1.065 -22.573  0.00  0.00      A     
ATOM   2556  HD2 LYS A 166      18.967  -0.132 -21.386  0.00  0.00      A     
ATOM   2557  CE  LYS A 166      21.076   0.309 -21.353  0.00  0.00      A     
ATOM   2558  HE1 LYS A 166      21.303  -0.492 -22.062  0.00  0.00      A     
ATOM   2559  HE2 LYS A 166      21.214  -0.095 -20.345  0.00  0.00      A     
ATOM   2560  NZ  LYS A 166      21.997   1.449 -21.576  0.00  0.00      A     
ATOM   2561  HZ1 LYS A 166      22.956   1.145 -21.719  0.00  0.00      A     
ATOM   2562  HZ2 LYS A 166      22.032   2.055 -20.762  0.00  0.00      A     
ATOM   2563  HZ3 LYS A 166      21.712   2.026 -22.366  0.00  0.00      A     
ATOM   2564  C   LYS A 166      16.265   4.443 -20.585  0.00  0.00      A     
ATOM   2565  O   LYS A 166      16.206   4.775 -21.766  0.00  0.00      A     
ATOM   2566  N   SER A 167      15.348   4.833 -19.697  0.00  0.00      A     
ATOM   2567  HN  SER A 167      15.421   4.465 -18.761  0.00  0.00      A     
ATOM   2568  CA  SER A 167      14.393   5.940 -19.929  0.00  0.00      A     
ATOM   2569  HA  SER A 167      13.838   5.737 -20.844  0.00  0.00      A     
ATOM   2570  CB  SER A 167      13.370   6.025 -18.789  0.00  0.00      A     
ATOM   2571  HB1 SER A 167      12.750   5.126 -18.790  0.00  0.00      A     
ATOM   2572  HB2 SER A 167      12.722   6.889 -18.946  0.00  0.00      A     
ATOM   2573  OG  SER A 167      14.030   6.143 -17.540  0.00  0.00      A     
ATOM   2574  HG1 SER A 167      14.145   5.241 -17.183  0.00  0.00      A     
ATOM   2575  C   SER A 167      15.069   7.314 -20.116  0.00  0.00      A     
ATOM   2576  O   SER A 167      14.612   8.093 -20.947  0.00  0.00      A     
ATOM   2577  N   ASP A 168      16.183   7.583 -19.413  0.00  0.00      A     
ATOM   2578  HN  ASP A 168      16.459   6.874 -18.752  0.00  0.00      A     
ATOM   2579  CA  ASP A 168      17.066   8.763 -19.600  0.00  0.00      A     
ATOM   2580  HA  ASP A 168      17.262   8.902 -20.666  0.00  0.00      A     
ATOM   2581  CB  ASP A 168      16.335  10.016 -19.070  0.00  0.00      A     
ATOM   2582  HB1 ASP A 168      16.057   9.844 -18.028  0.00  0.00      A     
ATOM   2583  HB2 ASP A 168      15.415  10.170 -19.634  0.00  0.00      A     
ATOM   2584  CG  ASP A 168      17.158  11.306 -19.156  0.00  0.00      A     
ATOM   2585  OD1 ASP A 168      17.552  11.752 -20.256  0.00  0.00      A     
ATOM   2586  OD2 ASP A 168      17.389  11.947 -18.107  0.00  0.00      A     
ATOM   2587  C   ASP A 168      18.440   8.644 -18.887  0.00  0.00      A     
ATOM   2588  O   ASP A 168      19.478   9.004 -19.443  0.00  0.00      A     
ATOM   2589  N   GLY A 169      18.457   8.153 -17.643  0.00  0.00      A     
ATOM   2590  HN  GLY A 169      17.583   7.824 -17.260  0.00  0.00      A     
ATOM   2591  CA  GLY A 169      19.610   8.195 -16.723  0.00  0.00      A     
ATOM   2592  HA1 GLY A 169      20.164   9.123 -16.873  0.00  0.00      A     
ATOM   2593  HA2 GLY A 169      20.281   7.363 -16.931  0.00  0.00      A     
ATOM   2594  C   GLY A 169      19.185   8.120 -15.249  0.00  0.00      A     
ATOM   2595  O   GLY A 169      18.054   7.731 -14.958  0.00  0.00      A     
ATOM   2596  N   ILE A 170      20.047   8.529 -14.304  0.00  0.00      A     
ATOM   2597  HN  ILE A 170      20.998   8.740 -14.589  0.00  0.00      A     
ATOM   2598  CA  ILE A 170      19.703   8.568 -12.855  0.00  0.00      A     
ATOM   2599  HA  ILE A 170      19.419   7.555 -12.570  0.00  0.00      A     
ATOM   2600  CB  ILE A 170      20.898   8.956 -11.947  0.00  0.00      A     
ATOM   2601  HB  ILE A 170      20.566   8.813 -10.916  0.00  0.00      A     
ATOM   2602  CG2 ILE A 170      22.104   8.024 -12.158  0.00  0.00      A     
ATOM   2603 HG21 ILE A 170      22.674   8.318 -13.035  0.00  0.00      A     
ATOM   2604 HG22 ILE A 170      21.784   6.992 -12.270  0.00  0.00      A     
ATOM   2605 HG23 ILE A 170      22.755   8.067 -11.286  0.00  0.00      A     
ATOM   2606  CG1 ILE A 170      21.319  10.435 -12.095  0.00  0.00      A     
ATOM   2607 HG11 ILE A 170      20.480  11.072 -11.822  0.00  0.00      A     
ATOM   2608 HG12 ILE A 170      21.563  10.639 -13.135  0.00  0.00      A     
ATOM   2609  CD  ILE A 170      22.518  10.828 -11.216  0.00  0.00      A     
ATOM   2610  HD1 ILE A 170      22.698  11.898 -11.295  0.00  0.00      A     
ATOM   2611  HD2 ILE A 170      23.421  10.314 -11.545  0.00  0.00      A     
ATOM   2612  HD3 ILE A 170      22.315  10.578 -10.175  0.00  0.00      A     
ATOM   2613  C   ILE A 170      18.465   9.430 -12.530  0.00  0.00      A     
ATOM   2614  O   ILE A 170      17.748   9.165 -11.566  0.00  0.00      A     
ATOM   2615  N   LYS A 171      18.152  10.424 -13.376  0.00  0.00      A     
ATOM   2616  HN  LYS A 171      18.826  10.627 -14.099  0.00  0.00      A     
ATOM   2617  CA  LYS A 171      16.858  11.141 -13.411  0.00  0.00      A     
ATOM   2618  HA  LYS A 171      16.682  11.635 -12.456  0.00  0.00      A     
ATOM   2619  CB  LYS A 171      16.934  12.226 -14.495  0.00  0.00      A     
ATOM   2620  HB1 LYS A 171      17.152  11.762 -15.458  0.00  0.00      A     
ATOM   2621  HB2 LYS A 171      17.757  12.897 -14.254  0.00  0.00      A     
ATOM   2622  CG  LYS A 171      15.642  13.048 -14.616  0.00  0.00      A     
ATOM   2623  HG1 LYS A 171      15.360  13.448 -13.641  0.00  0.00      A     
ATOM   2624  HG2 LYS A 171      14.840  12.409 -14.988  0.00  0.00      A     
ATOM   2625  CD  LYS A 171      15.862  14.203 -15.595  0.00  0.00      A     
ATOM   2626  HD1 LYS A 171      16.340  13.815 -16.492  0.00  0.00      A     
ATOM   2627  HD2 LYS A 171      16.529  14.937 -15.141  0.00  0.00      A     
ATOM   2628  CE  LYS A 171      14.537  14.871 -15.972  0.00  0.00      A     
ATOM   2629  HE1 LYS A 171      14.116  15.351 -15.083  0.00  0.00      A     
ATOM   2630  HE2 LYS A 171      13.835  14.102 -16.309  0.00  0.00      A     
ATOM   2631  NZ  LYS A 171      14.748  15.867 -17.050  0.00  0.00      A     
ATOM   2632  HZ1 LYS A 171      15.064  15.405 -17.903  0.00  0.00      A     
ATOM   2633  HZ2 LYS A 171      15.464  16.540 -16.792  0.00  0.00      A     
ATOM   2634  HZ3 LYS A 171      13.904  16.400 -17.246  0.00  0.00      A     
ATOM   2635  C   LYS A 171      15.672  10.196 -13.629  0.00  0.00      A     
ATOM   2636  O   LYS A 171      14.783  10.111 -12.789  0.00  0.00      A     
ATOM   2637  N   GLY A 172      15.719   9.416 -14.707  0.00  0.00      A     
ATOM   2638  HN  GLY A 172      16.539   9.499 -15.286  0.00  0.00      A     
ATOM   2639  CA  GLY A 172      14.712   8.412 -15.082  0.00  0.00      A     
ATOM   2640  HA1 GLY A 172      15.017   7.957 -16.023  0.00  0.00      A     
ATOM   2641  HA2 GLY A 172      13.756   8.909 -15.245  0.00  0.00      A     
ATOM   2642  C   GLY A 172      14.486   7.273 -14.076  0.00  0.00      A     
ATOM   2643  O   GLY A 172      13.435   6.636 -14.114  0.00  0.00      A     
ATOM   2644  N   LEU A 173      15.417   7.022 -13.146  0.00  0.00      A     
ATOM   2645  HN  LEU A 173      16.288   7.533 -13.199  0.00  0.00      A     
ATOM   2646  CA  LEU A 173      15.268   5.983 -12.111  0.00  0.00      A     
ATOM   2647  HA  LEU A 173      14.577   5.236 -12.498  0.00  0.00      A     
ATOM   2648  CB  LEU A 173      16.637   5.307 -11.894  0.00  0.00      A     
ATOM   2649  HB1 LEU A 173      17.219   5.911 -11.196  0.00  0.00      A     
ATOM   2650  HB2 LEU A 173      17.178   5.283 -12.839  0.00  0.00      A     
ATOM   2651  CG  LEU A 173      16.547   3.862 -11.363  0.00  0.00      A     
ATOM   2652  HG  LEU A 173      15.972   3.843 -10.440  0.00  0.00      A     
ATOM   2653  CD1 LEU A 173      15.912   2.904 -12.375  0.00  0.00      A     
ATOM   2654 HD11 LEU A 173      15.984   1.879 -12.016  0.00  0.00      A     
ATOM   2655 HD12 LEU A 173      16.429   2.983 -13.329  0.00  0.00      A     
ATOM   2656 HD13 LEU A 173      14.860   3.143 -12.507  0.00  0.00      A     
ATOM   2657  CD2 LEU A 173      17.940   3.318 -11.073  0.00  0.00      A     
ATOM   2658 HD21 LEU A 173      18.573   3.414 -11.955  0.00  0.00      A     
ATOM   2659 HD22 LEU A 173      17.895   2.273 -10.777  0.00  0.00      A     
ATOM   2660 HD23 LEU A 173      18.374   3.883 -10.250  0.00  0.00      A     
ATOM   2661  C   LEU A 173      14.635   6.465 -10.784  0.00  0.00      A     
ATOM   2662  O   LEU A 173      14.089   5.646 -10.047  0.00  0.00      A     
ATOM   2663  N   TYR A 174      14.643   7.774 -10.496  0.00  0.00      A     
ATOM   2664  HN  TYR A 174      15.158   8.376 -11.123  0.00  0.00      A     
ATOM   2665  CA  TYR A 174      14.106   8.347  -9.237  0.00  0.00      A     
ATOM   2666  HA  TYR A 174      13.568   7.564  -8.703  0.00  0.00      A     
ATOM   2667  CB  TYR A 174      15.265   8.788  -8.327  0.00  0.00      A     
ATOM   2668  HB1 TYR A 174      14.875   8.947  -7.322  0.00  0.00      A     
ATOM   2669  HB2 TYR A 174      15.608   9.751  -8.691  0.00  0.00      A     
ATOM   2670  CG  TYR A 174      16.489   7.882  -8.224  0.00  0.00      A     
ATOM   2671  CD1 TYR A 174      17.769   8.454  -8.360  0.00  0.00      A     
ATOM   2672  HD1 TYR A 174      17.877   9.511  -8.549  0.00  0.00      A     
ATOM   2673  CE1 TYR A 174      18.924   7.659  -8.265  0.00  0.00      A     
ATOM   2674  HE1 TYR A 174      19.905   8.091  -8.392  0.00  0.00      A     
ATOM   2675  CZ  TYR A 174      18.811   6.280  -8.031  0.00  0.00      A     
ATOM   2676  OH  TYR A 174      19.948   5.542  -7.987  0.00  0.00      A     
ATOM   2677  HH  TYR A 174      19.783   4.587  -7.903  0.00  0.00      A     
ATOM   2678  CE2 TYR A 174      17.536   5.697  -7.872  0.00  0.00      A     
ATOM   2679  HE2 TYR A 174      17.453   4.636  -7.688  0.00  0.00      A     
ATOM   2680  CD2 TYR A 174      16.377   6.501  -7.955  0.00  0.00      A     
ATOM   2681  HD2 TYR A 174      15.402   6.043  -7.839  0.00  0.00      A     
ATOM   2682  C   TYR A 174      13.076   9.493  -9.429  0.00  0.00      A     
ATOM   2683  O   TYR A 174      12.314   9.806  -8.507  0.00  0.00      A     
ATOM   2684  N   GLN A 175      12.988  10.049 -10.644  0.00  0.00      A     
ATOM   2685  HN  GLN A 175      13.709   9.790 -11.308  0.00  0.00      A     
ATOM   2686  CA  GLN A 175      11.886  10.850 -11.220  0.00  0.00      A     
ATOM   2687  HA  GLN A 175      12.262  11.236 -12.167  0.00  0.00      A     
ATOM   2688  CB  GLN A 175      10.711   9.913 -11.553  0.00  0.00      A     
ATOM   2689  HB1 GLN A 175       9.913  10.510 -11.984  0.00  0.00      A     
ATOM   2690  HB2 GLN A 175      10.339   9.477 -10.624  0.00  0.00      A     
ATOM   2691  CG  GLN A 175      11.030   8.772 -12.539  0.00  0.00      A     
ATOM   2692  HG1 GLN A 175      10.211   8.056 -12.492  0.00  0.00      A     
ATOM   2693  HG2 GLN A 175      11.933   8.241 -12.242  0.00  0.00      A     
ATOM   2694  CD  GLN A 175      11.172   9.220 -13.992  0.00  0.00      A     
ATOM   2695  OE1 GLN A 175      11.498  10.343 -14.328  0.00  0.00      A     
ATOM   2696  NE2 GLN A 175      10.912   8.360 -14.939  0.00  0.00      A     
ATOM   2697 HE21 GLN A 175      11.062   8.681 -15.875  0.00  0.00      A     
ATOM   2698 HE22 GLN A 175      10.657   7.412 -14.698  0.00  0.00      A     
ATOM   2699  C   GLN A 175      11.434  12.123 -10.464  0.00  0.00      A     
ATOM   2700  O   GLN A 175      10.293  12.564 -10.589  0.00  0.00      A     
ATOM   2701  N   GLY A 176      12.324  12.721  -9.669  0.00  0.00      A     
ATOM   2702  HN  GLY A 176      13.255  12.316  -9.638  0.00  0.00      A     
ATOM   2703  CA  GLY A 176      12.100  13.960  -8.902  0.00  0.00      A     
ATOM   2704  HA1 GLY A 176      11.089  14.333  -9.072  0.00  0.00      A     
ATOM   2705  HA2 GLY A 176      12.802  14.718  -9.246  0.00  0.00      A     
ATOM   2706  C   GLY A 176      12.284  13.801  -7.387  0.00  0.00      A     
ATOM   2707  O   GLY A 176      12.359  14.793  -6.664  0.00  0.00      A     
ATOM   2708  N   PHE A 177      12.387  12.562  -6.894  0.00  0.00      A     
ATOM   2709  HN  PHE A 177      12.381  11.818  -7.582  0.00  0.00      A     
ATOM   2710  CA  PHE A 177      12.400  12.157  -5.474  0.00  0.00      A     
ATOM   2711  HA  PHE A 177      12.459  11.069  -5.458  0.00  0.00      A     
ATOM   2712  CB  PHE A 177      13.652  12.681  -4.742  0.00  0.00      A     
ATOM   2713  HB1 PHE A 177      13.742  12.149  -3.793  0.00  0.00      A     
ATOM   2714  HB2 PHE A 177      13.513  13.734  -4.497  0.00  0.00      A     
ATOM   2715  CG  PHE A 177      14.960  12.544  -5.492  0.00  0.00      A     
ATOM   2716  CD1 PHE A 177      15.521  13.662  -6.140  0.00  0.00      A     
ATOM   2717  HD1 PHE A 177      15.020  14.619  -6.108  0.00  0.00      A     
ATOM   2718  CE1 PHE A 177      16.735  13.537  -6.834  0.00  0.00      A     
ATOM   2719  HE1 PHE A 177      17.153  14.383  -7.353  0.00  0.00      A     
ATOM   2720  CZ  PHE A 177      17.405  12.306  -6.865  0.00  0.00      A     
ATOM   2721  HZ  PHE A 177      18.347  12.212  -7.386  0.00  0.00      A     
ATOM   2722  CE2 PHE A 177      16.840  11.192  -6.229  0.00  0.00      A     
ATOM   2723  HE2 PHE A 177      17.349  10.246  -6.272  0.00  0.00      A     
ATOM   2724  CD2 PHE A 177      15.621  11.305  -5.542  0.00  0.00      A     
ATOM   2725  HD2 PHE A 177      15.201  10.440  -5.049  0.00  0.00      A     
ATOM   2726  C   PHE A 177      11.134  12.522  -4.677  0.00  0.00      A     
ATOM   2727  O   PHE A 177      10.469  11.630  -4.163  0.00  0.00      A     
ATOM   2728  N   ASN A 178      10.779  13.804  -4.568  0.00  0.00      A     
ATOM   2729  HN  ASN A 178      11.306  14.477  -5.115  0.00  0.00      A     
ATOM   2730  CA  ASN A 178       9.706  14.303  -3.699  0.00  0.00      A     
ATOM   2731  HA  ASN A 178       9.943  13.999  -2.677  0.00  0.00      A     
ATOM   2732  CB  ASN A 178       9.727  15.848  -3.728  0.00  0.00      A     
ATOM   2733  HB1 ASN A 178      10.712  16.207  -3.433  0.00  0.00      A     
ATOM   2734  HB2 ASN A 178       9.009  16.216  -2.997  0.00  0.00      A     
ATOM   2735  CG  ASN A 178       9.385  16.482  -5.065  0.00  0.00      A     
ATOM   2736  OD1 ASN A 178       9.358  15.862  -6.109  0.00  0.00      A     
ATOM   2737  ND2 ASN A 178       9.051  17.739  -5.082  0.00  0.00      A     
ATOM   2738 HD21 ASN A 178       8.764  18.095  -5.974  0.00  0.00      A     
ATOM   2739 HD22 ASN A 178       9.093  18.314  -4.254  0.00  0.00      A     
ATOM   2740  C   ASN A 178       8.319  13.686  -3.998  0.00  0.00      A     
ATOM   2741  O   ASN A 178       7.661  13.182  -3.092  0.00  0.00      A     
ATOM   2742  N   VAL A 179       7.865  13.669  -5.254  0.00  0.00      A     
ATOM   2743  HN  VAL A 179       8.412  14.171  -5.949  0.00  0.00      A     
ATOM   2744  CA  VAL A 179       6.636  12.958  -5.685  0.00  0.00      A     
ATOM   2745  HA  VAL A 179       5.812  13.247  -5.034  0.00  0.00      A     
ATOM   2746  CB  VAL A 179       6.218  13.327  -7.120  0.00  0.00      A     
ATOM   2747  HB  VAL A 179       5.407  12.668  -7.409  0.00  0.00      A     
ATOM   2748  CG1 VAL A 179       5.675  14.759  -7.139  0.00  0.00      A     
ATOM   2749 HG11 VAL A 179       6.447  15.460  -6.826  0.00  0.00      A     
ATOM   2750 HG12 VAL A 179       4.827  14.838  -6.462  0.00  0.00      A     
ATOM   2751 HG13 VAL A 179       5.348  15.009  -8.149  0.00  0.00      A     
ATOM   2752  CG2 VAL A 179       7.331  13.205  -8.168  0.00  0.00      A     
ATOM   2753 HG21 VAL A 179       8.160  13.877  -7.945  0.00  0.00      A     
ATOM   2754 HG22 VAL A 179       6.929  13.464  -9.148  0.00  0.00      A     
ATOM   2755 HG23 VAL A 179       7.691  12.179  -8.225  0.00  0.00      A     
ATOM   2756  C   VAL A 179       6.749  11.439  -5.532  0.00  0.00      A     
ATOM   2757  O   VAL A 179       5.848  10.806  -4.989  0.00  0.00      A     
ATOM   2758  N   SER A 180       7.916  10.878  -5.860  0.00  0.00      A     
ATOM   2759  HN  SER A 180       8.585  11.457  -6.344  0.00  0.00      A     
ATOM   2760  CA  SER A 180       8.281   9.460  -5.675  0.00  0.00      A     
ATOM   2761  HA  SER A 180       7.562   8.854  -6.221  0.00  0.00      A     
ATOM   2762  CB  SER A 180       9.663   9.183  -6.283  0.00  0.00      A     
ATOM   2763  HB1 SER A 180       9.858   8.109  -6.272  0.00  0.00      A     
ATOM   2764  HB2 SER A 180      10.425   9.686  -5.693  0.00  0.00      A     
ATOM   2765  OG  SER A 180       9.726   9.659  -7.613  0.00  0.00      A     
ATOM   2766  HG1 SER A 180      10.649   9.638  -7.929  0.00  0.00      A     
ATOM   2767  C   SER A 180       8.271   8.957  -4.221  0.00  0.00      A     
ATOM   2768  O   SER A 180       8.220   7.745  -4.012  0.00  0.00      A     
ATOM   2769  N   VAL A 181       8.283   9.849  -3.215  0.00  0.00      A     
ATOM   2770  HN  VAL A 181       8.434  10.816  -3.478  0.00  0.00      A     
ATOM   2771  CA  VAL A 181       8.247   9.499  -1.768  0.00  0.00      A     
ATOM   2772  HA  VAL A 181       8.101   8.422  -1.693  0.00  0.00      A     
ATOM   2773  CB  VAL A 181       9.566   9.790  -1.022  0.00  0.00      A     
ATOM   2774  HB  VAL A 181       9.495   9.341  -0.031  0.00  0.00      A     
ATOM   2775  CG1 VAL A 181      10.771   9.149  -1.715  0.00  0.00      A     
ATOM   2776 HG11 VAL A 181      11.668   9.350  -1.136  0.00  0.00      A     
ATOM   2777 HG12 VAL A 181      10.906   9.569  -2.709  0.00  0.00      A     
ATOM   2778 HG13 VAL A 181      10.621   8.073  -1.797  0.00  0.00      A     
ATOM   2779  CG2 VAL A 181       9.840  11.284  -0.820  0.00  0.00      A     
ATOM   2780 HG21 VAL A 181       9.893  11.792  -1.777  0.00  0.00      A     
ATOM   2781 HG22 VAL A 181      10.785  11.418  -0.294  0.00  0.00      A     
ATOM   2782 HG23 VAL A 181       9.051  11.739  -0.225  0.00  0.00      A     
ATOM   2783  C   VAL A 181       7.087  10.105  -0.972  0.00  0.00      A     
ATOM   2784  O   VAL A 181       6.758   9.585   0.092  0.00  0.00      A     
ATOM   2785  N   GLN A 182       6.393  11.137  -1.461  0.00  0.00      A     
ATOM   2786  HN  GLN A 182       6.717  11.591  -2.308  0.00  0.00      A     
ATOM   2787  CA  GLN A 182       5.175  11.642  -0.796  0.00  0.00      A     
ATOM   2788  HA  GLN A 182       5.449  11.962   0.207  0.00  0.00      A     
ATOM   2789  CB  GLN A 182       4.620  12.869  -1.529  0.00  0.00      A     
ATOM   2790  HB1 GLN A 182       3.565  12.985  -1.286  0.00  0.00      A     
ATOM   2791  HB2 GLN A 182       4.719  12.729  -2.607  0.00  0.00      A     
ATOM   2792  CG  GLN A 182       5.334  14.151  -1.075  0.00  0.00      A     
ATOM   2793  HG1 GLN A 182       6.411  13.996  -1.050  0.00  0.00      A     
ATOM   2794  HG2 GLN A 182       5.009  14.404  -0.065  0.00  0.00      A     
ATOM   2795  CD  GLN A 182       5.032  15.321  -1.996  0.00  0.00      A     
ATOM   2796  OE1 GLN A 182       4.268  16.217  -1.699  0.00  0.00      A     
ATOM   2797  NE2 GLN A 182       5.632  15.379  -3.155  0.00  0.00      A     
ATOM   2798 HE21 GLN A 182       5.408  16.177  -3.722  0.00  0.00      A     
ATOM   2799 HE22 GLN A 182       6.266  14.642  -3.412  0.00  0.00      A     
ATOM   2800  C   GLN A 182       4.095  10.560  -0.596  0.00  0.00      A     
ATOM   2801  O   GLN A 182       3.455  10.537   0.452  0.00  0.00      A     
ATOM   2802  N   GLY A 183       3.988   9.593  -1.518  0.00  0.00      A     
ATOM   2803  HN  GLY A 183       4.517   9.710  -2.373  0.00  0.00      A     
ATOM   2804  CA  GLY A 183       3.159   8.380  -1.377  0.00  0.00      A     
ATOM   2805  HA1 GLY A 183       3.314   7.747  -2.251  0.00  0.00      A     
ATOM   2806  HA2 GLY A 183       2.109   8.673  -1.363  0.00  0.00      A     
ATOM   2807  C   GLY A 183       3.415   7.507  -0.129  0.00  0.00      A     
ATOM   2808  O   GLY A 183       2.483   6.846   0.323  0.00  0.00      A     
ATOM   2809  N   ILE A 184       4.622   7.530   0.461  0.00  0.00      A     
ATOM   2810  HN  ILE A 184       5.330   8.116   0.037  0.00  0.00      A     
ATOM   2811  CA  ILE A 184       4.963   6.884   1.761  0.00  0.00      A     
ATOM   2812  HA  ILE A 184       4.174   6.172   2.002  0.00  0.00      A     
ATOM   2813  CB  ILE A 184       6.280   6.050   1.688  0.00  0.00      A     
ATOM   2814  HB  ILE A 184       6.065   5.166   1.085  0.00  0.00      A     
ATOM   2815  CG2 ILE A 184       7.441   6.785   0.996  0.00  0.00      A     
ATOM   2816 HG21 ILE A 184       7.705   7.686   1.550  0.00  0.00      A     
ATOM   2817 HG22 ILE A 184       7.167   7.035  -0.028  0.00  0.00      A     
ATOM   2818 HG23 ILE A 184       8.316   6.137   0.944  0.00  0.00      A     
ATOM   2819  CG1 ILE A 184       6.844   5.563   3.049  0.00  0.00      A     
ATOM   2820 HG11 ILE A 184       7.049   6.420   3.692  0.00  0.00      A     
ATOM   2821 HG12 ILE A 184       7.796   5.060   2.876  0.00  0.00      A     
ATOM   2822  CD  ILE A 184       5.959   4.573   3.811  0.00  0.00      A     
ATOM   2823  HD1 ILE A 184       6.424   4.338   4.768  0.00  0.00      A     
ATOM   2824  HD2 ILE A 184       5.865   3.650   3.239  0.00  0.00      A     
ATOM   2825  HD3 ILE A 184       4.975   4.997   3.992  0.00  0.00      A     
ATOM   2826  C   ILE A 184       4.961   7.881   2.933  0.00  0.00      A     
ATOM   2827  O   ILE A 184       4.524   7.522   4.027  0.00  0.00      A     
ATOM   2828  N   ILE A 185       5.350   9.147   2.720  0.00  0.00      A     
ATOM   2829  HN  ILE A 185       5.715   9.386   1.805  0.00  0.00      A     
ATOM   2830  CA  ILE A 185       5.223  10.209   3.748  0.00  0.00      A     
ATOM   2831  HA  ILE A 185       5.797   9.907   4.624  0.00  0.00      A     
ATOM   2832  CB  ILE A 185       5.786  11.569   3.268  0.00  0.00      A     
ATOM   2833  HB  ILE A 185       5.273  11.850   2.349  0.00  0.00      A     
ATOM   2834  CG2 ILE A 185       5.534  12.673   4.317  0.00  0.00      A     
ATOM   2835 HG21 ILE A 185       4.467  12.826   4.480  0.00  0.00      A     
ATOM   2836 HG22 ILE A 185       5.936  13.627   3.979  0.00  0.00      A     
ATOM   2837 HG23 ILE A 185       6.007  12.406   5.262  0.00  0.00      A     
ATOM   2838  CG1 ILE A 185       7.303  11.464   2.992  0.00  0.00      A     
ATOM   2839 HG11 ILE A 185       7.503  10.601   2.360  0.00  0.00      A     
ATOM   2840 HG12 ILE A 185       7.821  11.309   3.938  0.00  0.00      A     
ATOM   2841  CD  ILE A 185       7.908  12.691   2.293  0.00  0.00      A     
ATOM   2842  HD1 ILE A 185       7.353  12.913   1.382  0.00  0.00      A     
ATOM   2843  HD2 ILE A 185       8.945  12.484   2.035  0.00  0.00      A     
ATOM   2844  HD3 ILE A 185       7.892  13.559   2.952  0.00  0.00      A     
ATOM   2845  C   ILE A 185       3.771  10.366   4.223  0.00  0.00      A     
ATOM   2846  O   ILE A 185       3.530  10.347   5.427  0.00  0.00      A     
ATOM   2847  N   ILE A 186       2.799  10.476   3.308  0.00  0.00      A     
ATOM   2848  HN  ILE A 186       3.061  10.480   2.326  0.00  0.00      A     
ATOM   2849  CA  ILE A 186       1.374  10.651   3.658  0.00  0.00      A     
ATOM   2850  HA  ILE A 186       1.328  11.448   4.401  0.00  0.00      A     
ATOM   2851  CB  ILE A 186       0.580  11.149   2.428  0.00  0.00      A     
ATOM   2852  HB  ILE A 186       1.221  11.879   1.927  0.00  0.00      A     
ATOM   2853  CG2 ILE A 186       0.308  10.042   1.403  0.00  0.00      A     
ATOM   2854 HG21 ILE A 186      -0.184  10.464   0.529  0.00  0.00      A     
ATOM   2855 HG22 ILE A 186      -0.339   9.291   1.839  0.00  0.00      A     
ATOM   2856 HG23 ILE A 186       1.234   9.565   1.092  0.00  0.00      A     
ATOM   2857  CG1 ILE A 186      -0.704  11.934   2.789  0.00  0.00      A     
ATOM   2858 HG11 ILE A 186      -1.015  12.480   1.900  0.00  0.00      A     
ATOM   2859 HG12 ILE A 186      -0.455  12.681   3.544  0.00  0.00      A     
ATOM   2860  CD  ILE A 186      -1.931  11.148   3.277  0.00  0.00      A     
ATOM   2861  HD1 ILE A 186      -2.219  10.389   2.553  0.00  0.00      A     
ATOM   2862  HD2 ILE A 186      -2.765  11.840   3.397  0.00  0.00      A     
ATOM   2863  HD3 ILE A 186      -1.739  10.683   4.240  0.00  0.00      A     
ATOM   2864  C   ILE A 186       0.771   9.409   4.344  0.00  0.00      A     
ATOM   2865  O   ILE A 186       0.136   9.547   5.390  0.00  0.00      A     
ATOM   2866  N   TYR A 187       1.071   8.189   3.872  0.00  0.00      A     
ATOM   2867  HN  TYR A 187       1.572   8.115   3.001  0.00  0.00      A     
ATOM   2868  CA  TYR A 187       0.669   6.962   4.580  0.00  0.00      A     
ATOM   2869  HA  TYR A 187      -0.419   6.956   4.657  0.00  0.00      A     
ATOM   2870  CB  TYR A 187       1.093   5.684   3.828  0.00  0.00      A     
ATOM   2871  HB1 TYR A 187       2.120   5.802   3.478  0.00  0.00      A     
ATOM   2872  HB2 TYR A 187       0.449   5.550   2.959  0.00  0.00      A     
ATOM   2873  CG  TYR A 187       1.008   4.445   4.715  0.00  0.00      A     
ATOM   2874  CD1 TYR A 187      -0.182   4.181   5.422  0.00  0.00      A     
ATOM   2875  HD1 TYR A 187      -1.060   4.778   5.226  0.00  0.00      A     
ATOM   2876  CE1 TYR A 187      -0.216   3.182   6.411  0.00  0.00      A     
ATOM   2877  HE1 TYR A 187      -1.111   3.001   6.981  0.00  0.00      A     
ATOM   2878  CZ  TYR A 187       0.931   2.412   6.669  0.00  0.00      A     
ATOM   2879  OH  TYR A 187       0.890   1.483   7.655  0.00  0.00      A     
ATOM   2880  HH  TYR A 187       1.726   0.995   7.738  0.00  0.00      A     
ATOM   2881  CE2 TYR A 187       2.109   2.624   5.924  0.00  0.00      A     
ATOM   2882  HE2 TYR A 187       2.978   2.014   6.109  0.00  0.00      A     
ATOM   2883  CD2 TYR A 187       2.148   3.650   4.954  0.00  0.00      A     
ATOM   2884  HD2 TYR A 187       3.058   3.838   4.404  0.00  0.00      A     
ATOM   2885  C   TYR A 187       1.211   6.927   6.017  0.00  0.00      A     
ATOM   2886  O   TYR A 187       0.441   6.774   6.971  0.00  0.00      A     
ATOM   2887  N   ARG A 188       2.529   7.109   6.208  0.00  0.00      A     
ATOM   2888  HN  ARG A 188       3.128   7.261   5.399  0.00  0.00      A     
ATOM   2889  CA  ARG A 188       3.097   7.087   7.565  0.00  0.00      A     
ATOM   2890  HA  ARG A 188       2.539   6.314   8.078  0.00  0.00      A     
ATOM   2891  CB  ARG A 188       4.566   6.627   7.593  0.00  0.00      A     
ATOM   2892  HB1 ARG A 188       5.083   7.119   8.415  0.00  0.00      A     
ATOM   2893  HB2 ARG A 188       5.069   6.883   6.658  0.00  0.00      A     
ATOM   2894  CG  ARG A 188       4.597   5.100   7.825  0.00  0.00      A     
ATOM   2895  HG1 ARG A 188       4.130   4.597   6.978  0.00  0.00      A     
ATOM   2896  HG2 ARG A 188       4.022   4.868   8.724  0.00  0.00      A     
ATOM   2897  CD  ARG A 188       6.009   4.541   8.023  0.00  0.00      A     
ATOM   2898  HD1 ARG A 188       6.524   5.135   8.780  0.00  0.00      A     
ATOM   2899  HD2 ARG A 188       6.561   4.647   7.088  0.00  0.00      A     
ATOM   2900  NE  ARG A 188       5.985   3.113   8.422  0.00  0.00      A     
ATOM   2901  HE  ARG A 188       5.910   2.408   7.698  0.00  0.00      A     
ATOM   2902  CZ  ARG A 188       6.141   2.609   9.622  0.00  0.00      A     
ATOM   2903  NH1 ARG A 188       6.158   3.295  10.704  0.00  0.00      A     
ATOM   2904 HH11 ARG A 188       6.292   2.790  11.563  0.00  0.00      A     
ATOM   2905 HH12 ARG A 188       5.889   4.256  10.670  0.00  0.00      A     
ATOM   2906  NH2 ARG A 188       6.300   1.354   9.797  0.00  0.00      A     
ATOM   2907 HH21 ARG A 188       6.495   1.021  10.730  0.00  0.00      A     
ATOM   2908 HH22 ARG A 188       6.211   0.757   8.982  0.00  0.00      A     
ATOM   2909  C   ARG A 188       2.763   8.313   8.422  0.00  0.00      A     
ATOM   2910  O   ARG A 188       2.703   8.165   9.638  0.00  0.00      A     
ATOM   2911  N   ALA A 189       2.396   9.454   7.840  0.00  0.00      A     
ATOM   2912  HN  ALA A 189       2.527   9.550   6.840  0.00  0.00      A     
ATOM   2913  CA  ALA A 189       1.711  10.536   8.558  0.00  0.00      A     
ATOM   2914  HA  ALA A 189       2.341  10.844   9.392  0.00  0.00      A     
ATOM   2915  CB  ALA A 189       1.532  11.738   7.619  0.00  0.00      A     
ATOM   2916  HB1 ALA A 189       2.484  12.010   7.169  0.00  0.00      A     
ATOM   2917  HB2 ALA A 189       1.151  12.589   8.184  0.00  0.00      A     
ATOM   2918  HB3 ALA A 189       0.826  11.504   6.826  0.00  0.00      A     
ATOM   2919  C   ALA A 189       0.363  10.086   9.161  0.00  0.00      A     
ATOM   2920  O   ALA A 189       0.151  10.253  10.362  0.00  0.00      A     
ATOM   2921  N   ALA A 190      -0.505   9.437   8.377  0.00  0.00      A     
ATOM   2922  HN  ALA A 190      -0.285   9.334   7.390  0.00  0.00      A     
ATOM   2923  CA  ALA A 190      -1.754   8.845   8.876  0.00  0.00      A     
ATOM   2924  HA  ALA A 190      -2.333   9.628   9.368  0.00  0.00      A     
ATOM   2925  CB  ALA A 190      -2.561   8.350   7.668  0.00  0.00      A     
ATOM   2926  HB1 ALA A 190      -3.526   7.968   8.003  0.00  0.00      A     
ATOM   2927  HB2 ALA A 190      -2.022   7.557   7.150  0.00  0.00      A     
ATOM   2928  HB3 ALA A 190      -2.729   9.175   6.973  0.00  0.00      A     
ATOM   2929  C   ALA A 190      -1.528   7.734   9.932  0.00  0.00      A     
ATOM   2930  O   ALA A 190      -2.210   7.704  10.954  0.00  0.00      A     
ATOM   2931  N   TYR A 191      -0.525   6.869   9.740  0.00  0.00      A     
ATOM   2932  HN  TYR A 191      -0.055   6.904   8.840  0.00  0.00      A     
ATOM   2933  CA  TYR A 191      -0.085   5.867  10.730  0.00  0.00      A     
ATOM   2934  HA  TYR A 191      -0.919   5.202  10.957  0.00  0.00      A     
ATOM   2935  CB  TYR A 191       1.045   5.037  10.100  0.00  0.00      A     
ATOM   2936  HB1 TYR A 191       1.843   5.724   9.850  0.00  0.00      A     
ATOM   2937  HB2 TYR A 191       0.685   4.588   9.172  0.00  0.00      A     
ATOM   2938  CG  TYR A 191       1.679   3.963  10.962  0.00  0.00      A     
ATOM   2939  CD1 TYR A 191       1.289   2.618  10.834  0.00  0.00      A     
ATOM   2940  HD1 TYR A 191       0.512   2.349  10.135  0.00  0.00      A     
ATOM   2941  CE1 TYR A 191       1.927   1.622  11.600  0.00  0.00      A     
ATOM   2942  HE1 TYR A 191       1.633   0.587  11.520  0.00  0.00      A     
ATOM   2943  CZ  TYR A 191       2.953   1.974  12.497  0.00  0.00      A     
ATOM   2944  OH  TYR A 191       3.571   1.014  13.226  0.00  0.00      A     
ATOM   2945  HH  TYR A 191       4.186   1.387  13.875  0.00  0.00      A     
ATOM   2946  CE2 TYR A 191       3.349   3.319  12.626  0.00  0.00      A     
ATOM   2947  HE2 TYR A 191       4.130   3.580  13.320  0.00  0.00      A     
ATOM   2948  CD2 TYR A 191       2.720   4.308  11.846  0.00  0.00      A     
ATOM   2949  HD2 TYR A 191       3.027   5.339  11.922  0.00  0.00      A     
ATOM   2950  C   TYR A 191       0.375   6.486  12.068  0.00  0.00      A     
ATOM   2951  O   TYR A 191      -0.078   6.062  13.128  0.00  0.00      A     
ATOM   2952  N   PHE A 192       1.270   7.483  12.038  0.00  0.00      A     
ATOM   2953  HN  PHE A 192       1.618   7.785  11.134  0.00  0.00      A     
ATOM   2954  CA  PHE A 192       1.847   8.096  13.247  0.00  0.00      A     
ATOM   2955  HA  PHE A 192       2.047   7.312  13.976  0.00  0.00      A     
ATOM   2956  CB  PHE A 192       3.178   8.796  12.906  0.00  0.00      A     
ATOM   2957  HB1 PHE A 192       3.507   9.349  13.788  0.00  0.00      A     
ATOM   2958  HB2 PHE A 192       2.991   9.531  12.121  0.00  0.00      A     
ATOM   2959  CG  PHE A 192       4.338   7.900  12.489  0.00  0.00      A     
ATOM   2960  CD1 PHE A 192       4.704   6.785  13.270  0.00  0.00      A     
ATOM   2961  HD1 PHE A 192       4.147   6.543  14.163  0.00  0.00      A     
ATOM   2962  CE1 PHE A 192       5.799   5.984  12.894  0.00  0.00      A     
ATOM   2963  HE1 PHE A 192       6.070   5.133  13.501  0.00  0.00      A     
ATOM   2964  CZ  PHE A 192       6.551   6.306  11.751  0.00  0.00      A     
ATOM   2965  HZ  PHE A 192       7.412   5.714  11.477  0.00  0.00      A     
ATOM   2966  CE2 PHE A 192       6.208   7.432  10.985  0.00  0.00      A     
ATOM   2967  HE2 PHE A 192       6.805   7.710  10.126  0.00  0.00      A     
ATOM   2968  CD2 PHE A 192       5.108   8.225  11.355  0.00  0.00      A     
ATOM   2969  HD2 PHE A 192       4.857   9.097  10.765  0.00  0.00      A     
ATOM   2970  C   PHE A 192       0.912   9.094  13.954  0.00  0.00      A     
ATOM   2971  O   PHE A 192       0.840   9.081  15.181  0.00  0.00      A     
ATOM   2972  N   GLY A 193       0.191   9.941  13.209  0.00  0.00      A     
ATOM   2973  HN  GLY A 193       0.258   9.861  12.198  0.00  0.00      A     
ATOM   2974  CA  GLY A 193      -0.597  11.072  13.742  0.00  0.00      A     
ATOM   2975  HA1 GLY A 193      -1.045  11.607  12.905  0.00  0.00      A     
ATOM   2976  HA2 GLY A 193       0.068  11.760  14.265  0.00  0.00      A     
ATOM   2977  C   GLY A 193      -1.730  10.701  14.707  0.00  0.00      A     
ATOM   2978  O   GLY A 193      -2.102  11.501  15.560  0.00  0.00      A     
ATOM   2979  N   ILE A 194      -2.231   9.465  14.611  0.00  0.00      A     
ATOM   2980  HN  ILE A 194      -1.899   8.903  13.840  0.00  0.00      A     
ATOM   2981  CA  ILE A 194      -3.290   8.909  15.477  0.00  0.00      A     
ATOM   2982  HA  ILE A 194      -3.427   9.577  16.328  0.00  0.00      A     
ATOM   2983  CB  ILE A 194      -4.646   8.843  14.728  0.00  0.00      A     
ATOM   2984  HB  ILE A 194      -5.385   8.411  15.405  0.00  0.00      A     
ATOM   2985  CG2 ILE A 194      -5.140  10.259  14.389  0.00  0.00      A     
ATOM   2986 HG21 ILE A 194      -4.520  10.704  13.610  0.00  0.00      A     
ATOM   2987 HG22 ILE A 194      -5.099  10.891  15.277  0.00  0.00      A     
ATOM   2988 HG23 ILE A 194      -6.172  10.225  14.040  0.00  0.00      A     
ATOM   2989  CG1 ILE A 194      -4.573   7.947  13.471  0.00  0.00      A     
ATOM   2990 HG11 ILE A 194      -4.084   7.006  13.724  0.00  0.00      A     
ATOM   2991 HG12 ILE A 194      -3.976   8.445  12.708  0.00  0.00      A     
ATOM   2992  CD  ILE A 194      -5.945   7.608  12.875  0.00  0.00      A     
ATOM   2993  HD1 ILE A 194      -6.575   7.139  13.631  0.00  0.00      A     
ATOM   2994  HD2 ILE A 194      -5.813   6.916  12.043  0.00  0.00      A     
ATOM   2995  HD3 ILE A 194      -6.431   8.510  12.502  0.00  0.00      A     
ATOM   2996  C   ILE A 194      -2.928   7.549  16.098  0.00  0.00      A     
ATOM   2997  O   ILE A 194      -3.808   6.893  16.645  0.00  0.00      A     
ATOM   2998  N   TYR A 195      -1.665   7.102  16.035  0.00  0.00      A     
ATOM   2999  HN  TYR A 195      -0.978   7.712  15.610  0.00  0.00      A     
ATOM   3000  CA  TYR A 195      -1.248   5.718  16.358  0.00  0.00      A     
ATOM   3001  HA  TYR A 195      -1.616   5.078  15.557  0.00  0.00      A     
ATOM   3002  CB  TYR A 195       0.292   5.647  16.368  0.00  0.00      A     
ATOM   3003  HB1 TYR A 195       0.661   6.162  17.257  0.00  0.00      A     
ATOM   3004  HB2 TYR A 195       0.679   6.196  15.512  0.00  0.00      A     
ATOM   3005  CG  TYR A 195       0.888   4.248  16.312  0.00  0.00      A     
ATOM   3006  CD1 TYR A 195       0.492   3.351  15.301  0.00  0.00      A     
ATOM   3007  HD1 TYR A 195      -0.233   3.657  14.556  0.00  0.00      A     
ATOM   3008  CE1 TYR A 195       1.054   2.061  15.237  0.00  0.00      A     
ATOM   3009  HE1 TYR A 195       0.752   1.372  14.462  0.00  0.00      A     
ATOM   3010  CZ  TYR A 195       2.051   1.675  16.153  0.00  0.00      A     
ATOM   3011  OH  TYR A 195       2.620   0.448  16.050  0.00  0.00      A     
ATOM   3012  HH  TYR A 195       3.384   0.345  16.640  0.00  0.00      A     
ATOM   3013  CE2 TYR A 195       2.474   2.579  17.150  0.00  0.00      A     
ATOM   3014  HE2 TYR A 195       3.249   2.284  17.843  0.00  0.00      A     
ATOM   3015  CD2 TYR A 195       1.881   3.858  17.235  0.00  0.00      A     
ATOM   3016  HD2 TYR A 195       2.194   4.551  18.003  0.00  0.00      A     
ATOM   3017  C   TYR A 195      -1.824   5.151  17.674  0.00  0.00      A     
ATOM   3018  O   TYR A 195      -2.420   4.074  17.699  0.00  0.00      A     
ATOM   3019  N   ASP A 196      -1.722   5.914  18.763  0.00  0.00      A     
ATOM   3020  HN  ASP A 196      -1.199   6.771  18.676  0.00  0.00      A     
ATOM   3021  CA  ASP A 196      -2.247   5.545  20.086  0.00  0.00      A     
ATOM   3022  HA  ASP A 196      -2.352   4.466  20.130  0.00  0.00      A     
ATOM   3023  CB  ASP A 196      -1.211   5.929  21.147  0.00  0.00      A     
ATOM   3024  HB1 ASP A 196      -1.706   6.017  22.116  0.00  0.00      A     
ATOM   3025  HB2 ASP A 196      -0.760   6.894  20.908  0.00  0.00      A     
ATOM   3026  CG  ASP A 196      -0.134   4.847  21.243  0.00  0.00      A     
ATOM   3027  OD1 ASP A 196       0.650   4.639  20.288  0.00  0.00      A     
ATOM   3028  OD2 ASP A 196      -0.087   4.162  22.290  0.00  0.00      A     
ATOM   3029  C   ASP A 196      -3.664   6.069  20.400  0.00  0.00      A     
ATOM   3030  O   ASP A 196      -4.325   5.538  21.293  0.00  0.00      A     
ATOM   3031  N   THR A 197      -4.184   7.015  19.612  0.00  0.00      A     
ATOM   3032  HN  THR A 197      -3.596   7.410  18.892  0.00  0.00      A     
ATOM   3033  CA  THR A 197      -5.625   7.358  19.578  0.00  0.00      A     
ATOM   3034  HA  THR A 197      -5.976   7.541  20.593  0.00  0.00      A     
ATOM   3035  CB  THR A 197      -5.906   8.610  18.731  0.00  0.00      A     
ATOM   3036  HB  THR A 197      -5.851   8.360  17.672  0.00  0.00      A     
ATOM   3037  CG2 THR A 197      -7.272   9.218  19.029  0.00  0.00      A     
ATOM   3038 HG21 THR A 197      -8.055   8.485  18.838  0.00  0.00      A     
ATOM   3039 HG22 THR A 197      -7.442  10.080  18.385  0.00  0.00      A     
ATOM   3040 HG23 THR A 197      -7.323   9.527  20.073  0.00  0.00      A     
ATOM   3041  OG1 THR A 197      -4.970   9.626  18.995  0.00  0.00      A     
ATOM   3042  HG1 THR A 197      -5.324  10.431  18.607  0.00  0.00      A     
ATOM   3043  C   THR A 197      -6.447   6.209  18.993  0.00  0.00      A     
ATOM   3044  O   THR A 197      -7.425   5.773  19.592  0.00  0.00      A     
ATOM   3045  N   ALA A 198      -5.999   5.643  17.866  0.00  0.00      A     
ATOM   3046  HN  ALA A 198      -5.184   6.058  17.426  0.00  0.00      A     
ATOM   3047  CA  ALA A 198      -6.563   4.450  17.237  0.00  0.00      A     
ATOM   3048  HA  ALA A 198      -7.594   4.660  16.950  0.00  0.00      A     
ATOM   3049  CB  ALA A 198      -5.764   4.159  15.960  0.00  0.00      A     
ATOM   3050  HB1 ALA A 198      -5.818   5.018  15.289  0.00  0.00      A     
ATOM   3051  HB2 ALA A 198      -6.183   3.290  15.452  0.00  0.00      A     
ATOM   3052  HB3 ALA A 198      -4.717   3.966  16.200  0.00  0.00      A     
ATOM   3053  C   ALA A 198      -6.591   3.254  18.209  0.00  0.00      A     
ATOM   3054  O   ALA A 198      -7.665   2.705  18.457  0.00  0.00      A     
ATOM   3055  N   LYS A 199      -5.460   2.948  18.873  0.00  0.00      A     
ATOM   3056  HN  LYS A 199      -4.631   3.456  18.582  0.00  0.00      A     
ATOM   3057  CA  LYS A 199      -5.323   2.031  20.043  0.00  0.00      A     
ATOM   3058  HA  LYS A 199      -5.832   1.098  19.807  0.00  0.00      A     
ATOM   3059  CB  LYS A 199      -3.835   1.698  20.278  0.00  0.00      A     
ATOM   3060  HB1 LYS A 199      -3.748   1.063  21.162  0.00  0.00      A     
ATOM   3061  HB2 LYS A 199      -3.299   2.620  20.482  0.00  0.00      A     
ATOM   3062  CG  LYS A 199      -3.181   0.939  19.107  0.00  0.00      A     
ATOM   3063  HG1 LYS A 199      -3.311   1.490  18.175  0.00  0.00      A     
ATOM   3064  HG2 LYS A 199      -3.676  -0.027  19.003  0.00  0.00      A     
ATOM   3065  CD  LYS A 199      -1.680   0.699  19.343  0.00  0.00      A     
ATOM   3066  HD1 LYS A 199      -1.321  -0.033  18.618  0.00  0.00      A     
ATOM   3067  HD2 LYS A 199      -1.532   0.297  20.347  0.00  0.00      A     
ATOM   3068  CE  LYS A 199      -0.889   2.000  19.170  0.00  0.00      A     
ATOM   3069  HE1 LYS A 199      -1.392   2.795  19.722  0.00  0.00      A     
ATOM   3070  HE2 LYS A 199      -0.900   2.285  18.112  0.00  0.00      A     
ATOM   3071  NZ  LYS A 199       0.502   1.888  19.656  0.00  0.00      A     
ATOM   3072  HZ1 LYS A 199       0.945   2.806  19.609  0.00  0.00      A     
ATOM   3073  HZ2 LYS A 199       1.023   1.190  19.129  0.00  0.00      A     
ATOM   3074  HZ3 LYS A 199       0.520   1.620  20.637  0.00  0.00      A     
ATOM   3075  C   LYS A 199      -6.017   2.523  21.339  0.00  0.00      A     
ATOM   3076  O   LYS A 199      -5.532   2.317  22.452  0.00  0.00      A     
ATOM   3077  N   GLY A 200      -7.139   3.216  21.180  0.00  0.00      A     
ATOM   3078  HN  GLY A 200      -7.363   3.448  20.225  0.00  0.00      A     
ATOM   3079  CA  GLY A 200      -8.073   3.685  22.213  0.00  0.00      A     
ATOM   3080  HA1 GLY A 200      -7.705   4.622  22.629  0.00  0.00      A     
ATOM   3081  HA2 GLY A 200      -8.126   2.943  23.009  0.00  0.00      A     
ATOM   3082  C   GLY A 200      -9.508   3.936  21.711  0.00  0.00      A     
ATOM   3083  O   GLY A 200     -10.324   4.471  22.464  0.00  0.00      A     
ATOM   3084  N   MET A 201      -9.817   3.567  20.459  0.00  0.00      A     
ATOM   3085  HN  MET A 201      -9.066   3.204  19.892  0.00  0.00      A     
ATOM   3086  CA  MET A 201     -11.143   3.733  19.824  0.00  0.00      A     
ATOM   3087  HA  MET A 201     -11.909   3.629  20.595  0.00  0.00      A     
ATOM   3088  CB  MET A 201     -11.253   5.159  19.247  0.00  0.00      A     
ATOM   3089  HB1 MET A 201     -10.949   5.881  20.007  0.00  0.00      A     
ATOM   3090  HB2 MET A 201     -12.295   5.358  18.995  0.00  0.00      A     
ATOM   3091  CG  MET A 201     -10.391   5.360  17.991  0.00  0.00      A     
ATOM   3092  HG1 MET A 201     -10.786   4.742  17.184  0.00  0.00      A     
ATOM   3093  HG2 MET A 201      -9.384   5.015  18.210  0.00  0.00      A     
ATOM   3094  SD  MET A 201     -10.268   7.063  17.382  0.00  0.00      A     
ATOM   3095  CE  MET A 201     -11.975   7.345  16.837  0.00  0.00      A     
ATOM   3096  HE1 MET A 201     -12.260   6.587  16.106  0.00  0.00      A     
ATOM   3097  HE2 MET A 201     -12.053   8.331  16.378  0.00  0.00      A     
ATOM   3098  HE3 MET A 201     -12.652   7.298  17.690  0.00  0.00      A     
ATOM   3099  C   MET A 201     -11.506   2.706  18.725  0.00  0.00      A     
ATOM   3100  O   MET A 201     -12.643   2.710  18.265  0.00  0.00      A     
ATOM   3101  N   LEU A 202     -10.568   1.858  18.271  0.00  0.00      A     
ATOM   3102  HN  LEU A 202      -9.640   1.940  18.656  0.00  0.00      A     
ATOM   3103  CA  LEU A 202     -10.739   1.007  17.074  0.00  0.00      A     
ATOM   3104  HA  LEU A 202     -11.795   1.031  16.797  0.00  0.00      A     
ATOM   3105  CB  LEU A 202      -9.952   1.663  15.919  0.00  0.00      A     
ATOM   3106  HB1 LEU A 202      -8.893   1.668  16.171  0.00  0.00      A     
ATOM   3107  HB2 LEU A 202     -10.274   2.702  15.833  0.00  0.00      A     
ATOM   3108  CG  LEU A 202     -10.119   0.997  14.540  0.00  0.00      A     
ATOM   3109  HG  LEU A 202      -9.764  -0.032  14.585  0.00  0.00      A     
ATOM   3110  CD1 LEU A 202     -11.563   1.009  14.046  0.00  0.00      A     
ATOM   3111 HD11 LEU A 202     -12.183   0.386  14.690  0.00  0.00      A     
ATOM   3112 HD12 LEU A 202     -11.613   0.604  13.035  0.00  0.00      A     
ATOM   3113 HD13 LEU A 202     -11.953   2.027  14.047  0.00  0.00      A     
ATOM   3114  CD2 LEU A 202      -9.280   1.749  13.507  0.00  0.00      A     
ATOM   3115 HD21 LEU A 202      -9.365   1.252  12.541  0.00  0.00      A     
ATOM   3116 HD22 LEU A 202      -8.235   1.757  13.811  0.00  0.00      A     
ATOM   3117 HD23 LEU A 202      -9.637   2.775  13.414  0.00  0.00      A     
ATOM   3118  C   LEU A 202     -10.423  -0.502  17.255  0.00  0.00      A     
ATOM   3119  O   LEU A 202     -11.195  -1.311  16.736  0.00  0.00      A     
ATOM   3120  N   PRO A 203      -9.371  -0.938  17.982  0.00  0.00      A     
ATOM   3121  CD  PRO A 203      -8.217  -0.177  18.436  0.00  0.00      A     
ATOM   3122  HD1 PRO A 203      -8.519   0.545  19.193  0.00  0.00      A     
ATOM   3123  HD2 PRO A 203      -7.738   0.315  17.591  0.00  0.00      A     
ATOM   3124  CG  PRO A 203      -7.240  -1.166  19.077  0.00  0.00      A     
ATOM   3125  HG1 PRO A 203      -6.224  -1.019  18.711  0.00  0.00      A     
ATOM   3126  HG2 PRO A 203      -7.270  -1.061  20.162  0.00  0.00      A     
ATOM   3127  CB  PRO A 203      -7.776  -2.538  18.677  0.00  0.00      A     
ATOM   3128  HB1 PRO A 203      -7.339  -2.836  17.724  0.00  0.00      A     
ATOM   3129  HB2 PRO A 203      -7.556  -3.287  19.432  0.00  0.00      A     
ATOM   3130  CA  PRO A 203      -9.276  -2.303  18.496  0.00  0.00      A     
ATOM   3131  HA  PRO A 203      -9.665  -3.022  17.778  0.00  0.00      A     
ATOM   3132  C   PRO A 203     -10.065  -2.408  19.816  0.00  0.00      A     
ATOM   3133  O   PRO A 203      -9.890  -1.597  20.727  0.00  0.00      A     
ATOM   3134  N   ASP A 204     -10.979  -3.368  19.931  0.00  0.00      A     
ATOM   3135  HN  ASP A 204     -11.073  -4.034  19.176  0.00  0.00      A     
ATOM   3136  CA  ASP A 204     -11.879  -3.491  21.085  0.00  0.00      A     
ATOM   3137  HA  ASP A 204     -12.340  -2.517  21.238  0.00  0.00      A     
ATOM   3138  CB  ASP A 204     -12.990  -4.488  20.726  0.00  0.00      A     
ATOM   3139  HB1 ASP A 204     -12.590  -5.504  20.712  0.00  0.00      A     
ATOM   3140  HB2 ASP A 204     -13.384  -4.258  19.734  0.00  0.00      A     
ATOM   3141  CG  ASP A 204     -14.116  -4.386  21.744  0.00  0.00      A     
ATOM   3142  OD1 ASP A 204     -13.937  -4.918  22.860  0.00  0.00      A     
ATOM   3143  OD2 ASP A 204     -15.114  -3.678  21.470  0.00  0.00      A     
ATOM   3144  C   ASP A 204     -11.143  -3.908  22.388  0.00  0.00      A     
ATOM   3145  O   ASP A 204     -10.349  -4.851  22.360  0.00  0.00      A     
ATOM   3146  N   PRO A 205     -11.375  -3.270  23.553  0.00  0.00      A     
ATOM   3147  CD  PRO A 205     -12.262  -2.132  23.753  0.00  0.00      A     
ATOM   3148  HD1 PRO A 205     -13.294  -2.370  23.496  0.00  0.00      A     
ATOM   3149  HD2 PRO A 205     -11.907  -1.297  23.153  0.00  0.00      A     
ATOM   3150  CG  PRO A 205     -12.159  -1.769  25.234  0.00  0.00      A     
ATOM   3151  HG1 PRO A 205     -12.284  -0.701  25.406  0.00  0.00      A     
ATOM   3152  HG2 PRO A 205     -12.879  -2.345  25.811  0.00  0.00      A     
ATOM   3153  CB  PRO A 205     -10.758  -2.234  25.594  0.00  0.00      A     
ATOM   3154  HB1 PRO A 205     -10.034  -1.503  25.233  0.00  0.00      A     
ATOM   3155  HB2 PRO A 205     -10.641  -2.371  26.668  0.00  0.00      A     
ATOM   3156  CA  PRO A 205     -10.616  -3.529  24.784  0.00  0.00      A     
ATOM   3157  HA  PRO A 205      -9.567  -3.638  24.520  0.00  0.00      A     
ATOM   3158  C   PRO A 205     -11.023  -4.812  25.557  0.00  0.00      A     
ATOM   3159  O   PRO A 205     -10.972  -4.805  26.789  0.00  0.00      A     
ATOM   3160  N   LYS A 206     -11.432  -5.881  24.843  0.00  0.00      A     
ATOM   3161  HN  LYS A 206     -11.419  -5.698  23.844  0.00  0.00      A     
ATOM   3162  CA  LYS A 206     -11.722  -7.302  25.229  0.00  0.00      A     
ATOM   3163  HA  LYS A 206     -11.052  -7.906  24.622  0.00  0.00      A     
ATOM   3164  CB  LYS A 206     -11.377  -7.713  26.686  0.00  0.00      A     
ATOM   3165  HB1 LYS A 206     -11.699  -8.748  26.811  0.00  0.00      A     
ATOM   3166  HB2 LYS A 206     -11.952  -7.118  27.393  0.00  0.00      A     
ATOM   3167  CG  LYS A 206      -9.887  -7.695  27.076  0.00  0.00      A     
ATOM   3168  HG1 LYS A 206      -9.551  -6.682  27.278  0.00  0.00      A     
ATOM   3169  HG2 LYS A 206      -9.289  -8.098  26.264  0.00  0.00      A     
ATOM   3170  CD  LYS A 206      -9.665  -8.554  28.328  0.00  0.00      A     
ATOM   3171  HD1 LYS A 206      -9.707  -9.604  28.041  0.00  0.00      A     
ATOM   3172  HD2 LYS A 206     -10.462  -8.358  29.044  0.00  0.00      A     
ATOM   3173  CE  LYS A 206      -8.320  -8.253  28.994  0.00  0.00      A     
ATOM   3174  HE1 LYS A 206      -8.367  -7.251  29.434  0.00  0.00      A     
ATOM   3175  HE2 LYS A 206      -7.533  -8.251  28.236  0.00  0.00      A     
ATOM   3176  NZ  LYS A 206      -8.006  -9.254  30.040  0.00  0.00      A     
ATOM   3177  HZ1 LYS A 206      -8.775  -9.353  30.700  0.00  0.00      A     
ATOM   3178  HZ2 LYS A 206      -7.188  -8.964  30.574  0.00  0.00      A     
ATOM   3179  HZ3 LYS A 206      -7.790 -10.160  29.632  0.00  0.00      A     
ATOM   3180  C   LYS A 206     -13.114  -7.833  24.796  0.00  0.00      A     
ATOM   3181  O   LYS A 206     -13.817  -8.456  25.589  0.00  0.00      A     
ATOM   3182  N   ASN A 207     -13.521  -7.629  23.541  0.00  0.00      A     
ATOM   3183  HN  ASN A 207     -13.051  -6.903  23.018  0.00  0.00      A     
ATOM   3184  CA  ASN A 207     -14.690  -8.297  22.921  0.00  0.00      A     
ATOM   3185  HA  ASN A 207     -14.867  -9.213  23.488  0.00  0.00      A     
ATOM   3186  CB  ASN A 207     -15.946  -7.401  23.061  0.00  0.00      A     
ATOM   3187  HB1 ASN A 207     -16.118  -6.838  22.144  0.00  0.00      A     
ATOM   3188  HB2 ASN A 207     -15.815  -6.681  23.863  0.00  0.00      A     
ATOM   3189  CG  ASN A 207     -17.178  -8.216  23.409  0.00  0.00      A     
ATOM   3190  OD1 ASN A 207     -17.212  -8.932  24.395  0.00  0.00      A     
ATOM   3191  ND2 ASN A 207     -18.217  -8.192  22.625  0.00  0.00      A     
ATOM   3192 HD21 ASN A 207     -18.948  -8.858  22.835  0.00  0.00      A     
ATOM   3193 HD22 ASN A 207     -18.257  -7.588  21.811  0.00  0.00      A     
ATOM   3194  C   ASN A 207     -14.439  -8.803  21.472  0.00  0.00      A     
ATOM   3195  O   ASN A 207     -15.376  -9.067  20.713  0.00  0.00      A     
ATOM   3196  N   THR A 208     -13.166  -8.945  21.088  0.00  0.00      A     
ATOM   3197  HN  THR A 208     -12.457  -8.685  21.761  0.00  0.00      A     
ATOM   3198  CA  THR A 208     -12.686  -9.431  19.769  0.00  0.00      A     
ATOM   3199  HA  THR A 208     -13.487  -9.953  19.256  0.00  0.00      A     
ATOM   3200  CB  THR A 208     -12.267  -8.237  18.885  0.00  0.00      A     
ATOM   3201  HB  THR A 208     -11.630  -7.564  19.461  0.00  0.00      A     
ATOM   3202  CG2 THR A 208     -11.557  -8.572  17.576  0.00  0.00      A     
ATOM   3203 HG21 THR A 208     -10.584  -9.011  17.780  0.00  0.00      A     
ATOM   3204 HG22 THR A 208     -11.393  -7.667  16.999  0.00  0.00      A     
ATOM   3205 HG23 THR A 208     -12.158  -9.255  16.982  0.00  0.00      A     
ATOM   3206  OG1 THR A 208     -13.436  -7.553  18.498  0.00  0.00      A     
ATOM   3207  HG1 THR A 208     -13.236  -7.045  17.687  0.00  0.00      A     
ATOM   3208  C   THR A 208     -11.541 -10.439  19.927  0.00  0.00      A     
ATOM   3209  O   THR A 208     -10.837 -10.430  20.936  0.00  0.00      A     
ATOM   3210  N   HIE A 209     -11.319 -11.319  18.948  0.00  0.00      A     
ATOM   3211  HN  HIE A 209     -11.989 -11.341  18.183  0.00  0.00      A     
ATOM   3212  CA  HIE A 209     -10.170 -12.246  18.895  0.00  0.00      A     
ATOM   3213  HA  HIE A 209     -10.307 -13.017  19.652  0.00  0.00      A     
ATOM   3214  NE2 HIE A 209      -8.400 -16.018  16.641  0.00  0.00      A     
ATOM   3215  HE2 HIE A 209      -8.258 -16.895  16.138  0.00  0.00      A     
ATOM   3216  CD2 HIE A 209      -9.461 -15.153  16.491  0.00  0.00      A     
ATOM   3217  HD2 HIE A 209     -10.297 -15.255  15.812  0.00  0.00      A     
ATOM   3218  ND1 HIE A 209      -8.061 -14.355  18.052  0.00  0.00      A     
ATOM   3219  CG  HIE A 209      -9.259 -14.127  17.367  0.00  0.00      A     
ATOM   3220  CE1 HIE A 209      -7.586 -15.523  17.588  0.00  0.00      A     
ATOM   3221  HE1 HIE A 209      -6.673 -15.996  17.928  0.00  0.00      A     
ATOM   3222  CB  HIE A 209     -10.176 -12.936  17.521  0.00  0.00      A     
ATOM   3223  HB1 HIE A 209      -9.908 -12.202  16.762  0.00  0.00      A     
ATOM   3224  HB2 HIE A 209     -11.190 -13.277  17.310  0.00  0.00      A     
ATOM   3225  C   HIE A 209      -8.823 -11.543  19.176  0.00  0.00      A     
ATOM   3226  O   HIE A 209      -8.484 -10.546  18.529  0.00  0.00      A     
ATOM   3227  N   ILE A 210      -8.042 -12.046  20.139  0.00  0.00      A     
ATOM   3228  HN  ILE A 210      -8.422 -12.816  20.681  0.00  0.00      A     
ATOM   3229  CA  ILE A 210      -6.702 -11.531  20.515  0.00  0.00      A     
ATOM   3230  HA  ILE A 210      -6.846 -10.544  20.956  0.00  0.00      A     
ATOM   3231  CB  ILE A 210      -6.011 -12.421  21.577  0.00  0.00      A     
ATOM   3232  HB  ILE A 210      -4.956 -12.147  21.610  0.00  0.00      A     
ATOM   3233  CG2 ILE A 210      -6.582 -12.089  22.964  0.00  0.00      A     
ATOM   3234 HG21 ILE A 210      -6.088 -12.682  23.731  0.00  0.00      A     
ATOM   3235 HG22 ILE A 210      -7.650 -12.281  22.999  0.00  0.00      A     
ATOM   3236 HG23 ILE A 210      -6.403 -11.039  23.191  0.00  0.00      A     
ATOM   3237  CG1 ILE A 210      -6.071 -13.926  21.226  0.00  0.00      A     
ATOM   3238 HG11 ILE A 210      -5.703 -14.064  20.210  0.00  0.00      A     
ATOM   3239 HG12 ILE A 210      -7.102 -14.275  21.261  0.00  0.00      A     
ATOM   3240  CD  ILE A 210      -5.228 -14.816  22.148  0.00  0.00      A     
ATOM   3241  HD1 ILE A 210      -4.199 -14.455  22.177  0.00  0.00      A     
ATOM   3242  HD2 ILE A 210      -5.235 -15.837  21.766  0.00  0.00      A     
ATOM   3243  HD3 ILE A 210      -5.641 -14.823  23.157  0.00  0.00      A     
ATOM   3244  C   ILE A 210      -5.738 -11.306  19.340  0.00  0.00      A     
ATOM   3245  O   ILE A 210      -4.867 -10.440  19.434  0.00  0.00      A     
ATOM   3246  N   VAL A 211      -5.913 -12.019  18.220  0.00  0.00      A     
ATOM   3247  HN  VAL A 211      -6.656 -12.713  18.227  0.00  0.00      A     
ATOM   3248  CA  VAL A 211      -5.131 -11.833  16.978  0.00  0.00      A     
ATOM   3249  HA  VAL A 211      -4.085 -11.977  17.245  0.00  0.00      A     
ATOM   3250  CB  VAL A 211      -5.478 -12.913  15.932  0.00  0.00      A     
ATOM   3251  HB  VAL A 211      -5.587 -13.860  16.460  0.00  0.00      A     
ATOM   3252  CG1 VAL A 211      -6.784 -12.634  15.183  0.00  0.00      A     
ATOM   3253 HG11 VAL A 211      -7.571 -12.374  15.890  0.00  0.00      A     
ATOM   3254 HG12 VAL A 211      -7.086 -13.530  14.640  0.00  0.00      A     
ATOM   3255 HG13 VAL A 211      -6.647 -11.823  14.470  0.00  0.00      A     
ATOM   3256  CG2 VAL A 211      -4.363 -13.112  14.901  0.00  0.00      A     
ATOM   3257 HG21 VAL A 211      -4.221 -12.214  14.301  0.00  0.00      A     
ATOM   3258 HG22 VAL A 211      -4.626 -13.937  14.237  0.00  0.00      A     
ATOM   3259 HG23 VAL A 211      -3.431 -13.361  15.406  0.00  0.00      A     
ATOM   3260  C   VAL A 211      -5.214 -10.425  16.370  0.00  0.00      A     
ATOM   3261  O   VAL A 211      -4.301 -10.036  15.651  0.00  0.00      A     
ATOM   3262  N   ILE A 212      -6.233  -9.607  16.683  0.00  0.00      A     
ATOM   3263  HN  ILE A 212      -6.970  -9.968  17.281  0.00  0.00      A     
ATOM   3264  CA  ILE A 212      -6.295  -8.193  16.231  0.00  0.00      A     
ATOM   3265  HA  ILE A 212      -6.102  -8.191  15.164  0.00  0.00      A     
ATOM   3266  CB  ILE A 212      -7.706  -7.571  16.392  0.00  0.00      A     
ATOM   3267  HB  ILE A 212      -8.133  -7.888  17.343  0.00  0.00      A     
ATOM   3268  CG2 ILE A 212      -7.688  -6.031  16.353  0.00  0.00      A     
ATOM   3269 HG21 ILE A 212      -7.232  -5.681  15.427  0.00  0.00      A     
ATOM   3270 HG22 ILE A 212      -7.138  -5.630  17.204  0.00  0.00      A     
ATOM   3271 HG23 ILE A 212      -8.703  -5.638  16.405  0.00  0.00      A     
ATOM   3272  CG1 ILE A 212      -8.658  -7.976  15.240  0.00  0.00      A     
ATOM   3273 HG11 ILE A 212      -8.274  -7.573  14.301  0.00  0.00      A     
ATOM   3274 HG12 ILE A 212      -9.631  -7.516  15.416  0.00  0.00      A     
ATOM   3275  CD  ILE A 212      -8.893  -9.474  15.042  0.00  0.00      A     
ATOM   3276  HD1 ILE A 212      -9.676  -9.608  14.298  0.00  0.00      A     
ATOM   3277  HD2 ILE A 212      -9.202  -9.935  15.979  0.00  0.00      A     
ATOM   3278  HD3 ILE A 212      -7.987  -9.948  14.673  0.00  0.00      A     
ATOM   3279  C   ILE A 212      -5.154  -7.317  16.789  0.00  0.00      A     
ATOM   3280  O   ILE A 212      -4.753  -6.365  16.126  0.00  0.00      A     
ATOM   3281  N   SER A 213      -4.480  -7.707  17.879  0.00  0.00      A     
ATOM   3282  HN  SER A 213      -4.812  -8.520  18.386  0.00  0.00      A     
ATOM   3283  CA  SER A 213      -3.163  -7.122  18.247  0.00  0.00      A     
ATOM   3284  HA  SER A 213      -3.301  -6.073  18.511  0.00  0.00      A     
ATOM   3285  CB  SER A 213      -2.574  -7.838  19.457  0.00  0.00      A     
ATOM   3286  HB1 SER A 213      -1.531  -7.554  19.592  0.00  0.00      A     
ATOM   3287  HB2 SER A 213      -2.629  -8.919  19.314  0.00  0.00      A     
ATOM   3288  OG  SER A 213      -3.313  -7.449  20.593  0.00  0.00      A     
ATOM   3289  HG1 SER A 213      -3.325  -8.219  21.201  0.00  0.00      A     
ATOM   3290  C   SER A 213      -2.125  -7.161  17.115  0.00  0.00      A     
ATOM   3291  O   SER A 213      -1.299  -6.256  16.987  0.00  0.00      A     
ATOM   3292  N   TRP A 214      -2.245  -8.154  16.232  0.00  0.00      A     
ATOM   3293  HN  TRP A 214      -2.960  -8.845  16.425  0.00  0.00      A     
ATOM   3294  CA  TRP A 214      -1.419  -8.428  15.046  0.00  0.00      A     
ATOM   3295  HA  TRP A 214      -0.567  -7.749  15.022  0.00  0.00      A     
ATOM   3296  CB  TRP A 214      -0.888  -9.865  15.174  0.00  0.00      A     
ATOM   3297  HB1 TRP A 214       0.019  -9.948  14.580  0.00  0.00      A     
ATOM   3298  HB2 TRP A 214      -1.634 -10.543  14.756  0.00  0.00      A     
ATOM   3299  CG  TRP A 214      -0.579 -10.342  16.563  0.00  0.00      A     
ATOM   3300  CD1 TRP A 214      -1.104 -11.443  17.150  0.00  0.00      A     
ATOM   3301  HD1 TRP A 214      -1.787 -12.132  16.671  0.00  0.00      A     
ATOM   3302  NE1 TRP A 214      -0.645 -11.540  18.451  0.00  0.00      A     
ATOM   3303  HE1 TRP A 214      -0.888 -12.293  19.098  0.00  0.00      A     
ATOM   3304  CE2 TRP A 214       0.211 -10.509  18.760  0.00  0.00      A     
ATOM   3305  CZ2 TRP A 214       0.918 -10.181  19.922  0.00  0.00      A     
ATOM   3306  HZ2 TRP A 214       0.844 -10.812  20.795  0.00  0.00      A     
ATOM   3307  CH2 TRP A 214       1.744  -9.046  19.915  0.00  0.00      A     
ATOM   3308  HH2 TRP A 214       2.320  -8.790  20.790  0.00  0.00      A     
ATOM   3309  CZ3 TRP A 214       1.836  -8.253  18.759  0.00  0.00      A     
ATOM   3310  HZ3 TRP A 214       2.479  -7.388  18.764  0.00  0.00      A     
ATOM   3311  CE3 TRP A 214       1.105  -8.579  17.602  0.00  0.00      A     
ATOM   3312  HE3 TRP A 214       1.183  -7.961  16.719  0.00  0.00      A     
ATOM   3313  CD2 TRP A 214       0.282  -9.726  17.569  0.00  0.00      A     
ATOM   3314  C   TRP A 214      -2.196  -8.240  13.719  0.00  0.00      A     
ATOM   3315  O   TRP A 214      -1.669  -8.483  12.632  0.00  0.00      A     
ATOM   3316  N   MET A 215      -3.457  -7.797  13.811  0.00  0.00      A     
ATOM   3317  HN  MET A 215      -3.789  -7.608  14.747  0.00  0.00      A     
ATOM   3318  CA  MET A 215      -4.409  -7.628  12.702  0.00  0.00      A     
ATOM   3319  HA  MET A 215      -3.811  -7.483  11.805  0.00  0.00      A     
ATOM   3320  CB  MET A 215      -5.247  -8.914  12.519  0.00  0.00      A     
ATOM   3321  HB1 MET A 215      -6.087  -8.918  13.209  0.00  0.00      A     
ATOM   3322  HB2 MET A 215      -4.632  -9.782  12.758  0.00  0.00      A     
ATOM   3323  CG  MET A 215      -5.798  -9.094  11.094  0.00  0.00      A     
ATOM   3324  HG1 MET A 215      -6.583  -8.359  10.921  0.00  0.00      A     
ATOM   3325  HG2 MET A 215      -6.262 -10.080  11.034  0.00  0.00      A     
ATOM   3326  SD  MET A 215      -4.594  -8.954   9.740  0.00  0.00      A     
ATOM   3327  CE  MET A 215      -3.437 -10.252  10.245  0.00  0.00      A     
ATOM   3328  HE1 MET A 215      -2.584 -10.263   9.574  0.00  0.00      A     
ATOM   3329  HE2 MET A 215      -3.937 -11.221  10.218  0.00  0.00      A     
ATOM   3330  HE3 MET A 215      -3.068 -10.065  11.250  0.00  0.00      A     
ATOM   3331  C   MET A 215      -5.273  -6.353  12.810  0.00  0.00      A     
ATOM   3332  O   MET A 215      -6.367  -6.285  12.257  0.00  0.00      A     
ATOM   3333  N   ILE A 216      -4.758  -5.296  13.448  0.00  0.00      A     
ATOM   3334  HN  ILE A 216      -3.946  -5.458  14.036  0.00  0.00      A     
ATOM   3335  CA  ILE A 216      -5.120  -3.892  13.138  0.00  0.00      A     
ATOM   3336  HA  ILE A 216      -6.065  -3.895  12.595  0.00  0.00      A     
ATOM   3337  CB  ILE A 216      -5.364  -3.068  14.426  0.00  0.00      A     
ATOM   3338  HB  ILE A 216      -6.093  -3.617  15.024  0.00  0.00      A     
ATOM   3339  CG2 ILE A 216      -4.090  -2.906  15.273  0.00  0.00      A     
ATOM   3340 HG21 ILE A 216      -4.313  -2.369  16.194  0.00  0.00      A     
ATOM   3341 HG22 ILE A 216      -3.322  -2.362  14.721  0.00  0.00      A     
ATOM   3342 HG23 ILE A 216      -3.708  -3.885  15.556  0.00  0.00      A     
ATOM   3343  CG1 ILE A 216      -5.988  -1.693  14.087  0.00  0.00      A     
ATOM   3344 HG11 ILE A 216      -6.752  -1.829  13.319  0.00  0.00      A     
ATOM   3345 HG12 ILE A 216      -5.220  -1.030  13.686  0.00  0.00      A     
ATOM   3346  CD  ILE A 216      -6.656  -0.998  15.278  0.00  0.00      A     
ATOM   3347  HD1 ILE A 216      -7.461  -1.623  15.664  0.00  0.00      A     
ATOM   3348  HD2 ILE A 216      -7.077  -0.049  14.950  0.00  0.00      A     
ATOM   3349  HD3 ILE A 216      -5.931  -0.800  16.067  0.00  0.00      A     
ATOM   3350  C   ILE A 216      -4.099  -3.241  12.184  0.00  0.00      A     
ATOM   3351  O   ILE A 216      -4.412  -2.269  11.500  0.00  0.00      A     
ATOM   3352  N   ALA A 217      -2.907  -3.831  12.047  0.00  0.00      A     
ATOM   3353  HN  ALA A 217      -2.692  -4.569  12.708  0.00  0.00      A     
ATOM   3354  CA  ALA A 217      -1.817  -3.429  11.149  0.00  0.00      A     
ATOM   3355  HA  ALA A 217      -1.548  -2.401  11.395  0.00  0.00      A     
ATOM   3356  CB  ALA A 217      -0.609  -4.316  11.486  0.00  0.00      A     
ATOM   3357  HB1 ALA A 217      -0.878  -5.370  11.402  0.00  0.00      A     
ATOM   3358  HB2 ALA A 217      -0.264  -4.104  12.498  0.00  0.00      A     
ATOM   3359  HB3 ALA A 217       0.211  -4.110  10.799  0.00  0.00      A     
ATOM   3360  C   ALA A 217      -2.091  -3.440   9.620  0.00  0.00      A     
ATOM   3361  O   ALA A 217      -1.206  -3.007   8.878  0.00  0.00      A     
ATOM   3362  N   GLN A 218      -3.267  -3.874   9.136  0.00  0.00      A     
ATOM   3363  HN  GLN A 218      -3.954  -4.217   9.793  0.00  0.00      A     
ATOM   3364  CA  GLN A 218      -3.599  -3.929   7.692  0.00  0.00      A     
ATOM   3365  HA  GLN A 218      -2.755  -3.558   7.111  0.00  0.00      A     
ATOM   3366  CB  GLN A 218      -3.843  -5.396   7.269  0.00  0.00      A     
ATOM   3367  HB1 GLN A 218      -3.947  -5.431   6.184  0.00  0.00      A     
ATOM   3368  HB2 GLN A 218      -4.787  -5.735   7.690  0.00  0.00      A     
ATOM   3369  CG  GLN A 218      -2.757  -6.406   7.685  0.00  0.00      A     
ATOM   3370  HG1 GLN A 218      -3.016  -7.390   7.295  0.00  0.00      A     
ATOM   3371  HG2 GLN A 218      -2.730  -6.482   8.772  0.00  0.00      A     
ATOM   3372  CD  GLN A 218      -1.373  -6.043   7.171  0.00  0.00      A     
ATOM   3373  OE1 GLN A 218      -1.186  -5.588   6.056  0.00  0.00      A     
ATOM   3374  NE2 GLN A 218      -0.342  -6.201   7.952  0.00  0.00      A     
ATOM   3375 HE21 GLN A 218       0.558  -5.964   7.547  0.00  0.00      A     
ATOM   3376 HE22 GLN A 218      -0.431  -6.701   8.830  0.00  0.00      A     
ATOM   3377  C   GLN A 218      -4.811  -3.062   7.271  0.00  0.00      A     
ATOM   3378  O   GLN A 218      -4.801  -2.458   6.197  0.00  0.00      A     
ATOM   3379  N   THR A 219      -5.864  -2.988   8.090  0.00  0.00      A     
ATOM   3380  HN  THR A 219      -5.816  -3.541   8.938  0.00  0.00      A     
ATOM   3381  CA  THR A 219      -7.162  -2.360   7.726  0.00  0.00      A     
ATOM   3382  HA  THR A 219      -7.458  -2.712   6.738  0.00  0.00      A     
ATOM   3383  CB  THR A 219      -8.279  -2.752   8.706  0.00  0.00      A     
ATOM   3384  HB  THR A 219      -8.045  -2.377   9.703  0.00  0.00      A     
ATOM   3385  CG2 THR A 219      -9.661  -2.254   8.290  0.00  0.00      A     
ATOM   3386 HG21 THR A 219      -9.880  -2.575   7.272  0.00  0.00      A     
ATOM   3387 HG22 THR A 219      -9.709  -1.167   8.348  0.00  0.00      A     
ATOM   3388 HG23 THR A 219     -10.411  -2.668   8.963  0.00  0.00      A     
ATOM   3389  OG1 THR A 219      -8.385  -4.151   8.756  0.00  0.00      A     
ATOM   3390  HG1 THR A 219      -7.615  -4.474   9.252  0.00  0.00      A     
ATOM   3391  C   THR A 219      -7.114  -0.835   7.656  0.00  0.00      A     
ATOM   3392  O   THR A 219      -7.651  -0.243   6.722  0.00  0.00      A     
ATOM   3393  N   VAL A 220      -6.435  -0.174   8.599  0.00  0.00      A     
ATOM   3394  HN  VAL A 220      -5.896  -0.717   9.262  0.00  0.00      A     
ATOM   3395  CA  VAL A 220      -6.208   1.290   8.550  0.00  0.00      A     
ATOM   3396  HA  VAL A 220      -7.172   1.778   8.411  0.00  0.00      A     
ATOM   3397  CB  VAL A 220      -5.585   1.862   9.842  0.00  0.00      A     
ATOM   3398  HB  VAL A 220      -4.540   1.567   9.914  0.00  0.00      A     
ATOM   3399  CG1 VAL A 220      -5.645   3.394   9.847  0.00  0.00      A     
ATOM   3400 HG11 VAL A 220      -6.679   3.730   9.762  0.00  0.00      A     
ATOM   3401 HG12 VAL A 220      -5.067   3.801   9.018  0.00  0.00      A     
ATOM   3402 HG13 VAL A 220      -5.222   3.778  10.775  0.00  0.00      A     
ATOM   3403  CG2 VAL A 220      -6.318   1.374  11.098  0.00  0.00      A     
ATOM   3404 HG21 VAL A 220      -7.377   1.622  11.030  0.00  0.00      A     
ATOM   3405 HG22 VAL A 220      -5.895   1.851  11.982  0.00  0.00      A     
ATOM   3406 HG23 VAL A 220      -6.203   0.297  11.209  0.00  0.00      A     
ATOM   3407  C   VAL A 220      -5.338   1.664   7.348  0.00  0.00      A     
ATOM   3408  O   VAL A 220      -5.648   2.624   6.655  0.00  0.00      A     
ATOM   3409  N   THR A 221      -4.319   0.862   7.019  0.00  0.00      A     
ATOM   3410  HN  THR A 221      -4.111   0.093   7.652  0.00  0.00      A     
ATOM   3411  CA  THR A 221      -3.461   1.030   5.817  0.00  0.00      A     
ATOM   3412  HA  THR A 221      -2.961   1.994   5.884  0.00  0.00      A     
ATOM   3413  CB  THR A 221      -2.362  -0.038   5.749  0.00  0.00      A     
ATOM   3414  HB  THR A 221      -2.806  -1.024   5.620  0.00  0.00      A     
ATOM   3415  CG2 THR A 221      -1.329   0.191   4.651  0.00  0.00      A     
ATOM   3416 HG21 THR A 221      -1.009   1.232   4.639  0.00  0.00      A     
ATOM   3417 HG22 THR A 221      -1.766  -0.068   3.693  0.00  0.00      A     
ATOM   3418 HG23 THR A 221      -0.459  -0.445   4.804  0.00  0.00      A     
ATOM   3419  OG1 THR A 221      -1.641  -0.019   6.948  0.00  0.00      A     
ATOM   3420  HG1 THR A 221      -0.905  -0.648   6.813  0.00  0.00      A     
ATOM   3421  C   THR A 221      -4.226   1.027   4.493  0.00  0.00      A     
ATOM   3422  O   THR A 221      -3.817   1.708   3.555  0.00  0.00      A     
ATOM   3423  N   ALA A 222      -5.369   0.340   4.408  0.00  0.00      A     
ATOM   3424  HN  ALA A 222      -5.645  -0.228   5.197  0.00  0.00      A     
ATOM   3425  CA  ALA A 222      -6.235   0.349   3.224  0.00  0.00      A     
ATOM   3426  HA  ALA A 222      -5.614   0.172   2.345  0.00  0.00      A     
ATOM   3427  CB  ALA A 222      -7.212  -0.822   3.373  0.00  0.00      A     
ATOM   3428  HB1 ALA A 222      -7.884  -0.659   4.214  0.00  0.00      A     
ATOM   3429  HB2 ALA A 222      -6.648  -1.739   3.538  0.00  0.00      A     
ATOM   3430  HB3 ALA A 222      -7.807  -0.931   2.467  0.00  0.00      A     
ATOM   3431  C   ALA A 222      -6.985   1.685   2.995  0.00  0.00      A     
ATOM   3432  O   ALA A 222      -7.012   2.205   1.873  0.00  0.00      A     
ATOM   3433  N   VAL A 223      -7.553   2.272   4.059  0.00  0.00      A     
ATOM   3434  HN  VAL A 223      -7.484   1.783   4.944  0.00  0.00      A     
ATOM   3435  CA  VAL A 223      -8.289   3.567   4.023  0.00  0.00      A     
ATOM   3436  HA  VAL A 223      -8.775   3.657   3.052  0.00  0.00      A     
ATOM   3437  CB  VAL A 223      -9.408   3.646   5.079  0.00  0.00      A     
ATOM   3438  HB  VAL A 223      -9.850   4.642   5.035  0.00  0.00      A     
ATOM   3439  CG1 VAL A 223     -10.509   2.633   4.755  0.00  0.00      A     
ATOM   3440 HG11 VAL A 223     -10.888   2.807   3.747  0.00  0.00      A     
ATOM   3441 HG12 VAL A 223     -11.333   2.749   5.459  0.00  0.00      A     
ATOM   3442 HG13 VAL A 223     -10.125   1.615   4.825  0.00  0.00      A     
ATOM   3443  CG2 VAL A 223      -8.932   3.393   6.513  0.00  0.00      A     
ATOM   3444 HG21 VAL A 223      -8.539   2.382   6.610  0.00  0.00      A     
ATOM   3445 HG22 VAL A 223      -9.774   3.506   7.197  0.00  0.00      A     
ATOM   3446 HG23 VAL A 223      -8.166   4.114   6.795  0.00  0.00      A     
ATOM   3447  C   VAL A 223      -7.381   4.796   4.145  0.00  0.00      A     
ATOM   3448  O   VAL A 223      -7.611   5.814   3.488  0.00  0.00      A     
ATOM   3449  N   ALA A 224      -6.265   4.670   4.865  0.00  0.00      A     
ATOM   3450  HN  ALA A 224      -6.155   3.844   5.442  0.00  0.00      A     
ATOM   3451  CA  ALA A 224      -5.096   5.526   4.685  0.00  0.00      A     
ATOM   3452  HA  ALA A 224      -5.395   6.564   4.841  0.00  0.00      A     
ATOM   3453  CB  ALA A 224      -4.043   5.174   5.741  0.00  0.00      A     
ATOM   3454  HB1 ALA A 224      -3.673   4.162   5.579  0.00  0.00      A     
ATOM   3455  HB2 ALA A 224      -4.476   5.249   6.740  0.00  0.00      A     
ATOM   3456  HB3 ALA A 224      -3.208   5.872   5.666  0.00  0.00      A     
ATOM   3457  C   ALA A 224      -4.535   5.422   3.254  0.00  0.00      A     
ATOM   3458  O   ALA A 224      -4.133   6.436   2.707  0.00  0.00      A     
ATOM   3459  N   GLY A 225      -4.602   4.254   2.602  0.00  0.00      A     
ATOM   3460  HN  GLY A 225      -4.841   3.434   3.142  0.00  0.00      A     
ATOM   3461  CA  GLY A 225      -4.209   4.037   1.197  0.00  0.00      A     
ATOM   3462  HA1 GLY A 225      -4.262   2.970   0.979  0.00  0.00      A     
ATOM   3463  HA2 GLY A 225      -3.181   4.367   1.049  0.00  0.00      A     
ATOM   3464  C   GLY A 225      -5.091   4.765   0.183  0.00  0.00      A     
ATOM   3465  O   GLY A 225      -4.575   5.450  -0.694  0.00  0.00      A     
ATOM   3466  N   LEU A 226      -6.413   4.722   0.373  0.00  0.00      A     
ATOM   3467  HN  LEU A 226      -6.751   4.093   1.091  0.00  0.00      A     
ATOM   3468  CA  LEU A 226      -7.392   5.592  -0.303  0.00  0.00      A     
ATOM   3469  HA  LEU A 226      -7.366   5.392  -1.376  0.00  0.00      A     
ATOM   3470  CB  LEU A 226      -8.783   5.195   0.242  0.00  0.00      A     
ATOM   3471  HB1 LEU A 226      -8.730   5.174   1.327  0.00  0.00      A     
ATOM   3472  HB2 LEU A 226      -9.004   4.180  -0.092  0.00  0.00      A     
ATOM   3473  CG  LEU A 226      -9.971   6.101  -0.126  0.00  0.00      A     
ATOM   3474  HG  LEU A 226      -9.776   7.111   0.227  0.00  0.00      A     
ATOM   3475  CD1 LEU A 226     -10.248   6.125  -1.622  0.00  0.00      A     
ATOM   3476 HD11 LEU A 226      -9.392   6.551  -2.145  0.00  0.00      A     
ATOM   3477 HD12 LEU A 226     -11.119   6.747  -1.827  0.00  0.00      A     
ATOM   3478 HD13 LEU A 226     -10.440   5.114  -1.974  0.00  0.00      A     
ATOM   3479  CD2 LEU A 226     -11.233   5.589   0.564  0.00  0.00      A     
ATOM   3480 HD21 LEU A 226     -12.070   6.248   0.327  0.00  0.00      A     
ATOM   3481 HD22 LEU A 226     -11.089   5.590   1.644  0.00  0.00      A     
ATOM   3482 HD23 LEU A 226     -11.466   4.580   0.226  0.00  0.00      A     
ATOM   3483  C   LEU A 226      -7.059   7.093  -0.128  0.00  0.00      A     
ATOM   3484  O   LEU A 226      -7.000   7.838  -1.101  0.00  0.00      A     
ATOM   3485  N   THR A 227      -6.756   7.524   1.102  0.00  0.00      A     
ATOM   3486  HN  THR A 227      -6.849   6.857   1.857  0.00  0.00      A     
ATOM   3487  CA  THR A 227      -6.303   8.907   1.424  0.00  0.00      A     
ATOM   3488  HA  THR A 227      -6.944   9.613   0.897  0.00  0.00      A     
ATOM   3489  CB  THR A 227      -6.469   9.191   2.927  0.00  0.00      A     
ATOM   3490  HB  THR A 227      -5.874   8.483   3.504  0.00  0.00      A     
ATOM   3491  CG2 THR A 227      -6.115  10.608   3.368  0.00  0.00      A     
ATOM   3492 HG21 THR A 227      -6.576  11.335   2.700  0.00  0.00      A     
ATOM   3493 HG22 THR A 227      -5.034  10.742   3.356  0.00  0.00      A     
ATOM   3494 HG23 THR A 227      -6.468  10.778   4.386  0.00  0.00      A     
ATOM   3495  OG1 THR A 227      -7.830   9.031   3.268  0.00  0.00      A     
ATOM   3496  HG1 THR A 227      -7.981   8.085   3.391  0.00  0.00      A     
ATOM   3497  C   THR A 227      -4.864   9.230   0.971  0.00  0.00      A     
ATOM   3498  O   THR A 227      -4.503  10.395   0.838  0.00  0.00      A     
ATOM   3499  N   SER A 228      -4.052   8.214   0.660  0.00  0.00      A     
ATOM   3500  HN  SER A 228      -4.398   7.287   0.865  0.00  0.00      A     
ATOM   3501  CA  SER A 228      -2.664   8.330   0.158  0.00  0.00      A     
ATOM   3502  HA  SER A 228      -2.245   9.280   0.482  0.00  0.00      A     
ATOM   3503  CB  SER A 228      -1.767   7.203   0.684  0.00  0.00      A     
ATOM   3504  HB1 SER A 228      -0.760   7.331   0.285  0.00  0.00      A     
ATOM   3505  HB2 SER A 228      -2.154   6.240   0.353  0.00  0.00      A     
ATOM   3506  OG  SER A 228      -1.695   7.221   2.091  0.00  0.00      A     
ATOM   3507  HG1 SER A 228      -2.582   6.986   2.425  0.00  0.00      A     
ATOM   3508  C   SER A 228      -2.558   8.290  -1.365  0.00  0.00      A     
ATOM   3509  O   SER A 228      -1.575   8.776  -1.920  0.00  0.00      A     
ATOM   3510  N   TYR A 229      -3.569   7.758  -2.057  0.00  0.00      A     
ATOM   3511  HN  TYR A 229      -4.301   7.296  -1.530  0.00  0.00      A     
ATOM   3512  CA  TYR A 229      -3.726   7.823  -3.518  0.00  0.00      A     
ATOM   3513  HA  TYR A 229      -2.958   7.183  -3.953  0.00  0.00      A     
ATOM   3514  CB  TYR A 229      -5.093   7.227  -3.911  0.00  0.00      A     
ATOM   3515  HB1 TYR A 229      -5.762   8.016  -4.240  0.00  0.00      A     
ATOM   3516  HB2 TYR A 229      -5.562   6.780  -3.033  0.00  0.00      A     
ATOM   3517  CG  TYR A 229      -5.052   6.151  -4.976  0.00  0.00      A     
ATOM   3518  CD1 TYR A 229      -4.766   4.824  -4.602  0.00  0.00      A     
ATOM   3519  HD1 TYR A 229      -4.537   4.598  -3.568  0.00  0.00      A     
ATOM   3520  CE1 TYR A 229      -4.807   3.790  -5.558  0.00  0.00      A     
ATOM   3521  HE1 TYR A 229      -4.594   2.770  -5.271  0.00  0.00      A     
ATOM   3522  CZ  TYR A 229      -5.148   4.083  -6.894  0.00  0.00      A     
ATOM   3523  OH  TYR A 229      -5.241   3.094  -7.820  0.00  0.00      A     
ATOM   3524  HH  TYR A 229      -5.098   2.214  -7.412  0.00  0.00      A     
ATOM   3525  CE2 TYR A 229      -5.424   5.416  -7.269  0.00  0.00      A     
ATOM   3526  HE2 TYR A 229      -5.699   5.625  -8.291  0.00  0.00      A     
ATOM   3527  CD2 TYR A 229      -5.368   6.453  -6.316  0.00  0.00      A     
ATOM   3528  HD2 TYR A 229      -5.589   7.474  -6.605  0.00  0.00      A     
ATOM   3529  C   TYR A 229      -3.485   9.242  -4.095  0.00  0.00      A     
ATOM   3530  O   TYR A 229      -2.715   9.346  -5.053  0.00  0.00      A     
ATOM   3531  N   PRO A 230      -3.987  10.338  -3.473  0.00  0.00      A     
ATOM   3532  CD  PRO A 230      -5.096  10.332  -2.527  0.00  0.00      A     
ATOM   3533  HD1 PRO A 230      -4.720  10.090  -1.541  0.00  0.00      A     
ATOM   3534  HD2 PRO A 230      -5.875   9.628  -2.811  0.00  0.00      A     
ATOM   3535  CG  PRO A 230      -5.665  11.746  -2.512  0.00  0.00      A     
ATOM   3536  HG1 PRO A 230      -6.383  11.863  -3.326  0.00  0.00      A     
ATOM   3537  HG2 PRO A 230      -6.120  11.988  -1.552  0.00  0.00      A     
ATOM   3538  CB  PRO A 230      -4.429  12.591  -2.789  0.00  0.00      A     
ATOM   3539  HB1 PRO A 230      -4.689  13.564  -3.207  0.00  0.00      A     
ATOM   3540  HB2 PRO A 230      -3.857  12.710  -1.866  0.00  0.00      A     
ATOM   3541  CA  PRO A 230      -3.643  11.736  -3.788  0.00  0.00      A     
ATOM   3542  HA  PRO A 230      -4.024  11.946  -4.788  0.00  0.00      A     
ATOM   3543  C   PRO A 230      -2.155  12.139  -3.782  0.00  0.00      A     
ATOM   3544  O   PRO A 230      -1.848  13.267  -4.156  0.00  0.00      A     
ATOM   3545  N   PHE A 231      -1.228  11.248  -3.416  0.00  0.00      A     
ATOM   3546  HN  PHE A 231      -1.562  10.369  -3.045  0.00  0.00      A     
ATOM   3547  CA  PHE A 231       0.228  11.417  -3.592  0.00  0.00      A     
ATOM   3548  HA  PHE A 231       0.418  12.235  -4.287  0.00  0.00      A     
ATOM   3549  CB  PHE A 231       0.874  11.781  -2.252  0.00  0.00      A     
ATOM   3550  HB1 PHE A 231       1.953  11.797  -2.394  0.00  0.00      A     
ATOM   3551  HB2 PHE A 231       0.658  10.996  -1.528  0.00  0.00      A     
ATOM   3552  CG  PHE A 231       0.448  13.121  -1.686  0.00  0.00      A     
ATOM   3553  CD1 PHE A 231      -0.651  13.206  -0.810  0.00  0.00      A     
ATOM   3554  HD1 PHE A 231      -1.205  12.316  -0.550  0.00  0.00      A     
ATOM   3555  CE1 PHE A 231      -1.038  14.450  -0.280  0.00  0.00      A     
ATOM   3556  HE1 PHE A 231      -1.879  14.513   0.395  0.00  0.00      A     
ATOM   3557  CZ  PHE A 231      -0.332  15.613  -0.631  0.00  0.00      A     
ATOM   3558  HZ  PHE A 231      -0.633  16.574  -0.235  0.00  0.00      A     
ATOM   3559  CE2 PHE A 231       0.762  15.533  -1.509  0.00  0.00      A     
ATOM   3560  HE2 PHE A 231       1.301  16.431  -1.782  0.00  0.00      A     
ATOM   3561  CD2 PHE A 231       1.147  14.290  -2.042  0.00  0.00      A     
ATOM   3562  HD2 PHE A 231       1.978  14.240  -2.729  0.00  0.00      A     
ATOM   3563  C   PHE A 231       0.929  10.180  -4.185  0.00  0.00      A     
ATOM   3564  O   PHE A 231       1.893  10.311  -4.934  0.00  0.00      A     
ATOM   3565  N   ASP A 232       0.432   8.966  -3.936  0.00  0.00      A     
ATOM   3566  HN  ASP A 232      -0.327   8.880  -3.270  0.00  0.00      A     
ATOM   3567  CA  ASP A 232       0.900   7.756  -4.629  0.00  0.00      A     
ATOM   3568  HA  ASP A 232       1.977   7.676  -4.473  0.00  0.00      A     
ATOM   3569  CB  ASP A 232       0.229   6.532  -3.994  0.00  0.00      A     
ATOM   3570  HB1 ASP A 232      -0.796   6.439  -4.358  0.00  0.00      A     
ATOM   3571  HB2 ASP A 232       0.199   6.653  -2.909  0.00  0.00      A     
ATOM   3572  CG  ASP A 232       1.028   5.275  -4.316  0.00  0.00      A     
ATOM   3573  OD1 ASP A 232       0.514   4.397  -5.043  0.00  0.00      A     
ATOM   3574  OD2 ASP A 232       2.191   5.210  -3.859  0.00  0.00      A     
ATOM   3575  C   ASP A 232       0.671   7.804  -6.159  0.00  0.00      A     
ATOM   3576  O   ASP A 232       1.495   7.322  -6.940  0.00  0.00      A     
ATOM   3577  N   THR A 233      -0.387   8.504  -6.593  0.00  0.00      A     
ATOM   3578  HN  THR A 233      -1.028   8.854  -5.889  0.00  0.00      A     
ATOM   3579  CA  THR A 233      -0.670   8.827  -8.011  0.00  0.00      A     
ATOM   3580  HA  THR A 233      -0.854   7.892  -8.537  0.00  0.00      A     
ATOM   3581  CB  THR A 233      -1.926   9.702  -8.175  0.00  0.00      A     
ATOM   3582  HB  THR A 233      -1.797  10.653  -7.657  0.00  0.00      A     
ATOM   3583  CG2 THR A 233      -2.320   9.957  -9.626  0.00  0.00      A     
ATOM   3584 HG21 THR A 233      -2.375   9.019 -10.177  0.00  0.00      A     
ATOM   3585 HG22 THR A 233      -1.591  10.614 -10.094  0.00  0.00      A     
ATOM   3586 HG23 THR A 233      -3.292  10.450  -9.662  0.00  0.00      A     
ATOM   3587  OG1 THR A 233      -3.033   9.024  -7.644  0.00  0.00      A     
ATOM   3588  HG1 THR A 233      -3.035   9.208  -6.683  0.00  0.00      A     
ATOM   3589  C   THR A 233       0.497   9.500  -8.730  0.00  0.00      A     
ATOM   3590  O   THR A 233       0.672   9.252  -9.921  0.00  0.00      A     
ATOM   3591  N   VAL A 234       1.353  10.261  -8.036  0.00  0.00      A     
ATOM   3592  HN  VAL A 234       1.168  10.401  -7.049  0.00  0.00      A     
ATOM   3593  CA  VAL A 234       2.541  10.950  -8.613  0.00  0.00      A     
ATOM   3594  HA  VAL A 234       2.450  10.932  -9.695  0.00  0.00      A     
ATOM   3595  CB  VAL A 234       2.580  12.450  -8.275  0.00  0.00      A     
ATOM   3596  HB  VAL A 234       3.492  12.884  -8.680  0.00  0.00      A     
ATOM   3597  CG1 VAL A 234       1.399  13.150  -8.956  0.00  0.00      A     
ATOM   3598 HG11 VAL A 234       1.420  14.210  -8.727  0.00  0.00      A     
ATOM   3599 HG12 VAL A 234       0.455  12.730  -8.616  0.00  0.00      A     
ATOM   3600 HG13 VAL A 234       1.457  13.028 -10.035  0.00  0.00      A     
ATOM   3601  CG2 VAL A 234       2.548  12.736  -6.774  0.00  0.00      A     
ATOM   3602 HG21 VAL A 234       2.685  13.801  -6.607  0.00  0.00      A     
ATOM   3603 HG22 VAL A 234       3.340  12.186  -6.268  0.00  0.00      A     
ATOM   3604 HG23 VAL A 234       1.584  12.447  -6.362  0.00  0.00      A     
ATOM   3605  C   VAL A 234       3.887  10.253  -8.340  0.00  0.00      A     
ATOM   3606  O   VAL A 234       4.912  10.645  -8.892  0.00  0.00      A     
ATOM   3607  N   ARG A 235       3.883   9.141  -7.588  0.00  0.00      A     
ATOM   3608  HN  ARG A 235       3.015   8.926  -7.111  0.00  0.00      A     
ATOM   3609  CA  ARG A 235       4.957   8.117  -7.591  0.00  0.00      A     
ATOM   3610  HA  ARG A 235       5.927   8.599  -7.721  0.00  0.00      A     
ATOM   3611  CB  ARG A 235       4.921   7.369  -6.234  0.00  0.00      A     
ATOM   3612  HB1 ARG A 235       3.895   7.052  -6.047  0.00  0.00      A     
ATOM   3613  HB2 ARG A 235       5.197   8.060  -5.435  0.00  0.00      A     
ATOM   3614  CG  ARG A 235       5.825   6.120  -6.154  0.00  0.00      A     
ATOM   3615  HG1 ARG A 235       6.870   6.423  -6.080  0.00  0.00      A     
ATOM   3616  HG2 ARG A 235       5.719   5.529  -7.062  0.00  0.00      A     
ATOM   3617  CD  ARG A 235       5.464   5.207  -4.969  0.00  0.00      A     
ATOM   3618  HD1 ARG A 235       4.462   5.448  -4.618  0.00  0.00      A     
ATOM   3619  HD2 ARG A 235       6.153   5.405  -4.145  0.00  0.00      A     
ATOM   3620  NE  ARG A 235       5.534   3.779  -5.360  0.00  0.00      A     
ATOM   3621  HE  ARG A 235       6.430   3.406  -5.610  0.00  0.00      A     
ATOM   3622  CZ  ARG A 235       4.537   2.937  -5.514  0.00  0.00      A     
ATOM   3623  NH1 ARG A 235       3.309   3.150  -5.237  0.00  0.00      A     
ATOM   3624 HH11 ARG A 235       2.633   2.415  -5.379  0.00  0.00      A     
ATOM   3625 HH12 ARG A 235       3.003   3.999  -4.761  0.00  0.00      A     
ATOM   3626  NH2 ARG A 235       4.734   1.774  -6.008  0.00  0.00      A     
ATOM   3627 HH21 ARG A 235       3.907   1.194  -6.090  0.00  0.00      A     
ATOM   3628 HH22 ARG A 235       5.641   1.503  -6.342  0.00  0.00      A     
ATOM   3629  C   ARG A 235       4.804   7.126  -8.756  0.00  0.00      A     
ATOM   3630  O   ARG A 235       5.744   6.865  -9.512  0.00  0.00      A     
ATOM   3631  N   ARG A 236       3.643   6.465  -8.828  0.00  0.00      A     
ATOM   3632  HN  ARG A 236       2.919   6.769  -8.179  0.00  0.00      A     
ATOM   3633  CA  ARG A 236       3.493   5.139  -9.473  0.00  0.00      A     
ATOM   3634  HA  ARG A 236       4.338   4.517  -9.174  0.00  0.00      A     
ATOM   3635  CB  ARG A 236       2.220   4.491  -8.921  0.00  0.00      A     
ATOM   3636  HB1 ARG A 236       1.345   5.023  -9.301  0.00  0.00      A     
ATOM   3637  HB2 ARG A 236       2.226   4.576  -7.832  0.00  0.00      A     
ATOM   3638  CG  ARG A 236       2.124   3.004  -9.291  0.00  0.00      A     
ATOM   3639  HG1 ARG A 236       3.017   2.472  -8.959  0.00  0.00      A     
ATOM   3640  HG2 ARG A 236       2.005   2.892 -10.369  0.00  0.00      A     
ATOM   3641  CD  ARG A 236       0.901   2.425  -8.601  0.00  0.00      A     
ATOM   3642  HD1 ARG A 236       0.053   3.059  -8.847  0.00  0.00      A     
ATOM   3643  HD2 ARG A 236       1.048   2.458  -7.518  0.00  0.00      A     
ATOM   3644  NE  ARG A 236       0.614   1.046  -9.025  0.00  0.00      A     
ATOM   3645  HE  ARG A 236       1.347   0.471  -9.385  0.00  0.00      A     
ATOM   3646  CZ  ARG A 236      -0.513   0.431  -8.785  0.00  0.00      A     
ATOM   3647  NH1 ARG A 236      -1.529   1.010  -8.269  0.00  0.00      A     
ATOM   3648 HH11 ARG A 236      -2.237   0.370  -7.919  0.00  0.00      A     
ATOM   3649 HH12 ARG A 236      -1.363   1.867  -7.769  0.00  0.00      A     
ATOM   3650  NH2 ARG A 236      -0.677  -0.808  -9.040  0.00  0.00      A     
ATOM   3651 HH21 ARG A 236      -1.497  -1.233  -8.617  0.00  0.00      A     
ATOM   3652 HH22 ARG A 236      -0.028  -1.376  -9.554  0.00  0.00      A     
ATOM   3653  C   ARG A 236       3.524   5.129 -11.006  0.00  0.00      A     
ATOM   3654  O   ARG A 236       3.934   4.132 -11.595  0.00  0.00      A     
ATOM   3655  N   ARG A 237       3.183   6.243 -11.658  0.00  0.00      A     
ATOM   3656  HN  ARG A 237       2.908   7.038 -11.090  0.00  0.00      A     
ATOM   3657  CA  ARG A 237       3.222   6.417 -13.128  0.00  0.00      A     
ATOM   3658  HA  ARG A 237       3.424   5.447 -13.575  0.00  0.00      A     
ATOM   3659  CB  ARG A 237       1.863   6.849 -13.690  0.00  0.00      A     
ATOM   3660  HB1 ARG A 237       1.918   6.822 -14.781  0.00  0.00      A     
ATOM   3661  HB2 ARG A 237       1.655   7.872 -13.390  0.00  0.00      A     
ATOM   3662  CG  ARG A 237       0.721   5.933 -13.226  0.00  0.00      A     
ATOM   3663  HG1 ARG A 237       0.475   6.157 -12.187  0.00  0.00      A     
ATOM   3664  HG2 ARG A 237       1.031   4.891 -13.298  0.00  0.00      A     
ATOM   3665  CD  ARG A 237      -0.520   6.141 -14.094  0.00  0.00      A     
ATOM   3666  HD1 ARG A 237      -0.283   5.889 -15.130  0.00  0.00      A     
ATOM   3667  HD2 ARG A 237      -0.800   7.197 -14.051  0.00  0.00      A     
ATOM   3668  NE  ARG A 237      -1.643   5.307 -13.630  0.00  0.00      A     
ATOM   3669  HE  ARG A 237      -1.470   4.568 -12.972  0.00  0.00      A     
ATOM   3670  CZ  ARG A 237      -2.901   5.499 -13.920  0.00  0.00      A     
ATOM   3671  NH1 ARG A 237      -3.312   6.387 -14.746  0.00  0.00      A     
ATOM   3672 HH11 ARG A 237      -4.291   6.559 -14.899  0.00  0.00      A     
ATOM   3673 HH12 ARG A 237      -2.623   6.898 -15.288  0.00  0.00      A     
ATOM   3674  NH2 ARG A 237      -3.799   4.789 -13.354  0.00  0.00      A     
ATOM   3675 HH21 ARG A 237      -4.754   5.063 -13.509  0.00  0.00      A     
ATOM   3676 HH22 ARG A 237      -3.512   4.109 -12.665  0.00  0.00      A     
ATOM   3677  C   ARG A 237       4.359   7.312 -13.628  0.00  0.00      A     
ATOM   3678  O   ARG A 237       4.712   7.200 -14.796  0.00  0.00      A     
ATOM   3679  N   MET A 238       5.063   8.019 -12.744  0.00  0.00      A     
ATOM   3680  HN  MET A 238       4.636   8.189 -11.839  0.00  0.00      A     
ATOM   3681  CA  MET A 238       6.485   8.352 -12.932  0.00  0.00      A     
ATOM   3682  HA  MET A 238       6.614   8.873 -13.872  0.00  0.00      A     
ATOM   3683  CB  MET A 238       6.991   9.286 -11.829  0.00  0.00      A     
ATOM   3684  HB1 MET A 238       8.063   9.392 -11.939  0.00  0.00      A     
ATOM   3685  HB2 MET A 238       6.789   8.863 -10.846  0.00  0.00      A     
ATOM   3686  CG  MET A 238       6.350  10.672 -11.927  0.00  0.00      A     
ATOM   3687  HG1 MET A 238       6.832  11.332 -11.204  0.00  0.00      A     
ATOM   3688  HG2 MET A 238       5.312  10.558 -11.619  0.00  0.00      A     
ATOM   3689  SD  MET A 238       6.366  11.483 -13.565  0.00  0.00      A     
ATOM   3690  CE  MET A 238       8.141  11.766 -13.806  0.00  0.00      A     
ATOM   3691  HE1 MET A 238       8.547  12.314 -12.955  0.00  0.00      A     
ATOM   3692  HE2 MET A 238       8.297  12.346 -14.716  0.00  0.00      A     
ATOM   3693  HE3 MET A 238       8.657  10.811 -13.907  0.00  0.00      A     
ATOM   3694  C   MET A 238       7.347   7.090 -13.044  0.00  0.00      A     
ATOM   3695  O   MET A 238       8.127   6.961 -13.982  0.00  0.00      A     
ATOM   3696  N   MET A 239       7.084   6.082 -12.209  0.00  0.00      A     
ATOM   3697  HN  MET A 239       6.502   6.272 -11.400  0.00  0.00      A     
ATOM   3698  CA  MET A 239       7.612   4.722 -12.412  0.00  0.00      A     
ATOM   3699  HA  MET A 239       8.690   4.807 -12.566  0.00  0.00      A     
ATOM   3700  CB  MET A 239       7.388   3.885 -11.144  0.00  0.00      A     
ATOM   3701  HB1 MET A 239       7.584   2.834 -11.353  0.00  0.00      A     
ATOM   3702  HB2 MET A 239       6.358   3.985 -10.809  0.00  0.00      A     
ATOM   3703  CG  MET A 239       8.329   4.345 -10.023  0.00  0.00      A     
ATOM   3704  HG1 MET A 239       8.047   3.841  -9.099  0.00  0.00      A     
ATOM   3705  HG2 MET A 239       8.205   5.417  -9.868  0.00  0.00      A     
ATOM   3706  SD  MET A 239      10.078   3.996 -10.359  0.00  0.00      A     
ATOM   3707  CE  MET A 239      10.846   4.930  -9.013  0.00  0.00      A     
ATOM   3708  HE1 MET A 239      10.453   4.592  -8.055  0.00  0.00      A     
ATOM   3709  HE2 MET A 239      10.640   5.993  -9.141  0.00  0.00      A     
ATOM   3710  HE3 MET A 239      11.924   4.771  -9.034  0.00  0.00      A     
ATOM   3711  C   MET A 239       7.098   4.010 -13.685  0.00  0.00      A     
ATOM   3712  O   MET A 239       7.803   3.159 -14.218  0.00  0.00      A     
ATOM   3713  N   MET A 240       5.949   4.393 -14.262  0.00  0.00      A     
ATOM   3714  HN  MET A 240       5.378   5.064 -13.777  0.00  0.00      A     
ATOM   3715  CA  MET A 240       5.600   4.018 -15.654  0.00  0.00      A     
ATOM   3716  HA  MET A 240       5.886   2.976 -15.811  0.00  0.00      A     
ATOM   3717  CB  MET A 240       4.094   4.107 -15.948  0.00  0.00      A     
ATOM   3718  HB1 MET A 240       3.943   3.916 -17.012  0.00  0.00      A     
ATOM   3719  HB2 MET A 240       3.723   5.109 -15.748  0.00  0.00      A     
ATOM   3720  CG  MET A 240       3.255   3.082 -15.183  0.00  0.00      A     
ATOM   3721  HG1 MET A 240       3.368   3.239 -14.110  0.00  0.00      A     
ATOM   3722  HG2 MET A 240       3.614   2.082 -15.427  0.00  0.00      A     
ATOM   3723  SD  MET A 240       1.499   3.191 -15.617  0.00  0.00      A     
ATOM   3724  CE  MET A 240       0.849   1.759 -14.715  0.00  0.00      A     
ATOM   3725  HE1 MET A 240       1.061   1.861 -13.651  0.00  0.00      A     
ATOM   3726  HE2 MET A 240       1.307   0.845 -15.093  0.00  0.00      A     
ATOM   3727  HE3 MET A 240      -0.230   1.697 -14.863  0.00  0.00      A     
ATOM   3728  C   MET A 240       6.361   4.819 -16.727  0.00  0.00      A     
ATOM   3729  O   MET A 240       6.653   4.247 -17.768  0.00  0.00      A     
ATOM   3730  N   GLN A 241       6.747   6.082 -16.491  0.00  0.00      A     
ATOM   3731  HN  GLN A 241       6.453   6.529 -15.633  0.00  0.00      A     
ATOM   3732  CA  GLN A 241       7.684   6.799 -17.383  0.00  0.00      A     
ATOM   3733  HA  GLN A 241       7.299   6.730 -18.400  0.00  0.00      A     
ATOM   3734  CB  GLN A 241       7.844   8.293 -17.031  0.00  0.00      A     
ATOM   3735  HB1 GLN A 241       8.400   8.763 -17.844  0.00  0.00      A     
ATOM   3736  HB2 GLN A 241       8.451   8.389 -16.133  0.00  0.00      A     
ATOM   3737  CG  GLN A 241       6.565   9.108 -16.807  0.00  0.00      A     
ATOM   3738  HG1 GLN A 241       6.821  10.166 -16.811  0.00  0.00      A     
ATOM   3739  HG2 GLN A 241       6.159   8.883 -15.834  0.00  0.00      A     
ATOM   3740  CD  GLN A 241       5.484   8.868 -17.839  0.00  0.00      A     
ATOM   3741  OE1 GLN A 241       5.561   9.307 -18.967  0.00  0.00      A     
ATOM   3742  NE2 GLN A 241       4.419   8.187 -17.501  0.00  0.00      A     
ATOM   3743 HE21 GLN A 241       3.696   8.098 -18.192  0.00  0.00      A     
ATOM   3744 HE22 GLN A 241       4.345   7.817 -16.564  0.00  0.00      A     
ATOM   3745  C   GLN A 241       9.073   6.138 -17.382  0.00  0.00      A     
ATOM   3746  O   GLN A 241       9.700   6.007 -18.426  0.00  0.00      A     
ATOM   3747  N   SER A 242       9.523   5.645 -16.223  0.00  0.00      A     
ATOM   3748  HN  SER A 242       9.022   5.886 -15.374  0.00  0.00      A     
ATOM   3749  CA  SER A 242      10.670   4.725 -16.125  0.00  0.00      A     
ATOM   3750  HA  SER A 242      11.541   5.192 -16.586  0.00  0.00      A     
ATOM   3751  CB  SER A 242      11.013   4.420 -14.661  0.00  0.00      A     
ATOM   3752  HB1 SER A 242      11.982   3.926 -14.606  0.00  0.00      A     
ATOM   3753  HB2 SER A 242      10.258   3.758 -14.237  0.00  0.00      A     
ATOM   3754  OG  SER A 242      11.054   5.603 -13.892  0.00  0.00      A     
ATOM   3755  HG1 SER A 242      11.969   5.963 -13.949  0.00  0.00      A     
ATOM   3756  C   SER A 242      10.403   3.404 -16.862  0.00  0.00      A     
ATOM   3757  O   SER A 242      11.240   2.941 -17.620  0.00  0.00      A     
ATOM   3758  N   GLY A 243       9.210   2.822 -16.695  0.00  0.00      A     
ATOM   3759  HN  GLY A 243       8.596   3.247 -16.013  0.00  0.00      A     
ATOM   3760  CA  GLY A 243       8.731   1.579 -17.332  0.00  0.00      A     
ATOM   3761  HA1 GLY A 243       7.776   1.317 -16.877  0.00  0.00      A     
ATOM   3762  HA2 GLY A 243       9.424   0.773 -17.111  0.00  0.00      A     
ATOM   3763  C   GLY A 243       8.505   1.585 -18.856  0.00  0.00      A     
ATOM   3764  O   GLY A 243       7.969   0.601 -19.373  0.00  0.00      A     
ATOM   3765  N   ARG A 244       8.883   2.660 -19.561  0.00  0.00      A     
ATOM   3766  HN  ARG A 244       9.399   3.365 -19.044  0.00  0.00      A     
ATOM   3767  CA  ARG A 244       8.605   2.969 -20.984  0.00  0.00      A     
ATOM   3768  HA  ARG A 244       8.307   2.068 -21.521  0.00  0.00      A     
ATOM   3769  CB  ARG A 244       7.472   4.021 -21.032  0.00  0.00      A     
ATOM   3770  HB1 ARG A 244       7.429   4.474 -22.020  0.00  0.00      A     
ATOM   3771  HB2 ARG A 244       7.730   4.823 -20.337  0.00  0.00      A     
ATOM   3772  CG  ARG A 244       6.067   3.505 -20.662  0.00  0.00      A     
ATOM   3773  HG1 ARG A 244       5.485   4.346 -20.282  0.00  0.00      A     
ATOM   3774  HG2 ARG A 244       6.138   2.757 -19.873  0.00  0.00      A     
ATOM   3775  CD  ARG A 244       5.303   2.912 -21.851  0.00  0.00      A     
ATOM   3776  HD1 ARG A 244       5.904   2.122 -22.306  0.00  0.00      A     
ATOM   3777  HD2 ARG A 244       5.150   3.709 -22.580  0.00  0.00      A     
ATOM   3778  NE  ARG A 244       3.990   2.369 -21.444  0.00  0.00      A     
ATOM   3779  HE  ARG A 244       3.767   2.335 -20.466  0.00  0.00      A     
ATOM   3780  CZ  ARG A 244       3.057   1.891 -22.229  0.00  0.00      A     
ATOM   3781  NH1 ARG A 244       3.138   1.837 -23.510  0.00  0.00      A     
ATOM   3782 HH11 ARG A 244       2.335   1.508 -24.010  0.00  0.00      A     
ATOM   3783 HH12 ARG A 244       3.944   2.232 -23.985  0.00  0.00      A     
ATOM   3784  NH2 ARG A 244       1.968   1.418 -21.744  0.00  0.00      A     
ATOM   3785 HH21 ARG A 244       1.308   1.009 -22.394  0.00  0.00      A     
ATOM   3786 HH22 ARG A 244       1.788   1.440 -20.746  0.00  0.00      A     
ATOM   3787  C   ARG A 244       9.861   3.535 -21.669  0.00  0.00      A     
ATOM   3788  O   ARG A 244      10.681   4.191 -21.032  0.00  0.00      A     
ATOM   3789  N   LYS A 245      10.018   3.338 -22.986  0.00  0.00      A     
ATOM   3790  HN  LYS A 245       9.311   2.799 -23.476  0.00  0.00      A     
ATOM   3791  CA  LYS A 245      11.092   4.009 -23.764  0.00  0.00      A     
ATOM   3792  HA  LYS A 245      12.046   3.832 -23.263  0.00  0.00      A     
ATOM   3793  CB  LYS A 245      11.163   3.442 -25.193  0.00  0.00      A     
ATOM   3794  HB1 LYS A 245      11.777   4.114 -25.791  0.00  0.00      A     
ATOM   3795  HB2 LYS A 245      10.164   3.425 -25.632  0.00  0.00      A     
ATOM   3796  CG  LYS A 245      11.779   2.032 -25.243  0.00  0.00      A     
ATOM   3797  HG1 LYS A 245      11.122   1.339 -24.715  0.00  0.00      A     
ATOM   3798  HG2 LYS A 245      12.745   2.042 -24.736  0.00  0.00      A     
ATOM   3799  CD  LYS A 245      11.980   1.521 -26.679  0.00  0.00      A     
ATOM   3800  HD1 LYS A 245      11.018   1.518 -27.193  0.00  0.00      A     
ATOM   3801  HD2 LYS A 245      12.346   0.495 -26.639  0.00  0.00      A     
ATOM   3802  CE  LYS A 245      12.993   2.371 -27.457  0.00  0.00      A     
ATOM   3803  HE1 LYS A 245      13.981   2.262 -26.999  0.00  0.00      A     
ATOM   3804  HE2 LYS A 245      12.706   3.424 -27.395  0.00  0.00      A     
ATOM   3805  NZ  LYS A 245      13.050   2.001 -28.889  0.00  0.00      A     
ATOM   3806  HZ1 LYS A 245      13.709   2.616 -29.363  0.00  0.00      A     
ATOM   3807  HZ2 LYS A 245      12.146   2.128 -29.339  0.00  0.00      A     
ATOM   3808  HZ3 LYS A 245      13.354   1.042 -29.025  0.00  0.00      A     
ATOM   3809  C   LYS A 245      10.906   5.534 -23.814  0.00  0.00      A     
ATOM   3810  O   LYS A 245       9.779   6.023 -23.806  0.00  0.00      A     
ATOM   3811  N   GLY A 246      11.997   6.274 -24.040  0.00  0.00      A     
ATOM   3812  HN  GLY A 246      12.879   5.791 -23.994  0.00  0.00      A     
ATOM   3813  CA  GLY A 246      12.039   7.741 -24.260  0.00  0.00      A     
ATOM   3814  HA1 GLY A 246      13.075   8.040 -24.424  0.00  0.00      A     
ATOM   3815  HA2 GLY A 246      11.705   8.231 -23.345  0.00  0.00      A     
ATOM   3816  C   GLY A 246      11.203   8.329 -25.421  0.00  0.00      A     
ATOM   3817  O   GLY A 246      11.335   9.507 -25.745  0.00  0.00      A     
ATOM   3818  N   THR A 247      10.346   7.531 -26.061  0.00  0.00      A     
ATOM   3819  HN  THR A 247      10.336   6.569 -25.760  0.00  0.00      A     
ATOM   3820  CA  THR A 247       9.344   7.911 -27.091  0.00  0.00      A     
ATOM   3821  HA  THR A 247       9.384   8.979 -27.281  0.00  0.00      A     
ATOM   3822  CB  THR A 247       9.594   7.194 -28.421  0.00  0.00      A     
ATOM   3823  HB  THR A 247       8.902   7.575 -29.172  0.00  0.00      A     
ATOM   3824  CG2 THR A 247      11.022   7.362 -28.923  0.00  0.00      A     
ATOM   3825 HG21 THR A 247      11.106   6.916 -29.909  0.00  0.00      A     
ATOM   3826 HG22 THR A 247      11.725   6.868 -28.253  0.00  0.00      A     
ATOM   3827 HG23 THR A 247      11.263   8.421 -28.992  0.00  0.00      A     
ATOM   3828  OG1 THR A 247       9.395   5.810 -28.252  0.00  0.00      A     
ATOM   3829  HG1 THR A 247       8.442   5.627 -28.404  0.00  0.00      A     
ATOM   3830  C   THR A 247       7.902   7.579 -26.694  0.00  0.00      A     
ATOM   3831  O   THR A 247       6.955   8.067 -27.307  0.00  0.00      A     
ATOM   3832  N   ASP A 248       7.735   6.780 -25.643  0.00  0.00      A     
ATOM   3833  HN  ASP A 248       8.574   6.462 -25.177  0.00  0.00      A     
ATOM   3834  CA  ASP A 248       6.476   6.232 -25.121  0.00  0.00      A     
ATOM   3835  HA  ASP A 248       5.657   6.512 -25.784  0.00  0.00      A     
ATOM   3836  CB  ASP A 248       6.645   4.704 -25.115  0.00  0.00      A     
ATOM   3837  HB1 ASP A 248       7.188   4.413 -24.218  0.00  0.00      A     
ATOM   3838  HB2 ASP A 248       7.266   4.413 -25.961  0.00  0.00      A     
ATOM   3839  CG  ASP A 248       5.354   3.893 -25.216  0.00  0.00      A     
ATOM   3840  OD1 ASP A 248       4.296   4.445 -25.574  0.00  0.00      A     
ATOM   3841  OD2 ASP A 248       5.426   2.659 -24.997  0.00  0.00      A     
ATOM   3842  C   ASP A 248       6.140   6.784 -23.716  0.00  0.00      A     
ATOM   3843  O   ASP A 248       5.026   6.634 -23.221  0.00  0.00      A     
ATOM   3844  N   ILE A 249       7.098   7.489 -23.102  0.00  0.00      A     
ATOM   3845  HN  ILE A 249       8.020   7.457 -23.511  0.00  0.00      A     
ATOM   3846  CA  ILE A 249       6.857   8.486 -22.050  0.00  0.00      A     
ATOM   3847  HA  ILE A 249       6.366   7.977 -21.219  0.00  0.00      A     
ATOM   3848  CB  ILE A 249       8.180   9.085 -21.517  0.00  0.00      A     
ATOM   3849  HB  ILE A 249       7.925   9.799 -20.731  0.00  0.00      A     
ATOM   3850  CG2 ILE A 249       9.019   7.976 -20.868  0.00  0.00      A     
ATOM   3851 HG21 ILE A 249       9.806   8.405 -20.248  0.00  0.00      A     
ATOM   3852 HG22 ILE A 249       9.474   7.336 -21.621  0.00  0.00      A     
ATOM   3853 HG23 ILE A 249       8.387   7.360 -20.234  0.00  0.00      A     
ATOM   3854  CG1 ILE A 249       8.981   9.839 -22.605  0.00  0.00      A     
ATOM   3855 HG11 ILE A 249       8.348  10.608 -23.046  0.00  0.00      A     
ATOM   3856 HG12 ILE A 249       9.270   9.146 -23.395  0.00  0.00      A     
ATOM   3857  CD  ILE A 249      10.241  10.538 -22.079  0.00  0.00      A     
ATOM   3858  HD1 ILE A 249      10.961   9.808 -21.713  0.00  0.00      A     
ATOM   3859  HD2 ILE A 249       9.975  11.223 -21.273  0.00  0.00      A     
ATOM   3860  HD3 ILE A 249      10.702  11.105 -22.889  0.00  0.00      A     
ATOM   3861  C   ILE A 249       5.905   9.605 -22.508  0.00  0.00      A     
ATOM   3862  O   ILE A 249       5.804   9.946 -23.688  0.00  0.00      A     
ATOM   3863  N   MET A 250       5.230  10.209 -21.540  0.00  0.00      A     
ATOM   3864  HN  MET A 250       5.403   9.840 -20.613  0.00  0.00      A     
ATOM   3865  CA  MET A 250       4.121  11.166 -21.679  0.00  0.00      A     
ATOM   3866  HA  MET A 250       4.178  11.645 -22.658  0.00  0.00      A     
ATOM   3867  CB  MET A 250       2.792  10.385 -21.614  0.00  0.00      A     
ATOM   3868  HB1 MET A 250       2.722   9.759 -22.501  0.00  0.00      A     
ATOM   3869  HB2 MET A 250       1.955  11.081 -21.633  0.00  0.00      A     
ATOM   3870  CG  MET A 250       2.655   9.478 -20.379  0.00  0.00      A     
ATOM   3871  HG1 MET A 250       2.681  10.098 -19.485  0.00  0.00      A     
ATOM   3872  HG2 MET A 250       3.500   8.794 -20.342  0.00  0.00      A     
ATOM   3873  SD  MET A 250       1.159   8.460 -20.322  0.00  0.00      A     
ATOM   3874  CE  MET A 250       1.532   7.255 -21.629  0.00  0.00      A     
ATOM   3875  HE1 MET A 250       2.485   6.764 -21.424  0.00  0.00      A     
ATOM   3876  HE2 MET A 250       1.589   7.756 -22.594  0.00  0.00      A     
ATOM   3877  HE3 MET A 250       0.743   6.504 -21.668  0.00  0.00      A     
ATOM   3878  C   MET A 250       4.161  12.307 -20.640  0.00  0.00      A     
ATOM   3879  O   MET A 250       3.642  13.394 -20.910  0.00  0.00      A     
ATOM   3880  N   TYR A 251       4.837  12.107 -19.502  0.00  0.00      A     
ATOM   3881  HN  TYR A 251       5.241  11.189 -19.358  0.00  0.00      A     
ATOM   3882  CA  TYR A 251       5.045  13.088 -18.421  0.00  0.00      A     
ATOM   3883  HA  TYR A 251       4.581  14.037 -18.690  0.00  0.00      A     
ATOM   3884  CB  TYR A 251       4.388  12.590 -17.115  0.00  0.00      A     
ATOM   3885  HB1 TYR A 251       4.331  13.427 -16.418  0.00  0.00      A     
ATOM   3886  HB2 TYR A 251       5.049  11.845 -16.670  0.00  0.00      A     
ATOM   3887  CG  TYR A 251       3.000  11.969 -17.229  0.00  0.00      A     
ATOM   3888  CD1 TYR A 251       2.049  12.483 -18.132  0.00  0.00      A     
ATOM   3889  HD1 TYR A 251       2.290  13.347 -18.723  0.00  0.00      A     
ATOM   3890  CE1 TYR A 251       0.790  11.871 -18.282  0.00  0.00      A     
ATOM   3891  HE1 TYR A 251       0.069  12.252 -18.990  0.00  0.00      A     
ATOM   3892  CZ  TYR A 251       0.464  10.748 -17.501  0.00  0.00      A     
ATOM   3893  OH  TYR A 251      -0.746  10.159 -17.636  0.00  0.00      A     
ATOM   3894  HH  TYR A 251      -1.325  10.662 -18.236  0.00  0.00      A     
ATOM   3895  CE2 TYR A 251       1.393  10.251 -16.565  0.00  0.00      A     
ATOM   3896  HE2 TYR A 251       1.118   9.404 -15.957  0.00  0.00      A     
ATOM   3897  CD2 TYR A 251       2.658  10.860 -16.428  0.00  0.00      A     
ATOM   3898  HD2 TYR A 251       3.367  10.472 -15.708  0.00  0.00      A     
ATOM   3899  C   TYR A 251       6.552  13.339 -18.215  0.00  0.00      A     
ATOM   3900  O   TYR A 251       7.357  12.420 -18.339  0.00  0.00      A     
ATOM   3901  N   THR A 252       6.948  14.587 -17.941  0.00  0.00      A     
ATOM   3902  HN  THR A 252       6.217  15.291 -17.874  0.00  0.00      A     
ATOM   3903  CA  THR A 252       8.334  15.071 -18.198  0.00  0.00      A     
ATOM   3904  HA  THR A 252       8.970  14.223 -18.451  0.00  0.00      A     
ATOM   3905  CB  THR A 252       8.389  16.035 -19.396  0.00  0.00      A     
ATOM   3906  HB  THR A 252       9.430  16.286 -19.602  0.00  0.00      A     
ATOM   3907  CG2 THR A 252       7.783  15.457 -20.672  0.00  0.00      A     
ATOM   3908 HG21 THR A 252       6.718  15.273 -20.544  0.00  0.00      A     
ATOM   3909 HG22 THR A 252       8.285  14.523 -20.922  0.00  0.00      A     
ATOM   3910 HG23 THR A 252       7.928  16.165 -21.488  0.00  0.00      A     
ATOM   3911  OG1 THR A 252       7.693  17.222 -19.101  0.00  0.00      A     
ATOM   3912  HG1 THR A 252       6.750  16.995 -18.966  0.00  0.00      A     
ATOM   3913  C   THR A 252       9.038  15.762 -17.026  0.00  0.00      A     
ATOM   3914  O   THR A 252      10.196  16.155 -17.157  0.00  0.00      A     
ATOM   3915  N   GLY A 253       8.380  15.896 -15.874  0.00  0.00      A     
ATOM   3916  HN  GLY A 253       7.438  15.537 -15.823  0.00  0.00      A     
ATOM   3917  CA  GLY A 253       8.939  16.520 -14.666  0.00  0.00      A     
ATOM   3918  HA1 GLY A 253       9.226  17.550 -14.886  0.00  0.00      A     
ATOM   3919  HA2 GLY A 253       9.837  15.978 -14.367  0.00  0.00      A     
ATOM   3920  C   GLY A 253       7.979  16.535 -13.471  0.00  0.00      A     
ATOM   3921  O   GLY A 253       6.809  16.178 -13.597  0.00  0.00      A     
ATOM   3922  N   THR A 254       8.474  16.972 -12.310  0.00  0.00      A     
ATOM   3923  HN  THR A 254       9.445  17.271 -12.317  0.00  0.00      A     
ATOM   3924  CA  THR A 254       7.799  16.888 -10.986  0.00  0.00      A     
ATOM   3925  HA  THR A 254       7.749  15.842 -10.682  0.00  0.00      A     
ATOM   3926  CB  THR A 254       8.604  17.641  -9.917  0.00  0.00      A     
ATOM   3927  HB  THR A 254       8.725  18.682 -10.219  0.00  0.00      A     
ATOM   3928  CG2 THR A 254       7.993  17.602  -8.523  0.00  0.00      A     
ATOM   3929 HG21 THR A 254       7.047  18.141  -8.497  0.00  0.00      A     
ATOM   3930 HG22 THR A 254       8.672  18.080  -7.824  0.00  0.00      A     
ATOM   3931 HG23 THR A 254       7.840  16.565  -8.229  0.00  0.00      A     
ATOM   3932  OG1 THR A 254       9.874  17.053  -9.783  0.00  0.00      A     
ATOM   3933  HG1 THR A 254      10.375  17.279 -10.594  0.00  0.00      A     
ATOM   3934  C   THR A 254       6.372  17.429 -10.949  0.00  0.00      A     
ATOM   3935  O   THR A 254       5.512  16.838 -10.302  0.00  0.00      A     
ATOM   3936  N   LEU A 255       6.104  18.537 -11.648  0.00  0.00      A     
ATOM   3937  HN  LEU A 255       6.868  18.978 -12.134  0.00  0.00      A     
ATOM   3938  CA  LEU A 255       4.780  19.180 -11.685  0.00  0.00      A     
ATOM   3939  HA  LEU A 255       4.188  18.795 -10.857  0.00  0.00      A     
ATOM   3940  CB  LEU A 255       4.970  20.696 -11.475  0.00  0.00      A     
ATOM   3941  HB1 LEU A 255       4.945  21.196 -12.442  0.00  0.00      A     
ATOM   3942  HB2 LEU A 255       5.958  20.880 -11.053  0.00  0.00      A     
ATOM   3943  CG  LEU A 255       3.954  21.375 -10.537  0.00  0.00      A     
ATOM   3944  HG  LEU A 255       4.173  22.441 -10.534  0.00  0.00      A     
ATOM   3945  CD1 LEU A 255       2.510  21.184 -10.988  0.00  0.00      A     
ATOM   3946 HD11 LEU A 255       1.855  21.776 -10.354  0.00  0.00      A     
ATOM   3947 HD12 LEU A 255       2.213  20.143 -10.893  0.00  0.00      A     
ATOM   3948 HD13 LEU A 255       2.394  21.509 -12.021  0.00  0.00      A     
ATOM   3949  CD2 LEU A 255       4.079  20.870  -9.100  0.00  0.00      A     
ATOM   3950 HD21 LEU A 255       3.735  19.841  -9.013  0.00  0.00      A     
ATOM   3951 HD22 LEU A 255       3.467  21.491  -8.449  0.00  0.00      A     
ATOM   3952 HD23 LEU A 255       5.114  20.938  -8.773  0.00  0.00      A     
ATOM   3953  C   LEU A 255       3.982  18.838 -12.959  0.00  0.00      A     
ATOM   3954  O   LEU A 255       2.779  18.605 -12.888  0.00  0.00      A     
ATOM   3955  N   ASP A 256       4.661  18.653 -14.096  0.00  0.00      A     
ATOM   3956  HN  ASP A 256       5.647  18.856 -14.090  0.00  0.00      A     
ATOM   3957  CA  ASP A 256       4.091  18.043 -15.311  0.00  0.00      A     
ATOM   3958  HA  ASP A 256       3.343  18.723 -15.713  0.00  0.00      A     
ATOM   3959  CB  ASP A 256       5.226  17.907 -16.340  0.00  0.00      A     
ATOM   3960  HB1 ASP A 256       5.882  17.089 -16.044  0.00  0.00      A     
ATOM   3961  HB2 ASP A 256       5.813  18.827 -16.342  0.00  0.00      A     
ATOM   3962  CG  ASP A 256       4.722  17.675 -17.762  0.00  0.00      A     
ATOM   3963  OD1 ASP A 256       3.903  18.489 -18.240  0.00  0.00      A     
ATOM   3964  OD2 ASP A 256       5.182  16.702 -18.414  0.00  0.00      A     
ATOM   3965  C   ASP A 256       3.393  16.688 -15.033  0.00  0.00      A     
ATOM   3966  O   ASP A 256       2.339  16.394 -15.594  0.00  0.00      A     
ATOM   3967  N   CYS A 257       3.947  15.921 -14.086  0.00  0.00      A     
ATOM   3968  HN  CYS A 257       4.847  16.228 -13.732  0.00  0.00      A     
ATOM   3969  CA  CYS A 257       3.386  14.712 -13.475  0.00  0.00      A     
ATOM   3970  HA  CYS A 257       3.316  13.929 -14.230  0.00  0.00      A     
ATOM   3971  CB  CYS A 257       4.391  14.278 -12.403  0.00  0.00      A     
ATOM   3972  HB1 CYS A 257       4.493  15.065 -11.656  0.00  0.00      A     
ATOM   3973  HB2 CYS A 257       5.371  14.095 -12.849  0.00  0.00      A     
ATOM   3974  SG  CYS A 257       3.797  12.781 -11.584  0.00  0.00      A     
ATOM   3975  HG1 CYS A 257       4.070  11.920 -12.576  0.00  0.00      A     
ATOM   3976  C   CYS A 257       1.976  14.864 -12.858  0.00  0.00      A     
ATOM   3977  O   CYS A 257       1.144  13.970 -13.025  0.00  0.00      A     
ATOM   3978  N   TRP A 258       1.674  15.978 -12.181  0.00  0.00      A     
ATOM   3979  HN  TRP A 258       2.379  16.699 -12.115  0.00  0.00      A     
ATOM   3980  CA  TRP A 258       0.307  16.305 -11.730  0.00  0.00      A     
ATOM   3981  HA  TRP A 258      -0.196  15.412 -11.356  0.00  0.00      A     
ATOM   3982  CB  TRP A 258       0.344  17.359 -10.603  0.00  0.00      A     
ATOM   3983  HB1 TRP A 258      -0.685  17.616 -10.351  0.00  0.00      A     
ATOM   3984  HB2 TRP A 258       0.808  18.268 -10.984  0.00  0.00      A     
ATOM   3985  CG  TRP A 258       1.045  16.998  -9.323  0.00  0.00      A     
ATOM   3986  CD1 TRP A 258       2.382  16.864  -9.174  0.00  0.00      A     
ATOM   3987  HD1 TRP A 258       3.106  16.982  -9.969  0.00  0.00      A     
ATOM   3988  NE1 TRP A 258       2.684  16.559  -7.862  0.00  0.00      A     
ATOM   3989  HE1 TRP A 258       3.628  16.415  -7.534  0.00  0.00      A     
ATOM   3990  CE2 TRP A 258       1.548  16.482  -7.085  0.00  0.00      A     
ATOM   3991  CZ2 TRP A 258       1.335  16.187  -5.729  0.00  0.00      A     
ATOM   3992  HZ2 TRP A 258       2.168  15.965  -5.081  0.00  0.00      A     
ATOM   3993  CH2 TRP A 258       0.022  16.189  -5.226  0.00  0.00      A     
ATOM   3994  HH2 TRP A 258      -0.169  15.955  -4.185  0.00  0.00      A     
ATOM   3995  CZ3 TRP A 258      -1.051  16.500  -6.080  0.00  0.00      A     
ATOM   3996  HZ3 TRP A 258      -2.060  16.512  -5.685  0.00  0.00      A     
ATOM   3997  CE3 TRP A 258      -0.825  16.793  -7.441  0.00  0.00      A     
ATOM   3998  HE3 TRP A 258      -1.660  17.042  -8.079  0.00  0.00      A     
ATOM   3999  CD2 TRP A 258       0.479  16.777  -7.987  0.00  0.00      A     
ATOM   4000  C   TRP A 258      -0.523  16.855 -12.901  0.00  0.00      A     
ATOM   4001  O   TRP A 258      -1.616  16.369 -13.197  0.00  0.00      A     
ATOM   4002  N   ARG A 259       0.043  17.844 -13.607  0.00  0.00      A     
ATOM   4003  HN  ARG A 259       0.965  18.134 -13.292  0.00  0.00      A     
ATOM   4004  CA  ARG A 259      -0.590  18.670 -14.651  0.00  0.00      A     
ATOM   4005  HA  ARG A 259      -1.338  19.303 -14.172  0.00  0.00      A     
ATOM   4006  CB  ARG A 259       0.505  19.573 -15.239  0.00  0.00      A     
ATOM   4007  HB1 ARG A 259       1.181  18.956 -15.830  0.00  0.00      A     
ATOM   4008  HB2 ARG A 259       1.071  20.031 -14.426  0.00  0.00      A     
ATOM   4009  CG  ARG A 259      -0.058  20.696 -16.114  0.00  0.00      A     
ATOM   4010  HG1 ARG A 259      -0.658  21.354 -15.487  0.00  0.00      A     
ATOM   4011  HG2 ARG A 259      -0.691  20.279 -16.896  0.00  0.00      A     
ATOM   4012  CD  ARG A 259       1.063  21.516 -16.761  0.00  0.00      A     
ATOM   4013  HD1 ARG A 259       1.753  21.853 -15.984  0.00  0.00      A     
ATOM   4014  HD2 ARG A 259       0.629  22.407 -17.221  0.00  0.00      A     
ATOM   4015  NE  ARG A 259       1.803  20.739 -17.776  0.00  0.00      A     
ATOM   4016  HE  ARG A 259       2.650  20.261 -17.511  0.00  0.00      A     
ATOM   4017  CZ  ARG A 259       1.539  20.652 -19.052  0.00  0.00      A     
ATOM   4018  NH1 ARG A 259       0.479  21.086 -19.622  0.00  0.00      A     
ATOM   4019 HH11 ARG A 259       0.397  20.947 -20.614  0.00  0.00      A     
ATOM   4020 HH12 ARG A 259      -0.291  21.441 -19.069  0.00  0.00      A     
ATOM   4021  NH2 ARG A 259       2.371  20.065 -19.819  0.00  0.00      A     
ATOM   4022 HH21 ARG A 259       2.192  19.994 -20.805  0.00  0.00      A     
ATOM   4023 HH22 ARG A 259       3.149  19.587 -19.368  0.00  0.00      A     
ATOM   4024  C   ARG A 259      -1.305  17.881 -15.751  0.00  0.00      A     
ATOM   4025  O   ARG A 259      -2.425  18.243 -16.132  0.00  0.00      A     
ATOM   4026  N   LYS A 260      -0.685  16.803 -16.243  0.00  0.00      A     
ATOM   4027  HN  LYS A 260       0.232  16.594 -15.854  0.00  0.00      A     
ATOM   4028  CA  LYS A 260      -1.165  15.963 -17.366  0.00  0.00      A     
ATOM   4029  HA  LYS A 260      -1.729  16.588 -18.056  0.00  0.00      A     
ATOM   4030  CB  LYS A 260       0.043  15.444 -18.151  0.00  0.00      A     
ATOM   4031  HB1 LYS A 260      -0.275  14.648 -18.826  0.00  0.00      A     
ATOM   4032  HB2 LYS A 260       0.778  15.040 -17.461  0.00  0.00      A     
ATOM   4033  CG  LYS A 260       0.717  16.537 -18.991  0.00  0.00      A     
ATOM   4034  HG1 LYS A 260       0.975  17.397 -18.371  0.00  0.00      A     
ATOM   4035  HG2 LYS A 260       0.050  16.849 -19.796  0.00  0.00      A     
ATOM   4036  CD  LYS A 260       1.991  15.927 -19.567  0.00  0.00      A     
ATOM   4037  HD1 LYS A 260       1.736  15.002 -20.075  0.00  0.00      A     
ATOM   4038  HD2 LYS A 260       2.671  15.710 -18.741  0.00  0.00      A     
ATOM   4039  CE  LYS A 260       2.690  16.834 -20.565  0.00  0.00      A     
ATOM   4040  HE1 LYS A 260       2.809  17.818 -20.114  0.00  0.00      A     
ATOM   4041  HE2 LYS A 260       2.072  16.938 -21.461  0.00  0.00      A     
ATOM   4042  NZ  LYS A 260       4.021  16.283 -20.890  0.00  0.00      A     
ATOM   4043  HZ1 LYS A 260       3.947  15.316 -21.189  0.00  0.00      A     
ATOM   4044  HZ2 LYS A 260       4.590  16.336 -20.046  0.00  0.00      A     
ATOM   4045  HZ3 LYS A 260       4.494  16.833 -21.604  0.00  0.00      A     
ATOM   4046  C   LYS A 260      -2.151  14.836 -16.993  0.00  0.00      A     
ATOM   4047  O   LYS A 260      -2.647  14.160 -17.898  0.00  0.00      A     
ATOM   4048  N   ILE A 261      -2.554  14.733 -15.720  0.00  0.00      A     
ATOM   4049  HN  ILE A 261      -2.016  15.239 -15.027  0.00  0.00      A     
ATOM   4050  CA  ILE A 261      -3.824  14.090 -15.289  0.00  0.00      A     
ATOM   4051  HA  ILE A 261      -4.387  13.886 -16.195  0.00  0.00      A     
ATOM   4052  CB  ILE A 261      -3.657  12.703 -14.613  0.00  0.00      A     
ATOM   4053  HB  ILE A 261      -3.500  12.865 -13.552  0.00  0.00      A     
ATOM   4054  CG2 ILE A 261      -4.951  11.883 -14.823  0.00  0.00      A     
ATOM   4055 HG21 ILE A 261      -5.841  12.463 -14.597  0.00  0.00      A     
ATOM   4056 HG22 ILE A 261      -4.954  11.012 -14.169  0.00  0.00      A     
ATOM   4057 HG23 ILE A 261      -5.009  11.549 -15.858  0.00  0.00      A     
ATOM   4058  CG1 ILE A 261      -2.453  11.886 -15.120  0.00  0.00      A     
ATOM   4059 HG11 ILE A 261      -1.553  12.414 -14.828  0.00  0.00      A     
ATOM   4060 HG12 ILE A 261      -2.487  11.816 -16.205  0.00  0.00      A     
ATOM   4061  CD  ILE A 261      -2.344  10.473 -14.533  0.00  0.00      A     
ATOM   4062  HD1 ILE A 261      -3.124   9.828 -14.936  0.00  0.00      A     
ATOM   4063  HD2 ILE A 261      -2.439  10.514 -13.448  0.00  0.00      A     
ATOM   4064  HD3 ILE A 261      -1.376  10.049 -14.798  0.00  0.00      A     
ATOM   4065  C   ILE A 261      -4.705  15.061 -14.461  0.00  0.00      A     
ATOM   4066  O   ILE A 261      -5.486  14.655 -13.596  0.00  0.00      A     
ATOM   4067  N   ALA A 262      -4.627  16.368 -14.744  0.00  0.00      A     
ATOM   4068  HN  ALA A 262      -3.952  16.643 -15.443  0.00  0.00      A     
ATOM   4069  CA  ALA A 262      -5.343  17.433 -14.021  0.00  0.00      A     
ATOM   4070  HA  ALA A 262      -6.182  16.986 -13.485  0.00  0.00      A     
ATOM   4071  CB  ALA A 262      -4.385  17.980 -12.950  0.00  0.00      A     
ATOM   4072  HB1 ALA A 262      -3.504  18.420 -13.414  0.00  0.00      A     
ATOM   4073  HB2 ALA A 262      -4.061  17.166 -12.301  0.00  0.00      A     
ATOM   4074  HB3 ALA A 262      -4.884  18.730 -12.336  0.00  0.00      A     
ATOM   4075  C   ALA A 262      -5.998  18.529 -14.916  0.00  0.00      A     
ATOM   4076  O   ALA A 262      -6.081  19.687 -14.498  0.00  0.00      A     
ATOM   4077  N   ARG A 263      -6.450  18.181 -16.135  0.00  0.00      A     
ATOM   4078  HN  ARG A 263      -6.209  17.243 -16.433  0.00  0.00      A     
ATOM   4079  CA  ARG A 263      -7.340  18.990 -17.027  0.00  0.00      A     
ATOM   4080  HA  ARG A 263      -7.857  19.751 -16.440  0.00  0.00      A     
ATOM   4081  CB  ARG A 263      -6.546  19.681 -18.153  0.00  0.00      A     
ATOM   4082  HB1 ARG A 263      -7.254  20.127 -18.855  0.00  0.00      A     
ATOM   4083  HB2 ARG A 263      -5.990  18.922 -18.700  0.00  0.00      A     
ATOM   4084  CG  ARG A 263      -5.568  20.785 -17.750  0.00  0.00      A     
ATOM   4085  HG1 ARG A 263      -5.080  21.143 -18.658  0.00  0.00      A     
ATOM   4086  HG2 ARG A 263      -4.802  20.366 -17.106  0.00  0.00      A     
ATOM   4087  CD  ARG A 263      -6.248  21.976 -17.063  0.00  0.00      A     
ATOM   4088  HD1 ARG A 263      -6.611  21.673 -16.079  0.00  0.00      A     
ATOM   4089  HD2 ARG A 263      -7.109  22.286 -17.658  0.00  0.00      A     
ATOM   4090  NE  ARG A 263      -5.290  23.085 -16.908  0.00  0.00      A     
ATOM   4091  HE  ARG A 263      -4.574  22.993 -16.204  0.00  0.00      A     
ATOM   4092  CZ  ARG A 263      -5.230  24.200 -17.588  0.00  0.00      A     
ATOM   4093  NH1 ARG A 263      -6.143  24.607 -18.391  0.00  0.00      A     
ATOM   4094 HH11 ARG A 263      -6.048  25.559 -18.715  0.00  0.00      A     
ATOM   4095 HH12 ARG A 263      -7.075  24.292 -18.154  0.00  0.00      A     
ATOM   4096  NH2 ARG A 263      -4.213  24.963 -17.483  0.00  0.00      A     
ATOM   4097 HH21 ARG A 263      -4.120  25.731 -18.127  0.00  0.00      A     
ATOM   4098 HH22 ARG A 263      -3.445  24.655 -16.907  0.00  0.00      A     
ATOM   4099  C   ARG A 263      -8.464  18.203 -17.721  0.00  0.00      A     
ATOM   4100  O   ARG A 263      -9.495  18.780 -18.041  0.00  0.00      A     
ATOM   4101  N   ASP A 264      -8.293  16.901 -17.931  0.00  0.00      A     
ATOM   4102  HN  ASP A 264      -7.408  16.511 -17.646  0.00  0.00      A     
ATOM   4103  CA  ASP A 264      -9.145  16.047 -18.774  0.00  0.00      A     
ATOM   4104  HA  ASP A 264      -9.854  16.665 -19.320  0.00  0.00      A     
ATOM   4105  CB  ASP A 264      -8.217  15.367 -19.806  0.00  0.00      A     
ATOM   4106  HB1 ASP A 264      -7.616  14.607 -19.311  0.00  0.00      A     
ATOM   4107  HB2 ASP A 264      -7.526  16.118 -20.192  0.00  0.00      A     
ATOM   4108  CG  ASP A 264      -8.902  14.719 -21.009  0.00  0.00      A     
ATOM   4109  OD1 ASP A 264      -8.190  14.481 -22.016  0.00  0.00      A     
ATOM   4110  OD2 ASP A 264     -10.123  14.433 -20.969  0.00  0.00      A     
ATOM   4111  C   ASP A 264      -9.973  15.044 -17.941  0.00  0.00      A     
ATOM   4112  O   ASP A 264     -11.182  15.228 -17.781  0.00  0.00      A     
ATOM   4113  N   GLU A 265      -9.336  14.039 -17.338  0.00  0.00      A     
ATOM   4114  HN  GLU A 265      -8.341  13.966 -17.504  0.00  0.00      A     
ATOM   4115  CA  GLU A 265      -9.984  12.924 -16.618  0.00  0.00      A     
ATOM   4116  HA  GLU A 265     -10.776  12.518 -17.245  0.00  0.00      A     
ATOM   4117  CB  GLU A 265      -8.951  11.812 -16.410  0.00  0.00      A     
ATOM   4118  HB1 GLU A 265      -9.347  11.089 -15.701  0.00  0.00      A     
ATOM   4119  HB2 GLU A 265      -8.042  12.244 -15.988  0.00  0.00      A     
ATOM   4120  CG  GLU A 265      -8.611  11.035 -17.681  0.00  0.00      A     
ATOM   4121  HG1 GLU A 265      -9.489  10.479 -18.014  0.00  0.00      A     
ATOM   4122  HG2 GLU A 265      -8.316  11.728 -18.472  0.00  0.00      A     
ATOM   4123  CD  GLU A 265      -7.464  10.078 -17.354  0.00  0.00      A     
ATOM   4124  OE1 GLU A 265      -7.675   9.123 -16.568  0.00  0.00      A     
ATOM   4125  OE2 GLU A 265      -6.322  10.363 -17.776  0.00  0.00      A     
ATOM   4126  C   GLU A 265     -10.651  13.242 -15.258  0.00  0.00      A     
ATOM   4127  O   GLU A 265     -11.476  12.453 -14.800  0.00  0.00      A     
ATOM   4128  N   GLY A 266     -10.330  14.349 -14.583  0.00  0.00      A     
ATOM   4129  HN  GLY A 266      -9.545  14.885 -14.930  0.00  0.00      A     
ATOM   4130  CA  GLY A 266     -11.042  14.847 -13.387  0.00  0.00      A     
ATOM   4131  HA1 GLY A 266     -12.050  14.438 -13.371  0.00  0.00      A     
ATOM   4132  HA2 GLY A 266     -11.150  15.927 -13.471  0.00  0.00      A     
ATOM   4133  C   GLY A 266     -10.380  14.570 -12.024  0.00  0.00      A     
ATOM   4134  O   GLY A 266      -9.276  15.045 -11.746  0.00  0.00      A     
ATOM   4135  N   GLY A 267     -11.068  13.831 -11.144  0.00  0.00      A     
ATOM   4136  HN  GLY A 267     -11.987  13.519 -11.438  0.00  0.00      A     
ATOM   4137  CA  GLY A 267     -10.635  13.488  -9.767  0.00  0.00      A     
ATOM   4138  HA1 GLY A 267     -11.361  13.887  -9.062  0.00  0.00      A     
ATOM   4139  HA2 GLY A 267      -9.674  13.944  -9.533  0.00  0.00      A     
ATOM   4140  C   GLY A 267     -10.537  11.983  -9.474  0.00  0.00      A     
ATOM   4141  O   GLY A 267      -9.720  11.550  -8.657  0.00  0.00      A     
ATOM   4142  N   LYS A 268     -11.288  11.159 -10.220  0.00  0.00      A     
ATOM   4143  HN  LYS A 268     -11.915  11.600 -10.886  0.00  0.00      A     
ATOM   4144  CA  LYS A 268     -11.302   9.678 -10.166  0.00  0.00      A     
ATOM   4145  HA  LYS A 268     -11.291   9.384  -9.115  0.00  0.00      A     
ATOM   4146  CB  LYS A 268     -12.630   9.169 -10.771  0.00  0.00      A     
ATOM   4147  HB1 LYS A 268     -12.627   8.078 -10.795  0.00  0.00      A     
ATOM   4148  HB2 LYS A 268     -12.722   9.529 -11.794  0.00  0.00      A     
ATOM   4149  CG  LYS A 268     -13.850   9.614  -9.937  0.00  0.00      A     
ATOM   4150  HG1 LYS A 268     -13.813  10.685  -9.746  0.00  0.00      A     
ATOM   4151  HG2 LYS A 268     -13.806   9.103  -8.977  0.00  0.00      A     
ATOM   4152  CD  LYS A 268     -15.203   9.273 -10.581  0.00  0.00      A     
ATOM   4153  HD1 LYS A 268     -15.993   9.435  -9.844  0.00  0.00      A     
ATOM   4154  HD2 LYS A 268     -15.210   8.216 -10.850  0.00  0.00      A     
ATOM   4155  CE  LYS A 268     -15.517  10.104 -11.832  0.00  0.00      A     
ATOM   4156  HE1 LYS A 268     -16.421   9.699 -12.298  0.00  0.00      A     
ATOM   4157  HE2 LYS A 268     -14.700   9.986 -12.549  0.00  0.00      A     
ATOM   4158  NZ  LYS A 268     -15.723  11.538 -11.513  0.00  0.00      A     
ATOM   4159  HZ1 LYS A 268     -14.906  11.958 -11.076  0.00  0.00      A     
ATOM   4160  HZ2 LYS A 268     -16.515  11.662 -10.882  0.00  0.00      A     
ATOM   4161  HZ3 LYS A 268     -15.915  12.075 -12.356  0.00  0.00      A     
ATOM   4162  C   LYS A 268     -10.042   9.003 -10.759  0.00  0.00      A     
ATOM   4163  O   LYS A 268     -10.103   7.857 -11.209  0.00  0.00      A     
ATOM   4164  N   ALA A 269      -8.899   9.696 -10.716  0.00  0.00      A     
ATOM   4165  HN  ALA A 269      -8.976  10.635 -10.352  0.00  0.00      A     
ATOM   4166  CA  ALA A 269      -7.548   9.143 -10.876  0.00  0.00      A     
ATOM   4167  HA  ALA A 269      -7.620   8.060 -10.854  0.00  0.00      A     
ATOM   4168  CB  ALA A 269      -6.967   9.513 -12.244  0.00  0.00      A     
ATOM   4169  HB1 ALA A 269      -6.029   8.982 -12.403  0.00  0.00      A     
ATOM   4170  HB2 ALA A 269      -6.751  10.578 -12.283  0.00  0.00      A     
ATOM   4171  HB3 ALA A 269      -7.664   9.242 -13.037  0.00  0.00      A     
ATOM   4172  C   ALA A 269      -6.596   9.530  -9.722  0.00  0.00      A     
ATOM   4173  O   ALA A 269      -5.886   8.648  -9.240  0.00  0.00      A     
ATOM   4174  N   PHE A 270      -6.653  10.765  -9.199  0.00  0.00      A     
ATOM   4175  HN  PHE A 270      -7.201  11.473  -9.678  0.00  0.00      A     
ATOM   4176  CA  PHE A 270      -6.014  11.140  -7.922  0.00  0.00      A     
ATOM   4177  HA  PHE A 270      -4.942  10.951  -7.986  0.00  0.00      A     
ATOM   4178  CB  PHE A 270      -6.237  12.634  -7.618  0.00  0.00      A     
ATOM   4179  HB1 PHE A 270      -6.051  12.798  -6.555  0.00  0.00      A     
ATOM   4180  HB2 PHE A 270      -7.287  12.878  -7.792  0.00  0.00      A     
ATOM   4181  CG  PHE A 270      -5.352  13.623  -8.357  0.00  0.00      A     
ATOM   4182  CD1 PHE A 270      -5.925  14.625  -9.164  0.00  0.00      A     
ATOM   4183  HD1 PHE A 270      -6.997  14.676  -9.282  0.00  0.00      A     
ATOM   4184  CE1 PHE A 270      -5.109  15.572  -9.810  0.00  0.00      A     
ATOM   4185  HE1 PHE A 270      -5.555  16.332 -10.435  0.00  0.00      A     
ATOM   4186  CZ  PHE A 270      -3.716  15.540  -9.628  0.00  0.00      A     
ATOM   4187  HZ  PHE A 270      -3.089  16.272 -10.119  0.00  0.00      A     
ATOM   4188  CE2 PHE A 270      -3.143  14.566  -8.792  0.00  0.00      A     
ATOM   4189  HE2 PHE A 270      -2.073  14.551  -8.632  0.00  0.00      A     
ATOM   4190  CD2 PHE A 270      -3.957  13.605  -8.164  0.00  0.00      A     
ATOM   4191  HD2 PHE A 270      -3.506  12.868  -7.515  0.00  0.00      A     
ATOM   4192  C   PHE A 270      -6.527  10.321  -6.723  0.00  0.00      A     
ATOM   4193  O   PHE A 270      -5.767  10.050  -5.803  0.00  0.00      A     
ATOM   4194  N   PHE A 271      -7.799   9.909  -6.720  0.00  0.00      A     
ATOM   4195  HN  PHE A 271      -8.389  10.236  -7.476  0.00  0.00      A     
ATOM   4196  CA  PHE A 271      -8.462   9.307  -5.552  0.00  0.00      A     
ATOM   4197  HA  PHE A 271      -7.717   9.030  -4.807  0.00  0.00      A     
ATOM   4198  CB  PHE A 271      -9.349  10.400  -4.927  0.00  0.00      A     
ATOM   4199  HB1 PHE A 271     -10.121  10.683  -5.644  0.00  0.00      A     
ATOM   4200  HB2 PHE A 271      -8.734  11.287  -4.760  0.00  0.00      A     
ATOM   4201  CG  PHE A 271      -9.996  10.051  -3.599  0.00  0.00      A     
ATOM   4202  CD1 PHE A 271      -9.196   9.812  -2.467  0.00  0.00      A     
ATOM   4203  HD1 PHE A 271      -8.120   9.854  -2.544  0.00  0.00      A     
ATOM   4204  CE1 PHE A 271      -9.790   9.530  -1.225  0.00  0.00      A     
ATOM   4205  HE1 PHE A 271      -9.167   9.349  -0.360  0.00  0.00      A     
ATOM   4206  CZ  PHE A 271     -11.188   9.463  -1.114  0.00  0.00      A     
ATOM   4207  HZ  PHE A 271     -11.648   9.215  -0.166  0.00  0.00      A     
ATOM   4208  CE2 PHE A 271     -11.994   9.721  -2.235  0.00  0.00      A     
ATOM   4209  HE2 PHE A 271     -13.072   9.698  -2.141  0.00  0.00      A     
ATOM   4210  CD2 PHE A 271     -11.399  10.026  -3.472  0.00  0.00      A     
ATOM   4211  HD2 PHE A 271     -12.026  10.259  -4.320  0.00  0.00      A     
ATOM   4212  C   PHE A 271      -9.242   8.027  -5.914  0.00  0.00      A     
ATOM   4213  O   PHE A 271     -10.246   8.086  -6.626  0.00  0.00      A     
ATOM   4214  N   LYS A 272      -8.780   6.857  -5.440  0.00  0.00      A     
ATOM   4215  HN  LYS A 272      -7.938   6.877  -4.877  0.00  0.00      A     
ATOM   4216  CA  LYS A 272      -9.433   5.538  -5.630  0.00  0.00      A     
ATOM   4217  HA  LYS A 272     -10.509   5.683  -5.740  0.00  0.00      A     
ATOM   4218  CB  LYS A 272      -8.897   4.809  -6.880  0.00  0.00      A     
ATOM   4219  HB1 LYS A 272      -9.501   3.912  -7.033  0.00  0.00      A     
ATOM   4220  HB2 LYS A 272      -7.883   4.476  -6.666  0.00  0.00      A     
ATOM   4221  CG  LYS A 272      -8.881   5.590  -8.201  0.00  0.00      A     
ATOM   4222  HG1 LYS A 272      -8.185   6.426  -8.119  0.00  0.00      A     
ATOM   4223  HG2 LYS A 272      -9.878   5.970  -8.424  0.00  0.00      A     
ATOM   4224  CD  LYS A 272      -8.424   4.651  -9.329  0.00  0.00      A     
ATOM   4225  HD1 LYS A 272      -9.208   3.922  -9.539  0.00  0.00      A     
ATOM   4226  HD2 LYS A 272      -7.525   4.119  -9.015  0.00  0.00      A     
ATOM   4227  CE  LYS A 272      -8.108   5.455 -10.588  0.00  0.00      A     
ATOM   4228  HE1 LYS A 272      -7.383   6.227 -10.316  0.00  0.00      A     
ATOM   4229  HE2 LYS A 272      -9.019   5.947 -10.940  0.00  0.00      A     
ATOM   4230  NZ  LYS A 272      -7.530   4.606 -11.653  0.00  0.00      A     
ATOM   4231  HZ1 LYS A 272      -8.176   3.906 -11.979  0.00  0.00      A     
ATOM   4232  HZ2 LYS A 272      -6.687   4.144 -11.310  0.00  0.00      A     
ATOM   4233  HZ3 LYS A 272      -7.237   5.185 -12.440  0.00  0.00      A     
ATOM   4234  C   LYS A 272      -9.217   4.583  -4.448  0.00  0.00      A     
ATOM   4235  O   LYS A 272      -8.254   4.704  -3.694  0.00  0.00      A     
ATOM   4236  N   GLY A 273     -10.074   3.568  -4.361  0.00  0.00      A     
ATOM   4237  HN  GLY A 273     -10.849   3.542  -5.005  0.00  0.00      A     
ATOM   4238  CA  GLY A 273      -9.833   2.371  -3.552  0.00  0.00      A     
ATOM   4239  HA1 GLY A 273      -9.860   2.622  -2.492  0.00  0.00      A     
ATOM   4240  HA2 GLY A 273      -8.838   2.004  -3.793  0.00  0.00      A     
ATOM   4241  C   GLY A 273     -10.829   1.233  -3.805  0.00  0.00      A     
ATOM   4242  O   GLY A 273     -11.934   1.458  -4.294  0.00  0.00      A     
ATOM   4243  N   ALA A 274     -10.428   0.012  -3.461  0.00  0.00      A     
ATOM   4244  HN  ALA A 274      -9.480  -0.074  -3.110  0.00  0.00      A     
ATOM   4245  CA  ALA A 274     -11.201  -1.225  -3.630  0.00  0.00      A     
ATOM   4246  HA  ALA A 274     -12.256  -1.025  -3.433  0.00  0.00      A     
ATOM   4247  CB  ALA A 274     -11.042  -1.659  -5.099  0.00  0.00      A     
ATOM   4248  HB1 ALA A 274     -11.383  -0.859  -5.759  0.00  0.00      A     
ATOM   4249  HB2 ALA A 274     -11.640  -2.546  -5.307  0.00  0.00      A     
ATOM   4250  HB3 ALA A 274      -9.993  -1.866  -5.318  0.00  0.00      A     
ATOM   4251  C   ALA A 274     -10.735  -2.332  -2.651  0.00  0.00      A     
ATOM   4252  O   ALA A 274      -9.880  -2.099  -1.797  0.00  0.00      A     
ATOM   4253  N   TRP A 275     -11.216  -3.574  -2.815  0.00  0.00      A     
ATOM   4254  HN  TRP A 275     -11.935  -3.716  -3.507  0.00  0.00      A     
ATOM   4255  CA  TRP A 275     -10.607  -4.773  -2.190  0.00  0.00      A     
ATOM   4256  HA  TRP A 275     -10.702  -4.695  -1.106  0.00  0.00      A     
ATOM   4257  CB  TRP A 275     -11.369  -6.031  -2.635  0.00  0.00      A     
ATOM   4258  HB1 TRP A 275     -10.685  -6.880  -2.603  0.00  0.00      A     
ATOM   4259  HB2 TRP A 275     -11.686  -5.925  -3.674  0.00  0.00      A     
ATOM   4260  CG  TRP A 275     -12.556  -6.398  -1.795  0.00  0.00      A     
ATOM   4261  CD1 TRP A 275     -13.636  -5.619  -1.551  0.00  0.00      A     
ATOM   4262  HD1 TRP A 275     -13.785  -4.620  -1.941  0.00  0.00      A     
ATOM   4263  NE1 TRP A 275     -14.518  -6.294  -0.726  0.00  0.00      A     
ATOM   4264  HE1 TRP A 275     -15.404  -5.917  -0.417  0.00  0.00      A     
ATOM   4265  CE2 TRP A 275     -14.050  -7.547  -0.398  0.00  0.00      A     
ATOM   4266  CZ2 TRP A 275     -14.572  -8.585   0.388  0.00  0.00      A     
ATOM   4267  HZ2 TRP A 275     -15.528  -8.472   0.876  0.00  0.00      A     
ATOM   4268  CH2 TRP A 275     -13.840  -9.778   0.516  0.00  0.00      A     
ATOM   4269  HH2 TRP A 275     -14.229 -10.598   1.106  0.00  0.00      A     
ATOM   4270  CZ3 TRP A 275     -12.602  -9.913  -0.137  0.00  0.00      A     
ATOM   4271  HZ3 TRP A 275     -12.053 -10.843  -0.050  0.00  0.00      A     
ATOM   4272  CE3 TRP A 275     -12.083  -8.861  -0.918  0.00  0.00      A     
ATOM   4273  HE3 TRP A 275     -11.137  -8.987  -1.424  0.00  0.00      A     
ATOM   4274  CD2 TRP A 275     -12.795  -7.649  -1.070  0.00  0.00      A     
ATOM   4275  C   TRP A 275      -9.091  -4.922  -2.460  0.00  0.00      A     
ATOM   4276  O   TRP A 275      -8.369  -5.529  -1.667  0.00  0.00      A     
ATOM   4277  N   SER A 276      -8.589  -4.301  -3.531  0.00  0.00      A     
ATOM   4278  HN  SER A 276      -9.234  -3.906  -4.198  0.00  0.00      A     
ATOM   4279  CA  SER A 276      -7.159  -4.091  -3.822  0.00  0.00      A     
ATOM   4280  HA  SER A 276      -6.697  -5.054  -4.025  0.00  0.00      A     
ATOM   4281  CB  SER A 276      -6.996  -3.236  -5.081  0.00  0.00      A     
ATOM   4282  HB1 SER A 276      -5.964  -3.301  -5.420  0.00  0.00      A     
ATOM   4283  HB2 SER A 276      -7.232  -2.195  -4.853  0.00  0.00      A     
ATOM   4284  OG  SER A 276      -7.853  -3.689  -6.112  0.00  0.00      A     
ATOM   4285  HG1 SER A 276      -7.574  -3.242  -6.919  0.00  0.00      A     
ATOM   4286  C   SER A 276      -6.380  -3.420  -2.682  0.00  0.00      A     
ATOM   4287  O   SER A 276      -5.243  -3.796  -2.407  0.00  0.00      A     
ATOM   4288  N   ASN A 277      -7.000  -2.503  -1.932  0.00  0.00      A     
ATOM   4289  HN  ASN A 277      -7.944  -2.235  -2.182  0.00  0.00      A     
ATOM   4290  CA  ASN A 277      -6.358  -1.769  -0.834  0.00  0.00      A     
ATOM   4291  HA  ASN A 277      -5.413  -1.373  -1.212  0.00  0.00      A     
ATOM   4292  CB  ASN A 277      -7.249  -0.579  -0.428  0.00  0.00      A     
ATOM   4293  HB1 ASN A 277      -6.806  -0.114   0.446  0.00  0.00      A     
ATOM   4294  HB2 ASN A 277      -8.246  -0.921  -0.158  0.00  0.00      A     
ATOM   4295  CG  ASN A 277      -7.373   0.496  -1.485  0.00  0.00      A     
ATOM   4296  OD1 ASN A 277      -7.628   0.254  -2.650  0.00  0.00      A     
ATOM   4297  ND2 ASN A 277      -7.226   1.739  -1.110  0.00  0.00      A     
ATOM   4298 HD21 ASN A 277      -7.271   2.437  -1.832  0.00  0.00      A     
ATOM   4299 HD22 ASN A 277      -7.045   1.949  -0.139  0.00  0.00      A     
ATOM   4300  C   ASN A 277      -5.975  -2.629   0.393  0.00  0.00      A     
ATOM   4301  O   ASN A 277      -5.231  -2.148   1.242  0.00  0.00      A     
ATOM   4302  N   VAL A 278      -6.424  -3.890   0.476  0.00  0.00      A     
ATOM   4303  HN  VAL A 278      -7.081  -4.187  -0.234  0.00  0.00      A     
ATOM   4304  CA  VAL A 278      -5.927  -4.910   1.442  0.00  0.00      A     
ATOM   4305  HA  VAL A 278      -5.209  -4.445   2.114  0.00  0.00      A     
ATOM   4306  CB  VAL A 278      -7.043  -5.492   2.335  0.00  0.00      A     
ATOM   4307  HB  VAL A 278      -6.621  -6.293   2.943  0.00  0.00      A     
ATOM   4308  CG1 VAL A 278      -7.591  -4.443   3.301  0.00  0.00      A     
ATOM   4309 HG11 VAL A 278      -8.332  -4.898   3.958  0.00  0.00      A     
ATOM   4310 HG12 VAL A 278      -8.056  -3.628   2.747  0.00  0.00      A     
ATOM   4311 HG13 VAL A 278      -6.776  -4.053   3.912  0.00  0.00      A     
ATOM   4312  CG2 VAL A 278      -8.212  -6.076   1.536  0.00  0.00      A     
ATOM   4313 HG21 VAL A 278      -8.728  -5.288   0.988  0.00  0.00      A     
ATOM   4314 HG22 VAL A 278      -8.920  -6.549   2.216  0.00  0.00      A     
ATOM   4315 HG23 VAL A 278      -7.848  -6.825   0.835  0.00  0.00      A     
ATOM   4316  C   VAL A 278      -5.168  -6.064   0.774  0.00  0.00      A     
ATOM   4317  O   VAL A 278      -4.578  -6.904   1.451  0.00  0.00      A     
ATOM   4318  N   LEU A 279      -5.154  -6.114  -0.560  0.00  0.00      A     
ATOM   4319  HN  LEU A 279      -5.572  -5.339  -1.059  0.00  0.00      A     
ATOM   4320  CA  LEU A 279      -4.577  -7.197  -1.364  0.00  0.00      A     
ATOM   4321  HA  LEU A 279      -4.981  -8.135  -0.992  0.00  0.00      A     
ATOM   4322  CB  LEU A 279      -5.090  -6.995  -2.800  0.00  0.00      A     
ATOM   4323  HB1 LEU A 279      -4.677  -6.064  -3.179  0.00  0.00      A     
ATOM   4324  HB2 LEU A 279      -6.175  -6.889  -2.760  0.00  0.00      A     
ATOM   4325  CG  LEU A 279      -4.772  -8.092  -3.823  0.00  0.00      A     
ATOM   4326  HG  LEU A 279      -3.695  -8.205  -3.917  0.00  0.00      A     
ATOM   4327  CD1 LEU A 279      -5.388  -9.439  -3.468  0.00  0.00      A     
ATOM   4328 HD11 LEU A 279      -4.967  -9.804  -2.534  0.00  0.00      A     
ATOM   4329 HD12 LEU A 279      -5.161 -10.158  -4.254  0.00  0.00      A     
ATOM   4330 HD13 LEU A 279      -6.469  -9.344  -3.366  0.00  0.00      A     
ATOM   4331  CD2 LEU A 279      -5.339  -7.656  -5.171  0.00  0.00      A     
ATOM   4332 HD21 LEU A 279      -5.026  -8.357  -5.939  0.00  0.00      A     
ATOM   4333 HD22 LEU A 279      -4.972  -6.664  -5.433  0.00  0.00      A     
ATOM   4334 HD23 LEU A 279      -6.428  -7.624  -5.126  0.00  0.00      A     
ATOM   4335  C   LEU A 279      -3.036  -7.297  -1.272  0.00  0.00      A     
ATOM   4336  O   LEU A 279      -2.484  -8.381  -1.446  0.00  0.00      A     
ATOM   4337  N   ARG A 280      -2.332  -6.198  -0.950  0.00  0.00      A     
ATOM   4338  HN  ARG A 280      -2.849  -5.331  -0.853  0.00  0.00      A     
ATOM   4339  CA  ARG A 280      -0.889  -6.202  -0.603  0.00  0.00      A     
ATOM   4340  HA  ARG A 280      -0.348  -6.845  -1.301  0.00  0.00      A     
ATOM   4341  CB  ARG A 280      -0.341  -4.771  -0.741  0.00  0.00      A     
ATOM   4342  HB1 ARG A 280      -0.916  -4.105  -0.103  0.00  0.00      A     
ATOM   4343  HB2 ARG A 280      -0.491  -4.434  -1.766  0.00  0.00      A     
ATOM   4344  CG  ARG A 280       1.148  -4.603  -0.411  0.00  0.00      A     
ATOM   4345  HG1 ARG A 280       1.754  -5.187  -1.105  0.00  0.00      A     
ATOM   4346  HG2 ARG A 280       1.346  -4.932   0.609  0.00  0.00      A     
ATOM   4347  CD  ARG A 280       1.483  -3.112  -0.550  0.00  0.00      A     
ATOM   4348  HD1 ARG A 280       0.801  -2.532   0.068  0.00  0.00      A     
ATOM   4349  HD2 ARG A 280       1.314  -2.816  -1.588  0.00  0.00      A     
ATOM   4350  NE  ARG A 280       2.867  -2.779  -0.176  0.00  0.00      A     
ATOM   4351  HE  ARG A 280       3.458  -2.385  -0.895  0.00  0.00      A     
ATOM   4352  CZ  ARG A 280       3.386  -2.689   1.019  0.00  0.00      A     
ATOM   4353  NH1 ARG A 280       2.794  -2.999   2.115  0.00  0.00      A     
ATOM   4354 HH11 ARG A 280       3.300  -2.811   2.967  0.00  0.00      A     
ATOM   4355 HH12 ARG A 280       1.827  -3.297   2.097  0.00  0.00      A     
ATOM   4356  NH2 ARG A 280       4.561  -2.213   1.169  0.00  0.00      A     
ATOM   4357 HH21 ARG A 280       4.872  -2.043   2.115  0.00  0.00      A     
ATOM   4358 HH22 ARG A 280       4.978  -1.757   0.369  0.00  0.00      A     
ATOM   4359  C   ARG A 280      -0.626  -6.817   0.780  0.00  0.00      A     
ATOM   4360  O   ARG A 280       0.255  -7.659   0.906  0.00  0.00      A     
ATOM   4361  N   GLY A 281      -1.457  -6.511   1.779  0.00  0.00      A     
ATOM   4362  HN  GLY A 281      -2.140  -5.782   1.607  0.00  0.00      A     
ATOM   4363  CA  GLY A 281      -1.494  -7.227   3.070  0.00  0.00      A     
ATOM   4364  HA1 GLY A 281      -2.266  -6.783   3.698  0.00  0.00      A     
ATOM   4365  HA2 GLY A 281      -0.535  -7.117   3.578  0.00  0.00      A     
ATOM   4366  C   GLY A 281      -1.801  -8.729   2.928  0.00  0.00      A     
ATOM   4367  O   GLY A 281      -1.122  -9.571   3.521  0.00  0.00      A     
ATOM   4368  N   MET A 282      -2.754  -9.080   2.056  0.00  0.00      A     
ATOM   4369  HN  MET A 282      -3.312  -8.331   1.656  0.00  0.00      A     
ATOM   4370  CA  MET A 282      -3.036 -10.466   1.629  0.00  0.00      A     
ATOM   4371  HA  MET A 282      -3.203 -11.062   2.519  0.00  0.00      A     
ATOM   4372  CB  MET A 282      -4.330 -10.533   0.809  0.00  0.00      A     
ATOM   4373  HB1 MET A 282      -4.480 -11.557   0.466  0.00  0.00      A     
ATOM   4374  HB2 MET A 282      -4.232  -9.893  -0.063  0.00  0.00      A     
ATOM   4375  CG  MET A 282      -5.572 -10.139   1.613  0.00  0.00      A     
ATOM   4376  HG1 MET A 282      -5.397  -9.196   2.129  0.00  0.00      A     
ATOM   4377  HG2 MET A 282      -5.755 -10.909   2.364  0.00  0.00      A     
ATOM   4378  SD  MET A 282      -7.052  -9.956   0.583  0.00  0.00      A     
ATOM   4379  CE  MET A 282      -8.311  -9.776   1.873  0.00  0.00      A     
ATOM   4380  HE1 MET A 282      -9.286  -9.609   1.412  0.00  0.00      A     
ATOM   4381  HE2 MET A 282      -8.064  -8.930   2.515  0.00  0.00      A     
ATOM   4382  HE3 MET A 282      -8.351 -10.685   2.474  0.00  0.00      A     
ATOM   4383  C   MET A 282      -1.886 -11.158   0.862  0.00  0.00      A     
ATOM   4384  O   MET A 282      -1.877 -12.380   0.756  0.00  0.00      A     
ATOM   4385  N   GLY A 283      -0.872 -10.418   0.397  0.00  0.00      A     
ATOM   4386  HN  GLY A 283      -0.947  -9.412   0.462  0.00  0.00      A     
ATOM   4387  CA  GLY A 283       0.389 -10.974  -0.123  0.00  0.00      A     
ATOM   4388  HA1 GLY A 283       0.985 -10.160  -0.534  0.00  0.00      A     
ATOM   4389  HA2 GLY A 283       0.170 -11.681  -0.923  0.00  0.00      A     
ATOM   4390  C   GLY A 283       1.255 -11.698   0.922  0.00  0.00      A     
ATOM   4391  O   GLY A 283       2.119 -12.495   0.559  0.00  0.00      A     
ATOM   4392  N   GLY A 284       1.024 -11.456   2.221  0.00  0.00      A     
ATOM   4393  HN  GLY A 284       0.285 -10.799   2.440  0.00  0.00      A     
ATOM   4394  CA  GLY A 284       1.647 -12.226   3.311  0.00  0.00      A     
ATOM   4395  HA1 GLY A 284       2.730 -12.161   3.206  0.00  0.00      A     
ATOM   4396  HA2 GLY A 284       1.369 -13.272   3.213  0.00  0.00      A     
ATOM   4397  C   GLY A 284       1.301 -11.790   4.738  0.00  0.00      A     
ATOM   4398  O   GLY A 284       0.977 -12.625   5.578  0.00  0.00      A     
ATOM   4399  N   ALA A 285       1.330 -10.491   5.033  0.00  0.00      A     
ATOM   4400  HN  ALA A 285       1.529  -9.836   4.291  0.00  0.00      A     
ATOM   4401  CA  ALA A 285       1.151  -9.953   6.390  0.00  0.00      A     
ATOM   4402  HA  ALA A 285       1.896 -10.415   7.040  0.00  0.00      A     
ATOM   4403  CB  ALA A 285       1.471  -8.464   6.323  0.00  0.00      A     
ATOM   4404  HB1 ALA A 285       2.444  -8.309   5.855  0.00  0.00      A     
ATOM   4405  HB2 ALA A 285       1.511  -8.070   7.338  0.00  0.00      A     
ATOM   4406  HB3 ALA A 285       0.706  -7.934   5.752  0.00  0.00      A     
ATOM   4407  C   ALA A 285      -0.222 -10.221   7.060  0.00  0.00      A     
ATOM   4408  O   ALA A 285      -0.340 -10.139   8.286  0.00  0.00      A     
ATOM   4409  N   PHE A 286      -1.250 -10.596   6.287  0.00  0.00      A     
ATOM   4410  HN  PHE A 286      -1.128 -10.531   5.283  0.00  0.00      A     
ATOM   4411  CA  PHE A 286      -2.524 -11.130   6.806  0.00  0.00      A     
ATOM   4412  HA  PHE A 286      -2.889 -10.417   7.541  0.00  0.00      A     
ATOM   4413  CB  PHE A 286      -3.586 -11.166   5.697  0.00  0.00      A     
ATOM   4414  HB1 PHE A 286      -3.451 -10.312   5.032  0.00  0.00      A     
ATOM   4415  HB2 PHE A 286      -4.556 -11.034   6.178  0.00  0.00      A     
ATOM   4416  CG  PHE A 286      -3.642 -12.436   4.866  0.00  0.00      A     
ATOM   4417  CD1 PHE A 286      -2.531 -12.843   4.107  0.00  0.00      A     
ATOM   4418  HD1 PHE A 286      -1.624 -12.259   4.106  0.00  0.00      A     
ATOM   4419  CE1 PHE A 286      -2.612 -13.989   3.301  0.00  0.00      A     
ATOM   4420  HE1 PHE A 286      -1.770 -14.265   2.688  0.00  0.00      A     
ATOM   4421  CZ  PHE A 286      -3.789 -14.755   3.268  0.00  0.00      A     
ATOM   4422  HZ  PHE A 286      -3.841 -15.644   2.653  0.00  0.00      A     
ATOM   4423  CE2 PHE A 286      -4.895 -14.364   4.040  0.00  0.00      A     
ATOM   4424  HE2 PHE A 286      -5.799 -14.958   4.025  0.00  0.00      A     
ATOM   4425  CD2 PHE A 286      -4.822 -13.206   4.835  0.00  0.00      A     
ATOM   4426  HD2 PHE A 286      -5.677 -12.914   5.429  0.00  0.00      A     
ATOM   4427  C   PHE A 286      -2.420 -12.492   7.540  0.00  0.00      A     
ATOM   4428  O   PHE A 286      -3.322 -12.836   8.298  0.00  0.00      A     
ATOM   4429  N   VAL A 287      -1.313 -13.234   7.371  0.00  0.00      A     
ATOM   4430  HN  VAL A 287      -0.644 -12.904   6.687  0.00  0.00      A     
ATOM   4431  CA  VAL A 287      -1.013 -14.507   8.086  0.00  0.00      A     
ATOM   4432  HA  VAL A 287      -1.700 -14.599   8.928  0.00  0.00      A     
ATOM   4433  CB  VAL A 287      -1.225 -15.762   7.216  0.00  0.00      A     
ATOM   4434  HB  VAL A 287      -0.952 -16.636   7.808  0.00  0.00      A     
ATOM   4435  CG1 VAL A 287      -2.691 -15.925   6.815  0.00  0.00      A     
ATOM   4436 HG11 VAL A 287      -3.319 -15.932   7.706  0.00  0.00      A     
ATOM   4437 HG12 VAL A 287      -2.827 -16.864   6.279  0.00  0.00      A     
ATOM   4438 HG13 VAL A 287      -3.000 -15.103   6.172  0.00  0.00      A     
ATOM   4439  CG2 VAL A 287      -0.369 -15.769   5.946  0.00  0.00      A     
ATOM   4440 HG21 VAL A 287      -0.639 -14.928   5.309  0.00  0.00      A     
ATOM   4441 HG22 VAL A 287      -0.540 -16.697   5.401  0.00  0.00      A     
ATOM   4442 HG23 VAL A 287       0.690 -15.715   6.193  0.00  0.00      A     
ATOM   4443  C   VAL A 287       0.387 -14.575   8.703  0.00  0.00      A     
ATOM   4444  O   VAL A 287       0.559 -15.192   9.749  0.00  0.00      A     
ATOM   4445  N   LEU A 288       1.377 -13.865   8.152  0.00  0.00      A     
ATOM   4446  HN  LEU A 288       1.181 -13.416   7.266  0.00  0.00      A     
ATOM   4447  CA  LEU A 288       2.694 -13.607   8.768  0.00  0.00      A     
ATOM   4448  HA  LEU A 288       3.049 -14.528   9.231  0.00  0.00      A     
ATOM   4449  CB  LEU A 288       3.688 -13.187   7.664  0.00  0.00      A     
ATOM   4450  HB1 LEU A 288       4.668 -13.031   8.118  0.00  0.00      A     
ATOM   4451  HB2 LEU A 288       3.359 -12.231   7.259  0.00  0.00      A     
ATOM   4452  CG  LEU A 288       3.858 -14.173   6.496  0.00  0.00      A     
ATOM   4453  HG  LEU A 288       2.901 -14.349   6.009  0.00  0.00      A     
ATOM   4454  CD1 LEU A 288       4.806 -13.559   5.473  0.00  0.00      A     
ATOM   4455 HD11 LEU A 288       4.821 -14.199   4.600  0.00  0.00      A     
ATOM   4456 HD12 LEU A 288       5.809 -13.480   5.892  0.00  0.00      A     
ATOM   4457 HD13 LEU A 288       4.450 -12.571   5.182  0.00  0.00      A     
ATOM   4458  CD2 LEU A 288       4.447 -15.515   6.921  0.00  0.00      A     
ATOM   4459 HD21 LEU A 288       5.397 -15.361   7.430  0.00  0.00      A     
ATOM   4460 HD22 LEU A 288       4.601 -16.139   6.043  0.00  0.00      A     
ATOM   4461 HD23 LEU A 288       3.750 -16.026   7.584  0.00  0.00      A     
ATOM   4462  C   LEU A 288       2.620 -12.552   9.903  0.00  0.00      A     
ATOM   4463  O   LEU A 288       3.430 -11.634   9.970  0.00  0.00      A     
ATOM   4464  N   VAL A 289       1.574 -12.617  10.732  0.00  0.00      A     
ATOM   4465  HN  VAL A 289       1.000 -13.448  10.647  0.00  0.00      A     
ATOM   4466  CA  VAL A 289       1.037 -11.482  11.525  0.00  0.00      A     
ATOM   4467  HA  VAL A 289       0.765 -10.700  10.817  0.00  0.00      A     
ATOM   4468  CB  VAL A 289      -0.258 -11.878  12.263  0.00  0.00      A     
ATOM   4469  HB  VAL A 289      -0.719 -10.967  12.630  0.00  0.00      A     
ATOM   4470  CG1 VAL A 289      -1.268 -12.547  11.326  0.00  0.00      A     
ATOM   4471 HG11 VAL A 289      -2.255 -12.537  11.788  0.00  0.00      A     
ATOM   4472 HG12 VAL A 289      -0.989 -13.582  11.137  0.00  0.00      A     
ATOM   4473 HG13 VAL A 289      -1.307 -12.012  10.379  0.00  0.00      A     
ATOM   4474  CG2 VAL A 289      -0.041 -12.833  13.445  0.00  0.00      A     
ATOM   4475 HG21 VAL A 289       0.569 -12.359  14.214  0.00  0.00      A     
ATOM   4476 HG22 VAL A 289       0.453 -13.745  13.109  0.00  0.00      A     
ATOM   4477 HG23 VAL A 289      -1.003 -13.092  13.887  0.00  0.00      A     
ATOM   4478  C   VAL A 289       2.012 -10.817  12.509  0.00  0.00      A     
ATOM   4479  O   VAL A 289       1.895  -9.620  12.775  0.00  0.00      A     
ATOM   4480  N   LEU A 290       2.982 -11.583  13.014  0.00  0.00      A     
ATOM   4481  HN  LEU A 290       2.997 -12.543  12.704  0.00  0.00      A     
ATOM   4482  CA  LEU A 290       4.078 -11.172  13.898  0.00  0.00      A     
ATOM   4483  HA  LEU A 290       4.385 -10.157  13.645  0.00  0.00      A     
ATOM   4484  CB  LEU A 290       3.565 -11.229  15.353  0.00  0.00      A     
ATOM   4485  HB1 LEU A 290       3.288 -12.261  15.575  0.00  0.00      A     
ATOM   4486  HB2 LEU A 290       2.665 -10.620  15.445  0.00  0.00      A     
ATOM   4487  CG  LEU A 290       4.587 -10.760  16.406  0.00  0.00      A     
ATOM   4488  HG  LEU A 290       5.551 -11.236  16.231  0.00  0.00      A     
ATOM   4489  CD1 LEU A 290       4.765  -9.245  16.373  0.00  0.00      A     
ATOM   4490 HD11 LEU A 290       5.124  -8.929  15.398  0.00  0.00      A     
ATOM   4491 HD12 LEU A 290       5.497  -8.960  17.127  0.00  0.00      A     
ATOM   4492 HD13 LEU A 290       3.813  -8.764  16.585  0.00  0.00      A     
ATOM   4493  CD2 LEU A 290       4.119 -11.146  17.805  0.00  0.00      A     
ATOM   4494 HD21 LEU A 290       4.834 -10.785  18.545  0.00  0.00      A     
ATOM   4495 HD22 LEU A 290       4.052 -12.230  17.882  0.00  0.00      A     
ATOM   4496 HD23 LEU A 290       3.142 -10.711  18.003  0.00  0.00      A     
ATOM   4497  C   LEU A 290       5.278 -12.123  13.700  0.00  0.00      A     
ATOM   4498  O   LEU A 290       5.099 -13.339  13.693  0.00  0.00      A     
ATOM   4499  N   TYR A 291       6.487 -11.577  13.546  0.00  0.00      A     
ATOM   4500  HN  TYR A 291       6.546 -10.566  13.558  0.00  0.00      A     
ATOM   4501  CA  TYR A 291       7.704 -12.355  13.243  0.00  0.00      A     
ATOM   4502  HA  TYR A 291       7.677 -13.289  13.807  0.00  0.00      A     
ATOM   4503  CB  TYR A 291       7.688 -12.696  11.736  0.00  0.00      A     
ATOM   4504  HB1 TYR A 291       8.670 -12.521  11.305  0.00  0.00      A     
ATOM   4505  HB2 TYR A 291       7.015 -12.011  11.222  0.00  0.00      A     
ATOM   4506  CG  TYR A 291       7.281 -14.115  11.381  0.00  0.00      A     
ATOM   4507  CD1 TYR A 291       6.077 -14.348  10.688  0.00  0.00      A     
ATOM   4508  HD1 TYR A 291       5.425 -13.514  10.459  0.00  0.00      A     
ATOM   4509  CE1 TYR A 291       5.722 -15.658  10.309  0.00  0.00      A     
ATOM   4510  HE1 TYR A 291       4.797 -15.856   9.796  0.00  0.00      A     
ATOM   4511  CZ  TYR A 291       6.576 -16.737  10.607  0.00  0.00      A     
ATOM   4512  OH  TYR A 291       6.233 -17.991  10.213  0.00  0.00      A     
ATOM   4513  HH  TYR A 291       6.872 -18.644  10.556  0.00  0.00      A     
ATOM   4514  CE2 TYR A 291       7.774 -16.508  11.317  0.00  0.00      A     
ATOM   4515  HE2 TYR A 291       8.429 -17.333  11.553  0.00  0.00      A     
ATOM   4516  CD2 TYR A 291       8.124 -15.198  11.704  0.00  0.00      A     
ATOM   4517  HD2 TYR A 291       9.042 -15.022  12.247  0.00  0.00      A     
ATOM   4518  C   TYR A 291       9.044 -11.671  13.607  0.00  0.00      A     
ATOM   4519  O   TYR A 291       9.950 -12.348  14.091  0.00  0.00      A     
ATOM   4520  N   ASP A 292       9.191 -10.357  13.384  0.00  0.00      A     
ATOM   4521  HN  ASP A 292       8.367  -9.844  13.095  0.00  0.00      A     
ATOM   4522  CA  ASP A 292      10.482  -9.631  13.417  0.00  0.00      A     
ATOM   4523  HA  ASP A 292      11.198 -10.214  14.000  0.00  0.00      A     
ATOM   4524  CB  ASP A 292      11.011  -9.555  11.972  0.00  0.00      A     
ATOM   4525  HB1 ASP A 292      10.468  -8.789  11.416  0.00  0.00      A     
ATOM   4526  HB2 ASP A 292      10.803 -10.505  11.480  0.00  0.00      A     
ATOM   4527  CG  ASP A 292      12.518  -9.296  11.881  0.00  0.00      A     
ATOM   4528  OD1 ASP A 292      12.895  -8.105  11.843  0.00  0.00      A     
ATOM   4529  OD2 ASP A 292      13.272 -10.300  11.788  0.00  0.00      A     
ATOM   4530  C   ASP A 292      10.391  -8.243  14.109  0.00  0.00      A     
ATOM   4531  O   ASP A 292      10.811  -8.116  15.259  0.00  0.00      A     
ATOM   4532  N   GLU A 293       9.766  -7.221  13.503  0.00  0.00      A     
ATOM   4533  HN  GLU A 293       9.467  -7.349  12.550  0.00  0.00      A     
ATOM   4534  CA  GLU A 293       9.423  -5.957  14.197  0.00  0.00      A     
ATOM   4535  HA  GLU A 293      10.327  -5.585  14.682  0.00  0.00      A     
ATOM   4536  CB  GLU A 293       8.966  -4.879  13.192  0.00  0.00      A     
ATOM   4537  HB1 GLU A 293       8.074  -5.233  12.685  0.00  0.00      A     
ATOM   4538  HB2 GLU A 293       9.750  -4.750  12.445  0.00  0.00      A     
ATOM   4539  CG  GLU A 293       8.666  -3.505  13.832  0.00  0.00      A     
ATOM   4540  HG1 GLU A 293       9.587  -3.114  14.270  0.00  0.00      A     
ATOM   4541  HG2 GLU A 293       7.943  -3.641  14.639  0.00  0.00      A     
ATOM   4542  CD  GLU A 293       8.094  -2.477  12.832  0.00  0.00      A     
ATOM   4543  OE1 GLU A 293       8.166  -2.690  11.601  0.00  0.00      A     
ATOM   4544  OE2 GLU A 293       7.466  -1.473  13.249  0.00  0.00      A     
ATOM   4545  C   GLU A 293       8.365  -6.203  15.296  0.00  0.00      A     
ATOM   4546  O   GLU A 293       7.234  -6.600  15.018  0.00  0.00      A     
ATOM   4547  N   ILE A 294       8.738  -5.981  16.557  0.00  0.00      A     
ATOM   4548  HN  ILE A 294       9.689  -5.665  16.671  0.00  0.00      A     
ATOM   4549  CA  ILE A 294       8.126  -6.547  17.786  0.00  0.00      A     
ATOM   4550  HA  ILE A 294       8.295  -7.621  17.731  0.00  0.00      A     
ATOM   4551  CB  ILE A 294       8.904  -6.046  19.024  0.00  0.00      A     
ATOM   4552  HB  ILE A 294       8.449  -6.482  19.914  0.00  0.00      A     
ATOM   4553  CG2 ILE A 294      10.360  -6.546  18.960  0.00  0.00      A     
ATOM   4554 HG21 ILE A 294      10.930  -6.006  18.203  0.00  0.00      A     
ATOM   4555 HG22 ILE A 294      10.379  -7.611  18.724  0.00  0.00      A     
ATOM   4556 HG23 ILE A 294      10.841  -6.415  19.928  0.00  0.00      A     
ATOM   4557  CG1 ILE A 294       8.825  -4.509  19.157  0.00  0.00      A     
ATOM   4558 HG11 ILE A 294       7.778  -4.212  19.230  0.00  0.00      A     
ATOM   4559 HG12 ILE A 294       9.252  -4.034  18.273  0.00  0.00      A     
ATOM   4560  CD  ILE A 294       9.558  -3.961  20.384  0.00  0.00      A     
ATOM   4561  HD1 ILE A 294       9.173  -4.432  21.288  0.00  0.00      A     
ATOM   4562  HD2 ILE A 294      10.630  -4.141  20.304  0.00  0.00      A     
ATOM   4563  HD3 ILE A 294       9.399  -2.885  20.439  0.00  0.00      A     
ATOM   4564  C   ILE A 294       6.599  -6.441  18.020  0.00  0.00      A     
ATOM   4565  O   ILE A 294       6.099  -7.085  18.944  0.00  0.00      A     
ATOM   4566  N   LYS A 295       5.845  -5.684  17.204  0.00  0.00      A     
ATOM   4567  HN  LYS A 295       6.357  -5.243  16.453  0.00  0.00      A     
ATOM   4568  CA  LYS A 295       4.355  -5.653  17.178  0.00  0.00      A     
ATOM   4569  HA  LYS A 295       4.013  -6.630  17.516  0.00  0.00      A     
ATOM   4570  CB  LYS A 295       3.805  -4.597  18.173  0.00  0.00      A     
ATOM   4571  HB1 LYS A 295       2.719  -4.585  18.097  0.00  0.00      A     
ATOM   4572  HB2 LYS A 295       4.184  -3.606  17.918  0.00  0.00      A     
ATOM   4573  CG  LYS A 295       4.119  -4.915  19.639  0.00  0.00      A     
ATOM   4574  HG1 LYS A 295       5.168  -4.698  19.829  0.00  0.00      A     
ATOM   4575  HG2 LYS A 295       3.942  -5.976  19.802  0.00  0.00      A     
ATOM   4576  CD  LYS A 295       3.242  -4.169  20.652  0.00  0.00      A     
ATOM   4577  HD1 LYS A 295       3.363  -4.651  21.624  0.00  0.00      A     
ATOM   4578  HD2 LYS A 295       2.198  -4.266  20.360  0.00  0.00      A     
ATOM   4579  CE  LYS A 295       3.587  -2.690  20.807  0.00  0.00      A     
ATOM   4580  HE1 LYS A 295       4.604  -2.611  21.206  0.00  0.00      A     
ATOM   4581  HE2 LYS A 295       3.557  -2.195  19.832  0.00  0.00      A     
ATOM   4582  NZ  LYS A 295       2.624  -2.063  21.740  0.00  0.00      A     
ATOM   4583  HZ1 LYS A 295       2.580  -2.594  22.614  0.00  0.00      A     
ATOM   4584  HZ2 LYS A 295       2.887  -1.119  22.001  0.00  0.00      A     
ATOM   4585  HZ3 LYS A 295       1.678  -2.081  21.371  0.00  0.00      A     
ATOM   4586  C   LYS A 295       3.696  -5.504  15.784  0.00  0.00      A     
ATOM   4587  O   LYS A 295       2.532  -5.100  15.714  0.00  0.00      A     
ATOM   4588  N   LYS A 296       4.417  -5.762  14.677  0.00  0.00      A     
ATOM   4589  HN  LYS A 296       5.357  -6.122  14.812  0.00  0.00      A     
ATOM   4590  CA  LYS A 296       3.946  -5.517  13.282  0.00  0.00      A     
ATOM   4591  HA  LYS A 296       2.906  -5.835  13.195  0.00  0.00      A     
ATOM   4592  CB  LYS A 296       4.027  -3.994  13.056  0.00  0.00      A     
ATOM   4593  HB1 LYS A 296       5.078  -3.700  13.058  0.00  0.00      A     
ATOM   4594  HB2 LYS A 296       3.533  -3.479  13.882  0.00  0.00      A     
ATOM   4595  CG  LYS A 296       3.354  -3.523  11.759  0.00  0.00      A     
ATOM   4596  HG1 LYS A 296       2.324  -3.876  11.747  0.00  0.00      A     
ATOM   4597  HG2 LYS A 296       3.869  -3.941  10.898  0.00  0.00      A     
ATOM   4598  CD  LYS A 296       3.350  -1.995  11.626  0.00  0.00      A     
ATOM   4599  HD1 LYS A 296       2.933  -1.738  10.656  0.00  0.00      A     
ATOM   4600  HD2 LYS A 296       2.699  -1.574  12.392  0.00  0.00      A     
ATOM   4601  CE  LYS A 296       4.736  -1.354  11.754  0.00  0.00      A     
ATOM   4602  HE1 LYS A 296       5.103  -1.505  12.775  0.00  0.00      A     
ATOM   4603  HE2 LYS A 296       4.638  -0.278  11.595  0.00  0.00      A     
ATOM   4604  NZ  LYS A 296       5.699  -1.926  10.789  0.00  0.00      A     
ATOM   4605  HZ1 LYS A 296       6.667  -1.674  10.990  0.00  0.00      A     
ATOM   4606  HZ2 LYS A 296       5.726  -2.936  10.861  0.00  0.00      A     
ATOM   4607  HZ3 LYS A 296       5.427  -1.765   9.820  0.00  0.00      A     
ATOM   4608  C   LYS A 296       4.754  -6.256  12.191  0.00  0.00      A     
ATOM   4609  O   LYS A 296       5.949  -6.472  12.360  0.00  0.00      A     
ATOM   4610  N   TYR A 297       4.172  -6.550  11.027  0.00  0.00      A     
ATOM   4611  HN  TYR A 297       3.161  -6.472  10.991  0.00  0.00      A     
ATOM   4612  CA  TYR A 297       4.879  -7.154   9.869  0.00  0.00      A     
ATOM   4613  HA  TYR A 297       5.948  -6.996  10.001  0.00  0.00      A     
ATOM   4614  CB  TYR A 297       4.669  -8.678   9.886  0.00  0.00      A     
ATOM   4615  HB1 TYR A 297       3.708  -8.922   9.430  0.00  0.00      A     
ATOM   4616  HB2 TYR A 297       4.624  -9.022  10.922  0.00  0.00      A     
ATOM   4617  CG  TYR A 297       5.787  -9.451   9.208  0.00  0.00      A     
ATOM   4618  CD1 TYR A 297       5.603  -9.993   7.921  0.00  0.00      A     
ATOM   4619  HD1 TYR A 297       4.664  -9.840   7.408  0.00  0.00      A     
ATOM   4620  CE1 TYR A 297       6.636 -10.739   7.317  0.00  0.00      A     
ATOM   4621  HE1 TYR A 297       6.508 -11.170   6.339  0.00  0.00      A     
ATOM   4622  CZ  TYR A 297       7.846 -10.951   8.005  0.00  0.00      A     
ATOM   4623  OH  TYR A 297       8.811 -11.722   7.448  0.00  0.00      A     
ATOM   4624  HH  TYR A 297       9.504 -11.940   8.089  0.00  0.00      A     
ATOM   4625  CE2 TYR A 297       8.045 -10.384   9.278  0.00  0.00      A     
ATOM   4626  HE2 TYR A 297       8.979 -10.543   9.793  0.00  0.00      A     
ATOM   4627  CD2 TYR A 297       7.014  -9.632   9.877  0.00  0.00      A     
ATOM   4628  HD2 TYR A 297       7.154  -9.214  10.862  0.00  0.00      A     
ATOM   4629  C   TYR A 297       4.566  -6.490   8.501  0.00  0.00      A     
ATOM   4630  O   TYR A 297       4.285  -7.157   7.504  0.00  0.00      A     
ATOM   4631  N   THR A 298       4.537  -5.148   8.452  0.00  0.00      A     
ATOM   4632  HN  THR A 298       4.854  -4.673   9.287  0.00  0.00      A     
ATOM   4633  CA  THR A 298       4.261  -4.299   7.246  0.00  0.00      A     
ATOM   4634  HA  THR A 298       4.816  -4.689   6.396  0.00  0.00      A     
ATOM   4635  CB  THR A 298       2.773  -4.247   6.884  0.00  0.00      A     
ATOM   4636  HB  THR A 298       2.223  -3.660   7.621  0.00  0.00      A     
ATOM   4637  CG2 THR A 298       2.525  -3.699   5.483  0.00  0.00      A     
ATOM   4638 HG21 THR A 298       1.502  -3.915   5.181  0.00  0.00      A     
ATOM   4639 HG22 THR A 298       2.670  -2.621   5.478  0.00  0.00      A     
ATOM   4640 HG23 THR A 298       3.207  -4.172   4.777  0.00  0.00      A     
ATOM   4641  OG1 THR A 298       2.247  -5.537   6.863  0.00  0.00      A     
ATOM   4642  HG1 THR A 298       3.016  -6.133   6.939  0.00  0.00      A     
ATOM   4643  C   THR A 298       4.681  -2.843   7.407  0.00  0.00      A     
ATOM   4644  OT1 THR A 298       5.190  -2.228   6.448  0.00  0.00      A     
ATOM   4645  OT2 THR A 298       4.408  -2.263   8.479  0.00  0.00      A     
ATOM   4646  PB  GDP C   1      -2.586  -2.227  -6.675  0.00  0.00      C     
ATOM   4647  O1B GDP C   1      -3.663  -2.895  -5.964  0.00  0.00      C     
ATOM   4648  O2B GDP C   1      -2.987  -1.125  -7.548  0.00  0.00      C     
ATOM   4649  O3B GDP C   1      -1.591  -3.091  -7.306  0.00  0.00      C     
ATOM   4650  O3A GDP C   1      -1.795  -1.806  -5.519  0.00  0.00      C     
ATOM   4651  PA  GDP C   1      -1.693  -0.387  -5.220  0.00  0.00      C     
ATOM   4652  O1A GDP C   1      -0.394   0.134  -5.675  0.00  0.00      C     
ATOM   4653  O2A GDP C   1      -2.929   0.413  -5.312  0.00  0.00      C     
ATOM   4654  O5' GDP C   1      -1.552  -0.663  -3.671  0.00  0.00      C     
ATOM   4655  C5' GDP C   1      -1.601   0.405  -2.742  0.00  0.00      C     
ATOM   4656  H5' GDP C   1      -0.738   1.062  -2.865  0.00  0.00      C     
ATOM   4657 H5'' GDP C   1      -2.463   1.034  -2.972  0.00  0.00      C     
ATOM   4658  C4' GDP C   1      -1.711  -0.135  -1.316  0.00  0.00      C     
ATOM   4659  H4' GDP C   1      -2.202  -1.103  -1.335  0.00  0.00      C     
ATOM   4660  O4' GDP C   1      -0.444  -0.260  -0.691  0.00  0.00      C     
ATOM   4661  C1' GDP C   1      -0.671  -0.271   0.713  0.00  0.00      C     
ATOM   4662  H1' GDP C   1      -0.629  -1.297   1.077  0.00  0.00      C     
ATOM   4663  N9  GDP C   1       0.379   0.515   1.391  0.00  0.00      C     
ATOM   4664  C8  GDP C   1       1.342   0.044   2.248  0.00  0.00      C     
ATOM   4665  H8  GDP C   1       1.310  -0.956   2.658  0.00  0.00      C     
ATOM   4666  N7  GDP C   1       2.329   0.872   2.459  0.00  0.00      C     
ATOM   4667  C5  GDP C   1       1.932   2.024   1.754  0.00  0.00      C     
ATOM   4668  C6  GDP C   1       2.583   3.290   1.528  0.00  0.00      C     
ATOM   4669  O6  GDP C   1       3.700   3.667   1.865  0.00  0.00      C     
ATOM   4670  N1  GDP C   1       1.854   4.170   0.777  0.00  0.00      C     
ATOM   4671  H1  GDP C   1       2.236   5.082   0.619  0.00  0.00      C     
ATOM   4672  N2  GDP C   1       0.176   4.774  -0.544  0.00  0.00      C     
ATOM   4673  H21 GDP C   1       0.733   5.585  -0.745  0.00  0.00      C     
ATOM   4674  H22 GDP C   1      -0.627   4.503  -1.073  0.00  0.00      C     
ATOM   4675  C2  GDP C   1       0.661   3.881   0.251  0.00  0.00      C     
ATOM   4676  N3  GDP C   1       0.013   2.734   0.390  0.00  0.00      C     
ATOM   4677  C4  GDP C   1       0.709   1.830   1.150  0.00  0.00      C     
ATOM   4678  C3' GDP C   1      -2.535   0.768  -0.407  0.00  0.00      C     
ATOM   4679  H3' GDP C   1      -2.207   1.801  -0.528  0.00  0.00      C     
ATOM   4680  O3' GDP C   1      -3.944   0.672  -0.613  0.00  0.00      C     
ATOM   4681 H3'' GDP C   1      -4.116   0.725  -1.564  0.00  0.00      C     
ATOM   4682  C2' GDP C   1      -2.094   0.235   0.964  0.00  0.00      C     
ATOM   4683 H2'' GDP C   1      -2.124   1.028   1.709  0.00  0.00      C     
ATOM   4684  O2' GDP C   1      -2.806  -0.917   1.391  0.00  0.00      C     
ATOM   4685  H2' GDP C   1      -3.752  -0.805   1.189  0.00  0.00      C     
END
