# Supplementary material for: Dataset of the AAC2 conformations in the c-, intermediate- and m-states obtained from free-energy simulations
Source: Data Brief. 2016 Apr 13;7:1355–7. doi: 10.1016/j.dib.2016.04.022 (PMC4845157; doi:10.1016/j.dib.2016.04.022)
Supplement: Supplementary file 2 — Supplementary material [file mmc2.zip › AAC_GMP_cbasin_min.pdb]

HEADER The conformation of AAC2 in the c-basin in the presence of GMP
CRYST1    1.000    1.000    1.000  90.00  90.00  90.00 P 1           1
ATOM      1  N   ASP A   3      14.420 -12.778  19.270  0.00  0.00      A     
ATOM      2  HT1 ASP A   3      14.612 -13.489  18.576  0.00  0.00      A     
ATOM      3  HT2 ASP A   3      14.075 -11.948  18.805  0.00  0.00      A     
ATOM      4  HT3 ASP A   3      13.689 -13.110  19.891  0.00  0.00      A     
ATOM      5  CA  ASP A   3      15.634 -12.455  20.048  0.00  0.00      A     
ATOM      6  HA  ASP A   3      16.001 -13.386  20.473  0.00  0.00      A     
ATOM      7  CB  ASP A   3      16.773 -11.855  19.200  0.00  0.00      A     
ATOM      8  HB1 ASP A   3      16.524 -10.830  18.924  0.00  0.00      A     
ATOM      9  HB2 ASP A   3      16.856 -12.437  18.282  0.00  0.00      A     
ATOM     10  CG  ASP A   3      18.136 -11.886  19.920  0.00  0.00      A     
ATOM     11  OD1 ASP A   3      19.064 -12.552  19.409  0.00  0.00      A     
ATOM     12  OD2 ASP A   3      18.278 -11.309  21.024  0.00  0.00      A     
ATOM     13  C   ASP A   3      15.264 -11.557  21.215  0.00  0.00      A     
ATOM     14  O   ASP A   3      14.523 -10.588  21.068  0.00  0.00      A     
ATOM     15  N   ALA A   4      15.802 -11.909  22.373  0.00  0.00      A     
ATOM     16  HN  ALA A   4      16.330 -12.773  22.388  0.00  0.00      A     
ATOM     17  CA  ALA A   4      15.542 -11.284  23.659  0.00  0.00      A     
ATOM     18  HA  ALA A   4      15.057 -10.316  23.517  0.00  0.00      A     
ATOM     19  CB  ALA A   4      14.575 -12.233  24.358  0.00  0.00      A     
ATOM     20  HB1 ALA A   4      13.626 -12.257  23.828  0.00  0.00      A     
ATOM     21  HB2 ALA A   4      14.420 -11.897  25.378  0.00  0.00      A     
ATOM     22  HB3 ALA A   4      14.990 -13.242  24.380  0.00  0.00      A     
ATOM     23  C   ALA A   4      16.803 -11.041  24.520  0.00  0.00      A     
ATOM     24  O   ALA A   4      16.674 -10.541  25.640  0.00  0.00      A     
ATOM     25  N   ALA A   5      17.999 -11.392  24.020  0.00  0.00      A     
ATOM     26  HN  ALA A   5      18.028 -11.726  23.064  0.00  0.00      A     
ATOM     27  CA  ALA A   5      19.224 -11.476  24.829  0.00  0.00      A     
ATOM     28  HA  ALA A   5      19.071 -10.917  25.753  0.00  0.00      A     
ATOM     29  CB  ALA A   5      19.411 -12.950  25.205  0.00  0.00      A     
ATOM     30  HB1 ALA A   5      18.487 -13.346  25.618  0.00  0.00      A     
ATOM     31  HB2 ALA A   5      20.177 -13.043  25.972  0.00  0.00      A     
ATOM     32  HB3 ALA A   5      19.693 -13.535  24.329  0.00  0.00      A     
ATOM     33  C   ALA A   5      20.517 -10.895  24.205  0.00  0.00      A     
ATOM     34  O   ALA A   5      21.510 -10.739  24.930  0.00  0.00      A     
ATOM     35  N   VAL A   6      20.538 -10.555  22.906  0.00  0.00      A     
ATOM     36  HN  VAL A   6      19.722 -10.792  22.347  0.00  0.00      A     
ATOM     37  CA  VAL A   6      21.719  -9.962  22.212  0.00  0.00      A     
ATOM     38  HA  VAL A   6      22.318  -9.446  22.959  0.00  0.00      A     
ATOM     39  CB  VAL A   6      22.637 -11.037  21.589  0.00  0.00      A     
ATOM     40  HB  VAL A   6      23.510 -10.545  21.177  0.00  0.00      A     
ATOM     41  CG1 VAL A   6      23.174 -12.041  22.599  0.00  0.00      A     
ATOM     42 HG11 VAL A   6      23.714 -11.525  23.390  0.00  0.00      A     
ATOM     43 HG12 VAL A   6      23.857 -12.731  22.103  0.00  0.00      A     
ATOM     44 HG13 VAL A   6      22.349 -12.610  23.019  0.00  0.00      A     
ATOM     45  CG2 VAL A   6      21.940 -11.830  20.489  0.00  0.00      A     
ATOM     46 HG21 VAL A   6      21.086 -12.355  20.911  0.00  0.00      A     
ATOM     47 HG22 VAL A   6      22.626 -12.564  20.069  0.00  0.00      A     
ATOM     48 HG23 VAL A   6      21.608 -11.163  19.699  0.00  0.00      A     
ATOM     49  C   VAL A   6      21.387  -8.867  21.177  0.00  0.00      A     
ATOM     50  O   VAL A   6      22.206  -8.536  20.322  0.00  0.00      A     
ATOM     51  N   SER A   7      20.187  -8.289  21.258  0.00  0.00      A     
ATOM     52  HN  SER A   7      19.582  -8.649  21.984  0.00  0.00      A     
ATOM     53  CA  SER A   7      19.697  -7.088  20.531  0.00  0.00      A     
ATOM     54  HA  SER A   7      20.530  -6.416  20.328  0.00  0.00      A     
ATOM     55  CB  SER A   7      19.092  -7.493  19.178  0.00  0.00      A     
ATOM     56  HB1 SER A   7      18.246  -8.158  19.334  0.00  0.00      A     
ATOM     57  HB2 SER A   7      19.839  -8.035  18.600  0.00  0.00      A     
ATOM     58  OG  SER A   7      18.684  -6.341  18.460  0.00  0.00      A     
ATOM     59  HG1 SER A   7      19.131  -6.326  17.587  0.00  0.00      A     
ATOM     60  C   SER A   7      18.712  -6.320  21.445  0.00  0.00      A     
ATOM     61  O   SER A   7      19.013  -6.191  22.633  0.00  0.00      A     
ATOM     62  N   PHE A   8      17.536  -5.870  20.993  0.00  0.00      A     
ATOM     63  HN  PHE A   8      17.376  -6.005  20.000  0.00  0.00      A     
ATOM     64  CA  PHE A   8      16.372  -5.705  21.895  0.00  0.00      A     
ATOM     65  HA  PHE A   8      16.391  -6.530  22.610  0.00  0.00      A     
ATOM     66  CB  PHE A   8      16.464  -4.394  22.699  0.00  0.00      A     
ATOM     67  HB1 PHE A   8      16.238  -3.547  22.051  0.00  0.00      A     
ATOM     68  HB2 PHE A   8      17.475  -4.251  23.079  0.00  0.00      A     
ATOM     69  CG  PHE A   8      15.521  -4.407  23.887  0.00  0.00      A     
ATOM     70  CD1 PHE A   8      14.294  -3.718  23.836  0.00  0.00      A     
ATOM     71  HD1 PHE A   8      14.037  -3.125  22.970  0.00  0.00      A     
ATOM     72  CE1 PHE A   8      13.381  -3.828  24.900  0.00  0.00      A     
ATOM     73  HE1 PHE A   8      12.432  -3.311  24.855  0.00  0.00      A     
ATOM     74  CZ  PHE A   8      13.687  -4.634  26.010  0.00  0.00      A     
ATOM     75  HZ  PHE A   8      12.977  -4.730  26.818  0.00  0.00      A     
ATOM     76  CE2 PHE A   8      14.916  -5.312  26.071  0.00  0.00      A     
ATOM     77  HE2 PHE A   8      15.151  -5.933  26.926  0.00  0.00      A     
ATOM     78  CD2 PHE A   8      15.834  -5.192  25.013  0.00  0.00      A     
ATOM     79  HD2 PHE A   8      16.773  -5.728  25.057  0.00  0.00      A     
ATOM     80  C   PHE A   8      14.992  -5.784  21.214  0.00  0.00      A     
ATOM     81  O   PHE A   8      14.093  -6.450  21.731  0.00  0.00      A     
ATOM     82  N   ALA A   9      14.833  -5.160  20.042  0.00  0.00      A     
ATOM     83  HN  ALA A   9      15.627  -4.655  19.682  0.00  0.00      A     
ATOM     84  CA  ALA A   9      13.537  -4.956  19.372  0.00  0.00      A     
ATOM     85  HA  ALA A   9      12.761  -5.432  19.966  0.00  0.00      A     
ATOM     86  CB  ALA A   9      13.253  -3.446  19.371  0.00  0.00      A     
ATOM     87  HB1 ALA A   9      13.286  -3.063  20.392  0.00  0.00      A     
ATOM     88  HB2 ALA A   9      12.257  -3.257  18.968  0.00  0.00      A     
ATOM     89  HB3 ALA A   9      13.990  -2.923  18.761  0.00  0.00      A     
ATOM     90  C   ALA A   9      13.425  -5.608  17.970  0.00  0.00      A     
ATOM     91  O   ALA A   9      12.591  -5.224  17.146  0.00  0.00      A     
ATOM     92  N   LYS A  10      14.276  -6.602  17.679  0.00  0.00      A     
ATOM     93  HN  LYS A  10      14.900  -6.911  18.422  0.00  0.00      A     
ATOM     94  CA  LYS A  10      14.377  -7.293  16.377  0.00  0.00      A     
ATOM     95  HA  LYS A  10      14.570  -6.532  15.622  0.00  0.00      A     
ATOM     96  CB  LYS A  10      15.596  -8.230  16.428  0.00  0.00      A     
ATOM     97  HB1 LYS A  10      15.323  -9.166  16.920  0.00  0.00      A     
ATOM     98  HB2 LYS A  10      16.373  -7.747  17.024  0.00  0.00      A     
ATOM     99  CG  LYS A  10      16.195  -8.522  15.045  0.00  0.00      A     
ATOM    100  HG1 LYS A  10      16.367  -7.581  14.521  0.00  0.00      A     
ATOM    101  HG2 LYS A  10      15.511  -9.140  14.462  0.00  0.00      A     
ATOM    102  CD  LYS A  10      17.531  -9.251  15.218  0.00  0.00      A     
ATOM    103  HD1 LYS A  10      17.342 -10.209  15.703  0.00  0.00      A     
ATOM    104  HD2 LYS A  10      18.179  -8.657  15.862  0.00  0.00      A     
ATOM    105  CE  LYS A  10      18.235  -9.475  13.876  0.00  0.00      A     
ATOM    106  HE1 LYS A  10      18.359  -8.512  13.373  0.00  0.00      A     
ATOM    107  HE2 LYS A  10      17.605 -10.110  13.245  0.00  0.00      A     
ATOM    108  NZ  LYS A  10      19.557 -10.113  14.077  0.00  0.00      A     
ATOM    109  HZ1 LYS A  10      19.438 -11.036  14.487  0.00  0.00      A     
ATOM    110  HZ2 LYS A  10      20.155  -9.563  14.687  0.00  0.00      A     
ATOM    111  HZ3 LYS A  10      20.044 -10.247  13.192  0.00  0.00      A     
ATOM    112  C   LYS A  10      13.097  -8.005  15.907  0.00  0.00      A     
ATOM    113  O   LYS A  10      12.964  -8.266  14.716  0.00  0.00      A     
ATOM    114  N   ASP A  11      12.108  -8.215  16.777  0.00  0.00      A     
ATOM    115  HN  ASP A  11      12.298  -8.011  17.746  0.00  0.00      A     
ATOM    116  CA  ASP A  11      10.770  -8.717  16.407  0.00  0.00      A     
ATOM    117  HA  ASP A  11      10.889  -9.698  15.943  0.00  0.00      A     
ATOM    118  CB  ASP A  11       9.907  -8.878  17.672  0.00  0.00      A     
ATOM    119  HB1 ASP A  11       8.968  -8.341  17.533  0.00  0.00      A     
ATOM    120  HB2 ASP A  11      10.407  -8.429  18.532  0.00  0.00      A     
ATOM    121  CG  ASP A  11       9.601 -10.346  17.987  0.00  0.00      A     
ATOM    122  OD1 ASP A  11       8.406 -10.717  18.044  0.00  0.00      A     
ATOM    123  OD2 ASP A  11      10.559 -11.111  18.229  0.00  0.00      A     
ATOM    124  C   ASP A  11      10.048  -7.829  15.370  0.00  0.00      A     
ATOM    125  O   ASP A  11       9.426  -8.343  14.442  0.00  0.00      A     
ATOM    126  N   PHE A  12      10.194  -6.500  15.454  0.00  0.00      A     
ATOM    127  HN  PHE A  12      10.734  -6.123  16.224  0.00  0.00      A     
ATOM    128  CA  PHE A  12       9.687  -5.576  14.426  0.00  0.00      A     
ATOM    129  HA  PHE A  12       8.629  -5.784  14.257  0.00  0.00      A     
ATOM    130  CB  PHE A  12       9.811  -4.129  14.926  0.00  0.00      A     
ATOM    131  HB1 PHE A  12       9.586  -3.454  14.099  0.00  0.00      A     
ATOM    132  HB2 PHE A  12      10.843  -3.937  15.227  0.00  0.00      A     
ATOM    133  CG  PHE A  12       8.880  -3.788  16.076  0.00  0.00      A     
ATOM    134  CD1 PHE A  12       7.565  -3.354  15.814  0.00  0.00      A     
ATOM    135  HD1 PHE A  12       7.213  -3.271  14.795  0.00  0.00      A     
ATOM    136  CE1 PHE A  12       6.708  -3.012  16.877  0.00  0.00      A     
ATOM    137  HE1 PHE A  12       5.702  -2.667  16.676  0.00  0.00      A     
ATOM    138  CZ  PHE A  12       7.158  -3.118  18.204  0.00  0.00      A     
ATOM    139  HZ  PHE A  12       6.503  -2.856  19.023  0.00  0.00      A     
ATOM    140  CE2 PHE A  12       8.467  -3.552  18.469  0.00  0.00      A     
ATOM    141  HE2 PHE A  12       8.815  -3.615  19.491  0.00  0.00      A     
ATOM    142  CD2 PHE A  12       9.326  -3.886  17.407  0.00  0.00      A     
ATOM    143  HD2 PHE A  12      10.335  -4.205  17.620  0.00  0.00      A     
ATOM    144  C   PHE A  12      10.385  -5.752  13.062  0.00  0.00      A     
ATOM    145  O   PHE A  12       9.746  -5.625  12.017  0.00  0.00      A     
ATOM    146  N   LEU A  13      11.674  -6.116  13.054  0.00  0.00      A     
ATOM    147  HN  LEU A  13      12.121  -6.265  13.948  0.00  0.00      A     
ATOM    148  CA  LEU A  13      12.407  -6.496  11.839  0.00  0.00      A     
ATOM    149  HA  LEU A  13      12.124  -5.797  11.051  0.00  0.00      A     
ATOM    150  CB  LEU A  13      13.919  -6.342  12.101  0.00  0.00      A     
ATOM    151  HB1 LEU A  13      14.218  -7.050  12.873  0.00  0.00      A     
ATOM    152  HB2 LEU A  13      14.102  -5.336  12.482  0.00  0.00      A     
ATOM    153  CG  LEU A  13      14.821  -6.569  10.872  0.00  0.00      A     
ATOM    154  HG  LEU A  13      14.689  -7.584  10.500  0.00  0.00      A     
ATOM    155  CD1 LEU A  13      14.537  -5.579   9.744  0.00  0.00      A     
ATOM    156 HD11 LEU A  13      14.613  -4.556  10.112  0.00  0.00      A     
ATOM    157 HD12 LEU A  13      13.540  -5.757   9.346  0.00  0.00      A     
ATOM    158 HD13 LEU A  13      15.257  -5.727   8.940  0.00  0.00      A     
ATOM    159  CD2 LEU A  13      16.279  -6.391  11.284  0.00  0.00      A     
ATOM    160 HD21 LEU A  13      16.522  -7.116  12.059  0.00  0.00      A     
ATOM    161 HD22 LEU A  13      16.440  -5.376  11.648  0.00  0.00      A     
ATOM    162 HD23 LEU A  13      16.925  -6.571  10.424  0.00  0.00      A     
ATOM    163  C   LEU A  13      12.033  -7.904  11.331  0.00  0.00      A     
ATOM    164  O   LEU A  13      11.926  -8.088  10.124  0.00  0.00      A     
ATOM    165  N   ALA A  14      11.761  -8.872  12.212  0.00  0.00      A     
ATOM    166  HN  ALA A  14      11.930  -8.676  13.192  0.00  0.00      A     
ATOM    167  CA  ALA A  14      11.244 -10.201  11.856  0.00  0.00      A     
ATOM    168  HA  ALA A  14      11.898 -10.637  11.099  0.00  0.00      A     
ATOM    169  CB  ALA A  14      11.311 -11.087  13.107  0.00  0.00      A     
ATOM    170  HB1 ALA A  14      10.630 -10.713  13.872  0.00  0.00      A     
ATOM    171  HB2 ALA A  14      12.327 -11.093  13.505  0.00  0.00      A     
ATOM    172  HB3 ALA A  14      11.026 -12.107  12.849  0.00  0.00      A     
ATOM    173  C   ALA A  14       9.820 -10.161  11.251  0.00  0.00      A     
ATOM    174  O   ALA A  14       9.574 -10.763  10.205  0.00  0.00      A     
ATOM    175  N   GLY A  15       8.909  -9.362  11.821  0.00  0.00      A     
ATOM    176  HN  GLY A  15       9.136  -8.950  12.723  0.00  0.00      A     
ATOM    177  CA  GLY A  15       7.641  -8.978  11.173  0.00  0.00      A     
ATOM    178  HA1 GLY A  15       7.086  -8.321  11.842  0.00  0.00      A     
ATOM    179  HA2 GLY A  15       7.043  -9.870  10.983  0.00  0.00      A     
ATOM    180  C   GLY A  15       7.850  -8.239   9.843  0.00  0.00      A     
ATOM    181  O   GLY A  15       7.151  -8.494   8.864  0.00  0.00      A     
ATOM    182  N   GLY A  16       8.886  -7.397   9.768  0.00  0.00      A     
ATOM    183  HN  GLY A  16       9.360  -7.158  10.632  0.00  0.00      A     
ATOM    184  CA  GLY A  16       9.422  -6.844   8.518  0.00  0.00      A     
ATOM    185  HA1 GLY A  16      10.298  -6.239   8.753  0.00  0.00      A     
ATOM    186  HA2 GLY A  16       8.670  -6.199   8.064  0.00  0.00      A     
ATOM    187  C   GLY A  16       9.848  -7.897   7.482  0.00  0.00      A     
ATOM    188  O   GLY A  16       9.509  -7.751   6.314  0.00  0.00      A     
ATOM    189  N   VAL A  17      10.533  -8.977   7.883  0.00  0.00      A     
ATOM    190  HN  VAL A  17      10.822  -9.000   8.856  0.00  0.00      A     
ATOM    191  CA  VAL A  17      10.897 -10.122   7.009  0.00  0.00      A     
ATOM    192  HA  VAL A  17      11.374  -9.734   6.113  0.00  0.00      A     
ATOM    193  CB  VAL A  17      11.901 -11.089   7.677  0.00  0.00      A     
ATOM    194  HB  VAL A  17      11.529 -11.389   8.654  0.00  0.00      A     
ATOM    195  CG1 VAL A  17      12.152 -12.355   6.848  0.00  0.00      A     
ATOM    196 HG11 VAL A  17      12.936 -12.954   7.311  0.00  0.00      A     
ATOM    197 HG12 VAL A  17      12.455 -12.092   5.834  0.00  0.00      A     
ATOM    198 HG13 VAL A  17      11.252 -12.970   6.808  0.00  0.00      A     
ATOM    199  CG2 VAL A  17      13.267 -10.417   7.857  0.00  0.00      A     
ATOM    200 HG21 VAL A  17      13.697 -10.169   6.887  0.00  0.00      A     
ATOM    201 HG22 VAL A  17      13.941 -11.093   8.383  0.00  0.00      A     
ATOM    202 HG23 VAL A  17      13.171  -9.509   8.447  0.00  0.00      A     
ATOM    203  C   VAL A  17       9.667 -10.890   6.530  0.00  0.00      A     
ATOM    204  O   VAL A  17       9.540 -11.117   5.330  0.00  0.00      A     
ATOM    205  N   ALA A  18       8.717 -11.201   7.417  0.00  0.00      A     
ATOM    206  HN  ALA A  18       8.902 -11.015   8.398  0.00  0.00      A     
ATOM    207  CA  ALA A  18       7.421 -11.791   7.057  0.00  0.00      A     
ATOM    208  HA  ALA A  18       7.590 -12.775   6.618  0.00  0.00      A     
ATOM    209  CB  ALA A  18       6.618 -11.971   8.352  0.00  0.00      A     
ATOM    210  HB1 ALA A  18       5.699 -12.519   8.141  0.00  0.00      A     
ATOM    211  HB2 ALA A  18       6.361 -11.004   8.782  0.00  0.00      A     
ATOM    212  HB3 ALA A  18       7.206 -12.531   9.079  0.00  0.00      A     
ATOM    213  C   ALA A  18       6.646 -10.945   6.019  0.00  0.00      A     
ATOM    214  O   ALA A  18       6.159 -11.446   5.001  0.00  0.00      A     
ATOM    215  N   ALA A  19       6.595  -9.628   6.229  0.00  0.00      A     
ATOM    216  HN  ALA A  19       6.956  -9.274   7.110  0.00  0.00      A     
ATOM    217  CA  ALA A  19       6.032  -8.670   5.282  0.00  0.00      A     
ATOM    218  HA  ALA A  19       5.048  -9.025   4.977  0.00  0.00      A     
ATOM    219  CB  ALA A  19       5.833  -7.355   6.042  0.00  0.00      A     
ATOM    220  HB1 ALA A  19       6.790  -6.991   6.414  0.00  0.00      A     
ATOM    221  HB2 ALA A  19       5.174  -7.523   6.896  0.00  0.00      A     
ATOM    222  HB3 ALA A  19       5.381  -6.607   5.396  0.00  0.00      A     
ATOM    223  C   ALA A  19       6.863  -8.504   3.985  0.00  0.00      A     
ATOM    224  O   ALA A  19       6.280  -8.304   2.921  0.00  0.00      A     
ATOM    225  N   ALA A  20       8.192  -8.627   4.018  0.00  0.00      A     
ATOM    226  HN  ALA A  20       8.639  -8.722   4.925  0.00  0.00      A     
ATOM    227  CA  ALA A  20       9.062  -8.573   2.837  0.00  0.00      A     
ATOM    228  HA  ALA A  20       8.764  -7.725   2.221  0.00  0.00      A     
ATOM    229  CB  ALA A  20      10.499  -8.327   3.301  0.00  0.00      A     
ATOM    230  HB1 ALA A  20      11.159  -8.251   2.437  0.00  0.00      A     
ATOM    231  HB2 ALA A  20      10.834  -9.151   3.929  0.00  0.00      A     
ATOM    232  HB3 ALA A  20      10.555  -7.398   3.869  0.00  0.00      A     
ATOM    233  C   ALA A  20       8.975  -9.829   1.946  0.00  0.00      A     
ATOM    234  O   ALA A  20       8.754  -9.702   0.741  0.00  0.00      A     
ATOM    235  N   ILE A  21       9.058 -11.043   2.506  0.00  0.00      A     
ATOM    236  HN  ILE A  21       9.253 -11.106   3.502  0.00  0.00      A     
ATOM    237  CA  ILE A  21       8.819 -12.288   1.743  0.00  0.00      A     
ATOM    238  HA  ILE A  21       9.469 -12.255   0.867  0.00  0.00      A     
ATOM    239  CB  ILE A  21       9.233 -13.538   2.552  0.00  0.00      A     
ATOM    240  HB  ILE A  21      10.204 -13.321   3.004  0.00  0.00      A     
ATOM    241  CG2 ILE A  21       8.250 -13.855   3.687  0.00  0.00      A     
ATOM    242 HG21 ILE A  21       8.684 -14.611   4.339  0.00  0.00      A     
ATOM    243 HG22 ILE A  21       7.303 -14.224   3.291  0.00  0.00      A     
ATOM    244 HG23 ILE A  21       8.074 -12.968   4.286  0.00  0.00      A     
ATOM    245  CG1 ILE A  21       9.423 -14.754   1.620  0.00  0.00      A     
ATOM    246 HG11 ILE A  21      10.081 -14.466   0.799  0.00  0.00      A     
ATOM    247 HG12 ILE A  21       8.462 -15.049   1.197  0.00  0.00      A     
ATOM    248  CD  ILE A  21      10.050 -15.973   2.311  0.00  0.00      A     
ATOM    249  HD1 ILE A  21      10.980 -15.685   2.804  0.00  0.00      A     
ATOM    250  HD2 ILE A  21      10.270 -16.738   1.567  0.00  0.00      A     
ATOM    251  HD3 ILE A  21       9.361 -16.393   3.044  0.00  0.00      A     
ATOM    252  C   ILE A  21       7.381 -12.362   1.199  0.00  0.00      A     
ATOM    253  O   ILE A  21       7.170 -12.808   0.076  0.00  0.00      A     
ATOM    254  N   SER A  22       6.406 -11.778   1.911  0.00  0.00      A     
ATOM    255  HN  SER A  22       6.625 -11.511   2.863  0.00  0.00      A     
ATOM    256  CA  SER A  22       5.048 -11.516   1.389  0.00  0.00      A     
ATOM    257  HA  SER A  22       4.613 -12.460   1.057  0.00  0.00      A     
ATOM    258  CB  SER A  22       4.141 -10.940   2.479  0.00  0.00      A     
ATOM    259  HB1 SER A  22       3.180 -10.668   2.043  0.00  0.00      A     
ATOM    260  HB2 SER A  22       4.583 -10.044   2.906  0.00  0.00      A     
ATOM    261  OG  SER A  22       3.929 -11.886   3.500  0.00  0.00      A     
ATOM    262  HG1 SER A  22       4.724 -11.923   4.064  0.00  0.00      A     
ATOM    263  C   SER A  22       5.025 -10.555   0.190  0.00  0.00      A     
ATOM    264  O   SER A  22       4.441 -10.872  -0.843  0.00  0.00      A     
ATOM    265  N   LYS A  23       5.693  -9.392   0.287  0.00  0.00      A     
ATOM    266  HN  LYS A  23       6.133  -9.194   1.181  0.00  0.00      A     
ATOM    267  CA  LYS A  23       5.878  -8.397  -0.807  0.00  0.00      A     
ATOM    268  HA  LYS A  23       4.907  -8.137  -1.220  0.00  0.00      A     
ATOM    269  CB  LYS A  23       6.489  -7.107  -0.229  0.00  0.00      A     
ATOM    270  HB1 LYS A  23       6.820  -6.455  -1.039  0.00  0.00      A     
ATOM    271  HB2 LYS A  23       7.360  -7.381   0.366  0.00  0.00      A     
ATOM    272  CG  LYS A  23       5.472  -6.336   0.637  0.00  0.00      A     
ATOM    273  HG1 LYS A  23       4.876  -7.048   1.208  0.00  0.00      A     
ATOM    274  HG2 LYS A  23       4.786  -5.790  -0.012  0.00  0.00      A     
ATOM    275  CD  LYS A  23       6.145  -5.354   1.614  0.00  0.00      A     
ATOM    276  HD1 LYS A  23       6.256  -4.371   1.153  0.00  0.00      A     
ATOM    277  HD2 LYS A  23       7.141  -5.722   1.867  0.00  0.00      A     
ATOM    278  CE  LYS A  23       5.363  -5.258   2.930  0.00  0.00      A     
ATOM    279  HE1 LYS A  23       6.012  -4.813   3.684  0.00  0.00      A     
ATOM    280  HE2 LYS A  23       5.138  -6.277   3.262  0.00  0.00      A     
ATOM    281  NZ  LYS A  23       4.109  -4.475   2.821  0.00  0.00      A     
ATOM    282  HZ1 LYS A  23       3.550  -4.556   3.671  0.00  0.00      A     
ATOM    283  HZ2 LYS A  23       3.517  -4.800   2.058  0.00  0.00      A     
ATOM    284  HZ3 LYS A  23       4.278  -3.481   2.720  0.00  0.00      A     
ATOM    285  C   LYS A  23       6.696  -8.919  -2.005  0.00  0.00      A     
ATOM    286  O   LYS A  23       6.581  -8.377  -3.104  0.00  0.00      A     
ATOM    287  N   THR A  24       7.466  -9.986  -1.792  0.00  0.00      A     
ATOM    288  HN  THR A  24       7.549 -10.286  -0.831  0.00  0.00      A     
ATOM    289  CA  THR A  24       8.200 -10.751  -2.826  0.00  0.00      A     
ATOM    290  HA  THR A  24       8.529 -10.072  -3.606  0.00  0.00      A     
ATOM    291  CB  THR A  24       9.456 -11.423  -2.247  0.00  0.00      A     
ATOM    292  HB  THR A  24       9.167 -12.206  -1.550  0.00  0.00      A     
ATOM    293  CG2 THR A  24      10.367 -12.003  -3.324  0.00  0.00      A     
ATOM    294 HG21 THR A  24      10.633 -11.228  -4.041  0.00  0.00      A     
ATOM    295 HG22 THR A  24       9.867 -12.825  -3.835  0.00  0.00      A     
ATOM    296 HG23 THR A  24      11.273 -12.389  -2.856  0.00  0.00      A     
ATOM    297  OG1 THR A  24      10.230 -10.478  -1.547  0.00  0.00      A     
ATOM    298  HG1 THR A  24       9.718 -10.198  -0.775  0.00  0.00      A     
ATOM    299  C   THR A  24       7.327 -11.817  -3.494  0.00  0.00      A     
ATOM    300  O   THR A  24       7.298 -11.910  -4.718  0.00  0.00      A     
ATOM    301  N   ALA A  25       6.518 -12.557  -2.730  0.00  0.00      A     
ATOM    302  HN  ALA A  25       6.631 -12.514  -1.725  0.00  0.00      A     
ATOM    303  CA  ALA A  25       5.555 -13.527  -3.264  0.00  0.00      A     
ATOM    304  HA  ALA A  25       6.092 -14.249  -3.882  0.00  0.00      A     
ATOM    305  CB  ALA A  25       4.943 -14.280  -2.076  0.00  0.00      A     
ATOM    306  HB1 ALA A  25       4.414 -13.588  -1.420  0.00  0.00      A     
ATOM    307  HB2 ALA A  25       5.730 -14.780  -1.510  0.00  0.00      A     
ATOM    308  HB3 ALA A  25       4.246 -15.034  -2.443  0.00  0.00      A     
ATOM    309  C   ALA A  25       4.471 -12.882  -4.158  0.00  0.00      A     
ATOM    310  O   ALA A  25       4.149 -13.398  -5.226  0.00  0.00      A     
ATOM    311  N   VAL A  26       3.954 -11.704  -3.776  0.00  0.00      A     
ATOM    312  HN  VAL A  26       4.227 -11.358  -2.862  0.00  0.00      A     
ATOM    313  CA  VAL A  26       2.971 -10.930  -4.580  0.00  0.00      A     
ATOM    314  HA  VAL A  26       2.281 -11.651  -5.018  0.00  0.00      A     
ATOM    315  CB  VAL A  26       2.106  -9.975  -3.727  0.00  0.00      A     
ATOM    316  HB  VAL A  26       1.329  -9.549  -4.357  0.00  0.00      A     
ATOM    317  CG1 VAL A  26       1.379 -10.715  -2.602  0.00  0.00      A     
ATOM    318 HG11 VAL A  26       0.806 -11.545  -3.018  0.00  0.00      A     
ATOM    319 HG12 VAL A  26       0.694 -10.040  -2.092  0.00  0.00      A     
ATOM    320 HG13 VAL A  26       2.092 -11.108  -1.880  0.00  0.00      A     
ATOM    321  CG2 VAL A  26       2.903  -8.810  -3.143  0.00  0.00      A     
ATOM    322 HG21 VAL A  26       2.276  -8.225  -2.472  0.00  0.00      A     
ATOM    323 HG22 VAL A  26       3.267  -8.164  -3.942  0.00  0.00      A     
ATOM    324 HG23 VAL A  26       3.752  -9.207  -2.601  0.00  0.00      A     
ATOM    325  C   VAL A  26       3.562 -10.167  -5.779  0.00  0.00      A     
ATOM    326  O   VAL A  26       2.852  -9.369  -6.390  0.00  0.00      A     
ATOM    327  N   ALA A  27       4.826 -10.390  -6.164  0.00  0.00      A     
ATOM    328  HN  ALA A  27       5.378 -11.064  -5.646  0.00  0.00      A     
ATOM    329  CA  ALA A  27       5.438  -9.769  -7.352  0.00  0.00      A     
ATOM    330  HA  ALA A  27       5.591  -8.722  -7.116  0.00  0.00      A     
ATOM    331  CB  ALA A  27       6.842 -10.339  -7.559  0.00  0.00      A     
ATOM    332  HB1 ALA A  27       6.802 -11.385  -7.850  0.00  0.00      A     
ATOM    333  HB2 ALA A  27       7.415 -10.247  -6.638  0.00  0.00      A     
ATOM    334  HB3 ALA A  27       7.353  -9.774  -8.334  0.00  0.00      A     
ATOM    335  C   ALA A  27       4.572  -9.803  -8.646  0.00  0.00      A     
ATOM    336  O   ALA A  27       4.444  -8.754  -9.296  0.00  0.00      A     
ATOM    337  N   PRO A  28       3.881 -10.923  -8.985  0.00  0.00      A     
ATOM    338  CD  PRO A  28       4.017 -12.254  -8.395  0.00  0.00      A     
ATOM    339  HD1 PRO A  28       3.398 -12.321  -7.500  0.00  0.00      A     
ATOM    340  HD2 PRO A  28       5.047 -12.507  -8.153  0.00  0.00      A     
ATOM    341  CG  PRO A  28       3.484 -13.236  -9.432  0.00  0.00      A     
ATOM    342  HG1 PRO A  28       4.265 -13.469 -10.156  0.00  0.00      A     
ATOM    343  HG2 PRO A  28       3.105 -14.148  -8.968  0.00  0.00      A     
ATOM    344  CB  PRO A  28       2.376 -12.433 -10.100  0.00  0.00      A     
ATOM    345  HB1 PRO A  28       2.188 -12.779 -11.116  0.00  0.00      A     
ATOM    346  HB2 PRO A  28       1.467 -12.509  -9.499  0.00  0.00      A     
ATOM    347  CA  PRO A  28       2.903 -10.993 -10.082  0.00  0.00      A     
ATOM    348  HA  PRO A  28       3.442 -10.807 -11.002  0.00  0.00      A     
ATOM    349  C   PRO A  28       1.732  -9.998 -10.047  0.00  0.00      A     
ATOM    350  O   PRO A  28       1.069  -9.818 -11.063  0.00  0.00      A     
ATOM    351  N   ILE A  29       1.490  -9.325  -8.919  0.00  0.00      A     
ATOM    352  HN  ILE A  29       2.063  -9.553  -8.114  0.00  0.00      A     
ATOM    353  CA  ILE A  29       0.465  -8.272  -8.732  0.00  0.00      A     
ATOM    354  HA  ILE A  29       0.097  -7.979  -9.716  0.00  0.00      A     
ATOM    355  CB  ILE A  29      -0.763  -8.813  -7.955  0.00  0.00      A     
ATOM    356  HB  ILE A  29      -1.513  -8.021  -7.935  0.00  0.00      A     
ATOM    357  CG2 ILE A  29      -1.375 -10.013  -8.704  0.00  0.00      A     
ATOM    358 HG21 ILE A  29      -2.388 -10.199  -8.353  0.00  0.00      A     
ATOM    359 HG22 ILE A  29      -0.773 -10.909  -8.548  0.00  0.00      A     
ATOM    360 HG23 ILE A  29      -1.411  -9.814  -9.772  0.00  0.00      A     
ATOM    361  CG1 ILE A  29      -0.440  -9.214  -6.500  0.00  0.00      A     
ATOM    362 HG11 ILE A  29      -0.003  -8.359  -5.985  0.00  0.00      A     
ATOM    363 HG12 ILE A  29       0.292 -10.021  -6.505  0.00  0.00      A     
ATOM    364  CD  ILE A  29      -1.659  -9.686  -5.692  0.00  0.00      A     
ATOM    365  HD1 ILE A  29      -2.048 -10.620  -6.097  0.00  0.00      A     
ATOM    366  HD2 ILE A  29      -2.440  -8.926  -5.717  0.00  0.00      A     
ATOM    367  HD3 ILE A  29      -1.360  -9.865  -4.659  0.00  0.00      A     
ATOM    368  C   ILE A  29       1.069  -6.977  -8.142  0.00  0.00      A     
ATOM    369  O   ILE A  29       0.396  -6.165  -7.508  0.00  0.00      A     
ATOM    370  N   GLU A  30       2.371  -6.766  -8.366  0.00  0.00      A     
ATOM    371  HN  GLU A  30       2.871  -7.527  -8.813  0.00  0.00      A     
ATOM    372  CA  GLU A  30       3.167  -5.630  -7.859  0.00  0.00      A     
ATOM    373  HA  GLU A  30       2.505  -4.856  -7.477  0.00  0.00      A     
ATOM    374  CB  GLU A  30       4.017  -6.131  -6.681  0.00  0.00      A     
ATOM    375  HB1 GLU A  30       4.664  -6.926  -7.028  0.00  0.00      A     
ATOM    376  HB2 GLU A  30       3.336  -6.558  -5.943  0.00  0.00      A     
ATOM    377  CG  GLU A  30       4.862  -5.076  -5.958  0.00  0.00      A     
ATOM    378  HG1 GLU A  30       5.136  -5.476  -4.978  0.00  0.00      A     
ATOM    379  HG2 GLU A  30       4.246  -4.190  -5.787  0.00  0.00      A     
ATOM    380  CD  GLU A  30       6.155  -4.694  -6.694  0.00  0.00      A     
ATOM    381  OE1 GLU A  30       6.807  -5.543  -7.345  0.00  0.00      A     
ATOM    382  OE2 GLU A  30       6.563  -3.520  -6.595  0.00  0.00      A     
ATOM    383  C   GLU A  30       3.995  -4.952  -8.965  0.00  0.00      A     
ATOM    384  O   GLU A  30       3.801  -3.756  -9.197  0.00  0.00      A     
ATOM    385  N   ARG A  31       4.792  -5.702  -9.749  0.00  0.00      A     
ATOM    386  HN  ARG A  31       4.939  -6.676  -9.489  0.00  0.00      A     
ATOM    387  CA  ARG A  31       5.339  -5.207 -11.037  0.00  0.00      A     
ATOM    388  HA  ARG A  31       5.892  -4.285 -10.856  0.00  0.00      A     
ATOM    389  CB  ARG A  31       6.290  -6.257 -11.653  0.00  0.00      A     
ATOM    390  HB1 ARG A  31       5.710  -7.119 -11.987  0.00  0.00      A     
ATOM    391  HB2 ARG A  31       6.950  -6.618 -10.866  0.00  0.00      A     
ATOM    392  CG  ARG A  31       7.185  -5.769 -12.815  0.00  0.00      A     
ATOM    393  HG1 ARG A  31       7.805  -6.612 -13.122  0.00  0.00      A     
ATOM    394  HG2 ARG A  31       7.849  -4.985 -12.452  0.00  0.00      A     
ATOM    395  CD  ARG A  31       6.414  -5.239 -14.040  0.00  0.00      A     
ATOM    396  HD1 ARG A  31       6.024  -4.252 -13.807  0.00  0.00      A     
ATOM    397  HD2 ARG A  31       5.571  -5.899 -14.256  0.00  0.00      A     
ATOM    398  NE  ARG A  31       7.239  -5.093 -15.251  0.00  0.00      A     
ATOM    399  HE  ARG A  31       7.365  -4.163 -15.632  0.00  0.00      A     
ATOM    400  CZ  ARG A  31       7.631  -6.056 -16.038  0.00  0.00      A     
ATOM    401  NH1 ARG A  31       7.464  -7.295 -15.790  0.00  0.00      A     
ATOM    402 HH11 ARG A  31       7.741  -7.944 -16.506  0.00  0.00      A     
ATOM    403 HH12 ARG A  31       6.963  -7.593 -14.967  0.00  0.00      A     
ATOM    404  NH2 ARG A  31       8.203  -5.842 -17.158  0.00  0.00      A     
ATOM    405 HH21 ARG A  31       8.352  -6.654 -17.737  0.00  0.00      A     
ATOM    406 HH22 ARG A  31       8.285  -4.907 -17.545  0.00  0.00      A     
ATOM    407  C   ARG A  31       4.196  -4.847 -11.986  0.00  0.00      A     
ATOM    408  O   ARG A  31       4.135  -3.729 -12.491  0.00  0.00      A     
ATOM    409  N   VAL A  32       3.255  -5.777 -12.162  0.00  0.00      A     
ATOM    410  HN  VAL A  32       3.423  -6.672 -11.726  0.00  0.00      A     
ATOM    411  CA  VAL A  32       2.056  -5.619 -13.015  0.00  0.00      A     
ATOM    412  HA  VAL A  32       2.389  -5.480 -14.044  0.00  0.00      A     
ATOM    413  CB  VAL A  32       1.183  -6.891 -12.998  0.00  0.00      A     
ATOM    414  HB  VAL A  32       0.896  -7.121 -11.972  0.00  0.00      A     
ATOM    415  CG1 VAL A  32      -0.083  -6.734 -13.841  0.00  0.00      A     
ATOM    416 HG11 VAL A  32      -0.578  -7.698 -13.958  0.00  0.00      A     
ATOM    417 HG12 VAL A  32       0.167  -6.345 -14.829  0.00  0.00      A     
ATOM    418 HG13 VAL A  32      -0.773  -6.061 -13.336  0.00  0.00      A     
ATOM    419  CG2 VAL A  32       1.966  -8.075 -13.579  0.00  0.00      A     
ATOM    420 HG21 VAL A  32       2.304  -7.842 -14.589  0.00  0.00      A     
ATOM    421 HG22 VAL A  32       1.330  -8.960 -13.613  0.00  0.00      A     
ATOM    422 HG23 VAL A  32       2.827  -8.306 -12.954  0.00  0.00      A     
ATOM    423  C   VAL A  32       1.243  -4.365 -12.667  0.00  0.00      A     
ATOM    424  O   VAL A  32       0.858  -3.638 -13.579  0.00  0.00      A     
ATOM    425  N   LYS A  33       1.098  -4.014 -11.375  0.00  0.00      A     
ATOM    426  HN  LYS A  33       1.454  -4.651 -10.677  0.00  0.00      A     
ATOM    427  CA  LYS A  33       0.500  -2.730 -10.937  0.00  0.00      A     
ATOM    428  HA  LYS A  33      -0.549  -2.723 -11.237  0.00  0.00      A     
ATOM    429  CB  LYS A  33       0.584  -2.573  -9.403  0.00  0.00      A     
ATOM    430  HB1 LYS A  33       1.612  -2.356  -9.119  0.00  0.00      A     
ATOM    431  HB2 LYS A  33       0.312  -3.502  -8.910  0.00  0.00      A     
ATOM    432  CG  LYS A  33      -0.348  -1.438  -8.931  0.00  0.00      A     
ATOM    433  HG1 LYS A  33      -1.373  -1.772  -9.071  0.00  0.00      A     
ATOM    434  HG2 LYS A  33      -0.201  -0.558  -9.553  0.00  0.00      A     
ATOM    435  CD  LYS A  33      -0.187  -1.004  -7.466  0.00  0.00      A     
ATOM    436  HD1 LYS A  33      -0.480  -1.833  -6.827  0.00  0.00      A     
ATOM    437  HD2 LYS A  33      -0.880  -0.184  -7.268  0.00  0.00      A     
ATOM    438  CE  LYS A  33       1.238  -0.564  -7.097  0.00  0.00      A     
ATOM    439  HE1 LYS A  33       1.944  -1.340  -7.410  0.00  0.00      A     
ATOM    440  HE2 LYS A  33       1.301  -0.481  -6.009  0.00  0.00      A     
ATOM    441  NZ  LYS A  33       1.583   0.740  -7.712  0.00  0.00      A     
ATOM    442  HZ1 LYS A  33       1.371   0.782  -8.708  0.00  0.00      A     
ATOM    443  HZ2 LYS A  33       2.547   1.004  -7.587  0.00  0.00      A     
ATOM    444  HZ3 LYS A  33       1.030   1.506  -7.318  0.00  0.00      A     
ATOM    445  C   LYS A  33       1.161  -1.517 -11.605  0.00  0.00      A     
ATOM    446  O   LYS A  33       0.492  -0.728 -12.272  0.00  0.00      A     
ATOM    447  N   LEU A  34       2.474  -1.398 -11.407  0.00  0.00      A     
ATOM    448  HN  LEU A  34       2.923  -2.157 -10.912  0.00  0.00      A     
ATOM    449  CA  LEU A  34       3.312  -0.286 -11.865  0.00  0.00      A     
ATOM    450  HA  LEU A  34       2.871   0.657 -11.540  0.00  0.00      A     
ATOM    451  CB  LEU A  34       4.702  -0.445 -11.221  0.00  0.00      A     
ATOM    452  HB1 LEU A  34       5.384   0.285 -11.659  0.00  0.00      A     
ATOM    453  HB2 LEU A  34       5.075  -1.439 -11.463  0.00  0.00      A     
ATOM    454  CG  LEU A  34       4.716  -0.279  -9.690  0.00  0.00      A     
ATOM    455  HG  LEU A  34       3.921  -0.870  -9.235  0.00  0.00      A     
ATOM    456  CD1 LEU A  34       6.051  -0.754  -9.132  0.00  0.00      A     
ATOM    457 HD11 LEU A  34       6.863  -0.171  -9.564  0.00  0.00      A     
ATOM    458 HD12 LEU A  34       6.184  -1.809  -9.369  0.00  0.00      A     
ATOM    459 HD13 LEU A  34       6.059  -0.647  -8.047  0.00  0.00      A     
ATOM    460  CD2 LEU A  34       4.552   1.180  -9.271  0.00  0.00      A     
ATOM    461 HD21 LEU A  34       4.594   1.261  -8.186  0.00  0.00      A     
ATOM    462 HD22 LEU A  34       3.608   1.580  -9.637  0.00  0.00      A     
ATOM    463 HD23 LEU A  34       5.365   1.767  -9.695  0.00  0.00      A     
ATOM    464  C   LEU A  34       3.407  -0.200 -13.397  0.00  0.00      A     
ATOM    465  O   LEU A  34       3.361   0.896 -13.943  0.00  0.00      A     
ATOM    466  N   LEU A  35       3.468  -1.338 -14.092  0.00  0.00      A     
ATOM    467  HN  LEU A  35       3.539  -2.206 -13.573  0.00  0.00      A     
ATOM    468  CA  LEU A  35       3.423  -1.394 -15.557  0.00  0.00      A     
ATOM    469  HA  LEU A  35       4.189  -0.719 -15.942  0.00  0.00      A     
ATOM    470  CB  LEU A  35       3.783  -2.825 -15.988  0.00  0.00      A     
ATOM    471  HB1 LEU A  35       3.071  -3.519 -15.541  0.00  0.00      A     
ATOM    472  HB2 LEU A  35       4.771  -3.060 -15.593  0.00  0.00      A     
ATOM    473  CG  LEU A  35       3.796  -3.058 -17.509  0.00  0.00      A     
ATOM    474  HG  LEU A  35       2.779  -2.982 -17.893  0.00  0.00      A     
ATOM    475  CD1 LEU A  35       4.692  -2.095 -18.286  0.00  0.00      A     
ATOM    476 HD11 LEU A  35       4.351  -1.069 -18.164  0.00  0.00      A     
ATOM    477 HD12 LEU A  35       4.655  -2.337 -19.347  0.00  0.00      A     
ATOM    478 HD13 LEU A  35       5.721  -2.178 -17.938  0.00  0.00      A     
ATOM    479  CD2 LEU A  35       4.315  -4.465 -17.778  0.00  0.00      A     
ATOM    480 HD21 LEU A  35       3.732  -5.195 -17.218  0.00  0.00      A     
ATOM    481 HD22 LEU A  35       5.362  -4.540 -17.488  0.00  0.00      A     
ATOM    482 HD23 LEU A  35       4.226  -4.672 -18.841  0.00  0.00      A     
ATOM    483  C   LEU A  35       2.074  -0.912 -16.134  0.00  0.00      A     
ATOM    484  O   LEU A  35       2.055  -0.020 -16.979  0.00  0.00      A     
ATOM    485  N   LEU A  36       0.939  -1.423 -15.641  0.00  0.00      A     
ATOM    486  HN  LEU A  36       1.006  -2.144 -14.930  0.00  0.00      A     
ATOM    487  CA  LEU A  36      -0.404  -0.981 -16.068  0.00  0.00      A     
ATOM    488  HA  LEU A  36      -0.475  -1.084 -17.151  0.00  0.00      A     
ATOM    489  CB  LEU A  36      -1.455  -1.908 -15.427  0.00  0.00      A     
ATOM    490  HB1 LEU A  36      -2.447  -1.546 -15.698  0.00  0.00      A     
ATOM    491  HB2 LEU A  36      -1.355  -1.834 -14.343  0.00  0.00      A     
ATOM    492  CG  LEU A  36      -1.369  -3.397 -15.829  0.00  0.00      A     
ATOM    493  HG  LEU A  36      -0.352  -3.764 -15.723  0.00  0.00      A     
ATOM    494  CD1 LEU A  36      -2.281  -4.227 -14.930  0.00  0.00      A     
ATOM    495 HD11 LEU A  36      -3.308  -3.900 -15.039  0.00  0.00      A     
ATOM    496 HD12 LEU A  36      -1.974  -4.102 -13.892  0.00  0.00      A     
ATOM    497 HD13 LEU A  36      -2.204  -5.279 -15.200  0.00  0.00      A     
ATOM    498  CD2 LEU A  36      -1.799  -3.653 -17.268  0.00  0.00      A     
ATOM    499 HD21 LEU A  36      -2.799  -3.266 -17.434  0.00  0.00      A     
ATOM    500 HD22 LEU A  36      -1.779  -4.722 -17.471  0.00  0.00      A     
ATOM    501 HD23 LEU A  36      -1.105  -3.158 -17.940  0.00  0.00      A     
ATOM    502  C   LEU A  36      -0.679   0.517 -15.762  0.00  0.00      A     
ATOM    503  O   LEU A  36      -1.376   1.206 -16.515  0.00  0.00      A     
ATOM    504  N   GLN A  37      -0.058   1.061 -14.709  0.00  0.00      A     
ATOM    505  HN  GLN A  37       0.466   0.439 -14.105  0.00  0.00      A     
ATOM    506  CA  GLN A  37      -0.037   2.502 -14.400  0.00  0.00      A     
ATOM    507  HA  GLN A  37      -1.062   2.872 -14.405  0.00  0.00      A     
ATOM    508  CB  GLN A  37       0.523   2.724 -12.982  0.00  0.00      A     
ATOM    509  HB1 GLN A  37       0.821   3.765 -12.858  0.00  0.00      A     
ATOM    510  HB2 GLN A  37       1.402   2.100 -12.834  0.00  0.00      A     
ATOM    511  CG  GLN A  37      -0.531   2.406 -11.914  0.00  0.00      A     
ATOM    512  HG1 GLN A  37      -0.970   1.435 -12.112  0.00  0.00      A     
ATOM    513  HG2 GLN A  37      -1.329   3.144 -11.975  0.00  0.00      A     
ATOM    514  CD  GLN A  37       0.041   2.384 -10.503  0.00  0.00      A     
ATOM    515  OE1 GLN A  37       0.993   1.686 -10.183  0.00  0.00      A     
ATOM    516  NE2 GLN A  37      -0.527   3.118  -9.585  0.00  0.00      A     
ATOM    517 HE21 GLN A  37      -1.240   3.783  -9.861  0.00  0.00      A     
ATOM    518 HE22 GLN A  37      -0.097   3.169  -8.667  0.00  0.00      A     
ATOM    519  C   GLN A  37       0.730   3.385 -15.409  0.00  0.00      A     
ATOM    520  O   GLN A  37       0.440   4.583 -15.458  0.00  0.00      A     
ATOM    521  N   VAL A  38       1.670   2.846 -16.207  0.00  0.00      A     
ATOM    522  HN  VAL A  38       1.855   1.853 -16.108  0.00  0.00      A     
ATOM    523  CA  VAL A  38       2.603   3.653 -17.050  0.00  0.00      A     
ATOM    524  HA  VAL A  38       2.200   4.657 -17.125  0.00  0.00      A     
ATOM    525  CB  VAL A  38       4.009   3.788 -16.434  0.00  0.00      A     
ATOM    526  HB  VAL A  38       4.542   4.577 -16.966  0.00  0.00      A     
ATOM    527  CG1 VAL A  38       3.965   4.198 -14.967  0.00  0.00      A     
ATOM    528 HG11 VAL A  38       3.613   3.373 -14.350  0.00  0.00      A     
ATOM    529 HG12 VAL A  38       3.284   5.034 -14.853  0.00  0.00      A     
ATOM    530 HG13 VAL A  38       4.965   4.483 -14.643  0.00  0.00      A     
ATOM    531  CG2 VAL A  38       4.838   2.509 -16.538  0.00  0.00      A     
ATOM    532 HG21 VAL A  38       5.142   2.339 -17.570  0.00  0.00      A     
ATOM    533 HG22 VAL A  38       4.261   1.655 -16.189  0.00  0.00      A     
ATOM    534 HG23 VAL A  38       5.729   2.611 -15.923  0.00  0.00      A     
ATOM    535  C   VAL A  38       2.795   3.228 -18.504  0.00  0.00      A     
ATOM    536  O   VAL A  38       3.342   4.006 -19.276  0.00  0.00      A     
ATOM    537  N   GLN A  39       2.351   2.044 -18.917  0.00  0.00      A     
ATOM    538  HN  GLN A  39       1.972   1.423 -18.211  0.00  0.00      A     
ATOM    539  CA  GLN A  39       2.471   1.521 -20.290  0.00  0.00      A     
ATOM    540  HA  GLN A  39       3.535   1.399 -20.494  0.00  0.00      A     
ATOM    541  CB  GLN A  39       1.837   0.123 -20.339  0.00  0.00      A     
ATOM    542  HB1 GLN A  39       2.395  -0.534 -19.670  0.00  0.00      A     
ATOM    543  HB2 GLN A  39       1.927  -0.276 -21.349  0.00  0.00      A     
ATOM    544  CG  GLN A  39       0.356   0.122 -19.925  0.00  0.00      A     
ATOM    545  HG1 GLN A  39      -0.202   0.789 -20.577  0.00  0.00      A     
ATOM    546  HG2 GLN A  39       0.246   0.480 -18.904  0.00  0.00      A     
ATOM    547  CD  GLN A  39      -0.263  -1.261 -19.983  0.00  0.00      A     
ATOM    548  OE1 GLN A  39       0.374  -2.284 -19.797  0.00  0.00      A     
ATOM    549  NE2 GLN A  39      -1.533  -1.370 -20.258  0.00  0.00      A     
ATOM    550 HE21 GLN A  39      -1.915  -2.305 -20.288  0.00  0.00      A     
ATOM    551 HE22 GLN A  39      -2.096  -0.567 -20.507  0.00  0.00      A     
ATOM    552  C   GLN A  39       1.934   2.425 -21.428  0.00  0.00      A     
ATOM    553  O   GLN A  39       2.375   2.294 -22.569  0.00  0.00      A     
ATOM    554  N   HIE A  40       1.038   3.377 -21.138  0.00  0.00      A     
ATOM    555  HN  HIE A  40       0.653   3.366 -20.198  0.00  0.00      A     
ATOM    556  CA  HIE A  40       0.601   4.459 -22.054  0.00  0.00      A     
ATOM    557  HA  HIE A  40       0.464   4.036 -23.050  0.00  0.00      A     
ATOM    558  NE2 HIE A  40      -2.794   6.952 -23.876  0.00  0.00      A     
ATOM    559  HE2 HIE A  40      -3.169   7.815 -24.274  0.00  0.00      A     
ATOM    560  CD2 HIE A  40      -1.781   6.860 -22.948  0.00  0.00      A     
ATOM    561  HD2 HIE A  40      -1.221   7.677 -22.515  0.00  0.00      A     
ATOM    562  ND1 HIE A  40      -2.630   4.824 -23.346  0.00  0.00      A     
ATOM    563  CG  HIE A  40      -1.671   5.542 -22.624  0.00  0.00      A     
ATOM    564  CE1 HIE A  40      -3.283   5.724 -24.097  0.00  0.00      A     
ATOM    565  HE1 HIE A  40      -4.110   5.500 -24.760  0.00  0.00      A     
ATOM    566  CB  HIE A  40      -0.770   4.960 -21.563  0.00  0.00      A     
ATOM    567  HB1 HIE A  40      -0.619   5.699 -20.778  0.00  0.00      A     
ATOM    568  HB2 HIE A  40      -1.318   4.124 -21.127  0.00  0.00      A     
ATOM    569  C   HIE A  40       1.623   5.620 -22.217  0.00  0.00      A     
ATOM    570  O   HIE A  40       1.406   6.539 -23.008  0.00  0.00      A     
ATOM    571  N   ALA A  41       2.753   5.563 -21.504  0.00  0.00      A     
ATOM    572  HN  ALA A  41       2.839   4.781 -20.866  0.00  0.00      A     
ATOM    573  CA  ALA A  41       3.813   6.579 -21.404  0.00  0.00      A     
ATOM    574  HA  ALA A  41       3.690   7.298 -22.213  0.00  0.00      A     
ATOM    575  CB  ALA A  41       3.606   7.298 -20.062  0.00  0.00      A     
ATOM    576  HB1 ALA A  41       3.773   6.600 -19.243  0.00  0.00      A     
ATOM    577  HB2 ALA A  41       2.592   7.697 -20.007  0.00  0.00      A     
ATOM    578  HB3 ALA A  41       4.316   8.119 -19.965  0.00  0.00      A     
ATOM    579  C   ALA A  41       5.261   6.019 -21.530  0.00  0.00      A     
ATOM    580  O   ALA A  41       6.226   6.674 -21.121  0.00  0.00      A     
ATOM    581  N   SER A  42       5.428   4.831 -22.118  0.00  0.00      A     
ATOM    582  HN  SER A  42       4.605   4.413 -22.539  0.00  0.00      A     
ATOM    583  CA  SER A  42       6.686   4.055 -22.163  0.00  0.00      A     
ATOM    584  HA  SER A  42       7.472   4.605 -21.647  0.00  0.00      A     
ATOM    585  CB  SER A  42       6.532   2.717 -21.428  0.00  0.00      A     
ATOM    586  HB1 SER A  42       7.360   2.058 -21.694  0.00  0.00      A     
ATOM    587  HB2 SER A  42       5.592   2.239 -21.711  0.00  0.00      A     
ATOM    588  OG  SER A  42       6.569   2.937 -20.035  0.00  0.00      A     
ATOM    589  HG1 SER A  42       6.621   2.064 -19.593  0.00  0.00      A     
ATOM    590  C   SER A  42       7.161   3.809 -23.598  0.00  0.00      A     
ATOM    591  O   SER A  42       6.769   2.837 -24.233  0.00  0.00      A     
ATOM    592  N   LYS A  43       8.037   4.692 -24.100  0.00  0.00      A     
ATOM    593  HN  LYS A  43       8.276   5.449 -23.476  0.00  0.00      A     
ATOM    594  CA  LYS A  43       8.502   4.843 -25.509  0.00  0.00      A     
ATOM    595  HA  LYS A  43       7.644   5.200 -26.081  0.00  0.00      A     
ATOM    596  CB  LYS A  43       9.549   5.975 -25.504  0.00  0.00      A     
ATOM    597  HB1 LYS A  43      10.498   5.615 -25.102  0.00  0.00      A     
ATOM    598  HB2 LYS A  43       9.185   6.774 -24.855  0.00  0.00      A     
ATOM    599  CG  LYS A  43       9.770   6.567 -26.899  0.00  0.00      A     
ATOM    600  HG1 LYS A  43       8.811   6.596 -27.418  0.00  0.00      A     
ATOM    601  HG2 LYS A  43      10.457   5.926 -27.450  0.00  0.00      A     
ATOM    602  CD  LYS A  43      10.341   7.988 -26.860  0.00  0.00      A     
ATOM    603  HD1 LYS A  43      11.385   7.965 -26.543  0.00  0.00      A     
ATOM    604  HD2 LYS A  43       9.764   8.605 -26.169  0.00  0.00      A     
ATOM    605  CE  LYS A  43      10.220   8.570 -28.267  0.00  0.00      A     
ATOM    606  HE1 LYS A  43       9.174   8.500 -28.577  0.00  0.00      A     
ATOM    607  HE2 LYS A  43      10.815   7.965 -28.958  0.00  0.00      A     
ATOM    608  NZ  LYS A  43      10.653   9.981 -28.308  0.00  0.00      A     
ATOM    609  HZ1 LYS A  43      10.423  10.405 -29.202  0.00  0.00      A     
ATOM    610  HZ2 LYS A  43      11.655  10.071 -28.171  0.00  0.00      A     
ATOM    611  HZ3 LYS A  43      10.202  10.538 -27.579  0.00  0.00      A     
ATOM    612  C   LYS A  43       8.966   3.583 -26.288  0.00  0.00      A     
ATOM    613  O   LYS A  43       9.017   3.591 -27.521  0.00  0.00      A     
ATOM    614  N   GLN A  44       9.234   2.488 -25.580  0.00  0.00      A     
ATOM    615  HN  GLN A  44       9.170   2.599 -24.583  0.00  0.00      A     
ATOM    616  CA  GLN A  44       9.455   1.119 -26.088  0.00  0.00      A     
ATOM    617  HA  GLN A  44      10.223   1.141 -26.861  0.00  0.00      A     
ATOM    618  CB  GLN A  44       9.973   0.316 -24.886  0.00  0.00      A     
ATOM    619  HB1 GLN A  44       9.170   0.238 -24.150  0.00  0.00      A     
ATOM    620  HB2 GLN A  44      10.786   0.883 -24.426  0.00  0.00      A     
ATOM    621  CG  GLN A  44      10.503  -1.095 -25.181  0.00  0.00      A     
ATOM    622  HG1 GLN A  44      11.347  -1.036 -25.861  0.00  0.00      A     
ATOM    623  HG2 GLN A  44       9.724  -1.718 -25.618  0.00  0.00      A     
ATOM    624  CD  GLN A  44      10.951  -1.712 -23.869  0.00  0.00      A     
ATOM    625  OE1 GLN A  44      10.211  -2.406 -23.196  0.00  0.00      A     
ATOM    626  NE2 GLN A  44      12.106  -1.352 -23.375  0.00  0.00      A     
ATOM    627 HE21 GLN A  44      12.209  -1.376 -22.370  0.00  0.00      A     
ATOM    628 HE22 GLN A  44      12.777  -0.888 -23.985  0.00  0.00      A     
ATOM    629  C   GLN A  44       8.197   0.436 -26.681  0.00  0.00      A     
ATOM    630  O   GLN A  44       8.297  -0.472 -27.511  0.00  0.00      A     
ATOM    631  N   ILE A  45       7.000   0.883 -26.291  0.00  0.00      A     
ATOM    632  HN  ILE A  45       6.989   1.653 -25.630  0.00  0.00      A     
ATOM    633  CA  ILE A  45       5.685   0.306 -26.643  0.00  0.00      A     
ATOM    634  HA  ILE A  45       5.806  -0.341 -27.511  0.00  0.00      A     
ATOM    635  CB  ILE A  45       5.130  -0.577 -25.498  0.00  0.00      A     
ATOM    636  HB  ILE A  45       4.102  -0.841 -25.742  0.00  0.00      A     
ATOM    637  CG2 ILE A  45       5.916  -1.893 -25.442  0.00  0.00      A     
ATOM    638 HG21 ILE A  45       6.918  -1.723 -25.045  0.00  0.00      A     
ATOM    639 HG22 ILE A  45       6.000  -2.331 -26.435  0.00  0.00      A     
ATOM    640 HG23 ILE A  45       5.390  -2.603 -24.809  0.00  0.00      A     
ATOM    641  CG1 ILE A  45       5.106   0.134 -24.127  0.00  0.00      A     
ATOM    642 HG11 ILE A  45       4.610   1.099 -24.238  0.00  0.00      A     
ATOM    643 HG12 ILE A  45       6.127   0.307 -23.786  0.00  0.00      A     
ATOM    644  CD  ILE A  45       4.367  -0.652 -23.036  0.00  0.00      A     
ATOM    645  HD1 ILE A  45       4.347  -0.058 -22.123  0.00  0.00      A     
ATOM    646  HD2 ILE A  45       4.880  -1.589 -22.822  0.00  0.00      A     
ATOM    647  HD3 ILE A  45       3.344  -0.858 -23.352  0.00  0.00      A     
ATOM    648  C   ILE A  45       4.658   1.363 -27.081  0.00  0.00      A     
ATOM    649  O   ILE A  45       4.889   2.567 -26.991  0.00  0.00      A     
ATOM    650  N   THR A  46       3.539   0.890 -27.624  0.00  0.00      A     
ATOM    651  HN  THR A  46       3.438  -0.113 -27.640  0.00  0.00      A     
ATOM    652  CA  THR A  46       2.468   1.662 -28.306  0.00  0.00      A     
ATOM    653  HA  THR A  46       2.318   2.616 -27.801  0.00  0.00      A     
ATOM    654  CB  THR A  46       2.780   1.911 -29.804  0.00  0.00      A     
ATOM    655  HB  THR A  46       2.048   1.395 -30.423  0.00  0.00      A     
ATOM    656  CG2 THR A  46       2.739   3.386 -30.166  0.00  0.00      A     
ATOM    657 HG21 THR A  46       3.399   3.957 -29.513  0.00  0.00      A     
ATOM    658 HG22 THR A  46       1.725   3.759 -30.069  0.00  0.00      A     
ATOM    659 HG23 THR A  46       3.045   3.516 -31.203  0.00  0.00      A     
ATOM    660  OG1 THR A  46       4.053   1.450 -30.194  0.00  0.00      A     
ATOM    661  HG1 THR A  46       3.982   1.200 -31.139  0.00  0.00      A     
ATOM    662  C   THR A  46       1.153   0.877 -28.242  0.00  0.00      A     
ATOM    663  O   THR A  46       1.195  -0.319 -27.943  0.00  0.00      A     
ATOM    664  N   ALA A  47       0.011   1.483 -28.585  0.00  0.00      A     
ATOM    665  HN  ALA A  47       0.065   2.470 -28.813  0.00  0.00      A     
ATOM    666  CA  ALA A  47      -1.354   0.949 -28.397  0.00  0.00      A     
ATOM    667  HA  ALA A  47      -1.698   1.287 -27.419  0.00  0.00      A     
ATOM    668  CB  ALA A  47      -2.251   1.611 -29.450  0.00  0.00      A     
ATOM    669  HB1 ALA A  47      -3.280   1.278 -29.320  0.00  0.00      A     
ATOM    670  HB2 ALA A  47      -1.921   1.347 -30.454  0.00  0.00      A     
ATOM    671  HB3 ALA A  47      -2.218   2.692 -29.335  0.00  0.00      A     
ATOM    672  C   ALA A  47      -1.538  -0.592 -28.402  0.00  0.00      A     
ATOM    673  O   ALA A  47      -2.006  -1.162 -27.413  0.00  0.00      A     
ATOM    674  N   ASP A  48      -1.127  -1.276 -29.473  0.00  0.00      A     
ATOM    675  HN  ASP A  48      -0.765  -0.731 -30.249  0.00  0.00      A     
ATOM    676  CA  ASP A  48      -1.247  -2.731 -29.680  0.00  0.00      A     
ATOM    677  HA  ASP A  48      -2.288  -3.008 -29.511  0.00  0.00      A     
ATOM    678  CB  ASP A  48      -0.935  -2.990 -31.163  0.00  0.00      A     
ATOM    679  HB1 ASP A  48       0.054  -2.602 -31.396  0.00  0.00      A     
ATOM    680  HB2 ASP A  48      -1.655  -2.444 -31.775  0.00  0.00      A     
ATOM    681  CG  ASP A  48      -0.980  -4.463 -31.552  0.00  0.00      A     
ATOM    682  OD1 ASP A  48      -2.089  -5.023 -31.692  0.00  0.00      A     
ATOM    683  OD2 ASP A  48       0.108  -5.070 -31.702  0.00  0.00      A     
ATOM    684  C   ASP A  48      -0.425  -3.637 -28.720  0.00  0.00      A     
ATOM    685  O   ASP A  48      -0.606  -4.853 -28.728  0.00  0.00      A     
ATOM    686  N   LYS A  49       0.433  -3.083 -27.850  0.00  0.00      A     
ATOM    687  HN  LYS A  49       0.536  -2.073 -27.892  0.00  0.00      A     
ATOM    688  CA  LYS A  49       1.213  -3.838 -26.838  0.00  0.00      A     
ATOM    689  HA  LYS A  49       1.205  -4.896 -27.095  0.00  0.00      A     
ATOM    690  CB  LYS A  49       2.676  -3.354 -26.836  0.00  0.00      A     
ATOM    691  HB1 LYS A  49       3.171  -3.680 -25.918  0.00  0.00      A     
ATOM    692  HB2 LYS A  49       2.681  -2.264 -26.837  0.00  0.00      A     
ATOM    693  CG  LYS A  49       3.510  -3.851 -28.027  0.00  0.00      A     
ATOM    694  HG1 LYS A  49       4.440  -3.284 -28.044  0.00  0.00      A     
ATOM    695  HG2 LYS A  49       2.970  -3.650 -28.948  0.00  0.00      A     
ATOM    696  CD  LYS A  49       3.861  -5.346 -27.942  0.00  0.00      A     
ATOM    697  HD1 LYS A  49       2.955  -5.951 -27.974  0.00  0.00      A     
ATOM    698  HD2 LYS A  49       4.360  -5.530 -26.989  0.00  0.00      A     
ATOM    699  CE  LYS A  49       4.810  -5.791 -29.063  0.00  0.00      A     
ATOM    700  HE1 LYS A  49       5.175  -6.795 -28.822  0.00  0.00      A     
ATOM    701  HE2 LYS A  49       5.677  -5.123 -29.085  0.00  0.00      A     
ATOM    702  NZ  LYS A  49       4.147  -5.820 -30.390  0.00  0.00      A     
ATOM    703  HZ1 LYS A  49       3.901  -4.894 -30.733  0.00  0.00      A     
ATOM    704  HZ2 LYS A  49       3.274  -6.340 -30.354  0.00  0.00      A     
ATOM    705  HZ3 LYS A  49       4.738  -6.263 -31.091  0.00  0.00      A     
ATOM    706  C   LYS A  49       0.649  -3.795 -25.411  0.00  0.00      A     
ATOM    707  O   LYS A  49       0.954  -4.699 -24.637  0.00  0.00      A     
ATOM    708  N   GLN A  50      -0.173  -2.805 -25.061  0.00  0.00      A     
ATOM    709  HN  GLN A  50      -0.440  -2.152 -25.781  0.00  0.00      A     
ATOM    710  CA  GLN A  50      -0.673  -2.583 -23.692  0.00  0.00      A     
ATOM    711  HA  GLN A  50       0.190  -2.387 -23.055  0.00  0.00      A     
ATOM    712  CB  GLN A  50      -1.560  -1.328 -23.664  0.00  0.00      A     
ATOM    713  HB1 GLN A  50      -2.183  -1.364 -22.773  0.00  0.00      A     
ATOM    714  HB2 GLN A  50      -2.225  -1.311 -24.529  0.00  0.00      A     
ATOM    715  CG  GLN A  50      -0.715  -0.047 -23.622  0.00  0.00      A     
ATOM    716  HG1 GLN A  50      -0.289   0.131 -24.610  0.00  0.00      A     
ATOM    717  HG2 GLN A  50       0.107  -0.162 -22.919  0.00  0.00      A     
ATOM    718  CD  GLN A  50      -1.523   1.167 -23.183  0.00  0.00      A     
ATOM    719  OE1 GLN A  50      -2.237   1.177 -22.191  0.00  0.00      A     
ATOM    720  NE2 GLN A  50      -1.423   2.254 -23.887  0.00  0.00      A     
ATOM    721 HE21 GLN A  50      -1.953   3.065 -23.591  0.00  0.00      A     
ATOM    722 HE22 GLN A  50      -0.763   2.310 -24.652  0.00  0.00      A     
ATOM    723  C   GLN A  50      -1.409  -3.779 -23.041  0.00  0.00      A     
ATOM    724  O   GLN A  50      -2.540  -4.112 -23.402  0.00  0.00      A     
ATOM    725  N   TYR A  51      -0.791  -4.382 -22.021  0.00  0.00      A     
ATOM    726  HN  TYR A  51       0.160  -4.087 -21.826  0.00  0.00      A     
ATOM    727  CA  TYR A  51      -1.385  -5.401 -21.135  0.00  0.00      A     
ATOM    728  HA  TYR A  51      -1.606  -6.285 -21.730  0.00  0.00      A     
ATOM    729  CB  TYR A  51      -0.358  -5.781 -20.053  0.00  0.00      A     
ATOM    730  HB1 TYR A  51      -0.827  -6.497 -19.377  0.00  0.00      A     
ATOM    731  HB2 TYR A  51      -0.148  -4.887 -19.466  0.00  0.00      A     
ATOM    732  CG  TYR A  51       0.980  -6.387 -20.467  0.00  0.00      A     
ATOM    733  CD1 TYR A  51       1.206  -6.984 -21.728  0.00  0.00      A     
ATOM    734  HD1 TYR A  51       0.441  -6.951 -22.490  0.00  0.00      A     
ATOM    735  CE1 TYR A  51       2.428  -7.644 -21.998  0.00  0.00      A     
ATOM    736  HE1 TYR A  51       2.602  -8.116 -22.951  0.00  0.00      A     
ATOM    737  CZ  TYR A  51       3.440  -7.690 -21.017  0.00  0.00      A     
ATOM    738  OH  TYR A  51       4.606  -8.352 -21.217  0.00  0.00      A     
ATOM    739  HH  TYR A  51       4.645  -8.880 -22.039  0.00  0.00      A     
ATOM    740  CE2 TYR A  51       3.221  -7.075 -19.773  0.00  0.00      A     
ATOM    741  HE2 TYR A  51       3.999  -7.125 -19.026  0.00  0.00      A     
ATOM    742  CD2 TYR A  51       1.998  -6.435 -19.497  0.00  0.00      A     
ATOM    743  HD2 TYR A  51       1.827  -6.006 -18.517  0.00  0.00      A     
ATOM    744  C   TYR A  51      -2.720  -4.966 -20.473  0.00  0.00      A     
ATOM    745  O   TYR A  51      -3.033  -3.776 -20.374  0.00  0.00      A     
ATOM    746  N   LYS A  52      -3.522  -5.922 -19.978  0.00  0.00      A     
ATOM    747  HN  LYS A  52      -3.175  -6.877 -20.001  0.00  0.00      A     
ATOM    748  CA  LYS A  52      -4.951  -5.710 -19.627  0.00  0.00      A     
ATOM    749  HA  LYS A  52      -5.226  -4.676 -19.826  0.00  0.00      A     
ATOM    750  CB  LYS A  52      -5.838  -6.575 -20.537  0.00  0.00      A     
ATOM    751  HB1 LYS A  52      -6.864  -6.270 -20.347  0.00  0.00      A     
ATOM    752  HB2 LYS A  52      -5.721  -7.623 -20.257  0.00  0.00      A     
ATOM    753  CG  LYS A  52      -5.578  -6.439 -22.045  0.00  0.00      A     
ATOM    754  HG1 LYS A  52      -4.600  -6.865 -22.277  0.00  0.00      A     
ATOM    755  HG2 LYS A  52      -5.559  -5.385 -22.311  0.00  0.00      A     
ATOM    756  CD  LYS A  52      -6.633  -7.161 -22.903  0.00  0.00      A     
ATOM    757  HD1 LYS A  52      -6.656  -8.217 -22.628  0.00  0.00      A     
ATOM    758  HD2 LYS A  52      -6.328  -7.091 -23.948  0.00  0.00      A     
ATOM    759  CE  LYS A  52      -8.044  -6.577 -22.764  0.00  0.00      A     
ATOM    760  HE1 LYS A  52      -8.003  -5.504 -22.972  0.00  0.00      A     
ATOM    761  HE2 LYS A  52      -8.388  -6.714 -21.735  0.00  0.00      A     
ATOM    762  NZ  LYS A  52      -8.988  -7.232 -23.700  0.00  0.00      A     
ATOM    763  HZ1 LYS A  52      -9.926  -6.851 -23.604  0.00  0.00      A     
ATOM    764  HZ2 LYS A  52      -9.027  -8.237 -23.536  0.00  0.00      A     
ATOM    765  HZ3 LYS A  52      -8.684  -7.119 -24.666  0.00  0.00      A     
ATOM    766  C   LYS A  52      -5.340  -5.954 -18.157  0.00  0.00      A     
ATOM    767  O   LYS A  52      -6.339  -5.397 -17.693  0.00  0.00      A     
ATOM    768  N   GLY A  53      -4.564  -6.758 -17.431  0.00  0.00      A     
ATOM    769  HN  GLY A  53      -3.789  -7.186 -17.919  0.00  0.00      A     
ATOM    770  CA  GLY A  53      -4.812  -7.185 -16.040  0.00  0.00      A     
ATOM    771  HA1 GLY A  53      -5.876  -7.389 -15.917  0.00  0.00      A     
ATOM    772  HA2 GLY A  53      -4.539  -6.376 -15.364  0.00  0.00      A     
ATOM    773  C   GLY A  53      -4.046  -8.439 -15.580  0.00  0.00      A     
ATOM    774  O   GLY A  53      -3.138  -8.911 -16.265  0.00  0.00      A     
ATOM    775  N   ILE A  54      -4.423  -8.982 -14.418  0.00  0.00      A     
ATOM    776  HN  ILE A  54      -5.148  -8.499 -13.901  0.00  0.00      A     
ATOM    777  CA  ILE A  54      -3.742 -10.126 -13.756  0.00  0.00      A     
ATOM    778  HA  ILE A  54      -2.721 -10.189 -14.135  0.00  0.00      A     
ATOM    779  CB  ILE A  54      -3.615  -9.881 -12.234  0.00  0.00      A     
ATOM    780  HB  ILE A  54      -3.114 -10.746 -11.796  0.00  0.00      A     
ATOM    781  CG2 ILE A  54      -2.706  -8.662 -11.991  0.00  0.00      A     
ATOM    782 HG21 ILE A  54      -2.682  -8.400 -10.937  0.00  0.00      A     
ATOM    783 HG22 ILE A  54      -3.042  -7.796 -12.556  0.00  0.00      A     
ATOM    784 HG23 ILE A  54      -1.691  -8.904 -12.300  0.00  0.00      A     
ATOM    785  CG1 ILE A  54      -4.994  -9.757 -11.545  0.00  0.00      A     
ATOM    786 HG11 ILE A  54      -5.622 -10.591 -11.855  0.00  0.00      A     
ATOM    787 HG12 ILE A  54      -5.483  -8.835 -11.853  0.00  0.00      A     
ATOM    788  CD  ILE A  54      -4.927  -9.793 -10.014  0.00  0.00      A     
ATOM    789  HD1 ILE A  54      -5.938  -9.844  -9.616  0.00  0.00      A     
ATOM    790  HD2 ILE A  54      -4.442  -8.896  -9.628  0.00  0.00      A     
ATOM    791  HD3 ILE A  54      -4.380 -10.678  -9.688  0.00  0.00      A     
ATOM    792  C   ILE A  54      -4.358 -11.517 -14.017  0.00  0.00      A     
ATOM    793  O   ILE A  54      -3.742 -12.529 -13.688  0.00  0.00      A     
ATOM    794  N   ILE A  55      -5.545 -11.616 -14.632  0.00  0.00      A     
ATOM    795  HN  ILE A  55      -5.951 -10.769 -15.016  0.00  0.00      A     
ATOM    796  CA  ILE A  55      -6.245 -12.908 -14.864  0.00  0.00      A     
ATOM    797  HA  ILE A  55      -5.848 -13.626 -14.146  0.00  0.00      A     
ATOM    798  CB  ILE A  55      -7.762 -12.842 -14.555  0.00  0.00      A     
ATOM    799  HB  ILE A  55      -8.176 -13.839 -14.714  0.00  0.00      A     
ATOM    800  CG2 ILE A  55      -7.957 -12.518 -13.062  0.00  0.00      A     
ATOM    801 HG21 ILE A  55      -7.372 -13.207 -12.451  0.00  0.00      A     
ATOM    802 HG22 ILE A  55      -9.008 -12.632 -12.793  0.00  0.00      A     
ATOM    803 HG23 ILE A  55      -7.645 -11.496 -12.850  0.00  0.00      A     
ATOM    804  CG1 ILE A  55      -8.607 -11.846 -15.378  0.00  0.00      A     
ATOM    805 HG11 ILE A  55      -8.169 -10.852 -15.308  0.00  0.00      A     
ATOM    806 HG12 ILE A  55      -9.602 -11.795 -14.934  0.00  0.00      A     
ATOM    807  CD  ILE A  55      -8.802 -12.223 -16.853  0.00  0.00      A     
ATOM    808  HD1 ILE A  55      -7.873 -12.110 -17.407  0.00  0.00      A     
ATOM    809  HD2 ILE A  55      -9.546 -11.561 -17.297  0.00  0.00      A     
ATOM    810  HD3 ILE A  55      -9.153 -13.252 -16.933  0.00  0.00      A     
ATOM    811  C   ILE A  55      -5.943 -13.566 -16.220  0.00  0.00      A     
ATOM    812  O   ILE A  55      -6.228 -14.747 -16.406  0.00  0.00      A     
ATOM    813  N   ASP A  56      -5.283 -12.855 -17.139  0.00  0.00      A     
ATOM    814  HN  ASP A  56      -5.218 -11.855 -16.981  0.00  0.00      A     
ATOM    815  CA  ASP A  56      -4.641 -13.439 -18.333  0.00  0.00      A     
ATOM    816  HA  ASP A  56      -5.047 -14.437 -18.501  0.00  0.00      A     
ATOM    817  CB  ASP A  56      -4.989 -12.623 -19.583  0.00  0.00      A     
ATOM    818  HB1 ASP A  56      -6.066 -12.465 -19.603  0.00  0.00      A     
ATOM    819  HB2 ASP A  56      -4.722 -13.209 -20.464  0.00  0.00      A     
ATOM    820  CG  ASP A  56      -4.271 -11.275 -19.656  0.00  0.00      A     
ATOM    821  OD1 ASP A  56      -3.146 -11.198 -20.199  0.00  0.00      A     
ATOM    822  OD2 ASP A  56      -4.836 -10.261 -19.184  0.00  0.00      A     
ATOM    823  C   ASP A  56      -3.118 -13.629 -18.195  0.00  0.00      A     
ATOM    824  O   ASP A  56      -2.500 -14.240 -19.065  0.00  0.00      A     
ATOM    825  N   CYS A  57      -2.508 -13.151 -17.102  0.00  0.00      A     
ATOM    826  HN  CYS A  57      -3.082 -12.692 -16.411  0.00  0.00      A     
ATOM    827  CA  CYS A  57      -1.059 -13.215 -16.844  0.00  0.00      A     
ATOM    828  HA  CYS A  57      -0.559 -12.727 -17.675  0.00  0.00      A     
ATOM    829  CB  CYS A  57      -0.718 -12.381 -15.603  0.00  0.00      A     
ATOM    830  HB1 CYS A  57       0.237 -12.712 -15.190  0.00  0.00      A     
ATOM    831  HB2 CYS A  57      -1.473 -12.496 -14.825  0.00  0.00      A     
ATOM    832  SG  CYS A  57      -0.549 -10.636 -16.082  0.00  0.00      A     
ATOM    833  HG1 CYS A  57      -1.849 -10.304 -16.104  0.00  0.00      A     
ATOM    834  C   CYS A  57      -0.430 -14.630 -16.810  0.00  0.00      A     
ATOM    835  O   CYS A  57       0.792 -14.745 -16.754  0.00  0.00      A     
ATOM    836  N   VAL A  58      -1.212 -15.696 -17.004  0.00  0.00      A     
ATOM    837  HN  VAL A  58      -2.199 -15.511 -17.090  0.00  0.00      A     
ATOM    838  CA  VAL A  58      -0.759 -17.100 -17.110  0.00  0.00      A     
ATOM    839  HA  VAL A  58       0.280 -17.140 -16.784  0.00  0.00      A     
ATOM    840  CB  VAL A  58      -1.557 -17.959 -16.101  0.00  0.00      A     
ATOM    841  HB  VAL A  58      -1.657 -17.369 -15.189  0.00  0.00      A     
ATOM    842  CG1 VAL A  58      -2.974 -18.288 -16.581  0.00  0.00      A     
ATOM    843 HG11 VAL A  58      -3.532 -18.749 -15.766  0.00  0.00      A     
ATOM    844 HG12 VAL A  58      -2.938 -18.990 -17.414  0.00  0.00      A     
ATOM    845 HG13 VAL A  58      -3.492 -17.379 -16.886  0.00  0.00      A     
ATOM    846  CG2 VAL A  58      -0.849 -19.251 -15.683  0.00  0.00      A     
ATOM    847 HG21 VAL A  58       0.172 -19.031 -15.368  0.00  0.00      A     
ATOM    848 HG22 VAL A  58      -0.829 -19.972 -16.498  0.00  0.00      A     
ATOM    849 HG23 VAL A  58      -1.380 -19.699 -14.843  0.00  0.00      A     
ATOM    850  C   VAL A  58      -0.755 -17.689 -18.541  0.00  0.00      A     
ATOM    851  O   VAL A  58      -0.473 -18.873 -18.687  0.00  0.00      A     
ATOM    852  N   VAL A  59      -1.018 -16.922 -19.618  0.00  0.00      A     
ATOM    853  HN  VAL A  59      -1.249 -15.947 -19.456  0.00  0.00      A     
ATOM    854  CA  VAL A  59      -1.136 -17.471 -21.013  0.00  0.00      A     
ATOM    855  HA  VAL A  59      -0.682 -18.461 -21.003  0.00  0.00      A     
ATOM    856  CB  VAL A  59      -2.600 -17.732 -21.448  0.00  0.00      A     
ATOM    857  HB  VAL A  59      -2.577 -18.294 -22.381  0.00  0.00      A     
ATOM    858  CG1 VAL A  59      -3.365 -18.599 -20.445  0.00  0.00      A     
ATOM    859 HG11 VAL A  59      -4.319 -18.899 -20.880  0.00  0.00      A     
ATOM    860 HG12 VAL A  59      -3.555 -18.041 -19.530  0.00  0.00      A     
ATOM    861 HG13 VAL A  59      -2.791 -19.497 -20.218  0.00  0.00      A     
ATOM    862  CG2 VAL A  59      -3.417 -16.464 -21.688  0.00  0.00      A     
ATOM    863 HG21 VAL A  59      -2.956 -15.867 -22.472  0.00  0.00      A     
ATOM    864 HG22 VAL A  59      -3.495 -15.882 -20.773  0.00  0.00      A     
ATOM    865 HG23 VAL A  59      -4.421 -16.734 -22.018  0.00  0.00      A     
ATOM    866  C   VAL A  59      -0.349 -16.772 -22.146  0.00  0.00      A     
ATOM    867  O   VAL A  59      -0.542 -17.114 -23.315  0.00  0.00      A     
ATOM    868  N   ARG A  60       0.584 -15.854 -21.849  0.00  0.00      A     
ATOM    869  HN  ARG A  60       0.584 -15.521 -20.891  0.00  0.00      A     
ATOM    870  CA  ARG A  60       1.605 -15.321 -22.799  0.00  0.00      A     
ATOM    871  HA  ARG A  60       1.796 -16.085 -23.556  0.00  0.00      A     
ATOM    872  CB  ARG A  60       1.059 -14.067 -23.516  0.00  0.00      A     
ATOM    873  HB1 ARG A  60       1.228 -13.174 -22.910  0.00  0.00      A     
ATOM    874  HB2 ARG A  60      -0.016 -14.173 -23.651  0.00  0.00      A     
ATOM    875  CG  ARG A  60       1.698 -13.890 -24.905  0.00  0.00      A     
ATOM    876  HG1 ARG A  60       1.520 -14.799 -25.478  0.00  0.00      A     
ATOM    877  HG2 ARG A  60       2.777 -13.755 -24.813  0.00  0.00      A     
ATOM    878  CD  ARG A  60       1.088 -12.714 -25.684  0.00  0.00      A     
ATOM    879  HD1 ARG A  60       0.030 -12.623 -25.425  0.00  0.00      A     
ATOM    880  HD2 ARG A  60       1.139 -12.938 -26.751  0.00  0.00      A     
ATOM    881  NE  ARG A  60       1.804 -11.446 -25.439  0.00  0.00      A     
ATOM    882  HE  ARG A  60       2.804 -11.463 -25.272  0.00  0.00      A     
ATOM    883  CZ  ARG A  60       1.329 -10.238 -25.561  0.00  0.00      A     
ATOM    884  NH1 ARG A  60       0.129  -9.952 -25.895  0.00  0.00      A     
ATOM    885 HH11 ARG A  60      -0.084  -8.985 -26.043  0.00  0.00      A     
ATOM    886 HH12 ARG A  60      -0.454 -10.681 -26.286  0.00  0.00      A     
ATOM    887  NH2 ARG A  60       2.075  -9.223 -25.359  0.00  0.00      A     
ATOM    888 HH21 ARG A  60       1.681  -8.307 -25.473  0.00  0.00      A     
ATOM    889 HH22 ARG A  60       3.063  -9.416 -25.197  0.00  0.00      A     
ATOM    890  C   ARG A  60       2.968 -15.016 -22.161  0.00  0.00      A     
ATOM    891  O   ARG A  60       4.004 -15.497 -22.625  0.00  0.00      A     
ATOM    892  N   ILE A  61       2.982 -14.286 -21.048  0.00  0.00      A     
ATOM    893  HN  ILE A  61       2.083 -13.985 -20.689  0.00  0.00      A     
ATOM    894  CA  ILE A  61       4.207 -13.895 -20.319  0.00  0.00      A     
ATOM    895  HA  ILE A  61       4.887 -13.513 -21.081  0.00  0.00      A     
ATOM    896  CB  ILE A  61       3.976 -12.697 -19.372  0.00  0.00      A     
ATOM    897  HB  ILE A  61       4.957 -12.342 -19.072  0.00  0.00      A     
ATOM    898  CG2 ILE A  61       3.285 -11.559 -20.154  0.00  0.00      A     
ATOM    899 HG21 ILE A  61       2.227 -11.777 -20.293  0.00  0.00      A     
ATOM    900 HG22 ILE A  61       3.746 -11.430 -21.133  0.00  0.00      A     
ATOM    901 HG23 ILE A  61       3.385 -10.618 -19.611  0.00  0.00      A     
ATOM    902  CG1 ILE A  61       3.264 -13.063 -18.061  0.00  0.00      A     
ATOM    903 HG11 ILE A  61       3.960 -13.599 -17.415  0.00  0.00      A     
ATOM    904 HG12 ILE A  61       2.456 -13.732 -18.283  0.00  0.00      A     
ATOM    905  CD  ILE A  61       2.674 -11.884 -17.284  0.00  0.00      A     
ATOM    906  HD1 ILE A  61       1.904 -11.390 -17.875  0.00  0.00      A     
ATOM    907  HD2 ILE A  61       3.454 -11.173 -17.016  0.00  0.00      A     
ATOM    908  HD3 ILE A  61       2.199 -12.261 -16.384  0.00  0.00      A     
ATOM    909  C   ILE A  61       5.012 -15.038 -19.657  0.00  0.00      A     
ATOM    910  O   ILE A  61       6.218 -14.841 -19.503  0.00  0.00      A     
ATOM    911  N   PRO A  62       4.468 -16.250 -19.380  0.00  0.00      A     
ATOM    912  CD  PRO A  62       3.060 -16.567 -19.147  0.00  0.00      A     
ATOM    913  HD1 PRO A  62       2.561 -16.769 -20.093  0.00  0.00      A     
ATOM    914  HD2 PRO A  62       2.544 -15.780 -18.607  0.00  0.00      A     
ATOM    915  CG  PRO A  62       3.048 -17.838 -18.306  0.00  0.00      A     
ATOM    916  HG1 PRO A  62       3.207 -17.591 -17.255  0.00  0.00      A     
ATOM    917  HG2 PRO A  62       2.131 -18.409 -18.439  0.00  0.00      A     
ATOM    918  CB  PRO A  62       4.255 -18.584 -18.852  0.00  0.00      A     
ATOM    919  HB1 PRO A  62       4.641 -19.303 -18.129  0.00  0.00      A     
ATOM    920  HB2 PRO A  62       3.974 -19.093 -19.775  0.00  0.00      A     
ATOM    921  CA  PRO A  62       5.266 -17.468 -19.147  0.00  0.00      A     
ATOM    922  HA  PRO A  62       5.873 -17.307 -18.255  0.00  0.00      A     
ATOM    923  C   PRO A  62       6.209 -17.912 -20.285  0.00  0.00      A     
ATOM    924  O   PRO A  62       6.899 -18.922 -20.130  0.00  0.00      A     
ATOM    925  N   LYS A  63       6.245 -17.219 -21.435  0.00  0.00      A     
ATOM    926  HN  LYS A  63       5.580 -16.465 -21.529  0.00  0.00      A     
ATOM    927  CA  LYS A  63       7.127 -17.545 -22.582  0.00  0.00      A     
ATOM    928  HA  LYS A  63       8.009 -18.043 -22.194  0.00  0.00      A     
ATOM    929  CB  LYS A  63       6.365 -18.529 -23.491  0.00  0.00      A     
ATOM    930  HB1 LYS A  63       5.614 -17.970 -24.050  0.00  0.00      A     
ATOM    931  HB2 LYS A  63       5.836 -19.253 -22.870  0.00  0.00      A     
ATOM    932  CG  LYS A  63       7.228 -19.316 -24.489  0.00  0.00      A     
ATOM    933  HG1 LYS A  63       7.679 -18.611 -25.182  0.00  0.00      A     
ATOM    934  HG2 LYS A  63       6.572 -19.958 -25.075  0.00  0.00      A     
ATOM    935  CD  LYS A  63       8.345 -20.181 -23.879  0.00  0.00      A     
ATOM    936  HD1 LYS A  63       9.086 -19.522 -23.437  0.00  0.00      A     
ATOM    937  HD2 LYS A  63       8.836 -20.708 -24.696  0.00  0.00      A     
ATOM    938  CE  LYS A  63       7.866 -21.201 -22.826  0.00  0.00      A     
ATOM    939  HE1 LYS A  63       7.109 -21.851 -23.271  0.00  0.00      A     
ATOM    940  HE2 LYS A  63       7.398 -20.661 -21.997  0.00  0.00      A     
ATOM    941  NZ  LYS A  63       8.992 -22.026 -22.312  0.00  0.00      A     
ATOM    942  HZ1 LYS A  63       9.423 -22.568 -23.056  0.00  0.00      A     
ATOM    943  HZ2 LYS A  63       8.697 -22.676 -21.586  0.00  0.00      A     
ATOM    944  HZ3 LYS A  63       9.713 -21.449 -21.882  0.00  0.00      A     
ATOM    945  C   LYS A  63       7.704 -16.341 -23.351  0.00  0.00      A     
ATOM    946  O   LYS A  63       8.741 -16.469 -24.001  0.00  0.00      A     
ATOM    947  N   GLU A  64       7.079 -15.170 -23.254  0.00  0.00      A     
ATOM    948  HN  GLU A  64       6.176 -15.181 -22.806  0.00  0.00      A     
ATOM    949  CA  GLU A  64       7.469 -13.934 -23.967  0.00  0.00      A     
ATOM    950  HA  GLU A  64       7.508 -14.140 -25.038  0.00  0.00      A     
ATOM    951  CB  GLU A  64       6.354 -12.903 -23.723  0.00  0.00      A     
ATOM    952  HB1 GLU A  64       6.358 -12.642 -22.666  0.00  0.00      A     
ATOM    953  HB2 GLU A  64       5.390 -13.365 -23.945  0.00  0.00      A     
ATOM    954  CG  GLU A  64       6.467 -11.620 -24.559  0.00  0.00      A     
ATOM    955  HG1 GLU A  64       6.421 -11.868 -25.619  0.00  0.00      A     
ATOM    956  HG2 GLU A  64       7.418 -11.121 -24.383  0.00  0.00      A     
ATOM    957  CD  GLU A  64       5.345 -10.657 -24.189  0.00  0.00      A     
ATOM    958  OE1 GLU A  64       4.478 -10.388 -25.052  0.00  0.00      A     
ATOM    959  OE2 GLU A  64       5.330 -10.174 -23.031  0.00  0.00      A     
ATOM    960  C   GLU A  64       8.836 -13.306 -23.591  0.00  0.00      A     
ATOM    961  O   GLU A  64       9.446 -12.662 -24.446  0.00  0.00      A     
ATOM    962  N   GLN A  65       9.309 -13.428 -22.337  0.00  0.00      A     
ATOM    963  HN  GLN A  65       8.803 -14.023 -21.698  0.00  0.00      A     
ATOM    964  CA  GLN A  65      10.511 -12.697 -21.857  0.00  0.00      A     
ATOM    965  HA  GLN A  65      11.188 -12.557 -22.702  0.00  0.00      A     
ATOM    966  CB  GLN A  65      10.147 -11.296 -21.308  0.00  0.00      A     
ATOM    967  HB1 GLN A  65      11.072 -10.738 -21.171  0.00  0.00      A     
ATOM    968  HB2 GLN A  65       9.699 -11.401 -20.324  0.00  0.00      A     
ATOM    969  CG  GLN A  65       9.192 -10.461 -22.176  0.00  0.00      A     
ATOM    970  HG1 GLN A  65       8.308 -11.052 -22.378  0.00  0.00      A     
ATOM    971  HG2 GLN A  65       9.657 -10.209 -23.122  0.00  0.00      A     
ATOM    972  CD  GLN A  65       8.691  -9.192 -21.509  0.00  0.00      A     
ATOM    973  OE1 GLN A  65       9.244  -8.646 -20.574  0.00  0.00      A     
ATOM    974  NE2 GLN A  65       7.505  -8.746 -21.828  0.00  0.00      A     
ATOM    975 HE21 GLN A  65       7.247  -7.848 -21.465  0.00  0.00      A     
ATOM    976 HE22 GLN A  65       6.958  -9.178 -22.568  0.00  0.00      A     
ATOM    977  C   GLN A  65      11.334 -13.416 -20.768  0.00  0.00      A     
ATOM    978  O   GLN A  65      12.565 -13.388 -20.823  0.00  0.00      A     
ATOM    979  N   GLY A  66      10.706 -14.044 -19.765  0.00  0.00      A     
ATOM    980  HN  GLY A  66       9.694 -14.012 -19.735  0.00  0.00      A     
ATOM    981  CA  GLY A  66      11.409 -14.832 -18.734  0.00  0.00      A     
ATOM    982  HA1 GLY A  66      12.224 -14.236 -18.331  0.00  0.00      A     
ATOM    983  HA2 GLY A  66      11.851 -15.692 -19.225  0.00  0.00      A     
ATOM    984  C   GLY A  66      10.586 -15.360 -17.545  0.00  0.00      A     
ATOM    985  O   GLY A  66       9.387 -15.104 -17.413  0.00  0.00      A     
ATOM    986  N   VAL A  67      11.237 -16.112 -16.648  0.00  0.00      A     
ATOM    987  HN  VAL A  67      12.234 -16.241 -16.799  0.00  0.00      A     
ATOM    988  CA  VAL A  67      10.670 -16.544 -15.340  0.00  0.00      A     
ATOM    989  HA  VAL A  67       9.620 -16.812 -15.459  0.00  0.00      A     
ATOM    990  CB  VAL A  67      11.402 -17.765 -14.742  0.00  0.00      A     
ATOM    991  HB  VAL A  67      12.438 -17.497 -14.539  0.00  0.00      A     
ATOM    992  CG1 VAL A  67      10.757 -18.235 -13.433  0.00  0.00      A     
ATOM    993 HG11 VAL A  67      10.832 -17.466 -12.664  0.00  0.00      A     
ATOM    994 HG12 VAL A  67      11.271 -19.124 -13.064  0.00  0.00      A     
ATOM    995 HG13 VAL A  67       9.706 -18.477 -13.597  0.00  0.00      A     
ATOM    996  CG2 VAL A  67      11.388 -18.961 -15.696  0.00  0.00      A     
ATOM    997 HG21 VAL A  67      10.362 -19.244 -15.933  0.00  0.00      A     
ATOM    998 HG22 VAL A  67      11.896 -19.809 -15.234  0.00  0.00      A     
ATOM    999 HG23 VAL A  67      11.921 -18.705 -16.606  0.00  0.00      A     
ATOM   1000  C   VAL A  67      10.741 -15.410 -14.320  0.00  0.00      A     
ATOM   1001  O   VAL A  67       9.737 -15.071 -13.696  0.00  0.00      A     
ATOM   1002  N   LEU A  68      11.902 -14.752 -14.233  0.00  0.00      A     
ATOM   1003  HN  LEU A  68      12.653 -15.061 -14.844  0.00  0.00      A     
ATOM   1004  CA  LEU A  68      12.190 -13.611 -13.354  0.00  0.00      A     
ATOM   1005  HA  LEU A  68      11.995 -13.922 -12.328  0.00  0.00      A     
ATOM   1006  CB  LEU A  68      13.698 -13.297 -13.507  0.00  0.00      A     
ATOM   1007  HB1 LEU A  68      13.857 -12.884 -14.502  0.00  0.00      A     
ATOM   1008  HB2 LEU A  68      14.256 -14.233 -13.449  0.00  0.00      A     
ATOM   1009  CG  LEU A  68      14.318 -12.321 -12.488  0.00  0.00      A     
ATOM   1010  HG  LEU A  68      13.770 -11.381 -12.481  0.00  0.00      A     
ATOM   1011  CD1 LEU A  68      14.342 -12.906 -11.077  0.00  0.00      A     
ATOM   1012 HD11 LEU A  68      14.798 -12.190 -10.393  0.00  0.00      A     
ATOM   1013 HD12 LEU A  68      14.918 -13.831 -11.064  0.00  0.00      A     
ATOM   1014 HD13 LEU A  68      13.330 -13.110 -10.736  0.00  0.00      A     
ATOM   1015  CD2 LEU A  68      15.763 -12.020 -12.881  0.00  0.00      A     
ATOM   1016 HD21 LEU A  68      16.352 -12.938 -12.885  0.00  0.00      A     
ATOM   1017 HD22 LEU A  68      16.199 -11.316 -12.173  0.00  0.00      A     
ATOM   1018 HD23 LEU A  68      15.789 -11.574 -13.875  0.00  0.00      A     
ATOM   1019  C   LEU A  68      11.311 -12.369 -13.623  0.00  0.00      A     
ATOM   1020  O   LEU A  68      11.261 -11.473 -12.790  0.00  0.00      A     
ATOM   1021  N   SER A  69      10.601 -12.298 -14.755  0.00  0.00      A     
ATOM   1022  HN  SER A  69      10.670 -13.074 -15.394  0.00  0.00      A     
ATOM   1023  CA  SER A  69       9.906 -11.083 -15.228  0.00  0.00      A     
ATOM   1024  HA  SER A  69      10.659 -10.311 -15.369  0.00  0.00      A     
ATOM   1025  CB  SER A  69       9.243 -11.299 -16.589  0.00  0.00      A     
ATOM   1026  HB1 SER A  69       8.985 -10.331 -17.011  0.00  0.00      A     
ATOM   1027  HB2 SER A  69       8.328 -11.869 -16.463  0.00  0.00      A     
ATOM   1028  OG  SER A  69      10.087 -11.990 -17.488  0.00  0.00      A     
ATOM   1029  HG1 SER A  69       9.487 -12.346 -18.176  0.00  0.00      A     
ATOM   1030  C   SER A  69       8.858 -10.510 -14.264  0.00  0.00      A     
ATOM   1031  O   SER A  69       8.770  -9.294 -14.133  0.00  0.00      A     
ATOM   1032  N   PHE A  70       8.113 -11.335 -13.518  0.00  0.00      A     
ATOM   1033  HN  PHE A  70       8.172 -12.328 -13.697  0.00  0.00      A     
ATOM   1034  CA  PHE A  70       7.272 -10.853 -12.400  0.00  0.00      A     
ATOM   1035  HA  PHE A  70       6.570 -10.109 -12.768  0.00  0.00      A     
ATOM   1036  CB  PHE A  70       6.479 -12.021 -11.804  0.00  0.00      A     
ATOM   1037  HB1 PHE A  70       5.975 -11.670 -10.903  0.00  0.00      A     
ATOM   1038  HB2 PHE A  70       7.174 -12.802 -11.498  0.00  0.00      A     
ATOM   1039  CG  PHE A  70       5.422 -12.615 -12.713  0.00  0.00      A     
ATOM   1040  CD1 PHE A  70       4.358 -11.816 -13.170  0.00  0.00      A     
ATOM   1041  HD1 PHE A  70       4.317 -10.766 -12.919  0.00  0.00      A     
ATOM   1042  CE1 PHE A  70       3.314 -12.387 -13.914  0.00  0.00      A     
ATOM   1043  HE1 PHE A  70       2.468 -11.779 -14.208  0.00  0.00      A     
ATOM   1044  CZ  PHE A  70       3.355 -13.751 -14.251  0.00  0.00      A     
ATOM   1045  HZ  PHE A  70       2.548 -14.193 -14.821  0.00  0.00      A     
ATOM   1046  CE2 PHE A  70       4.434 -14.546 -13.828  0.00  0.00      A     
ATOM   1047  HE2 PHE A  70       4.462 -15.598 -14.079  0.00  0.00      A     
ATOM   1048  CD2 PHE A  70       5.459 -13.982 -13.048  0.00  0.00      A     
ATOM   1049  HD2 PHE A  70       6.267 -14.607 -12.693  0.00  0.00      A     
ATOM   1050  C   PHE A  70       8.072 -10.153 -11.287  0.00  0.00      A     
ATOM   1051  O   PHE A  70       7.663  -9.116 -10.770  0.00  0.00      A     
ATOM   1052  N   TRP A  71       9.253 -10.681 -10.971  0.00  0.00      A     
ATOM   1053  HN  TRP A  71       9.547 -11.503 -11.478  0.00  0.00      A     
ATOM   1054  CA  TRP A  71      10.201 -10.127 -10.000  0.00  0.00      A     
ATOM   1055  HA  TRP A  71       9.626  -9.630  -9.223  0.00  0.00      A     
ATOM   1056  CB  TRP A  71      10.964 -11.277  -9.329  0.00  0.00      A     
ATOM   1057  HB1 TRP A  71      11.710 -10.868  -8.646  0.00  0.00      A     
ATOM   1058  HB2 TRP A  71      11.488 -11.854 -10.089  0.00  0.00      A     
ATOM   1059  CG  TRP A  71      10.078 -12.195  -8.548  0.00  0.00      A     
ATOM   1060  CD1 TRP A  71       9.713 -12.016  -7.257  0.00  0.00      A     
ATOM   1061  HD1 TRP A  71      10.040 -11.202  -6.616  0.00  0.00      A     
ATOM   1062  NE1 TRP A  71       8.797 -12.985  -6.899  0.00  0.00      A     
ATOM   1063  HE1 TRP A  71       8.301 -12.971  -6.008  0.00  0.00      A     
ATOM   1064  CE2 TRP A  71       8.522 -13.839  -7.944  0.00  0.00      A     
ATOM   1065  CZ2 TRP A  71       7.647 -14.924  -8.088  0.00  0.00      A     
ATOM   1066  HZ2 TRP A  71       7.025 -15.230  -7.259  0.00  0.00      A     
ATOM   1067  CH2 TRP A  71       7.603 -15.608  -9.315  0.00  0.00      A     
ATOM   1068  HH2 TRP A  71       6.942 -16.457  -9.438  0.00  0.00      A     
ATOM   1069  CZ3 TRP A  71       8.430 -15.199 -10.377  0.00  0.00      A     
ATOM   1070  HZ3 TRP A  71       8.405 -15.740 -11.314  0.00  0.00      A     
ATOM   1071  CE3 TRP A  71       9.294 -14.095 -10.228  0.00  0.00      A     
ATOM   1072  HE3 TRP A  71       9.920 -13.792 -11.051  0.00  0.00      A     
ATOM   1073  CD2 TRP A  71       9.356 -13.381  -9.009  0.00  0.00      A     
ATOM   1074  C   TRP A  71      11.155  -9.067 -10.579  0.00  0.00      A     
ATOM   1075  O   TRP A  71      11.984  -8.543  -9.834  0.00  0.00      A     
ATOM   1076  N   ARG A  72      11.021  -8.683 -11.864  0.00  0.00      A     
ATOM   1077  HN  ARG A  72      10.340  -9.196 -12.412  0.00  0.00      A     
ATOM   1078  CA  ARG A  72      11.778  -7.602 -12.542  0.00  0.00      A     
ATOM   1079  HA  ARG A  72      12.820  -7.921 -12.609  0.00  0.00      A     
ATOM   1080  CB  ARG A  72      11.275  -7.426 -13.989  0.00  0.00      A     
ATOM   1081  HB1 ARG A  72      10.250  -7.054 -13.981  0.00  0.00      A     
ATOM   1082  HB2 ARG A  72      11.288  -8.401 -14.474  0.00  0.00      A     
ATOM   1083  CG  ARG A  72      12.155  -6.472 -14.814  0.00  0.00      A     
ATOM   1084  HG1 ARG A  72      13.188  -6.806 -14.778  0.00  0.00      A     
ATOM   1085  HG2 ARG A  72      12.110  -5.481 -14.370  0.00  0.00      A     
ATOM   1086  CD  ARG A  72      11.724  -6.373 -16.285  0.00  0.00      A     
ATOM   1087  HD1 ARG A  72      12.232  -5.518 -16.736  0.00  0.00      A     
ATOM   1088  HD2 ARG A  72      10.652  -6.180 -16.323  0.00  0.00      A     
ATOM   1089  NE  ARG A  72      12.054  -7.592 -17.055  0.00  0.00      A     
ATOM   1090  HE  ARG A  72      12.610  -8.307 -16.605  0.00  0.00      A     
ATOM   1091  CZ  ARG A  72      11.691  -7.854 -18.288  0.00  0.00      A     
ATOM   1092  NH1 ARG A  72      11.048  -7.050 -19.043  0.00  0.00      A     
ATOM   1093 HH11 ARG A  72      10.810  -7.393 -19.962  0.00  0.00      A     
ATOM   1094 HH12 ARG A  72      11.108  -6.057 -18.849  0.00  0.00      A     
ATOM   1095  NH2 ARG A  72      11.978  -8.949 -18.881  0.00  0.00      A     
ATOM   1096 HH21 ARG A  72      11.792  -8.966 -19.875  0.00  0.00      A     
ATOM   1097 HH22 ARG A  72      12.586  -9.630 -18.467  0.00  0.00      A     
ATOM   1098  C   ARG A  72      11.754  -6.304 -11.727  0.00  0.00      A     
ATOM   1099  O   ARG A  72      10.759  -5.578 -11.680  0.00  0.00      A     
ATOM   1100  N   GLY A  73      12.833  -6.078 -10.981  0.00  0.00      A     
ATOM   1101  HN  GLY A  73      13.561  -6.775 -11.042  0.00  0.00      A     
ATOM   1102  CA  GLY A  73      12.981  -5.009  -9.982  0.00  0.00      A     
ATOM   1103  HA1 GLY A  73      12.666  -4.068 -10.428  0.00  0.00      A     
ATOM   1104  HA2 GLY A  73      14.038  -4.922  -9.730  0.00  0.00      A     
ATOM   1105  C   GLY A  73      12.219  -5.145  -8.653  0.00  0.00      A     
ATOM   1106  O   GLY A  73      12.423  -4.303  -7.790  0.00  0.00      A     
ATOM   1107  N   ASN A  74      11.378  -6.162  -8.430  0.00  0.00      A     
ATOM   1108  HN  ASN A  74      11.332  -6.897  -9.125  0.00  0.00      A     
ATOM   1109  CA  ASN A  74      10.618  -6.348  -7.175  0.00  0.00      A     
ATOM   1110  HA  ASN A  74       9.929  -5.510  -7.048  0.00  0.00      A     
ATOM   1111  CB  ASN A  74       9.782  -7.631  -7.316  0.00  0.00      A     
ATOM   1112  HB1 ASN A  74      10.443  -8.450  -7.590  0.00  0.00      A     
ATOM   1113  HB2 ASN A  74       9.023  -7.508  -8.087  0.00  0.00      A     
ATOM   1114  CG  ASN A  74       9.108  -8.045  -6.027  0.00  0.00      A     
ATOM   1115  OD1 ASN A  74       9.649  -8.826  -5.278  0.00  0.00      A     
ATOM   1116  ND2 ASN A  74       7.943  -7.545  -5.721  0.00  0.00      A     
ATOM   1117 HD21 ASN A  74       7.533  -7.872  -4.855  0.00  0.00      A     
ATOM   1118 HD22 ASN A  74       7.489  -6.878  -6.339  0.00  0.00      A     
ATOM   1119  C   ASN A  74      11.512  -6.346  -5.910  0.00  0.00      A     
ATOM   1120  O   ASN A  74      11.147  -5.733  -4.906  0.00  0.00      A     
ATOM   1121  N   LEU A  75      12.729  -6.899  -6.015  0.00  0.00      A     
ATOM   1122  HN  LEU A  75      12.925  -7.424  -6.853  0.00  0.00      A     
ATOM   1123  CA  LEU A  75      13.796  -6.782  -5.010  0.00  0.00      A     
ATOM   1124  HA  LEU A  75      13.513  -7.392  -4.152  0.00  0.00      A     
ATOM   1125  CB  LEU A  75      15.090  -7.368  -5.613  0.00  0.00      A     
ATOM   1126  HB1 LEU A  75      15.340  -6.802  -6.512  0.00  0.00      A     
ATOM   1127  HB2 LEU A  75      14.899  -8.401  -5.911  0.00  0.00      A     
ATOM   1128  CG  LEU A  75      16.315  -7.350  -4.676  0.00  0.00      A     
ATOM   1129  HG  LEU A  75      16.521  -6.326  -4.366  0.00  0.00      A     
ATOM   1130  CD1 LEU A  75      16.114  -8.218  -3.436  0.00  0.00      A     
ATOM   1131 HD11 LEU A  75      17.022  -8.210  -2.833  0.00  0.00      A     
ATOM   1132 HD12 LEU A  75      15.886  -9.243  -3.726  0.00  0.00      A     
ATOM   1133 HD13 LEU A  75      15.302  -7.824  -2.828  0.00  0.00      A     
ATOM   1134  CD2 LEU A  75      17.539  -7.877  -5.418  0.00  0.00      A     
ATOM   1135 HD21 LEU A  75      17.374  -8.909  -5.730  0.00  0.00      A     
ATOM   1136 HD22 LEU A  75      18.410  -7.833  -4.763  0.00  0.00      A     
ATOM   1137 HD23 LEU A  75      17.738  -7.261  -6.293  0.00  0.00      A     
ATOM   1138  C   LEU A  75      13.992  -5.338  -4.498  0.00  0.00      A     
ATOM   1139  O   LEU A  75      14.043  -5.112  -3.294  0.00  0.00      A     
ATOM   1140  N   ALA A  76      14.011  -4.337  -5.379  0.00  0.00      A     
ATOM   1141  HN  ALA A  76      13.848  -4.544  -6.355  0.00  0.00      A     
ATOM   1142  CA  ALA A  76      14.120  -2.931  -4.987  0.00  0.00      A     
ATOM   1143  HA  ALA A  76      15.020  -2.813  -4.382  0.00  0.00      A     
ATOM   1144  CB  ALA A  76      14.315  -2.096  -6.255  0.00  0.00      A     
ATOM   1145  HB1 ALA A  76      13.436  -2.156  -6.891  0.00  0.00      A     
ATOM   1146  HB2 ALA A  76      15.175  -2.467  -6.813  0.00  0.00      A     
ATOM   1147  HB3 ALA A  76      14.490  -1.053  -5.988  0.00  0.00      A     
ATOM   1148  C   ALA A  76      12.939  -2.425  -4.123  0.00  0.00      A     
ATOM   1149  O   ALA A  76      13.136  -1.551  -3.282  0.00  0.00      A     
ATOM   1150  N   ASN A  77      11.732  -2.997  -4.245  0.00  0.00      A     
ATOM   1151  HN  ASN A  77      11.633  -3.788  -4.871  0.00  0.00      A     
ATOM   1152  CA  ASN A  77      10.608  -2.655  -3.364  0.00  0.00      A     
ATOM   1153  HA  ASN A  77      10.597  -1.567  -3.267  0.00  0.00      A     
ATOM   1154  CB  ASN A  77       9.267  -3.090  -4.002  0.00  0.00      A     
ATOM   1155  HB1 ASN A  77       9.032  -4.121  -3.737  0.00  0.00      A     
ATOM   1156  HB2 ASN A  77       9.330  -3.044  -5.085  0.00  0.00      A     
ATOM   1157  CG  ASN A  77       8.115  -2.195  -3.577  0.00  0.00      A     
ATOM   1158  OD1 ASN A  77       8.120  -1.538  -2.551  0.00  0.00      A     
ATOM   1159  ND2 ASN A  77       7.085  -2.063  -4.357  0.00  0.00      A     
ATOM   1160 HD21 ASN A  77       6.384  -1.409  -4.082  0.00  0.00      A     
ATOM   1161 HD22 ASN A  77       7.003  -2.607  -5.219  0.00  0.00      A     
ATOM   1162  C   ASN A  77      10.781  -3.212  -1.933  0.00  0.00      A     
ATOM   1163  O   ASN A  77      10.436  -2.526  -0.972  0.00  0.00      A     
ATOM   1164  N   VAL A  78      11.368  -4.405  -1.759  0.00  0.00      A     
ATOM   1165  HN  VAL A  78      11.630  -4.936  -2.583  0.00  0.00      A     
ATOM   1166  CA  VAL A  78      11.699  -4.945  -0.415  0.00  0.00      A     
ATOM   1167  HA  VAL A  78      10.905  -4.640   0.259  0.00  0.00      A     
ATOM   1168  CB  VAL A  78      11.716  -6.480  -0.342  0.00  0.00      A     
ATOM   1169  HB  VAL A  78      12.033  -6.771   0.660  0.00  0.00      A     
ATOM   1170  CG1 VAL A  78      10.296  -7.006  -0.553  0.00  0.00      A     
ATOM   1171 HG11 VAL A  78       9.627  -6.577   0.190  0.00  0.00      A     
ATOM   1172 HG12 VAL A  78      10.304  -8.086  -0.443  0.00  0.00      A     
ATOM   1173 HG13 VAL A  78       9.942  -6.764  -1.556  0.00  0.00      A     
ATOM   1174  CG2 VAL A  78      12.636  -7.163  -1.351  0.00  0.00      A     
ATOM   1175 HG21 VAL A  78      12.291  -6.957  -2.362  0.00  0.00      A     
ATOM   1176 HG22 VAL A  78      12.611  -8.243  -1.193  0.00  0.00      A     
ATOM   1177 HG23 VAL A  78      13.661  -6.820  -1.223  0.00  0.00      A     
ATOM   1178  C   VAL A  78      12.981  -4.363   0.187  0.00  0.00      A     
ATOM   1179  O   VAL A  78      12.994  -4.031   1.371  0.00  0.00      A     
ATOM   1180  N   ILE A  79      14.004  -4.098  -0.630  0.00  0.00      A     
ATOM   1181  HN  ILE A  79      13.943  -4.448  -1.582  0.00  0.00      A     
ATOM   1182  CA  ILE A  79      15.199  -3.314  -0.253  0.00  0.00      A     
ATOM   1183  HA  ILE A  79      15.615  -3.743   0.658  0.00  0.00      A     
ATOM   1184  CB  ILE A  79      16.276  -3.416  -1.360  0.00  0.00      A     
ATOM   1185  HB  ILE A  79      15.818  -3.108  -2.300  0.00  0.00      A     
ATOM   1186  CG2 ILE A  79      17.469  -2.479  -1.120  0.00  0.00      A     
ATOM   1187 HG21 ILE A  79      18.225  -2.653  -1.885  0.00  0.00      A     
ATOM   1188 HG22 ILE A  79      17.913  -2.660  -0.143  0.00  0.00      A     
ATOM   1189 HG23 ILE A  79      17.163  -1.434  -1.189  0.00  0.00      A     
ATOM   1190  CG1 ILE A  79      16.803  -4.861  -1.551  0.00  0.00      A     
ATOM   1191 HG11 ILE A  79      17.549  -4.861  -2.347  0.00  0.00      A     
ATOM   1192 HG12 ILE A  79      15.991  -5.502  -1.880  0.00  0.00      A     
ATOM   1193  CD  ILE A  79      17.415  -5.530  -0.315  0.00  0.00      A     
ATOM   1194  HD1 ILE A  79      16.658  -5.656   0.457  0.00  0.00      A     
ATOM   1195  HD2 ILE A  79      18.246  -4.942   0.073  0.00  0.00      A     
ATOM   1196  HD3 ILE A  79      17.782  -6.518  -0.593  0.00  0.00      A     
ATOM   1197  C   ILE A  79      14.862  -1.855   0.113  0.00  0.00      A     
ATOM   1198  O   ILE A  79      15.495  -1.304   1.008  0.00  0.00      A     
ATOM   1199  N   ARG A  80      13.811  -1.254  -0.471  0.00  0.00      A     
ATOM   1200  HN  ARG A  80      13.444  -1.693  -1.309  0.00  0.00      A     
ATOM   1201  CA  ARG A  80      13.131  -0.034   0.033  0.00  0.00      A     
ATOM   1202  HA  ARG A  80      13.879   0.727   0.266  0.00  0.00      A     
ATOM   1203  CB  ARG A  80      12.192   0.494  -1.071  0.00  0.00      A     
ATOM   1204  HB1 ARG A  80      11.502  -0.303  -1.330  0.00  0.00      A     
ATOM   1205  HB2 ARG A  80      12.774   0.704  -1.966  0.00  0.00      A     
ATOM   1206  CG  ARG A  80      11.393   1.763  -0.705  0.00  0.00      A     
ATOM   1207  HG1 ARG A  80      11.982   2.639  -0.969  0.00  0.00      A     
ATOM   1208  HG2 ARG A  80      11.200   1.814   0.359  0.00  0.00      A     
ATOM   1209  CD  ARG A  80      10.036   1.849  -1.415  0.00  0.00      A     
ATOM   1210  HD1 ARG A  80      10.214   1.861  -2.494  0.00  0.00      A     
ATOM   1211  HD2 ARG A  80       9.560   2.794  -1.148  0.00  0.00      A     
ATOM   1212  NE  ARG A  80       9.136   0.719  -1.086  0.00  0.00      A     
ATOM   1213  HE  ARG A  80       9.059  -0.027  -1.766  0.00  0.00      A     
ATOM   1214  CZ  ARG A  80       8.286   0.583  -0.101  0.00  0.00      A     
ATOM   1215  NH1 ARG A  80       8.201   1.338   0.934  0.00  0.00      A     
ATOM   1216 HH11 ARG A  80       7.488   1.125   1.600  0.00  0.00      A     
ATOM   1217 HH12 ARG A  80       8.958   1.967   1.155  0.00  0.00      A     
ATOM   1218  NH2 ARG A  80       7.442  -0.377  -0.131  0.00  0.00      A     
ATOM   1219 HH21 ARG A  80       6.700  -0.425   0.554  0.00  0.00      A     
ATOM   1220 HH22 ARG A  80       7.501  -1.006  -0.923  0.00  0.00      A     
ATOM   1221  C   ARG A  80      12.337  -0.272   1.326  0.00  0.00      A     
ATOM   1222  O   ARG A  80      12.350   0.573   2.220  0.00  0.00      A     
ATOM   1223  N   TYR A  81      11.588  -1.369   1.420  0.00  0.00      A     
ATOM   1224  HN  TYR A  81      11.579  -1.995   0.625  0.00  0.00      A     
ATOM   1225  CA  TYR A  81      10.665  -1.642   2.533  0.00  0.00      A     
ATOM   1226  HA  TYR A  81       9.955  -0.818   2.591  0.00  0.00      A     
ATOM   1227  CB  TYR A  81       9.869  -2.921   2.248  0.00  0.00      A     
ATOM   1228  HB1 TYR A  81      10.562  -3.750   2.142  0.00  0.00      A     
ATOM   1229  HB2 TYR A  81       9.316  -2.805   1.316  0.00  0.00      A     
ATOM   1230  CG  TYR A  81       8.886  -3.266   3.341  0.00  0.00      A     
ATOM   1231  CD1 TYR A  81       9.113  -4.386   4.165  0.00  0.00      A     
ATOM   1232  HD1 TYR A  81       9.972  -5.026   4.001  0.00  0.00      A     
ATOM   1233  CE1 TYR A  81       8.239  -4.654   5.234  0.00  0.00      A     
ATOM   1234  HE1 TYR A  81       8.409  -5.500   5.879  0.00  0.00      A     
ATOM   1235  CZ  TYR A  81       7.149  -3.800   5.489  0.00  0.00      A     
ATOM   1236  OH  TYR A  81       6.295  -4.076   6.503  0.00  0.00      A     
ATOM   1237  HH  TYR A  81       5.580  -3.426   6.561  0.00  0.00      A     
ATOM   1238  CE2 TYR A  81       6.923  -2.686   4.656  0.00  0.00      A     
ATOM   1239  HE2 TYR A  81       6.108  -2.018   4.868  0.00  0.00      A     
ATOM   1240  CD2 TYR A  81       7.787  -2.422   3.579  0.00  0.00      A     
ATOM   1241  HD2 TYR A  81       7.629  -1.550   2.960  0.00  0.00      A     
ATOM   1242  C   TYR A  81      11.339  -1.727   3.913  0.00  0.00      A     
ATOM   1243  O   TYR A  81      10.886  -1.054   4.839  0.00  0.00      A     
ATOM   1244  N   PHE A  82      12.440  -2.475   4.049  0.00  0.00      A     
ATOM   1245  HN  PHE A  82      12.760  -3.016   3.251  0.00  0.00      A     
ATOM   1246  CA  PHE A  82      13.198  -2.563   5.310  0.00  0.00      A     
ATOM   1247  HA  PHE A  82      12.530  -2.980   6.064  0.00  0.00      A     
ATOM   1248  CB  PHE A  82      14.370  -3.543   5.157  0.00  0.00      A     
ATOM   1249  HB1 PHE A  82      15.027  -3.440   6.022  0.00  0.00      A     
ATOM   1250  HB2 PHE A  82      14.951  -3.284   4.273  0.00  0.00      A     
ATOM   1251  CG  PHE A  82      13.956  -5.001   5.069  0.00  0.00      A     
ATOM   1252  CD1 PHE A  82      14.166  -5.737   3.888  0.00  0.00      A     
ATOM   1253  HD1 PHE A  82      14.599  -5.259   3.021  0.00  0.00      A     
ATOM   1254  CE1 PHE A  82      13.839  -7.103   3.836  0.00  0.00      A     
ATOM   1255  HE1 PHE A  82      14.020  -7.667   2.931  0.00  0.00      A     
ATOM   1256  CZ  PHE A  82      13.295  -7.737   4.965  0.00  0.00      A     
ATOM   1257  HZ  PHE A  82      13.060  -8.791   4.924  0.00  0.00      A     
ATOM   1258  CE2 PHE A  82      13.056  -7.001   6.139  0.00  0.00      A     
ATOM   1259  HE2 PHE A  82      12.639  -7.485   7.010  0.00  0.00      A     
ATOM   1260  CD2 PHE A  82      13.391  -5.636   6.190  0.00  0.00      A     
ATOM   1261  HD2 PHE A  82      13.230  -5.076   7.100  0.00  0.00      A     
ATOM   1262  C   PHE A  82      13.632  -1.191   5.884  0.00  0.00      A     
ATOM   1263  O   PHE A  82      13.212  -0.879   7.002  0.00  0.00      A     
ATOM   1264  N   PRO A  83      14.336  -0.308   5.140  0.00  0.00      A     
ATOM   1265  CD  PRO A  83      15.030  -0.564   3.892  0.00  0.00      A     
ATOM   1266  HD1 PRO A  83      14.384  -1.054   3.169  0.00  0.00      A     
ATOM   1267  HD2 PRO A  83      15.902  -1.182   4.102  0.00  0.00      A     
ATOM   1268  CG  PRO A  83      15.492   0.792   3.356  0.00  0.00      A     
ATOM   1269  HG1 PRO A  83      16.436   0.711   2.816  0.00  0.00      A     
ATOM   1270  HG2 PRO A  83      14.730   1.225   2.711  0.00  0.00      A     
ATOM   1271  CB  PRO A  83      15.636   1.642   4.610  0.00  0.00      A     
ATOM   1272  HB1 PRO A  83      16.636   1.503   5.015  0.00  0.00      A     
ATOM   1273  HB2 PRO A  83      15.462   2.700   4.407  0.00  0.00      A     
ATOM   1274  CA  PRO A  83      14.614   1.055   5.587  0.00  0.00      A     
ATOM   1275  HA  PRO A  83      15.079   1.020   6.572  0.00  0.00      A     
ATOM   1276  C   PRO A  83      13.353   1.919   5.709  0.00  0.00      A     
ATOM   1277  O   PRO A  83      13.281   2.712   6.637  0.00  0.00      A     
ATOM   1278  N   THR A  84      12.311   1.731   4.883  0.00  0.00      A     
ATOM   1279  HN  THR A  84      12.418   1.059   4.132  0.00  0.00      A     
ATOM   1280  CA  THR A  84      11.007   2.430   5.081  0.00  0.00      A     
ATOM   1281  HA  THR A  84      11.177   3.503   4.999  0.00  0.00      A     
ATOM   1282  CB  THR A  84       9.917   2.048   4.061  0.00  0.00      A     
ATOM   1283  HB  THR A  84       9.640   1.004   4.190  0.00  0.00      A     
ATOM   1284  CG2 THR A  84       8.659   2.908   4.190  0.00  0.00      A     
ATOM   1285 HG21 THR A  84       7.963   2.676   3.386  0.00  0.00      A     
ATOM   1286 HG22 THR A  84       8.927   3.963   4.140  0.00  0.00      A     
ATOM   1287 HG23 THR A  84       8.160   2.708   5.138  0.00  0.00      A     
ATOM   1288  OG1 THR A  84      10.336   2.240   2.731  0.00  0.00      A     
ATOM   1289  HG1 THR A  84      11.181   1.761   2.639  0.00  0.00      A     
ATOM   1290  C   THR A  84      10.425   2.180   6.475  0.00  0.00      A     
ATOM   1291  O   THR A  84       9.953   3.113   7.119  0.00  0.00      A     
ATOM   1292  N   GLN A  85      10.477   0.939   6.973  0.00  0.00      A     
ATOM   1293  HN  GLN A  85      10.860   0.199   6.391  0.00  0.00      A     
ATOM   1294  CA  GLN A  85      10.047   0.620   8.341  0.00  0.00      A     
ATOM   1295  HA  GLN A  85       9.158   1.209   8.567  0.00  0.00      A     
ATOM   1296  CB  GLN A  85       9.676  -0.867   8.466  0.00  0.00      A     
ATOM   1297  HB1 GLN A  85       9.440  -1.084   9.509  0.00  0.00      A     
ATOM   1298  HB2 GLN A  85      10.549  -1.466   8.199  0.00  0.00      A     
ATOM   1299  CG  GLN A  85       8.491  -1.330   7.596  0.00  0.00      A     
ATOM   1300  HG1 GLN A  85       8.370  -2.401   7.756  0.00  0.00      A     
ATOM   1301  HG2 GLN A  85       8.741  -1.179   6.547  0.00  0.00      A     
ATOM   1302  CD  GLN A  85       7.130  -0.677   7.862  0.00  0.00      A     
ATOM   1303  OE1 GLN A  85       6.222  -0.729   7.049  0.00  0.00      A     
ATOM   1304  NE2 GLN A  85       6.852  -0.063   8.983  0.00  0.00      A     
ATOM   1305 HE21 GLN A  85       5.929   0.321   9.046  0.00  0.00      A     
ATOM   1306 HE22 GLN A  85       7.526   0.079   9.722  0.00  0.00      A     
ATOM   1307  C   GLN A  85      11.088   0.989   9.417  0.00  0.00      A     
ATOM   1308  O   GLN A  85      10.690   1.490  10.467  0.00  0.00      A     
ATOM   1309  N   ALA A  86      12.389   0.779   9.199  0.00  0.00      A     
ATOM   1310  HN  ALA A  86      12.671   0.325   8.335  0.00  0.00      A     
ATOM   1311  CA  ALA A  86      13.434   1.082  10.189  0.00  0.00      A     
ATOM   1312  HA  ALA A  86      13.144   0.651  11.149  0.00  0.00      A     
ATOM   1313  CB  ALA A  86      14.728   0.393   9.738  0.00  0.00      A     
ATOM   1314  HB1 ALA A  86      14.556  -0.677   9.607  0.00  0.00      A     
ATOM   1315  HB2 ALA A  86      15.502   0.534  10.494  0.00  0.00      A     
ATOM   1316  HB3 ALA A  86      15.077   0.816   8.797  0.00  0.00      A     
ATOM   1317  C   ALA A  86      13.644   2.597  10.428  0.00  0.00      A     
ATOM   1318  O   ALA A  86      13.601   3.055  11.572  0.00  0.00      A     
ATOM   1319  N   LEU A  87      13.777   3.382   9.351  0.00  0.00      A     
ATOM   1320  HN  LEU A  87      13.768   2.940   8.437  0.00  0.00      A     
ATOM   1321  CA  LEU A  87      13.909   4.846   9.378  0.00  0.00      A     
ATOM   1322  HA  LEU A  87      14.760   5.093  10.015  0.00  0.00      A     
ATOM   1323  CB  LEU A  87      14.202   5.318   7.938  0.00  0.00      A     
ATOM   1324  HB1 LEU A  87      13.320   5.118   7.329  0.00  0.00      A     
ATOM   1325  HB2 LEU A  87      15.031   4.729   7.540  0.00  0.00      A     
ATOM   1326  CG  LEU A  87      14.546   6.804   7.764  0.00  0.00      A     
ATOM   1327  HG  LEU A  87      13.708   7.407   8.108  0.00  0.00      A     
ATOM   1328  CD1 LEU A  87      15.812   7.207   8.514  0.00  0.00      A     
ATOM   1329 HD11 LEU A  87      16.032   8.257   8.319  0.00  0.00      A     
ATOM   1330 HD12 LEU A  87      16.654   6.601   8.181  0.00  0.00      A     
ATOM   1331 HD13 LEU A  87      15.677   7.082   9.585  0.00  0.00      A     
ATOM   1332  CD2 LEU A  87      14.772   7.108   6.288  0.00  0.00      A     
ATOM   1333 HD21 LEU A  87      14.955   8.175   6.168  0.00  0.00      A     
ATOM   1334 HD22 LEU A  87      13.888   6.836   5.714  0.00  0.00      A     
ATOM   1335 HD23 LEU A  87      15.633   6.551   5.917  0.00  0.00      A     
ATOM   1336  C   LEU A  87      12.678   5.552   9.978  0.00  0.00      A     
ATOM   1337  O   LEU A  87      12.820   6.608  10.587  0.00  0.00      A     
ATOM   1338  N   ASN A  88      11.488   4.954   9.849  0.00  0.00      A     
ATOM   1339  HN  ASN A  88      11.441   4.147   9.246  0.00  0.00      A     
ATOM   1340  CA  ASN A  88      10.290   5.322  10.608  0.00  0.00      A     
ATOM   1341  HA  ASN A  88      10.169   6.408  10.596  0.00  0.00      A     
ATOM   1342  CB  ASN A  88       9.085   4.691   9.882  0.00  0.00      A     
ATOM   1343  HB1 ASN A  88       9.232   3.619   9.778  0.00  0.00      A     
ATOM   1344  HB2 ASN A  88       9.005   5.113   8.882  0.00  0.00      A     
ATOM   1345  CG  ASN A  88       7.767   4.938  10.587  0.00  0.00      A     
ATOM   1346  OD1 ASN A  88       7.285   6.044  10.728  0.00  0.00      A     
ATOM   1347  ND2 ASN A  88       7.133   3.913  11.090  0.00  0.00      A     
ATOM   1348 HD21 ASN A  88       6.276   4.121  11.560  0.00  0.00      A     
ATOM   1349 HD22 ASN A  88       7.498   2.974  10.999  0.00  0.00      A     
ATOM   1350  C   ASN A  88      10.376   4.896  12.095  0.00  0.00      A     
ATOM   1351  O   ASN A  88      10.225   5.729  12.983  0.00  0.00      A     
ATOM   1352  N   PHE A  89      10.641   3.616  12.387  0.00  0.00      A     
ATOM   1353  HN  PHE A  89      10.853   2.992  11.618  0.00  0.00      A     
ATOM   1354  CA  PHE A  89      10.567   3.034  13.742  0.00  0.00      A     
ATOM   1355  HA  PHE A  89       9.530   3.077  14.077  0.00  0.00      A     
ATOM   1356  CB  PHE A  89      10.985   1.554  13.682  0.00  0.00      A     
ATOM   1357  HB1 PHE A  89      12.007   1.487  13.307  0.00  0.00      A     
ATOM   1358  HB2 PHE A  89      10.343   1.034  12.975  0.00  0.00      A     
ATOM   1359  CG  PHE A  89      10.902   0.819  15.008  0.00  0.00      A     
ATOM   1360  CD1 PHE A  89       9.693   0.219  15.411  0.00  0.00      A     
ATOM   1361  HD1 PHE A  89       8.820   0.272  14.778  0.00  0.00      A     
ATOM   1362  CE1 PHE A  89       9.608  -0.434  16.653  0.00  0.00      A     
ATOM   1363  HE1 PHE A  89       8.678  -0.889  16.967  0.00  0.00      A     
ATOM   1364  CZ  PHE A  89      10.733  -0.506  17.491  0.00  0.00      A     
ATOM   1365  HZ  PHE A  89      10.665  -1.015  18.444  0.00  0.00      A     
ATOM   1366  CE2 PHE A  89      11.945   0.082  17.088  0.00  0.00      A     
ATOM   1367  HE2 PHE A  89      12.810   0.028  17.734  0.00  0.00      A     
ATOM   1368  CD2 PHE A  89      12.029   0.744  15.849  0.00  0.00      A     
ATOM   1369  HD2 PHE A  89      12.961   1.203  15.550  0.00  0.00      A     
ATOM   1370  C   PHE A  89      11.388   3.786  14.806  0.00  0.00      A     
ATOM   1371  O   PHE A  89      10.892   4.008  15.910  0.00  0.00      A     
ATOM   1372  N   ALA A  90      12.610   4.206  14.466  0.00  0.00      A     
ATOM   1373  HN  ALA A  90      12.954   3.965  13.543  0.00  0.00      A     
ATOM   1374  CA  ALA A  90      13.509   4.938  15.364  0.00  0.00      A     
ATOM   1375  HA  ALA A  90      13.457   4.492  16.359  0.00  0.00      A     
ATOM   1376  CB  ALA A  90      14.931   4.736  14.825  0.00  0.00      A     
ATOM   1377  HB1 ALA A  90      15.646   5.255  15.465  0.00  0.00      A     
ATOM   1378  HB2 ALA A  90      15.008   5.134  13.813  0.00  0.00      A     
ATOM   1379  HB3 ALA A  90      15.176   3.673  14.810  0.00  0.00      A     
ATOM   1380  C   ALA A  90      13.193   6.446  15.545  0.00  0.00      A     
ATOM   1381  O   ALA A  90      13.635   7.045  16.524  0.00  0.00      A     
ATOM   1382  N   PHE A  91      12.438   7.069  14.627  0.00  0.00      A     
ATOM   1383  HN  PHE A  91      12.086   6.507  13.864  0.00  0.00      A     
ATOM   1384  CA  PHE A  91      12.369   8.541  14.502  0.00  0.00      A     
ATOM   1385  HA  PHE A  91      12.698   8.993  15.437  0.00  0.00      A     
ATOM   1386  CB  PHE A  91      13.352   8.983  13.405  0.00  0.00      A     
ATOM   1387  HB1 PHE A  91      13.334  10.071  13.328  0.00  0.00      A     
ATOM   1388  HB2 PHE A  91      12.991   8.579  12.461  0.00  0.00      A     
ATOM   1389  CG  PHE A  91      14.798   8.554  13.599  0.00  0.00      A     
ATOM   1390  CD1 PHE A  91      15.519   8.964  14.738  0.00  0.00      A     
ATOM   1391  HD1 PHE A  91      15.042   9.579  15.486  0.00  0.00      A     
ATOM   1392  CE1 PHE A  91      16.854   8.556  14.917  0.00  0.00      A     
ATOM   1393  HE1 PHE A  91      17.399   8.865  15.797  0.00  0.00      A     
ATOM   1394  CZ  PHE A  91      17.477   7.743  13.955  0.00  0.00      A     
ATOM   1395  HZ  PHE A  91      18.503   7.428  14.090  0.00  0.00      A     
ATOM   1396  CE2 PHE A  91      16.765   7.336  12.814  0.00  0.00      A     
ATOM   1397  HE2 PHE A  91      17.243   6.711  12.073  0.00  0.00      A     
ATOM   1398  CD2 PHE A  91      15.430   7.742  12.639  0.00  0.00      A     
ATOM   1399  HD2 PHE A  91      14.887   7.425  11.764  0.00  0.00      A     
ATOM   1400  C   PHE A  91      10.967   9.133  14.243  0.00  0.00      A     
ATOM   1401  O   PHE A  91      10.820  10.357  14.213  0.00  0.00      A     
ATOM   1402  N   LYS A  92       9.921   8.296  14.123  0.00  0.00      A     
ATOM   1403  HN  LYS A  92      10.141   7.305  14.080  0.00  0.00      A     
ATOM   1404  CA  LYS A  92       8.506   8.682  13.901  0.00  0.00      A     
ATOM   1405  HA  LYS A  92       8.417   9.052  12.879  0.00  0.00      A     
ATOM   1406  CB  LYS A  92       7.616   7.427  14.013  0.00  0.00      A     
ATOM   1407  HB1 LYS A  92       7.785   6.946  14.978  0.00  0.00      A     
ATOM   1408  HB2 LYS A  92       7.911   6.729  13.230  0.00  0.00      A     
ATOM   1409  CG  LYS A  92       6.111   7.712  13.858  0.00  0.00      A     
ATOM   1410  HG1 LYS A  92       5.948   8.334  12.978  0.00  0.00      A     
ATOM   1411  HG2 LYS A  92       5.758   8.249  14.739  0.00  0.00      A     
ATOM   1412  CD  LYS A  92       5.307   6.412  13.705  0.00  0.00      A     
ATOM   1413  HD1 LYS A  92       5.586   5.716  14.498  0.00  0.00      A     
ATOM   1414  HD2 LYS A  92       5.534   5.962  12.739  0.00  0.00      A     
ATOM   1415  CE  LYS A  92       3.807   6.702  13.801  0.00  0.00      A     
ATOM   1416  HE1 LYS A  92       3.522   7.464  13.066  0.00  0.00      A     
ATOM   1417  HE2 LYS A  92       3.595   7.109  14.794  0.00  0.00      A     
ATOM   1418  NZ  LYS A  92       2.987   5.486  13.589  0.00  0.00      A     
ATOM   1419  HZ1 LYS A  92       2.936   5.235  12.617  0.00  0.00      A     
ATOM   1420  HZ2 LYS A  92       2.020   5.690  13.870  0.00  0.00      A     
ATOM   1421  HZ3 LYS A  92       3.314   4.698  14.143  0.00  0.00      A     
ATOM   1422  C   LYS A  92       8.002   9.832  14.781  0.00  0.00      A     
ATOM   1423  O   LYS A  92       7.283  10.688  14.277  0.00  0.00      A     
ATOM   1424  N   ASP A  93       8.417   9.906  16.047  0.00  0.00      A     
ATOM   1425  HN  ASP A  93       9.003   9.165  16.393  0.00  0.00      A     
ATOM   1426  CA  ASP A  93       8.148  11.070  16.908  0.00  0.00      A     
ATOM   1427  HA  ASP A  93       7.067  11.207  16.981  0.00  0.00      A     
ATOM   1428  CB  ASP A  93       8.674  10.825  18.330  0.00  0.00      A     
ATOM   1429  HB1 ASP A  93       9.740  10.592  18.292  0.00  0.00      A     
ATOM   1430  HB2 ASP A  93       8.147   9.977  18.772  0.00  0.00      A     
ATOM   1431  CG  ASP A  93       8.443  12.080  19.175  0.00  0.00      A     
ATOM   1432  OD1 ASP A  93       7.270  12.329  19.522  0.00  0.00      A     
ATOM   1433  OD2 ASP A  93       9.400  12.874  19.316  0.00  0.00      A     
ATOM   1434  C   ASP A  93       8.724  12.387  16.347  0.00  0.00      A     
ATOM   1435  O   ASP A  93       7.973  13.331  16.115  0.00  0.00      A     
ATOM   1436  N   LYS A  94      10.033  12.465  16.071  0.00  0.00      A     
ATOM   1437  HN  LYS A  94      10.601  11.644  16.232  0.00  0.00      A     
ATOM   1438  CA  LYS A  94      10.662  13.690  15.538  0.00  0.00      A     
ATOM   1439  HA  LYS A  94      10.315  14.501  16.174  0.00  0.00      A     
ATOM   1440  CB  LYS A  94      12.194  13.593  15.655  0.00  0.00      A     
ATOM   1441  HB1 LYS A  94      12.572  12.890  14.909  0.00  0.00      A     
ATOM   1442  HB2 LYS A  94      12.440  13.194  16.641  0.00  0.00      A     
ATOM   1443  CG  LYS A  94      12.929  14.941  15.499  0.00  0.00      A     
ATOM   1444  HG1 LYS A  94      12.847  15.289  14.469  0.00  0.00      A     
ATOM   1445  HG2 LYS A  94      13.985  14.776  15.718  0.00  0.00      A     
ATOM   1446  CD  LYS A  94      12.385  16.026  16.444  0.00  0.00      A     
ATOM   1447  HD1 LYS A  94      12.252  15.595  17.437  0.00  0.00      A     
ATOM   1448  HD2 LYS A  94      11.422  16.375  16.072  0.00  0.00      A     
ATOM   1449  CE  LYS A  94      13.318  17.230  16.560  0.00  0.00      A     
ATOM   1450  HE1 LYS A  94      13.530  17.626  15.561  0.00  0.00      A     
ATOM   1451  HE2 LYS A  94      14.264  16.900  16.999  0.00  0.00      A     
ATOM   1452  NZ  LYS A  94      12.712  18.289  17.405  0.00  0.00      A     
ATOM   1453  HZ1 LYS A  94      12.251  17.923  18.232  0.00  0.00      A     
ATOM   1454  HZ2 LYS A  94      11.992  18.806  16.901  0.00  0.00      A     
ATOM   1455  HZ3 LYS A  94      13.418  18.971  17.674  0.00  0.00      A     
ATOM   1456  C   LYS A  94      10.191  14.050  14.123  0.00  0.00      A     
ATOM   1457  O   LYS A  94      10.157  15.225  13.759  0.00  0.00      A     
ATOM   1458  N   TYR A  95       9.727  13.064  13.355  0.00  0.00      A     
ATOM   1459  HN  TYR A  95       9.864  12.114  13.683  0.00  0.00      A     
ATOM   1460  CA  TYR A  95       8.970  13.298  12.117  0.00  0.00      A     
ATOM   1461  HA  TYR A  95       9.515  14.009  11.497  0.00  0.00      A     
ATOM   1462  CB  TYR A  95       8.859  12.000  11.314  0.00  0.00      A     
ATOM   1463  HB1 TYR A  95       8.333  12.231  10.389  0.00  0.00      A     
ATOM   1464  HB2 TYR A  95       8.252  11.292  11.878  0.00  0.00      A     
ATOM   1465  CG  TYR A  95      10.161  11.316  10.934  0.00  0.00      A     
ATOM   1466  CD1 TYR A  95      11.406  11.984  10.986  0.00  0.00      A     
ATOM   1467  HD1 TYR A  95      11.476  13.012  11.309  0.00  0.00      A     
ATOM   1468  CE1 TYR A  95      12.587  11.317  10.613  0.00  0.00      A     
ATOM   1469  HE1 TYR A  95      13.544  11.813  10.668  0.00  0.00      A     
ATOM   1470  CZ  TYR A  95      12.529   9.981  10.183  0.00  0.00      A     
ATOM   1471  OH  TYR A  95      13.671   9.317   9.889  0.00  0.00      A     
ATOM   1472  HH  TYR A  95      13.484   8.370   9.868  0.00  0.00      A     
ATOM   1473  CE2 TYR A  95      11.288   9.321  10.104  0.00  0.00      A     
ATOM   1474  HE2 TYR A  95      11.245   8.305   9.751  0.00  0.00      A     
ATOM   1475  CD2 TYR A  95      10.106   9.986  10.478  0.00  0.00      A     
ATOM   1476  HD2 TYR A  95       9.158   9.469  10.411  0.00  0.00      A     
ATOM   1477  C   TYR A  95       7.587  13.921  12.385  0.00  0.00      A     
ATOM   1478  O   TYR A  95       7.288  14.975  11.826  0.00  0.00      A     
ATOM   1479  N   LYS A  96       6.796  13.357  13.309  0.00  0.00      A     
ATOM   1480  HN  LYS A  96       7.112  12.487  13.731  0.00  0.00      A     
ATOM   1481  CA  LYS A  96       5.528  13.932  13.810  0.00  0.00      A     
ATOM   1482  HA  LYS A  96       4.852  14.100  12.970  0.00  0.00      A     
ATOM   1483  CB  LYS A  96       4.857  12.957  14.797  0.00  0.00      A     
ATOM   1484  HB1 LYS A  96       4.163  13.522  15.422  0.00  0.00      A     
ATOM   1485  HB2 LYS A  96       5.604  12.511  15.452  0.00  0.00      A     
ATOM   1486  CG  LYS A  96       4.061  11.841  14.114  0.00  0.00      A     
ATOM   1487  HG1 LYS A  96       4.732  11.184  13.563  0.00  0.00      A     
ATOM   1488  HG2 LYS A  96       3.357  12.296  13.423  0.00  0.00      A     
ATOM   1489  CD  LYS A  96       3.286  11.031  15.162  0.00  0.00      A     
ATOM   1490  HD1 LYS A  96       2.832  11.716  15.880  0.00  0.00      A     
ATOM   1491  HD2 LYS A  96       3.972  10.368  15.693  0.00  0.00      A     
ATOM   1492  CE  LYS A  96       2.171  10.220  14.498  0.00  0.00      A     
ATOM   1493  HE1 LYS A  96       2.598   9.458  13.835  0.00  0.00      A     
ATOM   1494  HE2 LYS A  96       1.575  10.887  13.870  0.00  0.00      A     
ATOM   1495  NZ  LYS A  96       1.297   9.582  15.509  0.00  0.00      A     
ATOM   1496  HZ1 LYS A  96       0.488   9.160  15.037  0.00  0.00      A     
ATOM   1497  HZ2 LYS A  96       0.954  10.227  16.198  0.00  0.00      A     
ATOM   1498  HZ3 LYS A  96       1.751   8.792  15.965  0.00  0.00      A     
ATOM   1499  C   LYS A  96       5.650  15.299  14.498  0.00  0.00      A     
ATOM   1500  O   LYS A  96       4.679  16.044  14.476  0.00  0.00      A     
ATOM   1501  N   GLN A  97       6.793  15.645  15.102  0.00  0.00      A     
ATOM   1502  HN  GLN A  97       7.494  14.916  15.146  0.00  0.00      A     
ATOM   1503  CA  GLN A  97       6.910  16.763  16.063  0.00  0.00      A     
ATOM   1504  HA  GLN A  97       6.257  16.512  16.892  0.00  0.00      A     
ATOM   1505  CB  GLN A  97       8.337  16.879  16.635  0.00  0.00      A     
ATOM   1506  HB1 GLN A  97       8.579  17.935  16.770  0.00  0.00      A     
ATOM   1507  HB2 GLN A  97       9.059  16.456  15.938  0.00  0.00      A     
ATOM   1508  CG  GLN A  97       8.444  16.184  18.005  0.00  0.00      A     
ATOM   1509  HG1 GLN A  97       8.321  15.111  17.882  0.00  0.00      A     
ATOM   1510  HG2 GLN A  97       7.643  16.540  18.650  0.00  0.00      A     
ATOM   1511  CD  GLN A  97       9.753  16.451  18.737  0.00  0.00      A     
ATOM   1512  OE1 GLN A  97      10.319  17.536  18.708  0.00  0.00      A     
ATOM   1513  NE2 GLN A  97      10.315  15.486  19.414  0.00  0.00      A     
ATOM   1514 HE21 GLN A  97      11.074  15.720  20.018  0.00  0.00      A     
ATOM   1515 HE22 GLN A  97       9.876  14.554  19.449  0.00  0.00      A     
ATOM   1516  C   GLN A  97       6.400  18.136  15.590  0.00  0.00      A     
ATOM   1517  O   GLN A  97       5.844  18.875  16.400  0.00  0.00      A     
ATOM   1518  N   ILE A  98       6.479  18.448  14.292  0.00  0.00      A     
ATOM   1519  HN  ILE A  98       6.949  17.792  13.687  0.00  0.00      A     
ATOM   1520  CA  ILE A  98       5.814  19.617  13.664  0.00  0.00      A     
ATOM   1521  HA  ILE A  98       6.163  20.507  14.189  0.00  0.00      A     
ATOM   1522  CB  ILE A  98       6.232  19.770  12.184  0.00  0.00      A     
ATOM   1523  HB  ILE A  98       5.566  20.493  11.713  0.00  0.00      A     
ATOM   1524  CG2 ILE A  98       7.647  20.362  12.128  0.00  0.00      A     
ATOM   1525 HG21 ILE A  98       7.917  20.593  11.099  0.00  0.00      A     
ATOM   1526 HG22 ILE A  98       8.378  19.666  12.541  0.00  0.00      A     
ATOM   1527 HG23 ILE A  98       7.680  21.298  12.686  0.00  0.00      A     
ATOM   1528  CG1 ILE A  98       6.144  18.447  11.392  0.00  0.00      A     
ATOM   1529 HG11 ILE A  98       5.189  17.969  11.601  0.00  0.00      A     
ATOM   1530 HG12 ILE A  98       6.936  17.770  11.712  0.00  0.00      A     
ATOM   1531  CD  ILE A  98       6.257  18.652   9.878  0.00  0.00      A     
ATOM   1532  HD1 ILE A  98       7.230  19.068   9.621  0.00  0.00      A     
ATOM   1533  HD2 ILE A  98       5.467  19.321   9.540  0.00  0.00      A     
ATOM   1534  HD3 ILE A  98       6.153  17.700   9.365  0.00  0.00      A     
ATOM   1535  C   ILE A  98       4.275  19.670  13.811  0.00  0.00      A     
ATOM   1536  O   ILE A  98       3.669  20.692  13.496  0.00  0.00      A     
ATOM   1537  N   PHE A  99       3.654  18.624  14.360  0.00  0.00      A     
ATOM   1538  HN  PHE A  99       4.215  17.793  14.496  0.00  0.00      A     
ATOM   1539  CA  PHE A  99       2.231  18.504  14.717  0.00  0.00      A     
ATOM   1540  HA  PHE A  99       1.794  19.501  14.788  0.00  0.00      A     
ATOM   1541  CB  PHE A  99       1.509  17.743  13.593  0.00  0.00      A     
ATOM   1542  HB1 PHE A  99       0.452  17.652  13.844  0.00  0.00      A     
ATOM   1543  HB2 PHE A  99       1.929  16.738  13.540  0.00  0.00      A     
ATOM   1544  CG  PHE A  99       1.604  18.387  12.226  0.00  0.00      A     
ATOM   1545  CD1 PHE A  99       0.840  19.532  11.934  0.00  0.00      A     
ATOM   1546  HD1 PHE A  99       0.165  19.937  12.674  0.00  0.00      A     
ATOM   1547  CE1 PHE A  99       0.959  20.156  10.681  0.00  0.00      A     
ATOM   1548  HE1 PHE A  99       0.372  21.035  10.454  0.00  0.00      A     
ATOM   1549  CZ  PHE A  99       1.845  19.637   9.722  0.00  0.00      A     
ATOM   1550  HZ  PHE A  99       1.934  20.112   8.759  0.00  0.00      A     
ATOM   1551  CE2 PHE A  99       2.591  18.481  10.001  0.00  0.00      A     
ATOM   1552  HE2 PHE A  99       3.254  18.073   9.250  0.00  0.00      A     
ATOM   1553  CD2 PHE A  99       2.469  17.855  11.252  0.00  0.00      A     
ATOM   1554  HD2 PHE A  99       3.047  16.968  11.467  0.00  0.00      A     
ATOM   1555  C   PHE A  99       1.990  17.828  16.095  0.00  0.00      A     
ATOM   1556  O   PHE A  99       0.865  17.422  16.387  0.00  0.00      A     
ATOM   1557  N   LEU A 100       3.015  17.706  16.959  0.00  0.00      A     
ATOM   1558  HN  LEU A 100       3.912  18.074  16.670  0.00  0.00      A     
ATOM   1559  CA  LEU A 100       2.903  17.183  18.341  0.00  0.00      A     
ATOM   1560  HA  LEU A 100       2.364  16.236  18.279  0.00  0.00      A     
ATOM   1561  CB  LEU A 100       4.302  16.868  18.912  0.00  0.00      A     
ATOM   1562  HB1 LEU A 100       4.906  17.776  18.891  0.00  0.00      A     
ATOM   1563  HB2 LEU A 100       4.758  16.130  18.258  0.00  0.00      A     
ATOM   1564  CG  LEU A 100       4.330  16.289  20.344  0.00  0.00      A     
ATOM   1565  HG  LEU A 100       3.902  17.001  21.046  0.00  0.00      A     
ATOM   1566  CD1 LEU A 100       3.562  14.974  20.461  0.00  0.00      A     
ATOM   1567 HD11 LEU A 100       3.684  14.576  21.467  0.00  0.00      A     
ATOM   1568 HD12 LEU A 100       3.952  14.254  19.741  0.00  0.00      A     
ATOM   1569 HD13 LEU A 100       2.502  15.142  20.280  0.00  0.00      A     
ATOM   1570  CD2 LEU A 100       5.768  16.022  20.780  0.00  0.00      A     
ATOM   1571 HD21 LEU A 100       5.779  15.674  21.812  0.00  0.00      A     
ATOM   1572 HD22 LEU A 100       6.348  16.942  20.718  0.00  0.00      A     
ATOM   1573 HD23 LEU A 100       6.216  15.256  20.147  0.00  0.00      A     
ATOM   1574  C   LEU A 100       2.061  18.101  19.254  0.00  0.00      A     
ATOM   1575  O   LEU A 100       2.572  18.897  20.049  0.00  0.00      A     
ATOM   1576  N   GLY A 101       0.744  17.998  19.113  0.00  0.00      A     
ATOM   1577  HN  GLY A 101       0.419  17.369  18.387  0.00  0.00      A     
ATOM   1578  CA  GLY A 101      -0.221  18.947  19.660  0.00  0.00      A     
ATOM   1579  HA1 GLY A 101      -0.347  19.748  18.931  0.00  0.00      A     
ATOM   1580  HA2 GLY A 101       0.162  19.391  20.576  0.00  0.00      A     
ATOM   1581  C   GLY A 101      -1.605  18.377  19.963  0.00  0.00      A     
ATOM   1582  O   GLY A 101      -1.864  17.175  19.877  0.00  0.00      A     
ATOM   1583  N   GLY A 102      -2.517  19.274  20.324  0.00  0.00      A     
ATOM   1584  HN  GLY A 102      -2.231  20.249  20.370  0.00  0.00      A     
ATOM   1585  CA  GLY A 102      -3.913  18.948  20.610  0.00  0.00      A     
ATOM   1586  HA1 GLY A 102      -3.980  18.434  21.568  0.00  0.00      A     
ATOM   1587  HA2 GLY A 102      -4.284  18.275  19.838  0.00  0.00      A     
ATOM   1588  C   GLY A 102      -4.837  20.160  20.660  0.00  0.00      A     
ATOM   1589  O   GLY A 102      -4.414  21.304  20.829  0.00  0.00      A     
ATOM   1590  N   VAL A 103      -6.130  19.886  20.516  0.00  0.00      A     
ATOM   1591  HN  VAL A 103      -6.390  18.918  20.392  0.00  0.00      A     
ATOM   1592  CA  VAL A 103      -7.224  20.876  20.517  0.00  0.00      A     
ATOM   1593  HA  VAL A 103      -6.888  21.781  21.015  0.00  0.00      A     
ATOM   1594  CB  VAL A 103      -7.675  21.261  19.091  0.00  0.00      A     
ATOM   1595  HB  VAL A 103      -8.603  21.822  19.166  0.00  0.00      A     
ATOM   1596  CG1 VAL A 103      -6.661  22.142  18.360  0.00  0.00      A     
ATOM   1597 HG11 VAL A 103      -7.030  22.371  17.360  0.00  0.00      A     
ATOM   1598 HG12 VAL A 103      -5.699  21.637  18.281  0.00  0.00      A     
ATOM   1599 HG13 VAL A 103      -6.538  23.077  18.898  0.00  0.00      A     
ATOM   1600  CG2 VAL A 103      -7.923  20.049  18.201  0.00  0.00      A     
ATOM   1601 HG21 VAL A 103      -6.983  19.560  17.948  0.00  0.00      A     
ATOM   1602 HG22 VAL A 103      -8.420  20.366  17.284  0.00  0.00      A     
ATOM   1603 HG23 VAL A 103      -8.561  19.346  18.727  0.00  0.00      A     
ATOM   1604  C   VAL A 103      -8.415  20.368  21.325  0.00  0.00      A     
ATOM   1605  O   VAL A 103      -8.551  19.170  21.568  0.00  0.00      A     
ATOM   1606  N   ASP A 104      -9.249  21.281  21.811  0.00  0.00      A     
ATOM   1607  HN  ASP A 104      -9.061  22.250  21.571  0.00  0.00      A     
ATOM   1608  CA  ASP A 104     -10.384  20.998  22.704  0.00  0.00      A     
ATOM   1609  HA  ASP A 104      -9.998  20.478  23.581  0.00  0.00      A     
ATOM   1610  CB  ASP A 104     -10.892  22.361  23.189  0.00  0.00      A     
ATOM   1611  HB1 ASP A 104     -11.198  22.950  22.327  0.00  0.00      A     
ATOM   1612  HB2 ASP A 104     -10.057  22.878  23.654  0.00  0.00      A     
ATOM   1613  CG  ASP A 104     -12.019  22.351  24.214  0.00  0.00      A     
ATOM   1614  OD1 ASP A 104     -12.212  21.344  24.932  0.00  0.00      A     
ATOM   1615  OD2 ASP A 104     -12.758  23.358  24.267  0.00  0.00      A     
ATOM   1616  C   ASP A 104     -11.459  20.060  22.086  0.00  0.00      A     
ATOM   1617  O   ASP A 104     -11.508  19.818  20.880  0.00  0.00      A     
ATOM   1618  N   LYS A 105     -12.275  19.430  22.937  0.00  0.00      A     
ATOM   1619  HN  LYS A 105     -12.281  19.781  23.894  0.00  0.00      A     
ATOM   1620  CA  LYS A 105     -13.057  18.208  22.640  0.00  0.00      A     
ATOM   1621  HA  LYS A 105     -12.475  17.562  21.982  0.00  0.00      A     
ATOM   1622  CB  LYS A 105     -13.300  17.451  23.965  0.00  0.00      A     
ATOM   1623  HB1 LYS A 105     -14.194  16.834  23.856  0.00  0.00      A     
ATOM   1624  HB2 LYS A 105     -13.511  18.165  24.763  0.00  0.00      A     
ATOM   1625  CG  LYS A 105     -12.172  16.504  24.432  0.00  0.00      A     
ATOM   1626  HG1 LYS A 105     -12.081  15.687  23.714  0.00  0.00      A     
ATOM   1627  HG2 LYS A 105     -12.510  16.061  25.370  0.00  0.00      A     
ATOM   1628  CD  LYS A 105     -10.774  17.104  24.690  0.00  0.00      A     
ATOM   1629  HD1 LYS A 105     -10.279  16.483  25.438  0.00  0.00      A     
ATOM   1630  HD2 LYS A 105     -10.867  18.114  25.093  0.00  0.00      A     
ATOM   1631  CE  LYS A 105      -9.913  17.106  23.419  0.00  0.00      A     
ATOM   1632  HE1 LYS A 105     -10.333  17.825  22.710  0.00  0.00      A     
ATOM   1633  HE2 LYS A 105      -9.977  16.117  22.954  0.00  0.00      A     
ATOM   1634  NZ  LYS A 105      -8.487  17.443  23.680  0.00  0.00      A     
ATOM   1635  HZ1 LYS A 105      -8.389  18.318  24.195  0.00  0.00      A     
ATOM   1636  HZ2 LYS A 105      -8.018  17.633  22.795  0.00  0.00      A     
ATOM   1637  HZ3 LYS A 105      -7.984  16.715  24.164  0.00  0.00      A     
ATOM   1638  C   LYS A 105     -14.381  18.401  21.869  0.00  0.00      A     
ATOM   1639  O   LYS A 105     -14.839  17.426  21.273  0.00  0.00      A     
ATOM   1640  N   ARG A 106     -14.987  19.600  21.836  0.00  0.00      A     
ATOM   1641  HN  ARG A 106     -14.589  20.315  22.438  0.00  0.00      A     
ATOM   1642  CA  ARG A 106     -16.324  19.863  21.232  0.00  0.00      A     
ATOM   1643  HA  ARG A 106     -16.447  19.174  20.395  0.00  0.00      A     
ATOM   1644  CB  ARG A 106     -17.409  19.500  22.274  0.00  0.00      A     
ATOM   1645  HB1 ARG A 106     -17.407  20.228  23.087  0.00  0.00      A     
ATOM   1646  HB2 ARG A 106     -17.146  18.533  22.707  0.00  0.00      A     
ATOM   1647  CG  ARG A 106     -18.828  19.407  21.671  0.00  0.00      A     
ATOM   1648  HG1 ARG A 106     -18.766  19.083  20.633  0.00  0.00      A     
ATOM   1649  HG2 ARG A 106     -19.295  20.391  21.693  0.00  0.00      A     
ATOM   1650  CD  ARG A 106     -19.741  18.431  22.417  0.00  0.00      A     
ATOM   1651  HD1 ARG A 106     -20.754  18.533  22.022  0.00  0.00      A     
ATOM   1652  HD2 ARG A 106     -19.751  18.696  23.473  0.00  0.00      A     
ATOM   1653  NE  ARG A 106     -19.272  17.046  22.252  0.00  0.00      A     
ATOM   1654  HE  ARG A 106     -18.330  16.890  21.921  0.00  0.00      A     
ATOM   1655  CZ  ARG A 106     -19.918  15.934  22.458  0.00  0.00      A     
ATOM   1656  NH1 ARG A 106     -21.147  15.854  22.803  0.00  0.00      A     
ATOM   1657 HH11 ARG A 106     -21.494  14.943  23.072  0.00  0.00      A     
ATOM   1658 HH12 ARG A 106     -21.702  16.691  22.914  0.00  0.00      A     
ATOM   1659  NH2 ARG A 106     -19.299  14.827  22.300  0.00  0.00      A     
ATOM   1660 HH21 ARG A 106     -19.793  13.951  22.384  0.00  0.00      A     
ATOM   1661 HH22 ARG A 106     -18.338  14.871  21.990  0.00  0.00      A     
ATOM   1662  C   ARG A 106     -16.514  21.261  20.602  0.00  0.00      A     
ATOM   1663  O   ARG A 106     -17.477  21.957  20.923  0.00  0.00      A     
ATOM   1664  N   THR A 107     -15.624  21.666  19.688  0.00  0.00      A     
ATOM   1665  HN  THR A 107     -14.836  21.051  19.538  0.00  0.00      A     
ATOM   1666  CA  THR A 107     -15.804  22.837  18.777  0.00  0.00      A     
ATOM   1667  HA  THR A 107     -16.868  22.959  18.582  0.00  0.00      A     
ATOM   1668  CB  THR A 107     -15.322  24.160  19.401  0.00  0.00      A     
ATOM   1669  HB  THR A 107     -14.245  24.143  19.523  0.00  0.00      A     
ATOM   1670  CG2 THR A 107     -15.681  25.405  18.601  0.00  0.00      A     
ATOM   1671 HG21 THR A 107     -16.754  25.434  18.416  0.00  0.00      A     
ATOM   1672 HG22 THR A 107     -15.143  25.421  17.655  0.00  0.00      A     
ATOM   1673 HG23 THR A 107     -15.387  26.284  19.173  0.00  0.00      A     
ATOM   1674  OG1 THR A 107     -15.934  24.362  20.647  0.00  0.00      A     
ATOM   1675  HG1 THR A 107     -15.453  23.811  21.295  0.00  0.00      A     
ATOM   1676  C   THR A 107     -15.144  22.711  17.395  0.00  0.00      A     
ATOM   1677  O   THR A 107     -15.733  23.171  16.423  0.00  0.00      A     
ATOM   1678  N   GLN A 108     -13.975  22.079  17.243  0.00  0.00      A     
ATOM   1679  HN  GLN A 108     -13.528  21.696  18.066  0.00  0.00      A     
ATOM   1680  CA  GLN A 108     -13.274  21.959  15.939  0.00  0.00      A     
ATOM   1681  HA  GLN A 108     -14.041  21.989  15.164  0.00  0.00      A     
ATOM   1682  CB  GLN A 108     -12.375  23.191  15.647  0.00  0.00      A     
ATOM   1683  HB1 GLN A 108     -12.966  23.854  15.014  0.00  0.00      A     
ATOM   1684  HB2 GLN A 108     -11.517  22.906  15.042  0.00  0.00      A     
ATOM   1685  CG  GLN A 108     -11.878  24.065  16.815  0.00  0.00      A     
ATOM   1686  HG1 GLN A 108     -12.728  24.496  17.342  0.00  0.00      A     
ATOM   1687  HG2 GLN A 108     -11.325  24.894  16.378  0.00  0.00      A     
ATOM   1688  CD  GLN A 108     -10.964  23.399  17.838  0.00  0.00      A     
ATOM   1689  OE1 GLN A 108     -10.941  22.196  18.053  0.00  0.00      A     
ATOM   1690  NE2 GLN A 108     -10.239  24.180  18.598  0.00  0.00      A     
ATOM   1691 HE21 GLN A 108      -9.614  23.781  19.285  0.00  0.00      A     
ATOM   1692 HE22 GLN A 108     -10.314  25.186  18.489  0.00  0.00      A     
ATOM   1693  C   GLN A 108     -12.606  20.585  15.674  0.00  0.00      A     
ATOM   1694  O   GLN A 108     -11.434  20.484  15.317  0.00  0.00      A     
ATOM   1695  N   PHE A 109     -13.365  19.495  15.835  0.00  0.00      A     
ATOM   1696  HN  PHE A 109     -14.320  19.636  16.140  0.00  0.00      A     
ATOM   1697  CA  PHE A 109     -12.910  18.102  15.641  0.00  0.00      A     
ATOM   1698  HA  PHE A 109     -12.203  17.858  16.434  0.00  0.00      A     
ATOM   1699  CB  PHE A 109     -14.123  17.171  15.789  0.00  0.00      A     
ATOM   1700  HB1 PHE A 109     -14.789  17.327  14.941  0.00  0.00      A     
ATOM   1701  HB2 PHE A 109     -14.670  17.455  16.686  0.00  0.00      A     
ATOM   1702  CG  PHE A 109     -13.823  15.688  15.903  0.00  0.00      A     
ATOM   1703  CD1 PHE A 109     -13.871  15.056  17.161  0.00  0.00      A     
ATOM   1704  HD1 PHE A 109     -14.092  15.632  18.048  0.00  0.00      A     
ATOM   1705  CE1 PHE A 109     -13.665  13.669  17.266  0.00  0.00      A     
ATOM   1706  HE1 PHE A 109     -13.725  13.184  18.230  0.00  0.00      A     
ATOM   1707  CZ  PHE A 109     -13.401  12.909  16.114  0.00  0.00      A     
ATOM   1708  HZ  PHE A 109     -13.256  11.840  16.191  0.00  0.00      A     
ATOM   1709  CE2 PHE A 109     -13.340  13.536  14.858  0.00  0.00      A     
ATOM   1710  HE2 PHE A 109     -13.138  12.950  13.972  0.00  0.00      A     
ATOM   1711  CD2 PHE A 109     -13.557  14.922  14.751  0.00  0.00      A     
ATOM   1712  HD2 PHE A 109     -13.524  15.396  13.781  0.00  0.00      A     
ATOM   1713  C   PHE A 109     -12.175  17.836  14.310  0.00  0.00      A     
ATOM   1714  O   PHE A 109     -11.166  17.131  14.301  0.00  0.00      A     
ATOM   1715  N   TRP A 110     -12.608  18.426  13.188  0.00  0.00      A     
ATOM   1716  HN  TRP A 110     -13.442  19.003  13.226  0.00  0.00      A     
ATOM   1717  CA  TRP A 110     -11.889  18.292  11.906  0.00  0.00      A     
ATOM   1718  HA  TRP A 110     -11.715  17.230  11.730  0.00  0.00      A     
ATOM   1719  CB  TRP A 110     -12.746  18.803  10.745  0.00  0.00      A     
ATOM   1720  HB1 TRP A 110     -12.101  19.071   9.907  0.00  0.00      A     
ATOM   1721  HB2 TRP A 110     -13.295  19.693  11.047  0.00  0.00      A     
ATOM   1722  CG  TRP A 110     -13.689  17.750  10.271  0.00  0.00      A     
ATOM   1723  CD1 TRP A 110     -14.997  17.652  10.590  0.00  0.00      A     
ATOM   1724  HD1 TRP A 110     -15.547  18.371  11.190  0.00  0.00      A     
ATOM   1725  NE1 TRP A 110     -15.500  16.469  10.083  0.00  0.00      A     
ATOM   1726  HE1 TRP A 110     -16.466  16.175  10.200  0.00  0.00      A     
ATOM   1727  CE2 TRP A 110     -14.531  15.731   9.448  0.00  0.00      A     
ATOM   1728  CZ2 TRP A 110     -14.521  14.452   8.878  0.00  0.00      A     
ATOM   1729  HZ2 TRP A 110     -15.413  13.843   8.891  0.00  0.00      A     
ATOM   1730  CH2 TRP A 110     -13.337  13.972   8.293  0.00  0.00      A     
ATOM   1731  HH2 TRP A 110     -13.311  12.986   7.843  0.00  0.00      A     
ATOM   1732  CZ3 TRP A 110     -12.191  14.785   8.273  0.00  0.00      A     
ATOM   1733  HZ3 TRP A 110     -11.293  14.425   7.786  0.00  0.00      A     
ATOM   1734  CE3 TRP A 110     -12.200  16.055   8.882  0.00  0.00      A     
ATOM   1735  HE3 TRP A 110     -11.305  16.664   8.880  0.00  0.00      A     
ATOM   1736  CD2 TRP A 110     -13.368  16.554   9.499  0.00  0.00      A     
ATOM   1737  C   TRP A 110     -10.489  18.914  11.895  0.00  0.00      A     
ATOM   1738  O   TRP A 110      -9.584  18.331  11.307  0.00  0.00      A     
ATOM   1739  N   LEU A 111     -10.263  20.008  12.626  0.00  0.00      A     
ATOM   1740  HN  LEU A 111     -11.045  20.411  13.126  0.00  0.00      A     
ATOM   1741  CA  LEU A 111      -8.930  20.574  12.873  0.00  0.00      A     
ATOM   1742  HA  LEU A 111      -8.449  20.750  11.910  0.00  0.00      A     
ATOM   1743  CB  LEU A 111      -9.140  21.913  13.601  0.00  0.00      A     
ATOM   1744  HB1 LEU A 111      -9.367  21.700  14.645  0.00  0.00      A     
ATOM   1745  HB2 LEU A 111     -10.003  22.419  13.171  0.00  0.00      A     
ATOM   1746  CG  LEU A 111      -7.959  22.888  13.569  0.00  0.00      A     
ATOM   1747  HG  LEU A 111      -7.055  22.387  13.909  0.00  0.00      A     
ATOM   1748  CD1 LEU A 111      -7.726  23.504  12.191  0.00  0.00      A     
ATOM   1749 HD11 LEU A 111      -7.556  22.724  11.457  0.00  0.00      A     
ATOM   1750 HD12 LEU A 111      -6.849  24.150  12.220  0.00  0.00      A     
ATOM   1751 HD13 LEU A 111      -8.593  24.088  11.889  0.00  0.00      A     
ATOM   1752  CD2 LEU A 111      -8.267  24.039  14.514  0.00  0.00      A     
ATOM   1753 HD21 LEU A 111      -7.462  24.765  14.450  0.00  0.00      A     
ATOM   1754 HD22 LEU A 111      -8.339  23.666  15.535  0.00  0.00      A     
ATOM   1755 HD23 LEU A 111      -9.208  24.513  14.236  0.00  0.00      A     
ATOM   1756  C   LEU A 111      -8.019  19.620  13.680  0.00  0.00      A     
ATOM   1757  O   LEU A 111      -6.811  19.556  13.441  0.00  0.00      A     
ATOM   1758  N   TYR A 112      -8.600  18.834  14.596  0.00  0.00      A     
ATOM   1759  HN  TYR A 112      -9.592  18.961  14.755  0.00  0.00      A     
ATOM   1760  CA  TYR A 112      -7.910  17.753  15.323  0.00  0.00      A     
ATOM   1761  HA  TYR A 112      -6.983  18.164  15.723  0.00  0.00      A     
ATOM   1762  CB  TYR A 112      -8.796  17.260  16.483  0.00  0.00      A     
ATOM   1763  HB1 TYR A 112      -9.444  16.453  16.140  0.00  0.00      A     
ATOM   1764  HB2 TYR A 112      -9.459  18.077  16.762  0.00  0.00      A     
ATOM   1765  CG  TYR A 112      -8.114  16.793  17.762  0.00  0.00      A     
ATOM   1766  CD1 TYR A 112      -8.918  16.649  18.908  0.00  0.00      A     
ATOM   1767  HD1 TYR A 112      -9.984  16.825  18.834  0.00  0.00      A     
ATOM   1768  CE1 TYR A 112      -8.338  16.330  20.148  0.00  0.00      A     
ATOM   1769  HE1 TYR A 112      -8.953  16.234  21.022  0.00  0.00      A     
ATOM   1770  CZ  TYR A 112      -6.946  16.160  20.258  0.00  0.00      A     
ATOM   1771  OH  TYR A 112      -6.393  15.944  21.480  0.00  0.00      A     
ATOM   1772  HH  TYR A 112      -5.425  15.810  21.403  0.00  0.00      A     
ATOM   1773  CE2 TYR A 112      -6.141  16.251  19.103  0.00  0.00      A     
ATOM   1774  HE2 TYR A 112      -5.076  16.090  19.179  0.00  0.00      A     
ATOM   1775  CD2 TYR A 112      -6.723  16.560  17.856  0.00  0.00      A     
ATOM   1776  HD2 TYR A 112      -6.089  16.633  16.984  0.00  0.00      A     
ATOM   1777  C   TYR A 112      -7.563  16.566  14.410  0.00  0.00      A     
ATOM   1778  O   TYR A 112      -6.415  16.118  14.372  0.00  0.00      A     
ATOM   1779  N   PHE A 113      -8.543  16.088  13.633  0.00  0.00      A     
ATOM   1780  HN  PHE A 113      -9.471  16.487  13.746  0.00  0.00      A     
ATOM   1781  CA  PHE A 113      -8.361  15.007  12.659  0.00  0.00      A     
ATOM   1782  HA  PHE A 113      -7.975  14.132  13.183  0.00  0.00      A     
ATOM   1783  CB  PHE A 113      -9.714  14.625  12.042  0.00  0.00      A     
ATOM   1784  HB1 PHE A 113     -10.093  15.460  11.452  0.00  0.00      A     
ATOM   1785  HB2 PHE A 113     -10.429  14.443  12.846  0.00  0.00      A     
ATOM   1786  CG  PHE A 113      -9.647  13.384  11.167  0.00  0.00      A     
ATOM   1787  CD1 PHE A 113      -9.440  13.500   9.780  0.00  0.00      A     
ATOM   1788  HD1 PHE A 113      -9.330  14.478   9.332  0.00  0.00      A     
ATOM   1789  CE1 PHE A 113      -9.387  12.349   8.971  0.00  0.00      A     
ATOM   1790  HE1 PHE A 113      -9.245  12.446   7.904  0.00  0.00      A     
ATOM   1791  CZ  PHE A 113      -9.532  11.075   9.549  0.00  0.00      A     
ATOM   1792  HZ  PHE A 113      -9.502  10.191   8.927  0.00  0.00      A     
ATOM   1793  CE2 PHE A 113      -9.727  10.954  10.936  0.00  0.00      A     
ATOM   1794  HE2 PHE A 113      -9.847   9.976  11.385  0.00  0.00      A     
ATOM   1795  CD2 PHE A 113      -9.784  12.106  11.743  0.00  0.00      A     
ATOM   1796  HD2 PHE A 113      -9.946  12.009  12.808  0.00  0.00      A     
ATOM   1797  C   PHE A 113      -7.331  15.369  11.581  0.00  0.00      A     
ATOM   1798  O   PHE A 113      -6.409  14.597  11.351  0.00  0.00      A     
ATOM   1799  N   ALA A 114      -7.406  16.565  10.992  0.00  0.00      A     
ATOM   1800  HN  ALA A 114      -8.206  17.154  11.204  0.00  0.00      A     
ATOM   1801  CA  ALA A 114      -6.414  17.099  10.055  0.00  0.00      A     
ATOM   1802  HA  ALA A 114      -6.260  16.367   9.263  0.00  0.00      A     
ATOM   1803  CB  ALA A 114      -7.011  18.347   9.411  0.00  0.00      A     
ATOM   1804  HB1 ALA A 114      -7.230  19.092  10.177  0.00  0.00      A     
ATOM   1805  HB2 ALA A 114      -7.936  18.081   8.900  0.00  0.00      A     
ATOM   1806  HB3 ALA A 114      -6.314  18.765   8.683  0.00  0.00      A     
ATOM   1807  C   ALA A 114      -5.030  17.386  10.681  0.00  0.00      A     
ATOM   1808  O   ALA A 114      -4.013  17.247  10.000  0.00  0.00      A     
ATOM   1809  N   GLY A 115      -4.955  17.699  11.981  0.00  0.00      A     
ATOM   1810  HN  GLY A 115      -5.818  17.901  12.472  0.00  0.00      A     
ATOM   1811  CA  GLY A 115      -3.695  17.729  12.743  0.00  0.00      A     
ATOM   1812  HA1 GLY A 115      -3.895  18.117  13.742  0.00  0.00      A     
ATOM   1813  HA2 GLY A 115      -2.982  18.394  12.253  0.00  0.00      A     
ATOM   1814  C   GLY A 115      -3.046  16.344  12.890  0.00  0.00      A     
ATOM   1815  O   GLY A 115      -1.863  16.169  12.597  0.00  0.00      A     
ATOM   1816  N   ASN A 116      -3.826  15.315  13.241  0.00  0.00      A     
ATOM   1817  HN  ASN A 116      -4.789  15.515  13.497  0.00  0.00      A     
ATOM   1818  CA  ASN A 116      -3.387  13.913  13.189  0.00  0.00      A     
ATOM   1819  HA  ASN A 116      -2.456  13.823  13.753  0.00  0.00      A     
ATOM   1820  CB  ASN A 116      -4.457  13.052  13.887  0.00  0.00      A     
ATOM   1821  HB1 ASN A 116      -5.404  13.134  13.354  0.00  0.00      A     
ATOM   1822  HB2 ASN A 116      -4.608  13.405  14.907  0.00  0.00      A     
ATOM   1823  CG  ASN A 116      -4.065  11.591  13.918  0.00  0.00      A     
ATOM   1824  OD1 ASN A 116      -4.273  10.844  12.979  0.00  0.00      A     
ATOM   1825  ND2 ASN A 116      -3.420  11.133  14.956  0.00  0.00      A     
ATOM   1826 HD21 ASN A 116      -3.120  10.172  14.916  0.00  0.00      A     
ATOM   1827 HD22 ASN A 116      -3.236  11.730  15.740  0.00  0.00      A     
ATOM   1828  C   ASN A 116      -3.076  13.422  11.751  0.00  0.00      A     
ATOM   1829  O   ASN A 116      -2.141  12.648  11.543  0.00  0.00      A     
ATOM   1830  N   LEU A 117      -3.819  13.888  10.745  0.00  0.00      A     
ATOM   1831  HN  LEU A 117      -4.639  14.436  10.981  0.00  0.00      A     
ATOM   1832  CA  LEU A 117      -3.583  13.577   9.335  0.00  0.00      A     
ATOM   1833  HA  LEU A 117      -3.531  12.496   9.244  0.00  0.00      A     
ATOM   1834  CB  LEU A 117      -4.758  14.108   8.491  0.00  0.00      A     
ATOM   1835  HB1 LEU A 117      -4.595  15.164   8.277  0.00  0.00      A     
ATOM   1836  HB2 LEU A 117      -5.693  14.014   9.041  0.00  0.00      A     
ATOM   1837  CG  LEU A 117      -4.914  13.341   7.175  0.00  0.00      A     
ATOM   1838  HG  LEU A 117      -3.933  13.163   6.738  0.00  0.00      A     
ATOM   1839  CD1 LEU A 117      -5.600  12.003   7.429  0.00  0.00      A     
ATOM   1840 HD11 LEU A 117      -6.630  12.165   7.749  0.00  0.00      A     
ATOM   1841 HD12 LEU A 117      -5.081  11.437   8.195  0.00  0.00      A     
ATOM   1842 HD13 LEU A 117      -5.592  11.436   6.507  0.00  0.00      A     
ATOM   1843  CD2 LEU A 117      -5.765  14.130   6.186  0.00  0.00      A     
ATOM   1844 HD21 LEU A 117      -6.755  14.315   6.603  0.00  0.00      A     
ATOM   1845 HD22 LEU A 117      -5.862  13.569   5.257  0.00  0.00      A     
ATOM   1846 HD23 LEU A 117      -5.286  15.085   5.968  0.00  0.00      A     
ATOM   1847  C   LEU A 117      -2.239  14.131   8.843  0.00  0.00      A     
ATOM   1848  O   LEU A 117      -1.440  13.379   8.292  0.00  0.00      A     
ATOM   1849  N   ALA A 118      -1.961  15.407   9.117  0.00  0.00      A     
ATOM   1850  HN  ALA A 118      -2.688  15.976   9.540  0.00  0.00      A     
ATOM   1851  CA  ALA A 118      -0.676  16.052   8.853  0.00  0.00      A     
ATOM   1852  HA  ALA A 118      -0.414  15.887   7.806  0.00  0.00      A     
ATOM   1853  CB  ALA A 118      -0.870  17.556   9.050  0.00  0.00      A     
ATOM   1854  HB1 ALA A 118      -1.041  17.787  10.103  0.00  0.00      A     
ATOM   1855  HB2 ALA A 118      -1.716  17.904   8.457  0.00  0.00      A     
ATOM   1856  HB3 ALA A 118       0.019  18.076   8.700  0.00  0.00      A     
ATOM   1857  C   ALA A 118       0.483  15.477   9.700  0.00  0.00      A     
ATOM   1858  O   ALA A 118       1.578  15.290   9.175  0.00  0.00      A     
ATOM   1859  N   SER A 119       0.230  15.053  10.949  0.00  0.00      A     
ATOM   1860  HN  SER A 119      -0.660  15.316  11.354  0.00  0.00      A     
ATOM   1861  CA  SER A 119       1.178  14.241  11.753  0.00  0.00      A     
ATOM   1862  HA  SER A 119       2.072  14.831  11.958  0.00  0.00      A     
ATOM   1863  CB  SER A 119       0.581  13.794  13.095  0.00  0.00      A     
ATOM   1864  HB1 SER A 119       1.343  13.251  13.653  0.00  0.00      A     
ATOM   1865  HB2 SER A 119      -0.247  13.111  12.926  0.00  0.00      A     
ATOM   1866  OG  SER A 119       0.135  14.856  13.901  0.00  0.00      A     
ATOM   1867  HG1 SER A 119      -0.477  15.430  13.405  0.00  0.00      A     
ATOM   1868  C   SER A 119       1.618  12.964  11.025  0.00  0.00      A     
ATOM   1869  O   SER A 119       2.805  12.653  10.950  0.00  0.00      A     
ATOM   1870  N   GLY A 120       0.660  12.236  10.440  0.00  0.00      A     
ATOM   1871  HN  GLY A 120      -0.302  12.529  10.573  0.00  0.00      A     
ATOM   1872  CA  GLY A 120       0.924  11.059   9.603  0.00  0.00      A     
ATOM   1873  HA1 GLY A 120      -0.023  10.585   9.391  0.00  0.00      A     
ATOM   1874  HA2 GLY A 120       1.563  10.355  10.137  0.00  0.00      A     
ATOM   1875  C   GLY A 120       1.548  11.368   8.242  0.00  0.00      A     
ATOM   1876  O   GLY A 120       2.415  10.627   7.781  0.00  0.00      A     
ATOM   1877  N   GLY A 121       1.143  12.482   7.626  0.00  0.00      A     
ATOM   1878  HN  GLY A 121       0.372  12.990   8.046  0.00  0.00      A     
ATOM   1879  CA  GLY A 121       1.815  13.098   6.479  0.00  0.00      A     
ATOM   1880  HA1 GLY A 121       1.378  14.078   6.288  0.00  0.00      A     
ATOM   1881  HA2 GLY A 121       1.690  12.476   5.593  0.00  0.00      A     
ATOM   1882  C   GLY A 121       3.308  13.290   6.728  0.00  0.00      A     
ATOM   1883  O   GLY A 121       4.115  12.714   6.009  0.00  0.00      A     
ATOM   1884  N   ALA A 122       3.673  13.974   7.811  0.00  0.00      A     
ATOM   1885  HN  ALA A 122       2.947  14.442   8.343  0.00  0.00      A     
ATOM   1886  CA  ALA A 122       5.053  14.176   8.245  0.00  0.00      A     
ATOM   1887  HA  ALA A 122       5.599  14.667   7.437  0.00  0.00      A     
ATOM   1888  CB  ALA A 122       5.015  15.129   9.442  0.00  0.00      A     
ATOM   1889  HB1 ALA A 122       6.032  15.414   9.701  0.00  0.00      A     
ATOM   1890  HB2 ALA A 122       4.537  14.655  10.299  0.00  0.00      A     
ATOM   1891  HB3 ALA A 122       4.458  16.027   9.175  0.00  0.00      A     
ATOM   1892  C   ALA A 122       5.808  12.870   8.572  0.00  0.00      A     
ATOM   1893  O   ALA A 122       6.924  12.671   8.086  0.00  0.00      A     
ATOM   1894  N   ALA A 123       5.204  11.947   9.332  0.00  0.00      A     
ATOM   1895  HN  ALA A 123       4.307  12.185   9.744  0.00  0.00      A     
ATOM   1896  CA  ALA A 123       5.771  10.620   9.612  0.00  0.00      A     
ATOM   1897  HA  ALA A 123       6.699  10.739  10.165  0.00  0.00      A     
ATOM   1898  CB  ALA A 123       4.786   9.861  10.509  0.00  0.00      A     
ATOM   1899  HB1 ALA A 123       5.200   8.885  10.764  0.00  0.00      A     
ATOM   1900  HB2 ALA A 123       3.836   9.718   9.994  0.00  0.00      A     
ATOM   1901  HB3 ALA A 123       4.610  10.425  11.423  0.00  0.00      A     
ATOM   1902  C   ALA A 123       6.114   9.819   8.336  0.00  0.00      A     
ATOM   1903  O   ALA A 123       7.240   9.336   8.173  0.00  0.00      A     
ATOM   1904  N   GLY A 124       5.167   9.738   7.395  0.00  0.00      A     
ATOM   1905  HN  GLY A 124       4.266  10.168   7.591  0.00  0.00      A     
ATOM   1906  CA  GLY A 124       5.347   9.049   6.115  0.00  0.00      A     
ATOM   1907  HA1 GLY A 124       4.374   8.943   5.637  0.00  0.00      A     
ATOM   1908  HA2 GLY A 124       5.755   8.053   6.290  0.00  0.00      A     
ATOM   1909  C   GLY A 124       6.274   9.784   5.143  0.00  0.00      A     
ATOM   1910  O   GLY A 124       7.186   9.173   4.596  0.00  0.00      A     
ATOM   1911  N   ALA A 125       6.087  11.092   4.949  0.00  0.00      A     
ATOM   1912  HN  ALA A 125       5.329  11.549   5.444  0.00  0.00      A     
ATOM   1913  CA  ALA A 125       6.888  11.917   4.042  0.00  0.00      A     
ATOM   1914  HA  ALA A 125       6.867  11.466   3.050  0.00  0.00      A     
ATOM   1915  CB  ALA A 125       6.254  13.311   3.942  0.00  0.00      A     
ATOM   1916  HB1 ALA A 125       6.812  13.921   3.231  0.00  0.00      A     
ATOM   1917  HB2 ALA A 125       6.271  13.808   4.914  0.00  0.00      A     
ATOM   1918  HB3 ALA A 125       5.221  13.227   3.605  0.00  0.00      A     
ATOM   1919  C   ALA A 125       8.362  12.013   4.466  0.00  0.00      A     
ATOM   1920  O   ALA A 125       9.239  11.776   3.638  0.00  0.00      A     
ATOM   1921  N   THR A 126       8.653  12.290   5.744  0.00  0.00      A     
ATOM   1922  HN  THR A 126       7.885  12.476   6.381  0.00  0.00      A     
ATOM   1923  CA  THR A 126      10.047  12.379   6.244  0.00  0.00      A     
ATOM   1924  HA  THR A 126      10.580  13.103   5.628  0.00  0.00      A     
ATOM   1925  CB  THR A 126      10.160  12.849   7.704  0.00  0.00      A     
ATOM   1926  HB  THR A 126       9.953  12.017   8.374  0.00  0.00      A     
ATOM   1927  CG2 THR A 126      11.541  13.425   7.997  0.00  0.00      A     
ATOM   1928 HG21 THR A 126      11.796  14.183   7.256  0.00  0.00      A     
ATOM   1929 HG22 THR A 126      12.283  12.629   7.982  0.00  0.00      A     
ATOM   1930 HG23 THR A 126      11.546  13.888   8.982  0.00  0.00      A     
ATOM   1931  OG1 THR A 126       9.262  13.890   7.997  0.00  0.00      A     
ATOM   1932  HG1 THR A 126       8.378  13.480   8.060  0.00  0.00      A     
ATOM   1933  C   THR A 126      10.783  11.045   6.113  0.00  0.00      A     
ATOM   1934  O   THR A 126      11.914  11.020   5.631  0.00  0.00      A     
ATOM   1935  N   SER A 127      10.112   9.926   6.418  0.00  0.00      A     
ATOM   1936  HN  SER A 127       9.200  10.018   6.844  0.00  0.00      A     
ATOM   1937  CA  SER A 127      10.617   8.563   6.138  0.00  0.00      A     
ATOM   1938  HA  SER A 127      11.572   8.426   6.645  0.00  0.00      A     
ATOM   1939  CB  SER A 127       9.645   7.493   6.655  0.00  0.00      A     
ATOM   1940  HB1 SER A 127      10.088   6.508   6.496  0.00  0.00      A     
ATOM   1941  HB2 SER A 127       8.704   7.545   6.104  0.00  0.00      A     
ATOM   1942  OG  SER A 127       9.382   7.653   8.032  0.00  0.00      A     
ATOM   1943  HG1 SER A 127       8.600   8.228   8.142  0.00  0.00      A     
ATOM   1944  C   SER A 127      10.842   8.303   4.640  0.00  0.00      A     
ATOM   1945  O   SER A 127      11.871   7.765   4.239  0.00  0.00      A     
ATOM   1946  N   LEU A 128       9.891   8.706   3.790  0.00  0.00      A     
ATOM   1947  HN  LEU A 128       9.050   9.115   4.185  0.00  0.00      A     
ATOM   1948  CA  LEU A 128       9.943   8.543   2.332  0.00  0.00      A     
ATOM   1949  HA  LEU A 128      10.235   7.513   2.130  0.00  0.00      A     
ATOM   1950  CB  LEU A 128       8.515   8.753   1.781  0.00  0.00      A     
ATOM   1951  HB1 LEU A 128       8.215   9.781   1.988  0.00  0.00      A     
ATOM   1952  HB2 LEU A 128       7.841   8.092   2.327  0.00  0.00      A     
ATOM   1953  CG  LEU A 128       8.311   8.486   0.279  0.00  0.00      A     
ATOM   1954  HG  LEU A 128       8.923   9.174  -0.293  0.00  0.00      A     
ATOM   1955  CD1 LEU A 128       8.653   7.051  -0.120  0.00  0.00      A     
ATOM   1956 HD11 LEU A 128       8.095   6.347   0.496  0.00  0.00      A     
ATOM   1957 HD12 LEU A 128       9.720   6.883   0.013  0.00  0.00      A     
ATOM   1958 HD13 LEU A 128       8.416   6.889  -1.171  0.00  0.00      A     
ATOM   1959  CD2 LEU A 128       6.852   8.727  -0.104  0.00  0.00      A     
ATOM   1960 HD21 LEU A 128       6.571   9.746   0.168  0.00  0.00      A     
ATOM   1961 HD22 LEU A 128       6.209   8.022   0.420  0.00  0.00      A     
ATOM   1962 HD23 LEU A 128       6.732   8.613  -1.180  0.00  0.00      A     
ATOM   1963  C   LEU A 128      10.993   9.435   1.632  0.00  0.00      A     
ATOM   1964  O   LEU A 128      11.486   9.044   0.578  0.00  0.00      A     
ATOM   1965  N   CYS A 129      11.386  10.584   2.195  0.00  0.00      A     
ATOM   1966  HN  CYS A 129      10.902  10.887   3.033  0.00  0.00      A     
ATOM   1967  CA  CYS A 129      12.369  11.500   1.586  0.00  0.00      A     
ATOM   1968  HA  CYS A 129      11.962  11.873   0.646  0.00  0.00      A     
ATOM   1969  CB  CYS A 129      12.605  12.709   2.503  0.00  0.00      A     
ATOM   1970  HB1 CYS A 129      13.495  13.244   2.164  0.00  0.00      A     
ATOM   1971  HB2 CYS A 129      12.767  12.382   3.530  0.00  0.00      A     
ATOM   1972  SG  CYS A 129      11.211  13.864   2.426  0.00  0.00      A     
ATOM   1973  HG1 CYS A 129      10.301  13.058   2.989  0.00  0.00      A     
ATOM   1974  C   CYS A 129      13.714  10.838   1.224  0.00  0.00      A     
ATOM   1975  O   CYS A 129      14.267  11.141   0.171  0.00  0.00      A     
ATOM   1976  N   PHE A 130      14.210   9.895   2.033  0.00  0.00      A     
ATOM   1977  HN  PHE A 130      13.716   9.699   2.892  0.00  0.00      A     
ATOM   1978  CA  PHE A 130      15.418   9.108   1.723  0.00  0.00      A     
ATOM   1979  HA  PHE A 130      16.189   9.769   1.321  0.00  0.00      A     
ATOM   1980  CB  PHE A 130      15.956   8.492   3.026  0.00  0.00      A     
ATOM   1981  HB1 PHE A 130      16.553   7.611   2.781  0.00  0.00      A     
ATOM   1982  HB2 PHE A 130      15.123   8.149   3.641  0.00  0.00      A     
ATOM   1983  CG  PHE A 130      16.836   9.434   3.826  0.00  0.00      A     
ATOM   1984  CD1 PHE A 130      16.283  10.333   4.756  0.00  0.00      A     
ATOM   1985  HD1 PHE A 130      15.217  10.346   4.931  0.00  0.00      A     
ATOM   1986  CE1 PHE A 130      17.121  11.211   5.471  0.00  0.00      A     
ATOM   1987  HE1 PHE A 130      16.701  11.897   6.192  0.00  0.00      A     
ATOM   1988  CZ  PHE A 130      18.508  11.198   5.254  0.00  0.00      A     
ATOM   1989  HZ  PHE A 130      19.152  11.873   5.803  0.00  0.00      A     
ATOM   1990  CE2 PHE A 130      19.061  10.300   4.327  0.00  0.00      A     
ATOM   1991  HE2 PHE A 130      20.130  10.282   4.160  0.00  0.00      A     
ATOM   1992  CD2 PHE A 130      18.227   9.416   3.623  0.00  0.00      A     
ATOM   1993  HD2 PHE A 130      18.659   8.715   2.927  0.00  0.00      A     
ATOM   1994  C   PHE A 130      15.212   8.001   0.668  0.00  0.00      A     
ATOM   1995  O   PHE A 130      16.142   7.683  -0.073  0.00  0.00      A     
ATOM   1996  N   VAL A 131      14.005   7.424   0.569  0.00  0.00      A     
ATOM   1997  HN  VAL A 131      13.274   7.803   1.156  0.00  0.00      A     
ATOM   1998  CA  VAL A 131      13.748   6.137  -0.134  0.00  0.00      A     
ATOM   1999  HA  VAL A 131      14.673   5.834  -0.626  0.00  0.00      A     
ATOM   2000  CB  VAL A 131      13.408   4.992   0.843  0.00  0.00      A     
ATOM   2001  HB  VAL A 131      13.323   4.068   0.273  0.00  0.00      A     
ATOM   2002  CG1 VAL A 131      14.513   4.772   1.879  0.00  0.00      A     
ATOM   2003 HG11 VAL A 131      14.576   5.623   2.559  0.00  0.00      A     
ATOM   2004 HG12 VAL A 131      15.472   4.642   1.376  0.00  0.00      A     
ATOM   2005 HG13 VAL A 131      14.297   3.876   2.460  0.00  0.00      A     
ATOM   2006  CG2 VAL A 131      12.087   5.215   1.583  0.00  0.00      A     
ATOM   2007 HG21 VAL A 131      11.909   4.385   2.266  0.00  0.00      A     
ATOM   2008 HG22 VAL A 131      11.262   5.267   0.876  0.00  0.00      A     
ATOM   2009 HG23 VAL A 131      12.136   6.134   2.164  0.00  0.00      A     
ATOM   2010  C   VAL A 131      12.718   6.193  -1.270  0.00  0.00      A     
ATOM   2011  O   VAL A 131      12.523   5.194  -1.963  0.00  0.00      A     
ATOM   2012  N   TYR A 132      12.115   7.354  -1.547  0.00  0.00      A     
ATOM   2013  HN  TYR A 132      12.237   8.123  -0.897  0.00  0.00      A     
ATOM   2014  CA  TYR A 132      11.424   7.620  -2.821  0.00  0.00      A     
ATOM   2015  HA  TYR A 132      10.573   6.941  -2.877  0.00  0.00      A     
ATOM   2016  CB  TYR A 132      10.864   9.049  -2.878  0.00  0.00      A     
ATOM   2017  HB1 TYR A 132      11.674   9.774  -2.914  0.00  0.00      A     
ATOM   2018  HB2 TYR A 132      10.304   9.243  -1.968  0.00  0.00      A     
ATOM   2019  CG  TYR A 132       9.942   9.269  -4.065  0.00  0.00      A     
ATOM   2020  CD1 TYR A 132      10.420   9.867  -5.249  0.00  0.00      A     
ATOM   2021  HD1 TYR A 132      11.453  10.187  -5.323  0.00  0.00      A     
ATOM   2022  CE1 TYR A 132       9.560  10.023  -6.358  0.00  0.00      A     
ATOM   2023  HE1 TYR A 132       9.918  10.452  -7.279  0.00  0.00      A     
ATOM   2024  CZ  TYR A 132       8.226   9.593  -6.283  0.00  0.00      A     
ATOM   2025  OH  TYR A 132       7.392   9.766  -7.339  0.00  0.00      A     
ATOM   2026  HH  TYR A 132       7.821  10.207  -8.087  0.00  0.00      A     
ATOM   2027  CE2 TYR A 132       7.755   8.980  -5.108  0.00  0.00      A     
ATOM   2028  HE2 TYR A 132       6.739   8.631  -5.080  0.00  0.00      A     
ATOM   2029  CD2 TYR A 132       8.608   8.821  -4.000  0.00  0.00      A     
ATOM   2030  HD2 TYR A 132       8.243   8.341  -3.105  0.00  0.00      A     
ATOM   2031  C   TYR A 132      12.288   7.325  -4.064  0.00  0.00      A     
ATOM   2032  O   TYR A 132      11.765   6.702  -4.985  0.00  0.00      A     
ATOM   2033  N   PRO A 133      13.605   7.634  -4.090  0.00  0.00      A     
ATOM   2034  CD  PRO A 133      14.330   8.533  -3.198  0.00  0.00      A     
ATOM   2035  HD1 PRO A 133      14.548   8.032  -2.256  0.00  0.00      A     
ATOM   2036  HD2 PRO A 133      13.787   9.458  -3.019  0.00  0.00      A     
ATOM   2037  CG  PRO A 133      15.646   8.835  -3.903  0.00  0.00      A     
ATOM   2038  HG1 PRO A 133      15.498   9.642  -4.618  0.00  0.00      A     
ATOM   2039  HG2 PRO A 133      16.433   9.082  -3.196  0.00  0.00      A     
ATOM   2040  CB  PRO A 133      15.918   7.530  -4.638  0.00  0.00      A     
ATOM   2041  HB1 PRO A 133      16.615   7.649  -5.465  0.00  0.00      A     
ATOM   2042  HB2 PRO A 133      16.293   6.789  -3.929  0.00  0.00      A     
ATOM   2043  CA  PRO A 133      14.521   7.146  -5.123  0.00  0.00      A     
ATOM   2044  HA  PRO A 133      14.302   7.683  -6.045  0.00  0.00      A     
ATOM   2045  C   PRO A 133      14.450   5.644  -5.418  0.00  0.00      A     
ATOM   2046  O   PRO A 133      14.551   5.254  -6.575  0.00  0.00      A     
ATOM   2047  N   LEU A 134      14.217   4.800  -4.406  0.00  0.00      A     
ATOM   2048  HN  LEU A 134      14.096   5.189  -3.482  0.00  0.00      A     
ATOM   2049  CA  LEU A 134      14.064   3.348  -4.574  0.00  0.00      A     
ATOM   2050  HA  LEU A 134      14.763   3.009  -5.338  0.00  0.00      A     
ATOM   2051  CB  LEU A 134      14.431   2.639  -3.258  0.00  0.00      A     
ATOM   2052  HB1 LEU A 134      14.369   1.563  -3.428  0.00  0.00      A     
ATOM   2053  HB2 LEU A 134      13.695   2.907  -2.504  0.00  0.00      A     
ATOM   2054  CG  LEU A 134      15.830   2.958  -2.697  0.00  0.00      A     
ATOM   2055  HG  LEU A 134      15.902   4.023  -2.472  0.00  0.00      A     
ATOM   2056  CD1 LEU A 134      16.037   2.182  -1.398  0.00  0.00      A     
ATOM   2057 HD11 LEU A 134      17.023   2.410  -0.993  0.00  0.00      A     
ATOM   2058 HD12 LEU A 134      15.970   1.110  -1.583  0.00  0.00      A     
ATOM   2059 HD13 LEU A 134      15.286   2.479  -0.668  0.00  0.00      A     
ATOM   2060  CD2 LEU A 134      16.948   2.576  -3.664  0.00  0.00      A     
ATOM   2061 HD21 LEU A 134      16.880   3.172  -4.572  0.00  0.00      A     
ATOM   2062 HD22 LEU A 134      16.889   1.516  -3.910  0.00  0.00      A     
ATOM   2063 HD23 LEU A 134      17.911   2.783  -3.200  0.00  0.00      A     
ATOM   2064  C   LEU A 134      12.660   2.937  -5.070  0.00  0.00      A     
ATOM   2065  O   LEU A 134      12.551   2.049  -5.908  0.00  0.00      A     
ATOM   2066  N   ASP A 135      11.593   3.615  -4.630  0.00  0.00      A     
ATOM   2067  HN  ASP A 135      11.766   4.354  -3.960  0.00  0.00      A     
ATOM   2068  CA  ASP A 135      10.237   3.500  -5.216  0.00  0.00      A     
ATOM   2069  HA  ASP A 135       9.916   2.458  -5.165  0.00  0.00      A     
ATOM   2070  CB  ASP A 135       9.281   4.354  -4.353  0.00  0.00      A     
ATOM   2071  HB1 ASP A 135       9.543   5.406  -4.469  0.00  0.00      A     
ATOM   2072  HB2 ASP A 135       9.428   4.094  -3.304  0.00  0.00      A     
ATOM   2073  CG  ASP A 135       7.792   4.181  -4.672  0.00  0.00      A     
ATOM   2074  OD1 ASP A 135       7.341   3.055  -4.966  0.00  0.00      A     
ATOM   2075  OD2 ASP A 135       7.031   5.171  -4.596  0.00  0.00      A     
ATOM   2076  C   ASP A 135      10.208   3.915  -6.711  0.00  0.00      A     
ATOM   2077  O   ASP A 135       9.627   3.235  -7.564  0.00  0.00      A     
ATOM   2078  N   PHE A 136      10.912   4.999  -7.046  0.00  0.00      A     
ATOM   2079  HN  PHE A 136      11.328   5.529  -6.286  0.00  0.00      A     
ATOM   2080  CA  PHE A 136      11.159   5.482  -8.406  0.00  0.00      A     
ATOM   2081  HA  PHE A 136      10.211   5.579  -8.919  0.00  0.00      A     
ATOM   2082  CB  PHE A 136      11.810   6.871  -8.311  0.00  0.00      A     
ATOM   2083  HB1 PHE A 136      12.782   6.780  -7.829  0.00  0.00      A     
ATOM   2084  HB2 PHE A 136      11.197   7.494  -7.658  0.00  0.00      A     
ATOM   2085  CG  PHE A 136      12.002   7.602  -9.627  0.00  0.00      A     
ATOM   2086  CD1 PHE A 136      11.214   8.728  -9.922  0.00  0.00      A     
ATOM   2087  HD1 PHE A 136      10.452   9.048  -9.227  0.00  0.00      A     
ATOM   2088  CE1 PHE A 136      11.455   9.486 -11.079  0.00  0.00      A     
ATOM   2089  HE1 PHE A 136      10.864  10.371 -11.271  0.00  0.00      A     
ATOM   2090  CZ  PHE A 136      12.502   9.131 -11.942  0.00  0.00      A     
ATOM   2091  HZ  PHE A 136      12.731   9.749 -12.796  0.00  0.00      A     
ATOM   2092  CE2 PHE A 136      13.291   8.006 -11.656  0.00  0.00      A     
ATOM   2093  HE2 PHE A 136      14.122   7.758 -12.292  0.00  0.00      A     
ATOM   2094  CD2 PHE A 136      13.039   7.239 -10.507  0.00  0.00      A     
ATOM   2095  HD2 PHE A 136      13.682   6.407 -10.268  0.00  0.00      A     
ATOM   2096  C   PHE A 136      11.998   4.509  -9.240  0.00  0.00      A     
ATOM   2097  O   PHE A 136      11.541   4.048 -10.285  0.00  0.00      A     
ATOM   2098  N   ALA A 137      13.190   4.135  -8.770  0.00  0.00      A     
ATOM   2099  HN  ALA A 137      13.521   4.565  -7.911  0.00  0.00      A     
ATOM   2100  CA  ALA A 137      14.076   3.163  -9.411  0.00  0.00      A     
ATOM   2101  HA  ALA A 137      14.415   3.558 -10.369  0.00  0.00      A     
ATOM   2102  CB  ALA A 137      15.296   2.991  -8.503  0.00  0.00      A     
ATOM   2103  HB1 ALA A 137      15.848   3.929  -8.431  0.00  0.00      A     
ATOM   2104  HB2 ALA A 137      15.948   2.231  -8.913  0.00  0.00      A     
ATOM   2105  HB3 ALA A 137      14.985   2.676  -7.509  0.00  0.00      A     
ATOM   2106  C   ALA A 137      13.369   1.824  -9.692  0.00  0.00      A     
ATOM   2107  O   ALA A 137      13.323   1.375 -10.839  0.00  0.00      A     
ATOM   2108  N   ARG A 138      12.690   1.257  -8.682  0.00  0.00      A     
ATOM   2109  HN  ARG A 138      12.774   1.679  -7.759  0.00  0.00      A     
ATOM   2110  CA  ARG A 138      11.829   0.071  -8.832  0.00  0.00      A     
ATOM   2111  HA  ARG A 138      12.462  -0.751  -9.172  0.00  0.00      A     
ATOM   2112  CB  ARG A 138      11.217  -0.303  -7.471  0.00  0.00      A     
ATOM   2113  HB1 ARG A 138      10.493   0.448  -7.148  0.00  0.00      A     
ATOM   2114  HB2 ARG A 138      12.016  -0.340  -6.731  0.00  0.00      A     
ATOM   2115  CG  ARG A 138      10.566  -1.688  -7.528  0.00  0.00      A     
ATOM   2116  HG1 ARG A 138      10.660  -2.156  -6.554  0.00  0.00      A     
ATOM   2117  HG2 ARG A 138      11.130  -2.291  -8.232  0.00  0.00      A     
ATOM   2118  CD  ARG A 138       9.085  -1.689  -7.932  0.00  0.00      A     
ATOM   2119  HD1 ARG A 138       8.901  -1.010  -8.760  0.00  0.00      A     
ATOM   2120  HD2 ARG A 138       8.494  -1.329  -7.087  0.00  0.00      A     
ATOM   2121  NE  ARG A 138       8.621  -3.034  -8.306  0.00  0.00      A     
ATOM   2122  HE  ARG A 138       7.890  -3.439  -7.722  0.00  0.00      A     
ATOM   2123  CZ  ARG A 138       8.976  -3.784  -9.314  0.00  0.00      A     
ATOM   2124  NH1 ARG A 138       9.794  -3.422 -10.235  0.00  0.00      A     
ATOM   2125 HH11 ARG A 138      10.044  -4.093 -10.947  0.00  0.00      A     
ATOM   2126 HH12 ARG A 138      10.080  -2.455 -10.280  0.00  0.00      A     
ATOM   2127  NH2 ARG A 138       8.508  -4.967  -9.432  0.00  0.00      A     
ATOM   2128 HH21 ARG A 138       8.812  -5.546 -10.187  0.00  0.00      A     
ATOM   2129 HH22 ARG A 138       7.838  -5.282  -8.724  0.00  0.00      A     
ATOM   2130  C   ARG A 138      10.747   0.245  -9.891  0.00  0.00      A     
ATOM   2131  O   ARG A 138      10.478  -0.694 -10.640  0.00  0.00      A     
ATOM   2132  N   THR A 139      10.128   1.423  -9.965  0.00  0.00      A     
ATOM   2133  HN  THR A 139      10.394   2.130  -9.289  0.00  0.00      A     
ATOM   2134  CA  THR A 139       9.151   1.758 -11.022  0.00  0.00      A     
ATOM   2135  HA  THR A 139       8.382   0.987 -11.045  0.00  0.00      A     
ATOM   2136  CB  THR A 139       8.436   3.093 -10.790  0.00  0.00      A     
ATOM   2137  HB  THR A 139       9.151   3.910 -10.832  0.00  0.00      A     
ATOM   2138  CG2 THR A 139       7.323   3.344 -11.806  0.00  0.00      A     
ATOM   2139 HG21 THR A 139       6.613   2.517 -11.802  0.00  0.00      A     
ATOM   2140 HG22 THR A 139       7.736   3.462 -12.807  0.00  0.00      A     
ATOM   2141 HG23 THR A 139       6.806   4.265 -11.551  0.00  0.00      A     
ATOM   2142  OG1 THR A 139       7.813   3.075  -9.530  0.00  0.00      A     
ATOM   2143  HG1 THR A 139       8.525   3.118  -8.858  0.00  0.00      A     
ATOM   2144  C   THR A 139       9.788   1.788 -12.406  0.00  0.00      A     
ATOM   2145  O   THR A 139       9.203   1.232 -13.326  0.00  0.00      A     
ATOM   2146  N   ARG A 140      11.006   2.330 -12.571  0.00  0.00      A     
ATOM   2147  HN  ARG A 140      11.449   2.758 -11.761  0.00  0.00      A     
ATOM   2148  CA  ARG A 140      11.742   2.277 -13.860  0.00  0.00      A     
ATOM   2149  HA  ARG A 140      11.103   2.688 -14.643  0.00  0.00      A     
ATOM   2150  CB  ARG A 140      13.052   3.087 -13.837  0.00  0.00      A     
ATOM   2151  HB1 ARG A 140      13.386   3.177 -14.869  0.00  0.00      A     
ATOM   2152  HB2 ARG A 140      13.816   2.529 -13.292  0.00  0.00      A     
ATOM   2153  CG  ARG A 140      12.989   4.502 -13.246  0.00  0.00      A     
ATOM   2154  HG1 ARG A 140      13.896   5.033 -13.534  0.00  0.00      A     
ATOM   2155  HG2 ARG A 140      13.005   4.424 -12.165  0.00  0.00      A     
ATOM   2156  CD  ARG A 140      11.770   5.335 -13.665  0.00  0.00      A     
ATOM   2157  HD1 ARG A 140      11.713   6.214 -13.021  0.00  0.00      A     
ATOM   2158  HD2 ARG A 140      10.852   4.772 -13.494  0.00  0.00      A     
ATOM   2159  NE  ARG A 140      11.844   5.747 -15.079  0.00  0.00      A     
ATOM   2160  HE  ARG A 140      11.355   5.192 -15.761  0.00  0.00      A     
ATOM   2161  CZ  ARG A 140      12.401   6.836 -15.544  0.00  0.00      A     
ATOM   2162  NH1 ARG A 140      13.039   7.667 -14.807  0.00  0.00      A     
ATOM   2163 HH11 ARG A 140      13.216   8.571 -15.226  0.00  0.00      A     
ATOM   2164 HH12 ARG A 140      12.936   7.574 -13.821  0.00  0.00      A     
ATOM   2165  NH2 ARG A 140      12.292   7.183 -16.772  0.00  0.00      A     
ATOM   2166 HH21 ARG A 140      12.521   8.151 -16.951  0.00  0.00      A     
ATOM   2167 HH22 ARG A 140      11.699   6.653 -17.376  0.00  0.00      A     
ATOM   2168  C   ARG A 140      12.024   0.843 -14.317  0.00  0.00      A     
ATOM   2169  O   ARG A 140      11.812   0.534 -15.482  0.00  0.00      A     
ATOM   2170  N   LEU A 141      12.383  -0.042 -13.383  0.00  0.00      A     
ATOM   2171  HN  LEU A 141      12.600   0.323 -12.464  0.00  0.00      A     
ATOM   2172  CA  LEU A 141      12.484  -1.491 -13.625  0.00  0.00      A     
ATOM   2173  HA  LEU A 141      13.123  -1.642 -14.496  0.00  0.00      A     
ATOM   2174  CB  LEU A 141      13.149  -2.179 -12.414  0.00  0.00      A     
ATOM   2175  HB1 LEU A 141      13.219  -3.244 -12.636  0.00  0.00      A     
ATOM   2176  HB2 LEU A 141      12.506  -2.058 -11.545  0.00  0.00      A     
ATOM   2177  CG  LEU A 141      14.557  -1.675 -12.044  0.00  0.00      A     
ATOM   2178  HG  LEU A 141      14.502  -0.647 -11.703  0.00  0.00      A     
ATOM   2179  CD1 LEU A 141      15.147  -2.526 -10.924  0.00  0.00      A     
ATOM   2180 HD11 LEU A 141      15.241  -3.561 -11.250  0.00  0.00      A     
ATOM   2181 HD12 LEU A 141      14.516  -2.456 -10.039  0.00  0.00      A     
ATOM   2182 HD13 LEU A 141      16.135  -2.147 -10.664  0.00  0.00      A     
ATOM   2183  CD2 LEU A 141      15.522  -1.751 -13.213  0.00  0.00      A     
ATOM   2184 HD21 LEU A 141      15.210  -1.052 -13.983  0.00  0.00      A     
ATOM   2185 HD22 LEU A 141      15.537  -2.760 -13.619  0.00  0.00      A     
ATOM   2186 HD23 LEU A 141      16.520  -1.463 -12.890  0.00  0.00      A     
ATOM   2187  C   LEU A 141      11.139  -2.176 -13.971  0.00  0.00      A     
ATOM   2188  O   LEU A 141      11.133  -3.189 -14.668  0.00  0.00      A     
ATOM   2189  N   ALA A 142      10.001  -1.636 -13.524  0.00  0.00      A     
ATOM   2190  HN  ALA A 142      10.064  -0.805 -12.953  0.00  0.00      A     
ATOM   2191  CA  ALA A 142       8.666  -2.145 -13.863  0.00  0.00      A     
ATOM   2192  HA  ALA A 142       8.720  -3.229 -13.965  0.00  0.00      A     
ATOM   2193  CB  ALA A 142       7.718  -1.820 -12.701  0.00  0.00      A     
ATOM   2194  HB1 ALA A 142       7.618  -0.742 -12.586  0.00  0.00      A     
ATOM   2195  HB2 ALA A 142       8.087  -2.245 -11.773  0.00  0.00      A     
ATOM   2196  HB3 ALA A 142       6.734  -2.240 -12.910  0.00  0.00      A     
ATOM   2197  C   ALA A 142       8.069  -1.593 -15.179  0.00  0.00      A     
ATOM   2198  O   ALA A 142       7.264  -2.283 -15.800  0.00  0.00      A     
ATOM   2199  N   ALA A 143       8.426  -0.368 -15.573  0.00  0.00      A     
ATOM   2200  HN  ALA A 143       9.096   0.116 -14.988  0.00  0.00      A     
ATOM   2201  CA  ALA A 143       7.716   0.468 -16.552  0.00  0.00      A     
ATOM   2202  HA  ALA A 143       6.673   0.526 -16.244  0.00  0.00      A     
ATOM   2203  CB  ALA A 143       8.337   1.868 -16.456  0.00  0.00      A     
ATOM   2204  HB1 ALA A 143       9.402   1.821 -16.689  0.00  0.00      A     
ATOM   2205  HB2 ALA A 143       8.200   2.273 -15.454  0.00  0.00      A     
ATOM   2206  HB3 ALA A 143       7.848   2.535 -17.166  0.00  0.00      A     
ATOM   2207  C   ALA A 143       7.695   0.001 -18.026  0.00  0.00      A     
ATOM   2208  O   ALA A 143       6.984   0.588 -18.845  0.00  0.00      A     
ATOM   2209  N   ASP A 144       8.472  -1.018 -18.381  0.00  0.00      A     
ATOM   2210  HN  ASP A 144       9.031  -1.455 -17.663  0.00  0.00      A     
ATOM   2211  CA  ASP A 144       8.676  -1.495 -19.753  0.00  0.00      A     
ATOM   2212  HA  ASP A 144       7.825  -1.188 -20.363  0.00  0.00      A     
ATOM   2213  CB  ASP A 144       9.913  -0.760 -20.303  0.00  0.00      A     
ATOM   2214  HB1 ASP A 144       9.839   0.302 -20.059  0.00  0.00      A     
ATOM   2215  HB2 ASP A 144       9.899  -0.820 -21.385  0.00  0.00      A     
ATOM   2216  CG  ASP A 144      11.249  -1.286 -19.775  0.00  0.00      A     
ATOM   2217  OD1 ASP A 144      12.265  -1.207 -20.504  0.00  0.00      A     
ATOM   2218  OD2 ASP A 144      11.309  -1.868 -18.669  0.00  0.00      A     
ATOM   2219  C   ASP A 144       8.717  -3.047 -19.840  0.00  0.00      A     
ATOM   2220  O   ASP A 144       8.489  -3.728 -18.840  0.00  0.00      A     
ATOM   2221  N   VAL A 145       8.927  -3.630 -21.028  0.00  0.00      A     
ATOM   2222  HN  VAL A 145       9.212  -3.034 -21.803  0.00  0.00      A     
ATOM   2223  CA  VAL A 145       8.579  -5.042 -21.359  0.00  0.00      A     
ATOM   2224  HA  VAL A 145       8.563  -5.614 -20.433  0.00  0.00      A     
ATOM   2225  CB  VAL A 145       7.164  -5.148 -21.975  0.00  0.00      A     
ATOM   2226  HB  VAL A 145       6.966  -6.184 -22.239  0.00  0.00      A     
ATOM   2227  CG1 VAL A 145       6.074  -4.761 -20.975  0.00  0.00      A     
ATOM   2228 HG11 VAL A 145       5.094  -4.966 -21.405  0.00  0.00      A     
ATOM   2229 HG12 VAL A 145       6.141  -3.702 -20.731  0.00  0.00      A     
ATOM   2230 HG13 VAL A 145       6.192  -5.349 -20.065  0.00  0.00      A     
ATOM   2231  CG2 VAL A 145       6.986  -4.299 -23.234  0.00  0.00      A     
ATOM   2232 HG21 VAL A 145       7.068  -3.241 -22.991  0.00  0.00      A     
ATOM   2233 HG22 VAL A 145       6.006  -4.502 -23.663  0.00  0.00      A     
ATOM   2234 HG23 VAL A 145       7.748  -4.555 -23.971  0.00  0.00      A     
ATOM   2235  C   VAL A 145       9.606  -5.777 -22.243  0.00  0.00      A     
ATOM   2236  O   VAL A 145       9.254  -6.584 -23.101  0.00  0.00      A     
ATOM   2237  N   GLY A 146      10.897  -5.518 -22.036  0.00  0.00      A     
ATOM   2238  HN  GLY A 146      11.129  -4.804 -21.360  0.00  0.00      A     
ATOM   2239  CA  GLY A 146      11.991  -6.144 -22.795  0.00  0.00      A     
ATOM   2240  HA1 GLY A 146      12.945  -5.727 -22.481  0.00  0.00      A     
ATOM   2241  HA2 GLY A 146      11.851  -5.894 -23.846  0.00  0.00      A     
ATOM   2242  C   GLY A 146      12.102  -7.671 -22.686  0.00  0.00      A     
ATOM   2243  O   GLY A 146      11.804  -8.275 -21.652  0.00  0.00      A     
ATOM   2244  N   LYS A 147      12.570  -8.286 -23.776  0.00  0.00      A     
ATOM   2245  HN  LYS A 147      12.828  -7.659 -24.537  0.00  0.00      A     
ATOM   2246  CA  LYS A 147      12.410  -9.715 -24.124  0.00  0.00      A     
ATOM   2247  HA  LYS A 147      11.809 -10.213 -23.369  0.00  0.00      A     
ATOM   2248  CB  LYS A 147      11.693  -9.813 -25.488  0.00  0.00      A     
ATOM   2249  HB1 LYS A 147      11.318 -10.829 -25.617  0.00  0.00      A     
ATOM   2250  HB2 LYS A 147      12.450  -9.641 -26.255  0.00  0.00      A     
ATOM   2251  CG  LYS A 147      10.527  -8.825 -25.722  0.00  0.00      A     
ATOM   2252  HG1 LYS A 147      10.856  -7.799 -25.559  0.00  0.00      A     
ATOM   2253  HG2 LYS A 147       9.726  -9.031 -25.014  0.00  0.00      A     
ATOM   2254  CD  LYS A 147       9.953  -8.897 -27.145  0.00  0.00      A     
ATOM   2255  HD1 LYS A 147       9.218  -8.098 -27.263  0.00  0.00      A     
ATOM   2256  HD2 LYS A 147       9.429  -9.847 -27.254  0.00  0.00      A     
ATOM   2257  CE  LYS A 147      11.002  -8.786 -28.264  0.00  0.00      A     
ATOM   2258  HE1 LYS A 147      10.493  -8.800 -29.232  0.00  0.00      A     
ATOM   2259  HE2 LYS A 147      11.646  -9.671 -28.229  0.00  0.00      A     
ATOM   2260  NZ  LYS A 147      11.836  -7.565 -28.153  0.00  0.00      A     
ATOM   2261  HZ1 LYS A 147      12.616  -7.587 -28.808  0.00  0.00      A     
ATOM   2262  HZ2 LYS A 147      12.274  -7.456 -27.237  0.00  0.00      A     
ATOM   2263  HZ3 LYS A 147      11.330  -6.704 -28.321  0.00  0.00      A     
ATOM   2264  C   LYS A 147      13.723 -10.502 -24.207  0.00  0.00      A     
ATOM   2265  O   LYS A 147      13.699 -11.735 -24.226  0.00  0.00      A     
ATOM   2266  N   ALA A 148      14.851  -9.800 -24.277  0.00  0.00      A     
ATOM   2267  HN  ALA A 148      14.761  -8.797 -24.239  0.00  0.00      A     
ATOM   2268  CA  ALA A 148      16.189 -10.362 -24.482  0.00  0.00      A     
ATOM   2269  HA  ALA A 148      16.238 -11.333 -23.996  0.00  0.00      A     
ATOM   2270  CB  ALA A 148      16.377 -10.574 -25.987  0.00  0.00      A     
ATOM   2271  HB1 ALA A 148      15.659 -11.311 -26.350  0.00  0.00      A     
ATOM   2272  HB2 ALA A 148      17.386 -10.932 -26.188  0.00  0.00      A     
ATOM   2273  HB3 ALA A 148      16.220  -9.637 -26.522  0.00  0.00      A     
ATOM   2274  C   ALA A 148      17.319  -9.506 -23.864  0.00  0.00      A     
ATOM   2275  O   ALA A 148      17.130  -8.331 -23.537  0.00  0.00      A     
ATOM   2276  N   GLY A 149      18.487 -10.115 -23.654  0.00  0.00      A     
ATOM   2277  HN  GLY A 149      18.585 -11.070 -23.981  0.00  0.00      A     
ATOM   2278  CA  GLY A 149      19.570  -9.581 -22.817  0.00  0.00      A     
ATOM   2279  HA1 GLY A 149      20.443 -10.221 -22.939  0.00  0.00      A     
ATOM   2280  HA2 GLY A 149      19.263  -9.626 -21.772  0.00  0.00      A     
ATOM   2281  C   GLY A 149      20.014  -8.147 -23.121  0.00  0.00      A     
ATOM   2282  O   GLY A 149      20.089  -7.322 -22.210  0.00  0.00      A     
ATOM   2283  N   ALA A 150      20.243  -7.813 -24.391  0.00  0.00      A     
ATOM   2284  HN  ALA A 150      20.102  -8.527 -25.099  0.00  0.00      A     
ATOM   2285  CA  ALA A 150      20.733  -6.500 -24.823  0.00  0.00      A     
ATOM   2286  HA  ALA A 150      21.477  -6.166 -24.099  0.00  0.00      A     
ATOM   2287  CB  ALA A 150      21.454  -6.686 -26.162  0.00  0.00      A     
ATOM   2288  HB1 ALA A 150      21.894  -5.743 -26.479  0.00  0.00      A     
ATOM   2289  HB2 ALA A 150      20.748  -7.003 -26.927  0.00  0.00      A     
ATOM   2290  HB3 ALA A 150      22.245  -7.431 -26.063  0.00  0.00      A     
ATOM   2291  C   ALA A 150      19.666  -5.377 -24.888  0.00  0.00      A     
ATOM   2292  O   ALA A 150      20.022  -4.225 -25.152  0.00  0.00      A     
ATOM   2293  N   GLU A 151      18.390  -5.664 -24.592  0.00  0.00      A     
ATOM   2294  HN  GLU A 151      18.171  -6.639 -24.417  0.00  0.00      A     
ATOM   2295  CA  GLU A 151      17.255  -4.731 -24.764  0.00  0.00      A     
ATOM   2296  HA  GLU A 151      17.659  -3.760 -25.048  0.00  0.00      A     
ATOM   2297  CB  GLU A 151      16.397  -5.140 -25.970  0.00  0.00      A     
ATOM   2298  HB1 GLU A 151      17.037  -5.182 -26.849  0.00  0.00      A     
ATOM   2299  HB2 GLU A 151      15.668  -4.346 -26.133  0.00  0.00      A     
ATOM   2300  CG  GLU A 151      15.674  -6.489 -25.863  0.00  0.00      A     
ATOM   2301  HG1 GLU A 151      15.502  -6.745 -24.820  0.00  0.00      A     
ATOM   2302  HG2 GLU A 151      16.294  -7.271 -26.297  0.00  0.00      A     
ATOM   2303  CD  GLU A 151      14.329  -6.431 -26.583  0.00  0.00      A     
ATOM   2304  OE1 GLU A 151      14.254  -6.032 -27.766  0.00  0.00      A     
ATOM   2305  OE2 GLU A 151      13.285  -6.714 -25.953  0.00  0.00      A     
ATOM   2306  C   GLU A 151      16.437  -4.416 -23.487  0.00  0.00      A     
ATOM   2307  O   GLU A 151      15.227  -4.664 -23.409  0.00  0.00      A     
ATOM   2308  N   ARG A 152      17.115  -3.854 -22.476  0.00  0.00      A     
ATOM   2309  HN  ARG A 152      18.125  -3.822 -22.577  0.00  0.00      A     
ATOM   2310  CA  ARG A 152      16.544  -3.198 -21.276  0.00  0.00      A     
ATOM   2311  HA  ARG A 152      15.456  -3.209 -21.318  0.00  0.00      A     
ATOM   2312  CB  ARG A 152      17.006  -3.938 -20.006  0.00  0.00      A     
ATOM   2313  HB1 ARG A 152      16.713  -3.361 -19.127  0.00  0.00      A     
ATOM   2314  HB2 ARG A 152      18.090  -3.958 -20.030  0.00  0.00      A     
ATOM   2315  CG  ARG A 152      16.544  -5.394 -19.825  0.00  0.00      A     
ATOM   2316  HG1 ARG A 152      17.143  -5.844 -19.032  0.00  0.00      A     
ATOM   2317  HG2 ARG A 152      16.757  -5.949 -20.736  0.00  0.00      A     
ATOM   2318  CD  ARG A 152      15.060  -5.552 -19.455  0.00  0.00      A     
ATOM   2319  HD1 ARG A 152      14.811  -6.615 -19.425  0.00  0.00      A     
ATOM   2320  HD2 ARG A 152      14.456  -5.102 -20.241  0.00  0.00      A     
ATOM   2321  NE  ARG A 152      14.741  -4.921 -18.157  0.00  0.00      A     
ATOM   2322  HE  ARG A 152      14.307  -4.008 -18.178  0.00  0.00      A     
ATOM   2323  CZ  ARG A 152      15.057  -5.347 -16.961  0.00  0.00      A     
ATOM   2324  NH1 ARG A 152      15.551  -6.497 -16.704  0.00  0.00      A     
ATOM   2325 HH11 ARG A 152      15.671  -6.761 -15.737  0.00  0.00      A     
ATOM   2326 HH12 ARG A 152      15.568  -7.195 -17.429  0.00  0.00      A     
ATOM   2327  NH2 ARG A 152      14.914  -4.610 -15.931  0.00  0.00      A     
ATOM   2328 HH21 ARG A 152      15.522  -4.835 -15.159  0.00  0.00      A     
ATOM   2329 HH22 ARG A 152      14.650  -3.644 -16.104  0.00  0.00      A     
ATOM   2330  C   ARG A 152      16.984  -1.726 -21.199  0.00  0.00      A     
ATOM   2331  O   ARG A 152      18.182  -1.427 -21.160  0.00  0.00      A     
ATOM   2332  N   GLU A 153      16.039  -0.791 -21.129  0.00  0.00      A     
ATOM   2333  HN  GLU A 153      15.079  -1.103 -21.148  0.00  0.00      A     
ATOM   2334  CA  GLU A 153      16.315   0.646 -20.888  0.00  0.00      A     
ATOM   2335  HA  GLU A 153      17.128   0.969 -21.536  0.00  0.00      A     
ATOM   2336  CB  GLU A 153      15.074   1.502 -21.214  0.00  0.00      A     
ATOM   2337  HB1 GLU A 153      15.331   2.555 -21.091  0.00  0.00      A     
ATOM   2338  HB2 GLU A 153      14.302   1.264 -20.481  0.00  0.00      A     
ATOM   2339  CG  GLU A 153      14.452   1.311 -22.609  0.00  0.00      A     
ATOM   2340  HG1 GLU A 153      13.501   1.848 -22.624  0.00  0.00      A     
ATOM   2341  HG2 GLU A 153      14.222   0.255 -22.750  0.00  0.00      A     
ATOM   2342  CD  GLU A 153      15.328   1.807 -23.771  0.00  0.00      A     
ATOM   2343  OE1 GLU A 153      14.886   2.676 -24.556  0.00  0.00      A     
ATOM   2344  OE2 GLU A 153      16.458   1.293 -23.958  0.00  0.00      A     
ATOM   2345  C   GLU A 153      16.767   0.943 -19.438  0.00  0.00      A     
ATOM   2346  O   GLU A 153      17.524   1.884 -19.195  0.00  0.00      A     
ATOM   2347  N   PHE A 154      16.341   0.104 -18.489  0.00  0.00      A     
ATOM   2348  HN  PHE A 154      15.703  -0.626 -18.797  0.00  0.00      A     
ATOM   2349  CA  PHE A 154      16.616   0.150 -17.045  0.00  0.00      A     
ATOM   2350  HA  PHE A 154      17.544   0.691 -16.862  0.00  0.00      A     
ATOM   2351  CB  PHE A 154      15.462   0.878 -16.322  0.00  0.00      A     
ATOM   2352  HB1 PHE A 154      15.643   0.834 -15.249  0.00  0.00      A     
ATOM   2353  HB2 PHE A 154      14.533   0.336 -16.508  0.00  0.00      A     
ATOM   2354  CG  PHE A 154      15.247   2.333 -16.698  0.00  0.00      A     
ATOM   2355  CD1 PHE A 154      15.906   3.356 -15.989  0.00  0.00      A     
ATOM   2356  HD1 PHE A 154      16.588   3.105 -15.190  0.00  0.00      A     
ATOM   2357  CE1 PHE A 154      15.670   4.705 -16.311  0.00  0.00      A     
ATOM   2358  HE1 PHE A 154      16.179   5.487 -15.766  0.00  0.00      A     
ATOM   2359  CZ  PHE A 154      14.800   5.035 -17.364  0.00  0.00      A     
ATOM   2360  HZ  PHE A 154      14.650   6.069 -17.638  0.00  0.00      A     
ATOM   2361  CE2 PHE A 154      14.130   4.017 -18.066  0.00  0.00      A     
ATOM   2362  HE2 PHE A 154      13.459   4.264 -18.877  0.00  0.00      A     
ATOM   2363  CD2 PHE A 154      14.343   2.670 -17.722  0.00  0.00      A     
ATOM   2364  HD2 PHE A 154      13.817   1.886 -18.250  0.00  0.00      A     
ATOM   2365  C   PHE A 154      16.768  -1.290 -16.506  0.00  0.00      A     
ATOM   2366  O   PHE A 154      15.779  -2.007 -16.352  0.00  0.00      A     
ATOM   2367  N   ARG A 155      18.004  -1.769 -16.295  0.00  0.00      A     
ATOM   2368  HN  ARG A 155      18.773  -1.110 -16.404  0.00  0.00      A     
ATOM   2369  CA  ARG A 155      18.319  -3.198 -16.037  0.00  0.00      A     
ATOM   2370  HA  ARG A 155      17.684  -3.830 -16.660  0.00  0.00      A     
ATOM   2371  CB  ARG A 155      19.791  -3.493 -16.394  0.00  0.00      A     
ATOM   2372  HB1 ARG A 155      20.080  -4.427 -15.910  0.00  0.00      A     
ATOM   2373  HB2 ARG A 155      20.439  -2.711 -15.996  0.00  0.00      A     
ATOM   2374  CG  ARG A 155      20.050  -3.680 -17.897  0.00  0.00      A     
ATOM   2375  HG1 ARG A 155      19.368  -4.441 -18.273  0.00  0.00      A     
ATOM   2376  HG2 ARG A 155      21.063  -4.062 -18.025  0.00  0.00      A     
ATOM   2377  CD  ARG A 155      19.922  -2.410 -18.747  0.00  0.00      A     
ATOM   2378  HD1 ARG A 155      18.944  -1.949 -18.614  0.00  0.00      A     
ATOM   2379  HD2 ARG A 155      20.009  -2.701 -19.794  0.00  0.00      A     
ATOM   2380  NE  ARG A 155      20.992  -1.462 -18.416  0.00  0.00      A     
ATOM   2381  HE  ARG A 155      21.561  -1.654 -17.603  0.00  0.00      A     
ATOM   2382  CZ  ARG A 155      21.500  -0.529 -19.168  0.00  0.00      A     
ATOM   2383  NH1 ARG A 155      20.979  -0.113 -20.261  0.00  0.00      A     
ATOM   2384 HH11 ARG A 155      21.585   0.375 -20.899  0.00  0.00      A     
ATOM   2385 HH12 ARG A 155      20.144  -0.568 -20.581  0.00  0.00      A     
ATOM   2386  NH2 ARG A 155      22.615  -0.009 -18.826  0.00  0.00      A     
ATOM   2387 HH21 ARG A 155      23.028   0.706 -19.398  0.00  0.00      A     
ATOM   2388 HH22 ARG A 155      23.051  -0.344 -17.978  0.00  0.00      A     
ATOM   2389  C   ARG A 155      18.046  -3.676 -14.605  0.00  0.00      A     
ATOM   2390  O   ARG A 155      17.294  -4.629 -14.412  0.00  0.00      A     
ATOM   2391  N   GLY A 156      18.658  -3.030 -13.614  0.00  0.00      A     
ATOM   2392  HN  GLY A 156      19.164  -2.191 -13.849  0.00  0.00      A     
ATOM   2393  CA  GLY A 156      18.791  -3.567 -12.251  0.00  0.00      A     
ATOM   2394  HA1 GLY A 156      19.518  -4.376 -12.277  0.00  0.00      A     
ATOM   2395  HA2 GLY A 156      17.838  -3.987 -11.929  0.00  0.00      A     
ATOM   2396  C   GLY A 156      19.241  -2.562 -11.182  0.00  0.00      A     
ATOM   2397  O   GLY A 156      19.341  -1.364 -11.436  0.00  0.00      A     
ATOM   2398  N   LEU A 157      19.471  -3.041  -9.956  0.00  0.00      A     
ATOM   2399  HN  LEU A 157      19.484  -4.048  -9.844  0.00  0.00      A     
ATOM   2400  CA  LEU A 157      19.610  -2.199  -8.753  0.00  0.00      A     
ATOM   2401  HA  LEU A 157      18.726  -1.561  -8.713  0.00  0.00      A     
ATOM   2402  CB  LEU A 157      19.572  -3.129  -7.523  0.00  0.00      A     
ATOM   2403  HB1 LEU A 157      20.451  -3.774  -7.546  0.00  0.00      A     
ATOM   2404  HB2 LEU A 157      18.691  -3.766  -7.611  0.00  0.00      A     
ATOM   2405  CG  LEU A 157      19.517  -2.435  -6.146  0.00  0.00      A     
ATOM   2406  HG  LEU A 157      20.454  -1.913  -5.964  0.00  0.00      A     
ATOM   2407  CD1 LEU A 157      18.362  -1.443  -6.009  0.00  0.00      A     
ATOM   2408 HD11 LEU A 157      17.419  -1.932  -6.247  0.00  0.00      A     
ATOM   2409 HD12 LEU A 157      18.521  -0.594  -6.670  0.00  0.00      A     
ATOM   2410 HD13 LEU A 157      18.328  -1.067  -4.986  0.00  0.00      A     
ATOM   2411  CD2 LEU A 157      19.321  -3.494  -5.064  0.00  0.00      A     
ATOM   2412 HD21 LEU A 157      20.141  -4.209  -5.105  0.00  0.00      A     
ATOM   2413 HD22 LEU A 157      18.376  -4.017  -5.207  0.00  0.00      A     
ATOM   2414 HD23 LEU A 157      19.324  -3.019  -4.084  0.00  0.00      A     
ATOM   2415  C   LEU A 157      20.822  -1.233  -8.751  0.00  0.00      A     
ATOM   2416  O   LEU A 157      20.730  -0.149  -8.174  0.00  0.00      A     
ATOM   2417  N   GLY A 158      21.912  -1.555  -9.455  0.00  0.00      A     
ATOM   2418  HN  GLY A 158      21.910  -2.442  -9.945  0.00  0.00      A     
ATOM   2419  CA  GLY A 158      23.075  -0.662  -9.632  0.00  0.00      A     
ATOM   2420  HA1 GLY A 158      23.984  -1.258  -9.656  0.00  0.00      A     
ATOM   2421  HA2 GLY A 158      23.154   0.027  -8.790  0.00  0.00      A     
ATOM   2422  C   GLY A 158      23.030   0.169 -10.921  0.00  0.00      A     
ATOM   2423  O   GLY A 158      23.445   1.325 -10.930  0.00  0.00      A     
ATOM   2424  N   ASP A 159      22.418  -0.341 -11.990  0.00  0.00      A     
ATOM   2425  HN  ASP A 159      22.103  -1.305 -11.943  0.00  0.00      A     
ATOM   2426  CA  ASP A 159      22.022   0.460 -13.157  0.00  0.00      A     
ATOM   2427  HA  ASP A 159      22.907   0.957 -13.559  0.00  0.00      A     
ATOM   2428  CB  ASP A 159      21.473  -0.501 -14.215  0.00  0.00      A     
ATOM   2429  HB1 ASP A 159      20.579  -0.990 -13.829  0.00  0.00      A     
ATOM   2430  HB2 ASP A 159      22.215  -1.269 -14.418  0.00  0.00      A     
ATOM   2431  CG  ASP A 159      21.135   0.236 -15.503  0.00  0.00      A     
ATOM   2432  OD1 ASP A 159      19.948   0.232 -15.897  0.00  0.00      A     
ATOM   2433  OD2 ASP A 159      22.016   0.930 -16.055  0.00  0.00      A     
ATOM   2434  C   ASP A 159      20.989   1.558 -12.805  0.00  0.00      A     
ATOM   2435  O   ASP A 159      20.921   2.617 -13.433  0.00  0.00      A     
ATOM   2436  N   CYS A 160      20.206   1.326 -11.754  0.00  0.00      A     
ATOM   2437  HN  CYS A 160      20.194   0.377 -11.395  0.00  0.00      A     
ATOM   2438  CA  CYS A 160      19.335   2.299 -11.106  0.00  0.00      A     
ATOM   2439  HA  CYS A 160      18.719   2.786 -11.864  0.00  0.00      A     
ATOM   2440  CB  CYS A 160      18.402   1.536 -10.163  0.00  0.00      A     
ATOM   2441  HB1 CYS A 160      18.050   2.205  -9.377  0.00  0.00      A     
ATOM   2442  HB2 CYS A 160      18.932   0.706  -9.697  0.00  0.00      A     
ATOM   2443  SG  CYS A 160      16.990   0.921 -11.120  0.00  0.00      A     
ATOM   2444  HG1 CYS A 160      17.693   0.335 -12.112  0.00  0.00      A     
ATOM   2445  C   CYS A 160      20.059   3.431 -10.352  0.00  0.00      A     
ATOM   2446  O   CYS A 160      19.395   4.407 -10.009  0.00  0.00      A     
ATOM   2447  N   LEU A 161      21.376   3.385 -10.115  0.00  0.00      A     
ATOM   2448  HN  LEU A 161      21.912   2.590 -10.443  0.00  0.00      A     
ATOM   2449  CA  LEU A 161      22.016   4.313  -9.170  0.00  0.00      A     
ATOM   2450  HA  LEU A 161      21.391   4.299  -8.281  0.00  0.00      A     
ATOM   2451  CB  LEU A 161      23.399   3.763  -8.770  0.00  0.00      A     
ATOM   2452  HB1 LEU A 161      24.127   4.031  -9.537  0.00  0.00      A     
ATOM   2453  HB2 LEU A 161      23.349   2.675  -8.718  0.00  0.00      A     
ATOM   2454  CG  LEU A 161      23.889   4.262  -7.397  0.00  0.00      A     
ATOM   2455  HG  LEU A 161      23.920   5.350  -7.384  0.00  0.00      A     
ATOM   2456  CD1 LEU A 161      22.995   3.762  -6.264  0.00  0.00      A     
ATOM   2457 HD11 LEU A 161      23.453   3.984  -5.307  0.00  0.00      A     
ATOM   2458 HD12 LEU A 161      22.858   2.685  -6.349  0.00  0.00      A     
ATOM   2459 HD13 LEU A 161      22.029   4.262  -6.286  0.00  0.00      A     
ATOM   2460  CD2 LEU A 161      25.289   3.727  -7.116  0.00  0.00      A     
ATOM   2461 HD21 LEU A 161      25.627   4.065  -6.138  0.00  0.00      A     
ATOM   2462 HD22 LEU A 161      25.979   4.112  -7.861  0.00  0.00      A     
ATOM   2463 HD23 LEU A 161      25.289   2.638  -7.145  0.00  0.00      A     
ATOM   2464  C   LEU A 161      22.067   5.799  -9.597  0.00  0.00      A     
ATOM   2465  O   LEU A 161      21.791   6.654  -8.758  0.00  0.00      A     
ATOM   2466  N   VAL A 162      22.368   6.127 -10.864  0.00  0.00      A     
ATOM   2467  HN  VAL A 162      22.612   5.370 -11.494  0.00  0.00      A     
ATOM   2468  CA  VAL A 162      22.597   7.534 -11.317  0.00  0.00      A     
ATOM   2469  HA  VAL A 162      21.995   8.189 -10.687  0.00  0.00      A     
ATOM   2470  CB  VAL A 162      24.064   7.986 -11.126  0.00  0.00      A     
ATOM   2471  HB  VAL A 162      24.191   8.961 -11.596  0.00  0.00      A     
ATOM   2472  CG1 VAL A 162      24.426   8.155  -9.650  0.00  0.00      A     
ATOM   2473 HG11 VAL A 162      23.696   8.803  -9.167  0.00  0.00      A     
ATOM   2474 HG12 VAL A 162      25.411   8.614  -9.567  0.00  0.00      A     
ATOM   2475 HG13 VAL A 162      24.441   7.189  -9.149  0.00  0.00      A     
ATOM   2476  CG2 VAL A 162      25.078   7.026 -11.749  0.00  0.00      A     
ATOM   2477 HG21 VAL A 162      26.082   7.416 -11.596  0.00  0.00      A     
ATOM   2478 HG22 VAL A 162      24.898   6.946 -12.815  0.00  0.00      A     
ATOM   2479 HG23 VAL A 162      25.015   6.042 -11.286  0.00  0.00      A     
ATOM   2480  C   VAL A 162      22.159   7.901 -12.746  0.00  0.00      A     
ATOM   2481  O   VAL A 162      22.075   9.090 -13.057  0.00  0.00      A     
ATOM   2482  N   LYS A 163      21.762   6.963 -13.620  0.00  0.00      A     
ATOM   2483  HN  LYS A 163      21.858   5.990 -13.351  0.00  0.00      A     
ATOM   2484  CA  LYS A 163      21.091   7.303 -14.906  0.00  0.00      A     
ATOM   2485  HA  LYS A 163      21.778   7.946 -15.446  0.00  0.00      A     
ATOM   2486  CB  LYS A 163      20.844   6.056 -15.775  0.00  0.00      A     
ATOM   2487  HB1 LYS A 163      20.025   5.461 -15.373  0.00  0.00      A     
ATOM   2488  HB2 LYS A 163      21.745   5.452 -15.737  0.00  0.00      A     
ATOM   2489  CG  LYS A 163      20.581   6.401 -17.257  0.00  0.00      A     
ATOM   2490  HG1 LYS A 163      21.107   5.679 -17.878  0.00  0.00      A     
ATOM   2491  HG2 LYS A 163      21.013   7.376 -17.481  0.00  0.00      A     
ATOM   2492  CD  LYS A 163      19.110   6.412 -17.703  0.00  0.00      A     
ATOM   2493  HD1 LYS A 163      19.063   6.853 -18.701  0.00  0.00      A     
ATOM   2494  HD2 LYS A 163      18.533   7.054 -17.037  0.00  0.00      A     
ATOM   2495  CE  LYS A 163      18.447   5.026 -17.759  0.00  0.00      A     
ATOM   2496  HE1 LYS A 163      17.417   5.157 -18.104  0.00  0.00      A     
ATOM   2497  HE2 LYS A 163      18.404   4.602 -16.751  0.00  0.00      A     
ATOM   2498  NZ  LYS A 163      19.144   4.087 -18.670  0.00  0.00      A     
ATOM   2499  HZ1 LYS A 163      20.006   3.740 -18.259  0.00  0.00      A     
ATOM   2500  HZ2 LYS A 163      19.410   4.538 -19.543  0.00  0.00      A     
ATOM   2501  HZ3 LYS A 163      18.567   3.273 -18.875  0.00  0.00      A     
ATOM   2502  C   LYS A 163      19.805   8.117 -14.708  0.00  0.00      A     
ATOM   2503  O   LYS A 163      19.537   9.046 -15.461  0.00  0.00      A     
ATOM   2504  N   ILE A 164      19.073   7.827 -13.633  0.00  0.00      A     
ATOM   2505  HN  ILE A 164      19.350   6.989 -13.133  0.00  0.00      A     
ATOM   2506  CA  ILE A 164      17.919   8.604 -13.125  0.00  0.00      A     
ATOM   2507  HA  ILE A 164      17.309   8.854 -13.993  0.00  0.00      A     
ATOM   2508  CB  ILE A 164      17.032   7.742 -12.199  0.00  0.00      A     
ATOM   2509  HB  ILE A 164      16.192   8.362 -11.890  0.00  0.00      A     
ATOM   2510  CG2 ILE A 164      16.452   6.571 -13.019  0.00  0.00      A     
ATOM   2511 HG21 ILE A 164      15.716   6.026 -12.431  0.00  0.00      A     
ATOM   2512 HG22 ILE A 164      17.241   5.879 -13.311  0.00  0.00      A     
ATOM   2513 HG23 ILE A 164      15.963   6.956 -13.914  0.00  0.00      A     
ATOM   2514  CG1 ILE A 164      17.744   7.285 -10.908  0.00  0.00      A     
ATOM   2515 HG11 ILE A 164      17.921   8.166 -10.296  0.00  0.00      A     
ATOM   2516 HG12 ILE A 164      18.712   6.846 -11.140  0.00  0.00      A     
ATOM   2517  CD  ILE A 164      16.941   6.284 -10.065  0.00  0.00      A     
ATOM   2518  HD1 ILE A 164      15.924   6.640  -9.921  0.00  0.00      A     
ATOM   2519  HD2 ILE A 164      17.412   6.170  -9.089  0.00  0.00      A     
ATOM   2520  HD3 ILE A 164      16.913   5.310 -10.555  0.00  0.00      A     
ATOM   2521  C   ILE A 164      18.261   9.976 -12.500  0.00  0.00      A     
ATOM   2522  O   ILE A 164      17.349  10.721 -12.143  0.00  0.00      A     
ATOM   2523  N   TYR A 165      19.538  10.368 -12.470  0.00  0.00      A     
ATOM   2524  HN  TYR A 165      20.243   9.672 -12.670  0.00  0.00      A     
ATOM   2525  CA  TYR A 165      20.000  11.763 -12.354  0.00  0.00      A     
ATOM   2526  HA  TYR A 165      19.194  12.402 -11.993  0.00  0.00      A     
ATOM   2527  CB  TYR A 165      21.139  11.837 -11.323  0.00  0.00      A     
ATOM   2528  HB1 TYR A 165      21.755  10.941 -11.380  0.00  0.00      A     
ATOM   2529  HB2 TYR A 165      20.716  11.863 -10.324  0.00  0.00      A     
ATOM   2530  CG  TYR A 165      22.035  13.041 -11.475  0.00  0.00      A     
ATOM   2531  CD1 TYR A 165      21.604  14.310 -11.044  0.00  0.00      A     
ATOM   2532  HD1 TYR A 165      20.642  14.417 -10.561  0.00  0.00      A     
ATOM   2533  CE1 TYR A 165      22.432  15.432 -11.248  0.00  0.00      A     
ATOM   2534  HE1 TYR A 165      22.118  16.412 -10.926  0.00  0.00      A     
ATOM   2535  CZ  TYR A 165      23.690  15.273 -11.864  0.00  0.00      A     
ATOM   2536  OH  TYR A 165      24.472  16.354 -12.099  0.00  0.00      A     
ATOM   2537  HH  TYR A 165      23.996  17.168 -11.870  0.00  0.00      A     
ATOM   2538  CE2 TYR A 165      24.124  13.997 -12.267  0.00  0.00      A     
ATOM   2539  HE2 TYR A 165      25.093  13.878 -12.722  0.00  0.00      A     
ATOM   2540  CD2 TYR A 165      23.290  12.883 -12.088  0.00  0.00      A     
ATOM   2541  HD2 TYR A 165      23.617  11.905 -12.418  0.00  0.00      A     
ATOM   2542  C   TYR A 165      20.437  12.329 -13.723  0.00  0.00      A     
ATOM   2543  O   TYR A 165      19.993  13.419 -14.099  0.00  0.00      A     
ATOM   2544  N   LYS A 166      21.204  11.550 -14.510  0.00  0.00      A     
ATOM   2545  HN  LYS A 166      21.549  10.695 -14.082  0.00  0.00      A     
ATOM   2546  CA  LYS A 166      21.611  11.818 -15.918  0.00  0.00      A     
ATOM   2547  HA  LYS A 166      22.225  12.719 -15.922  0.00  0.00      A     
ATOM   2548  CB  LYS A 166      22.500  10.661 -16.408  0.00  0.00      A     
ATOM   2549  HB1 LYS A 166      21.902   9.755 -16.445  0.00  0.00      A     
ATOM   2550  HB2 LYS A 166      23.305  10.525 -15.684  0.00  0.00      A     
ATOM   2551  CG  LYS A 166      23.114  10.881 -17.802  0.00  0.00      A     
ATOM   2552  HG1 LYS A 166      23.437  11.917 -17.879  0.00  0.00      A     
ATOM   2553  HG2 LYS A 166      22.358  10.700 -18.566  0.00  0.00      A     
ATOM   2554  CD  LYS A 166      24.330   9.982 -18.076  0.00  0.00      A     
ATOM   2555  HD1 LYS A 166      25.103  10.235 -17.354  0.00  0.00      A     
ATOM   2556  HD2 LYS A 166      24.726  10.189 -19.070  0.00  0.00      A     
ATOM   2557  CE  LYS A 166      24.045   8.485 -17.947  0.00  0.00      A     
ATOM   2558  HE1 LYS A 166      23.466   8.305 -17.037  0.00  0.00      A     
ATOM   2559  HE2 LYS A 166      25.002   7.969 -17.818  0.00  0.00      A     
ATOM   2560  NZ  LYS A 166      23.354   7.927 -19.133  0.00  0.00      A     
ATOM   2561  HZ1 LYS A 166      22.472   8.391 -19.352  0.00  0.00      A     
ATOM   2562  HZ2 LYS A 166      23.183   6.934 -18.992  0.00  0.00      A     
ATOM   2563  HZ3 LYS A 166      23.935   8.015 -19.963  0.00  0.00      A     
ATOM   2564  C   LYS A 166      20.455  12.117 -16.892  0.00  0.00      A     
ATOM   2565  O   LYS A 166      20.673  12.668 -17.970  0.00  0.00      A     
ATOM   2566  N   SER A 167      19.218  11.815 -16.503  0.00  0.00      A     
ATOM   2567  HN  SER A 167      19.137  11.184 -15.718  0.00  0.00      A     
ATOM   2568  CA  SER A 167      17.971  12.360 -17.072  0.00  0.00      A     
ATOM   2569  HA  SER A 167      17.728  11.836 -17.994  0.00  0.00      A     
ATOM   2570  CB  SER A 167      16.826  12.152 -16.079  0.00  0.00      A     
ATOM   2571  HB1 SER A 167      15.916  12.608 -16.471  0.00  0.00      A     
ATOM   2572  HB2 SER A 167      17.082  12.648 -15.145  0.00  0.00      A     
ATOM   2573  OG  SER A 167      16.597  10.781 -15.819  0.00  0.00      A     
ATOM   2574  HG1 SER A 167      15.938  10.735 -15.100  0.00  0.00      A     
ATOM   2575  C   SER A 167      18.013  13.864 -17.377  0.00  0.00      A     
ATOM   2576  O   SER A 167      17.688  14.265 -18.490  0.00  0.00      A     
ATOM   2577  N   ASP A 168      18.414  14.684 -16.397  0.00  0.00      A     
ATOM   2578  HN  ASP A 168      18.793  14.244 -15.566  0.00  0.00      A     
ATOM   2579  CA  ASP A 168      18.407  16.162 -16.450  0.00  0.00      A     
ATOM   2580  HA  ASP A 168      18.915  16.500 -17.356  0.00  0.00      A     
ATOM   2581  CB  ASP A 168      16.926  16.616 -16.492  0.00  0.00      A     
ATOM   2582  HB1 ASP A 168      16.430  16.269 -15.582  0.00  0.00      A     
ATOM   2583  HB2 ASP A 168      16.425  16.136 -17.332  0.00  0.00      A     
ATOM   2584  CG  ASP A 168      16.674  18.119 -16.631  0.00  0.00      A     
ATOM   2585  OD1 ASP A 168      15.483  18.498 -16.625  0.00  0.00      A     
ATOM   2586  OD2 ASP A 168      17.631  18.927 -16.676  0.00  0.00      A     
ATOM   2587  C   ASP A 168      19.134  16.797 -15.236  0.00  0.00      A     
ATOM   2588  O   ASP A 168      20.017  17.637 -15.388  0.00  0.00      A     
ATOM   2589  N   GLY A 169      18.778  16.374 -14.019  0.00  0.00      A     
ATOM   2590  HN  GLY A 169      18.058  15.670 -13.972  0.00  0.00      A     
ATOM   2591  CA  GLY A 169      19.273  16.912 -12.739  0.00  0.00      A     
ATOM   2592  HA1 GLY A 169      19.270  18.001 -12.763  0.00  0.00      A     
ATOM   2593  HA2 GLY A 169      20.302  16.590 -12.586  0.00  0.00      A     
ATOM   2594  C   GLY A 169      18.438  16.453 -11.533  0.00  0.00      A     
ATOM   2595  O   GLY A 169      17.659  15.501 -11.649  0.00  0.00      A     
ATOM   2596  N   ILE A 170      18.586  17.101 -10.369  0.00  0.00      A     
ATOM   2597  HN  ILE A 170      19.267  17.854 -10.343  0.00  0.00      A     
ATOM   2598  CA  ILE A 170      17.958  16.688  -9.084  0.00  0.00      A     
ATOM   2599  HA  ILE A 170      17.979  15.605  -9.088  0.00  0.00      A     
ATOM   2600  CB  ILE A 170      18.801  17.025  -7.834  0.00  0.00      A     
ATOM   2601  HB  ILE A 170      18.311  16.556  -6.978  0.00  0.00      A     
ATOM   2602  CG2 ILE A 170      20.174  16.349  -7.940  0.00  0.00      A     
ATOM   2603 HG21 ILE A 170      20.740  16.764  -8.771  0.00  0.00      A     
ATOM   2604 HG22 ILE A 170      20.051  15.277  -8.096  0.00  0.00      A     
ATOM   2605 HG23 ILE A 170      20.732  16.490  -7.016  0.00  0.00      A     
ATOM   2606  CG1 ILE A 170      18.903  18.531  -7.538  0.00  0.00      A     
ATOM   2607 HG11 ILE A 170      17.961  19.024  -7.778  0.00  0.00      A     
ATOM   2608 HG12 ILE A 170      19.686  18.967  -8.152  0.00  0.00      A     
ATOM   2609  CD  ILE A 170      19.211  18.803  -6.061  0.00  0.00      A     
ATOM   2610  HD1 ILE A 170      20.116  18.282  -5.758  0.00  0.00      A     
ATOM   2611  HD2 ILE A 170      18.381  18.462  -5.441  0.00  0.00      A     
ATOM   2612  HD3 ILE A 170      19.352  19.872  -5.913  0.00  0.00      A     
ATOM   2613  C   ILE A 170      16.465  17.039  -8.865  0.00  0.00      A     
ATOM   2614  O   ILE A 170      15.994  16.927  -7.733  0.00  0.00      A     
ATOM   2615  N   LYS A 171      15.669  17.355  -9.903  0.00  0.00      A     
ATOM   2616  HN  LYS A 171      16.112  17.526 -10.799  0.00  0.00      A     
ATOM   2617  CA  LYS A 171      14.180  17.450  -9.801  0.00  0.00      A     
ATOM   2618  HA  LYS A 171      13.906  17.377  -8.750  0.00  0.00      A     
ATOM   2619  CB  LYS A 171      13.697  18.846 -10.241  0.00  0.00      A     
ATOM   2620  HB1 LYS A 171      13.865  18.985 -11.310  0.00  0.00      A     
ATOM   2621  HB2 LYS A 171      14.271  19.593  -9.689  0.00  0.00      A     
ATOM   2622  CG  LYS A 171      12.209  19.059  -9.925  0.00  0.00      A     
ATOM   2623  HG1 LYS A 171      12.013  18.710  -8.911  0.00  0.00      A     
ATOM   2624  HG2 LYS A 171      11.607  18.477 -10.624  0.00  0.00      A     
ATOM   2625  CD  LYS A 171      11.773  20.520 -10.019  0.00  0.00      A     
ATOM   2626  HD1 LYS A 171      11.934  20.887 -11.034  0.00  0.00      A     
ATOM   2627  HD2 LYS A 171      12.355  21.119  -9.322  0.00  0.00      A     
ATOM   2628  CE  LYS A 171      10.289  20.600  -9.647  0.00  0.00      A     
ATOM   2629  HE1 LYS A 171      10.153  20.188  -8.643  0.00  0.00      A     
ATOM   2630  HE2 LYS A 171       9.721  19.975 -10.342  0.00  0.00      A     
ATOM   2631  NZ  LYS A 171       9.797  21.994  -9.703  0.00  0.00      A     
ATOM   2632  HZ1 LYS A 171      10.253  22.601  -9.024  0.00  0.00      A     
ATOM   2633  HZ2 LYS A 171       8.794  22.045  -9.542  0.00  0.00      A     
ATOM   2634  HZ3 LYS A 171       9.968  22.390 -10.624  0.00  0.00      A     
ATOM   2635  C   LYS A 171      13.392  16.297 -10.455  0.00  0.00      A     
ATOM   2636  O   LYS A 171      12.240  16.057 -10.083  0.00  0.00      A     
ATOM   2637  N   GLY A 172      14.016  15.537 -11.359  0.00  0.00      A     
ATOM   2638  HN  GLY A 172      14.960  15.801 -11.597  0.00  0.00      A     
ATOM   2639  CA  GLY A 172      13.402  14.398 -12.070  0.00  0.00      A     
ATOM   2640  HA1 GLY A 172      14.079  14.077 -12.859  0.00  0.00      A     
ATOM   2641  HA2 GLY A 172      12.489  14.736 -12.558  0.00  0.00      A     
ATOM   2642  C   GLY A 172      13.067  13.160 -11.213  0.00  0.00      A     
ATOM   2643  O   GLY A 172      11.934  12.681 -11.266  0.00  0.00      A     
ATOM   2644  N   LEU A 173      14.011  12.671 -10.403  0.00  0.00      A     
ATOM   2645  HN  LEU A 173      14.908  13.143 -10.433  0.00  0.00      A     
ATOM   2646  CA  LEU A 173      13.906  11.538  -9.452  0.00  0.00      A     
ATOM   2647  HA  LEU A 173      13.713  10.627 -10.016  0.00  0.00      A     
ATOM   2648  CB  LEU A 173      15.278  11.403  -8.762  0.00  0.00      A     
ATOM   2649  HB1 LEU A 173      15.485  12.329  -8.233  0.00  0.00      A     
ATOM   2650  HB2 LEU A 173      16.034  11.281  -9.539  0.00  0.00      A     
ATOM   2651  CG  LEU A 173      15.463  10.272  -7.739  0.00  0.00      A     
ATOM   2652  HG  LEU A 173      14.751  10.369  -6.921  0.00  0.00      A     
ATOM   2653  CD1 LEU A 173      15.305   8.914  -8.403  0.00  0.00      A     
ATOM   2654 HD11 LEU A 173      15.864   8.903  -9.335  0.00  0.00      A     
ATOM   2655 HD12 LEU A 173      14.251   8.749  -8.604  0.00  0.00      A     
ATOM   2656 HD13 LEU A 173      15.674   8.125  -7.751  0.00  0.00      A     
ATOM   2657  CD2 LEU A 173      16.871  10.365  -7.167  0.00  0.00      A     
ATOM   2658 HD21 LEU A 173      17.594  10.202  -7.957  0.00  0.00      A     
ATOM   2659 HD22 LEU A 173      17.019   9.611  -6.403  0.00  0.00      A     
ATOM   2660 HD23 LEU A 173      17.032  11.347  -6.726  0.00  0.00      A     
ATOM   2661  C   LEU A 173      12.782  11.660  -8.404  0.00  0.00      A     
ATOM   2662  O   LEU A 173      12.301  10.654  -7.895  0.00  0.00      A     
ATOM   2663  N   TYR A 174      12.345  12.881  -8.101  0.00  0.00      A     
ATOM   2664  HN  TYR A 174      12.895  13.659  -8.451  0.00  0.00      A     
ATOM   2665  CA  TYR A 174      11.259  13.181  -7.162  0.00  0.00      A     
ATOM   2666  HA  TYR A 174      10.926  12.260  -6.695  0.00  0.00      A     
ATOM   2667  CB  TYR A 174      11.776  14.063  -6.013  0.00  0.00      A     
ATOM   2668  HB1 TYR A 174      10.923  14.476  -5.475  0.00  0.00      A     
ATOM   2669  HB2 TYR A 174      12.312  14.899  -6.449  0.00  0.00      A     
ATOM   2670  CG  TYR A 174      12.680  13.378  -4.992  0.00  0.00      A     
ATOM   2671  CD1 TYR A 174      13.977  12.970  -5.356  0.00  0.00      A     
ATOM   2672  HD1 TYR A 174      14.329  13.115  -6.361  0.00  0.00      A     
ATOM   2673  CE1 TYR A 174      14.836  12.384  -4.413  0.00  0.00      A     
ATOM   2674  HE1 TYR A 174      15.828  12.072  -4.694  0.00  0.00      A     
ATOM   2675  CZ  TYR A 174      14.418  12.210  -3.085  0.00  0.00      A     
ATOM   2676  OH  TYR A 174      15.279  11.653  -2.195  0.00  0.00      A     
ATOM   2677  HH  TYR A 174      14.872  11.549  -1.314  0.00  0.00      A     
ATOM   2678  CE2 TYR A 174      13.118  12.608  -2.706  0.00  0.00      A     
ATOM   2679  HE2 TYR A 174      12.802  12.481  -1.682  0.00  0.00      A     
ATOM   2680  CD2 TYR A 174      12.252  13.191  -3.658  0.00  0.00      A     
ATOM   2681  HD2 TYR A 174      11.264  13.514  -3.359  0.00  0.00      A     
ATOM   2682  C   TYR A 174      10.012  13.757  -7.864  0.00  0.00      A     
ATOM   2683  O   TYR A 174       9.057  14.140  -7.186  0.00  0.00      A     
ATOM   2684  N   GLN A 175       9.933  13.755  -9.205  0.00  0.00      A     
ATOM   2685  HN  GLN A 175      10.728  13.420  -9.737  0.00  0.00      A     
ATOM   2686  CA  GLN A 175       8.630  13.885  -9.886  0.00  0.00      A     
ATOM   2687  HA  GLN A 175       8.180  14.825  -9.572  0.00  0.00      A     
ATOM   2688  CB  GLN A 175       8.750  13.895 -11.422  0.00  0.00      A     
ATOM   2689  HB1 GLN A 175       7.745  13.916 -11.841  0.00  0.00      A     
ATOM   2690  HB2 GLN A 175       9.216  12.960 -11.737  0.00  0.00      A     
ATOM   2691  CG  GLN A 175       9.534  15.067 -12.041  0.00  0.00      A     
ATOM   2692  HG1 GLN A 175       9.641  14.869 -13.107  0.00  0.00      A     
ATOM   2693  HG2 GLN A 175      10.528  15.100 -11.613  0.00  0.00      A     
ATOM   2694  CD  GLN A 175       8.900  16.450 -11.899  0.00  0.00      A     
ATOM   2695  OE1 GLN A 175       8.147  16.761 -10.990  0.00  0.00      A     
ATOM   2696  NE2 GLN A 175       9.196  17.374 -12.776  0.00  0.00      A     
ATOM   2697 HE21 GLN A 175       8.801  18.284 -12.635  0.00  0.00      A     
ATOM   2698 HE22 GLN A 175       9.873  17.199 -13.516  0.00  0.00      A     
ATOM   2699  C   GLN A 175       7.686  12.760  -9.423  0.00  0.00      A     
ATOM   2700  O   GLN A 175       8.036  11.577  -9.437  0.00  0.00      A     
ATOM   2701  N   GLY A 176       6.518  13.148  -8.913  0.00  0.00      A     
ATOM   2702  HN  GLY A 176       6.305  14.136  -8.911  0.00  0.00      A     
ATOM   2703  CA  GLY A 176       5.591  12.260  -8.205  0.00  0.00      A     
ATOM   2704  HA1 GLY A 176       5.735  11.232  -8.534  0.00  0.00      A     
ATOM   2705  HA2 GLY A 176       4.575  12.539  -8.473  0.00  0.00      A     
ATOM   2706  C   GLY A 176       5.714  12.294  -6.670  0.00  0.00      A     
ATOM   2707  O   GLY A 176       4.754  11.945  -5.988  0.00  0.00      A     
ATOM   2708  N   PHE A 177       6.823  12.761  -6.076  0.00  0.00      A     
ATOM   2709  HN  PHE A 177       7.601  13.050  -6.658  0.00  0.00      A     
ATOM   2710  CA  PHE A 177       6.915  12.990  -4.618  0.00  0.00      A     
ATOM   2711  HA  PHE A 177       6.630  12.072  -4.109  0.00  0.00      A     
ATOM   2712  CB  PHE A 177       8.357  13.303  -4.192  0.00  0.00      A     
ATOM   2713  HB1 PHE A 177       8.667  14.252  -4.629  0.00  0.00      A     
ATOM   2714  HB2 PHE A 177       9.019  12.523  -4.571  0.00  0.00      A     
ATOM   2715  CG  PHE A 177       8.511  13.394  -2.684  0.00  0.00      A     
ATOM   2716  CD1 PHE A 177       8.288  14.617  -2.023  0.00  0.00      A     
ATOM   2717  HD1 PHE A 177       8.053  15.508  -2.590  0.00  0.00      A     
ATOM   2718  CE1 PHE A 177       8.332  14.680  -0.619  0.00  0.00      A     
ATOM   2719  HE1 PHE A 177       8.119  15.614  -0.114  0.00  0.00      A     
ATOM   2720  CZ  PHE A 177       8.625  13.528   0.128  0.00  0.00      A     
ATOM   2721  HZ  PHE A 177       8.644  13.575   1.208  0.00  0.00      A     
ATOM   2722  CE2 PHE A 177       8.887  12.314  -0.529  0.00  0.00      A     
ATOM   2723  HE2 PHE A 177       9.130  11.437   0.051  0.00  0.00      A     
ATOM   2724  CD2 PHE A 177       8.817  12.244  -1.932  0.00  0.00      A     
ATOM   2725  HD2 PHE A 177       8.988  11.305  -2.436  0.00  0.00      A     
ATOM   2726  C   PHE A 177       5.957  14.102  -4.147  0.00  0.00      A     
ATOM   2727  O   PHE A 177       5.212  13.921  -3.183  0.00  0.00      A     
ATOM   2728  N   ASN A 178       5.894  15.195  -4.915  0.00  0.00      A     
ATOM   2729  HN  ASN A 178       6.581  15.267  -5.652  0.00  0.00      A     
ATOM   2730  CA  ASN A 178       4.901  16.280  -4.842  0.00  0.00      A     
ATOM   2731  HA  ASN A 178       5.082  16.833  -3.918  0.00  0.00      A     
ATOM   2732  CB  ASN A 178       5.183  17.249  -6.015  0.00  0.00      A     
ATOM   2733  HB1 ASN A 178       6.089  17.807  -5.778  0.00  0.00      A     
ATOM   2734  HB2 ASN A 178       4.375  17.975  -6.098  0.00  0.00      A     
ATOM   2735  CG  ASN A 178       5.398  16.619  -7.388  0.00  0.00      A     
ATOM   2736  OD1 ASN A 178       5.019  15.498  -7.696  0.00  0.00      A     
ATOM   2737  ND2 ASN A 178       6.040  17.315  -8.283  0.00  0.00      A     
ATOM   2738 HD21 ASN A 178       6.195  16.927  -9.197  0.00  0.00      A     
ATOM   2739 HD22 ASN A 178       6.355  18.258  -8.056  0.00  0.00      A     
ATOM   2740  C   ASN A 178       3.414  15.840  -4.743  0.00  0.00      A     
ATOM   2741  O   ASN A 178       2.605  16.545  -4.143  0.00  0.00      A     
ATOM   2742  N   VAL A 179       3.067  14.641  -5.228  0.00  0.00      A     
ATOM   2743  HN  VAL A 179       3.766  14.158  -5.775  0.00  0.00      A     
ATOM   2744  CA  VAL A 179       1.747  13.983  -5.031  0.00  0.00      A     
ATOM   2745  HA  VAL A 179       1.082  14.672  -4.514  0.00  0.00      A     
ATOM   2746  CB  VAL A 179       1.054  13.629  -6.359  0.00  0.00      A     
ATOM   2747  HB  VAL A 179       0.190  12.999  -6.152  0.00  0.00      A     
ATOM   2748  CG1 VAL A 179       0.537  14.893  -7.045  0.00  0.00      A     
ATOM   2749 HG11 VAL A 179      -0.213  15.368  -6.414  0.00  0.00      A     
ATOM   2750 HG12 VAL A 179       0.076  14.631  -7.996  0.00  0.00      A     
ATOM   2751 HG13 VAL A 179       1.349  15.600  -7.208  0.00  0.00      A     
ATOM   2752  CG2 VAL A 179       1.981  12.866  -7.307  0.00  0.00      A     
ATOM   2753 HG21 VAL A 179       2.852  13.468  -7.547  0.00  0.00      A     
ATOM   2754 HG22 VAL A 179       1.459  12.643  -8.231  0.00  0.00      A     
ATOM   2755 HG23 VAL A 179       2.284  11.924  -6.854  0.00  0.00      A     
ATOM   2756  C   VAL A 179       1.792  12.738  -4.142  0.00  0.00      A     
ATOM   2757  O   VAL A 179       0.761  12.320  -3.634  0.00  0.00      A     
ATOM   2758  N   SER A 180       2.966  12.182  -3.847  0.00  0.00      A     
ATOM   2759  HN  SER A 180       3.783  12.562  -4.307  0.00  0.00      A     
ATOM   2760  CA  SER A 180       3.152  11.090  -2.868  0.00  0.00      A     
ATOM   2761  HA  SER A 180       2.481  10.267  -3.113  0.00  0.00      A     
ATOM   2762  CB  SER A 180       4.584  10.564  -2.875  0.00  0.00      A     
ATOM   2763  HB1 SER A 180       4.685   9.787  -2.116  0.00  0.00      A     
ATOM   2764  HB2 SER A 180       5.280  11.368  -2.639  0.00  0.00      A     
ATOM   2765  OG  SER A 180       4.881  10.009  -4.130  0.00  0.00      A     
ATOM   2766  HG1 SER A 180       4.782  10.695  -4.819  0.00  0.00      A     
ATOM   2767  C   SER A 180       2.864  11.513  -1.432  0.00  0.00      A     
ATOM   2768  O   SER A 180       2.258  10.752  -0.683  0.00  0.00      A     
ATOM   2769  N   VAL A 181       3.261  12.732  -1.044  0.00  0.00      A     
ATOM   2770  HN  VAL A 181       3.819  13.281  -1.692  0.00  0.00      A     
ATOM   2771  CA  VAL A 181       2.897  13.322   0.268  0.00  0.00      A     
ATOM   2772  HA  VAL A 181       3.190  12.625   1.052  0.00  0.00      A     
ATOM   2773  CB  VAL A 181       3.635  14.645   0.555  0.00  0.00      A     
ATOM   2774  HB  VAL A 181       3.348  14.985   1.550  0.00  0.00      A     
ATOM   2775  CG1 VAL A 181       5.147  14.407   0.558  0.00  0.00      A     
ATOM   2776 HG11 VAL A 181       5.653  15.293   0.941  0.00  0.00      A     
ATOM   2777 HG12 VAL A 181       5.504  14.203  -0.451  0.00  0.00      A     
ATOM   2778 HG13 VAL A 181       5.390  13.560   1.197  0.00  0.00      A     
ATOM   2779  CG2 VAL A 181       3.336  15.769  -0.444  0.00  0.00      A     
ATOM   2780 HG21 VAL A 181       3.951  16.637  -0.206  0.00  0.00      A     
ATOM   2781 HG22 VAL A 181       2.294  16.076  -0.370  0.00  0.00      A     
ATOM   2782 HG23 VAL A 181       3.558  15.454  -1.464  0.00  0.00      A     
ATOM   2783  C   VAL A 181       1.387  13.510   0.429  0.00  0.00      A     
ATOM   2784  O   VAL A 181       0.832  13.197   1.477  0.00  0.00      A     
ATOM   2785  N   GLN A 182       0.708  13.906  -0.651  0.00  0.00      A     
ATOM   2786  HN  GLN A 182       1.244  14.130  -1.474  0.00  0.00      A     
ATOM   2787  CA  GLN A 182      -0.757  13.960  -0.744  0.00  0.00      A     
ATOM   2788  HA  GLN A 182      -1.146  14.532   0.097  0.00  0.00      A     
ATOM   2789  CB  GLN A 182      -1.166  14.677  -2.037  0.00  0.00      A     
ATOM   2790  HB1 GLN A 182      -2.253  14.779  -2.034  0.00  0.00      A     
ATOM   2791  HB2 GLN A 182      -0.887  14.056  -2.883  0.00  0.00      A     
ATOM   2792  CG  GLN A 182      -0.533  16.063  -2.241  0.00  0.00      A     
ATOM   2793  HG1 GLN A 182       0.551  15.972  -2.302  0.00  0.00      A     
ATOM   2794  HG2 GLN A 182      -0.778  16.712  -1.400  0.00  0.00      A     
ATOM   2795  CD  GLN A 182      -1.038  16.718  -3.521  0.00  0.00      A     
ATOM   2796  OE1 GLN A 182      -2.219  16.721  -3.820  0.00  0.00      A     
ATOM   2797  NE2 GLN A 182      -0.189  17.267  -4.346  0.00  0.00      A     
ATOM   2798 HE21 GLN A 182      -0.617  17.815  -5.087  0.00  0.00      A     
ATOM   2799 HE22 GLN A 182       0.807  17.271  -4.167  0.00  0.00      A     
ATOM   2800  C   GLN A 182      -1.392  12.553  -0.702  0.00  0.00      A     
ATOM   2801  O   GLN A 182      -2.359  12.325   0.020  0.00  0.00      A     
ATOM   2802  N   GLY A 183      -0.792  11.594  -1.416  0.00  0.00      A     
ATOM   2803  HN  GLY A 183      -0.059  11.889  -2.050  0.00  0.00      A     
ATOM   2804  CA  GLY A 183      -1.125  10.164  -1.411  0.00  0.00      A     
ATOM   2805  HA1 GLY A 183      -0.409   9.644  -2.046  0.00  0.00      A     
ATOM   2806  HA2 GLY A 183      -2.116  10.019  -1.833  0.00  0.00      A     
ATOM   2807  C   GLY A 183      -1.078   9.502  -0.030  0.00  0.00      A     
ATOM   2808  O   GLY A 183      -1.984   8.752   0.319  0.00  0.00      A     
ATOM   2809  N   ILE A 184      -0.068   9.824   0.785  0.00  0.00      A     
ATOM   2810  HN  ILE A 184       0.669  10.407   0.401  0.00  0.00      A     
ATOM   2811  CA  ILE A 184       0.027   9.400   2.198  0.00  0.00      A     
ATOM   2812  HA  ILE A 184      -0.008   8.311   2.241  0.00  0.00      A     
ATOM   2813  CB  ILE A 184       1.375   9.862   2.806  0.00  0.00      A     
ATOM   2814  HB  ILE A 184       1.532  10.908   2.541  0.00  0.00      A     
ATOM   2815  CG2 ILE A 184       1.393   9.754   4.346  0.00  0.00      A     
ATOM   2816 HG21 ILE A 184       0.653  10.420   4.789  0.00  0.00      A     
ATOM   2817 HG22 ILE A 184       2.361  10.057   4.743  0.00  0.00      A     
ATOM   2818 HG23 ILE A 184       1.183   8.730   4.656  0.00  0.00      A     
ATOM   2819  CG1 ILE A 184       2.527   9.018   2.211  0.00  0.00      A     
ATOM   2820 HG11 ILE A 184       2.360   8.853   1.147  0.00  0.00      A     
ATOM   2821 HG12 ILE A 184       2.544   8.040   2.694  0.00  0.00      A     
ATOM   2822  CD  ILE A 184       3.906   9.673   2.358  0.00  0.00      A     
ATOM   2823  HD1 ILE A 184       4.118   9.879   3.402  0.00  0.00      A     
ATOM   2824  HD2 ILE A 184       3.937  10.606   1.796  0.00  0.00      A     
ATOM   2825  HD3 ILE A 184       4.669   9.000   1.972  0.00  0.00      A     
ATOM   2826  C   ILE A 184      -1.169   9.893   3.027  0.00  0.00      A     
ATOM   2827  O   ILE A 184      -1.803   9.095   3.717  0.00  0.00      A     
ATOM   2828  N   ILE A 185      -1.505  11.186   2.956  0.00  0.00      A     
ATOM   2829  HN  ILE A 185      -0.948  11.799   2.372  0.00  0.00      A     
ATOM   2830  CA  ILE A 185      -2.605  11.759   3.760  0.00  0.00      A     
ATOM   2831  HA  ILE A 185      -2.551  11.300   4.747  0.00  0.00      A     
ATOM   2832  CB  ILE A 185      -2.443  13.276   3.999  0.00  0.00      A     
ATOM   2833  HB  ILE A 185      -3.299  13.613   4.582  0.00  0.00      A     
ATOM   2834  CG2 ILE A 185      -1.183  13.507   4.851  0.00  0.00      A     
ATOM   2835 HG21 ILE A 185      -1.174  12.825   5.701  0.00  0.00      A     
ATOM   2836 HG22 ILE A 185      -1.174  14.524   5.242  0.00  0.00      A     
ATOM   2837 HG23 ILE A 185      -0.287  13.347   4.250  0.00  0.00      A     
ATOM   2838  CG1 ILE A 185      -2.414  14.099   2.699  0.00  0.00      A     
ATOM   2839 HG11 ILE A 185      -3.334  13.923   2.142  0.00  0.00      A     
ATOM   2840 HG12 ILE A 185      -1.576  13.768   2.096  0.00  0.00      A     
ATOM   2841  CD  ILE A 185      -2.275  15.609   2.916  0.00  0.00      A     
ATOM   2842  HD1 ILE A 185      -1.314  15.844   3.371  0.00  0.00      A     
ATOM   2843  HD2 ILE A 185      -3.082  15.969   3.556  0.00  0.00      A     
ATOM   2844  HD3 ILE A 185      -2.322  16.117   1.953  0.00  0.00      A     
ATOM   2845  C   ILE A 185      -4.011  11.403   3.255  0.00  0.00      A     
ATOM   2846  O   ILE A 185      -4.883  11.155   4.084  0.00  0.00      A     
ATOM   2847  N   ILE A 186      -4.249  11.277   1.942  0.00  0.00      A     
ATOM   2848  HN  ILE A 186      -3.510  11.514   1.286  0.00  0.00      A     
ATOM   2849  CA  ILE A 186      -5.534  10.754   1.425  0.00  0.00      A     
ATOM   2850  HA  ILE A 186      -6.323  11.275   1.969  0.00  0.00      A     
ATOM   2851  CB  ILE A 186      -5.755  11.080  -0.070  0.00  0.00      A     
ATOM   2852  HB  ILE A 186      -5.491  12.129  -0.218  0.00  0.00      A     
ATOM   2853  CG2 ILE A 186      -4.868  10.235  -0.990  0.00  0.00      A     
ATOM   2854 HG21 ILE A 186      -3.855  10.237  -0.607  0.00  0.00      A     
ATOM   2855 HG22 ILE A 186      -4.857  10.662  -1.991  0.00  0.00      A     
ATOM   2856 HG23 ILE A 186      -5.234   9.210  -1.045  0.00  0.00      A     
ATOM   2857  CG1 ILE A 186      -7.248  10.916  -0.433  0.00  0.00      A     
ATOM   2858 HG11 ILE A 186      -7.844  11.518   0.254  0.00  0.00      A     
ATOM   2859 HG12 ILE A 186      -7.544   9.873  -0.311  0.00  0.00      A     
ATOM   2860  CD  ILE A 186      -7.598  11.351  -1.862  0.00  0.00      A     
ATOM   2861  HD1 ILE A 186      -8.680  11.318  -1.993  0.00  0.00      A     
ATOM   2862  HD2 ILE A 186      -7.144  10.672  -2.583  0.00  0.00      A     
ATOM   2863  HD3 ILE A 186      -7.248  12.367  -2.040  0.00  0.00      A     
ATOM   2864  C   ILE A 186      -5.736   9.262   1.737  0.00  0.00      A     
ATOM   2865  O   ILE A 186      -6.826   8.893   2.168  0.00  0.00      A     
ATOM   2866  N   TYR A 187      -4.691   8.425   1.658  0.00  0.00      A     
ATOM   2867  HN  TYR A 187      -3.827   8.760   1.247  0.00  0.00      A     
ATOM   2868  CA  TYR A 187      -4.744   7.030   2.130  0.00  0.00      A     
ATOM   2869  HA  TYR A 187      -5.560   6.518   1.618  0.00  0.00      A     
ATOM   2870  CB  TYR A 187      -3.433   6.303   1.793  0.00  0.00      A     
ATOM   2871  HB1 TYR A 187      -2.624   6.707   2.403  0.00  0.00      A     
ATOM   2872  HB2 TYR A 187      -3.184   6.518   0.754  0.00  0.00      A     
ATOM   2873  CG  TYR A 187      -3.467   4.790   1.955  0.00  0.00      A     
ATOM   2874  CD1 TYR A 187      -3.614   3.982   0.812  0.00  0.00      A     
ATOM   2875  HD1 TYR A 187      -3.741   4.444  -0.156  0.00  0.00      A     
ATOM   2876  CE1 TYR A 187      -3.579   2.580   0.925  0.00  0.00      A     
ATOM   2877  HE1 TYR A 187      -3.672   1.959   0.051  0.00  0.00      A     
ATOM   2878  CZ  TYR A 187      -3.411   1.973   2.183  0.00  0.00      A     
ATOM   2879  OH  TYR A 187      -3.343   0.617   2.253  0.00  0.00      A     
ATOM   2880  HH  TYR A 187      -3.204   0.288   3.159  0.00  0.00      A     
ATOM   2881  CE2 TYR A 187      -3.289   2.775   3.338  0.00  0.00      A     
ATOM   2882  HE2 TYR A 187      -3.170   2.309   4.304  0.00  0.00      A     
ATOM   2883  CD2 TYR A 187      -3.312   4.183   3.220  0.00  0.00      A     
ATOM   2884  HD2 TYR A 187      -3.206   4.799   4.103  0.00  0.00      A     
ATOM   2885  C   TYR A 187      -5.032   6.955   3.633  0.00  0.00      A     
ATOM   2886  O   TYR A 187      -5.934   6.238   4.054  0.00  0.00      A     
ATOM   2887  N   ARG A 188      -4.327   7.750   4.453  0.00  0.00      A     
ATOM   2888  HN  ARG A 188      -3.573   8.295   4.042  0.00  0.00      A     
ATOM   2889  CA  ARG A 188      -4.580   7.871   5.903  0.00  0.00      A     
ATOM   2890  HA  ARG A 188      -4.478   6.883   6.357  0.00  0.00      A     
ATOM   2891  CB  ARG A 188      -3.524   8.802   6.514  0.00  0.00      A     
ATOM   2892  HB1 ARG A 188      -3.676   9.814   6.138  0.00  0.00      A     
ATOM   2893  HB2 ARG A 188      -2.535   8.463   6.199  0.00  0.00      A     
ATOM   2894  CG  ARG A 188      -3.554   8.818   8.047  0.00  0.00      A     
ATOM   2895  HG1 ARG A 188      -3.352   7.816   8.429  0.00  0.00      A     
ATOM   2896  HG2 ARG A 188      -4.533   9.141   8.403  0.00  0.00      A     
ATOM   2897  CD  ARG A 188      -2.485   9.783   8.563  0.00  0.00      A     
ATOM   2898  HD1 ARG A 188      -2.655  10.770   8.127  0.00  0.00      A     
ATOM   2899  HD2 ARG A 188      -1.507   9.439   8.225  0.00  0.00      A     
ATOM   2900  NE  ARG A 188      -2.526   9.890  10.031  0.00  0.00      A     
ATOM   2901  HE  ARG A 188      -3.188  10.519  10.454  0.00  0.00      A     
ATOM   2902  CZ  ARG A 188      -1.769   9.290  10.912  0.00  0.00      A     
ATOM   2903  NH1 ARG A 188      -0.802   8.498  10.621  0.00  0.00      A     
ATOM   2904 HH11 ARG A 188      -0.315   8.050  11.405  0.00  0.00      A     
ATOM   2905 HH12 ARG A 188      -0.648   8.205   9.688  0.00  0.00      A     
ATOM   2906  NH2 ARG A 188      -1.986   9.498  12.148  0.00  0.00      A     
ATOM   2907 HH21 ARG A 188      -1.440   8.980  12.841  0.00  0.00      A     
ATOM   2908 HH22 ARG A 188      -2.762  10.071  12.428  0.00  0.00      A     
ATOM   2909  C   ARG A 188      -6.010   8.320   6.231  0.00  0.00      A     
ATOM   2910  O   ARG A 188      -6.607   7.760   7.142  0.00  0.00      A     
ATOM   2911  N   ALA A 189      -6.579   9.264   5.482  0.00  0.00      A     
ATOM   2912  HN  ALA A 189      -6.010   9.718   4.777  0.00  0.00      A     
ATOM   2913  CA  ALA A 189      -7.969   9.709   5.647  0.00  0.00      A     
ATOM   2914  HA  ALA A 189      -8.146   9.939   6.698  0.00  0.00      A     
ATOM   2915  CB  ALA A 189      -8.169  10.997   4.835  0.00  0.00      A     
ATOM   2916  HB1 ALA A 189      -7.481  11.768   5.174  0.00  0.00      A     
ATOM   2917  HB2 ALA A 189      -9.188  11.359   4.971  0.00  0.00      A     
ATOM   2918  HB3 ALA A 189      -7.995  10.810   3.775  0.00  0.00      A     
ATOM   2919  C   ALA A 189      -8.990   8.628   5.240  0.00  0.00      A     
ATOM   2920  O   ALA A 189      -9.865   8.282   6.030  0.00  0.00      A     
ATOM   2921  N   ALA A 190      -8.835   8.049   4.046  0.00  0.00      A     
ATOM   2922  HN  ALA A 190      -8.085   8.382   3.449  0.00  0.00      A     
ATOM   2923  CA  ALA A 190      -9.668   6.964   3.517  0.00  0.00      A     
ATOM   2924  HA  ALA A 190     -10.716   7.240   3.643  0.00  0.00      A     
ATOM   2925  CB  ALA A 190      -9.381   6.872   2.016  0.00  0.00      A     
ATOM   2926  HB1 ALA A 190     -10.043   6.134   1.561  0.00  0.00      A     
ATOM   2927  HB2 ALA A 190      -8.340   6.589   1.851  0.00  0.00      A     
ATOM   2928  HB3 ALA A 190      -9.560   7.841   1.548  0.00  0.00      A     
ATOM   2929  C   ALA A 190      -9.492   5.601   4.233  0.00  0.00      A     
ATOM   2930  O   ALA A 190     -10.307   4.704   4.042  0.00  0.00      A     
ATOM   2931  N   TYR A 191      -8.465   5.452   5.076  0.00  0.00      A     
ATOM   2932  HN  TYR A 191      -7.725   6.140   5.024  0.00  0.00      A     
ATOM   2933  CA  TYR A 191      -8.314   4.345   6.029  0.00  0.00      A     
ATOM   2934  HA  TYR A 191      -8.843   3.474   5.645  0.00  0.00      A     
ATOM   2935  CB  TYR A 191      -6.815   3.995   6.146  0.00  0.00      A     
ATOM   2936  HB1 TYR A 191      -6.294   4.787   6.685  0.00  0.00      A     
ATOM   2937  HB2 TYR A 191      -6.390   3.969   5.144  0.00  0.00      A     
ATOM   2938  CG  TYR A 191      -6.496   2.662   6.802  0.00  0.00      A     
ATOM   2939  CD1 TYR A 191      -6.634   2.501   8.195  0.00  0.00      A     
ATOM   2940  HD1 TYR A 191      -6.953   3.332   8.808  0.00  0.00      A     
ATOM   2941  CE1 TYR A 191      -6.368   1.252   8.789  0.00  0.00      A     
ATOM   2942  HE1 TYR A 191      -6.474   1.108   9.852  0.00  0.00      A     
ATOM   2943  CZ  TYR A 191      -5.939   0.167   7.999  0.00  0.00      A     
ATOM   2944  OH  TYR A 191      -5.650  -1.019   8.589  0.00  0.00      A     
ATOM   2945  HH  TYR A 191      -5.245  -1.645   7.975  0.00  0.00      A     
ATOM   2946  CE2 TYR A 191      -5.784   0.329   6.607  0.00  0.00      A     
ATOM   2947  HE2 TYR A 191      -5.475  -0.511   6.007  0.00  0.00      A     
ATOM   2948  CD2 TYR A 191      -6.063   1.577   6.010  0.00  0.00      A     
ATOM   2949  HD2 TYR A 191      -5.970   1.698   4.939  0.00  0.00      A     
ATOM   2950  C   TYR A 191      -8.928   4.691   7.399  0.00  0.00      A     
ATOM   2951  O   TYR A 191      -9.826   4.007   7.881  0.00  0.00      A     
ATOM   2952  N   PHE A 192      -8.483   5.780   8.036  0.00  0.00      A     
ATOM   2953  HN  PHE A 192      -7.772   6.342   7.581  0.00  0.00      A     
ATOM   2954  CA  PHE A 192      -8.875   6.151   9.406  0.00  0.00      A     
ATOM   2955  HA  PHE A 192      -8.766   5.266  10.030  0.00  0.00      A     
ATOM   2956  CB  PHE A 192      -7.900   7.228   9.910  0.00  0.00      A     
ATOM   2957  HB1 PHE A 192      -8.077   8.139   9.337  0.00  0.00      A     
ATOM   2958  HB2 PHE A 192      -6.889   6.896   9.680  0.00  0.00      A     
ATOM   2959  CG  PHE A 192      -7.909   7.591  11.388  0.00  0.00      A     
ATOM   2960  CD1 PHE A 192      -8.444   6.739  12.377  0.00  0.00      A     
ATOM   2961  HD1 PHE A 192      -8.907   5.801  12.112  0.00  0.00      A     
ATOM   2962  CE1 PHE A 192      -8.400   7.112  13.733  0.00  0.00      A     
ATOM   2963  HE1 PHE A 192      -8.837   6.467  14.483  0.00  0.00      A     
ATOM   2964  CZ  PHE A 192      -7.810   8.329  14.112  0.00  0.00      A     
ATOM   2965  HZ  PHE A 192      -7.788   8.621  15.153  0.00  0.00      A     
ATOM   2966  CE2 PHE A 192      -7.262   9.175  13.133  0.00  0.00      A     
ATOM   2967  HE2 PHE A 192      -6.814  10.116  13.419  0.00  0.00      A     
ATOM   2968  CD2 PHE A 192      -7.310   8.805  11.779  0.00  0.00      A     
ATOM   2969  HD2 PHE A 192      -6.889   9.464  11.032  0.00  0.00      A     
ATOM   2970  C   PHE A 192     -10.339   6.615   9.534  0.00  0.00      A     
ATOM   2971  O   PHE A 192     -11.025   6.193  10.461  0.00  0.00      A     
ATOM   2972  N   GLY A 193     -10.849   7.389   8.567  0.00  0.00      A     
ATOM   2973  HN  GLY A 193     -10.244   7.629   7.788  0.00  0.00      A     
ATOM   2974  CA  GLY A 193     -12.233   7.905   8.516  0.00  0.00      A     
ATOM   2975  HA1 GLY A 193     -12.305   8.634   7.709  0.00  0.00      A     
ATOM   2976  HA2 GLY A 193     -12.458   8.414   9.454  0.00  0.00      A     
ATOM   2977  C   GLY A 193     -13.337   6.857   8.286  0.00  0.00      A     
ATOM   2978  O   GLY A 193     -14.517   7.205   8.275  0.00  0.00      A     
ATOM   2979  N   ILE A 194     -12.945   5.587   8.126  0.00  0.00      A     
ATOM   2980  HN  ILE A 194     -11.950   5.436   8.054  0.00  0.00      A     
ATOM   2981  CA  ILE A 194     -13.814   4.392   8.106  0.00  0.00      A     
ATOM   2982  HA  ILE A 194     -14.766   4.654   8.568  0.00  0.00      A     
ATOM   2983  CB  ILE A 194     -14.112   3.919   6.660  0.00  0.00      A     
ATOM   2984  HB  ILE A 194     -14.750   3.036   6.723  0.00  0.00      A     
ATOM   2985  CG2 ILE A 194     -14.913   4.980   5.888  0.00  0.00      A     
ATOM   2986 HG21 ILE A 194     -14.291   5.850   5.678  0.00  0.00      A     
ATOM   2987 HG22 ILE A 194     -15.774   5.290   6.481  0.00  0.00      A     
ATOM   2988 HG23 ILE A 194     -15.278   4.566   4.948  0.00  0.00      A     
ATOM   2989  CG1 ILE A 194     -12.819   3.517   5.916  0.00  0.00      A     
ATOM   2990 HG11 ILE A 194     -12.255   2.821   6.535  0.00  0.00      A     
ATOM   2991 HG12 ILE A 194     -12.203   4.402   5.761  0.00  0.00      A     
ATOM   2992  CD  ILE A 194     -13.057   2.833   4.563  0.00  0.00      A     
ATOM   2993  HD1 ILE A 194     -13.501   3.533   3.857  0.00  0.00      A     
ATOM   2994  HD2 ILE A 194     -13.714   1.972   4.691  0.00  0.00      A     
ATOM   2995  HD3 ILE A 194     -12.102   2.492   4.160  0.00  0.00      A     
ATOM   2996  C   ILE A 194     -13.262   3.215   8.940  0.00  0.00      A     
ATOM   2997  O   ILE A 194     -13.864   2.147   8.936  0.00  0.00      A     
ATOM   2998  N   TYR A 195     -12.133   3.362   9.650  0.00  0.00      A     
ATOM   2999  HN  TYR A 195     -11.668   4.258   9.625  0.00  0.00      A     
ATOM   3000  CA  TYR A 195     -11.485   2.260  10.394  0.00  0.00      A     
ATOM   3001  HA  TYR A 195     -11.235   1.463   9.692  0.00  0.00      A     
ATOM   3002  CB  TYR A 195     -10.178   2.754  11.042  0.00  0.00      A     
ATOM   3003  HB1 TYR A 195     -10.364   3.708  11.536  0.00  0.00      A     
ATOM   3004  HB2 TYR A 195      -9.439   2.926  10.260  0.00  0.00      A     
ATOM   3005  CG  TYR A 195      -9.593   1.788  12.063  0.00  0.00      A     
ATOM   3006  CD1 TYR A 195      -8.854   0.669  11.634  0.00  0.00      A     
ATOM   3007  HD1 TYR A 195      -8.682   0.513  10.576  0.00  0.00      A     
ATOM   3008  CE1 TYR A 195      -8.366  -0.261  12.576  0.00  0.00      A     
ATOM   3009  HE1 TYR A 195      -7.795  -1.116  12.245  0.00  0.00      A     
ATOM   3010  CZ  TYR A 195      -8.640  -0.083  13.949  0.00  0.00      A     
ATOM   3011  OH  TYR A 195      -8.151  -0.962  14.865  0.00  0.00      A     
ATOM   3012  HH  TYR A 195      -7.519  -1.555  14.436  0.00  0.00      A     
ATOM   3013  CE2 TYR A 195      -9.385   1.033  14.379  0.00  0.00      A     
ATOM   3014  HE2 TYR A 195      -9.599   1.159  15.429  0.00  0.00      A     
ATOM   3015  CD2 TYR A 195      -9.850   1.973  13.438  0.00  0.00      A     
ATOM   3016  HD2 TYR A 195     -10.438   2.820  13.769  0.00  0.00      A     
ATOM   3017  C   TYR A 195     -12.402   1.634  11.458  0.00  0.00      A     
ATOM   3018  O   TYR A 195     -12.669   0.434  11.426  0.00  0.00      A     
ATOM   3019  N   ASP A 196     -12.930   2.458  12.369  0.00  0.00      A     
ATOM   3020  HN  ASP A 196     -12.691   3.436  12.318  0.00  0.00      A     
ATOM   3021  CA  ASP A 196     -13.935   2.032  13.353  0.00  0.00      A     
ATOM   3022  HA  ASP A 196     -13.526   1.226  13.963  0.00  0.00      A     
ATOM   3023  CB  ASP A 196     -14.258   3.223  14.265  0.00  0.00      A     
ATOM   3024  HB1 ASP A 196     -14.673   4.040  13.671  0.00  0.00      A     
ATOM   3025  HB2 ASP A 196     -13.336   3.577  14.730  0.00  0.00      A     
ATOM   3026  CG  ASP A 196     -15.249   2.821  15.354  0.00  0.00      A     
ATOM   3027  OD1 ASP A 196     -16.480   2.932  15.137  0.00  0.00      A     
ATOM   3028  OD2 ASP A 196     -14.796   2.319  16.401  0.00  0.00      A     
ATOM   3029  C   ASP A 196     -15.210   1.500  12.675  0.00  0.00      A     
ATOM   3030  O   ASP A 196     -15.779   0.491  13.088  0.00  0.00      A     
ATOM   3031  N   THR A 197     -15.622   2.149  11.586  0.00  0.00      A     
ATOM   3032  HN  THR A 197     -15.125   2.985  11.315  0.00  0.00      A     
ATOM   3033  CA  THR A 197     -16.845   1.816  10.842  0.00  0.00      A     
ATOM   3034  HA  THR A 197     -17.677   1.810  11.545  0.00  0.00      A     
ATOM   3035  CB  THR A 197     -17.151   2.855   9.754  0.00  0.00      A     
ATOM   3036  HB  THR A 197     -16.571   2.641   8.856  0.00  0.00      A     
ATOM   3037  CG2 THR A 197     -18.633   2.881   9.407  0.00  0.00      A     
ATOM   3038 HG21 THR A 197     -19.225   3.110  10.294  0.00  0.00      A     
ATOM   3039 HG22 THR A 197     -18.940   1.915   9.007  0.00  0.00      A     
ATOM   3040 HG23 THR A 197     -18.809   3.649   8.654  0.00  0.00      A     
ATOM   3041  OG1 THR A 197     -16.818   4.149  10.200  0.00  0.00      A     
ATOM   3042  HG1 THR A 197     -17.110   4.215  11.132  0.00  0.00      A     
ATOM   3043  C   THR A 197     -16.761   0.429  10.224  0.00  0.00      A     
ATOM   3044  O   THR A 197     -17.630  -0.395  10.477  0.00  0.00      A     
ATOM   3045  N   ALA A 198     -15.677   0.096   9.524  0.00  0.00      A     
ATOM   3046  HN  ALA A 198     -14.977   0.813   9.365  0.00  0.00      A     
ATOM   3047  CA  ALA A 198     -15.390  -1.255   9.040  0.00  0.00      A     
ATOM   3048  HA  ALA A 198     -16.213  -1.583   8.403  0.00  0.00      A     
ATOM   3049  CB  ALA A 198     -14.126  -1.179   8.182  0.00  0.00      A     
ATOM   3050  HB1 ALA A 198     -13.892  -2.164   7.777  0.00  0.00      A     
ATOM   3051  HB2 ALA A 198     -13.289  -0.827   8.787  0.00  0.00      A     
ATOM   3052  HB3 ALA A 198     -14.285  -0.485   7.355  0.00  0.00      A     
ATOM   3053  C   ALA A 198     -15.245  -2.288  10.179  0.00  0.00      A     
ATOM   3054  O   ALA A 198     -15.796  -3.386  10.085  0.00  0.00      A     
ATOM   3055  N   LYS A 199     -14.582  -1.923  11.289  0.00  0.00      A     
ATOM   3056  HN  LYS A 199     -14.140  -1.005  11.283  0.00  0.00      A     
ATOM   3057  CA  LYS A 199     -14.469  -2.735  12.524  0.00  0.00      A     
ATOM   3058  HA  LYS A 199     -14.023  -3.692  12.260  0.00  0.00      A     
ATOM   3059  CB  LYS A 199     -13.512  -2.008  13.484  0.00  0.00      A     
ATOM   3060  HB1 LYS A 199     -14.023  -1.162  13.943  0.00  0.00      A     
ATOM   3061  HB2 LYS A 199     -12.675  -1.626  12.898  0.00  0.00      A     
ATOM   3062  CG  LYS A 199     -12.920  -2.895  14.586  0.00  0.00      A     
ATOM   3063  HG1 LYS A 199     -12.432  -3.758  14.130  0.00  0.00      A     
ATOM   3064  HG2 LYS A 199     -13.714  -3.237  15.250  0.00  0.00      A     
ATOM   3065  CD  LYS A 199     -11.886  -2.079  15.376  0.00  0.00      A     
ATOM   3066  HD1 LYS A 199     -12.399  -1.278  15.912  0.00  0.00      A     
ATOM   3067  HD2 LYS A 199     -11.179  -1.631  14.676  0.00  0.00      A     
ATOM   3068  CE  LYS A 199     -11.105  -2.942  16.372  0.00  0.00      A     
ATOM   3069  HE1 LYS A 199     -10.636  -3.774  15.835  0.00  0.00      A     
ATOM   3070  HE2 LYS A 199     -11.802  -3.372  17.098  0.00  0.00      A     
ATOM   3071  NZ  LYS A 199     -10.078  -2.125  17.064  0.00  0.00      A     
ATOM   3072  HZ1 LYS A 199      -9.467  -1.651  16.412  0.00  0.00      A     
ATOM   3073  HZ2 LYS A 199      -9.497  -2.687  17.685  0.00  0.00      A     
ATOM   3074  HZ3 LYS A 199     -10.516  -1.436  17.676  0.00  0.00      A     
ATOM   3075  C   LYS A 199     -15.827  -3.070  13.169  0.00  0.00      A     
ATOM   3076  O   LYS A 199     -16.020  -4.178  13.659  0.00  0.00      A     
ATOM   3077  N   GLY A 200     -16.810  -2.179  13.053  0.00  0.00      A     
ATOM   3078  HN  GLY A 200     -16.542  -1.251  12.738  0.00  0.00      A     
ATOM   3079  CA  GLY A 200     -18.212  -2.407  13.441  0.00  0.00      A     
ATOM   3080  HA1 GLY A 200     -18.631  -1.453  13.756  0.00  0.00      A     
ATOM   3081  HA2 GLY A 200     -18.255  -3.083  14.294  0.00  0.00      A     
ATOM   3082  C   GLY A 200     -19.136  -2.965  12.342  0.00  0.00      A     
ATOM   3083  O   GLY A 200     -20.265  -3.349  12.645  0.00  0.00      A     
ATOM   3084  N   MET A 201     -18.701  -3.016  11.078  0.00  0.00      A     
ATOM   3085  HN  MET A 201     -17.784  -2.628  10.892  0.00  0.00      A     
ATOM   3086  CA  MET A 201     -19.539  -3.374   9.914  0.00  0.00      A     
ATOM   3087  HA  MET A 201     -20.529  -2.938  10.044  0.00  0.00      A     
ATOM   3088  CB  MET A 201     -18.905  -2.750   8.660  0.00  0.00      A     
ATOM   3089  HB1 MET A 201     -17.908  -3.164   8.523  0.00  0.00      A     
ATOM   3090  HB2 MET A 201     -18.819  -1.678   8.813  0.00  0.00      A     
ATOM   3091  CG  MET A 201     -19.682  -2.929   7.357  0.00  0.00      A     
ATOM   3092  HG1 MET A 201     -20.683  -2.513   7.478  0.00  0.00      A     
ATOM   3093  HG2 MET A 201     -19.762  -3.989   7.118  0.00  0.00      A     
ATOM   3094  SD  MET A 201     -18.853  -2.086   5.983  0.00  0.00      A     
ATOM   3095  CE  MET A 201     -20.005  -2.471   4.647  0.00  0.00      A     
ATOM   3096  HE1 MET A 201     -20.983  -2.049   4.880  0.00  0.00      A     
ATOM   3097  HE2 MET A 201     -20.087  -3.552   4.534  0.00  0.00      A     
ATOM   3098  HE3 MET A 201     -19.638  -2.034   3.719  0.00  0.00      A     
ATOM   3099  C   MET A 201     -19.743  -4.884   9.712  0.00  0.00      A     
ATOM   3100  O   MET A 201     -20.777  -5.284   9.173  0.00  0.00      A     
ATOM   3101  N   LEU A 202     -18.780  -5.711  10.140  0.00  0.00      A     
ATOM   3102  HN  LEU A 202     -17.982  -5.268  10.571  0.00  0.00      A     
ATOM   3103  CA  LEU A 202     -18.803  -7.186  10.059  0.00  0.00      A     
ATOM   3104  HA  LEU A 202     -19.815  -7.521  10.274  0.00  0.00      A     
ATOM   3105  CB  LEU A 202     -18.461  -7.594   8.607  0.00  0.00      A     
ATOM   3106  HB1 LEU A 202     -17.497  -7.162   8.365  0.00  0.00      A     
ATOM   3107  HB2 LEU A 202     -19.198  -7.151   7.937  0.00  0.00      A     
ATOM   3108  CG  LEU A 202     -18.365  -9.101   8.292  0.00  0.00      A     
ATOM   3109  HG  LEU A 202     -17.581  -9.553   8.900  0.00  0.00      A     
ATOM   3110  CD1 LEU A 202     -19.670  -9.855   8.525  0.00  0.00      A     
ATOM   3111 HD11 LEU A 202     -20.451  -9.440   7.891  0.00  0.00      A     
ATOM   3112 HD12 LEU A 202     -19.965  -9.779   9.569  0.00  0.00      A     
ATOM   3113 HD13 LEU A 202     -19.538 -10.907   8.278  0.00  0.00      A     
ATOM   3114  CD2 LEU A 202     -17.992  -9.278   6.822  0.00  0.00      A     
ATOM   3115 HD21 LEU A 202     -17.948 -10.336   6.574  0.00  0.00      A     
ATOM   3116 HD22 LEU A 202     -17.015  -8.834   6.634  0.00  0.00      A     
ATOM   3117 HD23 LEU A 202     -18.738  -8.798   6.187  0.00  0.00      A     
ATOM   3118  C   LEU A 202     -17.896  -7.944  11.064  0.00  0.00      A     
ATOM   3119  O   LEU A 202     -18.365  -8.948  11.605  0.00  0.00      A     
ATOM   3120  N   PRO A 203     -16.625  -7.568  11.318  0.00  0.00      A     
ATOM   3121  CD  PRO A 203     -15.970  -6.314  10.969  0.00  0.00      A     
ATOM   3122  HD1 PRO A 203     -16.474  -5.473  11.443  0.00  0.00      A     
ATOM   3123  HD2 PRO A 203     -15.959  -6.179   9.891  0.00  0.00      A     
ATOM   3124  CG  PRO A 203     -14.539  -6.405  11.501  0.00  0.00      A     
ATOM   3125  HG1 PRO A 203     -13.828  -5.906  10.843  0.00  0.00      A     
ATOM   3126  HG2 PRO A 203     -14.488  -5.985  12.505  0.00  0.00      A     
ATOM   3127  CB  PRO A 203     -14.293  -7.907  11.574  0.00  0.00      A     
ATOM   3128  HB1 PRO A 203     -14.029  -8.268  10.583  0.00  0.00      A     
ATOM   3129  HB2 PRO A 203     -13.512  -8.160  12.292  0.00  0.00      A     
ATOM   3130  CA  PRO A 203     -15.664  -8.462  11.976  0.00  0.00      A     
ATOM   3131  HA  PRO A 203     -15.769  -9.477  11.597  0.00  0.00      A     
ATOM   3132  C   PRO A 203     -15.804  -8.487  13.504  0.00  0.00      A     
ATOM   3133  O   PRO A 203     -16.210  -7.502  14.115  0.00  0.00      A     
ATOM   3134  N   ASP A 204     -15.389  -9.579  14.146  0.00  0.00      A     
ATOM   3135  HN  ASP A 204     -15.093 -10.374  13.596  0.00  0.00      A     
ATOM   3136  CA  ASP A 204     -15.119  -9.597  15.594  0.00  0.00      A     
ATOM   3137  HA  ASP A 204     -14.674  -8.628  15.820  0.00  0.00      A     
ATOM   3138  CB  ASP A 204     -16.443  -9.658  16.402  0.00  0.00      A     
ATOM   3139  HB1 ASP A 204     -17.250  -9.210  15.823  0.00  0.00      A     
ATOM   3140  HB2 ASP A 204     -16.319  -9.024  17.277  0.00  0.00      A     
ATOM   3141  CG  ASP A 204     -16.920 -11.023  16.902  0.00  0.00      A     
ATOM   3142  OD1 ASP A 204     -17.919 -11.055  17.655  0.00  0.00      A     
ATOM   3143  OD2 ASP A 204     -16.350 -12.079  16.547  0.00  0.00      A     
ATOM   3144  C   ASP A 204     -14.060 -10.652  16.015  0.00  0.00      A     
ATOM   3145  O   ASP A 204     -13.693 -11.522  15.212  0.00  0.00      A     
ATOM   3146  N   PRO A 205     -13.555 -10.607  17.262  0.00  0.00      A     
ATOM   3147  CD  PRO A 205     -13.797  -9.544  18.230  0.00  0.00      A     
ATOM   3148  HD1 PRO A 205     -14.673  -9.787  18.833  0.00  0.00      A     
ATOM   3149  HD2 PRO A 205     -13.925  -8.570  17.760  0.00  0.00      A     
ATOM   3150  CG  PRO A 205     -12.560  -9.509  19.110  0.00  0.00      A     
ATOM   3151  HG1 PRO A 205     -11.793  -8.903  18.631  0.00  0.00      A     
ATOM   3152  HG2 PRO A 205     -12.792  -9.115  20.094  0.00  0.00      A     
ATOM   3153  CB  PRO A 205     -12.132 -10.972  19.145  0.00  0.00      A     
ATOM   3154  HB1 PRO A 205     -11.068 -11.080  19.348  0.00  0.00      A     
ATOM   3155  HB2 PRO A 205     -12.713 -11.503  19.897  0.00  0.00      A     
ATOM   3156  CA  PRO A 205     -12.486 -11.486  17.746  0.00  0.00      A     
ATOM   3157  HA  PRO A 205     -11.620 -11.322  17.105  0.00  0.00      A     
ATOM   3158  C   PRO A 205     -12.730 -13.009  17.786  0.00  0.00      A     
ATOM   3159  O   PRO A 205     -11.737 -13.727  17.923  0.00  0.00      A     
ATOM   3160  N   LYS A 206     -13.968 -13.544  17.689  0.00  0.00      A     
ATOM   3161  HN  LYS A 206     -14.750 -12.911  17.531  0.00  0.00      A     
ATOM   3162  CA  LYS A 206     -14.195 -15.021  17.742  0.00  0.00      A     
ATOM   3163  HA  LYS A 206     -13.396 -15.483  17.161  0.00  0.00      A     
ATOM   3164  CB  LYS A 206     -14.015 -15.548  19.184  0.00  0.00      A     
ATOM   3165  HB1 LYS A 206     -13.102 -15.147  19.626  0.00  0.00      A     
ATOM   3166  HB2 LYS A 206     -13.878 -16.626  19.116  0.00  0.00      A     
ATOM   3167  CG  LYS A 206     -15.192 -15.253  20.129  0.00  0.00      A     
ATOM   3168  HG1 LYS A 206     -16.137 -15.397  19.613  0.00  0.00      A     
ATOM   3169  HG2 LYS A 206     -15.139 -14.214  20.441  0.00  0.00      A     
ATOM   3170  CD  LYS A 206     -15.184 -16.161  21.367  0.00  0.00      A     
ATOM   3171  HD1 LYS A 206     -15.869 -15.747  22.109  0.00  0.00      A     
ATOM   3172  HD2 LYS A 206     -14.179 -16.194  21.788  0.00  0.00      A     
ATOM   3173  CE  LYS A 206     -15.643 -17.575  20.994  0.00  0.00      A     
ATOM   3174  HE1 LYS A 206     -14.966 -17.989  20.241  0.00  0.00      A     
ATOM   3175  HE2 LYS A 206     -16.643 -17.506  20.550  0.00  0.00      A     
ATOM   3176  NZ  LYS A 206     -15.692 -18.475  22.166  0.00  0.00      A     
ATOM   3177  HZ1 LYS A 206     -16.051 -19.385  21.895  0.00  0.00      A     
ATOM   3178  HZ2 LYS A 206     -16.331 -18.113  22.873  0.00  0.00      A     
ATOM   3179  HZ3 LYS A 206     -14.777 -18.625  22.585  0.00  0.00      A     
ATOM   3180  C   LYS A 206     -15.477 -15.634  17.142  0.00  0.00      A     
ATOM   3181  O   LYS A 206     -15.598 -16.859  17.166  0.00  0.00      A     
ATOM   3182  N   ASN A 207     -16.458 -14.878  16.658  0.00  0.00      A     
ATOM   3183  HN  ASN A 207     -16.332 -13.869  16.647  0.00  0.00      A     
ATOM   3184  CA  ASN A 207     -17.770 -15.428  16.271  0.00  0.00      A     
ATOM   3185  HA  ASN A 207     -18.020 -16.219  16.983  0.00  0.00      A     
ATOM   3186  CB  ASN A 207     -18.817 -14.308  16.429  0.00  0.00      A     
ATOM   3187  HB1 ASN A 207     -18.879 -13.713  15.522  0.00  0.00      A     
ATOM   3188  HB2 ASN A 207     -18.535 -13.644  17.243  0.00  0.00      A     
ATOM   3189  CG  ASN A 207     -20.183 -14.849  16.782  0.00  0.00      A     
ATOM   3190  OD1 ASN A 207     -20.368 -15.442  17.833  0.00  0.00      A     
ATOM   3191  ND2 ASN A 207     -21.190 -14.688  15.975  0.00  0.00      A     
ATOM   3192 HD21 ASN A 207     -22.082 -15.036  16.316  0.00  0.00      A     
ATOM   3193 HD22 ASN A 207     -21.099 -14.192  15.103  0.00  0.00      A     
ATOM   3194  C   ASN A 207     -17.858 -16.092  14.870  0.00  0.00      A     
ATOM   3195  O   ASN A 207     -18.878 -16.717  14.575  0.00  0.00      A     
ATOM   3196  N   THR A 208     -16.860 -15.935  13.988  0.00  0.00      A     
ATOM   3197  HN  THR A 208     -16.044 -15.413  14.288  0.00  0.00      A     
ATOM   3198  CA  THR A 208     -17.017 -16.183  12.526  0.00  0.00      A     
ATOM   3199  HA  THR A 208     -17.809 -16.917  12.380  0.00  0.00      A     
ATOM   3200  CB  THR A 208     -17.442 -14.902  11.793  0.00  0.00      A     
ATOM   3201  HB  THR A 208     -17.459 -15.081  10.719  0.00  0.00      A     
ATOM   3202  CG2 THR A 208     -18.829 -14.421  12.217  0.00  0.00      A     
ATOM   3203 HG21 THR A 208     -18.823 -14.086  13.250  0.00  0.00      A     
ATOM   3204 HG22 THR A 208     -19.549 -15.231  12.114  0.00  0.00      A     
ATOM   3205 HG23 THR A 208     -19.144 -13.592  11.588  0.00  0.00      A     
ATOM   3206  OG1 THR A 208     -16.513 -13.881  12.054  0.00  0.00      A     
ATOM   3207  HG1 THR A 208     -16.838 -13.085  11.583  0.00  0.00      A     
ATOM   3208  C   THR A 208     -15.799 -16.722  11.759  0.00  0.00      A     
ATOM   3209  O   THR A 208     -14.643 -16.551  12.146  0.00  0.00      A     
ATOM   3210  N   HIE A 209     -16.100 -17.348  10.615  0.00  0.00      A     
ATOM   3211  HN  HIE A 209     -17.091 -17.384  10.402  0.00  0.00      A     
ATOM   3212  CA  HIE A 209     -15.217 -17.961   9.596  0.00  0.00      A     
ATOM   3213  HA  HIE A 209     -14.797 -18.885   9.991  0.00  0.00      A     
ATOM   3214  NE2 HIE A 209     -15.649 -20.770   5.794  0.00  0.00      A     
ATOM   3215  HE2 HIE A 209     -15.885 -21.577   5.214  0.00  0.00      A     
ATOM   3216  CD2 HIE A 209     -16.398 -20.255   6.825  0.00  0.00      A     
ATOM   3217  HD2 HIE A 209     -17.387 -20.573   7.129  0.00  0.00      A     
ATOM   3218  ND1 HIE A 209     -14.489 -19.100   6.646  0.00  0.00      A     
ATOM   3219  CG  HIE A 209     -15.671 -19.238   7.370  0.00  0.00      A     
ATOM   3220  CE1 HIE A 209     -14.519 -20.055   5.699  0.00  0.00      A     
ATOM   3221  HE1 HIE A 209     -13.744 -20.230   4.963  0.00  0.00      A     
ATOM   3222  CB  HIE A 209     -16.173 -18.305   8.436  0.00  0.00      A     
ATOM   3223  HB1 HIE A 209     -16.492 -17.381   7.952  0.00  0.00      A     
ATOM   3224  HB2 HIE A 209     -17.068 -18.769   8.856  0.00  0.00      A     
ATOM   3225  C   HIE A 209     -14.048 -17.045   9.157  0.00  0.00      A     
ATOM   3226  O   HIE A 209     -14.298 -15.965   8.630  0.00  0.00      A     
ATOM   3227  N   ILE A 210     -12.783 -17.396   9.432  0.00  0.00      A     
ATOM   3228  HN  ILE A 210     -12.624 -18.342   9.762  0.00  0.00      A     
ATOM   3229  CA  ILE A 210     -11.696 -16.401   9.652  0.00  0.00      A     
ATOM   3230  HA  ILE A 210     -12.085 -15.720  10.395  0.00  0.00      A     
ATOM   3231  CB  ILE A 210     -10.426 -17.005  10.301  0.00  0.00      A     
ATOM   3232  HB  ILE A 210      -9.766 -16.177  10.554  0.00  0.00      A     
ATOM   3233  CG2 ILE A 210     -10.782 -17.658  11.643  0.00  0.00      A     
ATOM   3234 HG21 ILE A 210     -11.426 -16.998  12.223  0.00  0.00      A     
ATOM   3235 HG22 ILE A 210      -9.872 -17.841  12.212  0.00  0.00      A     
ATOM   3236 HG23 ILE A 210     -11.279 -18.610  11.480  0.00  0.00      A     
ATOM   3237  CG1 ILE A 210      -9.621 -17.992   9.428  0.00  0.00      A     
ATOM   3238 HG11 ILE A 210     -10.299 -18.583   8.813  0.00  0.00      A     
ATOM   3239 HG12 ILE A 210      -9.083 -18.681  10.078  0.00  0.00      A     
ATOM   3240  CD  ILE A 210      -8.559 -17.322   8.544  0.00  0.00      A     
ATOM   3241  HD1 ILE A 210      -9.015 -16.654   7.819  0.00  0.00      A     
ATOM   3242  HD2 ILE A 210      -8.002 -18.090   8.009  0.00  0.00      A     
ATOM   3243  HD3 ILE A 210      -7.864 -16.756   9.164  0.00  0.00      A     
ATOM   3244  C   ILE A 210     -11.320 -15.449   8.505  0.00  0.00      A     
ATOM   3245  O   ILE A 210     -10.870 -14.333   8.781  0.00  0.00      A     
ATOM   3246  N   VAL A 211     -11.497 -15.830   7.237  0.00  0.00      A     
ATOM   3247  HN  VAL A 211     -11.803 -16.781   7.061  0.00  0.00      A     
ATOM   3248  CA  VAL A 211     -11.141 -14.952   6.100  0.00  0.00      A     
ATOM   3249  HA  VAL A 211     -10.143 -14.555   6.289  0.00  0.00      A     
ATOM   3250  CB  VAL A 211     -11.052 -15.707   4.762  0.00  0.00      A     
ATOM   3251  HB  VAL A 211     -11.914 -16.359   4.681  0.00  0.00      A     
ATOM   3252  CG1 VAL A 211     -11.013 -14.804   3.522  0.00  0.00      A     
ATOM   3253 HG11 VAL A 211     -10.204 -14.078   3.607  0.00  0.00      A     
ATOM   3254 HG12 VAL A 211     -11.964 -14.285   3.406  0.00  0.00      A     
ATOM   3255 HG13 VAL A 211     -10.861 -15.411   2.629  0.00  0.00      A     
ATOM   3256  CG2 VAL A 211      -9.767 -16.544   4.724  0.00  0.00      A     
ATOM   3257 HG21 VAL A 211      -9.750 -17.152   3.820  0.00  0.00      A     
ATOM   3258 HG22 VAL A 211      -9.722 -17.207   5.585  0.00  0.00      A     
ATOM   3259 HG23 VAL A 211      -8.894 -15.891   4.732  0.00  0.00      A     
ATOM   3260  C   VAL A 211     -12.034 -13.718   5.977  0.00  0.00      A     
ATOM   3261  O   VAL A 211     -11.476 -12.654   5.751  0.00  0.00      A     
ATOM   3262  N   ILE A 212     -13.363 -13.768   6.151  0.00  0.00      A     
ATOM   3263  HN  ILE A 212     -13.804 -14.673   6.288  0.00  0.00      A     
ATOM   3264  CA  ILE A 212     -14.203 -12.553   5.960  0.00  0.00      A     
ATOM   3265  HA  ILE A 212     -13.904 -12.151   4.994  0.00  0.00      A     
ATOM   3266  CB  ILE A 212     -15.719 -12.831   5.800  0.00  0.00      A     
ATOM   3267  HB  ILE A 212     -16.237 -11.871   5.796  0.00  0.00      A     
ATOM   3268  CG2 ILE A 212     -15.958 -13.440   4.407  0.00  0.00      A     
ATOM   3269 HG21 ILE A 212     -17.023 -13.597   4.243  0.00  0.00      A     
ATOM   3270 HG22 ILE A 212     -15.441 -14.391   4.307  0.00  0.00      A     
ATOM   3271 HG23 ILE A 212     -15.595 -12.761   3.633  0.00  0.00      A     
ATOM   3272  CG1 ILE A 212     -16.379 -13.719   6.878  0.00  0.00      A     
ATOM   3273 HG11 ILE A 212     -15.715 -14.538   7.138  0.00  0.00      A     
ATOM   3274 HG12 ILE A 212     -17.291 -14.160   6.473  0.00  0.00      A     
ATOM   3275  CD  ILE A 212     -16.782 -12.959   8.147  0.00  0.00      A     
ATOM   3276  HD1 ILE A 212     -15.942 -12.407   8.558  0.00  0.00      A     
ATOM   3277  HD2 ILE A 212     -17.135 -13.669   8.893  0.00  0.00      A     
ATOM   3278  HD3 ILE A 212     -17.584 -12.261   7.916  0.00  0.00      A     
ATOM   3279  C   ILE A 212     -13.901 -11.384   6.923  0.00  0.00      A     
ATOM   3280  O   ILE A 212     -13.964 -10.229   6.500  0.00  0.00      A     
ATOM   3281  N   SER A 213     -13.460 -11.634   8.164  0.00  0.00      A     
ATOM   3282  HN  SER A 213     -13.486 -12.591   8.500  0.00  0.00      A     
ATOM   3283  CA  SER A 213     -12.964 -10.572   9.072  0.00  0.00      A     
ATOM   3284  HA  SER A 213     -13.681  -9.756   9.064  0.00  0.00      A     
ATOM   3285  CB  SER A 213     -12.819 -11.039  10.524  0.00  0.00      A     
ATOM   3286  HB1 SER A 213     -12.344 -10.252  11.112  0.00  0.00      A     
ATOM   3287  HB2 SER A 213     -12.196 -11.933  10.564  0.00  0.00      A     
ATOM   3288  OG  SER A 213     -14.089 -11.308  11.078  0.00  0.00      A     
ATOM   3289  HG1 SER A 213     -14.369 -12.164  10.691  0.00  0.00      A     
ATOM   3290  C   SER A 213     -11.608 -10.004   8.647  0.00  0.00      A     
ATOM   3291  O   SER A 213     -11.406  -8.790   8.676  0.00  0.00      A     
ATOM   3292  N   TRP A 214     -10.688 -10.861   8.194  0.00  0.00      A     
ATOM   3293  HN  TRP A 214     -10.916 -11.848   8.187  0.00  0.00      A     
ATOM   3294  CA  TRP A 214      -9.421 -10.434   7.582  0.00  0.00      A     
ATOM   3295  HA  TRP A 214      -8.895  -9.772   8.271  0.00  0.00      A     
ATOM   3296  CB  TRP A 214      -8.546 -11.673   7.353  0.00  0.00      A     
ATOM   3297  HB1 TRP A 214      -9.038 -12.339   6.645  0.00  0.00      A     
ATOM   3298  HB2 TRP A 214      -8.459 -12.210   8.295  0.00  0.00      A     
ATOM   3299  CG  TRP A 214      -7.162 -11.403   6.851  0.00  0.00      A     
ATOM   3300  CD1 TRP A 214      -6.052 -11.311   7.617  0.00  0.00      A     
ATOM   3301  HD1 TRP A 214      -6.042 -11.430   8.696  0.00  0.00      A     
ATOM   3302  NE1 TRP A 214      -4.954 -11.063   6.813  0.00  0.00      A     
ATOM   3303  HE1 TRP A 214      -4.010 -10.986   7.163  0.00  0.00      A     
ATOM   3304  CE2 TRP A 214      -5.305 -10.993   5.482  0.00  0.00      A     
ATOM   3305  CZ2 TRP A 214      -4.568 -10.777   4.308  0.00  0.00      A     
ATOM   3306  HZ2 TRP A 214      -3.502 -10.616   4.357  0.00  0.00      A     
ATOM   3307  CH2 TRP A 214      -5.244 -10.787   3.075  0.00  0.00      A     
ATOM   3308  HH2 TRP A 214      -4.715 -10.628   2.149  0.00  0.00      A     
ATOM   3309  CZ3 TRP A 214      -6.628 -11.019   3.038  0.00  0.00      A     
ATOM   3310  HZ3 TRP A 214      -7.142 -11.038   2.092  0.00  0.00      A     
ATOM   3311  CE3 TRP A 214      -7.357 -11.233   4.219  0.00  0.00      A     
ATOM   3312  HE3 TRP A 214      -8.419 -11.424   4.167  0.00  0.00      A     
ATOM   3313  CD2 TRP A 214      -6.715 -11.217   5.475  0.00  0.00      A     
ATOM   3314  C   TRP A 214      -9.644  -9.638   6.283  0.00  0.00      A     
ATOM   3315  O   TRP A 214      -9.066  -8.570   6.100  0.00  0.00      A     
ATOM   3316  N   MET A 215     -10.554 -10.105   5.424  0.00  0.00      A     
ATOM   3317  HN  MET A 215     -10.971 -10.997   5.663  0.00  0.00      A     
ATOM   3318  CA  MET A 215     -10.976  -9.495   4.157  0.00  0.00      A     
ATOM   3319  HA  MET A 215     -10.092  -9.342   3.536  0.00  0.00      A     
ATOM   3320  CB  MET A 215     -11.912 -10.465   3.415  0.00  0.00      A     
ATOM   3321  HB1 MET A 215     -12.804 -10.621   4.016  0.00  0.00      A     
ATOM   3322  HB2 MET A 215     -11.401 -11.420   3.289  0.00  0.00      A     
ATOM   3323  CG  MET A 215     -12.352  -9.955   2.037  0.00  0.00      A     
ATOM   3324  HG1 MET A 215     -11.466  -9.768   1.434  0.00  0.00      A     
ATOM   3325  HG2 MET A 215     -12.878  -9.009   2.165  0.00  0.00      A     
ATOM   3326  SD  MET A 215     -13.464 -11.060   1.119  0.00  0.00      A     
ATOM   3327  CE  MET A 215     -12.302 -12.363   0.624  0.00  0.00      A     
ATOM   3328  HE1 MET A 215     -11.867 -12.832   1.505  0.00  0.00      A     
ATOM   3329  HE2 MET A 215     -11.507 -11.936   0.014  0.00  0.00      A     
ATOM   3330  HE3 MET A 215     -12.828 -13.120   0.042  0.00  0.00      A     
ATOM   3331  C   MET A 215     -11.653  -8.132   4.331  0.00  0.00      A     
ATOM   3332  O   MET A 215     -11.425  -7.261   3.495  0.00  0.00      A     
ATOM   3333  N   ILE A 216     -12.442  -7.897   5.391  0.00  0.00      A     
ATOM   3334  HN  ILE A 216     -12.695  -8.678   5.989  0.00  0.00      A     
ATOM   3335  CA  ILE A 216     -13.005  -6.558   5.674  0.00  0.00      A     
ATOM   3336  HA  ILE A 216     -13.199  -6.104   4.708  0.00  0.00      A     
ATOM   3337  CB  ILE A 216     -14.385  -6.615   6.354  0.00  0.00      A     
ATOM   3338  HB  ILE A 216     -14.984  -7.359   5.824  0.00  0.00      A     
ATOM   3339  CG2 ILE A 216     -14.280  -7.047   7.819  0.00  0.00      A     
ATOM   3340 HG21 ILE A 216     -15.260  -7.342   8.182  0.00  0.00      A     
ATOM   3341 HG22 ILE A 216     -13.884  -6.238   8.433  0.00  0.00      A     
ATOM   3342 HG23 ILE A 216     -13.632  -7.912   7.895  0.00  0.00      A     
ATOM   3343  CG1 ILE A 216     -15.081  -5.244   6.193  0.00  0.00      A     
ATOM   3344 HG11 ILE A 216     -15.106  -4.989   5.132  0.00  0.00      A     
ATOM   3345 HG12 ILE A 216     -14.510  -4.473   6.711  0.00  0.00      A     
ATOM   3346  CD  ILE A 216     -16.518  -5.185   6.711  0.00  0.00      A     
ATOM   3347  HD1 ILE A 216     -17.103  -6.003   6.291  0.00  0.00      A     
ATOM   3348  HD2 ILE A 216     -16.963  -4.240   6.405  0.00  0.00      A     
ATOM   3349  HD3 ILE A 216     -16.522  -5.229   7.798  0.00  0.00      A     
ATOM   3350  C   ILE A 216     -12.026  -5.609   6.389  0.00  0.00      A     
ATOM   3351  O   ILE A 216     -11.948  -4.440   6.015  0.00  0.00      A     
ATOM   3352  N   ALA A 217     -11.165  -6.090   7.291  0.00  0.00      A     
ATOM   3353  HN  ALA A 217     -11.260  -7.051   7.606  0.00  0.00      A     
ATOM   3354  CA  ALA A 217     -10.007  -5.307   7.754  0.00  0.00      A     
ATOM   3355  HA  ALA A 217     -10.367  -4.390   8.226  0.00  0.00      A     
ATOM   3356  CB  ALA A 217      -9.265  -6.134   8.811  0.00  0.00      A     
ATOM   3357  HB1 ALA A 217      -8.423  -5.561   9.202  0.00  0.00      A     
ATOM   3358  HB2 ALA A 217      -8.895  -7.063   8.374  0.00  0.00      A     
ATOM   3359  HB3 ALA A 217      -9.941  -6.375   9.633  0.00  0.00      A     
ATOM   3360  C   ALA A 217      -9.091  -4.883   6.578  0.00  0.00      A     
ATOM   3361  O   ALA A 217      -8.709  -3.722   6.436  0.00  0.00      A     
ATOM   3362  N   GLN A 218      -8.840  -5.801   5.644  0.00  0.00      A     
ATOM   3363  HN  GLN A 218      -9.114  -6.760   5.842  0.00  0.00      A     
ATOM   3364  CA  GLN A 218      -8.191  -5.529   4.358  0.00  0.00      A     
ATOM   3365  HA  GLN A 218      -7.357  -4.853   4.540  0.00  0.00      A     
ATOM   3366  CB  GLN A 218      -7.641  -6.836   3.787  0.00  0.00      A     
ATOM   3367  HB1 GLN A 218      -7.391  -6.675   2.745  0.00  0.00      A     
ATOM   3368  HB2 GLN A 218      -8.406  -7.611   3.825  0.00  0.00      A     
ATOM   3369  CG  GLN A 218      -6.379  -7.299   4.527  0.00  0.00      A     
ATOM   3370  HG1 GLN A 218      -6.182  -8.334   4.255  0.00  0.00      A     
ATOM   3371  HG2 GLN A 218      -6.526  -7.259   5.606  0.00  0.00      A     
ATOM   3372  CD  GLN A 218      -5.171  -6.456   4.141  0.00  0.00      A     
ATOM   3373  OE1 GLN A 218      -4.850  -5.425   4.714  0.00  0.00      A     
ATOM   3374  NE2 GLN A 218      -4.478  -6.817   3.094  0.00  0.00      A     
ATOM   3375 HE21 GLN A 218      -3.665  -6.277   2.879  0.00  0.00      A     
ATOM   3376 HE22 GLN A 218      -4.811  -7.603   2.548  0.00  0.00      A     
ATOM   3377  C   GLN A 218      -9.076  -4.827   3.311  0.00  0.00      A     
ATOM   3378  O   GLN A 218      -8.551  -4.332   2.316  0.00  0.00      A     
ATOM   3379  N   THR A 219     -10.386  -4.704   3.531  0.00  0.00      A     
ATOM   3380  HN  THR A 219     -10.773  -5.172   4.340  0.00  0.00      A     
ATOM   3381  CA  THR A 219     -11.260  -3.804   2.752  0.00  0.00      A     
ATOM   3382  HA  THR A 219     -11.016  -3.908   1.699  0.00  0.00      A     
ATOM   3383  CB  THR A 219     -12.753  -4.135   2.867  0.00  0.00      A     
ATOM   3384  HB  THR A 219     -13.062  -4.157   3.907  0.00  0.00      A     
ATOM   3385  CG2 THR A 219     -13.675  -3.179   2.118  0.00  0.00      A     
ATOM   3386 HG21 THR A 219     -13.672  -2.200   2.596  0.00  0.00      A     
ATOM   3387 HG22 THR A 219     -14.693  -3.570   2.139  0.00  0.00      A     
ATOM   3388 HG23 THR A 219     -13.347  -3.083   1.085  0.00  0.00      A     
ATOM   3389  OG1 THR A 219     -12.963  -5.387   2.265  0.00  0.00      A     
ATOM   3390  HG1 THR A 219     -12.370  -6.032   2.693  0.00  0.00      A     
ATOM   3391  C   THR A 219     -11.000  -2.353   3.125  0.00  0.00      A     
ATOM   3392  O   THR A 219     -11.003  -1.514   2.237  0.00  0.00      A     
ATOM   3393  N   VAL A 220     -10.615  -2.048   4.372  0.00  0.00      A     
ATOM   3394  HN  VAL A 220     -10.673  -2.767   5.086  0.00  0.00      A     
ATOM   3395  CA  VAL A 220     -10.018  -0.734   4.717  0.00  0.00      A     
ATOM   3396  HA  VAL A 220     -10.731   0.042   4.436  0.00  0.00      A     
ATOM   3397  CB  VAL A 220      -9.731  -0.571   6.224  0.00  0.00      A     
ATOM   3398  HB  VAL A 220      -8.840  -1.133   6.497  0.00  0.00      A     
ATOM   3399  CG1 VAL A 220      -9.499   0.903   6.545  0.00  0.00      A     
ATOM   3400 HG11 VAL A 220      -9.226   1.020   7.594  0.00  0.00      A     
ATOM   3401 HG12 VAL A 220     -10.398   1.483   6.344  0.00  0.00      A     
ATOM   3402 HG13 VAL A 220      -8.694   1.287   5.929  0.00  0.00      A     
ATOM   3403  CG2 VAL A 220     -10.898  -1.023   7.102  0.00  0.00      A     
ATOM   3404 HG21 VAL A 220     -11.803  -0.496   6.800  0.00  0.00      A     
ATOM   3405 HG22 VAL A 220     -10.684  -0.802   8.147  0.00  0.00      A     
ATOM   3406 HG23 VAL A 220     -11.052  -2.096   7.006  0.00  0.00      A     
ATOM   3407  C   VAL A 220      -8.737  -0.475   3.910  0.00  0.00      A     
ATOM   3408  O   VAL A 220      -8.641   0.530   3.213  0.00  0.00      A     
ATOM   3409  N   THR A 221      -7.797  -1.432   3.878  0.00  0.00      A     
ATOM   3410  HN  THR A 221      -7.915  -2.206   4.518  0.00  0.00      A     
ATOM   3411  CA  THR A 221      -6.602  -1.414   2.983  0.00  0.00      A     
ATOM   3412  HA  THR A 221      -5.968  -0.573   3.260  0.00  0.00      A     
ATOM   3413  CB  THR A 221      -5.773  -2.703   3.150  0.00  0.00      A     
ATOM   3414  HB  THR A 221      -6.428  -3.562   3.071  0.00  0.00      A     
ATOM   3415  CG2 THR A 221      -4.629  -2.909   2.162  0.00  0.00      A     
ATOM   3416 HG21 THR A 221      -3.981  -2.036   2.156  0.00  0.00      A     
ATOM   3417 HG22 THR A 221      -5.030  -3.077   1.164  0.00  0.00      A     
ATOM   3418 HG23 THR A 221      -4.048  -3.785   2.449  0.00  0.00      A     
ATOM   3419  OG1 THR A 221      -5.164  -2.732   4.415  0.00  0.00      A     
ATOM   3420  HG1 THR A 221      -5.001  -3.679   4.599  0.00  0.00      A     
ATOM   3421  C   THR A 221      -6.941  -1.236   1.493  0.00  0.00      A     
ATOM   3422  O   THR A 221      -6.257  -0.497   0.782  0.00  0.00      A     
ATOM   3423  N   ALA A 222      -7.988  -1.898   0.998  0.00  0.00      A     
ATOM   3424  HN  ALA A 222      -8.469  -2.545   1.612  0.00  0.00      A     
ATOM   3425  CA  ALA A 222      -8.407  -1.868  -0.406  0.00  0.00      A     
ATOM   3426  HA  ALA A 222      -7.520  -1.868  -1.042  0.00  0.00      A     
ATOM   3427  CB  ALA A 222      -9.177  -3.163  -0.676  0.00  0.00      A     
ATOM   3428  HB1 ALA A 222      -8.537  -4.027  -0.493  0.00  0.00      A     
ATOM   3429  HB2 ALA A 222      -9.521  -3.183  -1.707  0.00  0.00      A     
ATOM   3430  HB3 ALA A 222     -10.050  -3.213  -0.031  0.00  0.00      A     
ATOM   3431  C   ALA A 222      -9.250  -0.636  -0.808  0.00  0.00      A     
ATOM   3432  O   ALA A 222      -9.144  -0.190  -1.950  0.00  0.00      A     
ATOM   3433  N   VAL A 223     -10.059  -0.063   0.089  0.00  0.00      A     
ATOM   3434  HN  VAL A 223     -10.164  -0.534   0.984  0.00  0.00      A     
ATOM   3435  CA  VAL A 223     -10.846   1.177  -0.124  0.00  0.00      A     
ATOM   3436  HA  VAL A 223     -11.210   1.205  -1.152  0.00  0.00      A     
ATOM   3437  CB  VAL A 223     -12.080   1.242   0.801  0.00  0.00      A     
ATOM   3438  HB  VAL A 223     -11.774   1.049   1.829  0.00  0.00      A     
ATOM   3439  CG1 VAL A 223     -12.797   2.598   0.758  0.00  0.00      A     
ATOM   3440 HG11 VAL A 223     -13.038   2.867  -0.271  0.00  0.00      A     
ATOM   3441 HG12 VAL A 223     -12.174   3.375   1.201  0.00  0.00      A     
ATOM   3442 HG13 VAL A 223     -13.719   2.545   1.337  0.00  0.00      A     
ATOM   3443  CG2 VAL A 223     -13.107   0.189   0.369  0.00  0.00      A     
ATOM   3444 HG21 VAL A 223     -12.654  -0.800   0.366  0.00  0.00      A     
ATOM   3445 HG22 VAL A 223     -13.474   0.411  -0.633  0.00  0.00      A     
ATOM   3446 HG23 VAL A 223     -13.945   0.185   1.067  0.00  0.00      A     
ATOM   3447  C   VAL A 223      -9.988   2.423   0.069  0.00  0.00      A     
ATOM   3448  O   VAL A 223     -10.015   3.306  -0.788  0.00  0.00      A     
ATOM   3449  N   ALA A 224      -9.133   2.461   1.097  0.00  0.00      A     
ATOM   3450  HN  ALA A 224      -9.176   1.737   1.807  0.00  0.00      A     
ATOM   3451  CA  ALA A 224      -8.054   3.449   1.192  0.00  0.00      A     
ATOM   3452  HA  ALA A 224      -8.496   4.441   1.230  0.00  0.00      A     
ATOM   3453  CB  ALA A 224      -7.272   3.212   2.487  0.00  0.00      A     
ATOM   3454  HB1 ALA A 224      -6.541   4.009   2.625  0.00  0.00      A     
ATOM   3455  HB2 ALA A 224      -6.751   2.255   2.448  0.00  0.00      A     
ATOM   3456  HB3 ALA A 224      -7.960   3.207   3.332  0.00  0.00      A     
ATOM   3457  C   ALA A 224      -7.132   3.400  -0.039  0.00  0.00      A     
ATOM   3458  O   ALA A 224      -6.838   4.432  -0.642  0.00  0.00      A     
ATOM   3459  N   GLY A 225      -6.762   2.189  -0.473  0.00  0.00      A     
ATOM   3460  HN  GLY A 225      -6.990   1.396   0.114  0.00  0.00      A     
ATOM   3461  CA  GLY A 225      -6.040   1.933  -1.722  0.00  0.00      A     
ATOM   3462  HA1 GLY A 225      -5.910   0.860  -1.825  0.00  0.00      A     
ATOM   3463  HA2 GLY A 225      -5.057   2.399  -1.676  0.00  0.00      A     
ATOM   3464  C   GLY A 225      -6.736   2.441  -2.987  0.00  0.00      A     
ATOM   3465  O   GLY A 225      -6.104   3.149  -3.761  0.00  0.00      A     
ATOM   3466  N   LEU A 226      -8.029   2.157  -3.183  0.00  0.00      A     
ATOM   3467  HN  LEU A 226      -8.496   1.552  -2.519  0.00  0.00      A     
ATOM   3468  CA  LEU A 226      -8.778   2.584  -4.376  0.00  0.00      A     
ATOM   3469  HA  LEU A 226      -8.171   2.339  -5.246  0.00  0.00      A     
ATOM   3470  CB  LEU A 226     -10.094   1.786  -4.455  0.00  0.00      A     
ATOM   3471  HB1 LEU A 226     -10.741   2.090  -3.631  0.00  0.00      A     
ATOM   3472  HB2 LEU A 226      -9.873   0.726  -4.334  0.00  0.00      A     
ATOM   3473  CG  LEU A 226     -10.858   1.956  -5.782  0.00  0.00      A     
ATOM   3474  HG  LEU A 226     -11.032   3.014  -5.975  0.00  0.00      A     
ATOM   3475  CD1 LEU A 226     -10.102   1.346  -6.962  0.00  0.00      A     
ATOM   3476 HD11 LEU A 226      -9.913   0.289  -6.775  0.00  0.00      A     
ATOM   3477 HD12 LEU A 226      -9.156   1.862  -7.106  0.00  0.00      A     
ATOM   3478 HD13 LEU A 226     -10.696   1.454  -7.869  0.00  0.00      A     
ATOM   3479  CD2 LEU A 226     -12.209   1.252  -5.702  0.00  0.00      A     
ATOM   3480 HD21 LEU A 226     -12.760   1.400  -6.629  0.00  0.00      A     
ATOM   3481 HD22 LEU A 226     -12.789   1.667  -4.878  0.00  0.00      A     
ATOM   3482 HD23 LEU A 226     -12.065   0.185  -5.527  0.00  0.00      A     
ATOM   3483  C   LEU A 226      -9.014   4.105  -4.406  0.00  0.00      A     
ATOM   3484  O   LEU A 226      -8.751   4.755  -5.415  0.00  0.00      A     
ATOM   3485  N   THR A 227      -9.378   4.688  -3.258  0.00  0.00      A     
ATOM   3486  HN  THR A 227      -9.583   4.075  -2.477  0.00  0.00      A     
ATOM   3487  CA  THR A 227      -9.444   6.155  -3.023  0.00  0.00      A     
ATOM   3488  HA  THR A 227     -10.149   6.588  -3.732  0.00  0.00      A     
ATOM   3489  CB  THR A 227      -9.945   6.482  -1.604  0.00  0.00      A     
ATOM   3490  HB  THR A 227      -9.177   6.224  -0.875  0.00  0.00      A     
ATOM   3491  CG2 THR A 227     -10.355   7.941  -1.415  0.00  0.00      A     
ATOM   3492 HG21 THR A 227     -10.887   8.052  -0.471  0.00  0.00      A     
ATOM   3493 HG22 THR A 227     -11.014   8.249  -2.227  0.00  0.00      A     
ATOM   3494 HG23 THR A 227      -9.475   8.581  -1.393  0.00  0.00      A     
ATOM   3495  OG1 THR A 227     -11.104   5.741  -1.316  0.00  0.00      A     
ATOM   3496  HG1 THR A 227     -10.822   4.844  -1.074  0.00  0.00      A     
ATOM   3497  C   THR A 227      -8.098   6.859  -3.235  0.00  0.00      A     
ATOM   3498  O   THR A 227      -8.046   8.067  -3.452  0.00  0.00      A     
ATOM   3499  N   SER A 228      -7.001   6.096  -3.252  0.00  0.00      A     
ATOM   3500  HN  SER A 228      -7.131   5.111  -3.066  0.00  0.00      A     
ATOM   3501  CA  SER A 228      -5.618   6.567  -3.439  0.00  0.00      A     
ATOM   3502  HA  SER A 228      -5.603   7.655  -3.472  0.00  0.00      A     
ATOM   3503  CB  SER A 228      -4.750   6.140  -2.256  0.00  0.00      A     
ATOM   3504  HB1 SER A 228      -3.770   6.598  -2.347  0.00  0.00      A     
ATOM   3505  HB2 SER A 228      -4.638   5.055  -2.256  0.00  0.00      A     
ATOM   3506  OG  SER A 228      -5.310   6.557  -1.036  0.00  0.00      A     
ATOM   3507  HG1 SER A 228      -6.003   5.904  -0.813  0.00  0.00      A     
ATOM   3508  C   SER A 228      -4.946   6.064  -4.726  0.00  0.00      A     
ATOM   3509  O   SER A 228      -3.759   6.335  -4.919  0.00  0.00      A     
ATOM   3510  N   TYR A 229      -5.659   5.330  -5.591  0.00  0.00      A     
ATOM   3511  HN  TYR A 229      -6.619   5.114  -5.350  0.00  0.00      A     
ATOM   3512  CA  TYR A 229      -5.128   4.768  -6.845  0.00  0.00      A     
ATOM   3513  HA  TYR A 229      -4.194   4.260  -6.600  0.00  0.00      A     
ATOM   3514  CB  TYR A 229      -6.084   3.701  -7.419  0.00  0.00      A     
ATOM   3515  HB1 TYR A 229      -6.687   4.125  -8.218  0.00  0.00      A     
ATOM   3516  HB2 TYR A 229      -6.773   3.394  -6.635  0.00  0.00      A     
ATOM   3517  CG  TYR A 229      -5.420   2.451  -7.973  0.00  0.00      A     
ATOM   3518  CD1 TYR A 229      -5.713   1.196  -7.401  0.00  0.00      A     
ATOM   3519  HD1 TYR A 229      -6.380   1.128  -6.550  0.00  0.00      A     
ATOM   3520  CE1 TYR A 229      -5.156   0.026  -7.952  0.00  0.00      A     
ATOM   3521  HE1 TYR A 229      -5.394  -0.943  -7.551  0.00  0.00      A     
ATOM   3522  CZ  TYR A 229      -4.299   0.099  -9.064  0.00  0.00      A     
ATOM   3523  OH  TYR A 229      -3.790  -1.048  -9.577  0.00  0.00      A     
ATOM   3524  HH  TYR A 229      -3.208  -0.872 -10.343  0.00  0.00      A     
ATOM   3525  CE2 TYR A 229      -3.996   1.352  -9.634  0.00  0.00      A     
ATOM   3526  HE2 TYR A 229      -3.343   1.410 -10.491  0.00  0.00      A     
ATOM   3527  CD2 TYR A 229      -4.563   2.525  -9.091  0.00  0.00      A     
ATOM   3528  HD2 TYR A 229      -4.353   3.484  -9.546  0.00  0.00      A     
ATOM   3529  C   TYR A 229      -4.775   5.864  -7.872  0.00  0.00      A     
ATOM   3530  O   TYR A 229      -3.630   5.866  -8.335  0.00  0.00      A     
ATOM   3531  N   PRO A 230      -5.640   6.873  -8.145  0.00  0.00      A     
ATOM   3532  CD  PRO A 230      -7.071   6.908  -7.858  0.00  0.00      A     
ATOM   3533  HD1 PRO A 230      -7.246   7.013  -6.789  0.00  0.00      A     
ATOM   3534  HD2 PRO A 230      -7.568   6.012  -8.219  0.00  0.00      A     
ATOM   3535  CG  PRO A 230      -7.644   8.115  -8.597  0.00  0.00      A     
ATOM   3536  HG1 PRO A 230      -8.058   7.791  -9.551  0.00  0.00      A     
ATOM   3537  HG2 PRO A 230      -8.417   8.611  -8.009  0.00  0.00      A     
ATOM   3538  CB  PRO A 230      -6.447   9.034  -8.836  0.00  0.00      A     
ATOM   3539  HB1 PRO A 230      -6.539   9.563  -9.785  0.00  0.00      A     
ATOM   3540  HB2 PRO A 230      -6.380   9.758  -8.023  0.00  0.00      A     
ATOM   3541  CA  PRO A 230      -5.229   8.101  -8.831  0.00  0.00      A     
ATOM   3542  HA  PRO A 230      -4.982   7.843  -9.860  0.00  0.00      A     
ATOM   3543  C   PRO A 230      -4.002   8.774  -8.191  0.00  0.00      A     
ATOM   3544  O   PRO A 230      -3.058   9.115  -8.905  0.00  0.00      A     
ATOM   3545  N   PHE A 231      -3.961   8.892  -6.857  0.00  0.00      A     
ATOM   3546  HN  PHE A 231      -4.805   8.664  -6.339  0.00  0.00      A     
ATOM   3547  CA  PHE A 231      -2.818   9.446  -6.108  0.00  0.00      A     
ATOM   3548  HA  PHE A 231      -2.529  10.355  -6.628  0.00  0.00      A     
ATOM   3549  CB  PHE A 231      -3.250   9.867  -4.692  0.00  0.00      A     
ATOM   3550  HB1 PHE A 231      -2.435   9.670  -3.998  0.00  0.00      A     
ATOM   3551  HB2 PHE A 231      -4.104   9.276  -4.362  0.00  0.00      A     
ATOM   3552  CG  PHE A 231      -3.570  11.348  -4.614  0.00  0.00      A     
ATOM   3553  CD1 PHE A 231      -4.898  11.807  -4.535  0.00  0.00      A     
ATOM   3554  HD1 PHE A 231      -5.709  11.103  -4.459  0.00  0.00      A     
ATOM   3555  CE1 PHE A 231      -5.177  13.185  -4.559  0.00  0.00      A     
ATOM   3556  HE1 PHE A 231      -6.200  13.531  -4.499  0.00  0.00      A     
ATOM   3557  CZ  PHE A 231      -4.127  14.110  -4.682  0.00  0.00      A     
ATOM   3558  HZ  PHE A 231      -4.336  15.171  -4.712  0.00  0.00      A     
ATOM   3559  CE2 PHE A 231      -2.802  13.656  -4.767  0.00  0.00      A     
ATOM   3560  HE2 PHE A 231      -2.000  14.371  -4.880  0.00  0.00      A     
ATOM   3561  CD2 PHE A 231      -2.521  12.280  -4.702  0.00  0.00      A     
ATOM   3562  HD2 PHE A 231      -1.500  11.933  -4.767  0.00  0.00      A     
ATOM   3563  C   PHE A 231      -1.520   8.605  -6.089  0.00  0.00      A     
ATOM   3564  O   PHE A 231      -0.455   9.153  -5.794  0.00  0.00      A     
ATOM   3565  N   ASP A 232      -1.551   7.330  -6.485  0.00  0.00      A     
ATOM   3566  HN  ASP A 232      -2.465   6.910  -6.614  0.00  0.00      A     
ATOM   3567  CA  ASP A 232      -0.369   6.517  -6.844  0.00  0.00      A     
ATOM   3568  HA  ASP A 232       0.522   6.972  -6.413  0.00  0.00      A     
ATOM   3569  CB  ASP A 232      -0.513   5.113  -6.221  0.00  0.00      A     
ATOM   3570  HB1 ASP A 232      -1.395   4.632  -6.650  0.00  0.00      A     
ATOM   3571  HB2 ASP A 232      -0.682   5.220  -5.149  0.00  0.00      A     
ATOM   3572  CG  ASP A 232       0.709   4.199  -6.421  0.00  0.00      A     
ATOM   3573  OD1 ASP A 232       1.856   4.595  -6.100  0.00  0.00      A     
ATOM   3574  OD2 ASP A 232       0.524   3.054  -6.895  0.00  0.00      A     
ATOM   3575  C   ASP A 232      -0.133   6.461  -8.373  0.00  0.00      A     
ATOM   3576  O   ASP A 232       0.774   5.774  -8.831  0.00  0.00      A     
ATOM   3577  N   THR A 233      -0.903   7.207  -9.178  0.00  0.00      A     
ATOM   3578  HN  THR A 233      -1.634   7.755  -8.736  0.00  0.00      A     
ATOM   3579  CA  THR A 233      -0.913   7.104 -10.658  0.00  0.00      A     
ATOM   3580  HA  THR A 233      -0.111   6.428 -10.953  0.00  0.00      A     
ATOM   3581  CB  THR A 233      -2.201   6.437 -11.181  0.00  0.00      A     
ATOM   3582  HB  THR A 233      -3.066   7.053 -10.945  0.00  0.00      A     
ATOM   3583  CG2 THR A 233      -2.202   6.110 -12.673  0.00  0.00      A     
ATOM   3584 HG21 THR A 233      -1.295   5.568 -12.935  0.00  0.00      A     
ATOM   3585 HG22 THR A 233      -2.275   7.026 -13.257  0.00  0.00      A     
ATOM   3586 HG23 THR A 233      -3.063   5.484 -12.905  0.00  0.00      A     
ATOM   3587  OG1 THR A 233      -2.358   5.192 -10.548  0.00  0.00      A     
ATOM   3588  HG1 THR A 233      -2.845   5.390  -9.722  0.00  0.00      A     
ATOM   3589  C   THR A 233      -0.597   8.415 -11.391  0.00  0.00      A     
ATOM   3590  O   THR A 233      -0.150   8.341 -12.530  0.00  0.00      A     
ATOM   3591  N   VAL A 234      -0.604   9.592 -10.744  0.00  0.00      A     
ATOM   3592  HN  VAL A 234      -1.023   9.634  -9.818  0.00  0.00      A     
ATOM   3593  CA  VAL A 234       0.234  10.765 -11.165  0.00  0.00      A     
ATOM   3594  HA  VAL A 234       0.298  10.750 -12.249  0.00  0.00      A     
ATOM   3595  CB  VAL A 234      -0.347  12.151 -10.808  0.00  0.00      A     
ATOM   3596  HB  VAL A 234       0.025  12.483  -9.844  0.00  0.00      A     
ATOM   3597  CG1 VAL A 234       0.055  13.185 -11.867  0.00  0.00      A     
ATOM   3598 HG11 VAL A 234      -0.450  12.965 -12.806  0.00  0.00      A     
ATOM   3599 HG12 VAL A 234       1.129  13.174 -12.038  0.00  0.00      A     
ATOM   3600 HG13 VAL A 234      -0.222  14.180 -11.532  0.00  0.00      A     
ATOM   3601  CG2 VAL A 234      -1.869  12.180 -10.763  0.00  0.00      A     
ATOM   3602 HG21 VAL A 234      -2.224  13.189 -10.566  0.00  0.00      A     
ATOM   3603 HG22 VAL A 234      -2.235  11.521  -9.979  0.00  0.00      A     
ATOM   3604 HG23 VAL A 234      -2.254  11.842 -11.716  0.00  0.00      A     
ATOM   3605  C   VAL A 234       1.675  10.668 -10.620  0.00  0.00      A     
ATOM   3606  O   VAL A 234       2.536  11.508 -10.877  0.00  0.00      A     
ATOM   3607  N   ARG A 235       1.957   9.595  -9.872  0.00  0.00      A     
ATOM   3608  HN  ARG A 235       1.150   9.048  -9.606  0.00  0.00      A     
ATOM   3609  CA  ARG A 235       3.251   9.246  -9.263  0.00  0.00      A     
ATOM   3610  HA  ARG A 235       3.780  10.165  -9.011  0.00  0.00      A     
ATOM   3611  CB  ARG A 235       2.928   8.501  -7.951  0.00  0.00      A     
ATOM   3612  HB1 ARG A 235       2.404   7.582  -8.204  0.00  0.00      A     
ATOM   3613  HB2 ARG A 235       2.240   9.127  -7.378  0.00  0.00      A     
ATOM   3614  CG  ARG A 235       4.101   8.126  -7.028  0.00  0.00      A     
ATOM   3615  HG1 ARG A 235       4.706   9.007  -6.817  0.00  0.00      A     
ATOM   3616  HG2 ARG A 235       4.718   7.361  -7.497  0.00  0.00      A     
ATOM   3617  CD  ARG A 235       3.516   7.573  -5.721  0.00  0.00      A     
ATOM   3618  HD1 ARG A 235       2.775   6.812  -5.960  0.00  0.00      A     
ATOM   3619  HD2 ARG A 235       3.003   8.396  -5.220  0.00  0.00      A     
ATOM   3620  NE  ARG A 235       4.529   6.989  -4.819  0.00  0.00      A     
ATOM   3621  HE  ARG A 235       5.380   6.608  -5.207  0.00  0.00      A     
ATOM   3622  CZ  ARG A 235       4.455   6.932  -3.513  0.00  0.00      A     
ATOM   3623  NH1 ARG A 235       3.441   7.305  -2.816  0.00  0.00      A     
ATOM   3624 HH11 ARG A 235       3.452   7.254  -1.826  0.00  0.00      A     
ATOM   3625 HH12 ARG A 235       2.615   7.631  -3.314  0.00  0.00      A     
ATOM   3626  NH2 ARG A 235       5.432   6.450  -2.841  0.00  0.00      A     
ATOM   3627 HH21 ARG A 235       5.381   6.388  -1.854  0.00  0.00      A     
ATOM   3628 HH22 ARG A 235       6.185   6.038  -3.394  0.00  0.00      A     
ATOM   3629  C   ARG A 235       4.210   8.454 -10.168  0.00  0.00      A     
ATOM   3630  O   ARG A 235       5.363   8.336  -9.790  0.00  0.00      A     
ATOM   3631  N   ARG A 236       3.799   7.910 -11.331  0.00  0.00      A     
ATOM   3632  HN  ARG A 236       2.866   8.150 -11.634  0.00  0.00      A     
ATOM   3633  CA  ARG A 236       4.562   6.859 -12.078  0.00  0.00      A     
ATOM   3634  HA  ARG A 236       5.561   6.788 -11.645  0.00  0.00      A     
ATOM   3635  CB  ARG A 236       3.917   5.465 -11.884  0.00  0.00      A     
ATOM   3636  HB1 ARG A 236       4.615   4.703 -12.232  0.00  0.00      A     
ATOM   3637  HB2 ARG A 236       3.040   5.387 -12.511  0.00  0.00      A     
ATOM   3638  CG  ARG A 236       3.467   5.092 -10.463  0.00  0.00      A     
ATOM   3639  HG1 ARG A 236       2.880   4.173 -10.512  0.00  0.00      A     
ATOM   3640  HG2 ARG A 236       2.829   5.879 -10.076  0.00  0.00      A     
ATOM   3641  CD  ARG A 236       4.632   4.874  -9.500  0.00  0.00      A     
ATOM   3642  HD1 ARG A 236       5.244   5.777  -9.463  0.00  0.00      A     
ATOM   3643  HD2 ARG A 236       5.246   4.062  -9.890  0.00  0.00      A     
ATOM   3644  NE  ARG A 236       4.169   4.540  -8.138  0.00  0.00      A     
ATOM   3645  HE  ARG A 236       3.211   4.735  -7.867  0.00  0.00      A     
ATOM   3646  CZ  ARG A 236       4.936   4.094  -7.178  0.00  0.00      A     
ATOM   3647  NH1 ARG A 236       6.152   3.739  -7.342  0.00  0.00      A     
ATOM   3648 HH11 ARG A 236       6.659   3.404  -6.528  0.00  0.00      A     
ATOM   3649 HH12 ARG A 236       6.554   3.717  -8.265  0.00  0.00      A     
ATOM   3650  NH2 ARG A 236       4.516   3.971  -5.980  0.00  0.00      A     
ATOM   3651 HH21 ARG A 236       5.223   3.801  -5.280  0.00  0.00      A     
ATOM   3652 HH22 ARG A 236       3.546   4.235  -5.797  0.00  0.00      A     
ATOM   3653  C   ARG A 236       4.837   7.160 -13.569  0.00  0.00      A     
ATOM   3654  O   ARG A 236       6.000   7.147 -13.965  0.00  0.00      A     
ATOM   3655  N   ARG A 237       3.854   7.553 -14.392  0.00  0.00      A     
ATOM   3656  HN  ARG A 237       2.908   7.519 -14.018  0.00  0.00      A     
ATOM   3657  CA  ARG A 237       4.071   8.154 -15.744  0.00  0.00      A     
ATOM   3658  HA  ARG A 237       4.627   7.455 -16.370  0.00  0.00      A     
ATOM   3659  CB  ARG A 237       2.758   8.512 -16.456  0.00  0.00      A     
ATOM   3660  HB1 ARG A 237       2.997   8.982 -17.411  0.00  0.00      A     
ATOM   3661  HB2 ARG A 237       2.233   9.251 -15.857  0.00  0.00      A     
ATOM   3662  CG  ARG A 237       1.827   7.341 -16.759  0.00  0.00      A     
ATOM   3663  HG1 ARG A 237       1.978   6.550 -16.037  0.00  0.00      A     
ATOM   3664  HG2 ARG A 237       2.044   6.944 -17.748  0.00  0.00      A     
ATOM   3665  CD  ARG A 237       0.375   7.816 -16.705  0.00  0.00      A     
ATOM   3666  HD1 ARG A 237       0.265   8.691 -17.347  0.00  0.00      A     
ATOM   3667  HD2 ARG A 237       0.139   8.117 -15.682  0.00  0.00      A     
ATOM   3668  NE  ARG A 237      -0.543   6.742 -17.103  0.00  0.00      A     
ATOM   3669  HE  ARG A 237      -0.536   5.890 -16.559  0.00  0.00      A     
ATOM   3670  CZ  ARG A 237      -1.350   6.736 -18.126  0.00  0.00      A     
ATOM   3671  NH1 ARG A 237      -1.435   7.678 -18.991  0.00  0.00      A     
ATOM   3672 HH11 ARG A 237      -2.211   7.591 -19.650  0.00  0.00      A     
ATOM   3673 HH12 ARG A 237      -0.939   8.535 -18.863  0.00  0.00      A     
ATOM   3674  NH2 ARG A 237      -2.132   5.743 -18.309  0.00  0.00      A     
ATOM   3675 HH21 ARG A 237      -2.803   5.824 -19.081  0.00  0.00      A     
ATOM   3676 HH22 ARG A 237      -2.284   5.094 -17.553  0.00  0.00      A     
ATOM   3677  C   ARG A 237       4.894   9.438 -15.687  0.00  0.00      A     
ATOM   3678  O   ARG A 237       5.666   9.691 -16.605  0.00  0.00      A     
ATOM   3679  N   MET A 238       4.774  10.207 -14.601  0.00  0.00      A     
ATOM   3680  HN  MET A 238       4.028   9.968 -13.954  0.00  0.00      A     
ATOM   3681  CA  MET A 238       5.673  11.328 -14.277  0.00  0.00      A     
ATOM   3682  HA  MET A 238       5.638  12.051 -15.089  0.00  0.00      A     
ATOM   3683  CB  MET A 238       5.217  12.021 -12.982  0.00  0.00      A     
ATOM   3684  HB1 MET A 238       6.047  12.591 -12.569  0.00  0.00      A     
ATOM   3685  HB2 MET A 238       4.934  11.273 -12.240  0.00  0.00      A     
ATOM   3686  CG  MET A 238       4.046  12.987 -13.208  0.00  0.00      A     
ATOM   3687  HG1 MET A 238       3.842  13.491 -12.263  0.00  0.00      A     
ATOM   3688  HG2 MET A 238       3.160  12.404 -13.465  0.00  0.00      A     
ATOM   3689  SD  MET A 238       4.275  14.259 -14.491  0.00  0.00      A     
ATOM   3690  CE  MET A 238       5.873  14.983 -14.026  0.00  0.00      A     
ATOM   3691  HE1 MET A 238       5.836  15.332 -12.994  0.00  0.00      A     
ATOM   3692  HE2 MET A 238       6.093  15.820 -14.688  0.00  0.00      A     
ATOM   3693  HE3 MET A 238       6.664  14.241 -14.134  0.00  0.00      A     
ATOM   3694  C   MET A 238       7.145  10.902 -14.168  0.00  0.00      A     
ATOM   3695  O   MET A 238       8.010  11.540 -14.764  0.00  0.00      A     
ATOM   3696  N   MET A 239       7.427   9.765 -13.522  0.00  0.00      A     
ATOM   3697  HN  MET A 239       6.671   9.259 -13.085  0.00  0.00      A     
ATOM   3698  CA  MET A 239       8.765   9.150 -13.532  0.00  0.00      A     
ATOM   3699  HA  MET A 239       9.477   9.877 -13.139  0.00  0.00      A     
ATOM   3700  CB  MET A 239       8.821   7.893 -12.647  0.00  0.00      A     
ATOM   3701  HB1 MET A 239       9.865   7.606 -12.524  0.00  0.00      A     
ATOM   3702  HB2 MET A 239       8.328   7.068 -13.157  0.00  0.00      A     
ATOM   3703  CG  MET A 239       8.197   8.044 -11.256  0.00  0.00      A     
ATOM   3704  HG1 MET A 239       7.170   8.381 -11.360  0.00  0.00      A     
ATOM   3705  HG2 MET A 239       8.739   8.798 -10.690  0.00  0.00      A     
ATOM   3706  SD  MET A 239       8.200   6.468 -10.360  0.00  0.00      A     
ATOM   3707  CE  MET A 239       8.020   6.958  -8.622  0.00  0.00      A     
ATOM   3708  HE1 MET A 239       7.062   7.439  -8.453  0.00  0.00      A     
ATOM   3709  HE2 MET A 239       8.820   7.642  -8.346  0.00  0.00      A     
ATOM   3710  HE3 MET A 239       8.077   6.073  -7.987  0.00  0.00      A     
ATOM   3711  C   MET A 239       9.227   8.788 -14.954  0.00  0.00      A     
ATOM   3712  O   MET A 239      10.398   8.944 -15.268  0.00  0.00      A     
ATOM   3713  N   MET A 240       8.318   8.357 -15.836  0.00  0.00      A     
ATOM   3714  HN  MET A 240       7.376   8.213 -15.496  0.00  0.00      A     
ATOM   3715  CA  MET A 240       8.590   8.107 -17.269  0.00  0.00      A     
ATOM   3716  HA  MET A 240       9.603   7.720 -17.348  0.00  0.00      A     
ATOM   3717  CB  MET A 240       7.643   7.022 -17.814  0.00  0.00      A     
ATOM   3718  HB1 MET A 240       7.802   6.907 -18.886  0.00  0.00      A     
ATOM   3719  HB2 MET A 240       6.607   7.319 -17.656  0.00  0.00      A     
ATOM   3720  CG  MET A 240       7.894   5.660 -17.147  0.00  0.00      A     
ATOM   3721  HG1 MET A 240       7.209   4.930 -17.582  0.00  0.00      A     
ATOM   3722  HG2 MET A 240       7.651   5.744 -16.087  0.00  0.00      A     
ATOM   3723  SD  MET A 240       9.596   5.022 -17.294  0.00  0.00      A     
ATOM   3724  CE  MET A 240       9.595   4.489 -19.028  0.00  0.00      A     
ATOM   3725  HE1 MET A 240       9.368   5.333 -19.680  0.00  0.00      A     
ATOM   3726  HE2 MET A 240       8.843   3.714 -19.169  0.00  0.00      A     
ATOM   3727  HE3 MET A 240      10.573   4.082 -19.288  0.00  0.00      A     
ATOM   3728  C   MET A 240       8.611   9.359 -18.174  0.00  0.00      A     
ATOM   3729  O   MET A 240       8.909   9.238 -19.364  0.00  0.00      A     
ATOM   3730  N   GLN A 241       8.391  10.560 -17.625  0.00  0.00      A     
ATOM   3731  HN  GLN A 241       8.087  10.591 -16.661  0.00  0.00      A     
ATOM   3732  CA  GLN A 241       8.828  11.823 -18.250  0.00  0.00      A     
ATOM   3733  HA  GLN A 241       8.818  11.718 -19.336  0.00  0.00      A     
ATOM   3734  CB  GLN A 241       7.885  12.984 -17.879  0.00  0.00      A     
ATOM   3735  HB1 GLN A 241       8.162  13.850 -18.479  0.00  0.00      A     
ATOM   3736  HB2 GLN A 241       8.026  13.256 -16.833  0.00  0.00      A     
ATOM   3737  CG  GLN A 241       6.394  12.696 -18.106  0.00  0.00      A     
ATOM   3738  HG1 GLN A 241       5.850  13.640 -18.138  0.00  0.00      A     
ATOM   3739  HG2 GLN A 241       6.016  12.130 -17.261  0.00  0.00      A     
ATOM   3740  CD  GLN A 241       6.103  11.924 -19.386  0.00  0.00      A     
ATOM   3741  OE1 GLN A 241       6.420  12.333 -20.486  0.00  0.00      A     
ATOM   3742  NE2 GLN A 241       5.497  10.769 -19.311  0.00  0.00      A     
ATOM   3743 HE21 GLN A 241       5.259  10.337 -20.188  0.00  0.00      A     
ATOM   3744 HE22 GLN A 241       5.347  10.342 -18.409  0.00  0.00      A     
ATOM   3745  C   GLN A 241      10.274  12.164 -17.851  0.00  0.00      A     
ATOM   3746  O   GLN A 241      11.096  12.468 -18.712  0.00  0.00      A     
ATOM   3747  N   SER A 242      10.611  12.009 -16.565  0.00  0.00      A     
ATOM   3748  HN  SER A 242       9.867  11.826 -15.902  0.00  0.00      A     
ATOM   3749  CA  SER A 242      11.977  12.115 -16.015  0.00  0.00      A     
ATOM   3750  HA  SER A 242      12.339  13.129 -16.186  0.00  0.00      A     
ATOM   3751  CB  SER A 242      11.962  11.881 -14.504  0.00  0.00      A     
ATOM   3752  HB1 SER A 242      12.961  12.050 -14.113  0.00  0.00      A     
ATOM   3753  HB2 SER A 242      11.658  10.858 -14.297  0.00  0.00      A     
ATOM   3754  OG  SER A 242      11.074  12.759 -13.851  0.00  0.00      A     
ATOM   3755  HG1 SER A 242      11.207  12.661 -12.891  0.00  0.00      A     
ATOM   3756  C   SER A 242      12.967  11.138 -16.673  0.00  0.00      A     
ATOM   3757  O   SER A 242      13.016   9.947 -16.356  0.00  0.00      A     
ATOM   3758  N   GLY A 243      13.737  11.616 -17.644  0.00  0.00      A     
ATOM   3759  HN  GLY A 243      13.672  12.616 -17.831  0.00  0.00      A     
ATOM   3760  CA  GLY A 243      14.624  10.811 -18.503  0.00  0.00      A     
ATOM   3761  HA1 GLY A 243      14.350   9.759 -18.445  0.00  0.00      A     
ATOM   3762  HA2 GLY A 243      15.654  10.912 -18.177  0.00  0.00      A     
ATOM   3763  C   GLY A 243      14.568  11.211 -19.976  0.00  0.00      A     
ATOM   3764  O   GLY A 243      15.574  11.103 -20.673  0.00  0.00      A     
ATOM   3765  N   ARG A 244      13.407  11.708 -20.424  0.00  0.00      A     
ATOM   3766  HN  ARG A 244      12.659  11.813 -19.745  0.00  0.00      A     
ATOM   3767  CA  ARG A 244      13.206  12.332 -21.743  0.00  0.00      A     
ATOM   3768  HA  ARG A 244      13.707  11.737 -22.510  0.00  0.00      A     
ATOM   3769  CB  ARG A 244      11.703  12.406 -22.065  0.00  0.00      A     
ATOM   3770  HB1 ARG A 244      11.598  12.713 -23.107  0.00  0.00      A     
ATOM   3771  HB2 ARG A 244      11.261  13.184 -21.444  0.00  0.00      A     
ATOM   3772  CG  ARG A 244      10.892  11.113 -21.849  0.00  0.00      A     
ATOM   3773  HG1 ARG A 244      10.815  10.891 -20.785  0.00  0.00      A     
ATOM   3774  HG2 ARG A 244      11.371  10.275 -22.355  0.00  0.00      A     
ATOM   3775  CD  ARG A 244       9.492  11.335 -22.428  0.00  0.00      A     
ATOM   3776  HD1 ARG A 244       9.599  11.416 -23.513  0.00  0.00      A     
ATOM   3777  HD2 ARG A 244       9.098  12.281 -22.052  0.00  0.00      A     
ATOM   3778  NE  ARG A 244       8.529  10.266 -22.101  0.00  0.00      A     
ATOM   3779  HE  ARG A 244       8.664   9.733 -21.253  0.00  0.00      A     
ATOM   3780  CZ  ARG A 244       7.422  10.045 -22.768  0.00  0.00      A     
ATOM   3781  NH1 ARG A 244       7.044  10.731 -23.781  0.00  0.00      A     
ATOM   3782 HH11 ARG A 244       6.192  10.461 -24.244  0.00  0.00      A     
ATOM   3783 HH12 ARG A 244       7.579  11.547 -24.058  0.00  0.00      A     
ATOM   3784  NH2 ARG A 244       6.599   9.105 -22.483  0.00  0.00      A     
ATOM   3785 HH21 ARG A 244       5.803   9.027 -23.101  0.00  0.00      A     
ATOM   3786 HH22 ARG A 244       6.791   8.425 -21.765  0.00  0.00      A     
ATOM   3787  C   ARG A 244      13.794  13.752 -21.787  0.00  0.00      A     
ATOM   3788  O   ARG A 244      13.902  14.423 -20.758  0.00  0.00      A     
ATOM   3789  N   LYS A 245      14.095  14.241 -22.989  0.00  0.00      A     
ATOM   3790  HN  LYS A 245      13.965  13.603 -23.768  0.00  0.00      A     
ATOM   3791  CA  LYS A 245      14.505  15.633 -23.281  0.00  0.00      A     
ATOM   3792  HA  LYS A 245      15.036  16.045 -22.420  0.00  0.00      A     
ATOM   3793  CB  LYS A 245      15.472  15.564 -24.474  0.00  0.00      A     
ATOM   3794  HB1 LYS A 245      14.915  15.238 -25.352  0.00  0.00      A     
ATOM   3795  HB2 LYS A 245      16.232  14.807 -24.272  0.00  0.00      A     
ATOM   3796  CG  LYS A 245      16.198  16.881 -24.782  0.00  0.00      A     
ATOM   3797  HG1 LYS A 245      16.975  17.050 -24.034  0.00  0.00      A     
ATOM   3798  HG2 LYS A 245      15.497  17.711 -24.749  0.00  0.00      A     
ATOM   3799  CD  LYS A 245      16.826  16.790 -26.179  0.00  0.00      A     
ATOM   3800  HD1 LYS A 245      16.034  16.614 -26.910  0.00  0.00      A     
ATOM   3801  HD2 LYS A 245      17.521  15.950 -26.205  0.00  0.00      A     
ATOM   3802  CE  LYS A 245      17.564  18.071 -26.562  0.00  0.00      A     
ATOM   3803  HE1 LYS A 245      18.383  18.243 -25.857  0.00  0.00      A     
ATOM   3804  HE2 LYS A 245      16.872  18.917 -26.486  0.00  0.00      A     
ATOM   3805  NZ  LYS A 245      18.094  17.979 -27.944  0.00  0.00      A     
ATOM   3806  HZ1 LYS A 245      18.598  18.833 -28.183  0.00  0.00      A     
ATOM   3807  HZ2 LYS A 245      17.346  17.840 -28.619  0.00  0.00      A     
ATOM   3808  HZ3 LYS A 245      18.731  17.201 -28.051  0.00  0.00      A     
ATOM   3809  C   LYS A 245      13.278  16.525 -23.558  0.00  0.00      A     
ATOM   3810  O   LYS A 245      12.386  16.125 -24.305  0.00  0.00      A     
ATOM   3811  N   GLY A 246      13.225  17.713 -22.953  0.00  0.00      A     
ATOM   3812  HN  GLY A 246      14.018  17.939 -22.363  0.00  0.00      A     
ATOM   3813  CA  GLY A 246      12.063  18.622 -22.801  0.00  0.00      A     
ATOM   3814  HA1 GLY A 246      12.454  19.610 -22.558  0.00  0.00      A     
ATOM   3815  HA2 GLY A 246      11.501  18.291 -21.927  0.00  0.00      A     
ATOM   3816  C   GLY A 246      11.029  18.833 -23.932  0.00  0.00      A     
ATOM   3817  O   GLY A 246       9.899  19.206 -23.611  0.00  0.00      A     
ATOM   3818  N   THR A 247      11.330  18.588 -25.214  0.00  0.00      A     
ATOM   3819  HN  THR A 247      12.301  18.404 -25.427  0.00  0.00      A     
ATOM   3820  CA  THR A 247      10.334  18.551 -26.330  0.00  0.00      A     
ATOM   3821  HA  THR A 247       9.548  19.271 -26.109  0.00  0.00      A     
ATOM   3822  CB  THR A 247      10.919  18.957 -27.695  0.00  0.00      A     
ATOM   3823  HB  THR A 247      10.176  18.800 -28.474  0.00  0.00      A     
ATOM   3824  CG2 THR A 247      11.295  20.428 -27.735  0.00  0.00      A     
ATOM   3825 HG21 THR A 247      10.450  21.024 -27.392  0.00  0.00      A     
ATOM   3826 HG22 THR A 247      11.525  20.722 -28.756  0.00  0.00      A     
ATOM   3827 HG23 THR A 247      12.157  20.619 -27.100  0.00  0.00      A     
ATOM   3828  OG1 THR A 247      12.072  18.217 -28.020  0.00  0.00      A     
ATOM   3829  HG1 THR A 247      12.320  18.526 -28.921  0.00  0.00      A     
ATOM   3830  C   THR A 247       9.604  17.213 -26.525  0.00  0.00      A     
ATOM   3831  O   THR A 247       8.835  17.065 -27.472  0.00  0.00      A     
ATOM   3832  N   ASP A 248       9.796  16.232 -25.641  0.00  0.00      A     
ATOM   3833  HN  ASP A 248      10.502  16.385 -24.932  0.00  0.00      A     
ATOM   3834  CA  ASP A 248       9.207  14.882 -25.731  0.00  0.00      A     
ATOM   3835  HA  ASP A 248       8.489  14.856 -26.552  0.00  0.00      A     
ATOM   3836  CB  ASP A 248      10.350  13.919 -26.073  0.00  0.00      A     
ATOM   3837  HB1 ASP A 248      10.973  13.756 -25.192  0.00  0.00      A     
ATOM   3838  HB2 ASP A 248      10.960  14.383 -26.843  0.00  0.00      A     
ATOM   3839  CG  ASP A 248       9.881  12.589 -26.647  0.00  0.00      A     
ATOM   3840  OD1 ASP A 248      10.178  11.523 -26.070  0.00  0.00      A     
ATOM   3841  OD2 ASP A 248       9.336  12.583 -27.774  0.00  0.00      A     
ATOM   3842  C   ASP A 248       8.425  14.431 -24.475  0.00  0.00      A     
ATOM   3843  O   ASP A 248       8.077  13.257 -24.351  0.00  0.00      A     
ATOM   3844  N   ILE A 249       8.139  15.339 -23.536  0.00  0.00      A     
ATOM   3845  HN  ILE A 249       8.285  16.315 -23.776  0.00  0.00      A     
ATOM   3846  CA  ILE A 249       7.413  15.036 -22.287  0.00  0.00      A     
ATOM   3847  HA  ILE A 249       7.534  13.973 -22.086  0.00  0.00      A     
ATOM   3848  CB  ILE A 249       8.004  15.766 -21.055  0.00  0.00      A     
ATOM   3849  HB  ILE A 249       7.347  15.563 -20.207  0.00  0.00      A     
ATOM   3850  CG2 ILE A 249       9.376  15.153 -20.728  0.00  0.00      A     
ATOM   3851 HG21 ILE A 249       9.753  15.540 -19.782  0.00  0.00      A     
ATOM   3852 HG22 ILE A 249      10.091  15.383 -21.519  0.00  0.00      A     
ATOM   3853 HG23 ILE A 249       9.281  14.073 -20.627  0.00  0.00      A     
ATOM   3854  CG1 ILE A 249       8.103  17.297 -21.219  0.00  0.00      A     
ATOM   3855 HG11 ILE A 249       7.116  17.694 -21.446  0.00  0.00      A     
ATOM   3856 HG12 ILE A 249       8.766  17.522 -22.051  0.00  0.00      A     
ATOM   3857  CD  ILE A 249       8.628  18.044 -19.987  0.00  0.00      A     
ATOM   3858  HD1 ILE A 249       8.514  19.115 -20.148  0.00  0.00      A     
ATOM   3859  HD2 ILE A 249       9.686  17.831 -19.832  0.00  0.00      A     
ATOM   3860  HD3 ILE A 249       8.065  17.757 -19.100  0.00  0.00      A     
ATOM   3861  C   ILE A 249       5.901  15.263 -22.423  0.00  0.00      A     
ATOM   3862  O   ILE A 249       5.411  16.326 -22.807  0.00  0.00      A     
ATOM   3863  N   MET A 250       5.133  14.241 -22.053  0.00  0.00      A     
ATOM   3864  HN  MET A 250       5.613  13.406 -21.732  0.00  0.00      A     
ATOM   3865  CA  MET A 250       3.661  14.231 -22.044  0.00  0.00      A     
ATOM   3866  HA  MET A 250       3.300  14.384 -23.058  0.00  0.00      A     
ATOM   3867  CB  MET A 250       3.177  12.861 -21.560  0.00  0.00      A     
ATOM   3868  HB1 MET A 250       2.090  12.868 -21.508  0.00  0.00      A     
ATOM   3869  HB2 MET A 250       3.560  12.678 -20.556  0.00  0.00      A     
ATOM   3870  CG  MET A 250       3.626  11.726 -22.485  0.00  0.00      A     
ATOM   3871  HG1 MET A 250       4.704  11.785 -22.628  0.00  0.00      A     
ATOM   3872  HG2 MET A 250       3.148  11.846 -23.459  0.00  0.00      A     
ATOM   3873  SD  MET A 250       3.259  10.077 -21.844  0.00  0.00      A     
ATOM   3874  CE  MET A 250       1.459  10.073 -22.015  0.00  0.00      A     
ATOM   3875  HE1 MET A 250       1.183  10.284 -23.047  0.00  0.00      A     
ATOM   3876  HE2 MET A 250       1.038  10.850 -21.387  0.00  0.00      A     
ATOM   3877  HE3 MET A 250       1.055   9.105 -21.719  0.00  0.00      A     
ATOM   3878  C   MET A 250       3.033  15.318 -21.157  0.00  0.00      A     
ATOM   3879  O   MET A 250       1.914  15.754 -21.418  0.00  0.00      A     
ATOM   3880  N   TYR A 251       3.776  15.740 -20.129  0.00  0.00      A     
ATOM   3881  HN  TYR A 251       4.700  15.346 -20.058  0.00  0.00      A     
ATOM   3882  CA  TYR A 251       3.368  16.632 -19.039  0.00  0.00      A     
ATOM   3883  HA  TYR A 251       2.519  17.244 -19.352  0.00  0.00      A     
ATOM   3884  CB  TYR A 251       2.962  15.765 -17.822  0.00  0.00      A     
ATOM   3885  HB1 TYR A 251       2.390  16.383 -17.134  0.00  0.00      A     
ATOM   3886  HB2 TYR A 251       3.871  15.476 -17.293  0.00  0.00      A     
ATOM   3887  CG  TYR A 251       2.178  14.486 -18.109  0.00  0.00      A     
ATOM   3888  CD1 TYR A 251       0.985  14.532 -18.853  0.00  0.00      A     
ATOM   3889  HD1 TYR A 251       0.627  15.490 -19.207  0.00  0.00      A     
ATOM   3890  CE1 TYR A 251       0.307  13.343 -19.196  0.00  0.00      A     
ATOM   3891  HE1 TYR A 251      -0.578  13.377 -19.810  0.00  0.00      A     
ATOM   3892  CZ  TYR A 251       0.797  12.097 -18.759  0.00  0.00      A     
ATOM   3893  OH  TYR A 251       0.147  10.947 -19.080  0.00  0.00      A     
ATOM   3894  HH  TYR A 251      -0.542  11.123 -19.754  0.00  0.00      A     
ATOM   3895  CE2 TYR A 251       1.967  12.053 -17.976  0.00  0.00      A     
ATOM   3896  HE2 TYR A 251       2.329  11.099 -17.640  0.00  0.00      A     
ATOM   3897  CD2 TYR A 251       2.661  13.240 -17.660  0.00  0.00      A     
ATOM   3898  HD2 TYR A 251       3.568  13.195 -17.076  0.00  0.00      A     
ATOM   3899  C   TYR A 251       4.550  17.550 -18.650  0.00  0.00      A     
ATOM   3900  O   TYR A 251       5.640  17.046 -18.380  0.00  0.00      A     
ATOM   3901  N   THR A 252       4.359  18.874 -18.573  0.00  0.00      A     
ATOM   3902  HN  THR A 252       3.452  19.231 -18.866  0.00  0.00      A     
ATOM   3903  CA  THR A 252       5.417  19.869 -18.208  0.00  0.00      A     
ATOM   3904  HA  THR A 252       6.220  19.819 -18.943  0.00  0.00      A     
ATOM   3905  CB  THR A 252       4.870  21.311 -18.192  0.00  0.00      A     
ATOM   3906  HB  THR A 252       4.125  21.407 -17.403  0.00  0.00      A     
ATOM   3907  CG2 THR A 252       5.918  22.400 -17.986  0.00  0.00      A     
ATOM   3908 HG21 THR A 252       6.731  22.272 -18.696  0.00  0.00      A     
ATOM   3909 HG22 THR A 252       6.311  22.366 -16.971  0.00  0.00      A     
ATOM   3910 HG23 THR A 252       5.461  23.376 -18.144  0.00  0.00      A     
ATOM   3911  OG1 THR A 252       4.258  21.613 -19.415  0.00  0.00      A     
ATOM   3912  HG1 THR A 252       3.376  21.169 -19.389  0.00  0.00      A     
ATOM   3913  C   THR A 252       6.029  19.628 -16.824  0.00  0.00      A     
ATOM   3914  O   THR A 252       7.204  19.903 -16.590  0.00  0.00      A     
ATOM   3915  N   GLY A 253       5.203  19.118 -15.914  0.00  0.00      A     
ATOM   3916  HN  GLY A 253       4.272  18.906 -16.249  0.00  0.00      A     
ATOM   3917  CA  GLY A 253       5.450  18.802 -14.504  0.00  0.00      A     
ATOM   3918  HA1 GLY A 253       5.708  19.710 -13.959  0.00  0.00      A     
ATOM   3919  HA2 GLY A 253       6.272  18.091 -14.421  0.00  0.00      A     
ATOM   3920  C   GLY A 253       4.182  18.191 -13.889  0.00  0.00      A     
ATOM   3921  O   GLY A 253       3.147  18.150 -14.554  0.00  0.00      A     
ATOM   3922  N   THR A 254       4.221  17.713 -12.640  0.00  0.00      A     
ATOM   3923  HN  THR A 254       5.099  17.727 -12.141  0.00  0.00      A     
ATOM   3924  CA  THR A 254       3.120  16.895 -12.061  0.00  0.00      A     
ATOM   3925  HA  THR A 254       3.088  15.951 -12.603  0.00  0.00      A     
ATOM   3926  CB  THR A 254       3.375  16.540 -10.591  0.00  0.00      A     
ATOM   3927  HB  THR A 254       3.356  17.445  -9.983  0.00  0.00      A     
ATOM   3928  CG2 THR A 254       2.388  15.527 -10.027  0.00  0.00      A     
ATOM   3929 HG21 THR A 254       2.380  14.630 -10.645  0.00  0.00      A     
ATOM   3930 HG22 THR A 254       1.387  15.953  -9.985  0.00  0.00      A     
ATOM   3931 HG23 THR A 254       2.690  15.256  -9.019  0.00  0.00      A     
ATOM   3932  OG1 THR A 254       4.626  15.915 -10.452  0.00  0.00      A     
ATOM   3933  HG1 THR A 254       4.648  15.620  -9.527  0.00  0.00      A     
ATOM   3934  C   THR A 254       1.712  17.490 -12.191  0.00  0.00      A     
ATOM   3935  O   THR A 254       0.786  16.761 -12.533  0.00  0.00      A     
ATOM   3936  N   LEU A 255       1.522  18.802 -12.003  0.00  0.00      A     
ATOM   3937  HN  LEU A 255       2.301  19.377 -11.723  0.00  0.00      A     
ATOM   3938  CA  LEU A 255       0.198  19.434 -12.161  0.00  0.00      A     
ATOM   3939  HA  LEU A 255      -0.542  18.718 -11.806  0.00  0.00      A     
ATOM   3940  CB  LEU A 255       0.112  20.682 -11.268  0.00  0.00      A     
ATOM   3941  HB1 LEU A 255       0.444  21.550 -11.839  0.00  0.00      A     
ATOM   3942  HB2 LEU A 255       0.772  20.577 -10.406  0.00  0.00      A     
ATOM   3943  CG  LEU A 255      -1.322  20.913 -10.753  0.00  0.00      A     
ATOM   3944  HG  LEU A 255      -2.038  20.796 -11.565  0.00  0.00      A     
ATOM   3945  CD1 LEU A 255      -1.682  19.936  -9.637  0.00  0.00      A     
ATOM   3946 HD11 LEU A 255      -2.674  20.163  -9.246  0.00  0.00      A     
ATOM   3947 HD12 LEU A 255      -0.957  20.006  -8.828  0.00  0.00      A     
ATOM   3948 HD13 LEU A 255      -1.687  18.916 -10.008  0.00  0.00      A     
ATOM   3949  CD2 LEU A 255      -1.456  22.325 -10.213  0.00  0.00      A     
ATOM   3950 HD21 LEU A 255      -1.314  23.031 -11.026  0.00  0.00      A     
ATOM   3951 HD22 LEU A 255      -0.714  22.503  -9.435  0.00  0.00      A     
ATOM   3952 HD23 LEU A 255      -2.454  22.459  -9.803  0.00  0.00      A     
ATOM   3953  C   LEU A 255      -0.213  19.748 -13.618  0.00  0.00      A     
ATOM   3954  O   LEU A 255      -1.404  19.828 -13.908  0.00  0.00      A     
ATOM   3955  N   ASP A 256       0.733  19.824 -14.556  0.00  0.00      A     
ATOM   3956  HN  ASP A 256       1.695  19.738 -14.263  0.00  0.00      A     
ATOM   3957  CA  ASP A 256       0.461  19.725 -16.003  0.00  0.00      A     
ATOM   3958  HA  ASP A 256      -0.504  20.195 -16.204  0.00  0.00      A     
ATOM   3959  CB  ASP A 256       1.519  20.500 -16.800  0.00  0.00      A     
ATOM   3960  HB1 ASP A 256       2.472  19.979 -16.702  0.00  0.00      A     
ATOM   3961  HB2 ASP A 256       1.636  21.497 -16.378  0.00  0.00      A     
ATOM   3962  CG  ASP A 256       1.157  20.646 -18.287  0.00  0.00      A     
ATOM   3963  OD1 ASP A 256       2.038  20.375 -19.129  0.00  0.00      A     
ATOM   3964  OD2 ASP A 256       0.014  21.024 -18.634  0.00  0.00      A     
ATOM   3965  C   ASP A 256       0.337  18.259 -16.481  0.00  0.00      A     
ATOM   3966  O   ASP A 256       0.222  17.991 -17.675  0.00  0.00      A     
ATOM   3967  N   CYS A 257       0.263  17.287 -15.569  0.00  0.00      A     
ATOM   3968  HN  CYS A 257       0.511  17.501 -14.613  0.00  0.00      A     
ATOM   3969  CA  CYS A 257      -0.391  16.011 -15.860  0.00  0.00      A     
ATOM   3970  HA  CYS A 257      -0.306  15.788 -16.923  0.00  0.00      A     
ATOM   3971  CB  CYS A 257       0.338  14.904 -15.099  0.00  0.00      A     
ATOM   3972  HB1 CYS A 257       0.135  14.981 -14.032  0.00  0.00      A     
ATOM   3973  HB2 CYS A 257       1.414  14.979 -15.266  0.00  0.00      A     
ATOM   3974  SG  CYS A 257      -0.271  13.320 -15.724  0.00  0.00      A     
ATOM   3975  HG1 CYS A 257       0.229  13.447 -16.966  0.00  0.00      A     
ATOM   3976  C   CYS A 257      -1.903  16.019 -15.548  0.00  0.00      A     
ATOM   3977  O   CYS A 257      -2.671  15.349 -16.237  0.00  0.00      A     
ATOM   3978  N   TRP A 258      -2.364  16.785 -14.548  0.00  0.00      A     
ATOM   3979  HN  TRP A 258      -1.713  17.408 -14.091  0.00  0.00      A     
ATOM   3980  CA  TRP A 258      -3.732  16.697 -13.989  0.00  0.00      A     
ATOM   3981  HA  TRP A 258      -3.892  15.663 -13.681  0.00  0.00      A     
ATOM   3982  CB  TRP A 258      -3.846  17.555 -12.718  0.00  0.00      A     
ATOM   3983  HB1 TRP A 258      -4.903  17.733 -12.520  0.00  0.00      A     
ATOM   3984  HB2 TRP A 258      -3.392  18.529 -12.892  0.00  0.00      A     
ATOM   3985  CG  TRP A 258      -3.280  16.970 -11.455  0.00  0.00      A     
ATOM   3986  CD1 TRP A 258      -2.155  16.226 -11.346  0.00  0.00      A     
ATOM   3987  HD1 TRP A 258      -1.513  15.949 -12.172  0.00  0.00      A     
ATOM   3988  NE1 TRP A 258      -1.944  15.885 -10.024  0.00  0.00      A     
ATOM   3989  HE1 TRP A 258      -1.161  15.333  -9.703  0.00  0.00      A     
ATOM   3990  CE2 TRP A 258      -2.927  16.392  -9.207  0.00  0.00      A     
ATOM   3991  CZ2 TRP A 258      -3.137  16.332  -7.823  0.00  0.00      A     
ATOM   3992  HZ2 TRP A 258      -2.433  15.828  -7.181  0.00  0.00      A     
ATOM   3993  CH2 TRP A 258      -4.251  16.990  -7.277  0.00  0.00      A     
ATOM   3994  HH2 TRP A 258      -4.403  17.004  -6.205  0.00  0.00      A     
ATOM   3995  CZ3 TRP A 258      -5.147  17.668  -8.121  0.00  0.00      A     
ATOM   3996  HZ3 TRP A 258      -5.994  18.186  -7.690  0.00  0.00      A     
ATOM   3997  CE3 TRP A 258      -4.931  17.710  -9.513  0.00  0.00      A     
ATOM   3998  HE3 TRP A 258      -5.618  18.255 -10.143  0.00  0.00      A     
ATOM   3999  CD2 TRP A 258      -3.808  17.081 -10.094  0.00  0.00      A     
ATOM   4000  C   TRP A 258      -4.896  17.009 -14.956  0.00  0.00      A     
ATOM   4001  O   TRP A 258      -6.043  16.700 -14.623  0.00  0.00      A     
ATOM   4002  N   ARG A 259      -4.631  17.535 -16.158  0.00  0.00      A     
ATOM   4003  HN  ARG A 259      -3.659  17.767 -16.356  0.00  0.00      A     
ATOM   4004  CA  ARG A 259      -5.625  17.881 -17.198  0.00  0.00      A     
ATOM   4005  HA  ARG A 259      -6.628  17.767 -16.785  0.00  0.00      A     
ATOM   4006  CB  ARG A 259      -5.472  19.359 -17.627  0.00  0.00      A     
ATOM   4007  HB1 ARG A 259      -6.406  19.674 -18.091  0.00  0.00      A     
ATOM   4008  HB2 ARG A 259      -4.690  19.446 -18.382  0.00  0.00      A     
ATOM   4009  CG  ARG A 259      -5.132  20.320 -16.480  0.00  0.00      A     
ATOM   4010  HG1 ARG A 259      -4.074  20.214 -16.232  0.00  0.00      A     
ATOM   4011  HG2 ARG A 259      -5.714  20.058 -15.601  0.00  0.00      A     
ATOM   4012  CD  ARG A 259      -5.409  21.783 -16.838  0.00  0.00      A     
ATOM   4013  HD1 ARG A 259      -6.478  21.923 -17.007  0.00  0.00      A     
ATOM   4014  HD2 ARG A 259      -4.877  22.031 -17.758  0.00  0.00      A     
ATOM   4015  NE  ARG A 259      -4.924  22.655 -15.758  0.00  0.00      A     
ATOM   4016  HE  ARG A 259      -3.977  23.009 -15.825  0.00  0.00      A     
ATOM   4017  CZ  ARG A 259      -5.539  23.005 -14.662  0.00  0.00      A     
ATOM   4018  NH1 ARG A 259      -6.812  22.988 -14.524  0.00  0.00      A     
ATOM   4019 HH11 ARG A 259      -7.208  23.389 -13.687  0.00  0.00      A     
ATOM   4020 HH12 ARG A 259      -7.345  22.948 -15.375  0.00  0.00      A     
ATOM   4021  NH2 ARG A 259      -4.864  23.392 -13.649  0.00  0.00      A     
ATOM   4022 HH21 ARG A 259      -5.337  23.527 -12.771  0.00  0.00      A     
ATOM   4023 HH22 ARG A 259      -3.855  23.360 -13.704  0.00  0.00      A     
ATOM   4024  C   ARG A 259      -5.590  16.978 -18.438  0.00  0.00      A     
ATOM   4025  O   ARG A 259      -6.418  17.164 -19.326  0.00  0.00      A     
ATOM   4026  N   LYS A 260      -4.677  16.000 -18.538  0.00  0.00      A     
ATOM   4027  HN  LYS A 260      -4.023  15.926 -17.766  0.00  0.00      A     
ATOM   4028  CA  LYS A 260      -4.396  15.246 -19.793  0.00  0.00      A     
ATOM   4029  HA  LYS A 260      -4.747  15.829 -20.647  0.00  0.00      A     
ATOM   4030  CB  LYS A 260      -2.872  15.092 -19.953  0.00  0.00      A     
ATOM   4031  HB1 LYS A 260      -2.652  14.328 -20.701  0.00  0.00      A     
ATOM   4032  HB2 LYS A 260      -2.451  14.757 -19.003  0.00  0.00      A     
ATOM   4033  CG  LYS A 260      -2.200  16.417 -20.359  0.00  0.00      A     
ATOM   4034  HG1 LYS A 260      -1.189  16.440 -19.958  0.00  0.00      A     
ATOM   4035  HG2 LYS A 260      -2.750  17.238 -19.909  0.00  0.00      A     
ATOM   4036  CD  LYS A 260      -2.124  16.693 -21.865  0.00  0.00      A     
ATOM   4037  HD1 LYS A 260      -1.721  17.698 -21.998  0.00  0.00      A     
ATOM   4038  HD2 LYS A 260      -3.123  16.656 -22.300  0.00  0.00      A     
ATOM   4039  CE  LYS A 260      -1.209  15.699 -22.584  0.00  0.00      A     
ATOM   4040  HE1 LYS A 260      -1.720  14.733 -22.657  0.00  0.00      A     
ATOM   4041  HE2 LYS A 260      -0.301  15.555 -21.989  0.00  0.00      A     
ATOM   4042  NZ  LYS A 260      -0.840  16.186 -23.933  0.00  0.00      A     
ATOM   4043  HZ1 LYS A 260      -1.653  16.424 -24.494  0.00  0.00      A     
ATOM   4044  HZ2 LYS A 260      -0.292  15.492 -24.433  0.00  0.00      A     
ATOM   4045  HZ3 LYS A 260      -0.264  17.024 -23.864  0.00  0.00      A     
ATOM   4046  C   LYS A 260      -5.092  13.887 -19.949  0.00  0.00      A     
ATOM   4047  O   LYS A 260      -5.733  13.671 -20.978  0.00  0.00      A     
ATOM   4048  N   ILE A 261      -5.031  12.982 -18.973  0.00  0.00      A     
ATOM   4049  HN  ILE A 261      -4.575  13.237 -18.101  0.00  0.00      A     
ATOM   4050  CA  ILE A 261      -5.402  11.561 -19.179  0.00  0.00      A     
ATOM   4051  HA  ILE A 261      -4.984  11.247 -20.134  0.00  0.00      A     
ATOM   4052  CB  ILE A 261      -4.754  10.661 -18.110  0.00  0.00      A     
ATOM   4053  HB  ILE A 261      -5.060  11.029 -17.137  0.00  0.00      A     
ATOM   4054  CG2 ILE A 261      -5.218   9.201 -18.234  0.00  0.00      A     
ATOM   4055 HG21 ILE A 261      -5.019   8.835 -19.241  0.00  0.00      A     
ATOM   4056 HG22 ILE A 261      -6.284   9.114 -18.033  0.00  0.00      A     
ATOM   4057 HG23 ILE A 261      -4.698   8.568 -17.519  0.00  0.00      A     
ATOM   4058  CG1 ILE A 261      -3.212  10.715 -18.227  0.00  0.00      A     
ATOM   4059 HG11 ILE A 261      -2.879  11.739 -18.393  0.00  0.00      A     
ATOM   4060 HG12 ILE A 261      -2.890  10.120 -19.082  0.00  0.00      A     
ATOM   4061  CD  ILE A 261      -2.504  10.223 -16.963  0.00  0.00      A     
ATOM   4062  HD1 ILE A 261      -2.718   9.174 -16.769  0.00  0.00      A     
ATOM   4063  HD2 ILE A 261      -2.836  10.826 -16.123  0.00  0.00      A     
ATOM   4064  HD3 ILE A 261      -1.430  10.347 -17.074  0.00  0.00      A     
ATOM   4065  C   ILE A 261      -6.916  11.313 -19.287  0.00  0.00      A     
ATOM   4066  O   ILE A 261      -7.326  10.454 -20.066  0.00  0.00      A     
ATOM   4067  N   ALA A 262      -7.776  12.105 -18.636  0.00  0.00      A     
ATOM   4068  HN  ALA A 262      -7.412  12.821 -18.016  0.00  0.00      A     
ATOM   4069  CA  ALA A 262      -9.240  11.995 -18.792  0.00  0.00      A     
ATOM   4070  HA  ALA A 262      -9.500  10.961 -18.596  0.00  0.00      A     
ATOM   4071  CB  ALA A 262      -9.922  12.829 -17.710  0.00  0.00      A     
ATOM   4072  HB1 ALA A 262      -9.579  12.512 -16.725  0.00  0.00      A     
ATOM   4073  HB2 ALA A 262     -10.999  12.679 -17.766  0.00  0.00      A     
ATOM   4074  HB3 ALA A 262      -9.702  13.884 -17.856  0.00  0.00      A     
ATOM   4075  C   ALA A 262      -9.801  12.292 -20.212  0.00  0.00      A     
ATOM   4076  O   ALA A 262     -10.999  12.133 -20.450  0.00  0.00      A     
ATOM   4077  N   ARG A 263      -8.921  12.655 -21.158  0.00  0.00      A     
ATOM   4078  HN  ARG A 263      -7.977  12.790 -20.828  0.00  0.00      A     
ATOM   4079  CA  ARG A 263      -9.164  12.794 -22.611  0.00  0.00      A     
ATOM   4080  HA  ARG A 263     -10.109  12.292 -22.834  0.00  0.00      A     
ATOM   4081  CB  ARG A 263      -9.365  14.287 -22.947  0.00  0.00      A     
ATOM   4082  HB1 ARG A 263      -9.981  14.739 -22.166  0.00  0.00      A     
ATOM   4083  HB2 ARG A 263      -9.929  14.353 -23.876  0.00  0.00      A     
ATOM   4084  CG  ARG A 263      -8.076  15.108 -23.110  0.00  0.00      A     
ATOM   4085  HG1 ARG A 263      -7.632  14.865 -24.073  0.00  0.00      A     
ATOM   4086  HG2 ARG A 263      -7.364  14.840 -22.340  0.00  0.00      A     
ATOM   4087  CD  ARG A 263      -8.333  16.621 -23.014  0.00  0.00      A     
ATOM   4088  HD1 ARG A 263      -8.546  16.867 -21.976  0.00  0.00      A     
ATOM   4089  HD2 ARG A 263      -9.214  16.873 -23.606  0.00  0.00      A     
ATOM   4090  NE  ARG A 263      -7.187  17.399 -23.525  0.00  0.00      A     
ATOM   4091  HE  ARG A 263      -6.920  17.222 -24.486  0.00  0.00      A     
ATOM   4092  CZ  ARG A 263      -6.471  18.324 -22.933  0.00  0.00      A     
ATOM   4093  NH1 ARG A 263      -6.603  18.746 -21.733  0.00  0.00      A     
ATOM   4094 HH11 ARG A 263      -5.885  19.362 -21.379  0.00  0.00      A     
ATOM   4095 HH12 ARG A 263      -7.337  18.391 -21.134  0.00  0.00      A     
ATOM   4096  NH2 ARG A 263      -5.536  18.909 -23.575  0.00  0.00      A     
ATOM   4097 HH21 ARG A 263      -5.206  19.774 -23.170  0.00  0.00      A     
ATOM   4098 HH22 ARG A 263      -5.615  18.870 -24.585  0.00  0.00      A     
ATOM   4099  C   ARG A 263      -8.130  12.050 -23.484  0.00  0.00      A     
ATOM   4100  O   ARG A 263      -8.074  12.237 -24.699  0.00  0.00      A     
ATOM   4101  N   ASP A 264      -7.338  11.181 -22.860  0.00  0.00      A     
ATOM   4102  HN  ASP A 264      -7.492  11.083 -21.867  0.00  0.00      A     
ATOM   4103  CA  ASP A 264      -6.417  10.212 -23.482  0.00  0.00      A     
ATOM   4104  HA  ASP A 264      -6.344  10.418 -24.549  0.00  0.00      A     
ATOM   4105  CB  ASP A 264      -5.023  10.408 -22.844  0.00  0.00      A     
ATOM   4106  HB1 ASP A 264      -5.003   9.902 -21.878  0.00  0.00      A     
ATOM   4107  HB2 ASP A 264      -4.869  11.472 -22.661  0.00  0.00      A     
ATOM   4108  CG  ASP A 264      -3.831   9.916 -23.674  0.00  0.00      A     
ATOM   4109  OD1 ASP A 264      -2.675  10.088 -23.232  0.00  0.00      A     
ATOM   4110  OD2 ASP A 264      -4.008   9.384 -24.795  0.00  0.00      A     
ATOM   4111  C   ASP A 264      -6.927   8.755 -23.300  0.00  0.00      A     
ATOM   4112  O   ASP A 264      -6.927   7.958 -24.236  0.00  0.00      A     
ATOM   4113  N   GLU A 265      -7.445   8.424 -22.115  0.00  0.00      A     
ATOM   4114  HN  GLU A 265      -7.399   9.127 -21.385  0.00  0.00      A     
ATOM   4115  CA  GLU A 265      -7.908   7.080 -21.706  0.00  0.00      A     
ATOM   4116  HA  GLU A 265      -8.115   6.474 -22.588  0.00  0.00      A     
ATOM   4117  CB  GLU A 265      -6.785   6.409 -20.894  0.00  0.00      A     
ATOM   4118  HB1 GLU A 265      -7.139   5.442 -20.537  0.00  0.00      A     
ATOM   4119  HB2 GLU A 265      -6.580   7.042 -20.030  0.00  0.00      A     
ATOM   4120  CG  GLU A 265      -5.475   6.158 -21.654  0.00  0.00      A     
ATOM   4121  HG1 GLU A 265      -5.594   5.271 -22.283  0.00  0.00      A     
ATOM   4122  HG2 GLU A 265      -5.237   7.002 -22.300  0.00  0.00      A     
ATOM   4123  CD  GLU A 265      -4.312   5.972 -20.677  0.00  0.00      A     
ATOM   4124  OE1 GLU A 265      -4.043   4.837 -20.220  0.00  0.00      A     
ATOM   4125  OE2 GLU A 265      -3.671   6.966 -20.287  0.00  0.00      A     
ATOM   4126  C   GLU A 265      -9.217   7.126 -20.871  0.00  0.00      A     
ATOM   4127  O   GLU A 265      -9.537   6.194 -20.125  0.00  0.00      A     
ATOM   4128  N   GLY A 266      -9.960   8.240 -20.944  0.00  0.00      A     
ATOM   4129  HN  GLY A 266      -9.717   8.911 -21.667  0.00  0.00      A     
ATOM   4130  CA  GLY A 266     -11.029   8.604 -20.000  0.00  0.00      A     
ATOM   4131  HA1 GLY A 266     -11.836   7.876 -20.082  0.00  0.00      A     
ATOM   4132  HA2 GLY A 266     -11.434   9.579 -20.272  0.00  0.00      A     
ATOM   4133  C   GLY A 266     -10.581   8.659 -18.528  0.00  0.00      A     
ATOM   4134  O   GLY A 266      -9.404   8.508 -18.195  0.00  0.00      A     
ATOM   4135  N   GLY A 267     -11.511   8.840 -17.590  0.00  0.00      A     
ATOM   4136  HN  GLY A 267     -12.454   9.084 -17.877  0.00  0.00      A     
ATOM   4137  CA  GLY A 267     -11.240   8.778 -16.139  0.00  0.00      A     
ATOM   4138  HA1 GLY A 267     -12.094   9.184 -15.604  0.00  0.00      A     
ATOM   4139  HA2 GLY A 267     -10.379   9.406 -15.916  0.00  0.00      A     
ATOM   4140  C   GLY A 267     -10.956   7.377 -15.561  0.00  0.00      A     
ATOM   4141  O   GLY A 267     -11.210   7.151 -14.376  0.00  0.00      A     
ATOM   4142  N   LYS A 268     -10.481   6.435 -16.392  0.00  0.00      A     
ATOM   4143  HN  LYS A 268     -10.252   6.758 -17.326  0.00  0.00      A     
ATOM   4144  CA  LYS A 268     -10.369   4.984 -16.117  0.00  0.00      A     
ATOM   4145  HA  LYS A 268     -10.851   4.767 -15.163  0.00  0.00      A     
ATOM   4146  CB  LYS A 268     -11.136   4.244 -17.234  0.00  0.00      A     
ATOM   4147  HB1 LYS A 268     -10.506   4.178 -18.124  0.00  0.00      A     
ATOM   4148  HB2 LYS A 268     -12.019   4.831 -17.497  0.00  0.00      A     
ATOM   4149  CG  LYS A 268     -11.620   2.840 -16.834  0.00  0.00      A     
ATOM   4150  HG1 LYS A 268     -12.277   2.933 -15.967  0.00  0.00      A     
ATOM   4151  HG2 LYS A 268     -10.768   2.214 -16.567  0.00  0.00      A     
ATOM   4152  CD  LYS A 268     -12.396   2.178 -17.989  0.00  0.00      A     
ATOM   4153  HD1 LYS A 268     -11.693   1.914 -18.782  0.00  0.00      A     
ATOM   4154  HD2 LYS A 268     -13.125   2.885 -18.388  0.00  0.00      A     
ATOM   4155  CE  LYS A 268     -13.137   0.922 -17.511  0.00  0.00      A     
ATOM   4156  HE1 LYS A 268     -13.871   1.216 -16.753  0.00  0.00      A     
ATOM   4157  HE2 LYS A 268     -12.417   0.247 -17.036  0.00  0.00      A     
ATOM   4158  NZ  LYS A 268     -13.813   0.221 -18.633  0.00  0.00      A     
ATOM   4159  HZ1 LYS A 268     -14.419   0.821 -19.172  0.00  0.00      A     
ATOM   4160  HZ2 LYS A 268     -14.372  -0.565 -18.298  0.00  0.00      A     
ATOM   4161  HZ3 LYS A 268     -13.120  -0.202 -19.254  0.00  0.00      A     
ATOM   4162  C   LYS A 268      -8.921   4.478 -15.983  0.00  0.00      A     
ATOM   4163  O   LYS A 268      -8.667   3.544 -15.228  0.00  0.00      A     
ATOM   4164  N   ALA A 269      -7.956   5.117 -16.641  0.00  0.00      A     
ATOM   4165  HN  ALA A 269      -8.218   5.927 -17.185  0.00  0.00      A     
ATOM   4166  CA  ALA A 269      -6.522   4.821 -16.517  0.00  0.00      A     
ATOM   4167  HA  ALA A 269      -6.383   3.756 -16.665  0.00  0.00      A     
ATOM   4168  CB  ALA A 269      -5.792   5.535 -17.645  0.00  0.00      A     
ATOM   4169  HB1 ALA A 269      -4.718   5.399 -17.540  0.00  0.00      A     
ATOM   4170  HB2 ALA A 269      -6.021   6.598 -17.635  0.00  0.00      A     
ATOM   4171  HB3 ALA A 269      -6.107   5.099 -18.588  0.00  0.00      A     
ATOM   4172  C   ALA A 269      -5.886   5.129 -15.146  0.00  0.00      A     
ATOM   4173  O   ALA A 269      -4.924   4.458 -14.767  0.00  0.00      A     
ATOM   4174  N   PHE A 270      -6.487   6.023 -14.354  0.00  0.00      A     
ATOM   4175  HN  PHE A 270      -7.184   6.624 -14.784  0.00  0.00      A     
ATOM   4176  CA  PHE A 270      -6.226   6.183 -12.907  0.00  0.00      A     
ATOM   4177  HA  PHE A 270      -5.182   6.461 -12.770  0.00  0.00      A     
ATOM   4178  CB  PHE A 270      -7.099   7.318 -12.345  0.00  0.00      A     
ATOM   4179  HB1 PHE A 270      -6.723   7.566 -11.357  0.00  0.00      A     
ATOM   4180  HB2 PHE A 270      -8.115   6.940 -12.229  0.00  0.00      A     
ATOM   4181  CG  PHE A 270      -7.157   8.601 -13.156  0.00  0.00      A     
ATOM   4182  CD1 PHE A 270      -5.994   9.125 -13.751  0.00  0.00      A     
ATOM   4183  HD1 PHE A 270      -5.039   8.640 -13.605  0.00  0.00      A     
ATOM   4184  CE1 PHE A 270      -6.069  10.272 -14.554  0.00  0.00      A     
ATOM   4185  HE1 PHE A 270      -5.168  10.666 -14.999  0.00  0.00      A     
ATOM   4186  CZ  PHE A 270      -7.303  10.906 -14.769  0.00  0.00      A     
ATOM   4187  HZ  PHE A 270      -7.355  11.786 -15.394  0.00  0.00      A     
ATOM   4188  CE2 PHE A 270      -8.462  10.410 -14.149  0.00  0.00      A     
ATOM   4189  HE2 PHE A 270      -9.411  10.910 -14.296  0.00  0.00      A     
ATOM   4190  CD2 PHE A 270      -8.388   9.260 -13.341  0.00  0.00      A     
ATOM   4191  HD2 PHE A 270      -9.283   8.875 -12.873  0.00  0.00      A     
ATOM   4192  C   PHE A 270      -6.451   4.898 -12.077  0.00  0.00      A     
ATOM   4193  O   PHE A 270      -6.022   4.817 -10.930  0.00  0.00      A     
ATOM   4194  N   PHE A 271      -7.098   3.892 -12.682  0.00  0.00      A     
ATOM   4195  HN  PHE A 271      -7.480   4.093 -13.595  0.00  0.00      A     
ATOM   4196  CA  PHE A 271      -7.453   2.590 -12.108  0.00  0.00      A     
ATOM   4197  HA  PHE A 271      -6.926   2.460 -11.161  0.00  0.00      A     
ATOM   4198  CB  PHE A 271      -8.966   2.581 -11.828  0.00  0.00      A     
ATOM   4199  HB1 PHE A 271      -9.219   1.663 -11.295  0.00  0.00      A     
ATOM   4200  HB2 PHE A 271      -9.500   2.558 -12.779  0.00  0.00      A     
ATOM   4201  CG  PHE A 271      -9.477   3.754 -11.013  0.00  0.00      A     
ATOM   4202  CD1 PHE A 271     -10.081   4.856 -11.649  0.00  0.00      A     
ATOM   4203  HD1 PHE A 271     -10.178   4.876 -12.725  0.00  0.00      A     
ATOM   4204  CE1 PHE A 271     -10.551   5.939 -10.886  0.00  0.00      A     
ATOM   4205  HE1 PHE A 271     -11.001   6.788 -11.377  0.00  0.00      A     
ATOM   4206  CZ  PHE A 271     -10.435   5.917  -9.485  0.00  0.00      A     
ATOM   4207  HZ  PHE A 271     -10.800   6.747  -8.895  0.00  0.00      A     
ATOM   4208  CE2 PHE A 271      -9.836   4.817  -8.849  0.00  0.00      A     
ATOM   4209  HE2 PHE A 271      -9.742   4.802  -7.772  0.00  0.00      A     
ATOM   4210  CD2 PHE A 271      -9.345   3.744  -9.613  0.00  0.00      A     
ATOM   4211  HD2 PHE A 271      -8.862   2.911  -9.127  0.00  0.00      A     
ATOM   4212  C   PHE A 271      -7.060   1.394 -13.009  0.00  0.00      A     
ATOM   4213  O   PHE A 271      -7.459   0.263 -12.720  0.00  0.00      A     
ATOM   4214  N   LYS A 272      -6.280   1.610 -14.091  0.00  0.00      A     
ATOM   4215  HN  LYS A 272      -5.974   2.564 -14.234  0.00  0.00      A     
ATOM   4216  CA  LYS A 272      -5.702   0.554 -14.967  0.00  0.00      A     
ATOM   4217  HA  LYS A 272      -6.520  -0.013 -15.414  0.00  0.00      A     
ATOM   4218  CB  LYS A 272      -4.859   1.157 -16.118  0.00  0.00      A     
ATOM   4219  HB1 LYS A 272      -3.980   0.533 -16.284  0.00  0.00      A     
ATOM   4220  HB2 LYS A 272      -4.508   2.142 -15.822  0.00  0.00      A     
ATOM   4221  CG  LYS A 272      -5.590   1.250 -17.470  0.00  0.00      A     
ATOM   4222  HG1 LYS A 272      -6.527   1.792 -17.356  0.00  0.00      A     
ATOM   4223  HG2 LYS A 272      -5.820   0.243 -17.805  0.00  0.00      A     
ATOM   4224  CD  LYS A 272      -4.715   1.910 -18.551  0.00  0.00      A     
ATOM   4225  HD1 LYS A 272      -3.818   1.304 -18.689  0.00  0.00      A     
ATOM   4226  HD2 LYS A 272      -4.414   2.908 -18.231  0.00  0.00      A     
ATOM   4227  CE  LYS A 272      -5.465   2.019 -19.888  0.00  0.00      A     
ATOM   4228  HE1 LYS A 272      -6.231   2.795 -19.800  0.00  0.00      A     
ATOM   4229  HE2 LYS A 272      -5.961   1.065 -20.095  0.00  0.00      A     
ATOM   4230  NZ  LYS A 272      -4.535   2.341 -21.001  0.00  0.00      A     
ATOM   4231  HZ1 LYS A 272      -4.056   3.224 -20.807  0.00  0.00      A     
ATOM   4232  HZ2 LYS A 272      -5.015   2.457 -21.878  0.00  0.00      A     
ATOM   4233  HZ3 LYS A 272      -3.837   1.609 -21.137  0.00  0.00      A     
ATOM   4234  C   LYS A 272      -4.885  -0.454 -14.144  0.00  0.00      A     
ATOM   4235  O   LYS A 272      -3.714  -0.225 -13.841  0.00  0.00      A     
ATOM   4236  N   GLY A 273      -5.539  -1.536 -13.723  0.00  0.00      A     
ATOM   4237  HN  GLY A 273      -6.517  -1.598 -13.982  0.00  0.00      A     
ATOM   4238  CA  GLY A 273      -4.965  -2.608 -12.901  0.00  0.00      A     
ATOM   4239  HA1 GLY A 273      -3.912  -2.412 -12.702  0.00  0.00      A     
ATOM   4240  HA2 GLY A 273      -5.016  -3.539 -13.461  0.00  0.00      A     
ATOM   4241  C   GLY A 273      -5.644  -2.861 -11.552  0.00  0.00      A     
ATOM   4242  O   GLY A 273      -5.146  -3.711 -10.826  0.00  0.00      A     
ATOM   4243  N   ALA A 274      -6.752  -2.188 -11.214  0.00  0.00      A     
ATOM   4244  HN  ALA A 274      -7.074  -1.494 -11.882  0.00  0.00      A     
ATOM   4245  CA  ALA A 274      -7.376  -2.102  -9.877  0.00  0.00      A     
ATOM   4246  HA  ALA A 274      -6.931  -1.240  -9.381  0.00  0.00      A     
ATOM   4247  CB  ALA A 274      -8.858  -1.761 -10.084  0.00  0.00      A     
ATOM   4248  HB1 ALA A 274      -9.336  -1.593  -9.117  0.00  0.00      A     
ATOM   4249  HB2 ALA A 274      -9.365  -2.576 -10.601  0.00  0.00      A     
ATOM   4250  HB3 ALA A 274      -8.950  -0.850 -10.677  0.00  0.00      A     
ATOM   4251  C   ALA A 274      -7.201  -3.286  -8.885  0.00  0.00      A     
ATOM   4252  O   ALA A 274      -6.843  -3.067  -7.728  0.00  0.00      A     
ATOM   4253  N   TRP A 275      -7.397  -4.546  -9.300  0.00  0.00      A     
ATOM   4254  HN  TRP A 275      -7.670  -4.684 -10.261  0.00  0.00      A     
ATOM   4255  CA  TRP A 275      -7.155  -5.744  -8.461  0.00  0.00      A     
ATOM   4256  HA  TRP A 275      -7.851  -5.738  -7.624  0.00  0.00      A     
ATOM   4257  CB  TRP A 275      -7.431  -7.010  -9.282  0.00  0.00      A     
ATOM   4258  HB1 TRP A 275      -6.832  -7.814  -8.854  0.00  0.00      A     
ATOM   4259  HB2 TRP A 275      -7.077  -6.867 -10.303  0.00  0.00      A     
ATOM   4260  CG  TRP A 275      -8.841  -7.527  -9.336  0.00  0.00      A     
ATOM   4261  CD1 TRP A 275      -9.144  -8.796  -9.693  0.00  0.00      A     
ATOM   4262  HD1 TRP A 275      -8.413  -9.546  -9.977  0.00  0.00      A     
ATOM   4263  NE1 TRP A 275     -10.504  -9.002  -9.595  0.00  0.00      A     
ATOM   4264  HE1 TRP A 275     -10.950  -9.894  -9.762  0.00  0.00      A     
ATOM   4265  CE2 TRP A 275     -11.157  -7.869  -9.168  0.00  0.00      A     
ATOM   4266  CZ2 TRP A 275     -12.508  -7.607  -8.898  0.00  0.00      A     
ATOM   4267  HZ2 TRP A 275     -13.249  -8.382  -9.027  0.00  0.00      A     
ATOM   4268  CH2 TRP A 275     -12.882  -6.328  -8.456  0.00  0.00      A     
ATOM   4269  HH2 TRP A 275     -13.921  -6.104  -8.245  0.00  0.00      A     
ATOM   4270  CZ3 TRP A 275     -11.901  -5.336  -8.291  0.00  0.00      A     
ATOM   4271  HZ3 TRP A 275     -12.193  -4.350  -7.950  0.00  0.00      A     
ATOM   4272  CE3 TRP A 275     -10.547  -5.612  -8.563  0.00  0.00      A     
ATOM   4273  HE3 TRP A 275      -9.823  -4.828  -8.420  0.00  0.00      A     
ATOM   4274  CD2 TRP A 275     -10.126  -6.891  -9.005  0.00  0.00      A     
ATOM   4275  C   TRP A 275      -5.749  -5.811  -7.820  0.00  0.00      A     
ATOM   4276  O   TRP A 275      -5.608  -6.257  -6.683  0.00  0.00      A     
ATOM   4277  N   SER A 276      -4.726  -5.276  -8.489  0.00  0.00      A     
ATOM   4278  HN  SER A 276      -4.931  -4.907  -9.409  0.00  0.00      A     
ATOM   4279  CA  SER A 276      -3.345  -5.118  -7.993  0.00  0.00      A     
ATOM   4280  HA  SER A 276      -3.011  -6.081  -7.606  0.00  0.00      A     
ATOM   4281  CB  SER A 276      -2.406  -4.751  -9.143  0.00  0.00      A     
ATOM   4282  HB1 SER A 276      -1.430  -4.538  -8.722  0.00  0.00      A     
ATOM   4283  HB2 SER A 276      -2.771  -3.867  -9.667  0.00  0.00      A     
ATOM   4284  OG  SER A 276      -2.250  -5.833 -10.041  0.00  0.00      A     
ATOM   4285  HG1 SER A 276      -3.109  -6.049 -10.457  0.00  0.00      A     
ATOM   4286  C   SER A 276      -3.181  -4.114  -6.833  0.00  0.00      A     
ATOM   4287  O   SER A 276      -2.082  -3.952  -6.299  0.00  0.00      A     
ATOM   4288  N   ASN A 277      -4.275  -3.505  -6.361  0.00  0.00      A     
ATOM   4289  HN  ASN A 277      -5.117  -3.573  -6.920  0.00  0.00      A     
ATOM   4290  CA  ASN A 277      -4.416  -3.057  -4.971  0.00  0.00      A     
ATOM   4291  HA  ASN A 277      -3.574  -3.444  -4.396  0.00  0.00      A     
ATOM   4292  CB  ASN A 277      -4.322  -1.520  -4.908  0.00  0.00      A     
ATOM   4293  HB1 ASN A 277      -5.196  -1.075  -5.375  0.00  0.00      A     
ATOM   4294  HB2 ASN A 277      -3.434  -1.183  -5.442  0.00  0.00      A     
ATOM   4295  CG  ASN A 277      -4.270  -1.020  -3.479  0.00  0.00      A     
ATOM   4296  OD1 ASN A 277      -5.143  -1.275  -2.671  0.00  0.00      A     
ATOM   4297  ND2 ASN A 277      -3.243  -0.330  -3.075  0.00  0.00      A     
ATOM   4298 HD21 ASN A 277      -3.240  -0.144  -2.079  0.00  0.00      A     
ATOM   4299 HD22 ASN A 277      -2.543  -0.019  -3.716  0.00  0.00      A     
ATOM   4300  C   ASN A 277      -5.677  -3.636  -4.279  0.00  0.00      A     
ATOM   4301  O   ASN A 277      -5.548  -4.118  -3.154  0.00  0.00      A     
ATOM   4302  N   VAL A 278      -6.852  -3.664  -4.926  0.00  0.00      A     
ATOM   4303  HN  VAL A 278      -6.901  -3.215  -5.836  0.00  0.00      A     
ATOM   4304  CA  VAL A 278      -8.124  -4.123  -4.306  0.00  0.00      A     
ATOM   4305  HA  VAL A 278      -8.295  -3.519  -3.420  0.00  0.00      A     
ATOM   4306  CB  VAL A 278      -9.346  -3.934  -5.235  0.00  0.00      A     
ATOM   4307  HB  VAL A 278      -9.210  -4.547  -6.125  0.00  0.00      A     
ATOM   4308  CG1 VAL A 278     -10.652  -4.346  -4.547  0.00  0.00      A     
ATOM   4309 HG11 VAL A 278     -10.625  -5.391  -4.243  0.00  0.00      A     
ATOM   4310 HG12 VAL A 278     -11.488  -4.215  -5.234  0.00  0.00      A     
ATOM   4311 HG13 VAL A 278     -10.823  -3.726  -3.668  0.00  0.00      A     
ATOM   4312  CG2 VAL A 278      -9.543  -2.483  -5.681  0.00  0.00      A     
ATOM   4313 HG21 VAL A 278      -8.654  -2.102  -6.179  0.00  0.00      A     
ATOM   4314 HG22 VAL A 278      -9.754  -1.854  -4.817  0.00  0.00      A     
ATOM   4315 HG23 VAL A 278     -10.384  -2.418  -6.372  0.00  0.00      A     
ATOM   4316  C   VAL A 278      -8.057  -5.583  -3.847  0.00  0.00      A     
ATOM   4317  O   VAL A 278      -8.129  -5.867  -2.652  0.00  0.00      A     
ATOM   4318  N   LEU A 279      -7.827  -6.512  -4.782  0.00  0.00      A     
ATOM   4319  HN  LEU A 279      -7.743  -6.207  -5.737  0.00  0.00      A     
ATOM   4320  CA  LEU A 279      -7.632  -7.938  -4.497  0.00  0.00      A     
ATOM   4321  HA  LEU A 279      -8.434  -8.248  -3.826  0.00  0.00      A     
ATOM   4322  CB  LEU A 279      -7.753  -8.741  -5.807  0.00  0.00      A     
ATOM   4323  HB1 LEU A 279      -6.927  -8.475  -6.464  0.00  0.00      A     
ATOM   4324  HB2 LEU A 279      -8.680  -8.459  -6.306  0.00  0.00      A     
ATOM   4325  CG  LEU A 279      -7.748 -10.272  -5.629  0.00  0.00      A     
ATOM   4326  HG  LEU A 279      -6.792 -10.585  -5.209  0.00  0.00      A     
ATOM   4327  CD1 LEU A 279      -8.873 -10.774  -4.726  0.00  0.00      A     
ATOM   4328 HD11 LEU A 279      -8.713 -10.443  -3.702  0.00  0.00      A     
ATOM   4329 HD12 LEU A 279      -8.890 -11.864  -4.728  0.00  0.00      A     
ATOM   4330 HD13 LEU A 279      -9.833 -10.399  -5.084  0.00  0.00      A     
ATOM   4331  CD2 LEU A 279      -7.915 -10.938  -6.991  0.00  0.00      A     
ATOM   4332 HD21 LEU A 279      -7.867 -12.021  -6.876  0.00  0.00      A     
ATOM   4333 HD22 LEU A 279      -7.113 -10.622  -7.655  0.00  0.00      A     
ATOM   4334 HD23 LEU A 279      -8.880 -10.666  -7.420  0.00  0.00      A     
ATOM   4335  C   LEU A 279      -6.304  -8.213  -3.771  0.00  0.00      A     
ATOM   4336  O   LEU A 279      -6.265  -9.067  -2.889  0.00  0.00      A     
ATOM   4337  N   ARG A 280      -5.233  -7.448  -4.047  0.00  0.00      A     
ATOM   4338  HN  ARG A 280      -5.317  -6.815  -4.838  0.00  0.00      A     
ATOM   4339  CA  ARG A 280      -3.992  -7.452  -3.231  0.00  0.00      A     
ATOM   4340  HA  ARG A 280      -3.572  -8.457  -3.255  0.00  0.00      A     
ATOM   4341  CB  ARG A 280      -2.951  -6.473  -3.798  0.00  0.00      A     
ATOM   4342  HB1 ARG A 280      -3.216  -5.462  -3.493  0.00  0.00      A     
ATOM   4343  HB2 ARG A 280      -2.961  -6.516  -4.889  0.00  0.00      A     
ATOM   4344  CG  ARG A 280      -1.527  -6.803  -3.310  0.00  0.00      A     
ATOM   4345  HG1 ARG A 280      -1.155  -7.656  -3.873  0.00  0.00      A     
ATOM   4346  HG2 ARG A 280      -1.515  -7.073  -2.256  0.00  0.00      A     
ATOM   4347  CD  ARG A 280      -0.573  -5.628  -3.525  0.00  0.00      A     
ATOM   4348  HD1 ARG A 280      -0.860  -5.136  -4.450  0.00  0.00      A     
ATOM   4349  HD2 ARG A 280       0.442  -6.017  -3.634  0.00  0.00      A     
ATOM   4350  NE  ARG A 280      -0.609  -4.670  -2.402  0.00  0.00      A     
ATOM   4351  HE  ARG A 280      -1.151  -4.908  -1.583  0.00  0.00      A     
ATOM   4352  CZ  ARG A 280       0.031  -3.532  -2.317  0.00  0.00      A     
ATOM   4353  NH1 ARG A 280       0.731  -3.010  -3.258  0.00  0.00      A     
ATOM   4354 HH11 ARG A 280       1.225  -2.165  -3.051  0.00  0.00      A     
ATOM   4355 HH12 ARG A 280       0.765  -3.471  -4.162  0.00  0.00      A     
ATOM   4356  NH2 ARG A 280       0.025  -2.847  -1.238  0.00  0.00      A     
ATOM   4357 HH21 ARG A 280       0.555  -1.990  -1.216  0.00  0.00      A     
ATOM   4358 HH22 ARG A 280      -0.370  -3.238  -0.396  0.00  0.00      A     
ATOM   4359  C   ARG A 280      -4.255  -7.140  -1.753  0.00  0.00      A     
ATOM   4360  O   ARG A 280      -3.543  -7.640  -0.889  0.00  0.00      A     
ATOM   4361  N   GLY A 281      -5.270  -6.336  -1.448  0.00  0.00      A     
ATOM   4362  HN  GLY A 281      -5.752  -5.879  -2.214  0.00  0.00      A     
ATOM   4363  CA  GLY A 281      -5.810  -6.166  -0.100  0.00  0.00      A     
ATOM   4364  HA1 GLY A 281      -6.457  -5.289  -0.077  0.00  0.00      A     
ATOM   4365  HA2 GLY A 281      -5.005  -6.017   0.617  0.00  0.00      A     
ATOM   4366  C   GLY A 281      -6.634  -7.381   0.323  0.00  0.00      A     
ATOM   4367  O   GLY A 281      -6.181  -8.169   1.150  0.00  0.00      A     
ATOM   4368  N   MET A 282      -7.807  -7.546  -0.293  0.00  0.00      A     
ATOM   4369  HN  MET A 282      -8.031  -6.878  -1.026  0.00  0.00      A     
ATOM   4370  CA  MET A 282      -8.872  -8.495   0.089  0.00  0.00      A     
ATOM   4371  HA  MET A 282      -9.130  -8.313   1.133  0.00  0.00      A     
ATOM   4372  CB  MET A 282     -10.120  -8.193  -0.759  0.00  0.00      A     
ATOM   4373  HB1 MET A 282     -10.879  -8.950  -0.568  0.00  0.00      A     
ATOM   4374  HB2 MET A 282      -9.860  -8.236  -1.818  0.00  0.00      A     
ATOM   4375  CG  MET A 282     -10.710  -6.813  -0.437  0.00  0.00      A     
ATOM   4376  HG1 MET A 282      -9.951  -6.054  -0.623  0.00  0.00      A     
ATOM   4377  HG2 MET A 282     -10.971  -6.773   0.621  0.00  0.00      A     
ATOM   4378  SD  MET A 282     -12.173  -6.368  -1.414  0.00  0.00      A     
ATOM   4379  CE  MET A 282     -13.413  -7.450  -0.648  0.00  0.00      A     
ATOM   4380  HE1 MET A 282     -14.387  -7.266  -1.102  0.00  0.00      A     
ATOM   4381  HE2 MET A 282     -13.475  -7.243   0.420  0.00  0.00      A     
ATOM   4382  HE3 MET A 282     -13.144  -8.495  -0.798  0.00  0.00      A     
ATOM   4383  C   MET A 282      -8.531 -10.000   0.012  0.00  0.00      A     
ATOM   4384  O   MET A 282      -9.257 -10.800   0.593  0.00  0.00      A     
ATOM   4385  N   GLY A 283      -7.437 -10.399  -0.645  0.00  0.00      A     
ATOM   4386  HN  GLY A 283      -6.916  -9.691  -1.146  0.00  0.00      A     
ATOM   4387  CA  GLY A 283      -6.968 -11.799  -0.692  0.00  0.00      A     
ATOM   4388  HA1 GLY A 283      -7.494 -12.313  -1.497  0.00  0.00      A     
ATOM   4389  HA2 GLY A 283      -7.219 -12.310   0.239  0.00  0.00      A     
ATOM   4390  C   GLY A 283      -5.462 -11.988  -0.932  0.00  0.00      A     
ATOM   4391  O   GLY A 283      -4.807 -12.720  -0.199  0.00  0.00      A     
ATOM   4392  N   GLY A 284      -4.868 -11.283  -1.899  0.00  0.00      A     
ATOM   4393  HN  GLY A 284      -5.454 -10.660  -2.443  0.00  0.00      A     
ATOM   4394  CA  GLY A 284      -3.460 -11.461  -2.309  0.00  0.00      A     
ATOM   4395  HA1 GLY A 284      -3.225 -10.738  -3.088  0.00  0.00      A     
ATOM   4396  HA2 GLY A 284      -3.342 -12.460  -2.733  0.00  0.00      A     
ATOM   4397  C   GLY A 284      -2.406 -11.309  -1.199  0.00  0.00      A     
ATOM   4398  O   GLY A 284      -1.386 -11.988  -1.223  0.00  0.00      A     
ATOM   4399  N   ALA A 285      -2.646 -10.462  -0.194  0.00  0.00      A     
ATOM   4400  HN  ALA A 285      -3.473  -9.885  -0.244  0.00  0.00      A     
ATOM   4401  CA  ALA A 285      -1.779 -10.330   0.984  0.00  0.00      A     
ATOM   4402  HA  ALA A 285      -0.743 -10.303   0.641  0.00  0.00      A     
ATOM   4403  CB  ALA A 285      -2.082  -8.979   1.647  0.00  0.00      A     
ATOM   4404  HB1 ALA A 285      -3.135  -8.924   1.916  0.00  0.00      A     
ATOM   4405  HB2 ALA A 285      -1.837  -8.170   0.960  0.00  0.00      A     
ATOM   4406  HB3 ALA A 285      -1.477  -8.862   2.547  0.00  0.00      A     
ATOM   4407  C   ALA A 285      -1.847 -11.497   2.005  0.00  0.00      A     
ATOM   4408  O   ALA A 285      -1.092 -11.473   2.976  0.00  0.00      A     
ATOM   4409  N   PHE A 286      -2.701 -12.517   1.826  0.00  0.00      A     
ATOM   4410  HN  PHE A 286      -3.323 -12.504   1.022  0.00  0.00      A     
ATOM   4411  CA  PHE A 286      -2.833 -13.655   2.763  0.00  0.00      A     
ATOM   4412  HA  PHE A 286      -3.020 -13.241   3.754  0.00  0.00      A     
ATOM   4413  CB  PHE A 286      -4.065 -14.495   2.392  0.00  0.00      A     
ATOM   4414  HB1 PHE A 286      -3.825 -15.149   1.552  0.00  0.00      A     
ATOM   4415  HB2 PHE A 286      -4.861 -13.825   2.070  0.00  0.00      A     
ATOM   4416  CG  PHE A 286      -4.626 -15.311   3.542  0.00  0.00      A     
ATOM   4417  CD1 PHE A 286      -5.548 -14.718   4.426  0.00  0.00      A     
ATOM   4418  HD1 PHE A 286      -5.856 -13.694   4.275  0.00  0.00      A     
ATOM   4419  CE1 PHE A 286      -6.068 -15.451   5.506  0.00  0.00      A     
ATOM   4420  HE1 PHE A 286      -6.767 -14.987   6.190  0.00  0.00      A     
ATOM   4421  CZ  PHE A 286      -5.666 -16.783   5.705  0.00  0.00      A     
ATOM   4422  HZ  PHE A 286      -6.048 -17.342   6.548  0.00  0.00      A     
ATOM   4423  CE2 PHE A 286      -4.746 -17.380   4.825  0.00  0.00      A     
ATOM   4424  HE2 PHE A 286      -4.429 -18.402   4.987  0.00  0.00      A     
ATOM   4425  CD2 PHE A 286      -4.231 -16.647   3.740  0.00  0.00      A     
ATOM   4426  HD2 PHE A 286      -3.520 -17.108   3.070  0.00  0.00      A     
ATOM   4427  C   PHE A 286      -1.556 -14.517   2.902  0.00  0.00      A     
ATOM   4428  O   PHE A 286      -1.401 -15.270   3.862  0.00  0.00      A     
ATOM   4429  N   VAL A 287      -0.564 -14.325   2.023  0.00  0.00      A     
ATOM   4430  HN  VAL A 287      -0.765 -13.742   1.224  0.00  0.00      A     
ATOM   4431  CA  VAL A 287       0.843 -14.734   2.256  0.00  0.00      A     
ATOM   4432  HA  VAL A 287       0.876 -15.821   2.271  0.00  0.00      A     
ATOM   4433  CB  VAL A 287       1.785 -14.284   1.125  0.00  0.00      A     
ATOM   4434  HB  VAL A 287       2.816 -14.442   1.442  0.00  0.00      A     
ATOM   4435  CG1 VAL A 287       1.545 -15.124  -0.132  0.00  0.00      A     
ATOM   4436 HG11 VAL A 287       0.521 -15.002  -0.486  0.00  0.00      A     
ATOM   4437 HG12 VAL A 287       1.726 -16.177   0.087  0.00  0.00      A     
ATOM   4438 HG13 VAL A 287       2.229 -14.811  -0.920  0.00  0.00      A     
ATOM   4439  CG2 VAL A 287       1.611 -12.808   0.751  0.00  0.00      A     
ATOM   4440 HG21 VAL A 287       2.406 -12.518   0.065  0.00  0.00      A     
ATOM   4441 HG22 VAL A 287       1.660 -12.190   1.643  0.00  0.00      A     
ATOM   4442 HG23 VAL A 287       0.655 -12.649   0.256  0.00  0.00      A     
ATOM   4443  C   VAL A 287       1.413 -14.287   3.613  0.00  0.00      A     
ATOM   4444  O   VAL A 287       2.139 -15.052   4.237  0.00  0.00      A     
ATOM   4445  N   LEU A 288       0.987 -13.135   4.148  0.00  0.00      A     
ATOM   4446  HN  LEU A 288       0.360 -12.568   3.589  0.00  0.00      A     
ATOM   4447  CA  LEU A 288       1.318 -12.632   5.499  0.00  0.00      A     
ATOM   4448  HA  LEU A 288       2.375 -12.843   5.662  0.00  0.00      A     
ATOM   4449  CB  LEU A 288       1.118 -11.100   5.473  0.00  0.00      A     
ATOM   4450  HB1 LEU A 288       0.051 -10.887   5.407  0.00  0.00      A     
ATOM   4451  HB2 LEU A 288       1.583 -10.725   4.560  0.00  0.00      A     
ATOM   4452  CG  LEU A 288       1.703 -10.295   6.652  0.00  0.00      A     
ATOM   4453  HG  LEU A 288       1.104 -10.454   7.547  0.00  0.00      A     
ATOM   4454  CD1 LEU A 288       3.159 -10.642   6.955  0.00  0.00      A     
ATOM   4455 HD11 LEU A 288       3.741 -10.607   6.038  0.00  0.00      A     
ATOM   4456 HD12 LEU A 288       3.213 -11.644   7.380  0.00  0.00      A     
ATOM   4457 HD13 LEU A 288       3.570  -9.943   7.684  0.00  0.00      A     
ATOM   4458  CD2 LEU A 288       1.656  -8.804   6.312  0.00  0.00      A     
ATOM   4459 HD21 LEU A 288       2.006  -8.226   7.167  0.00  0.00      A     
ATOM   4460 HD22 LEU A 288       0.629  -8.515   6.090  0.00  0.00      A     
ATOM   4461 HD23 LEU A 288       2.290  -8.597   5.451  0.00  0.00      A     
ATOM   4462  C   LEU A 288       0.556 -13.345   6.652  0.00  0.00      A     
ATOM   4463  O   LEU A 288       0.623 -12.945   7.813  0.00  0.00      A     
ATOM   4464  N   VAL A 289      -0.160 -14.424   6.325  0.00  0.00      A     
ATOM   4465  HN  VAL A 289      -0.215 -14.632   5.336  0.00  0.00      A     
ATOM   4466  CA  VAL A 289      -0.855 -15.348   7.247  0.00  0.00      A     
ATOM   4467  HA  VAL A 289      -0.631 -15.072   8.274  0.00  0.00      A     
ATOM   4468  CB  VAL A 289      -2.388 -15.289   7.044  0.00  0.00      A     
ATOM   4469  HB  VAL A 289      -2.636 -15.728   6.081  0.00  0.00      A     
ATOM   4470  CG1 VAL A 289      -3.148 -16.063   8.122  0.00  0.00      A     
ATOM   4471 HG11 VAL A 289      -4.205 -16.101   7.866  0.00  0.00      A     
ATOM   4472 HG12 VAL A 289      -3.056 -15.564   9.083  0.00  0.00      A     
ATOM   4473 HG13 VAL A 289      -2.776 -17.084   8.188  0.00  0.00      A     
ATOM   4474  CG2 VAL A 289      -2.928 -13.853   7.070  0.00  0.00      A     
ATOM   4475 HG21 VAL A 289      -4.016 -13.871   6.997  0.00  0.00      A     
ATOM   4476 HG22 VAL A 289      -2.544 -13.296   6.217  0.00  0.00      A     
ATOM   4477 HG23 VAL A 289      -2.632 -13.358   7.994  0.00  0.00      A     
ATOM   4478  C   VAL A 289      -0.339 -16.778   7.036  0.00  0.00      A     
ATOM   4479  O   VAL A 289       0.067 -17.442   7.987  0.00  0.00      A     
ATOM   4480  N   LEU A 290      -0.221 -17.198   5.771  0.00  0.00      A     
ATOM   4481  HN  LEU A 290      -0.623 -16.600   5.056  0.00  0.00      A     
ATOM   4482  CA  LEU A 290       0.445 -18.431   5.317  0.00  0.00      A     
ATOM   4483  HA  LEU A 290      -0.054 -19.285   5.779  0.00  0.00      A     
ATOM   4484  CB  LEU A 290       0.246 -18.485   3.791  0.00  0.00      A     
ATOM   4485  HB1 LEU A 290       0.822 -17.670   3.358  0.00  0.00      A     
ATOM   4486  HB2 LEU A 290      -0.806 -18.314   3.558  0.00  0.00      A     
ATOM   4487  CG  LEU A 290       0.686 -19.792   3.113  0.00  0.00      A     
ATOM   4488  HG  LEU A 290       1.697 -20.046   3.420  0.00  0.00      A     
ATOM   4489  CD1 LEU A 290      -0.255 -20.947   3.439  0.00  0.00      A     
ATOM   4490 HD11 LEU A 290       0.063 -21.841   2.902  0.00  0.00      A     
ATOM   4491 HD12 LEU A 290      -1.274 -20.700   3.146  0.00  0.00      A     
ATOM   4492 HD13 LEU A 290      -0.225 -21.158   4.506  0.00  0.00      A     
ATOM   4493  CD2 LEU A 290       0.693 -19.593   1.604  0.00  0.00      A     
ATOM   4494 HD21 LEU A 290       1.401 -18.810   1.335  0.00  0.00      A     
ATOM   4495 HD22 LEU A 290      -0.303 -19.317   1.258  0.00  0.00      A     
ATOM   4496 HD23 LEU A 290       1.002 -20.518   1.118  0.00  0.00      A     
ATOM   4497  C   LEU A 290       1.949 -18.527   5.685  0.00  0.00      A     
ATOM   4498  O   LEU A 290       2.471 -19.626   5.877  0.00  0.00      A     
ATOM   4499  N   TYR A 291       2.641 -17.387   5.816  0.00  0.00      A     
ATOM   4500  HN  TYR A 291       2.185 -16.532   5.518  0.00  0.00      A     
ATOM   4501  CA  TYR A 291       4.036 -17.277   6.283  0.00  0.00      A     
ATOM   4502  HA  TYR A 291       4.696 -17.698   5.524  0.00  0.00      A     
ATOM   4503  CB  TYR A 291       4.388 -15.788   6.452  0.00  0.00      A     
ATOM   4504  HB1 TYR A 291       3.585 -15.290   6.999  0.00  0.00      A     
ATOM   4505  HB2 TYR A 291       4.454 -15.323   5.468  0.00  0.00      A     
ATOM   4506  CG  TYR A 291       5.690 -15.552   7.194  0.00  0.00      A     
ATOM   4507  CD1 TYR A 291       6.914 -15.601   6.501  0.00  0.00      A     
ATOM   4508  HD1 TYR A 291       6.918 -15.768   5.433  0.00  0.00      A     
ATOM   4509  CE1 TYR A 291       8.126 -15.465   7.207  0.00  0.00      A     
ATOM   4510  HE1 TYR A 291       9.076 -15.507   6.695  0.00  0.00      A     
ATOM   4511  CZ  TYR A 291       8.112 -15.298   8.606  0.00  0.00      A     
ATOM   4512  OH  TYR A 291       9.281 -15.185   9.284  0.00  0.00      A     
ATOM   4513  HH  TYR A 291       9.119 -15.093  10.226  0.00  0.00      A     
ATOM   4514  CE2 TYR A 291       6.887 -15.262   9.302  0.00  0.00      A     
ATOM   4515  HE2 TYR A 291       6.874 -15.151  10.377  0.00  0.00      A     
ATOM   4516  CD2 TYR A 291       5.677 -15.380   8.593  0.00  0.00      A     
ATOM   4517  HD2 TYR A 291       4.739 -15.376   9.132  0.00  0.00      A     
ATOM   4518  C   TYR A 291       4.324 -18.042   7.589  0.00  0.00      A     
ATOM   4519  O   TYR A 291       5.392 -18.640   7.737  0.00  0.00      A     
ATOM   4520  N   ASP A 292       3.344 -18.096   8.492  0.00  0.00      A     
ATOM   4521  HN  ASP A 292       2.481 -17.624   8.257  0.00  0.00      A     
ATOM   4522  CA  ASP A 292       3.376 -18.830   9.765  0.00  0.00      A     
ATOM   4523  HA  ASP A 292       4.348 -19.308   9.862  0.00  0.00      A     
ATOM   4524  CB  ASP A 292       3.275 -17.819  10.918  0.00  0.00      A     
ATOM   4525  HB1 ASP A 292       2.321 -17.299  10.851  0.00  0.00      A     
ATOM   4526  HB2 ASP A 292       4.062 -17.077  10.785  0.00  0.00      A     
ATOM   4527  CG  ASP A 292       3.448 -18.434  12.313  0.00  0.00      A     
ATOM   4528  OD1 ASP A 292       4.293 -19.352  12.471  0.00  0.00      A     
ATOM   4529  OD2 ASP A 292       2.750 -17.962  13.243  0.00  0.00      A     
ATOM   4530  C   ASP A 292       2.329 -19.971   9.769  0.00  0.00      A     
ATOM   4531  O   ASP A 292       1.561 -20.150  10.715  0.00  0.00      A     
ATOM   4532  N   GLU A 293       2.273 -20.717   8.655  0.00  0.00      A     
ATOM   4533  HN  GLU A 293       2.898 -20.428   7.910  0.00  0.00      A     
ATOM   4534  CA  GLU A 293       1.405 -21.873   8.334  0.00  0.00      A     
ATOM   4535  HA  GLU A 293       1.713 -22.269   7.365  0.00  0.00      A     
ATOM   4536  CB  GLU A 293       1.654 -22.974   9.379  0.00  0.00      A     
ATOM   4537  HB1 GLU A 293       1.454 -22.574  10.371  0.00  0.00      A     
ATOM   4538  HB2 GLU A 293       2.709 -23.246   9.325  0.00  0.00      A     
ATOM   4539  CG  GLU A 293       0.816 -24.246   9.261  0.00  0.00      A     
ATOM   4540  HG1 GLU A 293      -0.242 -23.985   9.264  0.00  0.00      A     
ATOM   4541  HG2 GLU A 293       1.045 -24.753   8.323  0.00  0.00      A     
ATOM   4542  CD  GLU A 293       1.106 -25.173  10.451  0.00  0.00      A     
ATOM   4543  OE1 GLU A 293       0.165 -25.829  10.954  0.00  0.00      A     
ATOM   4544  OE2 GLU A 293       2.279 -25.288  10.884  0.00  0.00      A     
ATOM   4545  C   GLU A 293      -0.083 -21.522   8.178  0.00  0.00      A     
ATOM   4546  O   GLU A 293      -0.666 -21.729   7.117  0.00  0.00      A     
ATOM   4547  N   ILE A 294      -0.669 -20.954   9.229  0.00  0.00      A     
ATOM   4548  HN  ILE A 294      -0.068 -20.850  10.039  0.00  0.00      A     
ATOM   4549  CA  ILE A 294      -2.031 -20.390   9.298  0.00  0.00      A     
ATOM   4550  HA  ILE A 294      -2.324 -20.067   8.298  0.00  0.00      A     
ATOM   4551  CB  ILE A 294      -3.052 -21.453   9.776  0.00  0.00      A     
ATOM   4552  HB  ILE A 294      -4.018 -20.961   9.869  0.00  0.00      A     
ATOM   4553  CG2 ILE A 294      -3.241 -22.561   8.728  0.00  0.00      A     
ATOM   4554 HG21 ILE A 294      -4.112 -23.167   8.972  0.00  0.00      A     
ATOM   4555 HG22 ILE A 294      -2.367 -23.208   8.685  0.00  0.00      A     
ATOM   4556 HG23 ILE A 294      -3.400 -22.117   7.745  0.00  0.00      A     
ATOM   4557  CG1 ILE A 294      -2.682 -22.036  11.159  0.00  0.00      A     
ATOM   4558 HG11 ILE A 294      -2.467 -21.220  11.850  0.00  0.00      A     
ATOM   4559 HG12 ILE A 294      -1.788 -22.655  11.074  0.00  0.00      A     
ATOM   4560  CD  ILE A 294      -3.811 -22.873  11.767  0.00  0.00      A     
ATOM   4561  HD1 ILE A 294      -4.715 -22.273  11.824  0.00  0.00      A     
ATOM   4562  HD2 ILE A 294      -3.995 -23.766  11.171  0.00  0.00      A     
ATOM   4563  HD3 ILE A 294      -3.534 -23.180  12.772  0.00  0.00      A     
ATOM   4564  C   ILE A 294      -2.101 -19.132  10.191  0.00  0.00      A     
ATOM   4565  O   ILE A 294      -3.195 -18.626  10.450  0.00  0.00      A     
ATOM   4566  N   LYS A 295      -0.939 -18.649  10.665  0.00  0.00      A     
ATOM   4567  HN  LYS A 295      -0.109 -19.110  10.310  0.00  0.00      A     
ATOM   4568  CA  LYS A 295      -0.699 -17.578  11.656  0.00  0.00      A     
ATOM   4569  HA  LYS A 295       0.373 -17.395  11.659  0.00  0.00      A     
ATOM   4570  CB  LYS A 295      -1.362 -16.276  11.182  0.00  0.00      A     
ATOM   4571  HB1 LYS A 295      -2.433 -16.301  11.385  0.00  0.00      A     
ATOM   4572  HB2 LYS A 295      -1.202 -16.211  10.110  0.00  0.00      A     
ATOM   4573  CG  LYS A 295      -0.748 -15.023  11.806  0.00  0.00      A     
ATOM   4574  HG1 LYS A 295       0.329 -15.038  11.628  0.00  0.00      A     
ATOM   4575  HG2 LYS A 295      -0.940 -15.034  12.879  0.00  0.00      A     
ATOM   4576  CD  LYS A 295      -1.341 -13.743  11.189  0.00  0.00      A     
ATOM   4577  HD1 LYS A 295      -2.365 -13.606  11.540  0.00  0.00      A     
ATOM   4578  HD2 LYS A 295      -1.359 -13.845  10.104  0.00  0.00      A     
ATOM   4579  CE  LYS A 295      -0.495 -12.507  11.518  0.00  0.00      A     
ATOM   4580  HE1 LYS A 295       0.518 -12.688  11.141  0.00  0.00      A     
ATOM   4581  HE2 LYS A 295      -0.894 -11.637  10.992  0.00  0.00      A     
ATOM   4582  NZ  LYS A 295      -0.429 -12.255  12.976  0.00  0.00      A     
ATOM   4583  HZ1 LYS A 295      -1.262 -11.882  13.393  0.00  0.00      A     
ATOM   4584  HZ2 LYS A 295      -0.158 -13.121  13.457  0.00  0.00      A     
ATOM   4585  HZ3 LYS A 295       0.408 -11.717  13.221  0.00  0.00      A     
ATOM   4586  C   LYS A 295      -1.046 -17.994  13.092  0.00  0.00      A     
ATOM   4587  O   LYS A 295      -2.210 -18.238  13.418  0.00  0.00      A     
ATOM   4588  N   LYS A 296      -0.011 -18.131  13.930  0.00  0.00      A     
ATOM   4589  HN  LYS A 296       0.912 -17.953  13.536  0.00  0.00      A     
ATOM   4590  CA  LYS A 296      -0.073 -18.714  15.291  0.00  0.00      A     
ATOM   4591  HA  LYS A 296      -1.083 -18.599  15.687  0.00  0.00      A     
ATOM   4592  CB  LYS A 296       0.236 -20.217  15.147  0.00  0.00      A     
ATOM   4593  HB1 LYS A 296       1.289 -20.344  14.887  0.00  0.00      A     
ATOM   4594  HB2 LYS A 296      -0.360 -20.618  14.324  0.00  0.00      A     
ATOM   4595  CG  LYS A 296      -0.088 -21.038  16.403  0.00  0.00      A     
ATOM   4596  HG1 LYS A 296      -1.141 -20.901  16.655  0.00  0.00      A     
ATOM   4597  HG2 LYS A 296       0.523 -20.694  17.238  0.00  0.00      A     
ATOM   4598  CD  LYS A 296       0.194 -22.527  16.153  0.00  0.00      A     
ATOM   4599  HD1 LYS A 296       1.243 -22.652  15.890  0.00  0.00      A     
ATOM   4600  HD2 LYS A 296      -0.395 -22.879  15.307  0.00  0.00      A     
ATOM   4601  CE  LYS A 296      -0.101 -23.379  17.393  0.00  0.00      A     
ATOM   4602  HE1 LYS A 296       0.384 -22.920  18.262  0.00  0.00      A     
ATOM   4603  HE2 LYS A 296       0.344 -24.369  17.249  0.00  0.00      A     
ATOM   4604  NZ  LYS A 296      -1.558 -23.522  17.623  0.00  0.00      A     
ATOM   4605  HZ1 LYS A 296      -2.021 -22.629  17.709  0.00  0.00      A     
ATOM   4606  HZ2 LYS A 296      -2.007 -24.017  16.854  0.00  0.00      A     
ATOM   4607  HZ3 LYS A 296      -1.753 -24.016  18.494  0.00  0.00      A     
ATOM   4608  C   LYS A 296       0.845 -18.034  16.325  0.00  0.00      A     
ATOM   4609  O   LYS A 296       0.499 -18.020  17.502  0.00  0.00      A     
ATOM   4610  N   TYR A 297       1.956 -17.439  15.886  0.00  0.00      A     
ATOM   4611  HN  TYR A 297       2.184 -17.588  14.908  0.00  0.00      A     
ATOM   4612  CA  TYR A 297       2.914 -16.678  16.717  0.00  0.00      A     
ATOM   4613  HA  TYR A 297       2.400 -16.317  17.609  0.00  0.00      A     
ATOM   4614  CB  TYR A 297       4.068 -17.589  17.160  0.00  0.00      A     
ATOM   4615  HB1 TYR A 297       4.620 -17.084  17.955  0.00  0.00      A     
ATOM   4616  HB2 TYR A 297       4.756 -17.702  16.321  0.00  0.00      A     
ATOM   4617  CG  TYR A 297       3.690 -18.980  17.631  0.00  0.00      A     
ATOM   4618  CD1 TYR A 297       3.581 -20.010  16.681  0.00  0.00      A     
ATOM   4619  HD1 TYR A 297       3.689 -19.784  15.625  0.00  0.00      A     
ATOM   4620  CE1 TYR A 297       3.383 -21.335  17.099  0.00  0.00      A     
ATOM   4621  HE1 TYR A 297       3.355 -22.120  16.364  0.00  0.00      A     
ATOM   4622  CZ  TYR A 297       3.232 -21.631  18.468  0.00  0.00      A     
ATOM   4623  OH  TYR A 297       3.078 -22.923  18.855  0.00  0.00      A     
ATOM   4624  HH  TYR A 297       3.320 -23.496  18.110  0.00  0.00      A     
ATOM   4625  CE2 TYR A 297       3.281 -20.592  19.419  0.00  0.00      A     
ATOM   4626  HE2 TYR A 297       3.162 -20.827  20.465  0.00  0.00      A     
ATOM   4627  CD2 TYR A 297       3.526 -19.266  19.000  0.00  0.00      A     
ATOM   4628  HD2 TYR A 297       3.595 -18.467  19.727  0.00  0.00      A     
ATOM   4629  C   TYR A 297       3.517 -15.440  16.017  0.00  0.00      A     
ATOM   4630  O   TYR A 297       4.005 -14.532  16.691  0.00  0.00      A     
ATOM   4631  N   THR A 298       3.474 -15.396  14.676  0.00  0.00      A     
ATOM   4632  HN  THR A 298       3.100 -16.219  14.213  0.00  0.00      A     
ATOM   4633  CA  THR A 298       3.505 -14.137  13.877  0.00  0.00      A     
ATOM   4634  HA  THR A 298       4.242 -13.447  14.282  0.00  0.00      A     
ATOM   4635  CB  THR A 298       3.836 -14.414  12.412  0.00  0.00      A     
ATOM   4636  HB  THR A 298       3.075 -15.064  11.978  0.00  0.00      A     
ATOM   4637  CG2 THR A 298       4.014 -13.174  11.538  0.00  0.00      A     
ATOM   4638 HG21 THR A 298       4.693 -12.476  12.027  0.00  0.00      A     
ATOM   4639 HG22 THR A 298       4.427 -13.462  10.573  0.00  0.00      A     
ATOM   4640 HG23 THR A 298       3.052 -12.692  11.375  0.00  0.00      A     
ATOM   4641  OG1 THR A 298       5.068 -15.075  12.409  0.00  0.00      A     
ATOM   4642  HG1 THR A 298       5.055 -15.605  13.213  0.00  0.00      A     
ATOM   4643  C   THR A 298       2.165 -13.416  13.930  0.00  0.00      A     
ATOM   4644  OT1 THR A 298       2.116 -12.180  13.750  0.00  0.00      A     
ATOM   4645  OT2 THR A 298       1.125 -14.099  14.064  0.00  0.00      A     
ATOM   4646  PA  GMP C   1       0.124   7.291  13.649  0.00  0.00      C     
ATOM   4647  O3A GMP C   1       0.597   6.264  14.575  0.00  0.00      C     
ATOM   4648  O1A GMP C   1      -0.738   8.323  14.233  0.00  0.00      C     
ATOM   4649  O2A GMP C   1       1.166   7.853  12.802  0.00  0.00      C     
ATOM   4650  O5' GMP C   1      -0.763   6.580  12.580  0.00  0.00      C     
ATOM   4651  C5' GMP C   1      -2.042   6.047  12.870  0.00  0.00      C     
ATOM   4652  H5' GMP C   1      -1.956   5.212  13.569  0.00  0.00      C     
ATOM   4653 H5'' GMP C   1      -2.636   6.801  13.389  0.00  0.00      C     
ATOM   4654  C4' GMP C   1      -2.719   5.633  11.557  0.00  0.00      C     
ATOM   4655  H4' GMP C   1      -2.314   6.244  10.753  0.00  0.00      C     
ATOM   4656  O4' GMP C   1      -2.476   4.269  11.251  0.00  0.00      C     
ATOM   4657  C1' GMP C   1      -3.534   3.783  10.440  0.00  0.00      C     
ATOM   4658  H1' GMP C   1      -3.193   3.698   9.407  0.00  0.00      C     
ATOM   4659  N9  GMP C   1      -3.904   2.440  10.949  0.00  0.00      C     
ATOM   4660  C8  GMP C   1      -3.578   1.236  10.382  0.00  0.00      C     
ATOM   4661  H8  GMP C   1      -3.075   1.171   9.425  0.00  0.00      C     
ATOM   4662  N7  GMP C   1      -3.884   0.188  11.101  0.00  0.00      C     
ATOM   4663  C5  GMP C   1      -4.530   0.745  12.219  0.00  0.00      C     
ATOM   4664  C6  GMP C   1      -5.167   0.143  13.367  0.00  0.00      C     
ATOM   4665  O6  GMP C   1      -5.323  -1.041  13.661  0.00  0.00      C     
ATOM   4666  N1  GMP C   1      -5.701   1.048  14.252  0.00  0.00      C     
ATOM   4667  H1  GMP C   1      -6.204   0.679  15.026  0.00  0.00      C     
ATOM   4668  N2  GMP C   1      -6.280   3.113  14.920  0.00  0.00      C     
ATOM   4669  H21 GMP C   1      -6.742   2.717  15.710  0.00  0.00      C     
ATOM   4670  H22 GMP C   1      -6.251   4.093  14.718  0.00  0.00      C     
ATOM   4671  C2  GMP C   1      -5.680   2.372  14.045  0.00  0.00      C     
ATOM   4672  N3  GMP C   1      -5.134   2.989  13.015  0.00  0.00      C     
ATOM   4673  C4  GMP C   1      -4.557   2.123  12.124  0.00  0.00      C     
ATOM   4674  C3' GMP C   1      -4.235   5.818  11.550  0.00  0.00      C     
ATOM   4675  H3' GMP C   1      -4.650   5.509  12.510  0.00  0.00      C     
ATOM   4676  O3' GMP C   1      -4.627   7.156  11.226  0.00  0.00      C     
ATOM   4677 H3'' GMP C   1      -4.900   7.608  12.035  0.00  0.00      C     
ATOM   4678  C2' GMP C   1      -4.663   4.820  10.459  0.00  0.00      C     
ATOM   4679 H2'' GMP C   1      -5.626   4.372  10.710  0.00  0.00      C     
ATOM   4680  O2' GMP C   1      -4.703   5.424   9.171  0.00  0.00      C     
ATOM   4681  H2' GMP C   1      -4.999   6.333   9.324  0.00  0.00      C     
END
