# Supplementary material for: Dataset of the AAC2 conformations in the c-, intermediate- and m-states obtained from free-energy simulations
Source: Data Brief. 2016 Apr 13;7:1355–7. doi: 10.1016/j.dib.2016.04.022 (PMC4845157; doi:10.1016/j.dib.2016.04.022)
Supplement: Supplementary file 2 — Supplementary material [file mmc2.zip › AAC_GMP_intermediate_basin_min.pdb]

HEADER The conformation of AAC2 in the intermediate-basin in the presence of GMP
CRYST1    1.000    1.000    1.000  90.00  90.00  90.00 P 1           1
ATOM      1  N   ASP A   3      32.222  -3.825  21.937  0.00  0.00      A     
ATOM      2  HT1 ASP A   3      32.506  -3.281  21.130  0.00  0.00      A     
ATOM      3  HT2 ASP A   3      32.988  -4.437  22.195  0.00  0.00      A     
ATOM      4  HT3 ASP A   3      32.034  -3.196  22.708  0.00  0.00      A     
ATOM      5  CA  ASP A   3      31.017  -4.624  21.624  0.00  0.00      A     
ATOM      6  HA  ASP A   3      31.279  -5.262  20.779  0.00  0.00      A     
ATOM      7  CB  ASP A   3      30.612  -5.526  22.807  0.00  0.00      A     
ATOM      8  HB1 ASP A   3      29.801  -5.061  23.370  0.00  0.00      A     
ATOM      9  HB2 ASP A   3      31.460  -5.652  23.480  0.00  0.00      A     
ATOM     10  CG  ASP A   3      30.199  -6.910  22.309  0.00  0.00      A     
ATOM     11  OD1 ASP A   3      30.902  -7.440  21.417  0.00  0.00      A     
ATOM     12  OD2 ASP A   3      29.132  -7.420  22.708  0.00  0.00      A     
ATOM     13  C   ASP A   3      29.883  -3.719  21.151  0.00  0.00      A     
ATOM     14  O   ASP A   3      29.672  -2.656  21.730  0.00  0.00      A     
ATOM     15  N   ALA A   4      29.192  -4.097  20.074  0.00  0.00      A     
ATOM     16  HN  ALA A   4      29.343  -5.030  19.704  0.00  0.00      A     
ATOM     17  CA  ALA A   4      28.395  -3.192  19.237  0.00  0.00      A     
ATOM     18  HA  ALA A   4      28.303  -2.224  19.728  0.00  0.00      A     
ATOM     19  CB  ALA A   4      29.186  -2.976  17.941  0.00  0.00      A     
ATOM     20  HB1 ALA A   4      30.138  -2.497  18.168  0.00  0.00      A     
ATOM     21  HB2 ALA A   4      28.623  -2.336  17.265  0.00  0.00      A     
ATOM     22  HB3 ALA A   4      29.371  -3.932  17.448  0.00  0.00      A     
ATOM     23  C   ALA A   4      26.961  -3.704  18.967  0.00  0.00      A     
ATOM     24  O   ALA A   4      26.761  -4.661  18.219  0.00  0.00      A     
ATOM     25  N   ALA A   5      25.969  -3.030  19.559  0.00  0.00      A     
ATOM     26  HN  ALA A   5      26.248  -2.249  20.140  0.00  0.00      A     
ATOM     27  CA  ALA A   5      24.559  -3.434  19.653  0.00  0.00      A     
ATOM     28  HA  ALA A   5      24.510  -4.209  20.411  0.00  0.00      A     
ATOM     29  CB  ALA A   5      23.757  -2.250  20.211  0.00  0.00      A     
ATOM     30  HB1 ALA A   5      23.669  -1.465  19.465  0.00  0.00      A     
ATOM     31  HB2 ALA A   5      24.240  -1.861  21.108  0.00  0.00      A     
ATOM     32  HB3 ALA A   5      22.751  -2.563  20.475  0.00  0.00      A     
ATOM     33  C   ALA A   5      23.924  -4.044  18.379  0.00  0.00      A     
ATOM     34  O   ALA A   5      23.539  -3.328  17.450  0.00  0.00      A     
ATOM     35  N   VAL A   6      23.768  -5.371  18.350  0.00  0.00      A     
ATOM     36  HN  VAL A   6      24.204  -5.890  19.112  0.00  0.00      A     
ATOM     37  CA  VAL A   6      23.089  -6.143  17.275  0.00  0.00      A     
ATOM     38  HA  VAL A   6      23.313  -5.664  16.322  0.00  0.00      A     
ATOM     39  CB  VAL A   6      23.649  -7.579  17.184  0.00  0.00      A     
ATOM     40  HB  VAL A   6      23.167  -8.076  16.355  0.00  0.00      A     
ATOM     41  CG1 VAL A   6      25.149  -7.588  16.882  0.00  0.00      A     
ATOM     42 HG11 VAL A   6      25.346  -7.007  15.983  0.00  0.00      A     
ATOM     43 HG12 VAL A   6      25.487  -8.609  16.717  0.00  0.00      A     
ATOM     44 HG13 VAL A   6      25.708  -7.162  17.716  0.00  0.00      A     
ATOM     45  CG2 VAL A   6      23.395  -8.442  18.418  0.00  0.00      A     
ATOM     46 HG21 VAL A   6      22.328  -8.493  18.614  0.00  0.00      A     
ATOM     47 HG22 VAL A   6      23.903  -8.025  19.284  0.00  0.00      A     
ATOM     48 HG23 VAL A   6      23.769  -9.451  18.247  0.00  0.00      A     
ATOM     49  C   VAL A   6      21.546  -6.164  17.371  0.00  0.00      A     
ATOM     50  O   VAL A   6      20.884  -6.947  16.684  0.00  0.00      A     
ATOM     51  N   SER A   7      20.973  -5.331  18.250  0.00  0.00      A     
ATOM     52  HN  SER A   7      21.598  -4.716  18.749  0.00  0.00      A     
ATOM     53  CA  SER A   7      19.564  -5.353  18.708  0.00  0.00      A     
ATOM     54  HA  SER A   7      19.425  -6.307  19.215  0.00  0.00      A     
ATOM     55  CB  SER A   7      19.226  -4.270  19.752  0.00  0.00      A     
ATOM     56  HB1 SER A   7      19.148  -4.753  20.725  0.00  0.00      A     
ATOM     57  HB2 SER A   7      18.248  -3.832  19.540  0.00  0.00      A     
ATOM     58  OG  SER A   7      20.189  -3.229  19.846  0.00  0.00      A     
ATOM     59  HG1 SER A   7      20.258  -2.801  18.959  0.00  0.00      A     
ATOM     60  C   SER A   7      18.492  -5.340  17.623  0.00  0.00      A     
ATOM     61  O   SER A   7      17.789  -6.333  17.507  0.00  0.00      A     
ATOM     62  N   PHE A   8      18.326  -4.282  16.818  0.00  0.00      A     
ATOM     63  HN  PHE A   8      18.953  -3.490  16.913  0.00  0.00      A     
ATOM     64  CA  PHE A   8      17.223  -4.235  15.832  0.00  0.00      A     
ATOM     65  HA  PHE A   8      16.289  -4.370  16.382  0.00  0.00      A     
ATOM     66  CB  PHE A   8      17.132  -2.857  15.147  0.00  0.00      A     
ATOM     67  HB1 PHE A   8      16.991  -2.103  15.923  0.00  0.00      A     
ATOM     68  HB2 PHE A   8      16.229  -2.849  14.536  0.00  0.00      A     
ATOM     69  CG  PHE A   8      18.303  -2.446  14.265  0.00  0.00      A     
ATOM     70  CD1 PHE A   8      18.579  -3.132  13.065  0.00  0.00      A     
ATOM     71  HD1 PHE A   8      17.939  -3.937  12.733  0.00  0.00      A     
ATOM     72  CE1 PHE A   8      19.702  -2.794  12.290  0.00  0.00      A     
ATOM     73  HE1 PHE A   8      19.919  -3.346  11.384  0.00  0.00      A     
ATOM     74  CZ  PHE A   8      20.516  -1.715  12.669  0.00  0.00      A     
ATOM     75  HZ  PHE A   8      21.365  -1.434  12.059  0.00  0.00      A     
ATOM     76  CE2 PHE A   8      20.209  -0.984  13.829  0.00  0.00      A     
ATOM     77  HE2 PHE A   8      20.820  -0.136  14.107  0.00  0.00      A     
ATOM     78  CD2 PHE A   8      19.113  -1.354  14.630  0.00  0.00      A     
ATOM     79  HD2 PHE A   8      18.902  -0.795  15.532  0.00  0.00      A     
ATOM     80  C   PHE A   8      17.253  -5.388  14.808  0.00  0.00      A     
ATOM     81  O   PHE A   8      16.207  -5.831  14.340  0.00  0.00      A     
ATOM     82  N   ALA A   9      18.444  -5.906  14.494  0.00  0.00      A     
ATOM     83  HN  ALA A   9      19.266  -5.483  14.905  0.00  0.00      A     
ATOM     84  CA  ALA A   9      18.624  -7.059  13.614  0.00  0.00      A     
ATOM     85  HA  ALA A   9      17.934  -6.985  12.775  0.00  0.00      A     
ATOM     86  CB  ALA A   9      20.059  -7.000  13.089  0.00  0.00      A     
ATOM     87  HB1 ALA A   9      20.760  -7.024  13.921  0.00  0.00      A     
ATOM     88  HB2 ALA A   9      20.205  -6.076  12.530  0.00  0.00      A     
ATOM     89  HB3 ALA A   9      20.244  -7.847  12.431  0.00  0.00      A     
ATOM     90  C   ALA A   9      18.319  -8.404  14.294  0.00  0.00      A     
ATOM     91  O   ALA A   9      17.809  -9.323  13.649  0.00  0.00      A     
ATOM     92  N   LYS A  10      18.580  -8.522  15.604  0.00  0.00      A     
ATOM     93  HN  LYS A  10      19.011  -7.733  16.077  0.00  0.00      A     
ATOM     94  CA  LYS A  10      18.051  -9.626  16.421  0.00  0.00      A     
ATOM     95  HA  LYS A  10      18.212 -10.568  15.895  0.00  0.00      A     
ATOM     96  CB  LYS A  10      18.755  -9.698  17.779  0.00  0.00      A     
ATOM     97  HB1 LYS A  10      18.111 -10.261  18.449  0.00  0.00      A     
ATOM     98  HB2 LYS A  10      18.891  -8.701  18.202  0.00  0.00      A     
ATOM     99  CG  LYS A  10      20.106 -10.417  17.672  0.00  0.00      A     
ATOM    100  HG1 LYS A  10      20.833  -9.738  17.229  0.00  0.00      A     
ATOM    101  HG2 LYS A  10      20.018 -11.287  17.021  0.00  0.00      A     
ATOM    102  CD  LYS A  10      20.614 -10.873  19.046  0.00  0.00      A     
ATOM    103  HD1 LYS A  10      20.689  -9.999  19.694  0.00  0.00      A     
ATOM    104  HD2 LYS A  10      21.616 -11.284  18.925  0.00  0.00      A     
ATOM    105  CE  LYS A  10      19.720 -11.910  19.747  0.00  0.00      A     
ATOM    106  HE1 LYS A  10      18.759 -11.449  19.987  0.00  0.00      A     
ATOM    107  HE2 LYS A  10      20.193 -12.186  20.695  0.00  0.00      A     
ATOM    108  NZ  LYS A  10      19.497 -13.128  18.930  0.00  0.00      A     
ATOM    109  HZ1 LYS A  10      20.383 -13.573  18.698  0.00  0.00      A     
ATOM    110  HZ2 LYS A  10      18.963 -12.935  18.083  0.00  0.00      A     
ATOM    111  HZ3 LYS A  10      18.954 -13.807  19.456  0.00  0.00      A     
ATOM    112  C   LYS A  10      16.539  -9.551  16.623  0.00  0.00      A     
ATOM    113  O   LYS A  10      15.892 -10.576  16.478  0.00  0.00      A     
ATOM    114  N   ASP A  11      15.986  -8.371  16.884  0.00  0.00      A     
ATOM    115  HN  ASP A  11      16.622  -7.599  17.037  0.00  0.00      A     
ATOM    116  CA  ASP A  11      14.551  -8.117  17.093  0.00  0.00      A     
ATOM    117  HA  ASP A  11      14.202  -8.755  17.906  0.00  0.00      A     
ATOM    118  CB  ASP A  11      14.388  -6.646  17.522  0.00  0.00      A     
ATOM    119  HB1 ASP A  11      14.420  -5.992  16.649  0.00  0.00      A     
ATOM    120  HB2 ASP A  11      15.217  -6.369  18.176  0.00  0.00      A     
ATOM    121  CG  ASP A  11      13.090  -6.422  18.292  0.00  0.00      A     
ATOM    122  OD1 ASP A  11      12.002  -6.551  17.698  0.00  0.00      A     
ATOM    123  OD2 ASP A  11      13.165  -6.223  19.526  0.00  0.00      A     
ATOM    124  C   ASP A  11      13.700  -8.444  15.847  0.00  0.00      A     
ATOM    125  O   ASP A  11      12.776  -9.261  15.899  0.00  0.00      A     
ATOM    126  N   PHE A  12      14.089  -7.920  14.678  0.00  0.00      A     
ATOM    127  HN  PHE A  12      14.838  -7.235  14.672  0.00  0.00      A     
ATOM    128  CA  PHE A  12      13.447  -8.282  13.409  0.00  0.00      A     
ATOM    129  HA  PHE A  12      12.383  -8.074  13.513  0.00  0.00      A     
ATOM    130  CB  PHE A  12      13.985  -7.397  12.279  0.00  0.00      A     
ATOM    131  HB1 PHE A  12      14.994  -7.714  12.010  0.00  0.00      A     
ATOM    132  HB2 PHE A  12      14.045  -6.367  12.635  0.00  0.00      A     
ATOM    133  CG  PHE A  12      13.090  -7.415  11.055  0.00  0.00      A     
ATOM    134  CD1 PHE A  12      13.358  -8.289   9.985  0.00  0.00      A     
ATOM    135  HD1 PHE A  12      14.228  -8.929  10.016  0.00  0.00      A     
ATOM    136  CE1 PHE A  12      12.482  -8.345   8.886  0.00  0.00      A     
ATOM    137  HE1 PHE A  12      12.685  -9.022   8.070  0.00  0.00      A     
ATOM    138  CZ  PHE A  12      11.334  -7.532   8.858  0.00  0.00      A     
ATOM    139  HZ  PHE A  12      10.651  -7.582   8.025  0.00  0.00      A     
ATOM    140  CE2 PHE A  12      11.068  -6.653   9.921  0.00  0.00      A     
ATOM    141  HE2 PHE A  12      10.174  -6.042   9.911  0.00  0.00      A     
ATOM    142  CD2 PHE A  12      11.949  -6.590  11.015  0.00  0.00      A     
ATOM    143  HD2 PHE A  12      11.730  -5.927  11.840  0.00  0.00      A     
ATOM    144  C   PHE A  12      13.569  -9.782  13.074  0.00  0.00      A     
ATOM    145  O   PHE A  12      12.647 -10.364  12.512  0.00  0.00      A     
ATOM    146  N   LEU A  13      14.648 -10.453  13.485  0.00  0.00      A     
ATOM    147  HN  LEU A  13      15.394  -9.931  13.924  0.00  0.00      A     
ATOM    148  CA  LEU A  13      14.791 -11.912  13.369  0.00  0.00      A     
ATOM    149  HA  LEU A  13      14.293 -12.221  12.450  0.00  0.00      A     
ATOM    150  CB  LEU A  13      16.295 -12.203  13.222  0.00  0.00      A     
ATOM    151  HB1 LEU A  13      16.776 -12.044  14.188  0.00  0.00      A     
ATOM    152  HB2 LEU A  13      16.714 -11.483  12.517  0.00  0.00      A     
ATOM    153  CG  LEU A  13      16.659 -13.605  12.708  0.00  0.00      A     
ATOM    154  HG  LEU A  13      16.293 -14.357  13.397  0.00  0.00      A     
ATOM    155  CD1 LEU A  13      16.100 -13.898  11.318  0.00  0.00      A     
ATOM    156 HD11 LEU A  13      16.462 -14.867  10.984  0.00  0.00      A     
ATOM    157 HD12 LEU A  13      16.408 -13.126  10.613  0.00  0.00      A     
ATOM    158 HD13 LEU A  13      15.014 -13.954  11.362  0.00  0.00      A     
ATOM    159  CD2 LEU A  13      18.179 -13.708  12.628  0.00  0.00      A     
ATOM    160 HD21 LEU A  13      18.462 -14.707  12.302  0.00  0.00      A     
ATOM    161 HD22 LEU A  13      18.611 -13.534  13.613  0.00  0.00      A     
ATOM    162 HD23 LEU A  13      18.564 -12.982  11.913  0.00  0.00      A     
ATOM    163  C   LEU A  13      14.111 -12.710  14.513  0.00  0.00      A     
ATOM    164  O   LEU A  13      13.871 -13.908  14.377  0.00  0.00      A     
ATOM    165  N   ALA A  14      13.758 -12.078  15.633  0.00  0.00      A     
ATOM    166  HN  ALA A  14      14.065 -11.118  15.742  0.00  0.00      A     
ATOM    167  CA  ALA A  14      13.007 -12.655  16.758  0.00  0.00      A     
ATOM    168  HA  ALA A  14      13.229 -13.720  16.833  0.00  0.00      A     
ATOM    169  CB  ALA A  14      13.499 -11.994  18.051  0.00  0.00      A     
ATOM    170  HB1 ALA A  14      14.572 -12.151  18.166  0.00  0.00      A     
ATOM    171  HB2 ALA A  14      12.995 -12.442  18.904  0.00  0.00      A     
ATOM    172  HB3 ALA A  14      13.288 -10.925  18.035  0.00  0.00      A     
ATOM    173  C   ALA A  14      11.473 -12.527  16.604  0.00  0.00      A     
ATOM    174  O   ALA A  14      10.718 -13.164  17.346  0.00  0.00      A     
ATOM    175  N   GLY A  15      11.007 -11.753  15.616  0.00  0.00      A     
ATOM    176  HN  GLY A  15      11.689 -11.182  15.133  0.00  0.00      A     
ATOM    177  CA  GLY A  15       9.603 -11.712  15.187  0.00  0.00      A     
ATOM    178  HA1 GLY A  15       9.030 -11.149  15.923  0.00  0.00      A     
ATOM    179  HA2 GLY A  15       9.212 -12.729  15.155  0.00  0.00      A     
ATOM    180  C   GLY A  15       9.341 -11.074  13.817  0.00  0.00      A     
ATOM    181  O   GLY A  15       8.623 -11.666  13.019  0.00  0.00      A     
ATOM    182  N   GLY A  16       9.938  -9.916  13.515  0.00  0.00      A     
ATOM    183  HN  GLY A  16      10.527  -9.503  14.224  0.00  0.00      A     
ATOM    184  CA  GLY A  16       9.696  -9.127  12.283  0.00  0.00      A     
ATOM    185  HA1 GLY A  16      10.503  -8.409  12.181  0.00  0.00      A     
ATOM    186  HA2 GLY A  16       8.774  -8.563  12.396  0.00  0.00      A     
ATOM    187  C   GLY A  16       9.614  -9.900  10.953  0.00  0.00      A     
ATOM    188  O   GLY A  16       8.685  -9.702  10.167  0.00  0.00      A     
ATOM    189  N   VAL A  17      10.530 -10.848  10.724  0.00  0.00      A     
ATOM    190  HN  VAL A  17      11.279 -10.915  11.407  0.00  0.00      A     
ATOM    191  CA  VAL A  17      10.555 -11.757   9.552  0.00  0.00      A     
ATOM    192  HA  VAL A  17      10.698 -11.141   8.667  0.00  0.00      A     
ATOM    193  CB  VAL A  17      11.720 -12.767   9.593  0.00  0.00      A     
ATOM    194  HB  VAL A  17      11.592 -13.466   8.766  0.00  0.00      A     
ATOM    195  CG1 VAL A  17      13.064 -12.069   9.377  0.00  0.00      A     
ATOM    196 HG11 VAL A  17      13.269 -11.382  10.196  0.00  0.00      A     
ATOM    197 HG12 VAL A  17      13.039 -11.514   8.440  0.00  0.00      A     
ATOM    198 HG13 VAL A  17      13.858 -12.815   9.329  0.00  0.00      A     
ATOM    199  CG2 VAL A  17      11.777 -13.582  10.890  0.00  0.00      A     
ATOM    200 HG21 VAL A  17      10.842 -14.118  11.045  0.00  0.00      A     
ATOM    201 HG22 VAL A  17      11.966 -12.934  11.745  0.00  0.00      A     
ATOM    202 HG23 VAL A  17      12.581 -14.315  10.823  0.00  0.00      A     
ATOM    203  C   VAL A  17       9.257 -12.534   9.309  0.00  0.00      A     
ATOM    204  O   VAL A  17       8.956 -12.862   8.160  0.00  0.00      A     
ATOM    205  N   ALA A  18       8.445 -12.786  10.340  0.00  0.00      A     
ATOM    206  HN  ALA A  18       8.719 -12.450  11.258  0.00  0.00      A     
ATOM    207  CA  ALA A  18       7.125 -13.416  10.223  0.00  0.00      A     
ATOM    208  HA  ALA A  18       7.249 -14.414   9.806  0.00  0.00      A     
ATOM    209  CB  ALA A  18       6.559 -13.582  11.632  0.00  0.00      A     
ATOM    210  HB1 ALA A  18       6.408 -12.601  12.067  0.00  0.00      A     
ATOM    211  HB2 ALA A  18       7.252 -14.151  12.253  0.00  0.00      A     
ATOM    212  HB3 ALA A  18       5.602 -14.098  11.606  0.00  0.00      A     
ATOM    213  C   ALA A  18       6.150 -12.658   9.293  0.00  0.00      A     
ATOM    214  O   ALA A  18       5.295 -13.293   8.670  0.00  0.00      A     
ATOM    215  N   ALA A  19       6.346 -11.346   9.087  0.00  0.00      A     
ATOM    216  HN  ALA A  19       7.074 -10.885   9.627  0.00  0.00      A     
ATOM    217  CA  ALA A  19       5.670 -10.534   8.062  0.00  0.00      A     
ATOM    218  HA  ALA A  19       4.602 -10.638   8.227  0.00  0.00      A     
ATOM    219  CB  ALA A  19       6.034  -9.064   8.303  0.00  0.00      A     
ATOM    220  HB1 ALA A  19       5.760  -8.784   9.320  0.00  0.00      A     
ATOM    221  HB2 ALA A  19       5.490  -8.424   7.609  0.00  0.00      A     
ATOM    222  HB3 ALA A  19       7.103  -8.911   8.171  0.00  0.00      A     
ATOM    223  C   ALA A  19       5.902 -10.977   6.591  0.00  0.00      A     
ATOM    224  O   ALA A  19       5.282 -10.429   5.675  0.00  0.00      A     
ATOM    225  N   ALA A  20       6.728 -12.010   6.387  0.00  0.00      A     
ATOM    226  HN  ALA A  20       7.296 -12.285   7.178  0.00  0.00      A     
ATOM    227  CA  ALA A  20       6.770 -12.874   5.203  0.00  0.00      A     
ATOM    228  HA  ALA A  20       5.878 -12.718   4.597  0.00  0.00      A     
ATOM    229  CB  ALA A  20       7.978 -12.473   4.361  0.00  0.00      A     
ATOM    230  HB1 ALA A  20       8.026 -13.107   3.476  0.00  0.00      A     
ATOM    231  HB2 ALA A  20       8.895 -12.593   4.939  0.00  0.00      A     
ATOM    232  HB3 ALA A  20       7.875 -11.434   4.050  0.00  0.00      A     
ATOM    233  C   ALA A  20       6.845 -14.375   5.570  0.00  0.00      A     
ATOM    234  O   ALA A  20       6.010 -15.172   5.144  0.00  0.00      A     
ATOM    235  N   ILE A  21       7.814 -14.775   6.404  0.00  0.00      A     
ATOM    236  HN  ILE A  21       8.433 -14.066   6.787  0.00  0.00      A     
ATOM    237  CA  ILE A  21       8.130 -16.192   6.700  0.00  0.00      A     
ATOM    238  HA  ILE A  21       8.104 -16.703   5.737  0.00  0.00      A     
ATOM    239  CB  ILE A  21       9.579 -16.306   7.235  0.00  0.00      A     
ATOM    240  HB  ILE A  21      10.155 -15.490   6.793  0.00  0.00      A     
ATOM    241  CG2 ILE A  21       9.667 -16.170   8.762  0.00  0.00      A     
ATOM    242 HG21 ILE A  21       9.120 -15.298   9.098  0.00  0.00      A     
ATOM    243 HG22 ILE A  21      10.707 -16.062   9.072  0.00  0.00      A     
ATOM    244 HG23 ILE A  21       9.254 -17.055   9.246  0.00  0.00      A     
ATOM    245  CG1 ILE A  21      10.238 -17.620   6.773  0.00  0.00      A     
ATOM    246 HG11 ILE A  21       9.957 -17.825   5.740  0.00  0.00      A     
ATOM    247 HG12 ILE A  21       9.881 -18.442   7.395  0.00  0.00      A     
ATOM    248  CD  ILE A  21      11.771 -17.581   6.825  0.00  0.00      A     
ATOM    249  HD1 ILE A  21      12.145 -16.820   6.140  0.00  0.00      A     
ATOM    250  HD2 ILE A  21      12.164 -18.553   6.527  0.00  0.00      A     
ATOM    251  HD3 ILE A  21      12.118 -17.358   7.831  0.00  0.00      A     
ATOM    252  C   ILE A  21       7.081 -16.934   7.557  0.00  0.00      A     
ATOM    253  O   ILE A  21       7.154 -18.153   7.706  0.00  0.00      A     
ATOM    254  N   SER A  22       6.049 -16.221   8.025  0.00  0.00      A     
ATOM    255  HN  SER A  22       6.107 -15.222   7.911  0.00  0.00      A     
ATOM    256  CA  SER A  22       4.805 -16.793   8.592  0.00  0.00      A     
ATOM    257  HA  SER A  22       4.789 -17.859   8.373  0.00  0.00      A     
ATOM    258  CB  SER A  22       4.754 -16.650  10.113  0.00  0.00      A     
ATOM    259  HB1 SER A  22       3.861 -17.148  10.492  0.00  0.00      A     
ATOM    260  HB2 SER A  22       4.706 -15.595  10.375  0.00  0.00      A     
ATOM    261  OG  SER A  22       5.897 -17.244  10.694  0.00  0.00      A     
ATOM    262  HG1 SER A  22       5.895 -18.181  10.406  0.00  0.00      A     
ATOM    263  C   SER A  22       3.516 -16.226   7.980  0.00  0.00      A     
ATOM    264  O   SER A  22       2.473 -16.878   8.030  0.00  0.00      A     
ATOM    265  N   LYS A  23       3.583 -15.084   7.272  0.00  0.00      A     
ATOM    266  HN  LYS A  23       4.422 -14.527   7.377  0.00  0.00      A     
ATOM    267  CA  LYS A  23       2.585 -14.652   6.263  0.00  0.00      A     
ATOM    268  HA  LYS A  23       1.648 -14.446   6.777  0.00  0.00      A     
ATOM    269  CB  LYS A  23       3.059 -13.353   5.594  0.00  0.00      A     
ATOM    270  HB1 LYS A  23       3.976 -13.556   5.055  0.00  0.00      A     
ATOM    271  HB2 LYS A  23       3.284 -12.619   6.366  0.00  0.00      A     
ATOM    272  CG  LYS A  23       2.032 -12.778   4.603  0.00  0.00      A     
ATOM    273  HG1 LYS A  23       1.049 -12.738   5.070  0.00  0.00      A     
ATOM    274  HG2 LYS A  23       1.973 -13.443   3.745  0.00  0.00      A     
ATOM    275  CD  LYS A  23       2.413 -11.386   4.079  0.00  0.00      A     
ATOM    276  HD1 LYS A  23       1.785 -11.145   3.219  0.00  0.00      A     
ATOM    277  HD2 LYS A  23       3.449 -11.407   3.737  0.00  0.00      A     
ATOM    278  CE  LYS A  23       2.254 -10.291   5.138  0.00  0.00      A     
ATOM    279  HE1 LYS A  23       2.668  -9.367   4.733  0.00  0.00      A     
ATOM    280  HE2 LYS A  23       2.838 -10.566   6.021  0.00  0.00      A     
ATOM    281  NZ  LYS A  23       0.832 -10.075   5.491  0.00  0.00      A     
ATOM    282  HZ1 LYS A  23       0.336  -9.720   4.677  0.00  0.00      A     
ATOM    283  HZ2 LYS A  23       0.680  -9.380   6.229  0.00  0.00      A     
ATOM    284  HZ3 LYS A  23       0.383 -10.918   5.808  0.00  0.00      A     
ATOM    285  C   LYS A  23       2.260 -15.743   5.229  0.00  0.00      A     
ATOM    286  O   LYS A  23       1.151 -15.769   4.702  0.00  0.00      A     
ATOM    287  N   THR A  24       3.157 -16.716   5.052  0.00  0.00      A     
ATOM    288  HN  THR A  24       4.085 -16.541   5.416  0.00  0.00      A     
ATOM    289  CA  THR A  24       2.910 -18.059   4.475  0.00  0.00      A     
ATOM    290  HA  THR A  24       3.022 -17.988   3.399  0.00  0.00      A     
ATOM    291  CB  THR A  24       3.958 -19.070   4.960  0.00  0.00      A     
ATOM    292  HB  THR A  24       3.797 -19.286   6.016  0.00  0.00      A     
ATOM    293  CG2 THR A  24       3.954 -20.372   4.163  0.00  0.00      A     
ATOM    294 HG21 THR A  24       4.101 -20.162   3.103  0.00  0.00      A     
ATOM    295 HG22 THR A  24       3.006 -20.894   4.297  0.00  0.00      A     
ATOM    296 HG23 THR A  24       4.754 -21.023   4.515  0.00  0.00      A     
ATOM    297  OG1 THR A  24       5.241 -18.524   4.803  0.00  0.00      A     
ATOM    298  HG1 THR A  24       5.844 -19.102   5.303  0.00  0.00      A     
ATOM    299  C   THR A  24       1.522 -18.643   4.770  0.00  0.00      A     
ATOM    300  O   THR A  24       0.856 -19.093   3.843  0.00  0.00      A     
ATOM    301  N   ALA A  25       1.035 -18.570   6.014  0.00  0.00      A     
ATOM    302  HN  ALA A  25       1.621 -18.177   6.744  0.00  0.00      A     
ATOM    303  CA  ALA A  25      -0.299 -19.051   6.404  0.00  0.00      A     
ATOM    304  HA  ALA A  25      -0.402 -20.090   6.084  0.00  0.00      A     
ATOM    305  CB  ALA A  25      -0.354 -19.012   7.938  0.00  0.00      A     
ATOM    306  HB1 ALA A  25      -0.267 -17.984   8.292  0.00  0.00      A     
ATOM    307  HB2 ALA A  25       0.464 -19.595   8.359  0.00  0.00      A     
ATOM    308  HB3 ALA A  25      -1.299 -19.436   8.283  0.00  0.00      A     
ATOM    309  C   ALA A  25      -1.502 -18.274   5.805  0.00  0.00      A     
ATOM    310  O   ALA A  25      -2.597 -18.827   5.694  0.00  0.00      A     
ATOM    311  N   VAL A  26      -1.319 -16.998   5.432  0.00  0.00      A     
ATOM    312  HN  VAL A  26      -0.369 -16.648   5.472  0.00  0.00      A     
ATOM    313  CA  VAL A  26      -2.412 -16.009   5.226  0.00  0.00      A     
ATOM    314  HA  VAL A  26      -3.350 -16.553   5.117  0.00  0.00      A     
ATOM    315  CB  VAL A  26      -2.592 -15.072   6.441  0.00  0.00      A     
ATOM    316  HB  VAL A  26      -3.360 -14.337   6.202  0.00  0.00      A     
ATOM    317  CG1 VAL A  26      -3.074 -15.830   7.680  0.00  0.00      A     
ATOM    318 HG11 VAL A  26      -3.987 -16.377   7.444  0.00  0.00      A     
ATOM    319 HG12 VAL A  26      -3.286 -15.122   8.481  0.00  0.00      A     
ATOM    320 HG13 VAL A  26      -2.314 -16.533   8.019  0.00  0.00      A     
ATOM    321  CG2 VAL A  26      -1.304 -14.323   6.803  0.00  0.00      A     
ATOM    322 HG21 VAL A  26      -1.506 -13.636   7.625  0.00  0.00      A     
ATOM    323 HG22 VAL A  26      -0.962 -13.743   5.948  0.00  0.00      A     
ATOM    324 HG23 VAL A  26      -0.533 -15.027   7.109  0.00  0.00      A     
ATOM    325  C   VAL A  26      -2.324 -15.145   3.962  0.00  0.00      A     
ATOM    326  O   VAL A  26      -3.329 -14.545   3.594  0.00  0.00      A     
ATOM    327  N   ALA A  27      -1.207 -15.118   3.224  0.00  0.00      A     
ATOM    328  HN  ALA A  27      -0.375 -15.563   3.591  0.00  0.00      A     
ATOM    329  CA  ALA A  27      -1.137 -14.466   1.902  0.00  0.00      A     
ATOM    330  HA  ALA A  27      -1.184 -13.391   2.070  0.00  0.00      A     
ATOM    331  CB  ALA A  27       0.236 -14.723   1.262  0.00  0.00      A     
ATOM    332  HB1 ALA A  27       1.027 -14.430   1.949  0.00  0.00      A     
ATOM    333  HB2 ALA A  27       0.330 -14.124   0.355  0.00  0.00      A     
ATOM    334  HB3 ALA A  27       0.362 -15.770   1.003  0.00  0.00      A     
ATOM    335  C   ALA A  27      -2.327 -14.802   0.953  0.00  0.00      A     
ATOM    336  O   ALA A  27      -2.872 -13.876   0.344  0.00  0.00      A     
ATOM    337  N   PRO A  28      -2.827 -16.060   0.881  0.00  0.00      A     
ATOM    338  CD  PRO A  28      -2.189 -17.272   1.384  0.00  0.00      A     
ATOM    339  HD1 PRO A  28      -2.514 -17.462   2.408  0.00  0.00      A     
ATOM    340  HD2 PRO A  28      -1.104 -17.231   1.339  0.00  0.00      A     
ATOM    341  CG  PRO A  28      -2.688 -18.389   0.486  0.00  0.00      A     
ATOM    342  HG1 PRO A  28      -2.123 -18.398  -0.447  0.00  0.00      A     
ATOM    343  HG2 PRO A  28      -2.638 -19.352   0.989  0.00  0.00      A     
ATOM    344  CB  PRO A  28      -4.124 -17.967   0.219  0.00  0.00      A     
ATOM    345  HB1 PRO A  28      -4.492 -18.378  -0.720  0.00  0.00      A     
ATOM    346  HB2 PRO A  28      -4.744 -18.286   1.058  0.00  0.00      A     
ATOM    347  CA  PRO A  28      -4.057 -16.439   0.159  0.00  0.00      A     
ATOM    348  HA  PRO A  28      -3.926 -16.153  -0.880  0.00  0.00      A     
ATOM    349  C   PRO A  28      -5.398 -15.824   0.619  0.00  0.00      A     
ATOM    350  O   PRO A  28      -6.433 -16.161   0.049  0.00  0.00      A     
ATOM    351  N   ILE A  29      -5.407 -14.936   1.620  0.00  0.00      A     
ATOM    352  HN  ILE A  29      -4.546 -14.825   2.144  0.00  0.00      A     
ATOM    353  CA  ILE A  29      -6.549 -14.071   2.020  0.00  0.00      A     
ATOM    354  HA  ILE A  29      -7.262 -14.046   1.196  0.00  0.00      A     
ATOM    355  CB  ILE A  29      -7.297 -14.629   3.259  0.00  0.00      A     
ATOM    356  HB  ILE A  29      -8.077 -13.914   3.527  0.00  0.00      A     
ATOM    357  CG2 ILE A  29      -8.011 -15.944   2.912  0.00  0.00      A     
ATOM    358 HG21 ILE A  29      -8.539 -15.848   1.963  0.00  0.00      A     
ATOM    359 HG22 ILE A  29      -8.741 -16.193   3.681  0.00  0.00      A     
ATOM    360 HG23 ILE A  29      -7.284 -16.750   2.837  0.00  0.00      A     
ATOM    361  CG1 ILE A  29      -6.370 -14.804   4.482  0.00  0.00      A     
ATOM    362 HG11 ILE A  29      -5.891 -13.850   4.705  0.00  0.00      A     
ATOM    363 HG12 ILE A  29      -5.597 -15.536   4.253  0.00  0.00      A     
ATOM    364  CD  ILE A  29      -7.096 -15.277   5.745  0.00  0.00      A     
ATOM    365  HD1 ILE A  29      -7.418 -16.311   5.630  0.00  0.00      A     
ATOM    366  HD2 ILE A  29      -7.965 -14.645   5.926  0.00  0.00      A     
ATOM    367  HD3 ILE A  29      -6.415 -15.216   6.594  0.00  0.00      A     
ATOM    368  C   ILE A  29      -6.146 -12.596   2.242  0.00  0.00      A     
ATOM    369  O   ILE A  29      -6.949 -11.777   2.681  0.00  0.00      A     
ATOM    370  N   GLU A  30      -4.906 -12.234   1.907  0.00  0.00      A     
ATOM    371  HN  GLU A  30      -4.309 -12.964   1.542  0.00  0.00      A     
ATOM    372  CA  GLU A  30      -4.266 -10.958   2.276  0.00  0.00      A     
ATOM    373  HA  GLU A  30      -4.995 -10.283   2.728  0.00  0.00      A     
ATOM    374  CB  GLU A  30      -3.203 -11.281   3.336  0.00  0.00      A     
ATOM    375  HB1 GLU A  30      -2.585 -12.104   2.996  0.00  0.00      A     
ATOM    376  HB2 GLU A  30      -3.712 -11.650   4.220  0.00  0.00      A     
ATOM    377  CG  GLU A  30      -2.319 -10.098   3.750  0.00  0.00      A     
ATOM    378  HG1 GLU A  30      -2.047 -10.238   4.798  0.00  0.00      A     
ATOM    379  HG2 GLU A  30      -2.896  -9.172   3.686  0.00  0.00      A     
ATOM    380  CD  GLU A  30      -1.017  -9.975   2.943  0.00  0.00      A     
ATOM    381  OE1 GLU A  30      -0.284  -8.998   3.220  0.00  0.00      A     
ATOM    382  OE2 GLU A  30      -0.662 -10.880   2.163  0.00  0.00      A     
ATOM    383  C   GLU A  30      -3.674 -10.215   1.068  0.00  0.00      A     
ATOM    384  O   GLU A  30      -4.026  -9.057   0.830  0.00  0.00      A     
ATOM    385  N   ARG A  31      -2.899 -10.923   0.229  0.00  0.00      A     
ATOM    386  HN  ARG A  31      -2.630 -11.845   0.560  0.00  0.00      A     
ATOM    387  CA  ARG A  31      -2.323 -10.491  -1.067  0.00  0.00      A     
ATOM    388  HA  ARG A  31      -1.499  -9.802  -0.870  0.00  0.00      A     
ATOM    389  CB  ARG A  31      -1.794 -11.770  -1.743  0.00  0.00      A     
ATOM    390  HB1 ARG A  31      -2.636 -12.454  -1.860  0.00  0.00      A     
ATOM    391  HB2 ARG A  31      -1.074 -12.252  -1.078  0.00  0.00      A     
ATOM    392  CG  ARG A  31      -1.151 -11.618  -3.127  0.00  0.00      A     
ATOM    393  HG1 ARG A  31      -1.813 -11.079  -3.803  0.00  0.00      A     
ATOM    394  HG2 ARG A  31      -1.022 -12.616  -3.536  0.00  0.00      A     
ATOM    395  CD  ARG A  31       0.223 -10.943  -3.084  0.00  0.00      A     
ATOM    396  HD1 ARG A  31       0.796 -11.372  -2.258  0.00  0.00      A     
ATOM    397  HD2 ARG A  31       0.104  -9.875  -2.891  0.00  0.00      A     
ATOM    398  NE  ARG A  31       0.960 -11.181  -4.342  0.00  0.00      A     
ATOM    399  HE  ARG A  31       1.642 -11.925  -4.349  0.00  0.00      A     
ATOM    400  CZ  ARG A  31       0.799 -10.589  -5.495  0.00  0.00      A     
ATOM    401  NH1 ARG A  31      -0.061  -9.656  -5.703  0.00  0.00      A     
ATOM    402 HH11 ARG A  31      -0.021  -9.178  -6.593  0.00  0.00      A     
ATOM    403 HH12 ARG A  31      -0.657  -9.378  -4.952  0.00  0.00      A     
ATOM    404  NH2 ARG A  31       1.542 -10.896  -6.491  0.00  0.00      A     
ATOM    405 HH21 ARG A  31       1.449 -10.384  -7.349  0.00  0.00      A     
ATOM    406 HH22 ARG A  31       2.315 -11.530  -6.325  0.00  0.00      A     
ATOM    407  C   ARG A  31      -3.314  -9.758  -1.974  0.00  0.00      A     
ATOM    408  O   ARG A  31      -2.926  -8.904  -2.772  0.00  0.00      A     
ATOM    409  N   VAL A  32      -4.593 -10.109  -1.834  0.00  0.00      A     
ATOM    410  HN  VAL A  32      -4.752 -10.816  -1.132  0.00  0.00      A     
ATOM    411  CA  VAL A  32      -5.779  -9.525  -2.492  0.00  0.00      A     
ATOM    412  HA  VAL A  32      -5.724  -9.748  -3.554  0.00  0.00      A     
ATOM    413  CB  VAL A  32      -7.079 -10.174  -1.977  0.00  0.00      A     
ATOM    414  HB  VAL A  32      -7.901  -9.802  -2.585  0.00  0.00      A     
ATOM    415  CG1 VAL A  32      -7.015 -11.692  -2.129  0.00  0.00      A     
ATOM    416 HG11 VAL A  32      -8.028 -12.083  -2.065  0.00  0.00      A     
ATOM    417 HG12 VAL A  32      -6.410 -12.137  -1.338  0.00  0.00      A     
ATOM    418 HG13 VAL A  32      -6.588 -11.960  -3.093  0.00  0.00      A     
ATOM    419  CG2 VAL A  32      -7.431  -9.885  -0.516  0.00  0.00      A     
ATOM    420 HG21 VAL A  32      -8.266 -10.514  -0.204  0.00  0.00      A     
ATOM    421 HG22 VAL A  32      -7.750  -8.851  -0.424  0.00  0.00      A     
ATOM    422 HG23 VAL A  32      -6.583 -10.082   0.140  0.00  0.00      A     
ATOM    423  C   VAL A  32      -5.899  -8.007  -2.361  0.00  0.00      A     
ATOM    424  O   VAL A  32      -6.332  -7.339  -3.303  0.00  0.00      A     
ATOM    425  N   LYS A  33      -5.502  -7.448  -1.211  0.00  0.00      A     
ATOM    426  HN  LYS A  33      -5.103  -8.066  -0.505  0.00  0.00      A     
ATOM    427  CA  LYS A  33      -5.660  -6.022  -0.863  0.00  0.00      A     
ATOM    428  HA  LYS A  33      -6.651  -5.684  -1.165  0.00  0.00      A     
ATOM    429  CB  LYS A  33      -5.570  -5.877   0.665  0.00  0.00      A     
ATOM    430  HB1 LYS A  33      -5.522  -4.822   0.929  0.00  0.00      A     
ATOM    431  HB2 LYS A  33      -4.682  -6.383   1.042  0.00  0.00      A     
ATOM    432  CG  LYS A  33      -6.826  -6.473   1.316  0.00  0.00      A     
ATOM    433  HG1 LYS A  33      -6.903  -7.529   1.074  0.00  0.00      A     
ATOM    434  HG2 LYS A  33      -7.696  -5.960   0.906  0.00  0.00      A     
ATOM    435  CD  LYS A  33      -6.816  -6.357   2.843  0.00  0.00      A     
ATOM    436  HD1 LYS A  33      -6.299  -5.450   3.153  0.00  0.00      A     
ATOM    437  HD2 LYS A  33      -6.274  -7.211   3.255  0.00  0.00      A     
ATOM    438  CE  LYS A  33      -8.250  -6.354   3.387  0.00  0.00      A     
ATOM    439  HE1 LYS A  33      -8.204  -6.528   4.466  0.00  0.00      A     
ATOM    440  HE2 LYS A  33      -8.809  -7.185   2.945  0.00  0.00      A     
ATOM    441  NZ  LYS A  33      -8.923  -5.057   3.114  0.00  0.00      A     
ATOM    442  HZ1 LYS A  33      -8.317  -4.271   3.362  0.00  0.00      A     
ATOM    443  HZ2 LYS A  33      -9.797  -4.976   3.604  0.00  0.00      A     
ATOM    444  HZ3 LYS A  33      -9.108  -4.916   2.120  0.00  0.00      A     
ATOM    445  C   LYS A  33      -4.699  -5.097  -1.619  0.00  0.00      A     
ATOM    446  O   LYS A  33      -5.093  -3.993  -2.002  0.00  0.00      A     
ATOM    447  N   LEU A  34      -3.503  -5.584  -1.949  0.00  0.00      A     
ATOM    448  HN  LEU A  34      -3.191  -6.410  -1.452  0.00  0.00      A     
ATOM    449  CA  LEU A  34      -2.606  -4.976  -2.938  0.00  0.00      A     
ATOM    450  HA  LEU A  34      -2.744  -3.897  -2.905  0.00  0.00      A     
ATOM    451  CB  LEU A  34      -1.155  -5.277  -2.512  0.00  0.00      A     
ATOM    452  HB1 LEU A  34      -0.991  -6.356  -2.548  0.00  0.00      A     
ATOM    453  HB2 LEU A  34      -1.041  -4.957  -1.477  0.00  0.00      A     
ATOM    454  CG  LEU A  34      -0.045  -4.579  -3.317  0.00  0.00      A     
ATOM    455  HG  LEU A  34      -0.068  -4.927  -4.349  0.00  0.00      A     
ATOM    456  CD1 LEU A  34      -0.162  -3.057  -3.292  0.00  0.00      A     
ATOM    457 HD11 LEU A  34       0.685  -2.612  -3.810  0.00  0.00      A     
ATOM    458 HD12 LEU A  34      -0.164  -2.704  -2.263  0.00  0.00      A     
ATOM    459 HD13 LEU A  34      -1.078  -2.737  -3.786  0.00  0.00      A     
ATOM    460  CD2 LEU A  34       1.311  -4.922  -2.701  0.00  0.00      A     
ATOM    461 HD21 LEU A  34       1.445  -6.002  -2.672  0.00  0.00      A     
ATOM    462 HD22 LEU A  34       1.365  -4.535  -1.682  0.00  0.00      A     
ATOM    463 HD23 LEU A  34       2.109  -4.471  -3.288  0.00  0.00      A     
ATOM    464  C   LEU A  34      -2.936  -5.402  -4.384  0.00  0.00      A     
ATOM    465  O   LEU A  34      -3.052  -4.529  -5.239  0.00  0.00      A     
ATOM    466  N   LEU A  35      -3.174  -6.697  -4.658  0.00  0.00      A     
ATOM    467  HN  LEU A  35      -3.108  -7.348  -3.881  0.00  0.00      A     
ATOM    468  CA  LEU A  35      -3.480  -7.263  -5.995  0.00  0.00      A     
ATOM    469  HA  LEU A  35      -2.564  -7.272  -6.584  0.00  0.00      A     
ATOM    470  CB  LEU A  35      -3.943  -8.723  -5.807  0.00  0.00      A     
ATOM    471  HB1 LEU A  35      -4.816  -8.707  -5.161  0.00  0.00      A     
ATOM    472  HB2 LEU A  35      -3.156  -9.282  -5.303  0.00  0.00      A     
ATOM    473  CG  LEU A  35      -4.332  -9.489  -7.086  0.00  0.00      A     
ATOM    474  HG  LEU A  35      -5.098  -8.940  -7.632  0.00  0.00      A     
ATOM    475  CD1 LEU A  35      -3.131  -9.716  -7.997  0.00  0.00      A     
ATOM    476 HD11 LEU A  35      -2.360 -10.280  -7.474  0.00  0.00      A     
ATOM    477 HD12 LEU A  35      -2.732  -8.760  -8.333  0.00  0.00      A     
ATOM    478 HD13 LEU A  35      -3.452 -10.282  -8.871  0.00  0.00      A     
ATOM    479  CD2 LEU A  35      -4.895 -10.857  -6.712  0.00  0.00      A     
ATOM    480 HD21 LEU A  35      -5.167 -11.403  -7.617  0.00  0.00      A     
ATOM    481 HD22 LEU A  35      -5.794 -10.733  -6.110  0.00  0.00      A     
ATOM    482 HD23 LEU A  35      -4.161 -11.433  -6.151  0.00  0.00      A     
ATOM    483  C   LEU A  35      -4.517  -6.451  -6.800  0.00  0.00      A     
ATOM    484  O   LEU A  35      -4.249  -6.050  -7.936  0.00  0.00      A     
ATOM    485  N   LEU A  36      -5.664  -6.153  -6.179  0.00  0.00      A     
ATOM    486  HN  LEU A  36      -5.801  -6.534  -5.250  0.00  0.00      A     
ATOM    487  CA  LEU A  36      -6.757  -5.354  -6.753  0.00  0.00      A     
ATOM    488  HA  LEU A  36      -7.170  -5.908  -7.598  0.00  0.00      A     
ATOM    489  CB  LEU A  36      -7.838  -5.235  -5.658  0.00  0.00      A     
ATOM    490  HB1 LEU A  36      -7.400  -4.735  -4.792  0.00  0.00      A     
ATOM    491  HB2 LEU A  36      -8.125  -6.242  -5.349  0.00  0.00      A     
ATOM    492  CG  LEU A  36      -9.115  -4.475  -6.057  0.00  0.00      A     
ATOM    493  HG  LEU A  36      -8.864  -3.453  -6.337  0.00  0.00      A     
ATOM    494  CD1 LEU A  36      -9.843  -5.150  -7.211  0.00  0.00      A     
ATOM    495 HD11 LEU A  36      -9.227  -5.119  -8.106  0.00  0.00      A     
ATOM    496 HD12 LEU A  36     -10.768  -4.619  -7.433  0.00  0.00      A     
ATOM    497 HD13 LEU A  36     -10.062  -6.189  -6.968  0.00  0.00      A     
ATOM    498  CD2 LEU A  36     -10.080  -4.424  -4.876  0.00  0.00      A     
ATOM    499 HD21 LEU A  36     -10.976  -3.870  -5.158  0.00  0.00      A     
ATOM    500 HD22 LEU A  36      -9.606  -3.917  -4.036  0.00  0.00      A     
ATOM    501 HD23 LEU A  36     -10.355  -5.435  -4.577  0.00  0.00      A     
ATOM    502  C   LEU A  36      -6.316  -3.973  -7.291  0.00  0.00      A     
ATOM    503  O   LEU A  36      -6.878  -3.483  -8.269  0.00  0.00      A     
ATOM    504  N   GLN A  37      -5.284  -3.378  -6.683  0.00  0.00      A     
ATOM    505  HN  GLN A  37      -4.821  -3.904  -5.951  0.00  0.00      A     
ATOM    506  CA  GLN A  37      -4.767  -2.025  -6.959  0.00  0.00      A     
ATOM    507  HA  GLN A  37      -5.510  -1.463  -7.525  0.00  0.00      A     
ATOM    508  CB  GLN A  37      -4.541  -1.300  -5.616  0.00  0.00      A     
ATOM    509  HB1 GLN A  37      -4.085  -0.327  -5.804  0.00  0.00      A     
ATOM    510  HB2 GLN A  37      -3.853  -1.884  -5.002  0.00  0.00      A     
ATOM    511  CG  GLN A  37      -5.849  -1.073  -4.843  0.00  0.00      A     
ATOM    512  HG1 GLN A  37      -6.360  -2.023  -4.684  0.00  0.00      A     
ATOM    513  HG2 GLN A  37      -6.505  -0.425  -5.425  0.00  0.00      A     
ATOM    514  CD  GLN A  37      -5.605  -0.425  -3.488  0.00  0.00      A     
ATOM    515  OE1 GLN A  37      -5.488   0.781  -3.346  0.00  0.00      A     
ATOM    516  NE2 GLN A  37      -5.530  -1.197  -2.433  0.00  0.00      A     
ATOM    517 HE21 GLN A  37      -5.553  -0.731  -1.516  0.00  0.00      A     
ATOM    518 HE22 GLN A  37      -5.667  -2.197  -2.505  0.00  0.00      A     
ATOM    519  C   GLN A  37      -3.475  -2.003  -7.806  0.00  0.00      A     
ATOM    520  O   GLN A  37      -2.989  -0.924  -8.144  0.00  0.00      A     
ATOM    521  N   VAL A  38      -2.929  -3.169  -8.184  0.00  0.00      A     
ATOM    522  HN  VAL A  38      -3.355  -4.011  -7.813  0.00  0.00      A     
ATOM    523  CA  VAL A  38      -1.652  -3.298  -8.940  0.00  0.00      A     
ATOM    524  HA  VAL A  38      -1.350  -2.306  -9.276  0.00  0.00      A     
ATOM    525  CB  VAL A  38      -0.497  -3.824  -8.069  0.00  0.00      A     
ATOM    526  HB  VAL A  38       0.413  -3.800  -8.661  0.00  0.00      A     
ATOM    527  CG1 VAL A  38      -0.259  -2.935  -6.848  0.00  0.00      A     
ATOM    528 HG11 VAL A  38       0.634  -3.274  -6.325  0.00  0.00      A     
ATOM    529 HG12 VAL A  38      -1.109  -2.992  -6.171  0.00  0.00      A     
ATOM    530 HG13 VAL A  38      -0.130  -1.900  -7.160  0.00  0.00      A     
ATOM    531  CG2 VAL A  38      -0.708  -5.262  -7.597  0.00  0.00      A     
ATOM    532 HG21 VAL A  38      -0.798  -5.938  -8.445  0.00  0.00      A     
ATOM    533 HG22 VAL A  38      -1.616  -5.322  -7.014  0.00  0.00      A     
ATOM    534 HG23 VAL A  38       0.133  -5.570  -6.980  0.00  0.00      A     
ATOM    535  C   VAL A  38      -1.734  -4.128 -10.223  0.00  0.00      A     
ATOM    536  O   VAL A  38      -0.779  -4.166 -10.991  0.00  0.00      A     
ATOM    537  N   GLN A  39      -2.882  -4.742 -10.515  0.00  0.00      A     
ATOM    538  HN  GLN A  39      -3.590  -4.762  -9.794  0.00  0.00      A     
ATOM    539  CA  GLN A  39      -3.180  -5.421 -11.793  0.00  0.00      A     
ATOM    540  HA  GLN A  39      -2.521  -6.287 -11.873  0.00  0.00      A     
ATOM    541  CB  GLN A  39      -4.627  -5.946 -11.734  0.00  0.00      A     
ATOM    542  HB1 GLN A  39      -4.696  -6.671 -10.924  0.00  0.00      A     
ATOM    543  HB2 GLN A  39      -4.844  -6.467 -12.668  0.00  0.00      A     
ATOM    544  CG  GLN A  39      -5.683  -4.844 -11.496  0.00  0.00      A     
ATOM    545  HG1 GLN A  39      -5.598  -4.070 -12.256  0.00  0.00      A     
ATOM    546  HG2 GLN A  39      -5.514  -4.383 -10.523  0.00  0.00      A     
ATOM    547  CD  GLN A  39      -7.109  -5.382 -11.540  0.00  0.00      A     
ATOM    548  OE1 GLN A  39      -7.518  -6.055 -12.473  0.00  0.00      A     
ATOM    549  NE2 GLN A  39      -7.919  -5.108 -10.546  0.00  0.00      A     
ATOM    550 HE21 GLN A  39      -8.857  -5.486 -10.580  0.00  0.00      A     
ATOM    551 HE22 GLN A  39      -7.620  -4.493  -9.798  0.00  0.00      A     
ATOM    552  C   GLN A  39      -2.938  -4.589 -13.082  0.00  0.00      A     
ATOM    553  O   GLN A  39      -2.622  -5.150 -14.128  0.00  0.00      A     
ATOM    554  N   HIE A  40      -3.010  -3.256 -12.995  0.00  0.00      A     
ATOM    555  HN  HIE A  40      -3.162  -2.876 -12.075  0.00  0.00      A     
ATOM    556  CA  HIE A  40      -3.016  -2.291 -14.115  0.00  0.00      A     
ATOM    557  HA  HIE A  40      -2.816  -2.807 -15.055  0.00  0.00      A     
ATOM    558  NE2 HIE A  40      -4.613   1.712 -15.501  0.00  0.00      A     
ATOM    559  HE2 HIE A  40      -4.434   2.718 -15.526  0.00  0.00      A     
ATOM    560  CD2 HIE A  40      -4.336   0.837 -14.475  0.00  0.00      A     
ATOM    561  HD2 HIE A  40      -3.938   1.070 -13.498  0.00  0.00      A     
ATOM    562  ND1 HIE A  40      -5.092  -0.298 -16.253  0.00  0.00      A     
ATOM    563  CG  HIE A  40      -4.624  -0.410 -14.941  0.00  0.00      A     
ATOM    564  CE1 HIE A  40      -5.068   1.012 -16.549  0.00  0.00      A     
ATOM    565  HE1 HIE A  40      -5.350   1.445 -17.503  0.00  0.00      A     
ATOM    566  CB  HIE A  40      -4.444  -1.691 -14.161  0.00  0.00      A     
ATOM    567  HB1 HIE A  40      -4.768  -1.481 -13.141  0.00  0.00      A     
ATOM    568  HB2 HIE A  40      -5.126  -2.439 -14.566  0.00  0.00      A     
ATOM    569  C   HIE A  40      -1.930  -1.206 -13.952  0.00  0.00      A     
ATOM    570  O   HIE A  40      -1.480  -0.960 -12.832  0.00  0.00      A     
ATOM    571  N   ALA A  41      -1.505  -0.549 -15.038  0.00  0.00      A     
ATOM    572  HN  ALA A  41      -1.838  -0.871 -15.942  0.00  0.00      A     
ATOM    573  CA  ALA A  41      -0.708   0.695 -14.981  0.00  0.00      A     
ATOM    574  HA  ALA A  41      -0.970   1.228 -14.070  0.00  0.00      A     
ATOM    575  CB  ALA A  41       0.782   0.327 -14.889  0.00  0.00      A     
ATOM    576  HB1 ALA A  41       0.961  -0.307 -14.022  0.00  0.00      A     
ATOM    577  HB2 ALA A  41       1.376   1.236 -14.779  0.00  0.00      A     
ATOM    578  HB3 ALA A  41       1.101  -0.197 -15.789  0.00  0.00      A     
ATOM    579  C   ALA A  41      -0.982   1.686 -16.141  0.00  0.00      A     
ATOM    580  O   ALA A  41      -1.078   2.897 -15.930  0.00  0.00      A     
ATOM    581  N   SER A  42      -1.199   1.180 -17.354  0.00  0.00      A     
ATOM    582  HN  SER A  42      -1.010   0.188 -17.459  0.00  0.00      A     
ATOM    583  CA  SER A  42      -1.524   1.938 -18.583  0.00  0.00      A     
ATOM    584  HA  SER A  42      -2.076   2.842 -18.336  0.00  0.00      A     
ATOM    585  CB  SER A  42      -0.257   2.332 -19.361  0.00  0.00      A     
ATOM    586  HB1 SER A  42       0.235   3.152 -18.842  0.00  0.00      A     
ATOM    587  HB2 SER A  42      -0.528   2.681 -20.358  0.00  0.00      A     
ATOM    588  OG  SER A  42       0.611   1.213 -19.469  0.00  0.00      A     
ATOM    589  HG1 SER A  42       1.312   1.374 -20.146  0.00  0.00      A     
ATOM    590  C   SER A  42      -2.380   1.131 -19.552  0.00  0.00      A     
ATOM    591  O   SER A  42      -3.402   1.630 -20.022  0.00  0.00      A     
ATOM    592  N   LYS A  43      -1.954  -0.100 -19.857  0.00  0.00      A     
ATOM    593  HN  LYS A  43      -1.084  -0.374 -19.403  0.00  0.00      A     
ATOM    594  CA  LYS A  43      -2.499  -0.965 -20.923  0.00  0.00      A     
ATOM    595  HA  LYS A  43      -3.586  -0.947 -20.847  0.00  0.00      A     
ATOM    596  CB  LYS A  43      -2.101  -0.347 -22.283  0.00  0.00      A     
ATOM    597  HB1 LYS A  43      -2.288   0.728 -22.259  0.00  0.00      A     
ATOM    598  HB2 LYS A  43      -2.746  -0.750 -23.062  0.00  0.00      A     
ATOM    599  CG  LYS A  43      -0.632  -0.590 -22.671  0.00  0.00      A     
ATOM    600  HG1 LYS A  43      -0.532  -1.603 -23.059  0.00  0.00      A     
ATOM    601  HG2 LYS A  43       0.003  -0.487 -21.789  0.00  0.00      A     
ATOM    602  CD  LYS A  43      -0.154   0.404 -23.739  0.00  0.00      A     
ATOM    603  HD1 LYS A  43      -0.001   1.379 -23.273  0.00  0.00      A     
ATOM    604  HD2 LYS A  43      -0.923   0.508 -24.507  0.00  0.00      A     
ATOM    605  CE  LYS A  43       1.144  -0.036 -24.428  0.00  0.00      A     
ATOM    606  HE1 LYS A  43       1.483   0.782 -25.073  0.00  0.00      A     
ATOM    607  HE2 LYS A  43       0.925  -0.893 -25.074  0.00  0.00      A     
ATOM    608  NZ  LYS A  43       2.208  -0.402 -23.461  0.00  0.00      A     
ATOM    609  HZ1 LYS A  43       1.989  -1.282 -22.997  0.00  0.00      A     
ATOM    610  HZ2 LYS A  43       2.311   0.305 -22.730  0.00  0.00      A     
ATOM    611  HZ3 LYS A  43       3.096  -0.509 -23.945  0.00  0.00      A     
ATOM    612  C   LYS A  43      -2.104  -2.451 -20.809  0.00  0.00      A     
ATOM    613  O   LYS A  43      -2.220  -3.187 -21.788  0.00  0.00      A     
ATOM    614  N   GLN A  44      -1.629  -2.902 -19.650  0.00  0.00      A     
ATOM    615  HN  GLN A  44      -1.635  -2.246 -18.872  0.00  0.00      A     
ATOM    616  CA  GLN A  44      -0.998  -4.214 -19.420  0.00  0.00      A     
ATOM    617  HA  GLN A  44      -0.118  -4.287 -20.060  0.00  0.00      A     
ATOM    618  CB  GLN A  44      -0.509  -4.300 -17.958  0.00  0.00      A     
ATOM    619  HB1 GLN A  44      -0.342  -5.352 -17.721  0.00  0.00      A     
ATOM    620  HB2 GLN A  44      -1.287  -3.934 -17.287  0.00  0.00      A     
ATOM    621  CG  GLN A  44       0.817  -3.557 -17.668  0.00  0.00      A     
ATOM    622  HG1 GLN A  44       1.614  -4.053 -18.223  0.00  0.00      A     
ATOM    623  HG2 GLN A  44       1.053  -3.651 -16.609  0.00  0.00      A     
ATOM    624  CD  GLN A  44       0.832  -2.071 -18.027  0.00  0.00      A     
ATOM    625  OE1 GLN A  44      -0.142  -1.351 -17.903  0.00  0.00      A     
ATOM    626  NE2 GLN A  44       1.917  -1.544 -18.522  0.00  0.00      A     
ATOM    627 HE21 GLN A  44       1.893  -0.566 -18.775  0.00  0.00      A     
ATOM    628 HE22 GLN A  44       2.798  -1.998 -18.285  0.00  0.00      A     
ATOM    629  C   GLN A  44      -1.897  -5.413 -19.799  0.00  0.00      A     
ATOM    630  O   GLN A  44      -1.453  -6.263 -20.576  0.00  0.00      A     
ATOM    631  N   ILE A  45      -3.161  -5.429 -19.350  0.00  0.00      A     
ATOM    632  HN  ILE A  45      -3.411  -4.720 -18.671  0.00  0.00      A     
ATOM    633  CA  ILE A  45      -4.239  -6.343 -19.807  0.00  0.00      A     
ATOM    634  HA  ILE A  45      -4.023  -6.624 -20.838  0.00  0.00      A     
ATOM    635  CB  ILE A  45      -4.310  -7.653 -18.984  0.00  0.00      A     
ATOM    636  HB  ILE A  45      -5.146  -8.200 -19.412  0.00  0.00      A     
ATOM    637  CG2 ILE A  45      -3.083  -8.539 -19.222  0.00  0.00      A     
ATOM    638 HG21 ILE A  45      -2.923  -8.673 -20.291  0.00  0.00      A     
ATOM    639 HG22 ILE A  45      -3.254  -9.514 -18.769  0.00  0.00      A     
ATOM    640 HG23 ILE A  45      -2.193  -8.097 -18.778  0.00  0.00      A     
ATOM    641  CG1 ILE A  45      -4.623  -7.521 -17.474  0.00  0.00      A     
ATOM    642 HG11 ILE A  45      -5.047  -8.470 -17.141  0.00  0.00      A     
ATOM    643 HG12 ILE A  45      -5.391  -6.766 -17.328  0.00  0.00      A     
ATOM    644  CD  ILE A  45      -3.460  -7.198 -16.528  0.00  0.00      A     
ATOM    645  HD1 ILE A  45      -2.947  -6.289 -16.834  0.00  0.00      A     
ATOM    646  HD2 ILE A  45      -2.755  -8.026 -16.507  0.00  0.00      A     
ATOM    647  HD3 ILE A  45      -3.853  -7.063 -15.520  0.00  0.00      A     
ATOM    648  C   ILE A  45      -5.630  -5.668 -19.830  0.00  0.00      A     
ATOM    649  O   ILE A  45      -5.933  -4.827 -18.980  0.00  0.00      A     
ATOM    650  N   THR A  46      -6.493  -6.023 -20.792  0.00  0.00      A     
ATOM    651  HN  THR A  46      -6.206  -6.765 -21.423  0.00  0.00      A     
ATOM    652  CA  THR A  46      -7.677  -5.202 -21.185  0.00  0.00      A     
ATOM    653  HA  THR A  46      -7.336  -4.172 -21.275  0.00  0.00      A     
ATOM    654  CB  THR A  46      -8.247  -5.605 -22.559  0.00  0.00      A     
ATOM    655  HB  THR A  46      -8.847  -6.509 -22.471  0.00  0.00      A     
ATOM    656  CG2 THR A  46      -9.089  -4.497 -23.184  0.00  0.00      A     
ATOM    657 HG21 THR A  46     -10.022  -4.368 -22.638  0.00  0.00      A     
ATOM    658 HG22 THR A  46      -9.324  -4.762 -24.215  0.00  0.00      A     
ATOM    659 HG23 THR A  46      -8.533  -3.559 -23.182  0.00  0.00      A     
ATOM    660  OG1 THR A  46      -7.222  -5.838 -23.489  0.00  0.00      A     
ATOM    661  HG1 THR A  46      -6.872  -6.734 -23.312  0.00  0.00      A     
ATOM    662  C   THR A  46      -8.831  -5.216 -20.173  0.00  0.00      A     
ATOM    663  O   THR A  46      -9.133  -6.259 -19.588  0.00  0.00      A     
ATOM    664  N   ALA A  47      -9.503  -4.073 -19.998  0.00  0.00      A     
ATOM    665  HN  ALA A  47      -9.169  -3.280 -20.538  0.00  0.00      A     
ATOM    666  CA  ALA A  47     -10.478  -3.727 -18.945  0.00  0.00      A     
ATOM    667  HA  ALA A  47      -9.961  -3.836 -17.994  0.00  0.00      A     
ATOM    668  CB  ALA A  47     -10.805  -2.234 -19.110  0.00  0.00      A     
ATOM    669  HB1 ALA A  47      -9.901  -1.638 -18.995  0.00  0.00      A     
ATOM    670  HB2 ALA A  47     -11.506  -1.914 -18.338  0.00  0.00      A     
ATOM    671  HB3 ALA A  47     -11.241  -2.048 -20.092  0.00  0.00      A     
ATOM    672  C   ALA A  47     -11.778  -4.566 -18.800  0.00  0.00      A     
ATOM    673  O   ALA A  47     -12.636  -4.222 -17.986  0.00  0.00      A     
ATOM    674  N   ASP A  48     -11.960  -5.672 -19.523  0.00  0.00      A     
ATOM    675  HN  ASP A  48     -11.245  -5.914 -20.196  0.00  0.00      A     
ATOM    676  CA  ASP A  48     -13.148  -6.550 -19.428  0.00  0.00      A     
ATOM    677  HA  ASP A  48     -13.802  -6.181 -18.640  0.00  0.00      A     
ATOM    678  CB  ASP A  48     -13.961  -6.401 -20.718  0.00  0.00      A     
ATOM    679  HB1 ASP A  48     -13.400  -6.798 -21.559  0.00  0.00      A     
ATOM    680  HB2 ASP A  48     -14.109  -5.340 -20.892  0.00  0.00      A     
ATOM    681  CG  ASP A  48     -15.338  -7.054 -20.658  0.00  0.00      A     
ATOM    682  OD1 ASP A  48     -15.594  -7.974 -21.465  0.00  0.00      A     
ATOM    683  OD2 ASP A  48     -16.166  -6.682 -19.797  0.00  0.00      A     
ATOM    684  C   ASP A  48     -12.802  -7.998 -18.991  0.00  0.00      A     
ATOM    685  O   ASP A  48     -13.610  -8.920 -19.123  0.00  0.00      A     
ATOM    686  N   LYS A  49     -11.605  -8.175 -18.413  0.00  0.00      A     
ATOM    687  HN  LYS A  49     -10.970  -7.391 -18.488  0.00  0.00      A     
ATOM    688  CA  LYS A  49     -11.187  -9.328 -17.581  0.00  0.00      A     
ATOM    689  HA  LYS A  49     -12.077  -9.876 -17.265  0.00  0.00      A     
ATOM    690  CB  LYS A  49     -10.284 -10.293 -18.380  0.00  0.00      A     
ATOM    691  HB1 LYS A  49      -9.982 -11.122 -17.739  0.00  0.00      A     
ATOM    692  HB2 LYS A  49      -9.384  -9.750 -18.642  0.00  0.00      A     
ATOM    693  CG  LYS A  49     -10.851 -10.899 -19.671  0.00  0.00      A     
ATOM    694  HG1 LYS A  49     -10.030 -11.399 -20.189  0.00  0.00      A     
ATOM    695  HG2 LYS A  49     -11.218 -10.107 -20.320  0.00  0.00      A     
ATOM    696  CD  LYS A  49     -11.963 -11.927 -19.435  0.00  0.00      A     
ATOM    697  HD1 LYS A  49     -12.831 -11.440 -18.988  0.00  0.00      A     
ATOM    698  HD2 LYS A  49     -11.606 -12.704 -18.760  0.00  0.00      A     
ATOM    699  CE  LYS A  49     -12.344 -12.539 -20.786  0.00  0.00      A     
ATOM    700  HE1 LYS A  49     -11.459 -13.001 -21.236  0.00  0.00      A     
ATOM    701  HE2 LYS A  49     -12.673 -11.734 -21.448  0.00  0.00      A     
ATOM    702  NZ  LYS A  49     -13.427 -13.538 -20.655  0.00  0.00      A     
ATOM    703  HZ1 LYS A  49     -13.090 -14.411 -20.261  0.00  0.00      A     
ATOM    704  HZ2 LYS A  49     -13.838 -13.736 -21.565  0.00  0.00      A     
ATOM    705  HZ3 LYS A  49     -14.176 -13.187 -20.061  0.00  0.00      A     
ATOM    706  C   LYS A  49     -10.490  -8.903 -16.268  0.00  0.00      A     
ATOM    707  O   LYS A  49      -9.841  -9.729 -15.631  0.00  0.00      A     
ATOM    708  N   GLN A  50     -10.630  -7.644 -15.830  0.00  0.00      A     
ATOM    709  HN  GLN A  50     -11.280  -7.056 -16.331  0.00  0.00      A     
ATOM    710  CA  GLN A  50     -10.078  -7.133 -14.552  0.00  0.00      A     
ATOM    711  HA  GLN A  50      -8.994  -7.034 -14.635  0.00  0.00      A     
ATOM    712  CB  GLN A  50     -10.691  -5.765 -14.200  0.00  0.00      A     
ATOM    713  HB1 GLN A  50     -10.310  -5.443 -13.229  0.00  0.00      A     
ATOM    714  HB2 GLN A  50     -11.769  -5.892 -14.097  0.00  0.00      A     
ATOM    715  CG  GLN A  50     -10.397  -4.651 -15.208  0.00  0.00      A     
ATOM    716  HG1 GLN A  50     -10.594  -5.002 -16.217  0.00  0.00      A     
ATOM    717  HG2 GLN A  50      -9.343  -4.395 -15.125  0.00  0.00      A     
ATOM    718  CD  GLN A  50     -11.232  -3.394 -14.971  0.00  0.00      A     
ATOM    719  OE1 GLN A  50     -12.344  -3.416 -14.469  0.00  0.00      A     
ATOM    720  NE2 GLN A  50     -10.745  -2.236 -15.326  0.00  0.00      A     
ATOM    721 HE21 GLN A  50     -11.315  -1.437 -15.138  0.00  0.00      A     
ATOM    722 HE22 GLN A  50      -9.819  -2.183 -15.746  0.00  0.00      A     
ATOM    723  C   GLN A  50     -10.396  -8.049 -13.363  0.00  0.00      A     
ATOM    724  O   GLN A  50     -11.471  -8.654 -13.334  0.00  0.00      A     
ATOM    725  N   TYR A  51      -9.541  -8.086 -12.342  0.00  0.00      A     
ATOM    726  HN  TYR A  51      -8.675  -7.560 -12.420  0.00  0.00      A     
ATOM    727  CA  TYR A  51      -9.950  -8.556 -11.014  0.00  0.00      A     
ATOM    728  HA  TYR A  51     -10.437  -9.515 -11.133  0.00  0.00      A     
ATOM    729  CB  TYR A  51      -8.729  -8.788 -10.110  0.00  0.00      A     
ATOM    730  HB1 TYR A  51      -9.073  -9.201  -9.162  0.00  0.00      A     
ATOM    731  HB2 TYR A  51      -8.250  -7.831  -9.903  0.00  0.00      A     
ATOM    732  CG  TYR A  51      -7.704  -9.745 -10.700  0.00  0.00      A     
ATOM    733  CD1 TYR A  51      -8.118 -10.967 -11.268  0.00  0.00      A     
ATOM    734  HD1 TYR A  51      -9.162 -11.248 -11.240  0.00  0.00      A     
ATOM    735  CE1 TYR A  51      -7.181 -11.820 -11.883  0.00  0.00      A     
ATOM    736  HE1 TYR A  51      -7.494 -12.745 -12.341  0.00  0.00      A     
ATOM    737  CZ  TYR A  51      -5.822 -11.458 -11.930  0.00  0.00      A     
ATOM    738  OH  TYR A  51      -4.920 -12.259 -12.551  0.00  0.00      A     
ATOM    739  HH  TYR A  51      -5.349 -13.041 -12.965  0.00  0.00      A     
ATOM    740  CE2 TYR A  51      -5.402 -10.255 -11.330  0.00  0.00      A     
ATOM    741  HE2 TYR A  51      -4.360  -9.994 -11.376  0.00  0.00      A     
ATOM    742  CD2 TYR A  51      -6.339  -9.400 -10.713  0.00  0.00      A     
ATOM    743  HD2 TYR A  51      -6.016  -8.469 -10.271  0.00  0.00      A     
ATOM    744  C   TYR A  51     -10.988  -7.587 -10.425  0.00  0.00      A     
ATOM    745  O   TYR A  51     -10.627  -6.508  -9.956  0.00  0.00      A     
ATOM    746  N   LYS A  52     -12.284  -7.923 -10.551  0.00  0.00      A     
ATOM    747  HN  LYS A  52     -12.459  -8.837 -10.967  0.00  0.00      A     
ATOM    748  CA  LYS A  52     -13.440  -7.004 -10.347  0.00  0.00      A     
ATOM    749  HA  LYS A  52     -13.301  -6.127 -10.981  0.00  0.00      A     
ATOM    750  CB  LYS A  52     -14.753  -7.698 -10.771  0.00  0.00      A     
ATOM    751  HB1 LYS A  52     -15.585  -7.086 -10.419  0.00  0.00      A     
ATOM    752  HB2 LYS A  52     -14.832  -8.676 -10.292  0.00  0.00      A     
ATOM    753  CG  LYS A  52     -14.897  -7.856 -12.296  0.00  0.00      A     
ATOM    754  HG1 LYS A  52     -14.276  -8.687 -12.631  0.00  0.00      A     
ATOM    755  HG2 LYS A  52     -14.553  -6.941 -12.776  0.00  0.00      A     
ATOM    756  CD  LYS A  52     -16.365  -8.102 -12.698  0.00  0.00      A     
ATOM    757  HD1 LYS A  52     -16.993  -7.383 -12.171  0.00  0.00      A     
ATOM    758  HD2 LYS A  52     -16.674  -9.106 -12.397  0.00  0.00      A     
ATOM    759  CE  LYS A  52     -16.619  -7.895 -14.199  0.00  0.00      A     
ATOM    760  HE1 LYS A  52     -16.088  -6.994 -14.526  0.00  0.00      A     
ATOM    761  HE2 LYS A  52     -17.689  -7.720 -14.348  0.00  0.00      A     
ATOM    762  NZ  LYS A  52     -16.206  -9.059 -15.015  0.00  0.00      A     
ATOM    763  HZ1 LYS A  52     -16.764  -9.886 -14.808  0.00  0.00      A     
ATOM    764  HZ2 LYS A  52     -15.217  -9.263 -14.906  0.00  0.00      A     
ATOM    765  HZ3 LYS A  52     -16.326  -8.859 -16.008  0.00  0.00      A     
ATOM    766  C   LYS A  52     -13.609  -6.415  -8.934  0.00  0.00      A     
ATOM    767  O   LYS A  52     -14.359  -5.466  -8.743  0.00  0.00      A     
ATOM    768  N   GLY A  53     -12.946  -6.998  -7.941  0.00  0.00      A     
ATOM    769  HN  GLY A  53     -12.337  -7.758  -8.200  0.00  0.00      A     
ATOM    770  CA  GLY A  53     -13.042  -6.653  -6.517  0.00  0.00      A     
ATOM    771  HA1 GLY A  53     -14.090  -6.537  -6.237  0.00  0.00      A     
ATOM    772  HA2 GLY A  53     -12.532  -5.708  -6.329  0.00  0.00      A     
ATOM    773  C   GLY A  53     -12.420  -7.735  -5.632  0.00  0.00      A     
ATOM    774  O   GLY A  53     -11.965  -8.757  -6.143  0.00  0.00      A     
ATOM    775  N   ILE A  54     -12.425  -7.558  -4.308  0.00  0.00      A     
ATOM    776  HN  ILE A  54     -12.772  -6.685  -3.940  0.00  0.00      A     
ATOM    777  CA  ILE A  54     -11.861  -8.549  -3.357  0.00  0.00      A     
ATOM    778  HA  ILE A  54     -10.804  -8.650  -3.606  0.00  0.00      A     
ATOM    779  CB  ILE A  54     -11.932  -8.000  -1.915  0.00  0.00      A     
ATOM    780  HB  ILE A  54     -11.583  -6.967  -1.953  0.00  0.00      A     
ATOM    781  CG2 ILE A  54     -13.368  -7.985  -1.359  0.00  0.00      A     
ATOM    782 HG21 ILE A  54     -13.394  -7.436  -0.417  0.00  0.00      A     
ATOM    783 HG22 ILE A  54     -13.717  -9.001  -1.173  0.00  0.00      A     
ATOM    784 HG23 ILE A  54     -14.045  -7.489  -2.055  0.00  0.00      A     
ATOM    785  CG1 ILE A  54     -10.975  -8.773  -0.984  0.00  0.00      A     
ATOM    786 HG11 ILE A  54     -10.034  -8.940  -1.507  0.00  0.00      A     
ATOM    787 HG12 ILE A  54     -11.399  -9.747  -0.737  0.00  0.00      A     
ATOM    788  CD  ILE A  54     -10.657  -8.013   0.310  0.00  0.00      A     
ATOM    789  HD1 ILE A  54     -10.273  -7.019   0.076  0.00  0.00      A     
ATOM    790  HD2 ILE A  54      -9.896  -8.557   0.869  0.00  0.00      A     
ATOM    791  HD3 ILE A  54     -11.551  -7.922   0.927  0.00  0.00      A     
ATOM    792  C   ILE A  54     -12.461  -9.968  -3.484  0.00  0.00      A     
ATOM    793  O   ILE A  54     -11.750 -10.954  -3.323  0.00  0.00      A     
ATOM    794  N   ILE A  55     -13.739 -10.063  -3.878  0.00  0.00      A     
ATOM    795  HN  ILE A  55     -14.235  -9.192  -3.963  0.00  0.00      A     
ATOM    796  CA  ILE A  55     -14.488 -11.304  -4.205  0.00  0.00      A     
ATOM    797  HA  ILE A  55     -14.356 -12.012  -3.384  0.00  0.00      A     
ATOM    798  CB  ILE A  55     -16.003 -10.966  -4.300  0.00  0.00      A     
ATOM    799  HB  ILE A  55     -16.122 -10.170  -5.038  0.00  0.00      A     
ATOM    800  CG2 ILE A  55     -16.861 -12.163  -4.752  0.00  0.00      A     
ATOM    801 HG21 ILE A  55     -16.690 -13.016  -4.093  0.00  0.00      A     
ATOM    802 HG22 ILE A  55     -16.624 -12.442  -5.778  0.00  0.00      A     
ATOM    803 HG23 ILE A  55     -17.921 -11.914  -4.730  0.00  0.00      A     
ATOM    804  CG1 ILE A  55     -16.535 -10.454  -2.935  0.00  0.00      A     
ATOM    805 HG11 ILE A  55     -15.827  -9.755  -2.492  0.00  0.00      A     
ATOM    806 HG12 ILE A  55     -16.636 -11.294  -2.247  0.00  0.00      A     
ATOM    807  CD  ILE A  55     -17.876  -9.711  -3.020  0.00  0.00      A     
ATOM    808  HD1 ILE A  55     -18.136  -9.326  -2.033  0.00  0.00      A     
ATOM    809  HD2 ILE A  55     -18.672 -10.376  -3.348  0.00  0.00      A     
ATOM    810  HD3 ILE A  55     -17.794  -8.874  -3.714  0.00  0.00      A     
ATOM    811  C   ILE A  55     -13.968 -12.028  -5.474  0.00  0.00      A     
ATOM    812  O   ILE A  55     -14.218 -13.219  -5.661  0.00  0.00      A     
ATOM    813  N   ASP A  56     -13.155 -11.364  -6.299  0.00  0.00      A     
ATOM    814  HN  ASP A  56     -12.935 -10.406  -6.055  0.00  0.00      A     
ATOM    815  CA  ASP A  56     -12.505 -11.890  -7.517  0.00  0.00      A     
ATOM    816  HA  ASP A  56     -12.903 -12.883  -7.728  0.00  0.00      A     
ATOM    817  CB  ASP A  56     -12.895 -10.970  -8.692  0.00  0.00      A     
ATOM    818  HB1 ASP A  56     -12.309 -10.051  -8.631  0.00  0.00      A     
ATOM    819  HB2 ASP A  56     -13.947 -10.697  -8.594  0.00  0.00      A     
ATOM    820  CG  ASP A  56     -12.718 -11.605 -10.077  0.00  0.00      A     
ATOM    821  OD1 ASP A  56     -13.153 -12.758 -10.294  0.00  0.00      A     
ATOM    822  OD2 ASP A  56     -12.237 -10.921 -11.009  0.00  0.00      A     
ATOM    823  C   ASP A  56     -10.965 -12.041  -7.359  0.00  0.00      A     
ATOM    824  O   ASP A  56     -10.234 -12.128  -8.349  0.00  0.00      A     
ATOM    825  N   CYS A  57     -10.452 -12.059  -6.117  0.00  0.00      A     
ATOM    826  HN  CYS A  57     -11.105 -12.020  -5.340  0.00  0.00      A     
ATOM    827  CA  CYS A  57      -9.014 -11.959  -5.805  0.00  0.00      A     
ATOM    828  HA  CYS A  57      -8.458 -11.849  -6.731  0.00  0.00      A     
ATOM    829  CB  CYS A  57      -8.744 -10.667  -5.027  0.00  0.00      A     
ATOM    830  HB1 CYS A  57      -7.724 -10.703  -4.652  0.00  0.00      A     
ATOM    831  HB2 CYS A  57      -9.433 -10.582  -4.185  0.00  0.00      A     
ATOM    832  SG  CYS A  57      -8.868  -9.212  -6.105  0.00  0.00      A     
ATOM    833  HG1 CYS A  57     -10.189  -9.298  -6.332  0.00  0.00      A     
ATOM    834  C   CYS A  57      -8.363 -13.187  -5.125  0.00  0.00      A     
ATOM    835  O   CYS A  57      -7.139 -13.305  -5.202  0.00  0.00      A     
ATOM    836  N   VAL A  58      -9.112 -14.158  -4.575  0.00  0.00      A     
ATOM    837  HN  VAL A  58     -10.114 -13.994  -4.478  0.00  0.00      A     
ATOM    838  CA  VAL A  58      -8.569 -15.494  -4.165  0.00  0.00      A     
ATOM    839  HA  VAL A  58      -7.488 -15.432  -4.212  0.00  0.00      A     
ATOM    840  CB  VAL A  58      -8.863 -15.905  -2.703  0.00  0.00      A     
ATOM    841  HB  VAL A  58      -8.170 -16.708  -2.447  0.00  0.00      A     
ATOM    842  CG1 VAL A  58      -8.617 -14.766  -1.717  0.00  0.00      A     
ATOM    843 HG11 VAL A  58      -9.326 -13.957  -1.888  0.00  0.00      A     
ATOM    844 HG12 VAL A  58      -7.593 -14.414  -1.830  0.00  0.00      A     
ATOM    845 HG13 VAL A  58      -8.742 -15.132  -0.698  0.00  0.00      A     
ATOM    846  CG2 VAL A  58     -10.272 -16.433  -2.438  0.00  0.00      A     
ATOM    847 HG21 VAL A  58     -10.503 -17.286  -3.072  0.00  0.00      A     
ATOM    848 HG22 VAL A  58     -10.997 -15.644  -2.603  0.00  0.00      A     
ATOM    849 HG23 VAL A  58     -10.334 -16.768  -1.404  0.00  0.00      A     
ATOM    850  C   VAL A  58      -8.941 -16.639  -5.119  0.00  0.00      A     
ATOM    851  O   VAL A  58      -8.662 -17.806  -4.838  0.00  0.00      A     
ATOM    852  N   VAL A  59      -9.576 -16.304  -6.249  0.00  0.00      A     
ATOM    853  HN  VAL A  59      -9.720 -15.315  -6.382  0.00  0.00      A     
ATOM    854  CA  VAL A  59     -10.356 -17.220  -7.119  0.00  0.00      A     
ATOM    855  HA  VAL A  59     -10.208 -18.230  -6.760  0.00  0.00      A     
ATOM    856  CB  VAL A  59     -11.874 -16.948  -7.013  0.00  0.00      A     
ATOM    857  HB  VAL A  59     -12.403 -17.634  -7.670  0.00  0.00      A     
ATOM    858  CG1 VAL A  59     -12.390 -17.209  -5.596  0.00  0.00      A     
ATOM    859 HG11 VAL A  59     -13.463 -17.030  -5.550  0.00  0.00      A     
ATOM    860 HG12 VAL A  59     -11.903 -16.551  -4.882  0.00  0.00      A     
ATOM    861 HG13 VAL A  59     -12.203 -18.245  -5.320  0.00  0.00      A     
ATOM    862  CG2 VAL A  59     -12.241 -15.522  -7.432  0.00  0.00      A     
ATOM    863 HG21 VAL A  59     -11.742 -14.799  -6.792  0.00  0.00      A     
ATOM    864 HG22 VAL A  59     -13.318 -15.382  -7.347  0.00  0.00      A     
ATOM    865 HG23 VAL A  59     -11.959 -15.345  -8.468  0.00  0.00      A     
ATOM    866  C   VAL A  59      -9.932 -17.258  -8.597  0.00  0.00      A     
ATOM    867  O   VAL A  59     -10.649 -17.819  -9.427  0.00  0.00      A     
ATOM    868  N   ARG A  60      -8.791 -16.655  -8.972  0.00  0.00      A     
ATOM    869  HN  ARG A  60      -8.271 -16.171  -8.244  0.00  0.00      A     
ATOM    870  CA  ARG A  60      -8.289 -16.603 -10.372  0.00  0.00      A     
ATOM    871  HA  ARG A  60      -8.725 -17.425 -10.940  0.00  0.00      A     
ATOM    872  CB  ARG A  60      -8.741 -15.293 -11.036  0.00  0.00      A     
ATOM    873  HB1 ARG A  60      -8.190 -15.169 -11.967  0.00  0.00      A     
ATOM    874  HB2 ARG A  60      -8.500 -14.455 -10.386  0.00  0.00      A     
ATOM    875  CG  ARG A  60     -10.246 -15.277 -11.353  0.00  0.00      A     
ATOM    876  HG1 ARG A  60     -10.815 -15.452 -10.445  0.00  0.00      A     
ATOM    877  HG2 ARG A  60     -10.476 -16.067 -12.070  0.00  0.00      A     
ATOM    878  CD  ARG A  60     -10.711 -13.936 -11.913  0.00  0.00      A     
ATOM    879  HD1 ARG A  60     -10.537 -13.163 -11.162  0.00  0.00      A     
ATOM    880  HD2 ARG A  60     -11.782 -13.988 -12.109  0.00  0.00      A     
ATOM    881  NE  ARG A  60     -10.024 -13.596 -13.162  0.00  0.00      A     
ATOM    882  HE  ARG A  60      -9.399 -14.267 -13.599  0.00  0.00      A     
ATOM    883  CZ  ARG A  60     -10.078 -12.465 -13.798  0.00  0.00      A     
ATOM    884  NH1 ARG A  60     -10.781 -11.457 -13.426  0.00  0.00      A     
ATOM    885 HH11 ARG A  60     -10.710 -10.611 -13.962  0.00  0.00      A     
ATOM    886 HH12 ARG A  60     -11.308 -11.487 -12.558  0.00  0.00      A     
ATOM    887  NH2 ARG A  60      -9.358 -12.328 -14.841  0.00  0.00      A     
ATOM    888 HH21 ARG A  60      -9.309 -11.421 -15.276  0.00  0.00      A     
ATOM    889 HH22 ARG A  60      -8.710 -13.079 -15.059  0.00  0.00      A     
ATOM    890  C   ARG A  60      -6.778 -16.803 -10.551  0.00  0.00      A     
ATOM    891  O   ARG A  60      -6.394 -17.663 -11.340  0.00  0.00      A     
ATOM    892  N   ILE A  61      -5.909 -16.125  -9.794  0.00  0.00      A     
ATOM    893  HN  ILE A  61      -6.277 -15.475  -9.111  0.00  0.00      A     
ATOM    894  CA  ILE A  61      -4.445 -16.359  -9.863  0.00  0.00      A     
ATOM    895  HA  ILE A  61      -4.183 -16.197 -10.909  0.00  0.00      A     
ATOM    896  CB  ILE A  61      -3.596 -15.320  -9.091  0.00  0.00      A     
ATOM    897  HB  ILE A  61      -2.568 -15.455  -9.432  0.00  0.00      A     
ATOM    898  CG2 ILE A  61      -4.005 -13.893  -9.500  0.00  0.00      A     
ATOM    899 HG21 ILE A  61      -3.263 -13.172  -9.160  0.00  0.00      A     
ATOM    900 HG22 ILE A  61      -4.974 -13.634  -9.074  0.00  0.00      A     
ATOM    901 HG23 ILE A  61      -4.063 -13.826 -10.586  0.00  0.00      A     
ATOM    902  CG1 ILE A  61      -3.581 -15.515  -7.560  0.00  0.00      A     
ATOM    903 HG11 ILE A  61      -3.214 -16.517  -7.334  0.00  0.00      A     
ATOM    904 HG12 ILE A  61      -4.590 -15.425  -7.163  0.00  0.00      A     
ATOM    905  CD  ILE A  61      -2.671 -14.517  -6.832  0.00  0.00      A     
ATOM    906  HD1 ILE A  61      -3.112 -13.522  -6.849  0.00  0.00      A     
ATOM    907  HD2 ILE A  61      -1.690 -14.488  -7.304  0.00  0.00      A     
ATOM    908  HD3 ILE A  61      -2.551 -14.826  -5.796  0.00  0.00      A     
ATOM    909  C   ILE A  61      -3.965 -17.807  -9.588  0.00  0.00      A     
ATOM    910  O   ILE A  61      -2.970 -18.175 -10.204  0.00  0.00      A     
ATOM    911  N   PRO A  62      -4.641 -18.674  -8.791  0.00  0.00      A     
ATOM    912  CD  PRO A  62      -5.683 -18.372  -7.809  0.00  0.00      A     
ATOM    913  HD1 PRO A  62      -6.532 -17.839  -8.218  0.00  0.00      A     
ATOM    914  HD2 PRO A  62      -5.252 -17.804  -6.987  0.00  0.00      A     
ATOM    915  CG  PRO A  62      -6.190 -19.711  -7.298  0.00  0.00      A     
ATOM    916  HG1 PRO A  62      -6.588 -19.641  -6.287  0.00  0.00      A     
ATOM    917  HG2 PRO A  62      -6.942 -20.098  -7.985  0.00  0.00      A     
ATOM    918  CB  PRO A  62      -4.949 -20.581  -7.374  0.00  0.00      A     
ATOM    919  HB1 PRO A  62      -4.298 -20.375  -6.525  0.00  0.00      A     
ATOM    920  HB2 PRO A  62      -5.219 -21.636  -7.396  0.00  0.00      A     
ATOM    921  CA  PRO A  62      -4.278 -20.101  -8.668  0.00  0.00      A     
ATOM    922  HA  PRO A  62      -3.198 -20.191  -8.562  0.00  0.00      A     
ATOM    923  C   PRO A  62      -4.682 -20.994  -9.862  0.00  0.00      A     
ATOM    924  O   PRO A  62      -4.514 -22.215  -9.786  0.00  0.00      A     
ATOM    925  N   LYS A  63      -5.226 -20.421 -10.948  0.00  0.00      A     
ATOM    926  HN  LYS A  63      -5.388 -19.424 -10.900  0.00  0.00      A     
ATOM    927  CA  LYS A  63      -5.537 -21.124 -12.217  0.00  0.00      A     
ATOM    928  HA  LYS A  63      -4.930 -22.031 -12.250  0.00  0.00      A     
ATOM    929  CB  LYS A  63      -7.012 -21.573 -12.233  0.00  0.00      A     
ATOM    930  HB1 LYS A  63      -7.166 -22.266 -11.405  0.00  0.00      A     
ATOM    931  HB2 LYS A  63      -7.201 -22.117 -13.160  0.00  0.00      A     
ATOM    932  CG  LYS A  63      -8.041 -20.437 -12.105  0.00  0.00      A     
ATOM    933  HG1 LYS A  63      -7.930 -19.746 -12.942  0.00  0.00      A     
ATOM    934  HG2 LYS A  63      -7.871 -19.899 -11.172  0.00  0.00      A     
ATOM    935  CD  LYS A  63      -9.471 -20.993 -12.091  0.00  0.00      A     
ATOM    936  HD1 LYS A  63      -9.580 -21.686 -11.254  0.00  0.00      A     
ATOM    937  HD2 LYS A  63      -9.670 -21.521 -13.024  0.00  0.00      A     
ATOM    938  CE  LYS A  63     -10.473 -19.850 -11.937  0.00  0.00      A     
ATOM    939  HE1 LYS A  63     -10.419 -19.207 -12.820  0.00  0.00      A     
ATOM    940  HE2 LYS A  63     -10.185 -19.258 -11.064  0.00  0.00      A     
ATOM    941  NZ  LYS A  63     -11.856 -20.348 -11.750  0.00  0.00      A     
ATOM    942  HZ1 LYS A  63     -12.159 -20.961 -12.503  0.00  0.00      A     
ATOM    943  HZ2 LYS A  63     -12.503 -19.570 -11.673  0.00  0.00      A     
ATOM    944  HZ3 LYS A  63     -11.948 -20.873 -10.880  0.00  0.00      A     
ATOM    945  C   LYS A  63      -5.128 -20.378 -13.498  0.00  0.00      A     
ATOM    946  O   LYS A  63      -4.750 -21.022 -14.471  0.00  0.00      A     
ATOM    947  N   GLU A  64      -5.111 -19.044 -13.481  0.00  0.00      A     
ATOM    948  HN  GLU A  64      -5.537 -18.587 -12.686  0.00  0.00      A     
ATOM    949  CA  GLU A  64      -4.425 -18.191 -14.482  0.00  0.00      A     
ATOM    950  HA  GLU A  64      -4.711 -18.505 -15.487  0.00  0.00      A     
ATOM    951  CB  GLU A  64      -4.855 -16.722 -14.291  0.00  0.00      A     
ATOM    952  HB1 GLU A  64      -4.272 -16.093 -14.965  0.00  0.00      A     
ATOM    953  HB2 GLU A  64      -4.643 -16.419 -13.265  0.00  0.00      A     
ATOM    954  CG  GLU A  64      -6.349 -16.509 -14.596  0.00  0.00      A     
ATOM    955  HG1 GLU A  64      -6.946 -17.175 -13.969  0.00  0.00      A     
ATOM    956  HG2 GLU A  64      -6.529 -16.789 -15.637  0.00  0.00      A     
ATOM    957  CD  GLU A  64      -6.841 -15.070 -14.371  0.00  0.00      A     
ATOM    958  OE1 GLU A  64      -6.111 -14.209 -13.828  0.00  0.00      A     
ATOM    959  OE2 GLU A  64      -8.011 -14.783 -14.720  0.00  0.00      A     
ATOM    960  C   GLU A  64      -2.883 -18.298 -14.405  0.00  0.00      A     
ATOM    961  O   GLU A  64      -2.186 -18.207 -15.417  0.00  0.00      A     
ATOM    962  N   GLN A  65      -2.362 -18.587 -13.210  0.00  0.00      A     
ATOM    963  HN  GLN A  65      -3.013 -18.667 -12.440  0.00  0.00      A     
ATOM    964  CA  GLN A  65      -0.982 -18.980 -12.895  0.00  0.00      A     
ATOM    965  HA  GLN A  65      -0.463 -19.289 -13.801  0.00  0.00      A     
ATOM    966  CB  GLN A  65      -0.231 -17.788 -12.265  0.00  0.00      A     
ATOM    967  HB1 GLN A  65       0.768 -18.121 -11.980  0.00  0.00      A     
ATOM    968  HB2 GLN A  65      -0.760 -17.487 -11.362  0.00  0.00      A     
ATOM    969  CG  GLN A  65      -0.059 -16.544 -13.148  0.00  0.00      A     
ATOM    970  HG1 GLN A  65      -1.039 -16.157 -13.428  0.00  0.00      A     
ATOM    971  HG2 GLN A  65       0.481 -16.807 -14.057  0.00  0.00      A     
ATOM    972  CD  GLN A  65       0.720 -15.450 -12.417  0.00  0.00      A     
ATOM    973  OE1 GLN A  65       1.803 -15.639 -11.882  0.00  0.00      A     
ATOM    974  NE2 GLN A  65       0.227 -14.240 -12.351  0.00  0.00      A     
ATOM    975 HE21 GLN A  65       0.844 -13.544 -11.964  0.00  0.00      A     
ATOM    976 HE22 GLN A  65      -0.577 -14.006 -12.912  0.00  0.00      A     
ATOM    977  C   GLN A  65      -0.998 -20.189 -11.923  0.00  0.00      A     
ATOM    978  O   GLN A  65      -2.056 -20.736 -11.614  0.00  0.00      A     
ATOM    979  N   GLY A  66       0.165 -20.613 -11.413  0.00  0.00      A     
ATOM    980  HN  GLY A  66       1.008 -20.141 -11.697  0.00  0.00      A     
ATOM    981  CA  GLY A  66       0.232 -21.579 -10.299  0.00  0.00      A     
ATOM    982  HA1 GLY A  66       1.239 -21.986 -10.229  0.00  0.00      A     
ATOM    983  HA2 GLY A  66      -0.440 -22.407 -10.508  0.00  0.00      A     
ATOM    984  C   GLY A  66      -0.127 -20.962  -8.933  0.00  0.00      A     
ATOM    985  O   GLY A  66       0.153 -19.780  -8.711  0.00  0.00      A     
ATOM    986  N   VAL A  67      -0.666 -21.752  -7.987  0.00  0.00      A     
ATOM    987  HN  VAL A  67      -0.979 -22.673  -8.291  0.00  0.00      A     
ATOM    988  CA  VAL A  67      -1.063 -21.290  -6.618  0.00  0.00      A     
ATOM    989  HA  VAL A  67      -1.909 -20.615  -6.738  0.00  0.00      A     
ATOM    990  CB  VAL A  67      -1.545 -22.417  -5.677  0.00  0.00      A     
ATOM    991  HB  VAL A  67      -2.013 -21.939  -4.817  0.00  0.00      A     
ATOM    992  CG1 VAL A  67      -2.587 -23.325  -6.330  0.00  0.00      A     
ATOM    993 HG11 VAL A  67      -2.114 -24.013  -7.029  0.00  0.00      A     
ATOM    994 HG12 VAL A  67      -3.323 -22.730  -6.860  0.00  0.00      A     
ATOM    995 HG13 VAL A  67      -3.100 -23.900  -5.561  0.00  0.00      A     
ATOM    996  CG2 VAL A  67      -0.425 -23.319  -5.146  0.00  0.00      A     
ATOM    997 HG21 VAL A  67       0.304 -22.751  -4.572  0.00  0.00      A     
ATOM    998 HG22 VAL A  67       0.075 -23.837  -5.964  0.00  0.00      A     
ATOM    999 HG23 VAL A  67      -0.857 -24.047  -4.461  0.00  0.00      A     
ATOM   1000  C   VAL A  67      -0.002 -20.480  -5.867  0.00  0.00      A     
ATOM   1001  O   VAL A  67      -0.331 -19.551  -5.132  0.00  0.00      A     
ATOM   1002  N   LEU A  68       1.279 -20.769  -6.129  0.00  0.00      A     
ATOM   1003  HN  LEU A  68       1.436 -21.575  -6.714  0.00  0.00      A     
ATOM   1004  CA  LEU A  68       2.463 -20.012  -5.697  0.00  0.00      A     
ATOM   1005  HA  LEU A  68       2.660 -20.250  -4.652  0.00  0.00      A     
ATOM   1006  CB  LEU A  68       3.643 -20.542  -6.539  0.00  0.00      A     
ATOM   1007  HB1 LEU A  68       3.391 -20.435  -7.595  0.00  0.00      A     
ATOM   1008  HB2 LEU A  68       3.758 -21.606  -6.334  0.00  0.00      A     
ATOM   1009  CG  LEU A  68       4.997 -19.850  -6.308  0.00  0.00      A     
ATOM   1010  HG  LEU A  68       4.912 -18.809  -6.604  0.00  0.00      A     
ATOM   1011  CD1 LEU A  68       5.465 -19.901  -4.862  0.00  0.00      A     
ATOM   1012 HD11 LEU A  68       6.419 -19.390  -4.771  0.00  0.00      A     
ATOM   1013 HD12 LEU A  68       5.583 -20.937  -4.544  0.00  0.00      A     
ATOM   1014 HD13 LEU A  68       4.752 -19.405  -4.206  0.00  0.00      A     
ATOM   1015  CD2 LEU A  68       6.074 -20.492  -7.177  0.00  0.00      A     
ATOM   1016 HD21 LEU A  68       6.207 -21.536  -6.891  0.00  0.00      A     
ATOM   1017 HD22 LEU A  68       7.020 -19.969  -7.043  0.00  0.00      A     
ATOM   1018 HD23 LEU A  68       5.786 -20.445  -8.226  0.00  0.00      A     
ATOM   1019  C   LEU A  68       2.307 -18.477  -5.807  0.00  0.00      A     
ATOM   1020  O   LEU A  68       2.860 -17.726  -5.008  0.00  0.00      A     
ATOM   1021  N   SER A  69       1.526 -18.004  -6.780  0.00  0.00      A     
ATOM   1022  HN  SER A  69       1.081 -18.698  -7.370  0.00  0.00      A     
ATOM   1023  CA  SER A  69       1.265 -16.586  -7.094  0.00  0.00      A     
ATOM   1024  HA  SER A  69       2.199 -16.131  -7.412  0.00  0.00      A     
ATOM   1025  CB  SER A  69       0.314 -16.480  -8.284  0.00  0.00      A     
ATOM   1026  HB1 SER A  69       0.216 -15.436  -8.586  0.00  0.00      A     
ATOM   1027  HB2 SER A  69      -0.668 -16.881  -8.024  0.00  0.00      A     
ATOM   1028  OG  SER A  69       0.873 -17.224  -9.343  0.00  0.00      A     
ATOM   1029  HG1 SER A  69       0.521 -18.132  -9.278  0.00  0.00      A     
ATOM   1030  C   SER A  69       0.744 -15.722  -5.940  0.00  0.00      A     
ATOM   1031  O   SER A  69       1.032 -14.525  -5.924  0.00  0.00      A     
ATOM   1032  N   PHE A  70       0.068 -16.294  -4.933  0.00  0.00      A     
ATOM   1033  HN  PHE A  70      -0.155 -17.282  -4.990  0.00  0.00      A     
ATOM   1034  CA  PHE A  70      -0.232 -15.566  -3.683  0.00  0.00      A     
ATOM   1035  HA  PHE A  70      -0.767 -14.656  -3.938  0.00  0.00      A     
ATOM   1036  CB  PHE A  70      -1.130 -16.404  -2.768  0.00  0.00      A     
ATOM   1037  HB1 PHE A  70      -1.201 -15.915  -1.795  0.00  0.00      A     
ATOM   1038  HB2 PHE A  70      -0.682 -17.387  -2.611  0.00  0.00      A     
ATOM   1039  CG  PHE A  70      -2.528 -16.556  -3.315  0.00  0.00      A     
ATOM   1040  CD1 PHE A  70      -2.934 -17.775  -3.878  0.00  0.00      A     
ATOM   1041  HD1 PHE A  70      -2.273 -18.629  -3.877  0.00  0.00      A     
ATOM   1042  CE1 PHE A  70      -4.209 -17.885  -4.448  0.00  0.00      A     
ATOM   1043  HE1 PHE A  70      -4.526 -18.822  -4.879  0.00  0.00      A     
ATOM   1044  CZ  PHE A  70      -5.084 -16.789  -4.445  0.00  0.00      A     
ATOM   1045  HZ  PHE A  70      -6.062 -16.898  -4.886  0.00  0.00      A     
ATOM   1046  CE2 PHE A  70      -4.689 -15.572  -3.863  0.00  0.00      A     
ATOM   1047  HE2 PHE A  70      -5.363 -14.728  -3.850  0.00  0.00      A     
ATOM   1048  CD2 PHE A  70      -3.408 -15.457  -3.298  0.00  0.00      A     
ATOM   1049  HD2 PHE A  70      -3.101 -14.524  -2.851  0.00  0.00      A     
ATOM   1050  C   PHE A  70       1.028 -15.142  -2.918  0.00  0.00      A     
ATOM   1051  O   PHE A  70       1.123 -14.015  -2.434  0.00  0.00      A     
ATOM   1052  N   TRP A  71       2.023 -16.026  -2.871  0.00  0.00      A     
ATOM   1053  HN  TRP A  71       1.882 -16.919  -3.328  0.00  0.00      A     
ATOM   1054  CA  TRP A  71       3.293 -15.821  -2.174  0.00  0.00      A     
ATOM   1055  HA  TRP A  71       3.119 -15.114  -1.365  0.00  0.00      A     
ATOM   1056  CB  TRP A  71       3.733 -17.141  -1.534  0.00  0.00      A     
ATOM   1057  HB1 TRP A  71       4.655 -16.975  -0.975  0.00  0.00      A     
ATOM   1058  HB2 TRP A  71       3.955 -17.861  -2.322  0.00  0.00      A     
ATOM   1059  CG  TRP A  71       2.725 -17.750  -0.607  0.00  0.00      A     
ATOM   1060  CD1 TRP A  71       2.609 -17.489   0.716  0.00  0.00      A     
ATOM   1061  HD1 TRP A  71       3.233 -16.794   1.269  0.00  0.00      A     
ATOM   1062  NE1 TRP A  71       1.606 -18.278   1.250  0.00  0.00      A     
ATOM   1063  HE1 TRP A  71       1.357 -18.320   2.237  0.00  0.00      A     
ATOM   1064  CE2 TRP A  71       1.058 -19.111   0.310  0.00  0.00      A     
ATOM   1065  CZ2 TRP A  71       0.124 -20.148   0.399  0.00  0.00      A     
ATOM   1066  HZ2 TRP A  71      -0.296 -20.415   1.359  0.00  0.00      A     
ATOM   1067  CH2 TRP A  71      -0.214 -20.859  -0.764  0.00  0.00      A     
ATOM   1068  HH2 TRP A  71      -0.881 -21.710  -0.707  0.00  0.00      A     
ATOM   1069  CZ3 TRP A  71       0.359 -20.497  -1.994  0.00  0.00      A     
ATOM   1070  HZ3 TRP A  71       0.097 -21.048  -2.887  0.00  0.00      A     
ATOM   1071  CE3 TRP A  71       1.311 -19.461  -2.062  0.00  0.00      A     
ATOM   1072  HE3 TRP A  71       1.781 -19.221  -2.998  0.00  0.00      A     
ATOM   1073  CD2 TRP A  71       1.713 -18.762  -0.904  0.00  0.00      A     
ATOM   1074  C   TRP A  71       4.401 -15.221  -3.054  0.00  0.00      A     
ATOM   1075  O   TRP A  71       5.424 -14.788  -2.530  0.00  0.00      A     
ATOM   1076  N   ARG A  72       4.209 -15.087  -4.376  0.00  0.00      A     
ATOM   1077  HN  ARG A  72       3.379 -15.525  -4.758  0.00  0.00      A     
ATOM   1078  CA  ARG A  72       5.044 -14.218  -5.246  0.00  0.00      A     
ATOM   1079  HA  ARG A  72       6.093 -14.413  -5.011  0.00  0.00      A     
ATOM   1080  CB  ARG A  72       4.858 -14.549  -6.739  0.00  0.00      A     
ATOM   1081  HB1 ARG A  72       5.574 -13.955  -7.307  0.00  0.00      A     
ATOM   1082  HB2 ARG A  72       3.849 -14.283  -7.059  0.00  0.00      A     
ATOM   1083  CG  ARG A  72       5.104 -16.047  -7.012  0.00  0.00      A     
ATOM   1084  HG1 ARG A  72       4.224 -16.589  -6.691  0.00  0.00      A     
ATOM   1085  HG2 ARG A  72       5.943 -16.391  -6.405  0.00  0.00      A     
ATOM   1086  CD  ARG A  72       5.389 -16.455  -8.465  0.00  0.00      A     
ATOM   1087  HD1 ARG A  72       5.258 -17.536  -8.552  0.00  0.00      A     
ATOM   1088  HD2 ARG A  72       6.439 -16.249  -8.683  0.00  0.00      A     
ATOM   1089  NE  ARG A  72       4.520 -15.786  -9.453  0.00  0.00      A     
ATOM   1090  HE  ARG A  72       3.619 -16.184  -9.678  0.00  0.00      A     
ATOM   1091  CZ  ARG A  72       4.846 -14.745 -10.175  0.00  0.00      A     
ATOM   1092  NH1 ARG A  72       5.953 -14.107 -10.060  0.00  0.00      A     
ATOM   1093 HH11 ARG A  72       6.075 -13.319 -10.692  0.00  0.00      A     
ATOM   1094 HH12 ARG A  72       6.648 -14.407  -9.417  0.00  0.00      A     
ATOM   1095  NH2 ARG A  72       4.076 -14.289 -11.076  0.00  0.00      A     
ATOM   1096 HH21 ARG A  72       4.414 -13.513 -11.634  0.00  0.00      A     
ATOM   1097 HH22 ARG A  72       3.218 -14.772 -11.320  0.00  0.00      A     
ATOM   1098  C   ARG A  72       4.799 -12.736  -4.914  0.00  0.00      A     
ATOM   1099  O   ARG A  72       3.795 -12.150  -5.319  0.00  0.00      A     
ATOM   1100  N   GLY A  73       5.671 -12.193  -4.062  0.00  0.00      A     
ATOM   1101  HN  GLY A  73       6.473 -12.765  -3.815  0.00  0.00      A     
ATOM   1102  CA  GLY A  73       5.511 -10.925  -3.328  0.00  0.00      A     
ATOM   1103  HA1 GLY A  73       4.490 -10.559  -3.441  0.00  0.00      A     
ATOM   1104  HA2 GLY A  73       6.186 -10.177  -3.740  0.00  0.00      A     
ATOM   1105  C   GLY A  73       5.793 -11.032  -1.817  0.00  0.00      A     
ATOM   1106  O   GLY A  73       6.169 -10.040  -1.198  0.00  0.00      A     
ATOM   1107  N   ASN A  74       5.650 -12.228  -1.232  0.00  0.00      A     
ATOM   1108  HN  ASN A  74       5.399 -13.010  -1.820  0.00  0.00      A     
ATOM   1109  CA  ASN A  74       5.790 -12.510   0.202  0.00  0.00      A     
ATOM   1110  HA  ASN A  74       5.025 -11.941   0.738  0.00  0.00      A     
ATOM   1111  CB  ASN A  74       5.509 -14.010   0.412  0.00  0.00      A     
ATOM   1112  HB1 ASN A  74       6.294 -14.612  -0.044  0.00  0.00      A     
ATOM   1113  HB2 ASN A  74       4.561 -14.262  -0.050  0.00  0.00      A     
ATOM   1114  CG  ASN A  74       5.368 -14.393   1.864  0.00  0.00      A     
ATOM   1115  OD1 ASN A  74       4.601 -13.810   2.600  0.00  0.00      A     
ATOM   1116  ND2 ASN A  74       6.077 -15.386   2.320  0.00  0.00      A     
ATOM   1117 HD21 ASN A  74       5.958 -15.588   3.305  0.00  0.00      A     
ATOM   1118 HD22 ASN A  74       6.723 -15.900   1.731  0.00  0.00      A     
ATOM   1119  C   ASN A  74       7.142 -12.069   0.795  0.00  0.00      A     
ATOM   1120  O   ASN A  74       7.160 -11.176   1.634  0.00  0.00      A     
ATOM   1121  N   LEU A  75       8.278 -12.612   0.336  0.00  0.00      A     
ATOM   1122  HN  LEU A  75       8.228 -13.348  -0.356  0.00  0.00      A     
ATOM   1123  CA  LEU A  75       9.600 -12.219   0.861  0.00  0.00      A     
ATOM   1124  HA  LEU A  75       9.582 -12.377   1.938  0.00  0.00      A     
ATOM   1125  CB  LEU A  75      10.683 -13.126   0.249  0.00  0.00      A     
ATOM   1126  HB1 LEU A  75      10.816 -12.855  -0.799  0.00  0.00      A     
ATOM   1127  HB2 LEU A  75      10.347 -14.163   0.289  0.00  0.00      A     
ATOM   1128  CG  LEU A  75      12.039 -13.036   0.976  0.00  0.00      A     
ATOM   1129  HG  LEU A  75      12.333 -11.994   1.095  0.00  0.00      A     
ATOM   1130  CD1 LEU A  75      11.978 -13.705   2.349  0.00  0.00      A     
ATOM   1131 HD11 LEU A  75      11.269 -13.192   2.995  0.00  0.00      A     
ATOM   1132 HD12 LEU A  75      12.955 -13.650   2.821  0.00  0.00      A     
ATOM   1133 HD13 LEU A  75      11.690 -14.751   2.246  0.00  0.00      A     
ATOM   1134  CD2 LEU A  75      13.113 -13.738   0.154  0.00  0.00      A     
ATOM   1135 HD21 LEU A  75      12.839 -14.779  -0.004  0.00  0.00      A     
ATOM   1136 HD22 LEU A  75      14.067 -13.694   0.680  0.00  0.00      A     
ATOM   1137 HD23 LEU A  75      13.226 -13.244  -0.810  0.00  0.00      A     
ATOM   1138  C   LEU A  75       9.917 -10.724   0.652  0.00  0.00      A     
ATOM   1139  O   LEU A  75      10.510 -10.074   1.511  0.00  0.00      A     
ATOM   1140  N   ALA A  76       9.444 -10.131  -0.445  0.00  0.00      A     
ATOM   1141  HN  ALA A  76       8.922 -10.687  -1.103  0.00  0.00      A     
ATOM   1142  CA  ALA A  76       9.541  -8.687  -0.650  0.00  0.00      A     
ATOM   1143  HA  ALA A  76      10.590  -8.427  -0.574  0.00  0.00      A     
ATOM   1144  CB  ALA A  76       9.123  -8.374  -2.088  0.00  0.00      A     
ATOM   1145  HB1 ALA A  76       9.284  -7.316  -2.288  0.00  0.00      A     
ATOM   1146  HB2 ALA A  76       8.077  -8.631  -2.247  0.00  0.00      A     
ATOM   1147  HB3 ALA A  76       9.743  -8.948  -2.777  0.00  0.00      A     
ATOM   1148  C   ALA A  76       8.815  -7.853   0.441  0.00  0.00      A     
ATOM   1149  O   ALA A  76       9.273  -6.768   0.799  0.00  0.00      A     
ATOM   1150  N   ASN A  77       7.763  -8.393   1.067  0.00  0.00      A     
ATOM   1151  HN  ASN A  77       7.442  -9.305   0.760  0.00  0.00      A     
ATOM   1152  CA  ASN A  77       7.095  -7.819   2.244  0.00  0.00      A     
ATOM   1153  HA  ASN A  77       6.890  -6.771   2.013  0.00  0.00      A     
ATOM   1154  CB  ASN A  77       5.746  -8.543   2.409  0.00  0.00      A     
ATOM   1155  HB1 ASN A  77       5.859  -9.413   3.055  0.00  0.00      A     
ATOM   1156  HB2 ASN A  77       5.377  -8.884   1.442  0.00  0.00      A     
ATOM   1157  CG  ASN A  77       4.693  -7.621   2.969  0.00  0.00      A     
ATOM   1158  OD1 ASN A  77       4.192  -6.739   2.292  0.00  0.00      A     
ATOM   1159  ND2 ASN A  77       4.345  -7.772   4.218  0.00  0.00      A     
ATOM   1160 HD21 ASN A  77       3.694  -7.100   4.578  0.00  0.00      A     
ATOM   1161 HD22 ASN A  77       4.803  -8.480   4.778  0.00  0.00      A     
ATOM   1162  C   ASN A  77       7.946  -7.799   3.549  0.00  0.00      A     
ATOM   1163  O   ASN A  77       7.529  -7.207   4.550  0.00  0.00      A     
ATOM   1164  N   VAL A  78       9.168  -8.353   3.521  0.00  0.00      A     
ATOM   1165  HN  VAL A  78       9.395  -8.925   2.716  0.00  0.00      A     
ATOM   1166  CA  VAL A  78      10.234  -8.136   4.536  0.00  0.00      A     
ATOM   1167  HA  VAL A  78       9.898  -7.352   5.213  0.00  0.00      A     
ATOM   1168  CB  VAL A  78      10.506  -9.361   5.428  0.00  0.00      A     
ATOM   1169  HB  VAL A  78      11.293  -9.102   6.133  0.00  0.00      A     
ATOM   1170  CG1 VAL A  78       9.269  -9.700   6.258  0.00  0.00      A     
ATOM   1171 HG11 VAL A  78       9.038  -8.868   6.921  0.00  0.00      A     
ATOM   1172 HG12 VAL A  78       9.456 -10.587   6.858  0.00  0.00      A     
ATOM   1173 HG13 VAL A  78       8.414  -9.877   5.611  0.00  0.00      A     
ATOM   1174  CG2 VAL A  78      10.977 -10.588   4.647  0.00  0.00      A     
ATOM   1175 HG21 VAL A  78      11.896 -10.362   4.107  0.00  0.00      A     
ATOM   1176 HG22 VAL A  78      10.217 -10.894   3.935  0.00  0.00      A     
ATOM   1177 HG23 VAL A  78      11.176 -11.407   5.337  0.00  0.00      A     
ATOM   1178  C   VAL A  78      11.556  -7.607   3.970  0.00  0.00      A     
ATOM   1179  O   VAL A  78      12.356  -7.085   4.744  0.00  0.00      A     
ATOM   1180  N   ILE A  79      11.762  -7.593   2.644  0.00  0.00      A     
ATOM   1181  HN  ILE A  79      11.141  -8.149   2.071  0.00  0.00      A     
ATOM   1182  CA  ILE A  79      12.811  -6.775   1.976  0.00  0.00      A     
ATOM   1183  HA  ILE A  79      13.786  -7.161   2.272  0.00  0.00      A     
ATOM   1184  CB  ILE A  79      12.707  -6.870   0.432  0.00  0.00      A     
ATOM   1185  HB  ILE A  79      11.662  -6.743   0.170  0.00  0.00      A     
ATOM   1186  CG2 ILE A  79      13.447  -5.743  -0.302  0.00  0.00      A     
ATOM   1187 HG21 ILE A  79      14.478  -5.673   0.049  0.00  0.00      A     
ATOM   1188 HG22 ILE A  79      12.945  -4.790  -0.134  0.00  0.00      A     
ATOM   1189 HG23 ILE A  79      13.444  -5.934  -1.376  0.00  0.00      A     
ATOM   1190  CG1 ILE A  79      13.165  -8.245  -0.106  0.00  0.00      A     
ATOM   1191 HG11 ILE A  79      12.758  -8.385  -1.108  0.00  0.00      A     
ATOM   1192 HG12 ILE A  79      12.760  -9.034   0.528  0.00  0.00      A     
ATOM   1193  CD  ILE A  79      14.683  -8.431  -0.201  0.00  0.00      A     
ATOM   1194  HD1 ILE A  79      15.148  -8.098   0.723  0.00  0.00      A     
ATOM   1195  HD2 ILE A  79      15.085  -7.852  -1.032  0.00  0.00      A     
ATOM   1196  HD3 ILE A  79      14.910  -9.484  -0.370  0.00  0.00      A     
ATOM   1197  C   ILE A  79      12.780  -5.309   2.443  0.00  0.00      A     
ATOM   1198  O   ILE A  79      13.837  -4.723   2.666  0.00  0.00      A     
ATOM   1199  N   ARG A  80      11.582  -4.760   2.716  0.00  0.00      A     
ATOM   1200  HN  ARG A  80      10.781  -5.311   2.433  0.00  0.00      A     
ATOM   1201  CA  ARG A  80      11.326  -3.465   3.406  0.00  0.00      A     
ATOM   1202  HA  ARG A  80      11.696  -2.671   2.752  0.00  0.00      A     
ATOM   1203  CB  ARG A  80       9.810  -3.234   3.577  0.00  0.00      A     
ATOM   1204  HB1 ARG A  80       9.361  -3.080   2.593  0.00  0.00      A     
ATOM   1205  HB2 ARG A  80       9.654  -2.318   4.150  0.00  0.00      A     
ATOM   1206  CG  ARG A  80       9.080  -4.399   4.266  0.00  0.00      A     
ATOM   1207  HG1 ARG A  80       9.712  -4.845   5.036  0.00  0.00      A     
ATOM   1208  HG2 ARG A  80       8.882  -5.156   3.508  0.00  0.00      A     
ATOM   1209  CD  ARG A  80       7.744  -3.969   4.895  0.00  0.00      A     
ATOM   1210  HD1 ARG A  80       7.024  -4.782   4.792  0.00  0.00      A     
ATOM   1211  HD2 ARG A  80       7.338  -3.118   4.343  0.00  0.00      A     
ATOM   1212  NE  ARG A  80       7.894  -3.619   6.325  0.00  0.00      A     
ATOM   1213  HE  ARG A  80       8.099  -2.666   6.579  0.00  0.00      A     
ATOM   1214  CZ  ARG A  80       7.695  -4.394   7.364  0.00  0.00      A     
ATOM   1215  NH1 ARG A  80       7.379  -5.637   7.307  0.00  0.00      A     
ATOM   1216 HH11 ARG A  80       7.001  -6.011   8.176  0.00  0.00      A     
ATOM   1217 HH12 ARG A  80       7.261  -6.090   6.419  0.00  0.00      A     
ATOM   1218  NH2 ARG A  80       7.806  -3.908   8.539  0.00  0.00      A     
ATOM   1219 HH21 ARG A  80       7.674  -4.528   9.342  0.00  0.00      A     
ATOM   1220 HH22 ARG A  80       7.954  -2.917   8.652  0.00  0.00      A     
ATOM   1221  C   ARG A  80      12.064  -3.219   4.740  0.00  0.00      A     
ATOM   1222  O   ARG A  80      12.029  -2.099   5.246  0.00  0.00      A     
ATOM   1223  N   TYR A  81      12.758  -4.204   5.300  0.00  0.00      A     
ATOM   1224  HN  TYR A  81      12.685  -5.120   4.877  0.00  0.00      A     
ATOM   1225  CA  TYR A  81      13.745  -4.026   6.374  0.00  0.00      A     
ATOM   1226  HA  TYR A  81      13.369  -3.317   7.114  0.00  0.00      A     
ATOM   1227  CB  TYR A  81      13.890  -5.391   7.058  0.00  0.00      A     
ATOM   1228  HB1 TYR A  81      14.085  -6.148   6.300  0.00  0.00      A     
ATOM   1229  HB2 TYR A  81      12.946  -5.644   7.541  0.00  0.00      A     
ATOM   1230  CG  TYR A  81      15.000  -5.480   8.075  0.00  0.00      A     
ATOM   1231  CD1 TYR A  81      16.255  -5.962   7.666  0.00  0.00      A     
ATOM   1232  HD1 TYR A  81      16.411  -6.273   6.643  0.00  0.00      A     
ATOM   1233  CE1 TYR A  81      17.316  -6.018   8.580  0.00  0.00      A     
ATOM   1234  HE1 TYR A  81      18.286  -6.357   8.258  0.00  0.00      A     
ATOM   1235  CZ  TYR A  81      17.112  -5.617   9.912  0.00  0.00      A     
ATOM   1236  OH  TYR A  81      18.152  -5.632  10.773  0.00  0.00      A     
ATOM   1237  HH  TYR A  81      18.919  -6.068  10.361  0.00  0.00      A     
ATOM   1238  CE2 TYR A  81      15.845  -5.169  10.335  0.00  0.00      A     
ATOM   1239  HE2 TYR A  81      15.704  -4.883  11.367  0.00  0.00      A     
ATOM   1240  CD2 TYR A  81      14.788  -5.084   9.408  0.00  0.00      A     
ATOM   1241  HD2 TYR A  81      13.815  -4.729   9.721  0.00  0.00      A     
ATOM   1242  C   TYR A  81      15.118  -3.492   5.886  0.00  0.00      A     
ATOM   1243  O   TYR A  81      15.671  -2.552   6.464  0.00  0.00      A     
ATOM   1244  N   PHE A  82      15.681  -4.037   4.802  0.00  0.00      A     
ATOM   1245  HN  PHE A  82      15.135  -4.698   4.262  0.00  0.00      A     
ATOM   1246  CA  PHE A  82      17.070  -3.771   4.369  0.00  0.00      A     
ATOM   1247  HA  PHE A  82      17.693  -3.838   5.261  0.00  0.00      A     
ATOM   1248  CB  PHE A  82      17.550  -4.894   3.440  0.00  0.00      A     
ATOM   1249  HB1 PHE A  82      18.467  -4.585   2.936  0.00  0.00      A     
ATOM   1250  HB2 PHE A  82      16.799  -5.088   2.671  0.00  0.00      A     
ATOM   1251  CG  PHE A  82      17.853  -6.160   4.216  0.00  0.00      A     
ATOM   1252  CD1 PHE A  82      16.969  -7.251   4.177  0.00  0.00      A     
ATOM   1253  HD1 PHE A  82      16.089  -7.216   3.550  0.00  0.00      A     
ATOM   1254  CE1 PHE A  82      17.224  -8.388   4.963  0.00  0.00      A     
ATOM   1255  HE1 PHE A  82      16.547  -9.225   4.930  0.00  0.00      A     
ATOM   1256  CZ  PHE A  82      18.354  -8.438   5.796  0.00  0.00      A     
ATOM   1257  HZ  PHE A  82      18.540  -9.312   6.406  0.00  0.00      A     
ATOM   1258  CE2 PHE A  82      19.237  -7.349   5.840  0.00  0.00      A     
ATOM   1259  HE2 PHE A  82      20.104  -7.381   6.487  0.00  0.00      A     
ATOM   1260  CD2 PHE A  82      18.988  -6.214   5.050  0.00  0.00      A     
ATOM   1261  HD2 PHE A  82      19.664  -5.374   5.101  0.00  0.00      A     
ATOM   1262  C   PHE A  82      17.385  -2.364   3.804  0.00  0.00      A     
ATOM   1263  O   PHE A  82      18.568  -2.007   3.775  0.00  0.00      A     
ATOM   1264  N   PRO A  83      16.388  -1.534   3.441  0.00  0.00      A     
ATOM   1265  CD  PRO A  83      15.369  -2.004   2.519  0.00  0.00      A     
ATOM   1266  HD1 PRO A  83      14.412  -2.084   3.027  0.00  0.00      A     
ATOM   1267  HD2 PRO A  83      15.630  -2.973   2.090  0.00  0.00      A     
ATOM   1268  CG  PRO A  83      15.316  -0.969   1.402  0.00  0.00      A     
ATOM   1269  HG1 PRO A  83      16.037  -1.239   0.633  0.00  0.00      A     
ATOM   1270  HG2 PRO A  83      14.315  -0.887   0.979  0.00  0.00      A     
ATOM   1271  CB  PRO A  83      15.757   0.334   2.055  0.00  0.00      A     
ATOM   1272  HB1 PRO A  83      16.380   0.912   1.372  0.00  0.00      A     
ATOM   1273  HB2 PRO A  83      14.881   0.917   2.323  0.00  0.00      A     
ATOM   1274  CA  PRO A  83      16.537  -0.072   3.313  0.00  0.00      A     
ATOM   1275  HA  PRO A  83      17.585   0.158   3.142  0.00  0.00      A     
ATOM   1276  C   PRO A  83      16.084   0.785   4.523  0.00  0.00      A     
ATOM   1277  O   PRO A  83      16.178   2.010   4.460  0.00  0.00      A     
ATOM   1278  N   THR A  84      15.594   0.210   5.632  0.00  0.00      A     
ATOM   1279  HN  THR A  84      15.506  -0.799   5.637  0.00  0.00      A     
ATOM   1280  CA  THR A  84      14.986   0.979   6.763  0.00  0.00      A     
ATOM   1281  HA  THR A  84      14.710   1.969   6.406  0.00  0.00      A     
ATOM   1282  CB  THR A  84      13.676   0.319   7.235  0.00  0.00      A     
ATOM   1283  HB  THR A  84      13.854  -0.730   7.475  0.00  0.00      A     
ATOM   1284  CG2 THR A  84      12.944   0.990   8.395  0.00  0.00      A     
ATOM   1285 HG21 THR A  84      13.501   0.847   9.316  0.00  0.00      A     
ATOM   1286 HG22 THR A  84      11.963   0.530   8.525  0.00  0.00      A     
ATOM   1287 HG23 THR A  84      12.824   2.054   8.201  0.00  0.00      A     
ATOM   1288  OG1 THR A  84      12.747   0.417   6.190  0.00  0.00      A     
ATOM   1289  HG1 THR A  84      12.282  -0.436   6.160  0.00  0.00      A     
ATOM   1290  C   THR A  84      15.892   1.218   7.979  0.00  0.00      A     
ATOM   1291  O   THR A  84      15.697   2.203   8.693  0.00  0.00      A     
ATOM   1292  N   GLN A  85      16.895   0.370   8.229  0.00  0.00      A     
ATOM   1293  HN  GLN A  85      17.033  -0.408   7.602  0.00  0.00      A     
ATOM   1294  CA  GLN A  85      17.668   0.386   9.484  0.00  0.00      A     
ATOM   1295  HA  GLN A  85      17.042   0.794  10.274  0.00  0.00      A     
ATOM   1296  CB  GLN A  85      18.049  -1.037   9.908  0.00  0.00      A     
ATOM   1297  HB1 GLN A  85      18.468  -0.962  10.908  0.00  0.00      A     
ATOM   1298  HB2 GLN A  85      18.831  -1.425   9.257  0.00  0.00      A     
ATOM   1299  CG  GLN A  85      16.896  -2.043   9.955  0.00  0.00      A     
ATOM   1300  HG1 GLN A  85      17.288  -2.962  10.379  0.00  0.00      A     
ATOM   1301  HG2 GLN A  85      16.531  -2.254   8.952  0.00  0.00      A     
ATOM   1302  CD  GLN A  85      15.744  -1.563  10.816  0.00  0.00      A     
ATOM   1303  OE1 GLN A  85      14.681  -1.201  10.350  0.00  0.00      A     
ATOM   1304  NE2 GLN A  85      15.923  -1.469  12.109  0.00  0.00      A     
ATOM   1305 HE21 GLN A  85      15.155  -1.085  12.627  0.00  0.00      A     
ATOM   1306 HE22 GLN A  85      16.811  -1.700  12.516  0.00  0.00      A     
ATOM   1307  C   GLN A  85      18.965   1.208   9.485  0.00  0.00      A     
ATOM   1308  O   GLN A  85      19.412   1.602  10.560  0.00  0.00      A     
ATOM   1309  N   ALA A  86      19.596   1.458   8.334  0.00  0.00      A     
ATOM   1310  HN  ALA A  86      19.184   1.110   7.476  0.00  0.00      A     
ATOM   1311  CA  ALA A  86      20.969   1.987   8.281  0.00  0.00      A     
ATOM   1312  HA  ALA A  86      21.470   1.743   9.219  0.00  0.00      A     
ATOM   1313  CB  ALA A  86      21.719   1.242   7.174  0.00  0.00      A     
ATOM   1314  HB1 ALA A  86      21.351   1.565   6.204  0.00  0.00      A     
ATOM   1315  HB2 ALA A  86      21.574   0.166   7.281  0.00  0.00      A     
ATOM   1316  HB3 ALA A  86      22.786   1.459   7.228  0.00  0.00      A     
ATOM   1317  C   ALA A  86      21.090   3.522   8.125  0.00  0.00      A     
ATOM   1318  O   ALA A  86      22.200   4.055   8.249  0.00  0.00      A     
ATOM   1319  N   LEU A  87      19.990   4.240   7.871  0.00  0.00      A     
ATOM   1320  HN  LEU A  87      19.133   3.726   7.702  0.00  0.00      A     
ATOM   1321  CA  LEU A  87      19.948   5.713   7.848  0.00  0.00      A     
ATOM   1322  HA  LEU A  87      20.634   6.081   8.611  0.00  0.00      A     
ATOM   1323  CB  LEU A  87      20.437   6.168   6.456  0.00  0.00      A     
ATOM   1324  HB1 LEU A  87      19.702   5.856   5.717  0.00  0.00      A     
ATOM   1325  HB2 LEU A  87      21.370   5.661   6.219  0.00  0.00      A     
ATOM   1326  CG  LEU A  87      20.673   7.677   6.303  0.00  0.00      A     
ATOM   1327  HG  LEU A  87      19.744   8.204   6.505  0.00  0.00      A     
ATOM   1328  CD1 LEU A  87      21.763   8.185   7.242  0.00  0.00      A     
ATOM   1329 HD11 LEU A  87      22.688   7.640   7.062  0.00  0.00      A     
ATOM   1330 HD12 LEU A  87      21.446   8.070   8.274  0.00  0.00      A     
ATOM   1331 HD13 LEU A  87      21.948   9.242   7.062  0.00  0.00      A     
ATOM   1332  CD2 LEU A  87      21.114   8.001   4.883  0.00  0.00      A     
ATOM   1333 HD21 LEU A  87      21.344   9.061   4.797  0.00  0.00      A     
ATOM   1334 HD22 LEU A  87      20.309   7.763   4.191  0.00  0.00      A     
ATOM   1335 HD23 LEU A  87      22.002   7.423   4.625  0.00  0.00      A     
ATOM   1336  C   LEU A  87      18.564   6.311   8.186  0.00  0.00      A     
ATOM   1337  O   LEU A  87      18.471   7.268   8.956  0.00  0.00      A     
ATOM   1338  N   ASN A  88      17.477   5.728   7.673  0.00  0.00      A     
ATOM   1339  HN  ASN A  88      17.612   4.971   7.011  0.00  0.00      A     
ATOM   1340  CA  ASN A  88      16.099   6.125   7.975  0.00  0.00      A     
ATOM   1341  HA  ASN A  88      15.988   7.188   7.754  0.00  0.00      A     
ATOM   1342  CB  ASN A  88      15.184   5.334   7.020  0.00  0.00      A     
ATOM   1343  HB1 ASN A  88      15.297   4.271   7.214  0.00  0.00      A     
ATOM   1344  HB2 ASN A  88      15.484   5.520   5.990  0.00  0.00      A     
ATOM   1345  CG  ASN A  88      13.720   5.699   7.130  0.00  0.00      A     
ATOM   1346  OD1 ASN A  88      13.325   6.835   7.294  0.00  0.00      A     
ATOM   1347  ND2 ASN A  88      12.839   4.738   7.055  0.00  0.00      A     
ATOM   1348 HD21 ASN A  88      11.888   5.024   7.176  0.00  0.00      A     
ATOM   1349 HD22 ASN A  88      13.133   3.791   6.909  0.00  0.00      A     
ATOM   1350  C   ASN A  88      15.739   5.948   9.470  0.00  0.00      A     
ATOM   1351  O   ASN A  88      15.081   6.809  10.050  0.00  0.00      A     
ATOM   1352  N   PHE A  89      16.223   4.891  10.137  0.00  0.00      A     
ATOM   1353  HN  PHE A  89      16.689   4.168   9.604  0.00  0.00      A     
ATOM   1354  CA  PHE A  89      16.108   4.735  11.601  0.00  0.00      A     
ATOM   1355  HA  PHE A  89      15.056   4.830  11.860  0.00  0.00      A     
ATOM   1356  CB  PHE A  89      16.565   3.329  12.026  0.00  0.00      A     
ATOM   1357  HB1 PHE A  89      17.450   3.404  12.662  0.00  0.00      A     
ATOM   1358  HB2 PHE A  89      16.873   2.768  11.147  0.00  0.00      A     
ATOM   1359  CG  PHE A  89      15.507   2.529  12.767  0.00  0.00      A     
ATOM   1360  CD1 PHE A  89      15.338   2.684  14.156  0.00  0.00      A     
ATOM   1361  HD1 PHE A  89      15.954   3.388  14.699  0.00  0.00      A     
ATOM   1362  CE1 PHE A  89      14.397   1.896  14.846  0.00  0.00      A     
ATOM   1363  HE1 PHE A  89      14.292   1.995  15.919  0.00  0.00      A     
ATOM   1364  CZ  PHE A  89      13.622   0.948  14.153  0.00  0.00      A     
ATOM   1365  HZ  PHE A  89      12.919   0.322  14.691  0.00  0.00      A     
ATOM   1366  CE2 PHE A  89      13.766   0.813  12.761  0.00  0.00      A     
ATOM   1367  HE2 PHE A  89      13.181   0.077  12.219  0.00  0.00      A     
ATOM   1368  CD2 PHE A  89      14.704   1.606  12.073  0.00  0.00      A     
ATOM   1369  HD2 PHE A  89      14.839   1.472  11.010  0.00  0.00      A     
ATOM   1370  C   PHE A  89      16.846   5.832  12.397  0.00  0.00      A     
ATOM   1371  O   PHE A  89      16.257   6.436  13.294  0.00  0.00      A     
ATOM   1372  N   ALA A  90      18.090   6.149  12.032  0.00  0.00      A     
ATOM   1373  HN  ALA A  90      18.564   5.552  11.360  0.00  0.00      A     
ATOM   1374  CA  ALA A  90      18.868   7.248  12.611  0.00  0.00      A     
ATOM   1375  HA  ALA A  90      18.933   7.102  13.691  0.00  0.00      A     
ATOM   1376  CB  ALA A  90      20.284   7.159  12.040  0.00  0.00      A     
ATOM   1377  HB1 ALA A  90      20.743   6.228  12.358  0.00  0.00      A     
ATOM   1378  HB2 ALA A  90      20.888   7.970  12.430  0.00  0.00      A     
ATOM   1379  HB3 ALA A  90      20.267   7.212  10.952  0.00  0.00      A     
ATOM   1380  C   ALA A  90      18.242   8.642  12.392  0.00  0.00      A     
ATOM   1381  O   ALA A  90      18.236   9.461  13.306  0.00  0.00      A     
ATOM   1382  N   PHE A  91      17.624   8.915  11.239  0.00  0.00      A     
ATOM   1383  HN  PHE A  91      17.730   8.261  10.469  0.00  0.00      A     
ATOM   1384  CA  PHE A  91      16.836  10.144  11.049  0.00  0.00      A     
ATOM   1385  HA  PHE A  91      17.369  10.965  11.524  0.00  0.00      A     
ATOM   1386  CB  PHE A  91      16.735  10.461   9.551  0.00  0.00      A     
ATOM   1387  HB1 PHE A  91      15.977  11.227   9.412  0.00  0.00      A     
ATOM   1388  HB2 PHE A  91      16.406   9.566   9.021  0.00  0.00      A     
ATOM   1389  CG  PHE A  91      18.023  10.991   8.935  0.00  0.00      A     
ATOM   1390  CD1 PHE A  91      18.547  10.431   7.754  0.00  0.00      A     
ATOM   1391  HD1 PHE A  91      18.055   9.591   7.289  0.00  0.00      A     
ATOM   1392  CE1 PHE A  91      19.714  10.961   7.173  0.00  0.00      A     
ATOM   1393  HE1 PHE A  91      20.098  10.549   6.249  0.00  0.00      A     
ATOM   1394  CZ  PHE A  91      20.395  12.022   7.790  0.00  0.00      A     
ATOM   1395  HZ  PHE A  91      21.305  12.415   7.355  0.00  0.00      A     
ATOM   1396  CE2 PHE A  91      19.879  12.586   8.967  0.00  0.00      A     
ATOM   1397  HE2 PHE A  91      20.391  13.413   9.441  0.00  0.00      A     
ATOM   1398  CD2 PHE A  91      18.691  12.082   9.524  0.00  0.00      A     
ATOM   1399  HD2 PHE A  91      18.297  12.537  10.419  0.00  0.00      A     
ATOM   1400  C   PHE A  91      15.462  10.128  11.754  0.00  0.00      A     
ATOM   1401  O   PHE A  91      15.040  11.152  12.296  0.00  0.00      A     
ATOM   1402  N   LYS A  92      14.788   8.970  11.856  0.00  0.00      A     
ATOM   1403  HN  LYS A  92      15.157   8.176  11.337  0.00  0.00      A     
ATOM   1404  CA  LYS A  92      13.603   8.749  12.724  0.00  0.00      A     
ATOM   1405  HA  LYS A  92      12.831   9.451  12.414  0.00  0.00      A     
ATOM   1406  CB  LYS A  92      13.071   7.317  12.488  0.00  0.00      A     
ATOM   1407  HB1 LYS A  92      13.876   6.611  12.663  0.00  0.00      A     
ATOM   1408  HB2 LYS A  92      12.773   7.232  11.441  0.00  0.00      A     
ATOM   1409  CG  LYS A  92      11.877   6.912  13.371  0.00  0.00      A     
ATOM   1410  HG1 LYS A  92      11.095   7.667  13.273  0.00  0.00      A     
ATOM   1411  HG2 LYS A  92      12.199   6.886  14.412  0.00  0.00      A     
ATOM   1412  CD  LYS A  92      11.273   5.538  13.020  0.00  0.00      A     
ATOM   1413  HD1 LYS A  92      10.828   5.581  12.023  0.00  0.00      A     
ATOM   1414  HD2 LYS A  92      10.477   5.326  13.737  0.00  0.00      A     
ATOM   1415  CE  LYS A  92      12.297   4.394  13.058  0.00  0.00      A     
ATOM   1416  HE1 LYS A  92      12.915   4.496  13.957  0.00  0.00      A     
ATOM   1417  HE2 LYS A  92      12.954   4.482  12.188  0.00  0.00      A     
ATOM   1418  NZ  LYS A  92      11.634   3.066  13.065  0.00  0.00      A     
ATOM   1419  HZ1 LYS A  92      10.949   2.945  12.317  0.00  0.00      A     
ATOM   1420  HZ2 LYS A  92      11.135   2.898  13.939  0.00  0.00      A     
ATOM   1421  HZ3 LYS A  92      12.312   2.318  12.991  0.00  0.00      A     
ATOM   1422  C   LYS A  92      13.870   9.076  14.207  0.00  0.00      A     
ATOM   1423  O   LYS A  92      12.942   9.527  14.883  0.00  0.00      A     
ATOM   1424  N   ASP A  93      15.109   8.913  14.671  0.00  0.00      A     
ATOM   1425  HN  ASP A  93      15.749   8.408  14.070  0.00  0.00      A     
ATOM   1426  CA  ASP A  93      15.686   9.547  15.873  0.00  0.00      A     
ATOM   1427  HA  ASP A  93      14.979   9.472  16.701  0.00  0.00      A     
ATOM   1428  CB  ASP A  93      16.944   8.738  16.275  0.00  0.00      A     
ATOM   1429  HB1 ASP A  93      17.437   8.356  15.382  0.00  0.00      A     
ATOM   1430  HB2 ASP A  93      16.623   7.867  16.847  0.00  0.00      A     
ATOM   1431  CG  ASP A  93      17.972   9.522  17.101  0.00  0.00      A     
ATOM   1432  OD1 ASP A  93      17.585  10.042  18.163  0.00  0.00      A     
ATOM   1433  OD2 ASP A  93      19.138   9.640  16.649  0.00  0.00      A     
ATOM   1434  C   ASP A  93      15.960  11.065  15.687  0.00  0.00      A     
ATOM   1435  O   ASP A  93      15.251  11.893  16.262  0.00  0.00      A     
ATOM   1436  N   LYS A  94      16.940  11.459  14.859  0.00  0.00      A     
ATOM   1437  HN  LYS A  94      17.481  10.726  14.403  0.00  0.00      A     
ATOM   1438  CA  LYS A  94      17.475  12.840  14.804  0.00  0.00      A     
ATOM   1439  HA  LYS A  94      17.831  13.077  15.800  0.00  0.00      A     
ATOM   1440  CB  LYS A  94      18.667  12.928  13.842  0.00  0.00      A     
ATOM   1441  HB1 LYS A  94      18.925  13.976  13.683  0.00  0.00      A     
ATOM   1442  HB2 LYS A  94      18.383  12.501  12.881  0.00  0.00      A     
ATOM   1443  CG  LYS A  94      19.924  12.220  14.349  0.00  0.00      A     
ATOM   1444  HG1 LYS A  94      20.639  12.232  13.528  0.00  0.00      A     
ATOM   1445  HG2 LYS A  94      19.691  11.187  14.598  0.00  0.00      A     
ATOM   1446  CD  LYS A  94      20.585  12.909  15.549  0.00  0.00      A     
ATOM   1447  HD1 LYS A  94      19.884  13.048  16.370  0.00  0.00      A     
ATOM   1448  HD2 LYS A  94      20.938  13.888  15.225  0.00  0.00      A     
ATOM   1449  CE  LYS A  94      21.781  12.086  16.031  0.00  0.00      A     
ATOM   1450  HE1 LYS A  94      22.552  12.773  16.385  0.00  0.00      A     
ATOM   1451  HE2 LYS A  94      22.199  11.530  15.186  0.00  0.00      A     
ATOM   1452  NZ  LYS A  94      21.413  11.159  17.129  0.00  0.00      A     
ATOM   1453  HZ1 LYS A  94      20.637  10.544  16.874  0.00  0.00      A     
ATOM   1454  HZ2 LYS A  94      21.101  11.678  17.948  0.00  0.00      A     
ATOM   1455  HZ3 LYS A  94      22.223  10.606  17.394  0.00  0.00      A     
ATOM   1456  C   LYS A  94      16.480  13.958  14.498  0.00  0.00      A     
ATOM   1457  O   LYS A  94      16.649  15.055  15.031  0.00  0.00      A     
ATOM   1458  N   TYR A  95      15.414  13.718  13.733  0.00  0.00      A     
ATOM   1459  HN  TYR A  95      15.346  12.818  13.269  0.00  0.00      A     
ATOM   1460  CA  TYR A  95      14.326  14.704  13.608  0.00  0.00      A     
ATOM   1461  HA  TYR A  95      14.750  15.644  13.252  0.00  0.00      A     
ATOM   1462  CB  TYR A  95      13.277  14.234  12.588  0.00  0.00      A     
ATOM   1463  HB1 TYR A  95      12.422  14.908  12.651  0.00  0.00      A     
ATOM   1464  HB2 TYR A  95      12.935  13.235  12.860  0.00  0.00      A     
ATOM   1465  CG  TYR A  95      13.735  14.248  11.140  0.00  0.00      A     
ATOM   1466  CD1 TYR A  95      14.204  15.444  10.569  0.00  0.00      A     
ATOM   1467  HD1 TYR A  95      14.274  16.342  11.165  0.00  0.00      A     
ATOM   1468  CE1 TYR A  95      14.597  15.478   9.219  0.00  0.00      A     
ATOM   1469  HE1 TYR A  95      14.939  16.398   8.781  0.00  0.00      A     
ATOM   1470  CZ  TYR A  95      14.550  14.313   8.433  0.00  0.00      A     
ATOM   1471  OH  TYR A  95      14.922  14.363   7.126  0.00  0.00      A     
ATOM   1472  HH  TYR A  95      14.929  13.480   6.736  0.00  0.00      A     
ATOM   1473  CE2 TYR A  95      14.086  13.111   9.006  0.00  0.00      A     
ATOM   1474  HE2 TYR A  95      14.057  12.214   8.413  0.00  0.00      A     
ATOM   1475  CD2 TYR A  95      13.661  13.084  10.350  0.00  0.00      A     
ATOM   1476  HD2 TYR A  95      13.302  12.163  10.783  0.00  0.00      A     
ATOM   1477  C   TYR A  95      13.669  15.029  14.964  0.00  0.00      A     
ATOM   1478  O   TYR A  95      13.436  16.194  15.273  0.00  0.00      A     
ATOM   1479  N   LYS A  96      13.456  14.025  15.828  0.00  0.00      A     
ATOM   1480  HN  LYS A  96      13.822  13.111  15.578  0.00  0.00      A     
ATOM   1481  CA  LYS A  96      12.954  14.213  17.206  0.00  0.00      A     
ATOM   1482  HA  LYS A  96      12.106  14.899  17.185  0.00  0.00      A     
ATOM   1483  CB  LYS A  96      12.486  12.880  17.809  0.00  0.00      A     
ATOM   1484  HB1 LYS A  96      12.162  13.048  18.838  0.00  0.00      A     
ATOM   1485  HB2 LYS A  96      13.318  12.176  17.834  0.00  0.00      A     
ATOM   1486  CG  LYS A  96      11.319  12.274  17.020  0.00  0.00      A     
ATOM   1487  HG1 LYS A  96      11.586  12.215  15.965  0.00  0.00      A     
ATOM   1488  HG2 LYS A  96      10.441  12.911  17.130  0.00  0.00      A     
ATOM   1489  CD  LYS A  96      11.003  10.867  17.541  0.00  0.00      A     
ATOM   1490  HD1 LYS A  96      10.702  10.935  18.589  0.00  0.00      A     
ATOM   1491  HD2 LYS A  96      11.905  10.253  17.486  0.00  0.00      A     
ATOM   1492  CE  LYS A  96       9.884  10.186  16.745  0.00  0.00      A     
ATOM   1493  HE1 LYS A  96       8.961  10.764  16.859  0.00  0.00      A     
ATOM   1494  HE2 LYS A  96       9.721   9.198  17.188  0.00  0.00      A     
ATOM   1495  NZ  LYS A  96      10.246  10.049  15.311  0.00  0.00      A     
ATOM   1496  HZ1 LYS A  96      10.122  10.928  14.811  0.00  0.00      A     
ATOM   1497  HZ2 LYS A  96       9.678   9.363  14.841  0.00  0.00      A     
ATOM   1498  HZ3 LYS A  96      11.231   9.795  15.220  0.00  0.00      A     
ATOM   1499  C   LYS A  96      13.986  14.859  18.130  0.00  0.00      A     
ATOM   1500  O   LYS A  96      13.606  15.710  18.923  0.00  0.00      A     
ATOM   1501  N   GLN A  97      15.279  14.552  17.975  0.00  0.00      A     
ATOM   1502  HN  GLN A  97      15.507  13.808  17.327  0.00  0.00      A     
ATOM   1503  CA  GLN A  97      16.367  15.187  18.752  0.00  0.00      A     
ATOM   1504  HA  GLN A  97      16.195  14.948  19.802  0.00  0.00      A     
ATOM   1505  CB  GLN A  97      17.743  14.623  18.366  0.00  0.00      A     
ATOM   1506  HB1 GLN A  97      18.511  15.274  18.788  0.00  0.00      A     
ATOM   1507  HB2 GLN A  97      17.871  14.661  17.287  0.00  0.00      A     
ATOM   1508  CG  GLN A  97      17.986  13.194  18.878  0.00  0.00      A     
ATOM   1509  HG1 GLN A  97      18.052  12.520  18.027  0.00  0.00      A     
ATOM   1510  HG2 GLN A  97      17.162  12.862  19.511  0.00  0.00      A     
ATOM   1511  CD  GLN A  97      19.278  13.101  19.679  0.00  0.00      A     
ATOM   1512  OE1 GLN A  97      20.306  12.628  19.224  0.00  0.00      A     
ATOM   1513  NE2 GLN A  97      19.319  13.624  20.880  0.00  0.00      A     
ATOM   1514 HE21 GLN A  97      20.224  13.617  21.320  0.00  0.00      A     
ATOM   1515 HE22 GLN A  97      18.525  14.115  21.261  0.00  0.00      A     
ATOM   1516  C   GLN A  97      16.426  16.728  18.692  0.00  0.00      A     
ATOM   1517  O   GLN A  97      17.044  17.328  19.575  0.00  0.00      A     
ATOM   1518  N   ILE A  98      15.760  17.359  17.714  0.00  0.00      A     
ATOM   1519  HN  ILE A  98      15.357  16.784  16.990  0.00  0.00      A     
ATOM   1520  CA  ILE A  98      15.606  18.827  17.619  0.00  0.00      A     
ATOM   1521  HA  ILE A  98      15.961  19.267  18.553  0.00  0.00      A     
ATOM   1522  CB  ILE A  98      16.487  19.422  16.500  0.00  0.00      A     
ATOM   1523  HB  ILE A  98      16.348  20.504  16.517  0.00  0.00      A     
ATOM   1524  CG2 ILE A  98      17.965  19.131  16.789  0.00  0.00      A     
ATOM   1525 HG21 ILE A  98      18.188  18.076  16.631  0.00  0.00      A     
ATOM   1526 HG22 ILE A  98      18.193  19.392  17.818  0.00  0.00      A     
ATOM   1527 HG23 ILE A  98      18.599  19.732  16.139  0.00  0.00      A     
ATOM   1528  CG1 ILE A  98      16.114  18.908  15.096  0.00  0.00      A     
ATOM   1529 HG11 ILE A  98      15.045  19.004  14.949  0.00  0.00      A     
ATOM   1530 HG12 ILE A  98      16.355  17.850  15.020  0.00  0.00      A     
ATOM   1531  CD  ILE A  98      16.814  19.680  13.968  0.00  0.00      A     
ATOM   1532  HD1 ILE A  98      16.615  20.748  14.067  0.00  0.00      A     
ATOM   1533  HD2 ILE A  98      16.431  19.338  13.008  0.00  0.00      A     
ATOM   1534  HD3 ILE A  98      17.889  19.509  13.991  0.00  0.00      A     
ATOM   1535  C   ILE A  98      14.157  19.326  17.492  0.00  0.00      A     
ATOM   1536  O   ILE A  98      13.870  20.433  17.947  0.00  0.00      A     
ATOM   1537  N   PHE A  99      13.216  18.528  16.971  0.00  0.00      A     
ATOM   1538  HN  PHE A  99      13.511  17.660  16.539  0.00  0.00      A     
ATOM   1539  CA  PHE A  99      11.811  18.939  16.753  0.00  0.00      A     
ATOM   1540  HA  PHE A  99      11.723  20.009  16.916  0.00  0.00      A     
ATOM   1541  CB  PHE A  99      11.413  18.676  15.293  0.00  0.00      A     
ATOM   1542  HB1 PHE A  99      10.442  19.134  15.130  0.00  0.00      A     
ATOM   1543  HB2 PHE A  99      11.287  17.602  15.164  0.00  0.00      A     
ATOM   1544  CG  PHE A  99      12.328  19.191  14.197  0.00  0.00      A     
ATOM   1545  CD1 PHE A  99      12.961  20.446  14.298  0.00  0.00      A     
ATOM   1546  HD1 PHE A  99      12.847  21.050  15.188  0.00  0.00      A     
ATOM   1547  CE1 PHE A  99      13.748  20.924  13.235  0.00  0.00      A     
ATOM   1548  HE1 PHE A  99      14.250  21.876  13.318  0.00  0.00      A     
ATOM   1549  CZ  PHE A  99      13.886  20.165  12.062  0.00  0.00      A     
ATOM   1550  HZ  PHE A  99      14.493  20.530  11.247  0.00  0.00      A     
ATOM   1551  CE2 PHE A  99      13.245  18.924  11.950  0.00  0.00      A     
ATOM   1552  HE2 PHE A  99      13.343  18.358  11.034  0.00  0.00      A     
ATOM   1553  CD2 PHE A  99      12.482  18.431  13.022  0.00  0.00      A     
ATOM   1554  HD2 PHE A  99      11.997  17.470  12.939  0.00  0.00      A     
ATOM   1555  C   PHE A  99      10.777  18.292  17.702  0.00  0.00      A     
ATOM   1556  O   PHE A  99       9.586  18.592  17.615  0.00  0.00      A     
ATOM   1557  N   LEU A 100      11.215  17.406  18.602  0.00  0.00      A     
ATOM   1558  HN  LEU A 100      12.200  17.171  18.578  0.00  0.00      A     
ATOM   1559  CA  LEU A 100      10.386  16.713  19.606  0.00  0.00      A     
ATOM   1560  HA  LEU A 100       9.596  17.394  19.919  0.00  0.00      A     
ATOM   1561  CB  LEU A 100       9.754  15.466  18.937  0.00  0.00      A     
ATOM   1562  HB1 LEU A 100      10.274  14.572  19.279  0.00  0.00      A     
ATOM   1563  HB2 LEU A 100       9.902  15.513  17.861  0.00  0.00      A     
ATOM   1564  CG  LEU A 100       8.246  15.301  19.193  0.00  0.00      A     
ATOM   1565  HG  LEU A 100       8.040  15.356  20.262  0.00  0.00      A     
ATOM   1566  CD1 LEU A 100       7.427  16.361  18.454  0.00  0.00      A     
ATOM   1567 HD11 LEU A 100       7.582  17.334  18.917  0.00  0.00      A     
ATOM   1568 HD12 LEU A 100       6.368  16.122  18.510  0.00  0.00      A     
ATOM   1569 HD13 LEU A 100       7.732  16.410  17.410  0.00  0.00      A     
ATOM   1570  CD2 LEU A 100       7.788  13.941  18.667  0.00  0.00      A     
ATOM   1571 HD21 LEU A 100       6.725  13.818  18.873  0.00  0.00      A     
ATOM   1572 HD22 LEU A 100       8.336  13.154  19.184  0.00  0.00      A     
ATOM   1573 HD23 LEU A 100       7.961  13.882  17.594  0.00  0.00      A     
ATOM   1574  C   LEU A 100      11.184  16.364  20.890  0.00  0.00      A     
ATOM   1575  O   LEU A 100      10.883  15.389  21.573  0.00  0.00      A     
ATOM   1576  N   GLY A 101      12.243  17.131  21.184  0.00  0.00      A     
ATOM   1577  HN  GLY A 101      12.372  17.961  20.616  0.00  0.00      A     
ATOM   1578  CA  GLY A 101      13.343  16.748  22.094  0.00  0.00      A     
ATOM   1579  HA1 GLY A 101      14.281  16.803  21.543  0.00  0.00      A     
ATOM   1580  HA2 GLY A 101      13.208  15.718  22.424  0.00  0.00      A     
ATOM   1581  C   GLY A 101      13.494  17.615  23.352  0.00  0.00      A     
ATOM   1582  O   GLY A 101      14.475  17.483  24.083  0.00  0.00      A     
ATOM   1583  N   GLY A 102      12.520  18.492  23.586  0.00  0.00      A     
ATOM   1584  HN  GLY A 102      11.814  18.547  22.869  0.00  0.00      A     
ATOM   1585  CA  GLY A 102      12.350  19.351  24.771  0.00  0.00      A     
ATOM   1586  HA1 GLY A 102      13.068  20.168  24.749  0.00  0.00      A     
ATOM   1587  HA2 GLY A 102      12.524  18.759  25.670  0.00  0.00      A     
ATOM   1588  C   GLY A 102      10.939  19.950  24.864  0.00  0.00      A     
ATOM   1589  O   GLY A 102      10.760  21.066  25.354  0.00  0.00      A     
ATOM   1590  N   VAL A 103       9.952  19.230  24.316  0.00  0.00      A     
ATOM   1591  HN  VAL A 103      10.183  18.277  24.071  0.00  0.00      A     
ATOM   1592  CA  VAL A 103       8.533  19.615  24.137  0.00  0.00      A     
ATOM   1593  HA  VAL A 103       8.243  20.290  24.940  0.00  0.00      A     
ATOM   1594  CB  VAL A 103       8.281  20.328  22.788  0.00  0.00      A     
ATOM   1595  HB  VAL A 103       7.219  20.565  22.729  0.00  0.00      A     
ATOM   1596  CG1 VAL A 103       9.053  21.643  22.686  0.00  0.00      A     
ATOM   1597 HG11 VAL A 103      10.122  21.453  22.605  0.00  0.00      A     
ATOM   1598 HG12 VAL A 103       8.858  22.251  23.570  0.00  0.00      A     
ATOM   1599 HG13 VAL A 103       8.725  22.190  21.802  0.00  0.00      A     
ATOM   1600  CG2 VAL A 103       8.653  19.497  21.551  0.00  0.00      A     
ATOM   1601 HG21 VAL A 103       9.716  19.263  21.559  0.00  0.00      A     
ATOM   1602 HG22 VAL A 103       8.424  20.067  20.649  0.00  0.00      A     
ATOM   1603 HG23 VAL A 103       8.078  18.574  21.523  0.00  0.00      A     
ATOM   1604  C   VAL A 103       7.624  18.382  24.201  0.00  0.00      A     
ATOM   1605  O   VAL A 103       8.042  17.288  23.820  0.00  0.00      A     
ATOM   1606  N   ASP A 104       6.366  18.537  24.629  0.00  0.00      A     
ATOM   1607  HN  ASP A 104       6.090  19.449  24.964  0.00  0.00      A     
ATOM   1608  CA  ASP A 104       5.449  17.391  24.791  0.00  0.00      A     
ATOM   1609  HA  ASP A 104       5.832  16.589  24.172  0.00  0.00      A     
ATOM   1610  CB  ASP A 104       5.515  16.889  26.241  0.00  0.00      A     
ATOM   1611  HB1 ASP A 104       5.095  17.645  26.904  0.00  0.00      A     
ATOM   1612  HB2 ASP A 104       6.555  16.715  26.522  0.00  0.00      A     
ATOM   1613  CG  ASP A 104       4.744  15.580  26.367  0.00  0.00      A     
ATOM   1614  OD1 ASP A 104       5.081  14.633  25.617  0.00  0.00      A     
ATOM   1615  OD2 ASP A 104       3.688  15.566  27.039  0.00  0.00      A     
ATOM   1616  C   ASP A 104       3.993  17.573  24.299  0.00  0.00      A     
ATOM   1617  O   ASP A 104       3.463  18.681  24.259  0.00  0.00      A     
ATOM   1618  N   LYS A 105       3.356  16.447  23.941  0.00  0.00      A     
ATOM   1619  HN  LYS A 105       3.886  15.603  24.140  0.00  0.00      A     
ATOM   1620  CA  LYS A 105       2.086  16.221  23.207  0.00  0.00      A     
ATOM   1621  HA  LYS A 105       2.201  16.696  22.233  0.00  0.00      A     
ATOM   1622  CB  LYS A 105       1.977  14.703  22.942  0.00  0.00      A     
ATOM   1623  HB1 LYS A 105       2.891  14.355  22.460  0.00  0.00      A     
ATOM   1624  HB2 LYS A 105       1.152  14.510  22.254  0.00  0.00      A     
ATOM   1625  CG  LYS A 105       1.766  13.895  24.230  0.00  0.00      A     
ATOM   1626  HG1 LYS A 105       0.870  14.259  24.731  0.00  0.00      A     
ATOM   1627  HG2 LYS A 105       2.617  14.034  24.893  0.00  0.00      A     
ATOM   1628  CD  LYS A 105       1.611  12.398  23.944  0.00  0.00      A     
ATOM   1629  HD1 LYS A 105       2.507  12.040  23.435  0.00  0.00      A     
ATOM   1630  HD2 LYS A 105       0.753  12.236  23.291  0.00  0.00      A     
ATOM   1631  CE  LYS A 105       1.434  11.594  25.236  0.00  0.00      A     
ATOM   1632  HE1 LYS A 105       2.333  11.702  25.849  0.00  0.00      A     
ATOM   1633  HE2 LYS A 105       1.338  10.537  24.974  0.00  0.00      A     
ATOM   1634  NZ  LYS A 105       0.244  12.026  26.010  0.00  0.00      A     
ATOM   1635  HZ1 LYS A 105       0.043  11.368  26.759  0.00  0.00      A     
ATOM   1636  HZ2 LYS A 105      -0.576  12.090  25.408  0.00  0.00      A     
ATOM   1637  HZ3 LYS A 105       0.406  12.928  26.457  0.00  0.00      A     
ATOM   1638  C   LYS A 105       0.754  16.807  23.743  0.00  0.00      A     
ATOM   1639  O   LYS A 105      -0.309  16.268  23.409  0.00  0.00      A     
ATOM   1640  N   ARG A 106       0.754  17.883  24.543  0.00  0.00      A     
ATOM   1641  HN  ARG A 106       1.670  18.227  24.808  0.00  0.00      A     
ATOM   1642  CA  ARG A 106      -0.445  18.753  24.724  0.00  0.00      A     
ATOM   1643  HA  ARG A 106      -0.903  18.879  23.744  0.00  0.00      A     
ATOM   1644  CB  ARG A 106      -1.462  18.082  25.681  0.00  0.00      A     
ATOM   1645  HB1 ARG A 106      -1.323  18.473  26.690  0.00  0.00      A     
ATOM   1646  HB2 ARG A 106      -1.265  17.016  25.748  0.00  0.00      A     
ATOM   1647  CG  ARG A 106      -2.937  18.279  25.277  0.00  0.00      A     
ATOM   1648  HG1 ARG A 106      -3.146  19.345  25.182  0.00  0.00      A     
ATOM   1649  HG2 ARG A 106      -3.563  17.880  26.077  0.00  0.00      A     
ATOM   1650  CD  ARG A 106      -3.310  17.565  23.964  0.00  0.00      A     
ATOM   1651  HD1 ARG A 106      -3.019  16.516  24.038  0.00  0.00      A     
ATOM   1652  HD2 ARG A 106      -2.755  18.019  23.144  0.00  0.00      A     
ATOM   1653  NE  ARG A 106      -4.754  17.646  23.676  0.00  0.00      A     
ATOM   1654  HE  ARG A 106      -5.333  18.214  24.283  0.00  0.00      A     
ATOM   1655  CZ  ARG A 106      -5.423  17.086  22.698  0.00  0.00      A     
ATOM   1656  NH1 ARG A 106      -4.906  16.391  21.747  0.00  0.00      A     
ATOM   1657 HH11 ARG A 106      -5.460  16.197  20.926  0.00  0.00      A     
ATOM   1658 HH12 ARG A 106      -3.894  16.320  21.697  0.00  0.00      A     
ATOM   1659  NH2 ARG A 106      -6.694  17.225  22.659  0.00  0.00      A     
ATOM   1660 HH21 ARG A 106      -7.232  16.698  21.989  0.00  0.00      A     
ATOM   1661 HH22 ARG A 106      -7.118  17.806  23.370  0.00  0.00      A     
ATOM   1662  C   ARG A 106      -0.194  20.183  25.212  0.00  0.00      A     
ATOM   1663  O   ARG A 106      -0.865  21.102  24.751  0.00  0.00      A     
ATOM   1664  N   THR A 107       0.707  20.378  26.171  0.00  0.00      A     
ATOM   1665  HN  THR A 107       1.222  19.569  26.496  0.00  0.00      A     
ATOM   1666  CA  THR A 107       0.776  21.614  26.995  0.00  0.00      A     
ATOM   1667  HA  THR A 107      -0.227  21.825  27.357  0.00  0.00      A     
ATOM   1668  CB  THR A 107       1.647  21.352  28.230  0.00  0.00      A     
ATOM   1669  HB  THR A 107       2.539  20.807  27.942  0.00  0.00      A     
ATOM   1670  CG2 THR A 107       2.060  22.548  29.070  0.00  0.00      A     
ATOM   1671 HG21 THR A 107       1.194  23.167  29.292  0.00  0.00      A     
ATOM   1672 HG22 THR A 107       2.808  23.137  28.544  0.00  0.00      A     
ATOM   1673 HG23 THR A 107       2.499  22.190  29.998  0.00  0.00      A     
ATOM   1674  OG1 THR A 107       0.890  20.558  29.106  0.00  0.00      A     
ATOM   1675  HG1 THR A 107       1.504  20.295  29.821  0.00  0.00      A     
ATOM   1676  C   THR A 107       1.191  22.908  26.282  0.00  0.00      A     
ATOM   1677  O   THR A 107       0.872  23.991  26.769  0.00  0.00      A     
ATOM   1678  N   GLN A 108       1.803  22.829  25.103  0.00  0.00      A     
ATOM   1679  HN  GLN A 108       2.065  21.898  24.798  0.00  0.00      A     
ATOM   1680  CA  GLN A 108       2.294  23.947  24.270  0.00  0.00      A     
ATOM   1681  HA  GLN A 108       1.844  24.881  24.599  0.00  0.00      A     
ATOM   1682  CB  GLN A 108       3.817  24.059  24.464  0.00  0.00      A     
ATOM   1683  HB1 GLN A 108       4.225  24.769  23.744  0.00  0.00      A     
ATOM   1684  HB2 GLN A 108       4.239  23.077  24.271  0.00  0.00      A     
ATOM   1685  CG  GLN A 108       4.255  24.499  25.873  0.00  0.00      A     
ATOM   1686  HG1 GLN A 108       3.675  23.978  26.627  0.00  0.00      A     
ATOM   1687  HG2 GLN A 108       4.076  25.569  25.987  0.00  0.00      A     
ATOM   1688  CD  GLN A 108       5.722  24.199  26.163  0.00  0.00      A     
ATOM   1689  OE1 GLN A 108       6.429  23.492  25.462  0.00  0.00      A     
ATOM   1690  NE2 GLN A 108       6.278  24.685  27.238  0.00  0.00      A     
ATOM   1691 HE21 GLN A 108       7.218  24.355  27.428  0.00  0.00      A     
ATOM   1692 HE22 GLN A 108       5.712  25.131  27.955  0.00  0.00      A     
ATOM   1693  C   GLN A 108       1.875  23.746  22.789  0.00  0.00      A     
ATOM   1694  O   GLN A 108       2.681  23.798  21.855  0.00  0.00      A     
ATOM   1695  N   PHE A 109       0.604  23.381  22.594  0.00  0.00      A     
ATOM   1696  HN  PHE A 109       0.011  23.445  23.411  0.00  0.00      A     
ATOM   1697  CA  PHE A 109       0.056  22.626  21.450  0.00  0.00      A     
ATOM   1698  HA  PHE A 109       0.385  21.591  21.536  0.00  0.00      A     
ATOM   1699  CB  PHE A 109      -1.469  22.652  21.604  0.00  0.00      A     
ATOM   1700  HB1 PHE A 109      -1.819  23.651  21.355  0.00  0.00      A     
ATOM   1701  HB2 PHE A 109      -1.724  22.482  22.651  0.00  0.00      A     
ATOM   1702  CG  PHE A 109      -2.255  21.653  20.781  0.00  0.00      A     
ATOM   1703  CD1 PHE A 109      -2.553  20.387  21.309  0.00  0.00      A     
ATOM   1704  HD1 PHE A 109      -2.171  20.111  22.280  0.00  0.00      A     
ATOM   1705  CE1 PHE A 109      -3.362  19.493  20.585  0.00  0.00      A     
ATOM   1706  HE1 PHE A 109      -3.572  18.515  20.981  0.00  0.00      A     
ATOM   1707  CZ  PHE A 109      -3.904  19.872  19.347  0.00  0.00      A     
ATOM   1708  HZ  PHE A 109      -4.533  19.188  18.792  0.00  0.00      A     
ATOM   1709  CE2 PHE A 109      -3.610  21.138  18.818  0.00  0.00      A     
ATOM   1710  HE2 PHE A 109      -4.011  21.424  17.853  0.00  0.00      A     
ATOM   1711  CD2 PHE A 109      -2.769  22.016  19.524  0.00  0.00      A     
ATOM   1712  HD2 PHE A 109      -2.520  22.977  19.104  0.00  0.00      A     
ATOM   1713  C   PHE A 109       0.485  23.108  20.051  0.00  0.00      A     
ATOM   1714  O   PHE A 109       1.095  22.364  19.283  0.00  0.00      A     
ATOM   1715  N   TRP A 110       0.239  24.377  19.718  0.00  0.00      A     
ATOM   1716  HN  TRP A 110      -0.222  24.969  20.400  0.00  0.00      A     
ATOM   1717  CA  TRP A 110       0.551  24.945  18.393  0.00  0.00      A     
ATOM   1718  HA  TRP A 110       0.332  24.182  17.643  0.00  0.00      A     
ATOM   1719  CB  TRP A 110      -0.394  26.114  18.109  0.00  0.00      A     
ATOM   1720  HB1 TRP A 110      -0.146  26.546  17.138  0.00  0.00      A     
ATOM   1721  HB2 TRP A 110      -0.260  26.888  18.865  0.00  0.00      A     
ATOM   1722  CG  TRP A 110      -1.830  25.682  18.071  0.00  0.00      A     
ATOM   1723  CD1 TRP A 110      -2.729  25.827  19.071  0.00  0.00      A     
ATOM   1724  HD1 TRP A 110      -2.524  26.310  20.022  0.00  0.00      A     
ATOM   1725  NE1 TRP A 110      -3.920  25.220  18.715  0.00  0.00      A     
ATOM   1726  HE1 TRP A 110      -4.736  25.161  19.328  0.00  0.00      A     
ATOM   1727  CE2 TRP A 110      -3.842  24.647  17.464  0.00  0.00      A     
ATOM   1728  CZ2 TRP A 110      -4.764  23.935  16.686  0.00  0.00      A     
ATOM   1729  HZ2 TRP A 110      -5.756  23.725  17.061  0.00  0.00      A     
ATOM   1730  CH2 TRP A 110      -4.377  23.498  15.408  0.00  0.00      A     
ATOM   1731  HH2 TRP A 110      -5.072  22.944  14.788  0.00  0.00      A     
ATOM   1732  CZ3 TRP A 110      -3.082  23.772  14.935  0.00  0.00      A     
ATOM   1733  HZ3 TRP A 110      -2.791  23.427  13.949  0.00  0.00      A     
ATOM   1734  CE3 TRP A 110      -2.161  24.480  15.731  0.00  0.00      A     
ATOM   1735  HE3 TRP A 110      -1.166  24.677  15.355  0.00  0.00      A     
ATOM   1736  CD2 TRP A 110      -2.521  24.944  17.014  0.00  0.00      A     
ATOM   1737  C   TRP A 110       2.035  25.288  18.177  0.00  0.00      A     
ATOM   1738  O   TRP A 110       2.423  25.724  17.093  0.00  0.00      A     
ATOM   1739  N   LEU A 111       2.896  25.004  19.157  0.00  0.00      A     
ATOM   1740  HN  LEU A 111       2.513  24.719  20.052  0.00  0.00      A     
ATOM   1741  CA  LEU A 111       4.355  24.928  19.006  0.00  0.00      A     
ATOM   1742  HA  LEU A 111       4.620  25.316  18.024  0.00  0.00      A     
ATOM   1743  CB  LEU A 111       4.992  25.860  20.056  0.00  0.00      A     
ATOM   1744  HB1 LEU A 111       4.783  25.467  21.052  0.00  0.00      A     
ATOM   1745  HB2 LEU A 111       4.505  26.831  19.971  0.00  0.00      A     
ATOM   1746  CG  LEU A 111       6.509  26.094  19.932  0.00  0.00      A     
ATOM   1747  HG  LEU A 111       7.050  25.190  20.203  0.00  0.00      A     
ATOM   1748  CD1 LEU A 111       6.947  26.541  18.535  0.00  0.00      A     
ATOM   1749 HD11 LEU A 111       6.369  27.406  18.218  0.00  0.00      A     
ATOM   1750 HD12 LEU A 111       6.812  25.730  17.822  0.00  0.00      A     
ATOM   1751 HD13 LEU A 111       8.002  26.808  18.551  0.00  0.00      A     
ATOM   1752  CD2 LEU A 111       6.919  27.198  20.897  0.00  0.00      A     
ATOM   1753 HD21 LEU A 111       6.642  26.919  21.914  0.00  0.00      A     
ATOM   1754 HD22 LEU A 111       6.437  28.135  20.630  0.00  0.00      A     
ATOM   1755 HD23 LEU A 111       7.994  27.326  20.842  0.00  0.00      A     
ATOM   1756  C   LEU A 111       4.884  23.474  19.021  0.00  0.00      A     
ATOM   1757  O   LEU A 111       6.082  23.263  18.879  0.00  0.00      A     
ATOM   1758  N   TYR A 112       4.006  22.468  19.099  0.00  0.00      A     
ATOM   1759  HN  TYR A 112       3.037  22.696  19.285  0.00  0.00      A     
ATOM   1760  CA  TYR A 112       4.337  21.052  18.858  0.00  0.00      A     
ATOM   1761  HA  TYR A 112       5.367  20.859  19.161  0.00  0.00      A     
ATOM   1762  CB  TYR A 112       3.400  20.176  19.701  0.00  0.00      A     
ATOM   1763  HB1 TYR A 112       2.425  20.122  19.215  0.00  0.00      A     
ATOM   1764  HB2 TYR A 112       3.224  20.660  20.652  0.00  0.00      A     
ATOM   1765  CG  TYR A 112       3.886  18.767  19.985  0.00  0.00      A     
ATOM   1766  CD1 TYR A 112       4.944  18.550  20.891  0.00  0.00      A     
ATOM   1767  HD1 TYR A 112       5.443  19.399  21.343  0.00  0.00      A     
ATOM   1768  CE1 TYR A 112       5.342  17.234  21.215  0.00  0.00      A     
ATOM   1769  HE1 TYR A 112       6.162  17.059  21.893  0.00  0.00      A     
ATOM   1770  CZ  TYR A 112       4.666  16.135  20.647  0.00  0.00      A     
ATOM   1771  OH  TYR A 112       5.008  14.860  20.968  0.00  0.00      A     
ATOM   1772  HH  TYR A 112       5.648  14.810  21.702  0.00  0.00      A     
ATOM   1773  CE2 TYR A 112       3.611  16.357  19.740  0.00  0.00      A     
ATOM   1774  HE2 TYR A 112       3.096  15.505  19.325  0.00  0.00      A     
ATOM   1775  CD2 TYR A 112       3.225  17.669  19.404  0.00  0.00      A     
ATOM   1776  HD2 TYR A 112       2.411  17.837  18.711  0.00  0.00      A     
ATOM   1777  C   TYR A 112       4.163  20.641  17.386  0.00  0.00      A     
ATOM   1778  O   TYR A 112       4.961  19.869  16.856  0.00  0.00      A     
ATOM   1779  N   PHE A 113       3.096  21.140  16.752  0.00  0.00      A     
ATOM   1780  HN  PHE A 113       2.515  21.765  17.295  0.00  0.00      A     
ATOM   1781  CA  PHE A 113       2.504  20.633  15.504  0.00  0.00      A     
ATOM   1782  HA  PHE A 113       2.142  19.623  15.697  0.00  0.00      A     
ATOM   1783  CB  PHE A 113       1.279  21.506  15.191  0.00  0.00      A     
ATOM   1784  HB1 PHE A 113       1.604  22.521  14.968  0.00  0.00      A     
ATOM   1785  HB2 PHE A 113       0.667  21.565  16.091  0.00  0.00      A     
ATOM   1786  CG  PHE A 113       0.391  21.013  14.063  0.00  0.00      A     
ATOM   1787  CD1 PHE A 113      -0.329  19.811  14.204  0.00  0.00      A     
ATOM   1788  HD1 PHE A 113      -0.242  19.231  15.112  0.00  0.00      A     
ATOM   1789  CE1 PHE A 113      -1.227  19.402  13.202  0.00  0.00      A     
ATOM   1790  HE1 PHE A 113      -1.824  18.513  13.348  0.00  0.00      A     
ATOM   1791  CZ  PHE A 113      -1.389  20.179  12.042  0.00  0.00      A     
ATOM   1792  HZ  PHE A 113      -2.093  19.878  11.277  0.00  0.00      A     
ATOM   1793  CE2 PHE A 113      -0.661  21.371  11.891  0.00  0.00      A     
ATOM   1794  HE2 PHE A 113      -0.794  21.972  11.002  0.00  0.00      A     
ATOM   1795  CD2 PHE A 113       0.219  21.794  12.904  0.00  0.00      A     
ATOM   1796  HD2 PHE A 113       0.748  22.730  12.797  0.00  0.00      A     
ATOM   1797  C   PHE A 113       3.466  20.513  14.305  0.00  0.00      A     
ATOM   1798  O   PHE A 113       3.746  19.399  13.868  0.00  0.00      A     
ATOM   1799  N   ALA A 114       4.031  21.611  13.797  0.00  0.00      A     
ATOM   1800  HN  ALA A 114       3.791  22.508  14.204  0.00  0.00      A     
ATOM   1801  CA  ALA A 114       4.946  21.587  12.646  0.00  0.00      A     
ATOM   1802  HA  ALA A 114       4.452  21.058  11.831  0.00  0.00      A     
ATOM   1803  CB  ALA A 114       5.162  23.032  12.187  0.00  0.00      A     
ATOM   1804  HB1 ALA A 114       5.887  23.068  11.377  0.00  0.00      A     
ATOM   1805  HB2 ALA A 114       5.512  23.649  13.012  0.00  0.00      A     
ATOM   1806  HB3 ALA A 114       4.222  23.438  11.819  0.00  0.00      A     
ATOM   1807  C   ALA A 114       6.276  20.834  12.901  0.00  0.00      A     
ATOM   1808  O   ALA A 114       6.781  20.135  12.014  0.00  0.00      A     
ATOM   1809  N   GLY A 115       6.807  20.867  14.126  0.00  0.00      A     
ATOM   1810  HN  GLY A 115       6.390  21.488  14.810  0.00  0.00      A     
ATOM   1811  CA  GLY A 115       7.936  20.009  14.518  0.00  0.00      A     
ATOM   1812  HA1 GLY A 115       8.340  20.351  15.466  0.00  0.00      A     
ATOM   1813  HA2 GLY A 115       8.726  20.096  13.774  0.00  0.00      A     
ATOM   1814  C   GLY A 115       7.569  18.522  14.638  0.00  0.00      A     
ATOM   1815  O   GLY A 115       8.367  17.646  14.285  0.00  0.00      A     
ATOM   1816  N   ASN A 116       6.330  18.204  15.028  0.00  0.00      A     
ATOM   1817  HN  ASN A 116       5.719  18.949  15.349  0.00  0.00      A     
ATOM   1818  CA  ASN A 116       5.771  16.857  14.918  0.00  0.00      A     
ATOM   1819  HA  ASN A 116       6.508  16.174  15.337  0.00  0.00      A     
ATOM   1820  CB  ASN A 116       4.507  16.748  15.795  0.00  0.00      A     
ATOM   1821  HB1 ASN A 116       3.674  17.269  15.327  0.00  0.00      A     
ATOM   1822  HB2 ASN A 116       4.695  17.207  16.765  0.00  0.00      A     
ATOM   1823  CG  ASN A 116       4.102  15.311  16.059  0.00  0.00      A     
ATOM   1824  OD1 ASN A 116       4.796  14.353  15.757  0.00  0.00      A     
ATOM   1825  ND2 ASN A 116       2.954  15.067  16.618  0.00  0.00      A     
ATOM   1826 HD21 ASN A 116       2.775  14.115  16.854  0.00  0.00      A     
ATOM   1827 HD22 ASN A 116       2.319  15.806  16.915  0.00  0.00      A     
ATOM   1828  C   ASN A 116       5.551  16.420  13.447  0.00  0.00      A     
ATOM   1829  O   ASN A 116       5.886  15.280  13.112  0.00  0.00      A     
ATOM   1830  N   LEU A 117       5.102  17.313  12.544  0.00  0.00      A     
ATOM   1831  HN  LEU A 117       4.762  18.208  12.888  0.00  0.00      A     
ATOM   1832  CA  LEU A 117       5.102  17.073  11.089  0.00  0.00      A     
ATOM   1833  HA  LEU A 117       4.397  16.273  10.896  0.00  0.00      A     
ATOM   1834  CB  LEU A 117       4.604  18.286  10.274  0.00  0.00      A     
ATOM   1835  HB1 LEU A 117       5.127  19.181  10.585  0.00  0.00      A     
ATOM   1836  HB2 LEU A 117       3.549  18.435  10.482  0.00  0.00      A     
ATOM   1837  CG  LEU A 117       4.786  18.145   8.747  0.00  0.00      A     
ATOM   1838  HG  LEU A 117       5.838  17.971   8.524  0.00  0.00      A     
ATOM   1839  CD1 LEU A 117       3.975  16.988   8.161  0.00  0.00      A     
ATOM   1840 HD11 LEU A 117       2.916  17.147   8.361  0.00  0.00      A     
ATOM   1841 HD12 LEU A 117       4.304  16.042   8.580  0.00  0.00      A     
ATOM   1842 HD13 LEU A 117       4.126  16.953   7.082  0.00  0.00      A     
ATOM   1843  CD2 LEU A 117       4.393  19.423   8.022  0.00  0.00      A     
ATOM   1844 HD21 LEU A 117       5.038  20.241   8.344  0.00  0.00      A     
ATOM   1845 HD22 LEU A 117       3.361  19.678   8.247  0.00  0.00      A     
ATOM   1846 HD23 LEU A 117       4.500  19.273   6.951  0.00  0.00      A     
ATOM   1847  C   LEU A 117       6.473  16.590  10.613  0.00  0.00      A     
ATOM   1848  O   LEU A 117       6.550  15.484  10.080  0.00  0.00      A     
ATOM   1849  N   ALA A 118       7.546  17.337  10.873  0.00  0.00      A     
ATOM   1850  HN  ALA A 118       7.406  18.245  11.307  0.00  0.00      A     
ATOM   1851  CA  ALA A 118       8.911  16.923  10.540  0.00  0.00      A     
ATOM   1852  HA  ALA A 118       8.974  16.784   9.460  0.00  0.00      A     
ATOM   1853  CB  ALA A 118       9.845  18.078  10.911  0.00  0.00      A     
ATOM   1854  HB1 ALA A 118      10.865  17.832  10.616  0.00  0.00      A     
ATOM   1855  HB2 ALA A 118       9.806  18.273  11.983  0.00  0.00      A     
ATOM   1856  HB3 ALA A 118       9.543  18.983  10.380  0.00  0.00      A     
ATOM   1857  C   ALA A 118       9.314  15.580  11.203  0.00  0.00      A     
ATOM   1858  O   ALA A 118       9.719  14.640  10.516  0.00  0.00      A     
ATOM   1859  N   SER A 119       9.068  15.426  12.511  0.00  0.00      A     
ATOM   1860  HN  SER A 119       8.715  16.246  12.995  0.00  0.00      A     
ATOM   1861  CA  SER A 119       9.376  14.231  13.340  0.00  0.00      A     
ATOM   1862  HA  SER A 119      10.457  14.109  13.361  0.00  0.00      A     
ATOM   1863  CB  SER A 119       8.927  14.455  14.783  0.00  0.00      A     
ATOM   1864  HB1 SER A 119       9.110  13.553  15.365  0.00  0.00      A     
ATOM   1865  HB2 SER A 119       7.862  14.678  14.815  0.00  0.00      A     
ATOM   1866  OG  SER A 119       9.673  15.505  15.348  0.00  0.00      A     
ATOM   1867  HG1 SER A 119       9.291  16.357  15.061  0.00  0.00      A     
ATOM   1868  C   SER A 119       8.806  12.876  12.883  0.00  0.00      A     
ATOM   1869  O   SER A 119       9.211  11.835  13.414  0.00  0.00      A     
ATOM   1870  N   GLY A 120       7.904  12.873  11.897  0.00  0.00      A     
ATOM   1871  HN  GLY A 120       7.602  13.788  11.591  0.00  0.00      A     
ATOM   1872  CA  GLY A 120       7.403  11.679  11.188  0.00  0.00      A     
ATOM   1873  HA1 GLY A 120       6.417  11.430  11.580  0.00  0.00      A     
ATOM   1874  HA2 GLY A 120       8.061  10.831  11.378  0.00  0.00      A     
ATOM   1875  C   GLY A 120       7.266  11.823   9.660  0.00  0.00      A     
ATOM   1876  O   GLY A 120       7.255  10.826   8.949  0.00  0.00      A     
ATOM   1877  N   GLY A 121       7.238  13.048   9.132  0.00  0.00      A     
ATOM   1878  HN  GLY A 121       7.289  13.833   9.768  0.00  0.00      A     
ATOM   1879  CA  GLY A 121       7.009  13.382   7.716  0.00  0.00      A     
ATOM   1880  HA1 GLY A 121       6.277  14.189   7.659  0.00  0.00      A     
ATOM   1881  HA2 GLY A 121       6.606  12.519   7.187  0.00  0.00      A     
ATOM   1882  C   GLY A 121       8.255  13.853   6.963  0.00  0.00      A     
ATOM   1883  O   GLY A 121       8.393  13.531   5.787  0.00  0.00      A     
ATOM   1884  N   ALA A 122       9.230  14.471   7.637  0.00  0.00      A     
ATOM   1885  HN  ALA A 122       9.068  14.740   8.598  0.00  0.00      A     
ATOM   1886  CA  ALA A 122      10.614  14.514   7.148  0.00  0.00      A     
ATOM   1887  HA  ALA A 122      10.609  14.812   6.098  0.00  0.00      A     
ATOM   1888  CB  ALA A 122      11.384  15.585   7.927  0.00  0.00      A     
ATOM   1889  HB1 ALA A 122      11.567  15.268   8.952  0.00  0.00      A     
ATOM   1890  HB2 ALA A 122      10.833  16.525   7.927  0.00  0.00      A     
ATOM   1891  HB3 ALA A 122      12.343  15.756   7.445  0.00  0.00      A     
ATOM   1892  C   ALA A 122      11.286  13.121   7.236  0.00  0.00      A     
ATOM   1893  O   ALA A 122      12.049  12.722   6.355  0.00  0.00      A     
ATOM   1894  N   ALA A 123      10.912  12.299   8.227  0.00  0.00      A     
ATOM   1895  HN  ALA A 123      10.367  12.690   8.982  0.00  0.00      A     
ATOM   1896  CA  ALA A 123      11.154  10.850   8.185  0.00  0.00      A     
ATOM   1897  HA  ALA A 123      12.223  10.681   8.043  0.00  0.00      A     
ATOM   1898  CB  ALA A 123      10.774  10.238   9.539  0.00  0.00      A     
ATOM   1899  HB1 ALA A 123      11.054   9.183   9.547  0.00  0.00      A     
ATOM   1900  HB2 ALA A 123       9.704  10.321   9.706  0.00  0.00      A     
ATOM   1901  HB3 ALA A 123      11.309  10.750  10.340  0.00  0.00      A     
ATOM   1902  C   ALA A 123      10.443  10.167   6.986  0.00  0.00      A     
ATOM   1903  O   ALA A 123      11.077   9.414   6.258  0.00  0.00      A     
ATOM   1904  N   GLY A 124       9.183  10.517   6.691  0.00  0.00      A     
ATOM   1905  HN  GLY A 124       8.658  11.028   7.386  0.00  0.00      A     
ATOM   1906  CA  GLY A 124       8.480  10.124   5.451  0.00  0.00      A     
ATOM   1907  HA1 GLY A 124       7.485  10.568   5.457  0.00  0.00      A     
ATOM   1908  HA2 GLY A 124       8.369   9.040   5.431  0.00  0.00      A     
ATOM   1909  C   GLY A 124       9.165  10.547   4.138  0.00  0.00      A     
ATOM   1910  O   GLY A 124       9.238   9.760   3.203  0.00  0.00      A     
ATOM   1911  N   ALA A 125       9.740  11.750   4.067  0.00  0.00      A     
ATOM   1912  HN  ALA A 125       9.561  12.408   4.813  0.00  0.00      A     
ATOM   1913  CA  ALA A 125      10.621  12.170   2.969  0.00  0.00      A     
ATOM   1914  HA  ALA A 125      10.096  12.050   2.021  0.00  0.00      A     
ATOM   1915  CB  ALA A 125      10.936  13.658   3.159  0.00  0.00      A     
ATOM   1916  HB1 ALA A 125      10.021  14.247   3.087  0.00  0.00      A     
ATOM   1917  HB2 ALA A 125      11.632  13.983   2.386  0.00  0.00      A     
ATOM   1918  HB3 ALA A 125      11.404  13.834   4.125  0.00  0.00      A     
ATOM   1919  C   ALA A 125      11.915  11.329   2.886  0.00  0.00      A     
ATOM   1920  O   ALA A 125      12.357  10.955   1.802  0.00  0.00      A     
ATOM   1921  N   THR A 126      12.493  10.972   4.036  0.00  0.00      A     
ATOM   1922  HN  THR A 126      12.063  11.323   4.881  0.00  0.00      A     
ATOM   1923  CA  THR A 126      13.706  10.128   4.145  0.00  0.00      A     
ATOM   1924  HA  THR A 126      14.485  10.542   3.504  0.00  0.00      A     
ATOM   1925  CB  THR A 126      14.242  10.103   5.583  0.00  0.00      A     
ATOM   1926  HB  THR A 126      13.546   9.578   6.235  0.00  0.00      A     
ATOM   1927  CG2 THR A 126      15.610   9.446   5.698  0.00  0.00      A     
ATOM   1928 HG21 THR A 126      15.915   9.474   6.740  0.00  0.00      A     
ATOM   1929 HG22 THR A 126      16.338   9.979   5.085  0.00  0.00      A     
ATOM   1930 HG23 THR A 126      15.561   8.404   5.385  0.00  0.00      A     
ATOM   1931  OG1 THR A 126      14.400  11.428   6.050  0.00  0.00      A     
ATOM   1932  HG1 THR A 126      13.507  11.815   6.118  0.00  0.00      A     
ATOM   1933  C   THR A 126      13.471   8.691   3.684  0.00  0.00      A     
ATOM   1934  O   THR A 126      14.275   8.147   2.929  0.00  0.00      A     
ATOM   1935  N   SER A 127      12.339   8.085   4.058  0.00  0.00      A     
ATOM   1936  HN  SER A 127      11.722   8.563   4.709  0.00  0.00      A     
ATOM   1937  CA  SER A 127      11.906   6.795   3.501  0.00  0.00      A     
ATOM   1938  HA  SER A 127      12.751   6.112   3.563  0.00  0.00      A     
ATOM   1939  CB  SER A 127      10.772   6.177   4.325  0.00  0.00      A     
ATOM   1940  HB1 SER A 127      11.041   6.204   5.381  0.00  0.00      A     
ATOM   1941  HB2 SER A 127      10.639   5.138   4.027  0.00  0.00      A     
ATOM   1942  OG  SER A 127       9.554   6.862   4.133  0.00  0.00      A     
ATOM   1943  HG1 SER A 127       8.831   6.340   4.493  0.00  0.00      A     
ATOM   1944  C   SER A 127      11.527   6.891   2.016  0.00  0.00      A     
ATOM   1945  O   SER A 127      11.972   6.058   1.228  0.00  0.00      A     
ATOM   1946  N   LEU A 128      10.826   7.939   1.573  0.00  0.00      A     
ATOM   1947  HN  LEU A 128      10.408   8.559   2.261  0.00  0.00      A     
ATOM   1948  CA  LEU A 128      10.587   8.206   0.146  0.00  0.00      A     
ATOM   1949  HA  LEU A 128      10.017   7.369  -0.254  0.00  0.00      A     
ATOM   1950  CB  LEU A 128       9.717   9.469   0.031  0.00  0.00      A     
ATOM   1951  HB1 LEU A 128      10.255  10.306   0.472  0.00  0.00      A     
ATOM   1952  HB2 LEU A 128       8.806   9.312   0.610  0.00  0.00      A     
ATOM   1953  CG  LEU A 128       9.317   9.865  -1.397  0.00  0.00      A     
ATOM   1954  HG  LEU A 128      10.209  10.099  -1.977  0.00  0.00      A     
ATOM   1955  CD1 LEU A 128       8.522   8.777  -2.112  0.00  0.00      A     
ATOM   1956 HD11 LEU A 128       7.688   8.445  -1.495  0.00  0.00      A     
ATOM   1957 HD12 LEU A 128       9.173   7.934  -2.332  0.00  0.00      A     
ATOM   1958 HD13 LEU A 128       8.142   9.155  -3.057  0.00  0.00      A     
ATOM   1959  CD2 LEU A 128       8.431  11.103  -1.343  0.00  0.00      A     
ATOM   1960 HD21 LEU A 128       7.498  10.876  -0.828  0.00  0.00      A     
ATOM   1961 HD22 LEU A 128       8.236  11.430  -2.360  0.00  0.00      A     
ATOM   1962 HD23 LEU A 128       8.949  11.903  -0.813  0.00  0.00      A     
ATOM   1963  C   LEU A 128      11.888   8.285  -0.686  0.00  0.00      A     
ATOM   1964  O   LEU A 128      11.949   7.739  -1.783  0.00  0.00      A     
ATOM   1965  N   CYS A 129      12.957   8.870  -0.138  0.00  0.00      A     
ATOM   1966  HN  CYS A 129      12.828   9.351   0.745  0.00  0.00      A     
ATOM   1967  CA  CYS A 129      14.270   8.950  -0.792  0.00  0.00      A     
ATOM   1968  HA  CYS A 129      14.120   9.384  -1.776  0.00  0.00      A     
ATOM   1969  CB  CYS A 129      15.176   9.902   0.002  0.00  0.00      A     
ATOM   1970  HB1 CYS A 129      16.201   9.825  -0.365  0.00  0.00      A     
ATOM   1971  HB2 CYS A 129      15.168   9.644   1.063  0.00  0.00      A     
ATOM   1972  SG  CYS A 129      14.620  11.608  -0.237  0.00  0.00      A     
ATOM   1973  HG1 CYS A 129      13.468  11.480   0.443  0.00  0.00      A     
ATOM   1974  C   CYS A 129      14.998   7.605  -1.023  0.00  0.00      A     
ATOM   1975  O   CYS A 129      15.935   7.564  -1.828  0.00  0.00      A     
ATOM   1976  N   PHE A 130      14.637   6.524  -0.318  0.00  0.00      A     
ATOM   1977  HN  PHE A 130      13.847   6.618   0.307  0.00  0.00      A     
ATOM   1978  CA  PHE A 130      15.482   5.311  -0.258  0.00  0.00      A     
ATOM   1979  HA  PHE A 130      15.989   5.184  -1.216  0.00  0.00      A     
ATOM   1980  CB  PHE A 130      16.548   5.557   0.816  0.00  0.00      A     
ATOM   1981  HB1 PHE A 130      16.080   5.538   1.802  0.00  0.00      A     
ATOM   1982  HB2 PHE A 130      16.972   6.552   0.683  0.00  0.00      A     
ATOM   1983  CG  PHE A 130      17.683   4.562   0.773  0.00  0.00      A     
ATOM   1984  CD1 PHE A 130      18.734   4.734  -0.147  0.00  0.00      A     
ATOM   1985  HD1 PHE A 130      18.730   5.574  -0.827  0.00  0.00      A     
ATOM   1986  CE1 PHE A 130      19.810   3.832  -0.162  0.00  0.00      A     
ATOM   1987  HE1 PHE A 130      20.635   3.988  -0.842  0.00  0.00      A     
ATOM   1988  CZ  PHE A 130      19.830   2.748   0.731  0.00  0.00      A     
ATOM   1989  HZ  PHE A 130      20.667   2.063   0.737  0.00  0.00      A     
ATOM   1990  CE2 PHE A 130      18.773   2.569   1.636  0.00  0.00      A     
ATOM   1991  HE2 PHE A 130      18.805   1.756   2.343  0.00  0.00      A     
ATOM   1992  CD2 PHE A 130      17.699   3.473   1.660  0.00  0.00      A     
ATOM   1993  HD2 PHE A 130      16.902   3.345   2.378  0.00  0.00      A     
ATOM   1994  C   PHE A 130      14.770   3.971   0.020  0.00  0.00      A     
ATOM   1995  O   PHE A 130      15.148   2.953  -0.560  0.00  0.00      A     
ATOM   1996  N   VAL A 131      13.725   3.969   0.855  0.00  0.00      A     
ATOM   1997  HN  VAL A 131      13.465   4.858   1.261  0.00  0.00      A     
ATOM   1998  CA  VAL A 131      12.793   2.835   1.064  0.00  0.00      A     
ATOM   1999  HA  VAL A 131      13.350   1.903   1.140  0.00  0.00      A     
ATOM   2000  CB  VAL A 131      11.956   3.012   2.352  0.00  0.00      A     
ATOM   2001  HB  VAL A 131      11.428   3.957   2.305  0.00  0.00      A     
ATOM   2002  CG1 VAL A 131      10.866   1.946   2.510  0.00  0.00      A     
ATOM   2003 HG11 VAL A 131      10.510   1.906   3.538  0.00  0.00      A     
ATOM   2004 HG12 VAL A 131      11.242   0.969   2.214  0.00  0.00      A     
ATOM   2005 HG13 VAL A 131      10.019   2.185   1.866  0.00  0.00      A     
ATOM   2006  CG2 VAL A 131      12.849   3.067   3.599  0.00  0.00      A     
ATOM   2007 HG21 VAL A 131      13.507   3.933   3.552  0.00  0.00      A     
ATOM   2008 HG22 VAL A 131      13.471   2.179   3.656  0.00  0.00      A     
ATOM   2009 HG23 VAL A 131      12.237   3.138   4.497  0.00  0.00      A     
ATOM   2010  C   VAL A 131      11.829   2.678  -0.107  0.00  0.00      A     
ATOM   2011  O   VAL A 131      11.690   1.580  -0.642  0.00  0.00      A     
ATOM   2012  N   TYR A 132      11.182   3.769  -0.533  0.00  0.00      A     
ATOM   2013  HN  TYR A 132      11.366   4.649  -0.064  0.00  0.00      A     
ATOM   2014  CA  TYR A 132      10.156   3.718  -1.584  0.00  0.00      A     
ATOM   2015  HA  TYR A 132       9.349   3.087  -1.208  0.00  0.00      A     
ATOM   2016  CB  TYR A 132       9.533   5.095  -1.839  0.00  0.00      A     
ATOM   2017  HB1 TYR A 132      10.325   5.813  -2.038  0.00  0.00      A     
ATOM   2018  HB2 TYR A 132       8.994   5.416  -0.948  0.00  0.00      A     
ATOM   2019  CG  TYR A 132       8.581   5.073  -3.020  0.00  0.00      A     
ATOM   2020  CD1 TYR A 132       9.030   5.503  -4.284  0.00  0.00      A     
ATOM   2021  HD1 TYR A 132      10.015   5.937  -4.394  0.00  0.00      A     
ATOM   2022  CE1 TYR A 132       8.223   5.309  -5.421  0.00  0.00      A     
ATOM   2023  HE1 TYR A 132       8.577   5.588  -6.396  0.00  0.00      A     
ATOM   2024  CZ  TYR A 132       6.959   4.701  -5.296  0.00  0.00      A     
ATOM   2025  OH  TYR A 132       6.184   4.506  -6.391  0.00  0.00      A     
ATOM   2026  HH  TYR A 132       6.570   4.890  -7.190  0.00  0.00      A     
ATOM   2027  CE2 TYR A 132       6.499   4.293  -4.028  0.00  0.00      A     
ATOM   2028  HE2 TYR A 132       5.536   3.815  -3.952  0.00  0.00      A     
ATOM   2029  CD2 TYR A 132       7.311   4.475  -2.890  0.00  0.00      A     
ATOM   2030  HD2 TYR A 132       6.979   4.111  -1.926  0.00  0.00      A     
ATOM   2031  C   TYR A 132      10.596   3.051  -2.904  0.00  0.00      A     
ATOM   2032  O   TYR A 132       9.826   2.233  -3.388  0.00  0.00      A     
ATOM   2033  N   PRO A 133      11.800   3.276  -3.475  0.00  0.00      A     
ATOM   2034  CD  PRO A 133      12.783   4.279  -3.095  0.00  0.00      A     
ATOM   2035  HD1 PRO A 133      13.334   3.930  -2.225  0.00  0.00      A     
ATOM   2036  HD2 PRO A 133      12.324   5.247  -2.892  0.00  0.00      A     
ATOM   2037  CG  PRO A 133      13.735   4.389  -4.280  0.00  0.00      A     
ATOM   2038  HG1 PRO A 133      13.329   5.105  -4.995  0.00  0.00      A     
ATOM   2039  HG2 PRO A 133      14.738   4.681  -3.968  0.00  0.00      A     
ATOM   2040  CB  PRO A 133      13.708   2.984  -4.881  0.00  0.00      A     
ATOM   2041  HB1 PRO A 133      13.968   2.990  -5.940  0.00  0.00      A     
ATOM   2042  HB2 PRO A 133      14.397   2.345  -4.325  0.00  0.00      A     
ATOM   2043  CA  PRO A 133      12.262   2.527  -4.654  0.00  0.00      A     
ATOM   2044  HA  PRO A 133      11.659   2.831  -5.511  0.00  0.00      A     
ATOM   2045  C   PRO A 133      12.163   0.993  -4.528  0.00  0.00      A     
ATOM   2046  O   PRO A 133      11.789   0.314  -5.482  0.00  0.00      A     
ATOM   2047  N   LEU A 134      12.424   0.437  -3.337  0.00  0.00      A     
ATOM   2048  HN  LEU A 134      12.641   1.047  -2.560  0.00  0.00      A     
ATOM   2049  CA  LEU A 134      12.395  -1.012  -3.092  0.00  0.00      A     
ATOM   2050  HA  LEU A 134      12.527  -1.505  -4.053  0.00  0.00      A     
ATOM   2051  CB  LEU A 134      13.598  -1.379  -2.201  0.00  0.00      A     
ATOM   2052  HB1 LEU A 134      13.320  -1.213  -1.160  0.00  0.00      A     
ATOM   2053  HB2 LEU A 134      14.433  -0.714  -2.431  0.00  0.00      A     
ATOM   2054  CG  LEU A 134      14.095  -2.827  -2.374  0.00  0.00      A     
ATOM   2055  HG  LEU A 134      13.271  -3.522  -2.219  0.00  0.00      A     
ATOM   2056  CD1 LEU A 134      14.720  -3.085  -3.744  0.00  0.00      A     
ATOM   2057 HD11 LEU A 134      15.515  -2.362  -3.922  0.00  0.00      A     
ATOM   2058 HD12 LEU A 134      13.972  -3.005  -4.527  0.00  0.00      A     
ATOM   2059 HD13 LEU A 134      15.136  -4.090  -3.780  0.00  0.00      A     
ATOM   2060  CD2 LEU A 134      15.192  -3.116  -1.355  0.00  0.00      A     
ATOM   2061 HD21 LEU A 134      16.002  -2.394  -1.462  0.00  0.00      A     
ATOM   2062 HD22 LEU A 134      15.593  -4.116  -1.509  0.00  0.00      A     
ATOM   2063 HD23 LEU A 134      14.777  -3.062  -0.351  0.00  0.00      A     
ATOM   2064  C   LEU A 134      11.044  -1.524  -2.541  0.00  0.00      A     
ATOM   2065  O   LEU A 134      10.643  -2.643  -2.860  0.00  0.00      A     
ATOM   2066  N   ASP A 135      10.277  -0.699  -1.819  0.00  0.00      A     
ATOM   2067  HN  ASP A 135      10.667   0.193  -1.531  0.00  0.00      A     
ATOM   2068  CA  ASP A 135       8.841  -0.956  -1.597  0.00  0.00      A     
ATOM   2069  HA  ASP A 135       8.744  -1.975  -1.223  0.00  0.00      A     
ATOM   2070  CB  ASP A 135       8.274  -0.003  -0.529  0.00  0.00      A     
ATOM   2071  HB1 ASP A 135       8.227   1.009  -0.935  0.00  0.00      A     
ATOM   2072  HB2 ASP A 135       8.940   0.002   0.336  0.00  0.00      A     
ATOM   2073  CG  ASP A 135       6.879  -0.446  -0.065  0.00  0.00      A     
ATOM   2074  OD1 ASP A 135       6.022   0.406   0.267  0.00  0.00      A     
ATOM   2075  OD2 ASP A 135       6.628  -1.669  -0.017  0.00  0.00      A     
ATOM   2076  C   ASP A 135       8.015  -0.870  -2.902  0.00  0.00      A     
ATOM   2077  O   ASP A 135       7.035  -1.595  -3.089  0.00  0.00      A     
ATOM   2078  N   PHE A 136       8.437  -0.046  -3.862  0.00  0.00      A     
ATOM   2079  HN  PHE A 136       9.185   0.604  -3.646  0.00  0.00      A     
ATOM   2080  CA  PHE A 136       7.890  -0.042  -5.213  0.00  0.00      A     
ATOM   2081  HA  PHE A 136       6.814  -0.078  -5.105  0.00  0.00      A     
ATOM   2082  CB  PHE A 136       8.210   1.256  -5.961  0.00  0.00      A     
ATOM   2083  HB1 PHE A 136       9.275   1.289  -6.192  0.00  0.00      A     
ATOM   2084  HB2 PHE A 136       7.982   2.099  -5.310  0.00  0.00      A     
ATOM   2085  CG  PHE A 136       7.391   1.416  -7.232  0.00  0.00      A     
ATOM   2086  CD1 PHE A 136       5.985   1.325  -7.189  0.00  0.00      A     
ATOM   2087  HD1 PHE A 136       5.478   1.190  -6.246  0.00  0.00      A     
ATOM   2088  CE1 PHE A 136       5.230   1.447  -8.367  0.00  0.00      A     
ATOM   2089  HE1 PHE A 136       4.154   1.396  -8.321  0.00  0.00      A     
ATOM   2090  CZ  PHE A 136       5.876   1.695  -9.590  0.00  0.00      A     
ATOM   2091  HZ  PHE A 136       5.302   1.839 -10.493  0.00  0.00      A     
ATOM   2092  CE2 PHE A 136       7.273   1.804  -9.637  0.00  0.00      A     
ATOM   2093  HE2 PHE A 136       7.762   2.040 -10.572  0.00  0.00      A     
ATOM   2094  CD2 PHE A 136       8.027   1.661  -8.460  0.00  0.00      A     
ATOM   2095  HD2 PHE A 136       9.098   1.763  -8.496  0.00  0.00      A     
ATOM   2096  C   PHE A 136       8.303  -1.289  -6.001  0.00  0.00      A     
ATOM   2097  O   PHE A 136       7.434  -1.915  -6.596  0.00  0.00      A     
ATOM   2098  N   ALA A 137       9.549  -1.764  -5.900  0.00  0.00      A     
ATOM   2099  HN  ALA A 137      10.265  -1.171  -5.495  0.00  0.00      A     
ATOM   2100  CA  ALA A 137       9.927  -3.101  -6.384  0.00  0.00      A     
ATOM   2101  HA  ALA A 137       9.756  -3.122  -7.462  0.00  0.00      A     
ATOM   2102  CB  ALA A 137      11.430  -3.304  -6.160  0.00  0.00      A     
ATOM   2103  HB1 ALA A 137      11.651  -3.352  -5.096  0.00  0.00      A     
ATOM   2104  HB2 ALA A 137      11.987  -2.480  -6.611  0.00  0.00      A     
ATOM   2105  HB3 ALA A 137      11.748  -4.238  -6.622  0.00  0.00      A     
ATOM   2106  C   ALA A 137       9.068  -4.242  -5.772  0.00  0.00      A     
ATOM   2107  O   ALA A 137       8.561  -5.089  -6.510  0.00  0.00      A     
ATOM   2108  N   ARG A 138       8.783  -4.222  -4.455  0.00  0.00      A     
ATOM   2109  HN  ARG A 138       9.289  -3.541  -3.890  0.00  0.00      A     
ATOM   2110  CA  ARG A 138       7.772  -5.092  -3.788  0.00  0.00      A     
ATOM   2111  HA  ARG A 138       8.052  -6.133  -3.947  0.00  0.00      A     
ATOM   2112  CB  ARG A 138       7.785  -4.803  -2.267  0.00  0.00      A     
ATOM   2113  HB1 ARG A 138       7.524  -3.767  -2.077  0.00  0.00      A     
ATOM   2114  HB2 ARG A 138       8.813  -4.932  -1.920  0.00  0.00      A     
ATOM   2115  CG  ARG A 138       6.893  -5.702  -1.387  0.00  0.00      A     
ATOM   2116  HG1 ARG A 138       7.314  -5.701  -0.385  0.00  0.00      A     
ATOM   2117  HG2 ARG A 138       6.925  -6.719  -1.769  0.00  0.00      A     
ATOM   2118  CD  ARG A 138       5.421  -5.304  -1.231  0.00  0.00      A     
ATOM   2119  HD1 ARG A 138       4.916  -6.114  -0.699  0.00  0.00      A     
ATOM   2120  HD2 ARG A 138       4.950  -5.207  -2.209  0.00  0.00      A     
ATOM   2121  NE  ARG A 138       5.260  -4.048  -0.478  0.00  0.00      A     
ATOM   2122  HE  ARG A 138       5.926  -3.286  -0.601  0.00  0.00      A     
ATOM   2123  CZ  ARG A 138       4.242  -3.692   0.257  0.00  0.00      A     
ATOM   2124  NH1 ARG A 138       3.334  -4.484   0.693  0.00  0.00      A     
ATOM   2125 HH11 ARG A 138       2.622  -4.027   1.242  0.00  0.00      A     
ATOM   2126 HH12 ARG A 138       3.590  -5.440   0.881  0.00  0.00      A     
ATOM   2127  NH2 ARG A 138       4.113  -2.476   0.615  0.00  0.00      A     
ATOM   2128 HH21 ARG A 138       3.335  -2.220   1.201  0.00  0.00      A     
ATOM   2129 HH22 ARG A 138       4.912  -1.865   0.446  0.00  0.00      A     
ATOM   2130  C   ARG A 138       6.373  -4.947  -4.398  0.00  0.00      A     
ATOM   2131  O   ARG A 138       5.707  -5.939  -4.685  0.00  0.00      A     
ATOM   2132  N   THR A 139       5.954  -3.712  -4.647  0.00  0.00      A     
ATOM   2133  HN  THR A 139       6.572  -2.973  -4.325  0.00  0.00      A     
ATOM   2134  CA  THR A 139       4.661  -3.315  -5.254  0.00  0.00      A     
ATOM   2135  HA  THR A 139       3.865  -3.868  -4.760  0.00  0.00      A     
ATOM   2136  CB  THR A 139       4.404  -1.825  -4.973  0.00  0.00      A     
ATOM   2137  HB  THR A 139       5.214  -1.236  -5.389  0.00  0.00      A     
ATOM   2138  CG2 THR A 139       3.096  -1.253  -5.499  0.00  0.00      A     
ATOM   2139 HG21 THR A 139       2.852  -0.336  -4.961  0.00  0.00      A     
ATOM   2140 HG22 THR A 139       2.294  -1.973  -5.366  0.00  0.00      A     
ATOM   2141 HG23 THR A 139       3.224  -0.999  -6.545  0.00  0.00      A     
ATOM   2142  OG1 THR A 139       4.353  -1.630  -3.583  0.00  0.00      A     
ATOM   2143  HG1 THR A 139       5.272  -1.576  -3.260  0.00  0.00      A     
ATOM   2144  C   THR A 139       4.544  -3.628  -6.758  0.00  0.00      A     
ATOM   2145  O   THR A 139       3.432  -3.811  -7.257  0.00  0.00      A     
ATOM   2146  N   ARG A 140       5.665  -3.779  -7.483  0.00  0.00      A     
ATOM   2147  HN  ARG A 140       6.526  -3.469  -7.039  0.00  0.00      A     
ATOM   2148  CA  ARG A 140       5.758  -4.299  -8.868  0.00  0.00      A     
ATOM   2149  HA  ARG A 140       4.841  -4.069  -9.407  0.00  0.00      A     
ATOM   2150  CB  ARG A 140       6.936  -3.651  -9.622  0.00  0.00      A     
ATOM   2151  HB1 ARG A 140       7.052  -4.180 -10.565  0.00  0.00      A     
ATOM   2152  HB2 ARG A 140       7.858  -3.808  -9.059  0.00  0.00      A     
ATOM   2153  CG  ARG A 140       6.810  -2.148  -9.945  0.00  0.00      A     
ATOM   2154  HG1 ARG A 140       7.556  -1.891 -10.698  0.00  0.00      A     
ATOM   2155  HG2 ARG A 140       7.057  -1.579  -9.051  0.00  0.00      A     
ATOM   2156  CD  ARG A 140       5.431  -1.663 -10.423  0.00  0.00      A     
ATOM   2157  HD1 ARG A 140       5.494  -0.588 -10.579  0.00  0.00      A     
ATOM   2158  HD2 ARG A 140       4.713  -1.836  -9.621  0.00  0.00      A     
ATOM   2159  NE  ARG A 140       4.965  -2.276 -11.686  0.00  0.00      A     
ATOM   2160  HE  ARG A 140       5.647  -2.636 -12.332  0.00  0.00      A     
ATOM   2161  CZ  ARG A 140       3.726  -2.325 -12.110  0.00  0.00      A     
ATOM   2162  NH1 ARG A 140       2.720  -1.916 -11.439  0.00  0.00      A     
ATOM   2163 HH11 ARG A 140       1.817  -2.098 -11.844  0.00  0.00      A     
ATOM   2164 HH12 ARG A 140       2.814  -1.698 -10.457  0.00  0.00      A     
ATOM   2165  NH2 ARG A 140       3.401  -2.795 -13.252  0.00  0.00      A     
ATOM   2166 HH21 ARG A 140       2.419  -2.844 -13.482  0.00  0.00      A     
ATOM   2167 HH22 ARG A 140       4.116  -2.974 -13.956  0.00  0.00      A     
ATOM   2168  C   ARG A 140       5.871  -5.826  -8.947  0.00  0.00      A     
ATOM   2169  O   ARG A 140       5.199  -6.418  -9.781  0.00  0.00      A     
ATOM   2170  N   LEU A 141       6.570  -6.490  -8.024  0.00  0.00      A     
ATOM   2171  HN  LEU A 141       7.181  -5.958  -7.413  0.00  0.00      A     
ATOM   2172  CA  LEU A 141       6.449  -7.947  -7.833  0.00  0.00      A     
ATOM   2173  HA  LEU A 141       6.669  -8.428  -8.788  0.00  0.00      A     
ATOM   2174  CB  LEU A 141       7.497  -8.406  -6.802  0.00  0.00      A     
ATOM   2175  HB1 LEU A 141       7.314  -7.886  -5.861  0.00  0.00      A     
ATOM   2176  HB2 LEU A 141       8.486  -8.111  -7.159  0.00  0.00      A     
ATOM   2177  CG  LEU A 141       7.503  -9.924  -6.530  0.00  0.00      A     
ATOM   2178  HG  LEU A 141       6.538 -10.222  -6.124  0.00  0.00      A     
ATOM   2179  CD1 LEU A 141       7.788 -10.761  -7.776  0.00  0.00      A     
ATOM   2180 HD11 LEU A 141       6.973 -10.653  -8.491  0.00  0.00      A     
ATOM   2181 HD12 LEU A 141       7.871 -11.812  -7.503  0.00  0.00      A     
ATOM   2182 HD13 LEU A 141       8.720 -10.433  -8.238  0.00  0.00      A     
ATOM   2183  CD2 LEU A 141       8.575 -10.256  -5.497  0.00  0.00      A     
ATOM   2184 HD21 LEU A 141       9.560  -9.994  -5.885  0.00  0.00      A     
ATOM   2185 HD22 LEU A 141       8.551 -11.321  -5.263  0.00  0.00      A     
ATOM   2186 HD23 LEU A 141       8.387  -9.692  -4.587  0.00  0.00      A     
ATOM   2187  C   LEU A 141       5.012  -8.366  -7.447  0.00  0.00      A     
ATOM   2188  O   LEU A 141       4.503  -9.383  -7.914  0.00  0.00      A     
ATOM   2189  N   ALA A 142       4.308  -7.542  -6.665  0.00  0.00      A     
ATOM   2190  HN  ALA A 142       4.799  -6.786  -6.200  0.00  0.00      A     
ATOM   2191  CA  ALA A 142       2.869  -7.690  -6.447  0.00  0.00      A     
ATOM   2192  HA  ALA A 142       2.707  -8.692  -6.060  0.00  0.00      A     
ATOM   2193  CB  ALA A 142       2.438  -6.708  -5.357  0.00  0.00      A     
ATOM   2194  HB1 ALA A 142       2.545  -5.683  -5.707  0.00  0.00      A     
ATOM   2195  HB2 ALA A 142       3.052  -6.850  -4.466  0.00  0.00      A     
ATOM   2196  HB3 ALA A 142       1.394  -6.887  -5.098  0.00  0.00      A     
ATOM   2197  C   ALA A 142       2.016  -7.546  -7.736  0.00  0.00      A     
ATOM   2198  O   ALA A 142       0.999  -8.232  -7.869  0.00  0.00      A     
ATOM   2199  N   ALA A 143       2.444  -6.702  -8.683  0.00  0.00      A     
ATOM   2200  HN  ALA A 143       3.298  -6.194  -8.503  0.00  0.00      A     
ATOM   2201  CA  ALA A 143       1.829  -6.483 -10.001  0.00  0.00      A     
ATOM   2202  HA  ALA A 143       0.749  -6.427  -9.881  0.00  0.00      A     
ATOM   2203  CB  ALA A 143       2.318  -5.128 -10.532  0.00  0.00      A     
ATOM   2204  HB1 ALA A 143       3.349  -5.201 -10.871  0.00  0.00      A     
ATOM   2205  HB2 ALA A 143       2.245  -4.365  -9.762  0.00  0.00      A     
ATOM   2206  HB3 ALA A 143       1.710  -4.837 -11.387  0.00  0.00      A     
ATOM   2207  C   ALA A 143       2.087  -7.586 -11.054  0.00  0.00      A     
ATOM   2208  O   ALA A 143       1.555  -7.495 -12.160  0.00  0.00      A     
ATOM   2209  N   ASP A 144       2.880  -8.617 -10.734  0.00  0.00      A     
ATOM   2210  HN  ASP A 144       3.339  -8.580  -9.835  0.00  0.00      A     
ATOM   2211  CA  ASP A 144       3.289  -9.708 -11.638  0.00  0.00      A     
ATOM   2212  HA  ASP A 144       3.575  -9.225 -12.574  0.00  0.00      A     
ATOM   2213  CB  ASP A 144       4.554 -10.376 -11.052  0.00  0.00      A     
ATOM   2214  HB1 ASP A 144       4.272 -11.099 -10.284  0.00  0.00      A     
ATOM   2215  HB2 ASP A 144       5.175  -9.612 -10.581  0.00  0.00      A     
ATOM   2216  CG  ASP A 144       5.408 -11.043 -12.131  0.00  0.00      A     
ATOM   2217  OD1 ASP A 144       5.685 -10.387 -13.154  0.00  0.00      A     
ATOM   2218  OD2 ASP A 144       5.775 -12.235 -11.994  0.00  0.00      A     
ATOM   2219  C   ASP A 144       2.154 -10.710 -12.005  0.00  0.00      A     
ATOM   2220  O   ASP A 144       2.275 -11.930 -11.856  0.00  0.00      A     
ATOM   2221  N   VAL A 145       1.009 -10.195 -12.460  0.00  0.00      A     
ATOM   2222  HN  VAL A 145       0.994  -9.184 -12.571  0.00  0.00      A     
ATOM   2223  CA  VAL A 145      -0.246 -10.933 -12.733  0.00  0.00      A     
ATOM   2224  HA  VAL A 145      -0.312 -11.737 -12.006  0.00  0.00      A     
ATOM   2225  CB  VAL A 145      -1.497 -10.060 -12.488  0.00  0.00      A     
ATOM   2226  HB  VAL A 145      -2.380 -10.691 -12.577  0.00  0.00      A     
ATOM   2227  CG1 VAL A 145      -1.488  -9.477 -11.069  0.00  0.00      A     
ATOM   2228 HG11 VAL A 145      -0.651  -8.791 -10.939  0.00  0.00      A     
ATOM   2229 HG12 VAL A 145      -1.406 -10.286 -10.345  0.00  0.00      A     
ATOM   2230 HG13 VAL A 145      -2.410  -8.926 -10.891  0.00  0.00      A     
ATOM   2231  CG2 VAL A 145      -1.643  -8.897 -13.467  0.00  0.00      A     
ATOM   2232 HG21 VAL A 145      -0.781  -8.237 -13.394  0.00  0.00      A     
ATOM   2233 HG22 VAL A 145      -2.549  -8.335 -13.245  0.00  0.00      A     
ATOM   2234 HG23 VAL A 145      -1.726  -9.276 -14.483  0.00  0.00      A     
ATOM   2235  C   VAL A 145      -0.315 -11.617 -14.112  0.00  0.00      A     
ATOM   2236  O   VAL A 145      -1.334 -12.220 -14.439  0.00  0.00      A     
ATOM   2237  N   GLY A 146       0.755 -11.577 -14.911  0.00  0.00      A     
ATOM   2238  HN  GLY A 146       1.541 -11.018 -14.606  0.00  0.00      A     
ATOM   2239  CA  GLY A 146       0.890 -12.290 -16.199  0.00  0.00      A     
ATOM   2240  HA1 GLY A 146       1.476 -11.676 -16.879  0.00  0.00      A     
ATOM   2241  HA2 GLY A 146      -0.085 -12.442 -16.655  0.00  0.00      A     
ATOM   2242  C   GLY A 146       1.549 -13.672 -16.119  0.00  0.00      A     
ATOM   2243  O   GLY A 146       1.554 -14.312 -15.067  0.00  0.00      A     
ATOM   2244  N   LYS A 147       2.105 -14.161 -17.231  0.00  0.00      A     
ATOM   2245  HN  LYS A 147       2.034 -13.587 -18.068  0.00  0.00      A     
ATOM   2246  CA  LYS A 147       2.772 -15.480 -17.322  0.00  0.00      A     
ATOM   2247  HA  LYS A 147       3.296 -15.679 -16.385  0.00  0.00      A     
ATOM   2248  CB  LYS A 147       1.659 -16.524 -17.488  0.00  0.00      A     
ATOM   2249  HB1 LYS A 147       1.166 -16.358 -18.448  0.00  0.00      A     
ATOM   2250  HB2 LYS A 147       0.920 -16.364 -16.700  0.00  0.00      A     
ATOM   2251  CG  LYS A 147       2.131 -17.985 -17.401  0.00  0.00      A     
ATOM   2252  HG1 LYS A 147       2.843 -18.089 -16.582  0.00  0.00      A     
ATOM   2253  HG2 LYS A 147       2.623 -18.267 -18.333  0.00  0.00      A     
ATOM   2254  CD  LYS A 147       0.944 -18.925 -17.136  0.00  0.00      A     
ATOM   2255  HD1 LYS A 147       0.544 -18.707 -16.144  0.00  0.00      A     
ATOM   2256  HD2 LYS A 147       1.295 -19.959 -17.147  0.00  0.00      A     
ATOM   2257  CE  LYS A 147      -0.167 -18.752 -18.178  0.00  0.00      A     
ATOM   2258  HE1 LYS A 147       0.186 -19.124 -19.145  0.00  0.00      A     
ATOM   2259  HE2 LYS A 147      -0.402 -17.690 -18.290  0.00  0.00      A     
ATOM   2260  NZ  LYS A 147      -1.397 -19.466 -17.778  0.00  0.00      A     
ATOM   2261  HZ1 LYS A 147      -1.217 -20.465 -17.721  0.00  0.00      A     
ATOM   2262  HZ2 LYS A 147      -2.108 -19.335 -18.497  0.00  0.00      A     
ATOM   2263  HZ3 LYS A 147      -1.757 -19.117 -16.893  0.00  0.00      A     
ATOM   2264  C   LYS A 147       3.821 -15.603 -18.437  0.00  0.00      A     
ATOM   2265  O   LYS A 147       4.861 -16.225 -18.209  0.00  0.00      A     
ATOM   2266  N   ALA A 148       3.571 -15.001 -19.599  0.00  0.00      A     
ATOM   2267  HN  ALA A 148       2.713 -14.467 -19.664  0.00  0.00      A     
ATOM   2268  CA  ALA A 148       4.416 -15.050 -20.796  0.00  0.00      A     
ATOM   2269  HA  ALA A 148       4.901 -16.025 -20.855  0.00  0.00      A     
ATOM   2270  CB  ALA A 148       3.469 -14.918 -21.994  0.00  0.00      A     
ATOM   2271  HB1 ALA A 148       3.006 -13.930 -21.998  0.00  0.00      A     
ATOM   2272  HB2 ALA A 148       2.691 -15.681 -21.935  0.00  0.00      A     
ATOM   2273  HB3 ALA A 148       4.014 -15.058 -22.924  0.00  0.00      A     
ATOM   2274  C   ALA A 148       5.527 -13.972 -20.808  0.00  0.00      A     
ATOM   2275  O   ALA A 148       5.273 -12.779 -20.619  0.00  0.00      A     
ATOM   2276  N   GLY A 149       6.780 -14.379 -21.024  0.00  0.00      A     
ATOM   2277  HN  GLY A 149       6.917 -15.364 -21.209  0.00  0.00      A     
ATOM   2278  CA  GLY A 149       7.980 -13.523 -20.978  0.00  0.00      A     
ATOM   2279  HA1 GLY A 149       8.844 -14.129 -21.243  0.00  0.00      A     
ATOM   2280  HA2 GLY A 149       8.121 -13.178 -19.954  0.00  0.00      A     
ATOM   2281  C   GLY A 149       8.007 -12.292 -21.898  0.00  0.00      A     
ATOM   2282  O   GLY A 149       8.689 -11.322 -21.568  0.00  0.00      A     
ATOM   2283  N   ALA A 150       7.255 -12.279 -22.998  0.00  0.00      A     
ATOM   2284  HN  ALA A 150       6.746 -13.127 -23.225  0.00  0.00      A     
ATOM   2285  CA  ALA A 150       7.059 -11.113 -23.873  0.00  0.00      A     
ATOM   2286  HA  ALA A 150       8.022 -10.627 -24.033  0.00  0.00      A     
ATOM   2287  CB  ALA A 150       6.557 -11.628 -25.227  0.00  0.00      A     
ATOM   2288  HB1 ALA A 150       5.592 -12.123 -25.106  0.00  0.00      A     
ATOM   2289  HB2 ALA A 150       7.278 -12.332 -25.645  0.00  0.00      A     
ATOM   2290  HB3 ALA A 150       6.443 -10.793 -25.920  0.00  0.00      A     
ATOM   2291  C   ALA A 150       6.110 -10.033 -23.293  0.00  0.00      A     
ATOM   2292  O   ALA A 150       6.059  -8.918 -23.802  0.00  0.00      A     
ATOM   2293  N   GLU A 151       5.387 -10.340 -22.210  0.00  0.00      A     
ATOM   2294  HN  GLU A 151       5.431 -11.294 -21.871  0.00  0.00      A     
ATOM   2295  CA  GLU A 151       4.462  -9.418 -21.521  0.00  0.00      A     
ATOM   2296  HA  GLU A 151       4.275  -8.546 -22.149  0.00  0.00      A     
ATOM   2297  CB  GLU A 151       3.113 -10.123 -21.290  0.00  0.00      A     
ATOM   2298  HB1 GLU A 151       2.435  -9.399 -20.845  0.00  0.00      A     
ATOM   2299  HB2 GLU A 151       3.244 -10.943 -20.582  0.00  0.00      A     
ATOM   2300  CG  GLU A 151       2.472 -10.668 -22.577  0.00  0.00      A     
ATOM   2301  HG1 GLU A 151       3.048 -11.523 -22.939  0.00  0.00      A     
ATOM   2302  HG2 GLU A 151       2.500  -9.893 -23.346  0.00  0.00      A     
ATOM   2303  CD  GLU A 151       1.017 -11.085 -22.335  0.00  0.00      A     
ATOM   2304  OE1 GLU A 151       0.142 -10.185 -22.257  0.00  0.00      A     
ATOM   2305  OE2 GLU A 151       0.731 -12.303 -22.213  0.00  0.00      A     
ATOM   2306  C   GLU A 151       5.014  -8.871 -20.184  0.00  0.00      A     
ATOM   2307  O   GLU A 151       4.396  -8.003 -19.560  0.00  0.00      A     
ATOM   2308  N   ARG A 152       6.186  -9.365 -19.749  0.00  0.00      A     
ATOM   2309  HN  ARG A 152       6.628 -10.041 -20.355  0.00  0.00      A     
ATOM   2310  CA  ARG A 152       6.901  -8.957 -18.523  0.00  0.00      A     
ATOM   2311  HA  ARG A 152       6.182  -8.893 -17.708  0.00  0.00      A     
ATOM   2312  CB  ARG A 152       8.005  -9.977 -18.187  0.00  0.00      A     
ATOM   2313  HB1 ARG A 152       8.764  -9.485 -17.579  0.00  0.00      A     
ATOM   2314  HB2 ARG A 152       8.477 -10.260 -19.121  0.00  0.00      A     
ATOM   2315  CG  ARG A 152       7.599 -11.247 -17.430  0.00  0.00      A     
ATOM   2316  HG1 ARG A 152       8.508 -11.764 -17.119  0.00  0.00      A     
ATOM   2317  HG2 ARG A 152       7.042 -11.897 -18.101  0.00  0.00      A     
ATOM   2318  CD  ARG A 152       6.760 -10.905 -16.191  0.00  0.00      A     
ATOM   2319  HD1 ARG A 152       5.747 -10.662 -16.502  0.00  0.00      A     
ATOM   2320  HD2 ARG A 152       7.185 -10.011 -15.728  0.00  0.00      A     
ATOM   2321  NE  ARG A 152       6.709 -11.945 -15.148  0.00  0.00      A     
ATOM   2322  HE  ARG A 152       6.656 -11.585 -14.198  0.00  0.00      A     
ATOM   2323  CZ  ARG A 152       6.520 -13.232 -15.226  0.00  0.00      A     
ATOM   2324  NH1 ARG A 152       6.325 -13.876 -16.313  0.00  0.00      A     
ATOM   2325 HH11 ARG A 152       6.066 -14.844 -16.187  0.00  0.00      A     
ATOM   2326 HH12 ARG A 152       5.873 -13.332 -17.042  0.00  0.00      A     
ATOM   2327  NH2 ARG A 152       6.474 -13.944 -14.167  0.00  0.00      A     
ATOM   2328 HH21 ARG A 152       6.205 -14.906 -14.280  0.00  0.00      A     
ATOM   2329 HH22 ARG A 152       6.306 -13.426 -13.311  0.00  0.00      A     
ATOM   2330  C   ARG A 152       7.574  -7.585 -18.619  0.00  0.00      A     
ATOM   2331  O   ARG A 152       8.566  -7.401 -19.324  0.00  0.00      A     
ATOM   2332  N   GLU A 153       7.137  -6.679 -17.753  0.00  0.00      A     
ATOM   2333  HN  GLU A 153       6.262  -6.865 -17.289  0.00  0.00      A     
ATOM   2334  CA  GLU A 153       7.882  -5.456 -17.400  0.00  0.00      A     
ATOM   2335  HA  GLU A 153       8.129  -4.908 -18.311  0.00  0.00      A     
ATOM   2336  CB  GLU A 153       7.005  -4.553 -16.519  0.00  0.00      A     
ATOM   2337  HB1 GLU A 153       7.590  -3.681 -16.226  0.00  0.00      A     
ATOM   2338  HB2 GLU A 153       6.712  -5.112 -15.632  0.00  0.00      A     
ATOM   2339  CG  GLU A 153       5.735  -4.074 -17.227  0.00  0.00      A     
ATOM   2340  HG1 GLU A 153       5.095  -4.935 -17.434  0.00  0.00      A     
ATOM   2341  HG2 GLU A 153       6.022  -3.628 -18.184  0.00  0.00      A     
ATOM   2342  CD  GLU A 153       4.932  -3.042 -16.421  0.00  0.00      A     
ATOM   2343  OE1 GLU A 153       3.982  -2.472 -16.992  0.00  0.00      A     
ATOM   2344  OE2 GLU A 153       5.219  -2.726 -15.241  0.00  0.00      A     
ATOM   2345  C   GLU A 153       9.223  -5.713 -16.673  0.00  0.00      A     
ATOM   2346  O   GLU A 153      10.132  -4.894 -16.788  0.00  0.00      A     
ATOM   2347  N   PHE A 154       9.377  -6.838 -15.957  0.00  0.00      A     
ATOM   2348  HN  PHE A 154       8.610  -7.491 -15.943  0.00  0.00      A     
ATOM   2349  CA  PHE A 154      10.516  -7.119 -15.057  0.00  0.00      A     
ATOM   2350  HA  PHE A 154      11.367  -6.514 -15.364  0.00  0.00      A     
ATOM   2351  CB  PHE A 154      10.149  -6.708 -13.615  0.00  0.00      A     
ATOM   2352  HB1 PHE A 154      11.072  -6.597 -13.047  0.00  0.00      A     
ATOM   2353  HB2 PHE A 154       9.584  -7.521 -13.157  0.00  0.00      A     
ATOM   2354  CG  PHE A 154       9.338  -5.429 -13.472  0.00  0.00      A     
ATOM   2355  CD1 PHE A 154       9.927  -4.176 -13.718  0.00  0.00      A     
ATOM   2356  HD1 PHE A 154      10.967  -4.116 -13.989  0.00  0.00      A     
ATOM   2357  CE1 PHE A 154       9.155  -3.003 -13.672  0.00  0.00      A     
ATOM   2358  HE1 PHE A 154       9.611  -2.046 -13.885  0.00  0.00      A     
ATOM   2359  CZ  PHE A 154       7.780  -3.083 -13.403  0.00  0.00      A     
ATOM   2360  HZ  PHE A 154       7.183  -2.183 -13.437  0.00  0.00      A     
ATOM   2361  CE2 PHE A 154       7.186  -4.333 -13.150  0.00  0.00      A     
ATOM   2362  HE2 PHE A 154       6.122  -4.417 -12.985  0.00  0.00      A     
ATOM   2363  CD2 PHE A 154       7.966  -5.502 -13.167  0.00  0.00      A     
ATOM   2364  HD2 PHE A 154       7.500  -6.461 -12.992  0.00  0.00      A     
ATOM   2365  C   PHE A 154      10.969  -8.599 -15.065  0.00  0.00      A     
ATOM   2366  O   PHE A 154      10.201  -9.489 -15.436  0.00  0.00      A     
ATOM   2367  N   ARG A 155      12.204  -8.869 -14.606  0.00  0.00      A     
ATOM   2368  HN  ARG A 155      12.796  -8.047 -14.502  0.00  0.00      A     
ATOM   2369  CA  ARG A 155      12.867 -10.205 -14.629  0.00  0.00      A     
ATOM   2370  HA  ARG A 155      12.154 -10.963 -14.956  0.00  0.00      A     
ATOM   2371  CB  ARG A 155      14.041 -10.167 -15.632  0.00  0.00      A     
ATOM   2372  HB1 ARG A 155      14.489 -11.161 -15.691  0.00  0.00      A     
ATOM   2373  HB2 ARG A 155      14.805  -9.495 -15.240  0.00  0.00      A     
ATOM   2374  CG  ARG A 155      13.701  -9.709 -17.060  0.00  0.00      A     
ATOM   2375  HG1 ARG A 155      14.631  -9.638 -17.621  0.00  0.00      A     
ATOM   2376  HG2 ARG A 155      13.246  -8.720 -17.043  0.00  0.00      A     
ATOM   2377  CD  ARG A 155      12.766 -10.681 -17.778  0.00  0.00      A     
ATOM   2378  HD1 ARG A 155      11.842 -10.769 -17.203  0.00  0.00      A     
ATOM   2379  HD2 ARG A 155      13.243 -11.662 -17.832  0.00  0.00      A     
ATOM   2380  NE  ARG A 155      12.460 -10.207 -19.139  0.00  0.00      A     
ATOM   2381  HE  ARG A 155      13.028  -9.473 -19.539  0.00  0.00      A     
ATOM   2382  CZ  ARG A 155      11.444 -10.564 -19.872  0.00  0.00      A     
ATOM   2383  NH1 ARG A 155      10.611 -11.463 -19.523  0.00  0.00      A     
ATOM   2384 HH11 ARG A 155       9.901 -11.692 -20.193  0.00  0.00      A     
ATOM   2385 HH12 ARG A 155      10.806 -12.029 -18.713  0.00  0.00      A     
ATOM   2386  NH2 ARG A 155      11.200 -10.048 -21.017  0.00  0.00      A     
ATOM   2387 HH21 ARG A 155      10.367 -10.345 -21.498  0.00  0.00      A     
ATOM   2388 HH22 ARG A 155      11.916  -9.502 -21.472  0.00  0.00      A     
ATOM   2389  C   ARG A 155      13.401 -10.737 -13.284  0.00  0.00      A     
ATOM   2390  O   ARG A 155      13.622 -11.934 -13.154  0.00  0.00      A     
ATOM   2391  N   GLY A 156      13.622  -9.868 -12.298  0.00  0.00      A     
ATOM   2392  HN  GLY A 156      13.380  -8.906 -12.478  0.00  0.00      A     
ATOM   2393  CA  GLY A 156      14.299 -10.172 -11.021  0.00  0.00      A     
ATOM   2394  HA1 GLY A 156      15.284 -10.594 -11.224  0.00  0.00      A     
ATOM   2395  HA2 GLY A 156      13.719 -10.914 -10.471  0.00  0.00      A     
ATOM   2396  C   GLY A 156      14.477  -8.936 -10.124  0.00  0.00      A     
ATOM   2397  O   GLY A 156      14.039  -7.856 -10.503  0.00  0.00      A     
ATOM   2398  N   LEU A 157      15.101  -9.071  -8.944  0.00  0.00      A     
ATOM   2399  HN  LEU A 157      15.467  -9.980  -8.708  0.00  0.00      A     
ATOM   2400  CA  LEU A 157      15.158  -8.021  -7.899  0.00  0.00      A     
ATOM   2401  HA  LEU A 157      14.137  -7.866  -7.545  0.00  0.00      A     
ATOM   2402  CB  LEU A 157      15.990  -8.561  -6.715  0.00  0.00      A     
ATOM   2403  HB1 LEU A 157      16.991  -8.805  -7.074  0.00  0.00      A     
ATOM   2404  HB2 LEU A 157      15.532  -9.487  -6.363  0.00  0.00      A     
ATOM   2405  CG  LEU A 157      16.132  -7.603  -5.513  0.00  0.00      A     
ATOM   2406  HG  LEU A 157      16.623  -6.685  -5.833  0.00  0.00      A     
ATOM   2407  CD1 LEU A 157      14.786  -7.253  -4.880  0.00  0.00      A     
ATOM   2408 HD11 LEU A 157      14.949  -6.639  -3.995  0.00  0.00      A     
ATOM   2409 HD12 LEU A 157      14.259  -8.162  -4.593  0.00  0.00      A     
ATOM   2410 HD13 LEU A 157      14.181  -6.681  -5.584  0.00  0.00      A     
ATOM   2411  CD2 LEU A 157      16.992  -8.256  -4.434  0.00  0.00      A     
ATOM   2412 HD21 LEU A 157      17.973  -8.499  -4.844  0.00  0.00      A     
ATOM   2413 HD22 LEU A 157      16.518  -9.168  -4.071  0.00  0.00      A     
ATOM   2414 HD23 LEU A 157      17.126  -7.565  -3.603  0.00  0.00      A     
ATOM   2415  C   LEU A 157      15.636  -6.632  -8.391  0.00  0.00      A     
ATOM   2416  O   LEU A 157      14.849  -5.688  -8.399  0.00  0.00      A     
ATOM   2417  N   GLY A 158      16.881  -6.505  -8.860  0.00  0.00      A     
ATOM   2418  HN  GLY A 158      17.535  -7.270  -8.720  0.00  0.00      A     
ATOM   2419  CA  GLY A 158      17.396  -5.267  -9.477  0.00  0.00      A     
ATOM   2420  HA1 GLY A 158      18.455  -5.397  -9.699  0.00  0.00      A     
ATOM   2421  HA2 GLY A 158      17.292  -4.441  -8.774  0.00  0.00      A     
ATOM   2422  C   GLY A 158      16.690  -4.877 -10.784  0.00  0.00      A     
ATOM   2423  O   GLY A 158      16.515  -3.698 -11.080  0.00  0.00      A     
ATOM   2424  N   ASP A 159      16.187  -5.859 -11.534  0.00  0.00      A     
ATOM   2425  HN  ASP A 159      16.323  -6.805 -11.218  0.00  0.00      A     
ATOM   2426  CA  ASP A 159      15.329  -5.631 -12.704  0.00  0.00      A     
ATOM   2427  HA  ASP A 159      15.797  -4.834 -13.281  0.00  0.00      A     
ATOM   2428  CB  ASP A 159      15.321  -6.893 -13.578  0.00  0.00      A     
ATOM   2429  HB1 ASP A 159      14.592  -7.595 -13.181  0.00  0.00      A     
ATOM   2430  HB2 ASP A 159      16.301  -7.369 -13.536  0.00  0.00      A     
ATOM   2431  CG  ASP A 159      14.997  -6.589 -15.041  0.00  0.00      A     
ATOM   2432  OD1 ASP A 159      13.828  -6.739 -15.443  0.00  0.00      A     
ATOM   2433  OD2 ASP A 159      15.915  -6.234 -15.824  0.00  0.00      A     
ATOM   2434  C   ASP A 159      13.899  -5.134 -12.360  0.00  0.00      A     
ATOM   2435  O   ASP A 159      13.159  -4.755 -13.263  0.00  0.00      A     
ATOM   2436  N   CYS A 160      13.531  -5.023 -11.079  0.00  0.00      A     
ATOM   2437  HN  CYS A 160      14.142  -5.428 -10.378  0.00  0.00      A     
ATOM   2438  CA  CYS A 160      12.343  -4.297 -10.591  0.00  0.00      A     
ATOM   2439  HA  CYS A 160      11.628  -4.166 -11.404  0.00  0.00      A     
ATOM   2440  CB  CYS A 160      11.662  -5.135  -9.493  0.00  0.00      A     
ATOM   2441  HB1 CYS A 160      10.799  -4.588  -9.109  0.00  0.00      A     
ATOM   2442  HB2 CYS A 160      12.362  -5.297  -8.673  0.00  0.00      A     
ATOM   2443  SG  CYS A 160      11.093  -6.737 -10.127  0.00  0.00      A     
ATOM   2444  HG1 CYS A 160      12.318  -7.176 -10.460  0.00  0.00      A     
ATOM   2445  C   CYS A 160      12.665  -2.878 -10.056  0.00  0.00      A     
ATOM   2446  O   CYS A 160      11.767  -2.208  -9.551  0.00  0.00      A     
ATOM   2447  N   LEU A 161      13.926  -2.423 -10.146  0.00  0.00      A     
ATOM   2448  HN  LEU A 161      14.601  -3.033 -10.593  0.00  0.00      A     
ATOM   2449  CA  LEU A 161      14.477  -1.294  -9.372  0.00  0.00      A     
ATOM   2450  HA  LEU A 161      13.674  -0.852  -8.783  0.00  0.00      A     
ATOM   2451  CB  LEU A 161      15.507  -1.900  -8.392  0.00  0.00      A     
ATOM   2452  HB1 LEU A 161      16.336  -2.292  -8.978  0.00  0.00      A     
ATOM   2453  HB2 LEU A 161      15.035  -2.742  -7.882  0.00  0.00      A     
ATOM   2454  CG  LEU A 161      16.111  -0.978  -7.315  0.00  0.00      A     
ATOM   2455  HG  LEU A 161      16.670  -0.169  -7.782  0.00  0.00      A     
ATOM   2456  CD1 LEU A 161      15.057  -0.387  -6.382  0.00  0.00      A     
ATOM   2457 HD11 LEU A 161      14.414  -1.173  -5.993  0.00  0.00      A     
ATOM   2458 HD12 LEU A 161      14.450   0.329  -6.934  0.00  0.00      A     
ATOM   2459 HD13 LEU A 161      15.540   0.137  -5.559  0.00  0.00      A     
ATOM   2460  CD2 LEU A 161      17.094  -1.787  -6.469  0.00  0.00      A     
ATOM   2461 HD21 LEU A 161      17.520  -1.155  -5.691  0.00  0.00      A     
ATOM   2462 HD22 LEU A 161      17.901  -2.153  -7.103  0.00  0.00      A     
ATOM   2463 HD23 LEU A 161      16.584  -2.635  -6.014  0.00  0.00      A     
ATOM   2464  C   LEU A 161      15.069  -0.142 -10.223  0.00  0.00      A     
ATOM   2465  O   LEU A 161      15.377   0.915  -9.677  0.00  0.00      A     
ATOM   2466  N   VAL A 162      15.184  -0.288 -11.554  0.00  0.00      A     
ATOM   2467  HN  VAL A 162      14.927  -1.189 -11.946  0.00  0.00      A     
ATOM   2468  CA  VAL A 162      15.864   0.711 -12.426  0.00  0.00      A     
ATOM   2469  HA  VAL A 162      16.026   1.615 -11.841  0.00  0.00      A     
ATOM   2470  CB  VAL A 162      17.272   0.253 -12.849  0.00  0.00      A     
ATOM   2471  HB  VAL A 162      17.752   1.096 -13.339  0.00  0.00      A     
ATOM   2472  CG1 VAL A 162      18.130  -0.143 -11.643  0.00  0.00      A     
ATOM   2473 HG11 VAL A 162      18.058   0.624 -10.873  0.00  0.00      A     
ATOM   2474 HG12 VAL A 162      19.170  -0.250 -11.948  0.00  0.00      A     
ATOM   2475 HG13 VAL A 162      17.787  -1.090 -11.224  0.00  0.00      A     
ATOM   2476  CG2 VAL A 162      17.289  -0.926 -13.821  0.00  0.00      A     
ATOM   2477 HG21 VAL A 162      16.865  -1.810 -13.345  0.00  0.00      A     
ATOM   2478 HG22 VAL A 162      18.319  -1.146 -14.101  0.00  0.00      A     
ATOM   2479 HG23 VAL A 162      16.731  -0.687 -14.724  0.00  0.00      A     
ATOM   2480  C   VAL A 162      15.064   1.193 -13.645  0.00  0.00      A     
ATOM   2481  O   VAL A 162      15.156   2.367 -14.001  0.00  0.00      A     
ATOM   2482  N   LYS A 163      14.174   0.358 -14.202  0.00  0.00      A     
ATOM   2483  HN  LYS A 163      14.203  -0.602 -13.869  0.00  0.00      A     
ATOM   2484  CA  LYS A 163      13.072   0.719 -15.136  0.00  0.00      A     
ATOM   2485  HA  LYS A 163      13.473   1.238 -16.008  0.00  0.00      A     
ATOM   2486  CB  LYS A 163      12.351  -0.562 -15.590  0.00  0.00      A     
ATOM   2487  HB1 LYS A 163      11.426  -0.297 -16.106  0.00  0.00      A     
ATOM   2488  HB2 LYS A 163      12.078  -1.136 -14.702  0.00  0.00      A     
ATOM   2489  CG  LYS A 163      13.181  -1.436 -16.540  0.00  0.00      A     
ATOM   2490  HG1 LYS A 163      14.207  -1.508 -16.184  0.00  0.00      A     
ATOM   2491  HG2 LYS A 163      13.186  -0.987 -17.534  0.00  0.00      A     
ATOM   2492  CD  LYS A 163      12.559  -2.836 -16.600  0.00  0.00      A     
ATOM   2493  HD1 LYS A 163      11.517  -2.750 -16.907  0.00  0.00      A     
ATOM   2494  HD2 LYS A 163      12.595  -3.280 -15.604  0.00  0.00      A     
ATOM   2495  CE  LYS A 163      13.295  -3.757 -17.574  0.00  0.00      A     
ATOM   2496  HE1 LYS A 163      14.368  -3.710 -17.370  0.00  0.00      A     
ATOM   2497  HE2 LYS A 163      13.125  -3.403 -18.594  0.00  0.00      A     
ATOM   2498  NZ  LYS A 163      12.814  -5.149 -17.422  0.00  0.00      A     
ATOM   2499  HZ1 LYS A 163      13.086  -5.551 -16.524  0.00  0.00      A     
ATOM   2500  HZ2 LYS A 163      13.200  -5.774 -18.122  0.00  0.00      A     
ATOM   2501  HZ3 LYS A 163      11.800  -5.212 -17.489  0.00  0.00      A     
ATOM   2502  C   LYS A 163      12.028   1.664 -14.525  0.00  0.00      A     
ATOM   2503  O   LYS A 163      11.236   2.258 -15.246  0.00  0.00      A     
ATOM   2504  N   ILE A 164      12.066   1.784 -13.198  0.00  0.00      A     
ATOM   2505  HN  ILE A 164      12.725   1.184 -12.730  0.00  0.00      A     
ATOM   2506  CA  ILE A 164      11.254   2.672 -12.347  0.00  0.00      A     
ATOM   2507  HA  ILE A 164      10.343   2.918 -12.889  0.00  0.00      A     
ATOM   2508  CB  ILE A 164      10.858   1.938 -11.043  0.00  0.00      A     
ATOM   2509  HB  ILE A 164      10.212   2.606 -10.472  0.00  0.00      A     
ATOM   2510  CG2 ILE A 164      10.056   0.662 -11.368  0.00  0.00      A     
ATOM   2511 HG21 ILE A 164      10.687  -0.082 -11.854  0.00  0.00      A     
ATOM   2512 HG22 ILE A 164       9.223   0.909 -12.027  0.00  0.00      A     
ATOM   2513 HG23 ILE A 164       9.664   0.223 -10.450  0.00  0.00      A     
ATOM   2514  CG1 ILE A 164      12.092   1.585 -10.179  0.00  0.00      A     
ATOM   2515 HG11 ILE A 164      12.816   2.398 -10.201  0.00  0.00      A     
ATOM   2516 HG12 ILE A 164      12.570   0.701 -10.596  0.00  0.00      A     
ATOM   2517  CD  ILE A 164      11.768   1.322  -8.705  0.00  0.00      A     
ATOM   2518  HD1 ILE A 164      11.298   2.202  -8.267  0.00  0.00      A     
ATOM   2519  HD2 ILE A 164      12.692   1.129  -8.164  0.00  0.00      A     
ATOM   2520  HD3 ILE A 164      11.113   0.457  -8.603  0.00  0.00      A     
ATOM   2521  C   ILE A 164      11.947   4.013 -12.018  0.00  0.00      A     
ATOM   2522  O   ILE A 164      11.510   4.745 -11.135  0.00  0.00      A     
ATOM   2523  N   TYR A 165      13.073   4.310 -12.679  0.00  0.00      A     
ATOM   2524  HN  TYR A 165      13.366   3.654 -13.387  0.00  0.00      A     
ATOM   2525  CA  TYR A 165      13.971   5.432 -12.353  0.00  0.00      A     
ATOM   2526  HA  TYR A 165      13.403   6.230 -11.877  0.00  0.00      A     
ATOM   2527  CB  TYR A 165      15.025   4.901 -11.356  0.00  0.00      A     
ATOM   2528  HB1 TYR A 165      15.384   3.938 -11.719  0.00  0.00      A     
ATOM   2529  HB2 TYR A 165      14.538   4.715 -10.400  0.00  0.00      A     
ATOM   2530  CG  TYR A 165      16.240   5.785 -11.111  0.00  0.00      A     
ATOM   2531  CD1 TYR A 165      16.088   7.172 -10.929  0.00  0.00      A     
ATOM   2532  HD1 TYR A 165      15.103   7.619 -10.955  0.00  0.00      A     
ATOM   2533  CE1 TYR A 165      17.218   7.988 -10.736  0.00  0.00      A     
ATOM   2534  HE1 TYR A 165      17.105   9.051 -10.607  0.00  0.00      A     
ATOM   2535  CZ  TYR A 165      18.507   7.422 -10.716  0.00  0.00      A     
ATOM   2536  OH  TYR A 165      19.587   8.222 -10.530  0.00  0.00      A     
ATOM   2537  HH  TYR A 165      20.414   7.713 -10.479  0.00  0.00      A     
ATOM   2538  CE2 TYR A 165      18.664   6.029 -10.869  0.00  0.00      A     
ATOM   2539  HE2 TYR A 165      19.654   5.598 -10.839  0.00  0.00      A     
ATOM   2540  CD2 TYR A 165      17.530   5.213 -11.067  0.00  0.00      A     
ATOM   2541  HD2 TYR A 165      17.649   4.143 -11.185  0.00  0.00      A     
ATOM   2542  C   TYR A 165      14.650   6.060 -13.585  0.00  0.00      A     
ATOM   2543  O   TYR A 165      14.516   7.260 -13.832  0.00  0.00      A     
ATOM   2544  N   LYS A 166      15.355   5.248 -14.386  0.00  0.00      A     
ATOM   2545  HN  LYS A 166      15.369   4.263 -14.138  0.00  0.00      A     
ATOM   2546  CA  LYS A 166      16.239   5.683 -15.494  0.00  0.00      A     
ATOM   2547  HA  LYS A 166      16.899   6.463 -15.111  0.00  0.00      A     
ATOM   2548  CB  LYS A 166      17.123   4.493 -15.925  0.00  0.00      A     
ATOM   2549  HB1 LYS A 166      17.703   4.782 -16.803  0.00  0.00      A     
ATOM   2550  HB2 LYS A 166      16.487   3.650 -16.201  0.00  0.00      A     
ATOM   2551  CG  LYS A 166      18.113   4.061 -14.824  0.00  0.00      A     
ATOM   2552  HG1 LYS A 166      17.568   3.727 -13.941  0.00  0.00      A     
ATOM   2553  HG2 LYS A 166      18.732   4.917 -14.551  0.00  0.00      A     
ATOM   2554  CD  LYS A 166      19.012   2.916 -15.319  0.00  0.00      A     
ATOM   2555  HD1 LYS A 166      19.537   3.234 -16.222  0.00  0.00      A     
ATOM   2556  HD2 LYS A 166      18.380   2.067 -15.584  0.00  0.00      A     
ATOM   2557  CE  LYS A 166      20.047   2.441 -14.287  0.00  0.00      A     
ATOM   2558  HE1 LYS A 166      20.558   1.569 -14.708  0.00  0.00      A     
ATOM   2559  HE2 LYS A 166      19.544   2.118 -13.369  0.00  0.00      A     
ATOM   2560  NZ  LYS A 166      21.047   3.489 -13.976  0.00  0.00      A     
ATOM   2561  HZ1 LYS A 166      20.811   4.031 -13.156  0.00  0.00      A     
ATOM   2562  HZ2 LYS A 166      21.177   4.133 -14.754  0.00  0.00      A     
ATOM   2563  HZ3 LYS A 166      21.966   3.086 -13.805  0.00  0.00      A     
ATOM   2564  C   LYS A 166      15.544   6.357 -16.699  0.00  0.00      A     
ATOM   2565  O   LYS A 166      16.226   6.747 -17.640  0.00  0.00      A     
ATOM   2566  N   SER A 167      14.218   6.522 -16.664  0.00  0.00      A     
ATOM   2567  HN  SER A 167      13.738   6.165 -15.855  0.00  0.00      A     
ATOM   2568  CA  SER A 167      13.422   7.261 -17.676  0.00  0.00      A     
ATOM   2569  HA  SER A 167      13.907   7.169 -18.648  0.00  0.00      A     
ATOM   2570  CB  SER A 167      12.002   6.697 -17.807  0.00  0.00      A     
ATOM   2571  HB1 SER A 167      11.578   7.045 -18.749  0.00  0.00      A     
ATOM   2572  HB2 SER A 167      11.383   7.089 -16.999  0.00  0.00      A     
ATOM   2573  OG  SER A 167      11.965   5.281 -17.765  0.00  0.00      A     
ATOM   2574  HG1 SER A 167      11.744   5.053 -16.841  0.00  0.00      A     
ATOM   2575  C   SER A 167      13.244   8.765 -17.398  0.00  0.00      A     
ATOM   2576  O   SER A 167      12.729   9.477 -18.254  0.00  0.00      A     
ATOM   2577  N   ASP A 168      13.628   9.240 -16.209  0.00  0.00      A     
ATOM   2578  HN  ASP A 168      14.022   8.577 -15.555  0.00  0.00      A     
ATOM   2579  CA  ASP A 168      13.422  10.627 -15.737  0.00  0.00      A     
ATOM   2580  HA  ASP A 168      13.299  11.306 -16.583  0.00  0.00      A     
ATOM   2581  CB  ASP A 168      12.124  10.646 -14.892  0.00  0.00      A     
ATOM   2582  HB1 ASP A 168      12.157   9.819 -14.178  0.00  0.00      A     
ATOM   2583  HB2 ASP A 168      11.278  10.460 -15.555  0.00  0.00      A     
ATOM   2584  CG  ASP A 168      11.870  11.941 -14.099  0.00  0.00      A     
ATOM   2585  OD1 ASP A 168      10.990  12.729 -14.505  0.00  0.00      A     
ATOM   2586  OD2 ASP A 168      12.458  12.103 -13.005  0.00  0.00      A     
ATOM   2587  C   ASP A 168      14.618  11.138 -14.911  0.00  0.00      A     
ATOM   2588  O   ASP A 168      15.254  12.137 -15.259  0.00  0.00      A     
ATOM   2589  N   GLY A 169      14.917  10.434 -13.818  0.00  0.00      A     
ATOM   2590  HN  GLY A 169      14.368   9.601 -13.649  0.00  0.00      A     
ATOM   2591  CA  GLY A 169      15.548  11.025 -12.640  0.00  0.00      A     
ATOM   2592  HA1 GLY A 169      15.555  12.112 -12.728  0.00  0.00      A     
ATOM   2593  HA2 GLY A 169      16.576  10.675 -12.560  0.00  0.00      A     
ATOM   2594  C   GLY A 169      14.800  10.664 -11.350  0.00  0.00      A     
ATOM   2595  O   GLY A 169      13.919   9.798 -11.326  0.00  0.00      A     
ATOM   2596  N   ILE A 170      15.180  11.292 -10.234  0.00  0.00      A     
ATOM   2597  HN  ILE A 170      15.918  11.982 -10.294  0.00  0.00      A     
ATOM   2598  CA  ILE A 170      14.571  10.991  -8.927  0.00  0.00      A     
ATOM   2599  HA  ILE A 170      14.415   9.916  -8.905  0.00  0.00      A     
ATOM   2600  CB  ILE A 170      15.511  11.258  -7.737  0.00  0.00      A     
ATOM   2601  HB  ILE A 170      15.026  10.820  -6.869  0.00  0.00      A     
ATOM   2602  CG2 ILE A 170      16.827  10.483  -7.919  0.00  0.00      A     
ATOM   2603 HG21 ILE A 170      17.447  10.957  -8.680  0.00  0.00      A     
ATOM   2604 HG22 ILE A 170      16.615   9.453  -8.208  0.00  0.00      A     
ATOM   2605 HG23 ILE A 170      17.360  10.467  -6.973  0.00  0.00      A     
ATOM   2606  CG1 ILE A 170      15.726  12.754  -7.429  0.00  0.00      A     
ATOM   2607 HG11 ILE A 170      14.771  13.189  -7.130  0.00  0.00      A     
ATOM   2608 HG12 ILE A 170      16.068  13.269  -8.324  0.00  0.00      A     
ATOM   2609  CD  ILE A 170      16.738  13.007  -6.304  0.00  0.00      A     
ATOM   2610  HD1 ILE A 170      16.584  12.308  -5.485  0.00  0.00      A     
ATOM   2611  HD2 ILE A 170      16.614  14.017  -5.923  0.00  0.00      A     
ATOM   2612  HD3 ILE A 170      17.754  12.891  -6.684  0.00  0.00      A     
ATOM   2613  C   ILE A 170      13.176  11.601  -8.712  0.00  0.00      A     
ATOM   2614  O   ILE A 170      12.411  11.041  -7.931  0.00  0.00      A     
ATOM   2615  N   LYS A 171      12.789  12.682  -9.413  0.00  0.00      A     
ATOM   2616  HN  LYS A 171      13.462  13.109 -10.042  0.00  0.00      A     
ATOM   2617  CA  LYS A 171      11.425  13.260  -9.323  0.00  0.00      A     
ATOM   2618  HA  LYS A 171      11.212  13.466  -8.275  0.00  0.00      A     
ATOM   2619  CB  LYS A 171      11.324  14.575 -10.117  0.00  0.00      A     
ATOM   2620  HB1 LYS A 171      11.189  14.362 -11.179  0.00  0.00      A     
ATOM   2621  HB2 LYS A 171      12.242  15.146 -10.012  0.00  0.00      A     
ATOM   2622  CG  LYS A 171      10.155  15.424  -9.590  0.00  0.00      A     
ATOM   2623  HG1 LYS A 171      10.450  15.875  -8.642  0.00  0.00      A     
ATOM   2624  HG2 LYS A 171       9.286  14.788  -9.414  0.00  0.00      A     
ATOM   2625  CD  LYS A 171       9.752  16.524 -10.579  0.00  0.00      A     
ATOM   2626  HD1 LYS A 171       9.259  16.064 -11.436  0.00  0.00      A     
ATOM   2627  HD2 LYS A 171      10.649  17.027 -10.943  0.00  0.00      A     
ATOM   2628  CE  LYS A 171       8.822  17.583  -9.969  0.00  0.00      A     
ATOM   2629  HE1 LYS A 171       8.470  18.227 -10.782  0.00  0.00      A     
ATOM   2630  HE2 LYS A 171       9.404  18.212  -9.290  0.00  0.00      A     
ATOM   2631  NZ  LYS A 171       7.662  17.005  -9.243  0.00  0.00      A     
ATOM   2632  HZ1 LYS A 171       7.925  16.640  -8.328  0.00  0.00      A     
ATOM   2633  HZ2 LYS A 171       7.214  16.255  -9.749  0.00  0.00      A     
ATOM   2634  HZ3 LYS A 171       6.969  17.728  -9.056  0.00  0.00      A     
ATOM   2635  C   LYS A 171      10.344  12.288  -9.804  0.00  0.00      A     
ATOM   2636  O   LYS A 171       9.407  11.992  -9.058  0.00  0.00      A     
ATOM   2637  N   GLY A 172      10.524  11.752 -11.010  0.00  0.00      A     
ATOM   2638  HN  GLY A 172      11.313  12.086 -11.564  0.00  0.00      A     
ATOM   2639  CA  GLY A 172       9.645  10.761 -11.631  0.00  0.00      A     
ATOM   2640  HA1 GLY A 172       9.950  10.615 -12.666  0.00  0.00      A     
ATOM   2641  HA2 GLY A 172       8.618  11.129 -11.624  0.00  0.00      A     
ATOM   2642  C   GLY A 172       9.683   9.407 -10.931  0.00  0.00      A     
ATOM   2643  O   GLY A 172       8.636   8.785 -10.788  0.00  0.00      A     
ATOM   2644  N   LEU A 173      10.843   8.968 -10.424  0.00  0.00      A     
ATOM   2645  HN  LEU A 173      11.685   9.491 -10.640  0.00  0.00      A     
ATOM   2646  CA  LEU A 173      10.936   7.844  -9.475  0.00  0.00      A     
ATOM   2647  HA  LEU A 173      10.560   6.939  -9.957  0.00  0.00      A     
ATOM   2648  CB  LEU A 173      12.419   7.617  -9.117  0.00  0.00      A     
ATOM   2649  HB1 LEU A 173      12.847   8.586  -8.888  0.00  0.00      A     
ATOM   2650  HB2 LEU A 173      12.929   7.227  -9.994  0.00  0.00      A     
ATOM   2651  CG  LEU A 173      12.721   6.701  -7.912  0.00  0.00      A     
ATOM   2652  HG  LEU A 173      12.251   7.110  -7.020  0.00  0.00      A     
ATOM   2653  CD1 LEU A 173      12.234   5.266  -8.086  0.00  0.00      A     
ATOM   2654 HD11 LEU A 173      12.414   4.699  -7.176  0.00  0.00      A     
ATOM   2655 HD12 LEU A 173      12.761   4.792  -8.909  0.00  0.00      A     
ATOM   2656 HD13 LEU A 173      11.165   5.256  -8.298  0.00  0.00      A     
ATOM   2657  CD2 LEU A 173      14.228   6.667  -7.666  0.00  0.00      A     
ATOM   2658 HD21 LEU A 173      14.586   7.675  -7.460  0.00  0.00      A     
ATOM   2659 HD22 LEU A 173      14.739   6.272  -8.541  0.00  0.00      A     
ATOM   2660 HD23 LEU A 173      14.451   6.033  -6.811  0.00  0.00      A     
ATOM   2661  C   LEU A 173      10.073   8.076  -8.221  0.00  0.00      A     
ATOM   2662  O   LEU A 173       9.165   7.295  -7.951  0.00  0.00      A     
ATOM   2663  N   TYR A 174      10.336   9.132  -7.446  0.00  0.00      A     
ATOM   2664  HN  TYR A 174      11.087   9.760  -7.718  0.00  0.00      A     
ATOM   2665  CA  TYR A 174       9.707   9.321  -6.135  0.00  0.00      A     
ATOM   2666  HA  TYR A 174       9.763   8.385  -5.580  0.00  0.00      A     
ATOM   2667  CB  TYR A 174      10.455  10.404  -5.340  0.00  0.00      A     
ATOM   2668  HB1 TYR A 174       9.918  10.563  -4.405  0.00  0.00      A     
ATOM   2669  HB2 TYR A 174      10.405  11.334  -5.908  0.00  0.00      A     
ATOM   2670  CG  TYR A 174      11.910  10.140  -4.977  0.00  0.00      A     
ATOM   2671  CD1 TYR A 174      12.786  11.237  -4.844  0.00  0.00      A     
ATOM   2672  HD1 TYR A 174      12.437  12.238  -5.054  0.00  0.00      A     
ATOM   2673  CE1 TYR A 174      14.119  11.037  -4.442  0.00  0.00      A     
ATOM   2674  HE1 TYR A 174      14.779  11.877  -4.301  0.00  0.00      A     
ATOM   2675  CZ  TYR A 174      14.602   9.733  -4.233  0.00  0.00      A     
ATOM   2676  OH  TYR A 174      15.886   9.539  -3.844  0.00  0.00      A     
ATOM   2677  HH  TYR A 174      16.013   8.619  -3.577  0.00  0.00      A     
ATOM   2678  CE2 TYR A 174      13.733   8.631  -4.364  0.00  0.00      A     
ATOM   2679  HE2 TYR A 174      14.095   7.635  -4.166  0.00  0.00      A     
ATOM   2680  CD2 TYR A 174      12.385   8.838  -4.717  0.00  0.00      A     
ATOM   2681  HD2 TYR A 174      11.720   7.989  -4.772  0.00  0.00      A     
ATOM   2682  C   TYR A 174       8.216   9.675  -6.200  0.00  0.00      A     
ATOM   2683  O   TYR A 174       7.433   9.044  -5.499  0.00  0.00      A     
ATOM   2684  N   GLN A 175       7.816  10.673  -7.000  0.00  0.00      A     
ATOM   2685  HN  GLN A 175       8.529  11.055  -7.618  0.00  0.00      A     
ATOM   2686  CA  GLN A 175       6.467  11.289  -7.117  0.00  0.00      A     
ATOM   2687  HA  GLN A 175       6.587  12.172  -7.746  0.00  0.00      A     
ATOM   2688  CB  GLN A 175       5.521  10.341  -7.874  0.00  0.00      A     
ATOM   2689  HB1 GLN A 175       4.582  10.865  -8.050  0.00  0.00      A     
ATOM   2690  HB2 GLN A 175       5.304   9.470  -7.254  0.00  0.00      A     
ATOM   2691  CG  GLN A 175       6.089   9.860  -9.219  0.00  0.00      A     
ATOM   2692  HG1 GLN A 175       6.894   9.154  -9.029  0.00  0.00      A     
ATOM   2693  HG2 GLN A 175       6.483  10.707  -9.781  0.00  0.00      A     
ATOM   2694  CD  GLN A 175       5.025   9.174 -10.060  0.00  0.00      A     
ATOM   2695  OE1 GLN A 175       4.354   9.771 -10.883  0.00  0.00      A     
ATOM   2696  NE2 GLN A 175       4.758   7.913  -9.854  0.00  0.00      A     
ATOM   2697 HE21 GLN A 175       3.975   7.541 -10.371  0.00  0.00      A     
ATOM   2698 HE22 GLN A 175       5.370   7.341  -9.285  0.00  0.00      A     
ATOM   2699  C   GLN A 175       5.784  11.809  -5.822  0.00  0.00      A     
ATOM   2700  O   GLN A 175       5.157  12.869  -5.821  0.00  0.00      A     
ATOM   2701  N   GLY A 176       5.933  11.133  -4.678  0.00  0.00      A     
ATOM   2702  HN  GLY A 176       6.413  10.243  -4.749  0.00  0.00      A     
ATOM   2703  CA  GLY A 176       5.406  11.525  -3.362  0.00  0.00      A     
ATOM   2704  HA1 GLY A 176       5.805  10.843  -2.612  0.00  0.00      A     
ATOM   2705  HA2 GLY A 176       4.323  11.418  -3.370  0.00  0.00      A     
ATOM   2706  C   GLY A 176       5.747  12.958  -2.926  0.00  0.00      A     
ATOM   2707  O   GLY A 176       4.933  13.592  -2.259  0.00  0.00      A     
ATOM   2708  N   PHE A 177       6.889  13.491  -3.377  0.00  0.00      A     
ATOM   2709  HN  PHE A 177       7.483  12.889  -3.925  0.00  0.00      A     
ATOM   2710  CA  PHE A 177       7.339  14.884  -3.199  0.00  0.00      A     
ATOM   2711  HA  PHE A 177       7.310  15.108  -2.134  0.00  0.00      A     
ATOM   2712  CB  PHE A 177       8.797  15.008  -3.665  0.00  0.00      A     
ATOM   2713  HB1 PHE A 177       9.049  16.061  -3.796  0.00  0.00      A     
ATOM   2714  HB2 PHE A 177       8.920  14.519  -4.633  0.00  0.00      A     
ATOM   2715  CG  PHE A 177       9.772  14.445  -2.657  0.00  0.00      A     
ATOM   2716  CD1 PHE A 177      10.571  13.328  -2.959  0.00  0.00      A     
ATOM   2717  HD1 PHE A 177      10.513  12.873  -3.935  0.00  0.00      A     
ATOM   2718  CE1 PHE A 177      11.443  12.802  -1.988  0.00  0.00      A     
ATOM   2719  HE1 PHE A 177      12.063  11.945  -2.216  0.00  0.00      A     
ATOM   2720  CZ  PHE A 177      11.507  13.391  -0.713  0.00  0.00      A     
ATOM   2721  HZ  PHE A 177      12.172  12.995   0.039  0.00  0.00      A     
ATOM   2722  CE2 PHE A 177      10.712  14.509  -0.415  0.00  0.00      A     
ATOM   2723  HE2 PHE A 177      10.763  14.972   0.557  0.00  0.00      A     
ATOM   2724  CD2 PHE A 177       9.857  15.042  -1.387  0.00  0.00      A     
ATOM   2725  HD2 PHE A 177       9.262  15.913  -1.153  0.00  0.00      A     
ATOM   2726  C   PHE A 177       6.461  15.970  -3.844  0.00  0.00      A     
ATOM   2727  O   PHE A 177       6.674  17.153  -3.577  0.00  0.00      A     
ATOM   2728  N   ASN A 178       5.442  15.590  -4.616  0.00  0.00      A     
ATOM   2729  HN  ASN A 178       5.416  14.624  -4.922  0.00  0.00      A     
ATOM   2730  CA  ASN A 178       4.386  16.497  -5.067  0.00  0.00      A     
ATOM   2731  HA  ASN A 178       4.479  17.441  -4.524  0.00  0.00      A     
ATOM   2732  CB  ASN A 178       4.650  16.838  -6.551  0.00  0.00      A     
ATOM   2733  HB1 ASN A 178       5.587  17.388  -6.616  0.00  0.00      A     
ATOM   2734  HB2 ASN A 178       3.874  17.499  -6.928  0.00  0.00      A     
ATOM   2735  CG  ASN A 178       4.773  15.633  -7.463  0.00  0.00      A     
ATOM   2736  OD1 ASN A 178       5.840  15.250  -7.906  0.00  0.00      A     
ATOM   2737  ND2 ASN A 178       3.690  14.995  -7.800  0.00  0.00      A     
ATOM   2738 HD21 ASN A 178       3.818  14.137  -8.298  0.00  0.00      A     
ATOM   2739 HD22 ASN A 178       2.784  15.372  -7.548  0.00  0.00      A     
ATOM   2740  C   ASN A 178       2.948  16.030  -4.713  0.00  0.00      A     
ATOM   2741  O   ASN A 178       2.056  16.874  -4.684  0.00  0.00      A     
ATOM   2742  N   VAL A 179       2.702  14.753  -4.368  0.00  0.00      A     
ATOM   2743  HN  VAL A 179       3.464  14.096  -4.458  0.00  0.00      A     
ATOM   2744  CA  VAL A 179       1.352  14.247  -3.969  0.00  0.00      A     
ATOM   2745  HA  VAL A 179       0.635  15.064  -4.050  0.00  0.00      A     
ATOM   2746  CB  VAL A 179       0.814  13.130  -4.892  0.00  0.00      A     
ATOM   2747  HB  VAL A 179      -0.034  12.662  -4.394  0.00  0.00      A     
ATOM   2748  CG1 VAL A 179       0.307  13.707  -6.211  0.00  0.00      A     
ATOM   2749 HG11 VAL A 179       1.133  14.123  -6.782  0.00  0.00      A     
ATOM   2750 HG12 VAL A 179      -0.433  14.480  -6.017  0.00  0.00      A     
ATOM   2751 HG13 VAL A 179      -0.162  12.917  -6.798  0.00  0.00      A     
ATOM   2752  CG2 VAL A 179       1.825  12.030  -5.228  0.00  0.00      A     
ATOM   2753 HG21 VAL A 179       2.624  12.427  -5.852  0.00  0.00      A     
ATOM   2754 HG22 VAL A 179       1.319  11.239  -5.782  0.00  0.00      A     
ATOM   2755 HG23 VAL A 179       2.240  11.597  -4.327  0.00  0.00      A     
ATOM   2756  C   VAL A 179       1.228  13.797  -2.507  0.00  0.00      A     
ATOM   2757  O   VAL A 179       0.407  14.337  -1.766  0.00  0.00      A     
ATOM   2758  N   SER A 180       2.056  12.863  -2.030  0.00  0.00      A     
ATOM   2759  HN  SER A 180       2.734  12.463  -2.658  0.00  0.00      A     
ATOM   2760  CA  SER A 180       2.022  12.415  -0.619  0.00  0.00      A     
ATOM   2761  HA  SER A 180       0.996  12.131  -0.376  0.00  0.00      A     
ATOM   2762  CB  SER A 180       2.891  11.177  -0.383  0.00  0.00      A     
ATOM   2763  HB1 SER A 180       3.147  11.115   0.676  0.00  0.00      A     
ATOM   2764  HB2 SER A 180       3.811  11.233  -0.964  0.00  0.00      A     
ATOM   2765  OG  SER A 180       2.151  10.021  -0.716  0.00  0.00      A     
ATOM   2766  HG1 SER A 180       2.259   9.800  -1.668  0.00  0.00      A     
ATOM   2767  C   SER A 180       2.397  13.508   0.392  0.00  0.00      A     
ATOM   2768  O   SER A 180       1.853  13.518   1.494  0.00  0.00      A     
ATOM   2769  N   VAL A 181       3.237  14.483   0.017  0.00  0.00      A     
ATOM   2770  HN  VAL A 181       3.703  14.377  -0.879  0.00  0.00      A     
ATOM   2771  CA  VAL A 181       3.511  15.704   0.823  0.00  0.00      A     
ATOM   2772  HA  VAL A 181       3.860  15.387   1.805  0.00  0.00      A     
ATOM   2773  CB  VAL A 181       4.613  16.597   0.224  0.00  0.00      A     
ATOM   2774  HB  VAL A 181       4.699  17.495   0.836  0.00  0.00      A     
ATOM   2775  CG1 VAL A 181       5.969  15.891   0.276  0.00  0.00      A     
ATOM   2776 HG11 VAL A 181       6.221  15.662   1.312  0.00  0.00      A     
ATOM   2777 HG12 VAL A 181       6.741  16.546  -0.127  0.00  0.00      A     
ATOM   2778 HG13 VAL A 181       5.943  14.965  -0.294  0.00  0.00      A     
ATOM   2779  CG2 VAL A 181       4.301  17.035  -1.211  0.00  0.00      A     
ATOM   2780 HG21 VAL A 181       3.355  17.574  -1.249  0.00  0.00      A     
ATOM   2781 HG22 VAL A 181       4.256  16.175  -1.875  0.00  0.00      A     
ATOM   2782 HG23 VAL A 181       5.077  17.715  -1.556  0.00  0.00      A     
ATOM   2783  C   VAL A 181       2.290  16.591   1.090  0.00  0.00      A     
ATOM   2784  O   VAL A 181       2.291  17.328   2.071  0.00  0.00      A     
ATOM   2785  N   GLN A 182       1.241  16.519   0.264  0.00  0.00      A     
ATOM   2786  HN  GLN A 182       1.312  15.910  -0.540  0.00  0.00      A     
ATOM   2787  CA  GLN A 182      -0.070  17.130   0.548  0.00  0.00      A     
ATOM   2788  HA  GLN A 182       0.059  18.060   1.102  0.00  0.00      A     
ATOM   2789  CB  GLN A 182      -0.784  17.448  -0.782  0.00  0.00      A     
ATOM   2790  HB1 GLN A 182      -1.857  17.377  -0.634  0.00  0.00      A     
ATOM   2791  HB2 GLN A 182      -0.514  16.707  -1.533  0.00  0.00      A     
ATOM   2792  CG  GLN A 182      -0.479  18.849  -1.339  0.00  0.00      A     
ATOM   2793  HG1 GLN A 182      -0.737  18.862  -2.398  0.00  0.00      A     
ATOM   2794  HG2 GLN A 182       0.587  19.061  -1.254  0.00  0.00      A     
ATOM   2795  CD  GLN A 182      -1.272  19.964  -0.657  0.00  0.00      A     
ATOM   2796  OE1 GLN A 182      -2.005  19.780   0.304  0.00  0.00      A     
ATOM   2797  NE2 GLN A 182      -1.184  21.183  -1.116  0.00  0.00      A     
ATOM   2798 HE21 GLN A 182      -1.710  21.891  -0.629  0.00  0.00      A     
ATOM   2799 HE22 GLN A 182      -0.673  21.388  -1.966  0.00  0.00      A     
ATOM   2800  C   GLN A 182      -0.942  16.219   1.435  0.00  0.00      A     
ATOM   2801  O   GLN A 182      -1.497  16.673   2.435  0.00  0.00      A     
ATOM   2802  N   GLY A 183      -1.023  14.918   1.129  0.00  0.00      A     
ATOM   2803  HN  GLY A 183      -0.548  14.601   0.292  0.00  0.00      A     
ATOM   2804  CA  GLY A 183      -1.821  13.949   1.908  0.00  0.00      A     
ATOM   2805  HA1 GLY A 183      -1.782  12.979   1.414  0.00  0.00      A     
ATOM   2806  HA2 GLY A 183      -2.857  14.283   1.935  0.00  0.00      A     
ATOM   2807  C   GLY A 183      -1.384  13.751   3.367  0.00  0.00      A     
ATOM   2808  O   GLY A 183      -2.225  13.685   4.260  0.00  0.00      A     
ATOM   2809  N   ILE A 184      -0.076  13.725   3.638  0.00  0.00      A     
ATOM   2810  HN  ILE A 184       0.571  13.764   2.856  0.00  0.00      A     
ATOM   2811  CA  ILE A 184       0.482  13.604   5.002  0.00  0.00      A     
ATOM   2812  HA  ILE A 184       0.027  12.721   5.452  0.00  0.00      A     
ATOM   2813  CB  ILE A 184       2.007  13.353   4.922  0.00  0.00      A     
ATOM   2814  HB  ILE A 184       2.171  12.624   4.126  0.00  0.00      A     
ATOM   2815  CG2 ILE A 184       2.780  14.634   4.557  0.00  0.00      A     
ATOM   2816 HG21 ILE A 184       3.799  14.387   4.262  0.00  0.00      A     
ATOM   2817 HG22 ILE A 184       2.812  15.317   5.406  0.00  0.00      A     
ATOM   2818 HG23 ILE A 184       2.299  15.135   3.718  0.00  0.00      A     
ATOM   2819  CG1 ILE A 184       2.548  12.727   6.227  0.00  0.00      A     
ATOM   2820 HG11 ILE A 184       1.896  11.903   6.520  0.00  0.00      A     
ATOM   2821 HG12 ILE A 184       2.541  13.468   7.027  0.00  0.00      A     
ATOM   2822  CD  ILE A 184       3.972  12.173   6.091  0.00  0.00      A     
ATOM   2823  HD1 ILE A 184       4.008  11.432   5.292  0.00  0.00      A     
ATOM   2824  HD2 ILE A 184       4.264  11.697   7.028  0.00  0.00      A     
ATOM   2825  HD3 ILE A 184       4.672  12.978   5.872  0.00  0.00      A     
ATOM   2826  C   ILE A 184       0.144  14.778   5.942  0.00  0.00      A     
ATOM   2827  O   ILE A 184       0.233  14.621   7.157  0.00  0.00      A     
ATOM   2828  N   ILE A 185      -0.263  15.935   5.401  0.00  0.00      A     
ATOM   2829  HN  ILE A 185      -0.344  15.973   4.394  0.00  0.00      A     
ATOM   2830  CA  ILE A 185      -0.508  17.181   6.158  0.00  0.00      A     
ATOM   2831  HA  ILE A 185       0.082  17.158   7.075  0.00  0.00      A     
ATOM   2832  CB  ILE A 185      -0.007  18.392   5.337  0.00  0.00      A     
ATOM   2833  HB  ILE A 185      -0.318  18.272   4.298  0.00  0.00      A     
ATOM   2834  CG2 ILE A 185      -0.603  19.716   5.836  0.00  0.00      A     
ATOM   2835 HG21 ILE A 185      -1.665  19.766   5.599  0.00  0.00      A     
ATOM   2836 HG22 ILE A 185      -0.119  20.554   5.344  0.00  0.00      A     
ATOM   2837 HG23 ILE A 185      -0.470  19.820   6.909  0.00  0.00      A     
ATOM   2838  CG1 ILE A 185       1.541  18.373   5.385  0.00  0.00      A     
ATOM   2839 HG11 ILE A 185       1.887  17.465   4.894  0.00  0.00      A     
ATOM   2840 HG12 ILE A 185       1.874  18.337   6.421  0.00  0.00      A     
ATOM   2841  CD  ILE A 185       2.252  19.547   4.710  0.00  0.00      A     
ATOM   2842  HD1 ILE A 185       3.305  19.301   4.590  0.00  0.00      A     
ATOM   2843  HD2 ILE A 185       2.164  20.446   5.319  0.00  0.00      A     
ATOM   2844  HD3 ILE A 185       1.816  19.726   3.733  0.00  0.00      A     
ATOM   2845  C   ILE A 185      -1.961  17.320   6.639  0.00  0.00      A     
ATOM   2846  O   ILE A 185      -2.183  17.571   7.825  0.00  0.00      A     
ATOM   2847  N   ILE A 186      -2.968  17.034   5.808  0.00  0.00      A     
ATOM   2848  HN  ILE A 186      -2.769  16.896   4.827  0.00  0.00      A     
ATOM   2849  CA  ILE A 186      -4.349  16.806   6.303  0.00  0.00      A     
ATOM   2850  HA  ILE A 186      -4.656  17.701   6.846  0.00  0.00      A     
ATOM   2851  CB  ILE A 186      -5.353  16.623   5.147  0.00  0.00      A     
ATOM   2852  HB  ILE A 186      -5.348  17.545   4.564  0.00  0.00      A     
ATOM   2853  CG2 ILE A 186      -4.941  15.470   4.216  0.00  0.00      A     
ATOM   2854 HG21 ILE A 186      -4.009  15.710   3.706  0.00  0.00      A     
ATOM   2855 HG22 ILE A 186      -5.703  15.307   3.467  0.00  0.00      A     
ATOM   2856 HG23 ILE A 186      -4.818  14.545   4.774  0.00  0.00      A     
ATOM   2857  CG1 ILE A 186      -6.783  16.430   5.701  0.00  0.00      A     
ATOM   2858 HG11 ILE A 186      -6.943  17.141   6.514  0.00  0.00      A     
ATOM   2859 HG12 ILE A 186      -6.894  15.421   6.102  0.00  0.00      A     
ATOM   2860  CD  ILE A 186      -7.884  16.672   4.663  0.00  0.00      A     
ATOM   2861  HD1 ILE A 186      -7.774  17.670   4.239  0.00  0.00      A     
ATOM   2862  HD2 ILE A 186      -8.859  16.603   5.146  0.00  0.00      A     
ATOM   2863  HD3 ILE A 186      -7.837  15.930   3.868  0.00  0.00      A     
ATOM   2864  C   ILE A 186      -4.419  15.651   7.319  0.00  0.00      A     
ATOM   2865  O   ILE A 186      -5.123  15.740   8.326  0.00  0.00      A     
ATOM   2866  N   TYR A 187      -3.594  14.614   7.136  0.00  0.00      A     
ATOM   2867  HN  TYR A 187      -3.104  14.547   6.253  0.00  0.00      A     
ATOM   2868  CA  TYR A 187      -3.413  13.543   8.120  0.00  0.00      A     
ATOM   2869  HA  TYR A 187      -4.393  13.105   8.316  0.00  0.00      A     
ATOM   2870  CB  TYR A 187      -2.531  12.446   7.513  0.00  0.00      A     
ATOM   2871  HB1 TYR A 187      -1.500  12.791   7.464  0.00  0.00      A     
ATOM   2872  HB2 TYR A 187      -2.860  12.253   6.491  0.00  0.00      A     
ATOM   2873  CG  TYR A 187      -2.577  11.138   8.275  0.00  0.00      A     
ATOM   2874  CD1 TYR A 187      -3.515  10.154   7.907  0.00  0.00      A     
ATOM   2875  HD1 TYR A 187      -4.183  10.331   7.074  0.00  0.00      A     
ATOM   2876  CE1 TYR A 187      -3.579   8.945   8.626  0.00  0.00      A     
ATOM   2877  HE1 TYR A 187      -4.290   8.175   8.363  0.00  0.00      A     
ATOM   2878  CZ  TYR A 187      -2.712   8.730   9.714  0.00  0.00      A     
ATOM   2879  OH  TYR A 187      -2.790   7.573  10.409  0.00  0.00      A     
ATOM   2880  HH  TYR A 187      -2.178   7.526  11.145  0.00  0.00      A     
ATOM   2881  CE2 TYR A 187      -1.775   9.713  10.086  0.00  0.00      A     
ATOM   2882  HE2 TYR A 187      -1.130   9.534  10.929  0.00  0.00      A     
ATOM   2883  CD2 TYR A 187      -1.703  10.917   9.358  0.00  0.00      A     
ATOM   2884  HD2 TYR A 187      -0.996  11.685   9.638  0.00  0.00      A     
ATOM   2885  C   TYR A 187      -2.866  14.034   9.479  0.00  0.00      A     
ATOM   2886  O   TYR A 187      -3.170  13.430  10.508  0.00  0.00      A     
ATOM   2887  N   ARG A 188      -2.115  15.151   9.537  0.00  0.00      A     
ATOM   2888  HN  ARG A 188      -1.906  15.629   8.666  0.00  0.00      A     
ATOM   2889  CA  ARG A 188      -1.758  15.815  10.812  0.00  0.00      A     
ATOM   2890  HA  ARG A 188      -1.501  15.055  11.538  0.00  0.00      A     
ATOM   2891  CB  ARG A 188      -0.561  16.771  10.673  0.00  0.00      A     
ATOM   2892  HB1 ARG A 188      -0.357  17.185  11.661  0.00  0.00      A     
ATOM   2893  HB2 ARG A 188      -0.835  17.603  10.026  0.00  0.00      A     
ATOM   2894  CG  ARG A 188       0.749  16.154  10.163  0.00  0.00      A     
ATOM   2895  HG1 ARG A 188       1.555  16.861  10.357  0.00  0.00      A     
ATOM   2896  HG2 ARG A 188       0.687  16.008   9.090  0.00  0.00      A     
ATOM   2897  CD  ARG A 188       1.091  14.831  10.850  0.00  0.00      A     
ATOM   2898  HD1 ARG A 188       0.400  14.062  10.497  0.00  0.00      A     
ATOM   2899  HD2 ARG A 188       0.951  14.980  11.921  0.00  0.00      A     
ATOM   2900  NE  ARG A 188       2.478  14.412  10.577  0.00  0.00      A     
ATOM   2901  HE  ARG A 188       2.852  14.639   9.673  0.00  0.00      A     
ATOM   2902  CZ  ARG A 188       3.298  13.858  11.435  0.00  0.00      A     
ATOM   2903  NH1 ARG A 188       2.959  13.463  12.603  0.00  0.00      A     
ATOM   2904 HH11 ARG A 188       3.665  13.034  13.180  0.00  0.00      A     
ATOM   2905 HH12 ARG A 188       1.995  13.479  12.878  0.00  0.00      A     
ATOM   2906  NH2 ARG A 188       4.542  13.690  11.188  0.00  0.00      A     
ATOM   2907 HH21 ARG A 188       5.086  13.530  12.026  0.00  0.00      A     
ATOM   2908 HH22 ARG A 188       4.958  14.204  10.433  0.00  0.00      A     
ATOM   2909  C   ARG A 188      -2.928  16.555  11.456  0.00  0.00      A     
ATOM   2910  O   ARG A 188      -3.191  16.300  12.628  0.00  0.00      A     
ATOM   2911  N   ALA A 189      -3.651  17.386  10.705  0.00  0.00      A     
ATOM   2912  HN  ALA A 189      -3.359  17.538   9.749  0.00  0.00      A     
ATOM   2913  CA  ALA A 189      -4.853  18.079  11.196  0.00  0.00      A     
ATOM   2914  HA  ALA A 189      -4.565  18.733  12.021  0.00  0.00      A     
ATOM   2915  CB  ALA A 189      -5.410  18.958  10.071  0.00  0.00      A     
ATOM   2916  HB1 ALA A 189      -6.375  19.372  10.364  0.00  0.00      A     
ATOM   2917  HB2 ALA A 189      -5.538  18.380   9.155  0.00  0.00      A     
ATOM   2918  HB3 ALA A 189      -4.732  19.790   9.895  0.00  0.00      A     
ATOM   2919  C   ALA A 189      -5.929  17.122  11.753  0.00  0.00      A     
ATOM   2920  O   ALA A 189      -6.569  17.432  12.761  0.00  0.00      A     
ATOM   2921  N   ALA A 190      -6.083  15.938  11.155  0.00  0.00      A     
ATOM   2922  HN  ALA A 190      -5.619  15.793  10.265  0.00  0.00      A     
ATOM   2923  CA  ALA A 190      -6.832  14.832  11.745  0.00  0.00      A     
ATOM   2924  HA  ALA A 190      -7.745  15.225  12.200  0.00  0.00      A     
ATOM   2925  CB  ALA A 190      -7.258  13.901  10.604  0.00  0.00      A     
ATOM   2926  HB1 ALA A 190      -6.388  13.506  10.079  0.00  0.00      A     
ATOM   2927  HB2 ALA A 190      -7.873  14.456   9.895  0.00  0.00      A     
ATOM   2928  HB3 ALA A 190      -7.854  13.088  11.018  0.00  0.00      A     
ATOM   2929  C   ALA A 190      -6.050  14.118  12.878  0.00  0.00      A     
ATOM   2930  O   ALA A 190      -6.188  14.473  14.051  0.00  0.00      A     
ATOM   2931  N   TYR A 191      -5.202  13.129  12.553  0.00  0.00      A     
ATOM   2932  HN  TYR A 191      -4.997  12.988  11.573  0.00  0.00      A     
ATOM   2933  CA  TYR A 191      -4.581  12.206  13.524  0.00  0.00      A     
ATOM   2934  HA  TYR A 191      -5.370  11.608  13.978  0.00  0.00      A     
ATOM   2935  CB  TYR A 191      -3.606  11.250  12.801  0.00  0.00      A     
ATOM   2936  HB1 TYR A 191      -2.739  11.810  12.463  0.00  0.00      A     
ATOM   2937  HB2 TYR A 191      -4.090  10.863  11.907  0.00  0.00      A     
ATOM   2938  CG  TYR A 191      -3.112  10.068  13.625  0.00  0.00      A     
ATOM   2939  CD1 TYR A 191      -3.568   8.769  13.329  0.00  0.00      A     
ATOM   2940  HD1 TYR A 191      -4.252   8.612  12.504  0.00  0.00      A     
ATOM   2941  CE1 TYR A 191      -3.171   7.680  14.129  0.00  0.00      A     
ATOM   2942  HE1 TYR A 191      -3.533   6.688  13.927  0.00  0.00      A     
ATOM   2943  CZ  TYR A 191      -2.318   7.881  15.231  0.00  0.00      A     
ATOM   2944  OH  TYR A 191      -1.995   6.844  16.043  0.00  0.00      A     
ATOM   2945  HH  TYR A 191      -1.493   7.150  16.800  0.00  0.00      A     
ATOM   2946  CE2 TYR A 191      -1.813   9.169  15.495  0.00  0.00      A     
ATOM   2947  HE2 TYR A 191      -1.147   9.324  16.328  0.00  0.00      A     
ATOM   2948  CD2 TYR A 191      -2.201  10.255  14.686  0.00  0.00      A     
ATOM   2949  HD2 TYR A 191      -1.815  11.240  14.904  0.00  0.00      A     
ATOM   2950  C   TYR A 191      -3.851  12.925  14.664  0.00  0.00      A     
ATOM   2951  O   TYR A 191      -4.040  12.603  15.833  0.00  0.00      A     
ATOM   2952  N   PHE A 192      -3.023  13.916  14.341  0.00  0.00      A     
ATOM   2953  HN  PHE A 192      -3.035  14.258  13.389  0.00  0.00      A     
ATOM   2954  CA  PHE A 192      -2.093  14.534  15.294  0.00  0.00      A     
ATOM   2955  HA  PHE A 192      -1.882  13.803  16.076  0.00  0.00      A     
ATOM   2956  CB  PHE A 192      -0.755  14.795  14.591  0.00  0.00      A     
ATOM   2957  HB1 PHE A 192      -0.122  15.410  15.229  0.00  0.00      A     
ATOM   2958  HB2 PHE A 192      -0.917  15.351  13.670  0.00  0.00      A     
ATOM   2959  CG  PHE A 192      -0.019  13.496  14.306  0.00  0.00      A     
ATOM   2960  CD1 PHE A 192      -0.201  12.806  13.092  0.00  0.00      A     
ATOM   2961  HD1 PHE A 192      -0.868  13.197  12.339  0.00  0.00      A     
ATOM   2962  CE1 PHE A 192       0.445  11.577  12.872  0.00  0.00      A     
ATOM   2963  HE1 PHE A 192       0.293  11.047  11.943  0.00  0.00      A     
ATOM   2964  CZ  PHE A 192       1.258  11.019  13.873  0.00  0.00      A     
ATOM   2965  HZ  PHE A 192       1.732  10.060  13.712  0.00  0.00      A     
ATOM   2966  CE2 PHE A 192       1.424  11.692  15.096  0.00  0.00      A     
ATOM   2967  HE2 PHE A 192       2.024  11.251  15.880  0.00  0.00      A     
ATOM   2968  CD2 PHE A 192       0.780  12.924  15.312  0.00  0.00      A     
ATOM   2969  HD2 PHE A 192       0.867  13.422  16.267  0.00  0.00      A     
ATOM   2970  C   PHE A 192      -2.666  15.726  16.081  0.00  0.00      A     
ATOM   2971  O   PHE A 192      -1.952  16.287  16.908  0.00  0.00      A     
ATOM   2972  N   GLY A 193      -3.966  16.005  15.939  0.00  0.00      A     
ATOM   2973  HN  GLY A 193      -4.451  15.581  15.158  0.00  0.00      A     
ATOM   2974  CA  GLY A 193      -4.761  16.708  16.959  0.00  0.00      A     
ATOM   2975  HA1 GLY A 193      -5.384  17.451  16.465  0.00  0.00      A     
ATOM   2976  HA2 GLY A 193      -4.107  17.229  17.658  0.00  0.00      A     
ATOM   2977  C   GLY A 193      -5.687  15.778  17.764  0.00  0.00      A     
ATOM   2978  O   GLY A 193      -5.771  15.891  18.993  0.00  0.00      A     
ATOM   2979  N   ILE A 194      -6.339  14.809  17.103  0.00  0.00      A     
ATOM   2980  HN  ILE A 194      -6.239  14.771  16.092  0.00  0.00      A     
ATOM   2981  CA  ILE A 194      -7.379  13.962  17.732  0.00  0.00      A     
ATOM   2982  HA  ILE A 194      -7.847  14.561  18.512  0.00  0.00      A     
ATOM   2983  CB  ILE A 194      -8.519  13.599  16.748  0.00  0.00      A     
ATOM   2984  HB  ILE A 194      -9.345  13.216  17.349  0.00  0.00      A     
ATOM   2985  CG2 ILE A 194      -9.054  14.865  16.052  0.00  0.00      A     
ATOM   2986 HG21 ILE A 194      -9.243  15.647  16.789  0.00  0.00      A     
ATOM   2987 HG22 ILE A 194      -9.995  14.646  15.546  0.00  0.00      A     
ATOM   2988 HG23 ILE A 194      -8.341  15.236  15.315  0.00  0.00      A     
ATOM   2989  CG1 ILE A 194      -8.120  12.460  15.780  0.00  0.00      A     
ATOM   2990 HG11 ILE A 194      -8.091  11.535  16.355  0.00  0.00      A     
ATOM   2991 HG12 ILE A 194      -7.118  12.633  15.398  0.00  0.00      A     
ATOM   2992  CD  ILE A 194      -9.066  12.235  14.592  0.00  0.00      A     
ATOM   2993  HD1 ILE A 194     -10.083  12.077  14.951  0.00  0.00      A     
ATOM   2994  HD2 ILE A 194      -8.746  11.356  14.033  0.00  0.00      A     
ATOM   2995  HD3 ILE A 194      -9.043  13.094  13.921  0.00  0.00      A     
ATOM   2996  C   ILE A 194      -6.863  12.702  18.450  0.00  0.00      A     
ATOM   2997  O   ILE A 194      -7.563  12.206  19.326  0.00  0.00      A     
ATOM   2998  N   TYR A 195      -5.665  12.184  18.149  0.00  0.00      A     
ATOM   2999  HN  TYR A 195      -5.144  12.603  17.384  0.00  0.00      A     
ATOM   3000  CA  TYR A 195      -5.113  10.954  18.765  0.00  0.00      A     
ATOM   3001  HA  TYR A 195      -5.768  10.125  18.503  0.00  0.00      A     
ATOM   3002  CB  TYR A 195      -3.722  10.664  18.178  0.00  0.00      A     
ATOM   3003  HB1 TYR A 195      -3.123  11.573  18.256  0.00  0.00      A     
ATOM   3004  HB2 TYR A 195      -3.845  10.442  17.119  0.00  0.00      A     
ATOM   3005  CG  TYR A 195      -2.933   9.510  18.782  0.00  0.00      A     
ATOM   3006  CD1 TYR A 195      -3.502   8.225  18.890  0.00  0.00      A     
ATOM   3007  HD1 TYR A 195      -4.527   8.062  18.586  0.00  0.00      A     
ATOM   3008  CE1 TYR A 195      -2.738   7.149  19.389  0.00  0.00      A     
ATOM   3009  HE1 TYR A 195      -3.170   6.164  19.482  0.00  0.00      A     
ATOM   3010  CZ  TYR A 195      -1.392   7.348  19.754  0.00  0.00      A     
ATOM   3011  OH  TYR A 195      -0.662   6.315  20.244  0.00  0.00      A     
ATOM   3012  HH  TYR A 195       0.267   6.576  20.404  0.00  0.00      A     
ATOM   3013  CE2 TYR A 195      -0.817   8.630  19.637  0.00  0.00      A     
ATOM   3014  HE2 TYR A 195       0.218   8.781  19.906  0.00  0.00      A     
ATOM   3015  CD2 TYR A 195      -1.592   9.710  19.169  0.00  0.00      A     
ATOM   3016  HD2 TYR A 195      -1.156  10.700  19.096  0.00  0.00      A     
ATOM   3017  C   TYR A 195      -5.061  10.985  20.301  0.00  0.00      A     
ATOM   3018  O   TYR A 195      -5.423  10.003  20.943  0.00  0.00      A     
ATOM   3019  N   ASP A 196      -4.681  12.113  20.904  0.00  0.00      A     
ATOM   3020  HN  ASP A 196      -4.319  12.859  20.329  0.00  0.00      A     
ATOM   3021  CA  ASP A 196      -4.718  12.294  22.363  0.00  0.00      A     
ATOM   3022  HA  ASP A 196      -4.527  11.333  22.834  0.00  0.00      A     
ATOM   3023  CB  ASP A 196      -3.589  13.242  22.786  0.00  0.00      A     
ATOM   3024  HB1 ASP A 196      -3.846  13.689  23.747  0.00  0.00      A     
ATOM   3025  HB2 ASP A 196      -3.481  14.042  22.055  0.00  0.00      A     
ATOM   3026  CG  ASP A 196      -2.270  12.478  22.927  0.00  0.00      A     
ATOM   3027  OD1 ASP A 196      -1.777  11.906  21.933  0.00  0.00      A     
ATOM   3028  OD2 ASP A 196      -1.772  12.349  24.070  0.00  0.00      A     
ATOM   3029  C   ASP A 196      -6.092  12.724  22.916  0.00  0.00      A     
ATOM   3030  O   ASP A 196      -6.426  12.373  24.047  0.00  0.00      A     
ATOM   3031  N   THR A 197      -6.953  13.360  22.112  0.00  0.00      A     
ATOM   3032  HN  THR A 197      -6.642  13.610  21.184  0.00  0.00      A     
ATOM   3033  CA  THR A 197      -8.394  13.507  22.438  0.00  0.00      A     
ATOM   3034  HA  THR A 197      -8.487  14.022  23.394  0.00  0.00      A     
ATOM   3035  CB  THR A 197      -9.149  14.331  21.379  0.00  0.00      A     
ATOM   3036  HB  THR A 197      -9.207  13.774  20.445  0.00  0.00      A     
ATOM   3037  CG2 THR A 197     -10.559  14.707  21.819  0.00  0.00      A     
ATOM   3038 HG21 THR A 197     -11.166  13.810  21.930  0.00  0.00      A     
ATOM   3039 HG22 THR A 197     -11.025  15.342  21.064  0.00  0.00      A     
ATOM   3040 HG23 THR A 197     -10.525  15.242  22.768  0.00  0.00      A     
ATOM   3041  OG1 THR A 197      -8.495  15.556  21.137  0.00  0.00      A     
ATOM   3042  HG1 THR A 197      -9.065  16.045  20.528  0.00  0.00      A     
ATOM   3043  C   THR A 197      -9.063  12.134  22.587  0.00  0.00      A     
ATOM   3044  O   THR A 197      -9.730  11.856  23.583  0.00  0.00      A     
ATOM   3045  N   ALA A 198      -8.776  11.210  21.667  0.00  0.00      A     
ATOM   3046  HN  ALA A 198      -8.220  11.510  20.873  0.00  0.00      A     
ATOM   3047  CA  ALA A 198      -9.163   9.794  21.684  0.00  0.00      A     
ATOM   3048  HA  ALA A 198     -10.243   9.746  21.841  0.00  0.00      A     
ATOM   3049  CB  ALA A 198      -8.875   9.229  20.284  0.00  0.00      A     
ATOM   3050  HB1 ALA A 198      -9.363   9.844  19.526  0.00  0.00      A     
ATOM   3051  HB2 ALA A 198      -9.262   8.212  20.207  0.00  0.00      A     
ATOM   3052  HB3 ALA A 198      -7.801   9.216  20.097  0.00  0.00      A     
ATOM   3053  C   ALA A 198      -8.528   8.934  22.812  0.00  0.00      A     
ATOM   3054  O   ALA A 198      -8.671   7.712  22.798  0.00  0.00      A     
ATOM   3055  N   LYS A 199      -7.871   9.543  23.816  0.00  0.00      A     
ATOM   3056  HN  LYS A 199      -7.687  10.534  23.702  0.00  0.00      A     
ATOM   3057  CA  LYS A 199      -7.393   8.892  25.066  0.00  0.00      A     
ATOM   3058  HA  LYS A 199      -7.531   7.812  24.990  0.00  0.00      A     
ATOM   3059  CB  LYS A 199      -5.884   9.139  25.248  0.00  0.00      A     
ATOM   3060  HB1 LYS A 199      -5.548   8.692  26.186  0.00  0.00      A     
ATOM   3061  HB2 LYS A 199      -5.700  10.212  25.297  0.00  0.00      A     
ATOM   3062  CG  LYS A 199      -5.074   8.522  24.096  0.00  0.00      A     
ATOM   3063  HG1 LYS A 199      -5.517   8.819  23.150  0.00  0.00      A     
ATOM   3064  HG2 LYS A 199      -5.117   7.434  24.161  0.00  0.00      A     
ATOM   3065  CD  LYS A 199      -3.613   8.979  24.104  0.00  0.00      A     
ATOM   3066  HD1 LYS A 199      -3.071   8.461  24.893  0.00  0.00      A     
ATOM   3067  HD2 LYS A 199      -3.558  10.052  24.289  0.00  0.00      A     
ATOM   3068  CE  LYS A 199      -2.999   8.656  22.740  0.00  0.00      A     
ATOM   3069  HE1 LYS A 199      -3.669   9.016  21.953  0.00  0.00      A     
ATOM   3070  HE2 LYS A 199      -2.926   7.570  22.642  0.00  0.00      A     
ATOM   3071  NZ  LYS A 199      -1.671   9.287  22.582  0.00  0.00      A     
ATOM   3072  HZ1 LYS A 199      -1.747  10.306  22.542  0.00  0.00      A     
ATOM   3073  HZ2 LYS A 199      -1.240   9.016  21.714  0.00  0.00      A     
ATOM   3074  HZ3 LYS A 199      -1.056   9.065  23.360  0.00  0.00      A     
ATOM   3075  C   LYS A 199      -8.185   9.300  26.320  0.00  0.00      A     
ATOM   3076  O   LYS A 199      -8.078   8.639  27.347  0.00  0.00      A     
ATOM   3077  N   GLY A 200      -9.054  10.308  26.200  0.00  0.00      A     
ATOM   3078  HN  GLY A 200      -9.011  10.832  25.337  0.00  0.00      A     
ATOM   3079  CA  GLY A 200     -10.047  10.715  27.216  0.00  0.00      A     
ATOM   3080  HA1 GLY A 200      -9.754  11.683  27.623  0.00  0.00      A     
ATOM   3081  HA2 GLY A 200     -10.061   9.999  28.039  0.00  0.00      A     
ATOM   3082  C   GLY A 200     -11.493  10.850  26.701  0.00  0.00      A     
ATOM   3083  O   GLY A 200     -12.413  10.980  27.502  0.00  0.00      A     
ATOM   3084  N   MET A 201     -11.699  10.768  25.380  0.00  0.00      A     
ATOM   3085  HN  MET A 201     -10.877  10.785  24.793  0.00  0.00      A     
ATOM   3086  CA  MET A 201     -12.994  10.921  24.684  0.00  0.00      A     
ATOM   3087  HA  MET A 201     -13.786  10.969  25.433  0.00  0.00      A     
ATOM   3088  CB  MET A 201     -12.968  12.253  23.906  0.00  0.00      A     
ATOM   3089  HB1 MET A 201     -12.544  12.085  22.915  0.00  0.00      A     
ATOM   3090  HB2 MET A 201     -12.332  12.972  24.423  0.00  0.00      A     
ATOM   3091  CG  MET A 201     -14.360  12.876  23.763  0.00  0.00      A     
ATOM   3092  HG1 MET A 201     -15.042  12.132  23.349  0.00  0.00      A     
ATOM   3093  HG2 MET A 201     -14.304  13.704  23.057  0.00  0.00      A     
ATOM   3094  SD  MET A 201     -15.055  13.487  25.322  0.00  0.00      A     
ATOM   3095  CE  MET A 201     -14.183  15.067  25.502  0.00  0.00      A     
ATOM   3096  HE1 MET A 201     -13.111  14.895  25.590  0.00  0.00      A     
ATOM   3097  HE2 MET A 201     -14.542  15.574  26.399  0.00  0.00      A     
ATOM   3098  HE3 MET A 201     -14.385  15.698  24.636  0.00  0.00      A     
ATOM   3099  C   MET A 201     -13.349   9.719  23.775  0.00  0.00      A     
ATOM   3100  O   MET A 201     -14.055   9.859  22.776  0.00  0.00      A     
ATOM   3101  N   LEU A 202     -12.796   8.544  24.097  0.00  0.00      A     
ATOM   3102  HN  LEU A 202     -12.285   8.536  24.964  0.00  0.00      A     
ATOM   3103  CA  LEU A 202     -13.139   7.239  23.504  0.00  0.00      A     
ATOM   3104  HA  LEU A 202     -14.208   7.255  23.284  0.00  0.00      A     
ATOM   3105  CB  LEU A 202     -12.382   7.077  22.165  0.00  0.00      A     
ATOM   3106  HB1 LEU A 202     -11.311   7.081  22.355  0.00  0.00      A     
ATOM   3107  HB2 LEU A 202     -12.602   7.941  21.537  0.00  0.00      A     
ATOM   3108  CG  LEU A 202     -12.729   5.811  21.359  0.00  0.00      A     
ATOM   3109  HG  LEU A 202     -12.515   4.927  21.955  0.00  0.00      A     
ATOM   3110  CD1 LEU A 202     -14.192   5.764  20.927  0.00  0.00      A     
ATOM   3111 HD11 LEU A 202     -14.833   5.676  21.803  0.00  0.00      A     
ATOM   3112 HD12 LEU A 202     -14.363   4.897  20.290  0.00  0.00      A     
ATOM   3113 HD13 LEU A 202     -14.452   6.670  20.379  0.00  0.00      A     
ATOM   3114  CD2 LEU A 202     -11.866   5.753  20.100  0.00  0.00      A     
ATOM   3115 HD21 LEU A 202     -12.066   4.829  19.559  0.00  0.00      A     
ATOM   3116 HD22 LEU A 202     -10.812   5.789  20.372  0.00  0.00      A     
ATOM   3117 HD23 LEU A 202     -12.099   6.601  19.454  0.00  0.00      A     
ATOM   3118  C   LEU A 202     -12.929   6.052  24.487  0.00  0.00      A     
ATOM   3119  O   LEU A 202     -13.711   5.100  24.447  0.00  0.00      A     
ATOM   3120  N   PRO A 203     -11.930   6.070  25.399  0.00  0.00      A     
ATOM   3121  CD  PRO A 203     -10.623   6.681  25.232  0.00  0.00      A     
ATOM   3122  HD1 PRO A 203     -10.630   7.698  25.625  0.00  0.00      A     
ATOM   3123  HD2 PRO A 203     -10.316   6.666  24.193  0.00  0.00      A     
ATOM   3124  CG  PRO A 203      -9.677   5.810  26.054  0.00  0.00      A     
ATOM   3125  HG1 PRO A 203      -9.439   4.895  25.512  0.00  0.00      A     
ATOM   3126  HG2 PRO A 203      -8.769   6.333  26.347  0.00  0.00      A     
ATOM   3127  CB  PRO A 203     -10.544   5.455  27.246  0.00  0.00      A     
ATOM   3128  HB1 PRO A 203     -10.187   4.554  27.744  0.00  0.00      A     
ATOM   3129  HB2 PRO A 203     -10.562   6.306  27.928  0.00  0.00      A     
ATOM   3130  CA  PRO A 203     -11.922   5.249  26.616  0.00  0.00      A     
ATOM   3131  HA  PRO A 203     -12.035   4.203  26.338  0.00  0.00      A     
ATOM   3132  C   PRO A 203     -13.024   5.622  27.616  0.00  0.00      A     
ATOM   3133  O   PRO A 203     -13.379   6.791  27.765  0.00  0.00      A     
ATOM   3134  N   ASP A 204     -13.535   4.624  28.332  0.00  0.00      A     
ATOM   3135  HN  ASP A 204     -13.163   3.696  28.166  0.00  0.00      A     
ATOM   3136  CA  ASP A 204     -14.721   4.713  29.196  0.00  0.00      A     
ATOM   3137  HA  ASP A 204     -14.683   5.636  29.775  0.00  0.00      A     
ATOM   3138  CB  ASP A 204     -15.938   4.786  28.256  0.00  0.00      A     
ATOM   3139  HB1 ASP A 204     -15.952   3.893  27.628  0.00  0.00      A     
ATOM   3140  HB2 ASP A 204     -15.838   5.653  27.601  0.00  0.00      A     
ATOM   3141  CG  ASP A 204     -17.269   4.910  28.980  0.00  0.00      A     
ATOM   3142  OD1 ASP A 204     -18.274   4.411  28.417  0.00  0.00      A     
ATOM   3143  OD2 ASP A 204     -17.311   5.433  30.116  0.00  0.00      A     
ATOM   3144  C   ASP A 204     -14.768   3.517  30.195  0.00  0.00      A     
ATOM   3145  O   ASP A 204     -15.532   2.566  29.994  0.00  0.00      A     
ATOM   3146  N   PRO A 205     -13.866   3.478  31.198  0.00  0.00      A     
ATOM   3147  CD  PRO A 205     -13.107   4.619  31.671  0.00  0.00      A     
ATOM   3148  HD1 PRO A 205     -13.753   5.470  31.887  0.00  0.00      A     
ATOM   3149  HD2 PRO A 205     -12.374   4.881  30.916  0.00  0.00      A     
ATOM   3150  CG  PRO A 205     -12.395   4.154  32.937  0.00  0.00      A     
ATOM   3151  HG1 PRO A 205     -11.473   4.708  33.108  0.00  0.00      A     
ATOM   3152  HG2 PRO A 205     -13.064   4.230  33.793  0.00  0.00      A     
ATOM   3153  CB  PRO A 205     -12.143   2.683  32.652  0.00  0.00      A     
ATOM   3154  HB1 PRO A 205     -11.257   2.590  32.031  0.00  0.00      A     
ATOM   3155  HB2 PRO A 205     -12.012   2.116  33.574  0.00  0.00      A     
ATOM   3156  CA  PRO A 205     -13.392   2.257  31.867  0.00  0.00      A     
ATOM   3157  HA  PRO A 205     -13.099   1.525  31.115  0.00  0.00      A     
ATOM   3158  C   PRO A 205     -14.394   1.592  32.820  0.00  0.00      A     
ATOM   3159  O   PRO A 205     -15.266   2.234  33.403  0.00  0.00      A     
ATOM   3160  N   LYS A 206     -14.195   0.286  33.051  0.00  0.00      A     
ATOM   3161  HN  LYS A 206     -13.425  -0.143  32.554  0.00  0.00      A     
ATOM   3162  CA  LYS A 206     -14.947  -0.555  34.011  0.00  0.00      A     
ATOM   3163  HA  LYS A 206     -14.708  -1.592  33.787  0.00  0.00      A     
ATOM   3164  CB  LYS A 206     -14.434  -0.281  35.437  0.00  0.00      A     
ATOM   3165  HB1 LYS A 206     -15.071  -0.812  36.141  0.00  0.00      A     
ATOM   3166  HB2 LYS A 206     -14.512   0.783  35.649  0.00  0.00      A     
ATOM   3167  CG  LYS A 206     -12.976  -0.714  35.666  0.00  0.00      A     
ATOM   3168  HG1 LYS A 206     -12.323  -0.144  35.006  0.00  0.00      A     
ATOM   3169  HG2 LYS A 206     -12.860  -1.772  35.436  0.00  0.00      A     
ATOM   3170  CD  LYS A 206     -12.551  -0.469  37.120  0.00  0.00      A     
ATOM   3171  HD1 LYS A 206     -12.708   0.585  37.356  0.00  0.00      A     
ATOM   3172  HD2 LYS A 206     -11.488  -0.682  37.231  0.00  0.00      A     
ATOM   3173  CE  LYS A 206     -13.337  -1.366  38.087  0.00  0.00      A     
ATOM   3174  HE1 LYS A 206     -12.709  -2.209  38.392  0.00  0.00      A     
ATOM   3175  HE2 LYS A 206     -14.204  -1.788  37.573  0.00  0.00      A     
ATOM   3176  NZ  LYS A 206     -13.799  -0.607  39.269  0.00  0.00      A     
ATOM   3177  HZ1 LYS A 206     -14.181   0.293  38.983  0.00  0.00      A     
ATOM   3178  HZ2 LYS A 206     -13.022  -0.470  39.914  0.00  0.00      A     
ATOM   3179  HZ3 LYS A 206     -14.561  -1.113  39.715  0.00  0.00      A     
ATOM   3180  C   LYS A 206     -16.491  -0.511  33.903  0.00  0.00      A     
ATOM   3181  O   LYS A 206     -17.192  -0.603  34.909  0.00  0.00      A     
ATOM   3182  N   ASN A 207     -17.022  -0.386  32.685  0.00  0.00      A     
ATOM   3183  HN  ASN A 207     -16.369  -0.241  31.931  0.00  0.00      A     
ATOM   3184  CA  ASN A 207     -18.467  -0.483  32.389  0.00  0.00      A     
ATOM   3185  HA  ASN A 207     -18.946  -1.075  33.173  0.00  0.00      A     
ATOM   3186  CB  ASN A 207     -19.051   0.944  32.450  0.00  0.00      A     
ATOM   3187  HB1 ASN A 207     -18.633   1.546  31.649  0.00  0.00      A     
ATOM   3188  HB2 ASN A 207     -18.767   1.413  33.390  0.00  0.00      A     
ATOM   3189  CG  ASN A 207     -20.564   0.982  32.370  0.00  0.00      A     
ATOM   3190  OD1 ASN A 207     -21.277   0.409  33.176  0.00  0.00      A     
ATOM   3191  ND2 ASN A 207     -21.132   1.680  31.430  0.00  0.00      A     
ATOM   3192 HD21 ASN A 207     -22.140   1.647  31.355  0.00  0.00      A     
ATOM   3193 HD22 ASN A 207     -20.583   2.223  30.778  0.00  0.00      A     
ATOM   3194  C   ASN A 207     -18.802  -1.215  31.060  0.00  0.00      A     
ATOM   3195  O   ASN A 207     -19.898  -1.756  30.920  0.00  0.00      A     
ATOM   3196  N   THR A 208     -17.845  -1.296  30.126  0.00  0.00      A     
ATOM   3197  HN  THR A 208     -16.986  -0.800  30.321  0.00  0.00      A     
ATOM   3198  CA  THR A 208     -17.922  -2.007  28.823  0.00  0.00      A     
ATOM   3199  HA  THR A 208     -18.709  -2.753  28.888  0.00  0.00      A     
ATOM   3200  CB  THR A 208     -18.303  -1.066  27.660  0.00  0.00      A     
ATOM   3201  HB  THR A 208     -17.431  -0.494  27.345  0.00  0.00      A     
ATOM   3202  CG2 THR A 208     -18.901  -1.807  26.465  0.00  0.00      A     
ATOM   3203 HG21 THR A 208     -18.961  -1.130  25.614  0.00  0.00      A     
ATOM   3204 HG22 THR A 208     -19.901  -2.147  26.718  0.00  0.00      A     
ATOM   3205 HG23 THR A 208     -18.310  -2.673  26.185  0.00  0.00      A     
ATOM   3206  OG1 THR A 208     -19.314  -0.174  28.048  0.00  0.00      A     
ATOM   3207  HG1 THR A 208     -18.860   0.566  28.508  0.00  0.00      A     
ATOM   3208  C   THR A 208     -16.613  -2.779  28.557  0.00  0.00      A     
ATOM   3209  O   THR A 208     -16.108  -3.424  29.477  0.00  0.00      A     
ATOM   3210  N   HIE A 209     -16.019  -2.754  27.356  0.00  0.00      A     
ATOM   3211  HN  HIE A 209     -16.456  -2.216  26.619  0.00  0.00      A     
ATOM   3212  CA  HIE A 209     -14.930  -3.660  26.930  0.00  0.00      A     
ATOM   3213  HA  HIE A 209     -14.514  -4.169  27.801  0.00  0.00      A     
ATOM   3214  NE2 HIE A 209     -17.636  -4.212  23.062  0.00  0.00      A     
ATOM   3215  HE2 HIE A 209     -18.307  -4.495  22.349  0.00  0.00      A     
ATOM   3216  CD2 HIE A 209     -17.136  -5.016  24.058  0.00  0.00      A     
ATOM   3217  HD2 HIE A 209     -17.331  -6.069  24.211  0.00  0.00      A     
ATOM   3218  ND1 HIE A 209     -16.305  -2.943  24.272  0.00  0.00      A     
ATOM   3219  CG  HIE A 209     -16.324  -4.236  24.822  0.00  0.00      A     
ATOM   3220  CE1 HIE A 209     -17.145  -2.976  23.220  0.00  0.00      A     
ATOM   3221  HE1 HIE A 209     -17.390  -2.132  22.583  0.00  0.00      A     
ATOM   3222  CB  HIE A 209     -15.561  -4.735  26.033  0.00  0.00      A     
ATOM   3223  HB1 HIE A 209     -16.255  -5.314  26.641  0.00  0.00      A     
ATOM   3224  HB2 HIE A 209     -14.784  -5.420  25.703  0.00  0.00      A     
ATOM   3225  C   HIE A 209     -13.724  -2.975  26.249  0.00  0.00      A     
ATOM   3226  O   HIE A 209     -13.777  -1.783  25.927  0.00  0.00      A     
ATOM   3227  N   ILE A 210     -12.615  -3.713  26.081  0.00  0.00      A     
ATOM   3228  HN  ILE A 210     -12.651  -4.675  26.398  0.00  0.00      A     
ATOM   3229  CA  ILE A 210     -11.279  -3.139  25.776  0.00  0.00      A     
ATOM   3230  HA  ILE A 210     -11.443  -2.148  25.359  0.00  0.00      A     
ATOM   3231  CB  ILE A 210     -10.475  -2.916  27.086  0.00  0.00      A     
ATOM   3232  HB  ILE A 210      -9.497  -2.522  26.817  0.00  0.00      A     
ATOM   3233  CG2 ILE A 210     -11.133  -1.839  27.970  0.00  0.00      A     
ATOM   3234 HG21 ILE A 210     -10.457  -1.557  28.777  0.00  0.00      A     
ATOM   3235 HG22 ILE A 210     -12.061  -2.209  28.405  0.00  0.00      A     
ATOM   3236 HG23 ILE A 210     -11.337  -0.947  27.377  0.00  0.00      A     
ATOM   3237  CG1 ILE A 210     -10.248  -4.224  27.870  0.00  0.00      A     
ATOM   3238 HG11 ILE A 210      -9.980  -5.021  27.177  0.00  0.00      A     
ATOM   3239 HG12 ILE A 210     -11.168  -4.512  28.377  0.00  0.00      A     
ATOM   3240  CD  ILE A 210      -9.123  -4.098  28.905  0.00  0.00      A     
ATOM   3241  HD1 ILE A 210      -9.406  -3.395  29.688  0.00  0.00      A     
ATOM   3242  HD2 ILE A 210      -8.209  -3.752  28.423  0.00  0.00      A     
ATOM   3243  HD3 ILE A 210      -8.936  -5.072  29.355  0.00  0.00      A     
ATOM   3244  C   ILE A 210     -10.418  -3.844  24.689  0.00  0.00      A     
ATOM   3245  O   ILE A 210      -9.198  -3.661  24.672  0.00  0.00      A     
ATOM   3246  N   VAL A 211     -10.982  -4.583  23.715  0.00  0.00      A     
ATOM   3247  HN  VAL A 211     -11.993  -4.686  23.715  0.00  0.00      A     
ATOM   3248  CA  VAL A 211     -10.193  -5.032  22.518  0.00  0.00      A     
ATOM   3249  HA  VAL A 211      -9.289  -5.506  22.899  0.00  0.00      A     
ATOM   3250  CB  VAL A 211     -10.854  -6.097  21.615  0.00  0.00      A     
ATOM   3251  HB  VAL A 211     -10.098  -6.417  20.902  0.00  0.00      A     
ATOM   3252  CG1 VAL A 211     -11.265  -7.355  22.371  0.00  0.00      A     
ATOM   3253 HG11 VAL A 211     -11.744  -8.056  21.687  0.00  0.00      A     
ATOM   3254 HG12 VAL A 211     -11.956  -7.100  23.166  0.00  0.00      A     
ATOM   3255 HG13 VAL A 211     -10.388  -7.840  22.791  0.00  0.00      A     
ATOM   3256  CG2 VAL A 211     -12.054  -5.613  20.800  0.00  0.00      A     
ATOM   3257 HG21 VAL A 211     -11.821  -4.693  20.270  0.00  0.00      A     
ATOM   3258 HG22 VAL A 211     -12.915  -5.462  21.440  0.00  0.00      A     
ATOM   3259 HG23 VAL A 211     -12.314  -6.374  20.065  0.00  0.00      A     
ATOM   3260  C   VAL A 211      -9.682  -3.878  21.638  0.00  0.00      A     
ATOM   3261  O   VAL A 211      -8.758  -4.054  20.843  0.00  0.00      A     
ATOM   3262  N   ILE A 212     -10.212  -2.663  21.819  0.00  0.00      A     
ATOM   3263  HN  ILE A 212     -11.066  -2.618  22.358  0.00  0.00      A     
ATOM   3264  CA  ILE A 212      -9.647  -1.389  21.318  0.00  0.00      A     
ATOM   3265  HA  ILE A 212      -9.713  -1.431  20.235  0.00  0.00      A     
ATOM   3266  CB  ILE A 212     -10.516  -0.204  21.792  0.00  0.00      A     
ATOM   3267  HB  ILE A 212     -11.558  -0.462  21.608  0.00  0.00      A     
ATOM   3268  CG2 ILE A 212     -10.351   0.017  23.301  0.00  0.00      A     
ATOM   3269 HG21 ILE A 212     -10.399  -0.925  23.841  0.00  0.00      A     
ATOM   3270 HG22 ILE A 212     -11.155   0.649  23.659  0.00  0.00      A     
ATOM   3271 HG23 ILE A 212      -9.399   0.502  23.517  0.00  0.00      A     
ATOM   3272  CG1 ILE A 212     -10.257   1.140  21.077  0.00  0.00      A     
ATOM   3273 HG11 ILE A 212      -9.252   1.495  21.305  0.00  0.00      A     
ATOM   3274 HG12 ILE A 212     -10.966   1.869  21.470  0.00  0.00      A     
ATOM   3275  CD  ILE A 212     -10.435   1.105  19.556  0.00  0.00      A     
ATOM   3276  HD1 ILE A 212     -10.383   2.121  19.163  0.00  0.00      A     
ATOM   3277  HD2 ILE A 212     -11.404   0.675  19.302  0.00  0.00      A     
ATOM   3278  HD3 ILE A 212      -9.642   0.519  19.098  0.00  0.00      A     
ATOM   3279  C   ILE A 212      -8.159  -1.178  21.663  0.00  0.00      A     
ATOM   3280  O   ILE A 212      -7.455  -0.493  20.922  0.00  0.00      A     
ATOM   3281  N   SER A 213      -7.636  -1.851  22.699  0.00  0.00      A     
ATOM   3282  HN  SER A 213      -8.281  -2.365  23.290  0.00  0.00      A     
ATOM   3283  CA  SER A 213      -6.188  -1.981  22.990  0.00  0.00      A     
ATOM   3284  HA  SER A 213      -5.806  -1.033  23.371  0.00  0.00      A     
ATOM   3285  CB  SER A 213      -5.957  -3.059  24.050  0.00  0.00      A     
ATOM   3286  HB1 SER A 213      -4.889  -3.265  24.135  0.00  0.00      A     
ATOM   3287  HB2 SER A 213      -6.471  -3.977  23.760  0.00  0.00      A     
ATOM   3288  OG  SER A 213      -6.421  -2.628  25.308  0.00  0.00      A     
ATOM   3289  HG1 SER A 213      -7.204  -2.044  25.191  0.00  0.00      A     
ATOM   3290  C   SER A 213      -5.331  -2.369  21.781  0.00  0.00      A     
ATOM   3291  O   SER A 213      -4.193  -1.926  21.655  0.00  0.00      A     
ATOM   3292  N   TRP A 214      -5.886  -3.161  20.860  0.00  0.00      A     
ATOM   3293  HN  TRP A 214      -6.815  -3.523  21.049  0.00  0.00      A     
ATOM   3294  CA  TRP A 214      -5.203  -3.662  19.655  0.00  0.00      A     
ATOM   3295  HA  TRP A 214      -4.124  -3.606  19.801  0.00  0.00      A     
ATOM   3296  CB  TRP A 214      -5.578  -5.142  19.457  0.00  0.00      A     
ATOM   3297  HB1 TRP A 214      -4.811  -5.622  18.847  0.00  0.00      A     
ATOM   3298  HB2 TRP A 214      -6.514  -5.188  18.899  0.00  0.00      A     
ATOM   3299  CG  TRP A 214      -5.759  -5.936  20.720  0.00  0.00      A     
ATOM   3300  CD1 TRP A 214      -6.842  -6.694  21.004  0.00  0.00      A     
ATOM   3301  HD1 TRP A 214      -7.685  -6.843  20.333  0.00  0.00      A     
ATOM   3302  NE1 TRP A 214      -6.738  -7.185  22.291  0.00  0.00      A     
ATOM   3303  HE1 TRP A 214      -7.502  -7.640  22.798  0.00  0.00      A     
ATOM   3304  CE2 TRP A 214      -5.598  -6.738  22.915  0.00  0.00      A     
ATOM   3305  CZ2 TRP A 214      -5.104  -6.903  24.214  0.00  0.00      A     
ATOM   3306  HZ2 TRP A 214      -5.648  -7.507  24.928  0.00  0.00      A     
ATOM   3307  CH2 TRP A 214      -3.927  -6.236  24.589  0.00  0.00      A     
ATOM   3308  HH2 TRP A 214      -3.546  -6.323  25.598  0.00  0.00      A     
ATOM   3309  CZ3 TRP A 214      -3.259  -5.428  23.655  0.00  0.00      A     
ATOM   3310  HZ3 TRP A 214      -2.376  -4.892  23.968  0.00  0.00      A     
ATOM   3311  CE3 TRP A 214      -3.747  -5.294  22.340  0.00  0.00      A     
ATOM   3312  HE3 TRP A 214      -3.226  -4.658  21.639  0.00  0.00      A     
ATOM   3313  CD2 TRP A 214      -4.939  -5.939  21.935  0.00  0.00      A     
ATOM   3314  C   TRP A 214      -5.516  -2.832  18.399  0.00  0.00      A     
ATOM   3315  O   TRP A 214      -5.011  -3.126  17.318  0.00  0.00      A     
ATOM   3316  N   MET A 215      -6.346  -1.790  18.533  0.00  0.00      A     
ATOM   3317  HN  MET A 215      -6.682  -1.609  19.472  0.00  0.00      A     
ATOM   3318  CA  MET A 215      -6.991  -1.067  17.424  0.00  0.00      A     
ATOM   3319  HA  MET A 215      -6.457  -1.271  16.495  0.00  0.00      A     
ATOM   3320  CB  MET A 215      -8.436  -1.575  17.262  0.00  0.00      A     
ATOM   3321  HB1 MET A 215      -8.971  -0.952  16.546  0.00  0.00      A     
ATOM   3322  HB2 MET A 215      -8.945  -1.486  18.219  0.00  0.00      A     
ATOM   3323  CG  MET A 215      -8.548  -3.031  16.807  0.00  0.00      A     
ATOM   3324  HG1 MET A 215      -9.580  -3.340  16.950  0.00  0.00      A     
ATOM   3325  HG2 MET A 215      -7.927  -3.654  17.448  0.00  0.00      A     
ATOM   3326  SD  MET A 215      -8.111  -3.375  15.085  0.00  0.00      A     
ATOM   3327  CE  MET A 215      -9.506  -2.594  14.224  0.00  0.00      A     
ATOM   3328  HE1 MET A 215      -9.466  -2.850  13.164  0.00  0.00      A     
ATOM   3329  HE2 MET A 215      -9.450  -1.511  14.328  0.00  0.00      A     
ATOM   3330  HE3 MET A 215     -10.448  -2.954  14.638  0.00  0.00      A     
ATOM   3331  C   MET A 215      -7.028   0.465  17.571  0.00  0.00      A     
ATOM   3332  O   MET A 215      -7.387   1.128  16.607  0.00  0.00      A     
ATOM   3333  N   ILE A 216      -6.681   1.072  18.713  0.00  0.00      A     
ATOM   3334  HN  ILE A 216      -6.518   0.486  19.525  0.00  0.00      A     
ATOM   3335  CA  ILE A 216      -6.780   2.540  18.920  0.00  0.00      A     
ATOM   3336  HA  ILE A 216      -7.834   2.798  18.814  0.00  0.00      A     
ATOM   3337  CB  ILE A 216      -6.370   2.945  20.359  0.00  0.00      A     
ATOM   3338  HB  ILE A 216      -7.106   2.508  21.036  0.00  0.00      A     
ATOM   3339  CG2 ILE A 216      -4.992   2.407  20.795  0.00  0.00      A     
ATOM   3340 HG21 ILE A 216      -4.834   2.634  21.850  0.00  0.00      A     
ATOM   3341 HG22 ILE A 216      -4.187   2.872  20.228  0.00  0.00      A     
ATOM   3342 HG23 ILE A 216      -4.945   1.323  20.685  0.00  0.00      A     
ATOM   3343  CG1 ILE A 216      -6.386   4.475  20.579  0.00  0.00      A     
ATOM   3344 HG11 ILE A 216      -5.625   4.953  19.961  0.00  0.00      A     
ATOM   3345 HG12 ILE A 216      -6.124   4.676  21.617  0.00  0.00      A     
ATOM   3346  CD  ILE A 216      -7.741   5.139  20.291  0.00  0.00      A     
ATOM   3347  HD1 ILE A 216      -7.700   6.185  20.596  0.00  0.00      A     
ATOM   3348  HD2 ILE A 216      -8.527   4.634  20.850  0.00  0.00      A     
ATOM   3349  HD3 ILE A 216      -7.978   5.099  19.230  0.00  0.00      A     
ATOM   3350  C   ILE A 216      -6.050   3.376  17.853  0.00  0.00      A     
ATOM   3351  O   ILE A 216      -6.679   4.172  17.156  0.00  0.00      A     
ATOM   3352  N   ALA A 217      -4.747   3.159  17.656  0.00  0.00      A     
ATOM   3353  HN  ALA A 217      -4.282   2.484  18.242  0.00  0.00      A     
ATOM   3354  CA  ALA A 217      -3.976   3.842  16.613  0.00  0.00      A     
ATOM   3355  HA  ALA A 217      -4.064   4.921  16.758  0.00  0.00      A     
ATOM   3356  CB  ALA A 217      -2.500   3.463  16.785  0.00  0.00      A     
ATOM   3357  HB1 ALA A 217      -2.141   3.812  17.755  0.00  0.00      A     
ATOM   3358  HB2 ALA A 217      -1.907   3.938  16.002  0.00  0.00      A     
ATOM   3359  HB3 ALA A 217      -2.378   2.383  16.725  0.00  0.00      A     
ATOM   3360  C   ALA A 217      -4.514   3.548  15.194  0.00  0.00      A     
ATOM   3361  O   ALA A 217      -4.644   4.459  14.382  0.00  0.00      A     
ATOM   3362  N   GLN A 218      -4.932   2.310  14.917  0.00  0.00      A     
ATOM   3363  HN  GLN A 218      -4.739   1.592  15.598  0.00  0.00      A     
ATOM   3364  CA  GLN A 218      -5.620   1.911  13.678  0.00  0.00      A     
ATOM   3365  HA  GLN A 218      -4.971   2.142  12.832  0.00  0.00      A     
ATOM   3366  CB  GLN A 218      -5.826   0.394  13.731  0.00  0.00      A     
ATOM   3367  HB1 GLN A 218      -6.690   0.158  14.351  0.00  0.00      A     
ATOM   3368  HB2 GLN A 218      -4.948  -0.069  14.178  0.00  0.00      A     
ATOM   3369  CG  GLN A 218      -6.028  -0.217  12.344  0.00  0.00      A     
ATOM   3370  HG1 GLN A 218      -5.107  -0.110  11.772  0.00  0.00      A     
ATOM   3371  HG2 GLN A 218      -6.832   0.297  11.819  0.00  0.00      A     
ATOM   3372  CD  GLN A 218      -6.379  -1.692  12.447  0.00  0.00      A     
ATOM   3373  OE1 GLN A 218      -7.344  -2.179  11.888  0.00  0.00      A     
ATOM   3374  NE2 GLN A 218      -5.631  -2.491  13.163  0.00  0.00      A     
ATOM   3375 HE21 GLN A 218      -5.995  -3.416  13.309  0.00  0.00      A     
ATOM   3376 HE22 GLN A 218      -4.857  -2.133  13.704  0.00  0.00      A     
ATOM   3377  C   GLN A 218      -6.973   2.619  13.449  0.00  0.00      A     
ATOM   3378  O   GLN A 218      -7.301   3.004  12.334  0.00  0.00      A     
ATOM   3379  N   THR A 219      -7.747   2.848  14.510  0.00  0.00      A     
ATOM   3380  HN  THR A 219      -7.411   2.496  15.398  0.00  0.00      A     
ATOM   3381  CA  THR A 219      -9.059   3.534  14.477  0.00  0.00      A     
ATOM   3382  HA  THR A 219      -9.681   3.093  13.699  0.00  0.00      A     
ATOM   3383  CB  THR A 219      -9.802   3.401  15.816  0.00  0.00      A     
ATOM   3384  HB  THR A 219      -9.241   3.902  16.605  0.00  0.00      A     
ATOM   3385  CG2 THR A 219     -11.219   3.965  15.774  0.00  0.00      A     
ATOM   3386 HG21 THR A 219     -11.718   3.759  16.721  0.00  0.00      A     
ATOM   3387 HG22 THR A 219     -11.780   3.496  14.966  0.00  0.00      A     
ATOM   3388 HG23 THR A 219     -11.195   5.044  15.621  0.00  0.00      A     
ATOM   3389  OG1 THR A 219      -9.940   2.043  16.153  0.00  0.00      A     
ATOM   3390  HG1 THR A 219      -9.048   1.678  16.261  0.00  0.00      A     
ATOM   3391  C   THR A 219      -8.897   5.015  14.158  0.00  0.00      A     
ATOM   3392  O   THR A 219      -9.561   5.539  13.268  0.00  0.00      A     
ATOM   3393  N   VAL A 220      -7.941   5.686  14.812  0.00  0.00      A     
ATOM   3394  HN  VAL A 220      -7.437   5.203  15.550  0.00  0.00      A     
ATOM   3395  CA  VAL A 220      -7.548   7.065  14.451  0.00  0.00      A     
ATOM   3396  HA  VAL A 220      -8.454   7.667  14.387  0.00  0.00      A     
ATOM   3397  CB  VAL A 220      -6.648   7.716  15.520  0.00  0.00      A     
ATOM   3398  HB  VAL A 220      -5.686   7.205  15.557  0.00  0.00      A     
ATOM   3399  CG1 VAL A 220      -6.433   9.202  15.224  0.00  0.00      A     
ATOM   3400 HG11 VAL A 220      -5.806   9.653  15.992  0.00  0.00      A     
ATOM   3401 HG12 VAL A 220      -7.394   9.708  15.191  0.00  0.00      A     
ATOM   3402 HG13 VAL A 220      -5.944   9.336  14.265  0.00  0.00      A     
ATOM   3403  CG2 VAL A 220      -7.302   7.662  16.909  0.00  0.00      A     
ATOM   3404 HG21 VAL A 220      -6.679   8.177  17.636  0.00  0.00      A     
ATOM   3405 HG22 VAL A 220      -7.418   6.632  17.236  0.00  0.00      A     
ATOM   3406 HG23 VAL A 220      -8.282   8.138  16.880  0.00  0.00      A     
ATOM   3407  C   VAL A 220      -6.895   7.131  13.061  0.00  0.00      A     
ATOM   3408  O   VAL A 220      -7.144   8.076  12.324  0.00  0.00      A     
ATOM   3409  N   THR A 221      -6.148   6.100  12.644  0.00  0.00      A     
ATOM   3410  HN  THR A 221      -5.946   5.374  13.320  0.00  0.00      A     
ATOM   3411  CA  THR A 221      -5.625   5.933  11.259  0.00  0.00      A     
ATOM   3412  HA  THR A 221      -5.064   6.824  10.993  0.00  0.00      A     
ATOM   3413  CB  THR A 221      -4.670   4.731  11.130  0.00  0.00      A     
ATOM   3414  HB  THR A 221      -5.187   3.822  11.423  0.00  0.00      A     
ATOM   3415  CG2 THR A 221      -4.086   4.507   9.738  0.00  0.00      A     
ATOM   3416 HG21 THR A 221      -3.278   3.778   9.796  0.00  0.00      A     
ATOM   3417 HG22 THR A 221      -3.702   5.439   9.329  0.00  0.00      A     
ATOM   3418 HG23 THR A 221      -4.852   4.111   9.079  0.00  0.00      A     
ATOM   3419  OG1 THR A 221      -3.567   4.909  11.982  0.00  0.00      A     
ATOM   3420  HG1 THR A 221      -3.889   4.757  12.886  0.00  0.00      A     
ATOM   3421  C   THR A 221      -6.729   5.797  10.210  0.00  0.00      A     
ATOM   3422  O   THR A 221      -6.611   6.366   9.127  0.00  0.00      A     
ATOM   3423  N   ALA A 222      -7.833   5.120  10.527  0.00  0.00      A     
ATOM   3424  HN  ALA A 222      -7.828   4.570  11.378  0.00  0.00      A     
ATOM   3425  CA  ALA A 222      -9.030   5.061   9.689  0.00  0.00      A     
ATOM   3426  HA  ALA A 222      -8.730   4.828   8.670  0.00  0.00      A     
ATOM   3427  CB  ALA A 222      -9.912   3.915  10.195  0.00  0.00      A     
ATOM   3428  HB1 ALA A 222     -10.265   4.118  11.205  0.00  0.00      A     
ATOM   3429  HB2 ALA A 222      -9.329   2.993  10.200  0.00  0.00      A     
ATOM   3430  HB3 ALA A 222     -10.772   3.791   9.535  0.00  0.00      A     
ATOM   3431  C   ALA A 222      -9.782   6.404   9.610  0.00  0.00      A     
ATOM   3432  O   ALA A 222     -10.040   6.879   8.507  0.00  0.00      A     
ATOM   3433  N   VAL A 223     -10.057   7.065  10.744  0.00  0.00      A     
ATOM   3434  HN  VAL A 223      -9.838   6.601  11.622  0.00  0.00      A     
ATOM   3435  CA  VAL A 223     -10.678   8.416  10.779  0.00  0.00      A     
ATOM   3436  HA  VAL A 223     -11.632   8.376  10.254  0.00  0.00      A     
ATOM   3437  CB  VAL A 223     -10.962   8.872  12.225  0.00  0.00      A     
ATOM   3438  HB  VAL A 223     -10.045   8.798  12.812  0.00  0.00      A     
ATOM   3439  CG1 VAL A 223     -11.473  10.316  12.305  0.00  0.00      A     
ATOM   3440 HG11 VAL A 223     -11.754  10.555  13.331  0.00  0.00      A     
ATOM   3441 HG12 VAL A 223     -12.348  10.443  11.666  0.00  0.00      A     
ATOM   3442 HG13 VAL A 223     -10.697  11.017  12.001  0.00  0.00      A     
ATOM   3443  CG2 VAL A 223     -12.035   7.987  12.870  0.00  0.00      A     
ATOM   3444 HG21 VAL A 223     -11.725   6.944  12.867  0.00  0.00      A     
ATOM   3445 HG22 VAL A 223     -12.974   8.080  12.324  0.00  0.00      A     
ATOM   3446 HG23 VAL A 223     -12.196   8.295  13.903  0.00  0.00      A     
ATOM   3447  C   VAL A 223      -9.830   9.465  10.051  0.00  0.00      A     
ATOM   3448  O   VAL A 223     -10.339  10.207   9.209  0.00  0.00      A     
ATOM   3449  N   ALA A 224      -8.520   9.502  10.302  0.00  0.00      A     
ATOM   3450  HN  ALA A 224      -8.149   8.889  11.020  0.00  0.00      A     
ATOM   3451  CA  ALA A 224      -7.587  10.391   9.612  0.00  0.00      A     
ATOM   3452  HA  ALA A 224      -8.001  11.398   9.623  0.00  0.00      A     
ATOM   3453  CB  ALA A 224      -6.274  10.402  10.395  0.00  0.00      A     
ATOM   3454  HB1 ALA A 224      -5.826   9.408  10.392  0.00  0.00      A     
ATOM   3455  HB2 ALA A 224      -6.468  10.704  11.425  0.00  0.00      A     
ATOM   3456  HB3 ALA A 224      -5.577  11.107   9.939  0.00  0.00      A     
ATOM   3457  C   ALA A 224      -7.361  10.031   8.131  0.00  0.00      A     
ATOM   3458  O   ALA A 224      -7.297  10.929   7.295  0.00  0.00      A     
ATOM   3459  N   GLY A 225      -7.305   8.743   7.776  0.00  0.00      A     
ATOM   3460  HN  GLY A 225      -7.316   8.044   8.512  0.00  0.00      A     
ATOM   3461  CA  GLY A 225      -7.204   8.266   6.388  0.00  0.00      A     
ATOM   3462  HA1 GLY A 225      -7.060   7.187   6.400  0.00  0.00      A     
ATOM   3463  HA2 GLY A 225      -6.342   8.725   5.904  0.00  0.00      A     
ATOM   3464  C   GLY A 225      -8.448   8.565   5.543  0.00  0.00      A     
ATOM   3465  O   GLY A 225      -8.322   9.078   4.435  0.00  0.00      A     
ATOM   3466  N   LEU A 226      -9.646   8.342   6.096  0.00  0.00      A     
ATOM   3467  HN  LEU A 226      -9.676   7.887   7.004  0.00  0.00      A     
ATOM   3468  CA  LEU A 226     -10.922   8.790   5.524  0.00  0.00      A     
ATOM   3469  HA  LEU A 226     -11.024   8.361   4.527  0.00  0.00      A     
ATOM   3470  CB  LEU A 226     -12.060   8.263   6.424  0.00  0.00      A     
ATOM   3471  HB1 LEU A 226     -11.977   8.744   7.399  0.00  0.00      A     
ATOM   3472  HB2 LEU A 226     -11.927   7.190   6.574  0.00  0.00      A     
ATOM   3473  CG  LEU A 226     -13.480   8.500   5.878  0.00  0.00      A     
ATOM   3474  HG  LEU A 226     -13.595   9.539   5.570  0.00  0.00      A     
ATOM   3475  CD1 LEU A 226     -13.789   7.589   4.693  0.00  0.00      A     
ATOM   3476 HD11 LEU A 226     -14.803   7.786   4.346  0.00  0.00      A     
ATOM   3477 HD12 LEU A 226     -13.697   6.545   4.991  0.00  0.00      A     
ATOM   3478 HD13 LEU A 226     -13.099   7.800   3.878  0.00  0.00      A     
ATOM   3479  CD2 LEU A 226     -14.508   8.197   6.965  0.00  0.00      A     
ATOM   3480 HD21 LEU A 226     -14.426   7.158   7.281  0.00  0.00      A     
ATOM   3481 HD22 LEU A 226     -15.511   8.385   6.582  0.00  0.00      A     
ATOM   3482 HD23 LEU A 226     -14.328   8.852   7.816  0.00  0.00      A     
ATOM   3483  C   LEU A 226     -10.969  10.322   5.373  0.00  0.00      A     
ATOM   3484  O   LEU A 226     -11.250  10.829   4.293  0.00  0.00      A     
ATOM   3485  N   THR A 227     -10.602  11.075   6.415  0.00  0.00      A     
ATOM   3486  HN  THR A 227     -10.426  10.596   7.292  0.00  0.00      A     
ATOM   3487  CA  THR A 227     -10.515  12.559   6.368  0.00  0.00      A     
ATOM   3488  HA  THR A 227     -11.489  12.965   6.098  0.00  0.00      A     
ATOM   3489  CB  THR A 227     -10.134  13.144   7.736  0.00  0.00      A     
ATOM   3490  HB  THR A 227      -9.143  12.795   8.029  0.00  0.00      A     
ATOM   3491  CG2 THR A 227     -10.163  14.667   7.781  0.00  0.00      A     
ATOM   3492 HG21 THR A 227      -9.984  15.011   8.799  0.00  0.00      A     
ATOM   3493 HG22 THR A 227     -11.138  15.027   7.455  0.00  0.00      A     
ATOM   3494 HG23 THR A 227      -9.388  15.079   7.136  0.00  0.00      A     
ATOM   3495  OG1 THR A 227     -11.078  12.717   8.691  0.00  0.00      A     
ATOM   3496  HG1 THR A 227     -10.836  11.803   8.944  0.00  0.00      A     
ATOM   3497  C   THR A 227      -9.533  13.058   5.308  0.00  0.00      A     
ATOM   3498  O   THR A 227      -9.804  14.035   4.619  0.00  0.00      A     
ATOM   3499  N   SER A 228      -8.431  12.332   5.112  0.00  0.00      A     
ATOM   3500  HN  SER A 228      -8.283  11.548   5.735  0.00  0.00      A     
ATOM   3501  CA  SER A 228      -7.416  12.579   4.074  0.00  0.00      A     
ATOM   3502  HA  SER A 228      -7.231  13.650   4.014  0.00  0.00      A     
ATOM   3503  CB  SER A 228      -6.091  11.888   4.430  0.00  0.00      A     
ATOM   3504  HB1 SER A 228      -5.329  12.167   3.699  0.00  0.00      A     
ATOM   3505  HB2 SER A 228      -6.223  10.806   4.401  0.00  0.00      A     
ATOM   3506  OG  SER A 228      -5.644  12.269   5.714  0.00  0.00      A     
ATOM   3507  HG1 SER A 228      -6.258  11.878   6.364  0.00  0.00      A     
ATOM   3508  C   SER A 228      -7.803  12.104   2.667  0.00  0.00      A     
ATOM   3509  O   SER A 228      -7.039  12.336   1.731  0.00  0.00      A     
ATOM   3510  N   TYR A 229      -8.935  11.414   2.472  0.00  0.00      A     
ATOM   3511  HN  TYR A 229      -9.539  11.238   3.266  0.00  0.00      A     
ATOM   3512  CA  TYR A 229      -9.222  10.698   1.218  0.00  0.00      A     
ATOM   3513  HA  TYR A 229      -8.396  10.002   1.113  0.00  0.00      A     
ATOM   3514  CB  TYR A 229     -10.469   9.812   1.337  0.00  0.00      A     
ATOM   3515  HB1 TYR A 229     -11.363  10.416   1.181  0.00  0.00      A     
ATOM   3516  HB2 TYR A 229     -10.511   9.386   2.338  0.00  0.00      A     
ATOM   3517  CG  TYR A 229     -10.438   8.660   0.348  0.00  0.00      A     
ATOM   3518  CD1 TYR A 229      -9.889   7.417   0.720  0.00  0.00      A     
ATOM   3519  HD1 TYR A 229      -9.528   7.268   1.731  0.00  0.00      A     
ATOM   3520  CE1 TYR A 229      -9.747   6.388  -0.236  0.00  0.00      A     
ATOM   3521  HE1 TYR A 229      -9.298   5.449   0.050  0.00  0.00      A     
ATOM   3522  CZ  TYR A 229     -10.128   6.613  -1.575  0.00  0.00      A     
ATOM   3523  OH  TYR A 229      -9.985   5.641  -2.514  0.00  0.00      A     
ATOM   3524  HH  TYR A 229      -9.531   4.889  -2.123  0.00  0.00      A     
ATOM   3525  CE2 TYR A 229     -10.652   7.863  -1.943  0.00  0.00      A     
ATOM   3526  HE2 TYR A 229     -10.844   8.082  -2.975  0.00  0.00      A     
ATOM   3527  CD2 TYR A 229     -10.837   8.868  -0.982  0.00  0.00      A     
ATOM   3528  HD2 TYR A 229     -11.201   9.835  -1.293  0.00  0.00      A     
ATOM   3529  C   TYR A 229      -9.217  11.530  -0.091  0.00  0.00      A     
ATOM   3530  O   TYR A 229      -8.731  11.007  -1.102  0.00  0.00      A     
ATOM   3531  N   PRO A 230      -9.605  12.824  -0.125  0.00  0.00      A     
ATOM   3532  CD  PRO A 230     -10.367  13.547   0.881  0.00  0.00      A     
ATOM   3533  HD1 PRO A 230      -9.715  13.860   1.697  0.00  0.00      A     
ATOM   3534  HD2 PRO A 230     -11.188  12.940   1.256  0.00  0.00      A     
ATOM   3535  CG  PRO A 230     -10.915  14.783   0.174  0.00  0.00      A     
ATOM   3536  HG1 PRO A 230     -11.849  14.525  -0.324  0.00  0.00      A     
ATOM   3537  HG2 PRO A 230     -11.059  15.615   0.863  0.00  0.00      A     
ATOM   3538  CB  PRO A 230      -9.845  15.084  -0.872  0.00  0.00      A     
ATOM   3539  HB1 PRO A 230     -10.250  15.645  -1.715  0.00  0.00      A     
ATOM   3540  HB2 PRO A 230      -9.030  15.636  -0.401  0.00  0.00      A     
ATOM   3541  CA  PRO A 230      -9.374  13.688  -1.290  0.00  0.00      A     
ATOM   3542  HA  PRO A 230     -10.004  13.333  -2.103  0.00  0.00      A     
ATOM   3543  C   PRO A 230      -7.911  13.691  -1.762  0.00  0.00      A     
ATOM   3544  O   PRO A 230      -7.628  13.665  -2.955  0.00  0.00      A     
ATOM   3545  N   PHE A 231      -6.971  13.589  -0.822  0.00  0.00      A     
ATOM   3546  HN  PHE A 231      -7.278  13.538   0.141  0.00  0.00      A     
ATOM   3547  CA  PHE A 231      -5.533  13.485  -1.078  0.00  0.00      A     
ATOM   3548  HA  PHE A 231      -5.312  13.977  -2.021  0.00  0.00      A     
ATOM   3549  CB  PHE A 231      -4.780  14.226   0.024  0.00  0.00      A     
ATOM   3550  HB1 PHE A 231      -3.719  14.212  -0.228  0.00  0.00      A     
ATOM   3551  HB2 PHE A 231      -4.903  13.691   0.967  0.00  0.00      A     
ATOM   3552  CG  PHE A 231      -5.212  15.663   0.222  0.00  0.00      A     
ATOM   3553  CD1 PHE A 231      -6.304  15.970   1.055  0.00  0.00      A     
ATOM   3554  HD1 PHE A 231      -6.865  15.178   1.530  0.00  0.00      A     
ATOM   3555  CE1 PHE A 231      -6.659  17.308   1.288  0.00  0.00      A     
ATOM   3556  HE1 PHE A 231      -7.498  17.550   1.928  0.00  0.00      A     
ATOM   3557  CZ  PHE A 231      -5.924  18.339   0.689  0.00  0.00      A     
ATOM   3558  HZ  PHE A 231      -6.195  19.364   0.889  0.00  0.00      A     
ATOM   3559  CE2 PHE A 231      -4.870  18.036  -0.191  0.00  0.00      A     
ATOM   3560  HE2 PHE A 231      -4.332  18.831  -0.690  0.00  0.00      A     
ATOM   3561  CD2 PHE A 231      -4.524  16.697  -0.433  0.00  0.00      A     
ATOM   3562  HD2 PHE A 231      -3.734  16.460  -1.128  0.00  0.00      A     
ATOM   3563  C   PHE A 231      -5.019  12.041  -1.194  0.00  0.00      A     
ATOM   3564  O   PHE A 231      -4.079  11.789  -1.942  0.00  0.00      A     
ATOM   3565  N   ASP A 232      -5.660  11.055  -0.561  0.00  0.00      A     
ATOM   3566  HN  ASP A 232      -6.385  11.309   0.101  0.00  0.00      A     
ATOM   3567  CA  ASP A 232      -5.443   9.631  -0.883  0.00  0.00      A     
ATOM   3568  HA  ASP A 232      -4.394   9.416  -0.707  0.00  0.00      A     
ATOM   3569  CB  ASP A 232      -6.272   8.768   0.077  0.00  0.00      A     
ATOM   3570  HB1 ASP A 232      -7.314   8.799  -0.240  0.00  0.00      A     
ATOM   3571  HB2 ASP A 232      -6.194   9.175   1.088  0.00  0.00      A     
ATOM   3572  CG  ASP A 232      -5.821   7.312   0.117  0.00  0.00      A     
ATOM   3573  OD1 ASP A 232      -6.626   6.436   0.486  0.00  0.00      A     
ATOM   3574  OD2 ASP A 232      -4.664   7.004  -0.237  0.00  0.00      A     
ATOM   3575  C   ASP A 232      -5.769   9.307  -2.366  0.00  0.00      A     
ATOM   3576  O   ASP A 232      -5.086   8.541  -3.054  0.00  0.00      A     
ATOM   3577  N   THR A 233      -6.761  10.017  -2.909  0.00  0.00      A     
ATOM   3578  HN  THR A 233      -7.305  10.582  -2.263  0.00  0.00      A     
ATOM   3579  CA  THR A 233      -7.114  10.067  -4.344  0.00  0.00      A     
ATOM   3580  HA  THR A 233      -7.304   9.046  -4.669  0.00  0.00      A     
ATOM   3581  CB  THR A 233      -8.417  10.843  -4.584  0.00  0.00      A     
ATOM   3582  HB  THR A 233      -8.249  11.902  -4.424  0.00  0.00      A     
ATOM   3583  CG2 THR A 233      -9.017  10.639  -5.972  0.00  0.00      A     
ATOM   3584 HG21 THR A 233      -9.084   9.576  -6.202  0.00  0.00      A     
ATOM   3585 HG22 THR A 233      -8.413  11.143  -6.724  0.00  0.00      A     
ATOM   3586 HG23 THR A 233     -10.019  11.068  -5.997  0.00  0.00      A     
ATOM   3587  OG1 THR A 233      -9.408  10.377  -3.703  0.00  0.00      A     
ATOM   3588  HG1 THR A 233      -9.166  10.616  -2.793  0.00  0.00      A     
ATOM   3589  C   THR A 233      -5.992  10.613  -5.241  0.00  0.00      A     
ATOM   3590  O   THR A 233      -5.983  10.299  -6.431  0.00  0.00      A     
ATOM   3591  N   VAL A 234      -4.951  11.257  -4.685  0.00  0.00      A     
ATOM   3592  HN  VAL A 234      -5.024  11.506  -3.705  0.00  0.00      A     
ATOM   3593  CA  VAL A 234      -3.662  11.538  -5.377  0.00  0.00      A     
ATOM   3594  HA  VAL A 234      -3.763  11.202  -6.408  0.00  0.00      A     
ATOM   3595  CB  VAL A 234      -3.331  13.040  -5.512  0.00  0.00      A     
ATOM   3596  HB  VAL A 234      -2.473  13.122  -6.176  0.00  0.00      A     
ATOM   3597  CG1 VAL A 234      -4.477  13.817  -6.162  0.00  0.00      A     
ATOM   3598 HG11 VAL A 234      -4.762  13.350  -7.099  0.00  0.00      A     
ATOM   3599 HG12 VAL A 234      -4.160  14.840  -6.367  0.00  0.00      A     
ATOM   3600 HG13 VAL A 234      -5.344  13.844  -5.501  0.00  0.00      A     
ATOM   3601  CG2 VAL A 234      -2.974  13.741  -4.201  0.00  0.00      A     
ATOM   3602 HG21 VAL A 234      -3.857  13.818  -3.576  0.00  0.00      A     
ATOM   3603 HG22 VAL A 234      -2.618  14.749  -4.417  0.00  0.00      A     
ATOM   3604 HG23 VAL A 234      -2.196  13.201  -3.666  0.00  0.00      A     
ATOM   3605  C   VAL A 234      -2.444  10.755  -4.845  0.00  0.00      A     
ATOM   3606  O   VAL A 234      -1.504  10.552  -5.610  0.00  0.00      A     
ATOM   3607  N   ARG A 235      -2.470  10.187  -3.627  0.00  0.00      A     
ATOM   3608  HN  ARG A 235      -3.243  10.458  -3.026  0.00  0.00      A     
ATOM   3609  CA  ARG A 235      -1.422   9.293  -3.052  0.00  0.00      A     
ATOM   3610  HA  ARG A 235      -0.485   9.849  -2.985  0.00  0.00      A     
ATOM   3611  CB  ARG A 235      -1.830   8.854  -1.625  0.00  0.00      A     
ATOM   3612  HB1 ARG A 235      -2.838   8.451  -1.681  0.00  0.00      A     
ATOM   3613  HB2 ARG A 235      -1.838   9.728  -0.970  0.00  0.00      A     
ATOM   3614  CG  ARG A 235      -0.952   7.745  -0.997  0.00  0.00      A     
ATOM   3615  HG1 ARG A 235       0.090   8.066  -0.971  0.00  0.00      A     
ATOM   3616  HG2 ARG A 235      -1.022   6.849  -1.614  0.00  0.00      A     
ATOM   3617  CD  ARG A 235      -1.401   7.359   0.421  0.00  0.00      A     
ATOM   3618  HD1 ARG A 235      -2.470   7.541   0.522  0.00  0.00      A     
ATOM   3619  HD2 ARG A 235      -0.898   8.015   1.135  0.00  0.00      A     
ATOM   3620  NE  ARG A 235      -1.088   5.944   0.737  0.00  0.00      A     
ATOM   3621  HE  ARG A 235      -0.123   5.676   0.801  0.00  0.00      A     
ATOM   3622  CZ  ARG A 235      -1.931   4.974   1.021  0.00  0.00      A     
ATOM   3623  NH1 ARG A 235      -3.208   5.064   0.999  0.00  0.00      A     
ATOM   3624 HH11 ARG A 235      -3.744   4.243   1.241  0.00  0.00      A     
ATOM   3625 HH12 ARG A 235      -3.657   5.896   0.621  0.00  0.00      A     
ATOM   3626  NH2 ARG A 235      -1.522   3.806   1.345  0.00  0.00      A     
ATOM   3627 HH21 ARG A 235      -2.233   3.130   1.575  0.00  0.00      A     
ATOM   3628 HH22 ARG A 235      -0.540   3.558   1.294  0.00  0.00      A     
ATOM   3629  C   ARG A 235      -1.098   8.044  -3.880  0.00  0.00      A     
ATOM   3630  O   ARG A 235       0.079   7.747  -4.058  0.00  0.00      A     
ATOM   3631  N   ARG A 236      -2.119   7.267  -4.272  0.00  0.00      A     
ATOM   3632  HN  ARG A 236      -3.041   7.626  -4.059  0.00  0.00      A     
ATOM   3633  CA  ARG A 236      -1.991   5.839  -4.675  0.00  0.00      A     
ATOM   3634  HA  ARG A 236      -1.149   5.383  -4.148  0.00  0.00      A     
ATOM   3635  CB  ARG A 236      -3.273   5.059  -4.315  0.00  0.00      A     
ATOM   3636  HB1 ARG A 236      -3.115   4.007  -4.566  0.00  0.00      A     
ATOM   3637  HB2 ARG A 236      -4.095   5.421  -4.933  0.00  0.00      A     
ATOM   3638  CG  ARG A 236      -3.743   5.132  -2.859  0.00  0.00      A     
ATOM   3639  HG1 ARG A 236      -3.879   6.170  -2.562  0.00  0.00      A     
ATOM   3640  HG2 ARG A 236      -3.016   4.653  -2.201  0.00  0.00      A     
ATOM   3641  CD  ARG A 236      -5.088   4.400  -2.790  0.00  0.00      A     
ATOM   3642  HD1 ARG A 236      -4.935   3.360  -3.082  0.00  0.00      A     
ATOM   3643  HD2 ARG A 236      -5.779   4.859  -3.502  0.00  0.00      A     
ATOM   3644  NE  ARG A 236      -5.685   4.483  -1.454  0.00  0.00      A     
ATOM   3645  HE  ARG A 236      -5.688   5.379  -0.975  0.00  0.00      A     
ATOM   3646  CZ  ARG A 236      -6.184   3.514  -0.739  0.00  0.00      A     
ATOM   3647  NH1 ARG A 236      -6.195   2.282  -1.077  0.00  0.00      A     
ATOM   3648 HH11 ARG A 236      -6.415   1.634  -0.325  0.00  0.00      A     
ATOM   3649 HH12 ARG A 236      -5.777   1.960  -1.937  0.00  0.00      A     
ATOM   3650  NH2 ARG A 236      -6.703   3.757   0.399  0.00  0.00      A     
ATOM   3651 HH21 ARG A 236      -6.954   2.947   0.969  0.00  0.00      A     
ATOM   3652 HH22 ARG A 236      -6.740   4.728   0.704  0.00  0.00      A     
ATOM   3653  C   ARG A 236      -1.712   5.606  -6.165  0.00  0.00      A     
ATOM   3654  O   ARG A 236      -0.655   5.106  -6.534  0.00  0.00      A     
ATOM   3655  N   ARG A 237      -2.685   5.933  -7.021  0.00  0.00      A     
ATOM   3656  HN  ARG A 237      -3.487   6.404  -6.620  0.00  0.00      A     
ATOM   3657  CA  ARG A 237      -2.748   5.501  -8.435  0.00  0.00      A     
ATOM   3658  HA  ARG A 237      -2.534   4.429  -8.461  0.00  0.00      A     
ATOM   3659  CB  ARG A 237      -4.190   5.705  -8.934  0.00  0.00      A     
ATOM   3660  HB1 ARG A 237      -4.349   6.751  -9.202  0.00  0.00      A     
ATOM   3661  HB2 ARG A 237      -4.871   5.460  -8.116  0.00  0.00      A     
ATOM   3662  CG  ARG A 237      -4.543   4.792 -10.119  0.00  0.00      A     
ATOM   3663  HG1 ARG A 237      -4.147   3.794  -9.937  0.00  0.00      A     
ATOM   3664  HG2 ARG A 237      -4.090   5.186 -11.027  0.00  0.00      A     
ATOM   3665  CD  ARG A 237      -6.060   4.661 -10.320  0.00  0.00      A     
ATOM   3666  HD1 ARG A 237      -6.514   4.312  -9.390  0.00  0.00      A     
ATOM   3667  HD2 ARG A 237      -6.245   3.915 -11.095  0.00  0.00      A     
ATOM   3668  NE  ARG A 237      -6.656   5.940 -10.733  0.00  0.00      A     
ATOM   3669  HE  ARG A 237      -6.040   6.663 -11.077  0.00  0.00      A     
ATOM   3670  CZ  ARG A 237      -7.911   6.296 -10.763  0.00  0.00      A     
ATOM   3671  NH1 ARG A 237      -8.898   5.589 -10.351  0.00  0.00      A     
ATOM   3672 HH11 ARG A 237      -9.829   6.010 -10.417  0.00  0.00      A     
ATOM   3673 HH12 ARG A 237      -8.757   4.671 -10.006  0.00  0.00      A     
ATOM   3674  NH2 ARG A 237      -8.212   7.436 -11.239  0.00  0.00      A     
ATOM   3675 HH21 ARG A 237      -9.207   7.591 -11.396  0.00  0.00      A     
ATOM   3676 HH22 ARG A 237      -7.498   8.021 -11.623  0.00  0.00      A     
ATOM   3677  C   ARG A 237      -1.672   6.128  -9.336  0.00  0.00      A     
ATOM   3678  O   ARG A 237      -1.278   5.535 -10.332  0.00  0.00      A     
ATOM   3679  N   MET A 238      -1.107   7.264  -8.933  0.00  0.00      A     
ATOM   3680  HN  MET A 238      -1.547   7.727  -8.149  0.00  0.00      A     
ATOM   3681  CA  MET A 238       0.095   7.880  -9.518  0.00  0.00      A     
ATOM   3682  HA  MET A 238      -0.115   8.092 -10.559  0.00  0.00      A     
ATOM   3683  CB  MET A 238       0.355   9.222  -8.803  0.00  0.00      A     
ATOM   3684  HB1 MET A 238       0.602   9.043  -7.755  0.00  0.00      A     
ATOM   3685  HB2 MET A 238      -0.555   9.822  -8.845  0.00  0.00      A     
ATOM   3686  CG  MET A 238       1.480  10.035  -9.452  0.00  0.00      A     
ATOM   3687  HG1 MET A 238       1.276  10.100 -10.519  0.00  0.00      A     
ATOM   3688  HG2 MET A 238       2.419   9.505  -9.307  0.00  0.00      A     
ATOM   3689  SD  MET A 238       1.665  11.723  -8.807  0.00  0.00      A     
ATOM   3690  CE  MET A 238       2.835  12.436  -9.996  0.00  0.00      A     
ATOM   3691  HE1 MET A 238       2.521  12.209 -11.011  0.00  0.00      A     
ATOM   3692  HE2 MET A 238       3.831  12.027  -9.836  0.00  0.00      A     
ATOM   3693  HE3 MET A 238       2.862  13.516  -9.878  0.00  0.00      A     
ATOM   3694  C   MET A 238       1.336   6.964  -9.479  0.00  0.00      A     
ATOM   3695  O   MET A 238       2.118   6.909 -10.428  0.00  0.00      A     
ATOM   3696  N   MET A 239       1.501   6.193  -8.400  0.00  0.00      A     
ATOM   3697  HN  MET A 239       0.791   6.219  -7.679  0.00  0.00      A     
ATOM   3698  CA  MET A 239       2.748   5.475  -8.103  0.00  0.00      A     
ATOM   3699  HA  MET A 239       3.573   6.186  -8.159  0.00  0.00      A     
ATOM   3700  CB  MET A 239       2.714   4.945  -6.661  0.00  0.00      A     
ATOM   3701  HB1 MET A 239       3.684   4.521  -6.418  0.00  0.00      A     
ATOM   3702  HB2 MET A 239       1.976   4.145  -6.585  0.00  0.00      A     
ATOM   3703  CG  MET A 239       2.374   6.027  -5.621  0.00  0.00      A     
ATOM   3704  HG1 MET A 239       2.590   5.633  -4.628  0.00  0.00      A     
ATOM   3705  HG2 MET A 239       1.302   6.199  -5.661  0.00  0.00      A     
ATOM   3706  SD  MET A 239       3.158   7.660  -5.789  0.00  0.00      A     
ATOM   3707  CE  MET A 239       4.831   7.284  -5.221  0.00  0.00      A     
ATOM   3708  HE1 MET A 239       5.432   6.937  -6.061  0.00  0.00      A     
ATOM   3709  HE2 MET A 239       4.804   6.522  -4.443  0.00  0.00      A     
ATOM   3710  HE3 MET A 239       5.279   8.186  -4.812  0.00  0.00      A     
ATOM   3711  C   MET A 239       3.095   4.360  -9.105  0.00  0.00      A     
ATOM   3712  O   MET A 239       4.261   4.192  -9.433  0.00  0.00      A     
ATOM   3713  N   MET A 240       2.109   3.659  -9.687  0.00  0.00      A     
ATOM   3714  HN  MET A 240       1.165   3.881  -9.405  0.00  0.00      A     
ATOM   3715  CA  MET A 240       2.311   2.585 -10.698  0.00  0.00      A     
ATOM   3716  HA  MET A 240       2.947   1.832 -10.235  0.00  0.00      A     
ATOM   3717  CB  MET A 240       0.968   1.891 -10.991  0.00  0.00      A     
ATOM   3718  HB1 MET A 240       0.518   1.603 -10.040  0.00  0.00      A     
ATOM   3719  HB2 MET A 240       1.146   0.979 -11.563  0.00  0.00      A     
ATOM   3720  CG  MET A 240      -0.026   2.766 -11.761  0.00  0.00      A     
ATOM   3721  HG1 MET A 240       0.259   2.785 -12.813  0.00  0.00      A     
ATOM   3722  HG2 MET A 240       0.034   3.783 -11.382  0.00  0.00      A     
ATOM   3723  SD  MET A 240      -1.749   2.208 -11.619  0.00  0.00      A     
ATOM   3724  CE  MET A 240      -2.553   3.407 -12.715  0.00  0.00      A     
ATOM   3725  HE1 MET A 240      -2.407   4.411 -12.327  0.00  0.00      A     
ATOM   3726  HE2 MET A 240      -3.621   3.203 -12.770  0.00  0.00      A     
ATOM   3727  HE3 MET A 240      -2.120   3.349 -13.711  0.00  0.00      A     
ATOM   3728  C   MET A 240       3.054   2.991 -11.998  0.00  0.00      A     
ATOM   3729  O   MET A 240       3.439   2.129 -12.796  0.00  0.00      A     
ATOM   3730  N   GLN A 241       3.309   4.290 -12.183  0.00  0.00      A     
ATOM   3731  HN  GLN A 241       2.949   4.932 -11.487  0.00  0.00      A     
ATOM   3732  CA  GLN A 241       4.086   4.878 -13.284  0.00  0.00      A     
ATOM   3733  HA  GLN A 241       4.392   4.088 -13.965  0.00  0.00      A     
ATOM   3734  CB  GLN A 241       3.180   5.838 -14.075  0.00  0.00      A     
ATOM   3735  HB1 GLN A 241       3.786   6.368 -14.804  0.00  0.00      A     
ATOM   3736  HB2 GLN A 241       2.731   6.567 -13.400  0.00  0.00      A     
ATOM   3737  CG  GLN A 241       2.082   5.070 -14.827  0.00  0.00      A     
ATOM   3738  HG1 GLN A 241       1.396   4.619 -14.112  0.00  0.00      A     
ATOM   3739  HG2 GLN A 241       2.540   4.264 -15.393  0.00  0.00      A     
ATOM   3740  CD  GLN A 241       1.269   5.913 -15.804  0.00  0.00      A     
ATOM   3741  OE1 GLN A 241       1.511   7.077 -16.094  0.00  0.00      A     
ATOM   3742  NE2 GLN A 241       0.261   5.346 -16.410  0.00  0.00      A     
ATOM   3743 HE21 GLN A 241      -0.280   5.913 -17.023  0.00  0.00      A     
ATOM   3744 HE22 GLN A 241       0.037   4.376 -16.206  0.00  0.00      A     
ATOM   3745  C   GLN A 241       5.416   5.541 -12.852  0.00  0.00      A     
ATOM   3746  O   GLN A 241       6.099   6.124 -13.691  0.00  0.00      A     
ATOM   3747  N   SER A 242       5.828   5.401 -11.584  0.00  0.00      A     
ATOM   3748  HN  SER A 242       5.230   4.900 -10.937  0.00  0.00      A     
ATOM   3749  CA  SER A 242       7.125   5.881 -11.059  0.00  0.00      A     
ATOM   3750  HA  SER A 242       7.072   6.964 -10.984  0.00  0.00      A     
ATOM   3751  CB  SER A 242       7.382   5.324  -9.654  0.00  0.00      A     
ATOM   3752  HB1 SER A 242       8.455   5.199  -9.495  0.00  0.00      A     
ATOM   3753  HB2 SER A 242       6.904   4.353  -9.552  0.00  0.00      A     
ATOM   3754  OG  SER A 242       6.877   6.207  -8.667  0.00  0.00      A     
ATOM   3755  HG1 SER A 242       7.650   6.739  -8.373  0.00  0.00      A     
ATOM   3756  C   SER A 242       8.315   5.541 -11.967  0.00  0.00      A     
ATOM   3757  O   SER A 242       8.566   4.371 -12.244  0.00  0.00      A     
ATOM   3758  N   GLY A 243       8.998   6.581 -12.459  0.00  0.00      A     
ATOM   3759  HN  GLY A 243       8.691   7.484 -12.116  0.00  0.00      A     
ATOM   3760  CA  GLY A 243      10.143   6.592 -13.394  0.00  0.00      A     
ATOM   3761  HA1 GLY A 243      11.062   6.383 -12.855  0.00  0.00      A     
ATOM   3762  HA2 GLY A 243      10.237   7.606 -13.782  0.00  0.00      A     
ATOM   3763  C   GLY A 243      10.072   5.671 -14.623  0.00  0.00      A     
ATOM   3764  O   GLY A 243      11.114   5.315 -15.182  0.00  0.00      A     
ATOM   3765  N   ARG A 244       8.854   5.303 -15.041  0.00  0.00      A     
ATOM   3766  HN  ARG A 244       8.083   5.648 -14.477  0.00  0.00      A     
ATOM   3767  CA  ARG A 244       8.503   4.546 -16.260  0.00  0.00      A     
ATOM   3768  HA  ARG A 244       9.119   3.646 -16.303  0.00  0.00      A     
ATOM   3769  CB  ARG A 244       7.021   4.160 -16.091  0.00  0.00      A     
ATOM   3770  HB1 ARG A 244       6.444   5.078 -15.997  0.00  0.00      A     
ATOM   3771  HB2 ARG A 244       6.921   3.607 -15.154  0.00  0.00      A     
ATOM   3772  CG  ARG A 244       6.390   3.326 -17.214  0.00  0.00      A     
ATOM   3773  HG1 ARG A 244       6.919   2.378 -17.321  0.00  0.00      A     
ATOM   3774  HG2 ARG A 244       6.452   3.878 -18.151  0.00  0.00      A     
ATOM   3775  CD  ARG A 244       4.905   3.071 -16.925  0.00  0.00      A     
ATOM   3776  HD1 ARG A 244       4.442   2.703 -17.839  0.00  0.00      A     
ATOM   3777  HD2 ARG A 244       4.422   4.020 -16.687  0.00  0.00      A     
ATOM   3778  NE  ARG A 244       4.681   2.102 -15.827  0.00  0.00      A     
ATOM   3779  HE  ARG A 244       4.511   2.444 -14.899  0.00  0.00      A     
ATOM   3780  CZ  ARG A 244       4.597   0.802 -15.939  0.00  0.00      A     
ATOM   3781  NH1 ARG A 244       4.652   0.168 -17.047  0.00  0.00      A     
ATOM   3782 HH11 ARG A 244       4.422  -0.818 -17.015  0.00  0.00      A     
ATOM   3783 HH12 ARG A 244       4.434   0.668 -17.905  0.00  0.00      A     
ATOM   3784  NH2 ARG A 244       4.452   0.060 -14.905  0.00  0.00      A     
ATOM   3785 HH21 ARG A 244       4.533  -0.942 -15.053  0.00  0.00      A     
ATOM   3786 HH22 ARG A 244       4.262   0.493 -14.020  0.00  0.00      A     
ATOM   3787  C   ARG A 244       8.754   5.361 -17.544  0.00  0.00      A     
ATOM   3788  O   ARG A 244       8.725   6.589 -17.528  0.00  0.00      A     
ATOM   3789  N   LYS A 245       8.976   4.682 -18.678  0.00  0.00      A     
ATOM   3790  HN  LYS A 245       9.021   3.680 -18.597  0.00  0.00      A     
ATOM   3791  CA  LYS A 245       9.243   5.311 -19.996  0.00  0.00      A     
ATOM   3792  HA  LYS A 245      10.180   5.861 -19.918  0.00  0.00      A     
ATOM   3793  CB  LYS A 245       9.406   4.244 -21.091  0.00  0.00      A     
ATOM   3794  HB1 LYS A 245       9.459   4.751 -22.056  0.00  0.00      A     
ATOM   3795  HB2 LYS A 245       8.535   3.586 -21.104  0.00  0.00      A     
ATOM   3796  CG  LYS A 245      10.684   3.411 -20.915  0.00  0.00      A     
ATOM   3797  HG1 LYS A 245      10.561   2.722 -20.078  0.00  0.00      A     
ATOM   3798  HG2 LYS A 245      11.525   4.075 -20.709  0.00  0.00      A     
ATOM   3799  CD  LYS A 245      10.979   2.627 -22.199  0.00  0.00      A     
ATOM   3800  HD1 LYS A 245      11.122   3.331 -23.022  0.00  0.00      A     
ATOM   3801  HD2 LYS A 245      10.136   1.974 -22.436  0.00  0.00      A     
ATOM   3802  CE  LYS A 245      12.245   1.788 -22.031  0.00  0.00      A     
ATOM   3803  HE1 LYS A 245      12.060   1.003 -21.290  0.00  0.00      A     
ATOM   3804  HE2 LYS A 245      13.050   2.429 -21.654  0.00  0.00      A     
ATOM   3805  NZ  LYS A 245      12.646   1.188 -23.321  0.00  0.00      A     
ATOM   3806  HZ1 LYS A 245      13.409   0.523 -23.199  0.00  0.00      A     
ATOM   3807  HZ2 LYS A 245      12.910   1.900 -24.000  0.00  0.00      A     
ATOM   3808  HZ3 LYS A 245      11.894   0.651 -23.746  0.00  0.00      A     
ATOM   3809  C   LYS A 245       8.180   6.328 -20.437  0.00  0.00      A     
ATOM   3810  O   LYS A 245       6.983   6.065 -20.314  0.00  0.00      A     
ATOM   3811  N   GLY A 246       8.641   7.416 -21.069  0.00  0.00      A     
ATOM   3812  HN  GLY A 246       9.645   7.507 -21.081  0.00  0.00      A     
ATOM   3813  CA  GLY A 246       7.882   8.537 -21.679  0.00  0.00      A     
ATOM   3814  HA1 GLY A 246       8.593   9.278 -22.045  0.00  0.00      A     
ATOM   3815  HA2 GLY A 246       7.294   9.017 -20.900  0.00  0.00      A     
ATOM   3816  C   GLY A 246       6.926   8.207 -22.845  0.00  0.00      A     
ATOM   3817  O   GLY A 246       6.843   8.957 -23.815  0.00  0.00      A     
ATOM   3818  N   THR A 247       6.257   7.060 -22.765  0.00  0.00      A     
ATOM   3819  HN  THR A 247       6.415   6.546 -21.914  0.00  0.00      A     
ATOM   3820  CA  THR A 247       5.356   6.426 -23.757  0.00  0.00      A     
ATOM   3821  HA  THR A 247       4.768   7.186 -24.269  0.00  0.00      A     
ATOM   3822  CB  THR A 247       6.117   5.589 -24.787  0.00  0.00      A     
ATOM   3823  HB  THR A 247       5.410   4.968 -25.338  0.00  0.00      A     
ATOM   3824  CG2 THR A 247       6.850   6.457 -25.788  0.00  0.00      A     
ATOM   3825 HG21 THR A 247       6.922   5.912 -26.724  0.00  0.00      A     
ATOM   3826 HG22 THR A 247       7.837   6.724 -25.409  0.00  0.00      A     
ATOM   3827 HG23 THR A 247       6.275   7.360 -25.976  0.00  0.00      A     
ATOM   3828  OG1 THR A 247       7.059   4.760 -24.144  0.00  0.00      A     
ATOM   3829  HG1 THR A 247       7.389   4.138 -24.823  0.00  0.00      A     
ATOM   3830  C   THR A 247       4.382   5.419 -23.156  0.00  0.00      A     
ATOM   3831  O   THR A 247       3.311   5.212 -23.719  0.00  0.00      A     
ATOM   3832  N   ASP A 248       4.735   4.804 -22.026  0.00  0.00      A     
ATOM   3833  HN  ASP A 248       5.676   4.948 -21.691  0.00  0.00      A     
ATOM   3834  CA  ASP A 248       3.845   3.944 -21.236  0.00  0.00      A     
ATOM   3835  HA  ASP A 248       2.923   3.783 -21.798  0.00  0.00      A     
ATOM   3836  CB  ASP A 248       4.513   2.577 -21.043  0.00  0.00      A     
ATOM   3837  HB1 ASP A 248       5.335   2.671 -20.331  0.00  0.00      A     
ATOM   3838  HB2 ASP A 248       4.922   2.238 -21.997  0.00  0.00      A     
ATOM   3839  CG  ASP A 248       3.505   1.537 -20.560  0.00  0.00      A     
ATOM   3840  OD1 ASP A 248       2.524   1.265 -21.292  0.00  0.00      A     
ATOM   3841  OD2 ASP A 248       3.673   1.017 -19.439  0.00  0.00      A     
ATOM   3842  C   ASP A 248       3.414   4.602 -19.907  0.00  0.00      A     
ATOM   3843  O   ASP A 248       2.512   4.115 -19.226  0.00  0.00      A     
ATOM   3844  N   ILE A 249       3.989   5.760 -19.565  0.00  0.00      A     
ATOM   3845  HN  ILE A 249       4.791   6.063 -20.101  0.00  0.00      A     
ATOM   3846  CA  ILE A 249       3.252   6.785 -18.812  0.00  0.00      A     
ATOM   3847  HA  ILE A 249       2.820   6.291 -17.949  0.00  0.00      A     
ATOM   3848  CB  ILE A 249       4.166   7.917 -18.287  0.00  0.00      A     
ATOM   3849  HB  ILE A 249       3.549   8.556 -17.655  0.00  0.00      A     
ATOM   3850  CG2 ILE A 249       5.266   7.324 -17.394  0.00  0.00      A     
ATOM   3851 HG21 ILE A 249       5.737   8.107 -16.799  0.00  0.00      A     
ATOM   3852 HG22 ILE A 249       6.028   6.835 -17.998  0.00  0.00      A     
ATOM   3853 HG23 ILE A 249       4.835   6.598 -16.711  0.00  0.00      A     
ATOM   3854  CG1 ILE A 249       4.746   8.808 -19.408  0.00  0.00      A     
ATOM   3855 HG11 ILE A 249       3.929   9.240 -19.984  0.00  0.00      A     
ATOM   3856 HG12 ILE A 249       5.346   8.198 -20.081  0.00  0.00      A     
ATOM   3857  CD  ILE A 249       5.596   9.976 -18.891  0.00  0.00      A     
ATOM   3858  HD1 ILE A 249       5.860  10.627 -19.724  0.00  0.00      A     
ATOM   3859  HD2 ILE A 249       6.515   9.605 -18.435  0.00  0.00      A     
ATOM   3860  HD3 ILE A 249       5.030  10.552 -18.157  0.00  0.00      A     
ATOM   3861  C   ILE A 249       2.090   7.373 -19.635  0.00  0.00      A     
ATOM   3862  O   ILE A 249       2.147   7.459 -20.859  0.00  0.00      A     
ATOM   3863  N   MET A 250       1.055   7.856 -18.949  0.00  0.00      A     
ATOM   3864  HN  MET A 250       1.078   7.708 -17.945  0.00  0.00      A     
ATOM   3865  CA  MET A 250      -0.070   8.624 -19.540  0.00  0.00      A     
ATOM   3866  HA  MET A 250       0.293   9.125 -20.438  0.00  0.00      A     
ATOM   3867  CB  MET A 250      -1.196   7.666 -19.979  0.00  0.00      A     
ATOM   3868  HB1 MET A 250      -0.836   7.057 -20.809  0.00  0.00      A     
ATOM   3869  HB2 MET A 250      -2.046   8.246 -20.340  0.00  0.00      A     
ATOM   3870  CG  MET A 250      -1.654   6.732 -18.853  0.00  0.00      A     
ATOM   3871  HG1 MET A 250      -1.711   7.309 -17.933  0.00  0.00      A     
ATOM   3872  HG2 MET A 250      -0.898   5.958 -18.730  0.00  0.00      A     
ATOM   3873  SD  MET A 250      -3.259   5.920 -19.078  0.00  0.00      A     
ATOM   3874  CE  MET A 250      -2.980   5.011 -20.624  0.00  0.00      A     
ATOM   3875  HE1 MET A 250      -3.845   4.382 -20.836  0.00  0.00      A     
ATOM   3876  HE2 MET A 250      -2.095   4.384 -20.532  0.00  0.00      A     
ATOM   3877  HE3 MET A 250      -2.842   5.714 -21.447  0.00  0.00      A     
ATOM   3878  C   MET A 250      -0.568   9.759 -18.614  0.00  0.00      A     
ATOM   3879  O   MET A 250      -1.695  10.246 -18.729  0.00  0.00      A     
ATOM   3880  N   TYR A 251       0.298  10.140 -17.676  0.00  0.00      A     
ATOM   3881  HN  TYR A 251       1.220   9.735 -17.732  0.00  0.00      A     
ATOM   3882  CA  TYR A 251       0.072  10.998 -16.509  0.00  0.00      A     
ATOM   3883  HA  TYR A 251      -0.686  11.741 -16.727  0.00  0.00      A     
ATOM   3884  CB  TYR A 251      -0.394  10.078 -15.369  0.00  0.00      A     
ATOM   3885  HB1 TYR A 251      -0.415  10.635 -14.439  0.00  0.00      A     
ATOM   3886  HB2 TYR A 251       0.363   9.307 -15.247  0.00  0.00      A     
ATOM   3887  CG  TYR A 251      -1.752   9.405 -15.528  0.00  0.00      A     
ATOM   3888  CD1 TYR A 251      -1.860   8.008 -15.407  0.00  0.00      A     
ATOM   3889  HD1 TYR A 251      -0.972   7.420 -15.222  0.00  0.00      A     
ATOM   3890  CE1 TYR A 251      -3.121   7.383 -15.476  0.00  0.00      A     
ATOM   3891  HE1 TYR A 251      -3.217   6.317 -15.358  0.00  0.00      A     
ATOM   3892  CZ  TYR A 251      -4.290   8.155 -15.617  0.00  0.00      A     
ATOM   3893  OH  TYR A 251      -5.501   7.550 -15.553  0.00  0.00      A     
ATOM   3894  HH  TYR A 251      -6.237   8.181 -15.507  0.00  0.00      A     
ATOM   3895  CE2 TYR A 251      -4.187   9.551 -15.746  0.00  0.00      A     
ATOM   3896  HE2 TYR A 251      -5.086  10.138 -15.850  0.00  0.00      A     
ATOM   3897  CD2 TYR A 251      -2.919  10.171 -15.715  0.00  0.00      A     
ATOM   3898  HD2 TYR A 251      -2.844  11.245 -15.793  0.00  0.00      A     
ATOM   3899  C   TYR A 251       1.394  11.715 -16.130  0.00  0.00      A     
ATOM   3900  O   TYR A 251       2.459  11.141 -16.372  0.00  0.00      A     
ATOM   3901  N   THR A 252       1.369  12.941 -15.579  0.00  0.00      A     
ATOM   3902  HN  THR A 252       0.462  13.347 -15.391  0.00  0.00      A     
ATOM   3903  CA  THR A 252       2.587  13.814 -15.503  0.00  0.00      A     
ATOM   3904  HA  THR A 252       3.453  13.161 -15.407  0.00  0.00      A     
ATOM   3905  CB  THR A 252       2.797  14.628 -16.806  0.00  0.00      A     
ATOM   3906  HB  THR A 252       3.501  15.444 -16.647  0.00  0.00      A     
ATOM   3907  CG2 THR A 252       3.372  13.770 -17.931  0.00  0.00      A     
ATOM   3908 HG21 THR A 252       3.676  14.408 -18.759  0.00  0.00      A     
ATOM   3909 HG22 THR A 252       2.627  13.058 -18.284  0.00  0.00      A     
ATOM   3910 HG23 THR A 252       4.248  13.229 -17.573  0.00  0.00      A     
ATOM   3911  OG1 THR A 252       1.597  15.160 -17.325  0.00  0.00      A     
ATOM   3912  HG1 THR A 252       1.243  15.852 -16.731  0.00  0.00      A     
ATOM   3913  C   THR A 252       2.763  14.784 -14.315  0.00  0.00      A     
ATOM   3914  O   THR A 252       3.731  15.540 -14.311  0.00  0.00      A     
ATOM   3915  N   GLY A 253       1.915  14.801 -13.280  0.00  0.00      A     
ATOM   3916  HN  GLY A 253       1.174  14.110 -13.240  0.00  0.00      A     
ATOM   3917  CA  GLY A 253       2.110  15.714 -12.126  0.00  0.00      A     
ATOM   3918  HA1 GLY A 253       2.342  16.713 -12.498  0.00  0.00      A     
ATOM   3919  HA2 GLY A 253       2.969  15.373 -11.550  0.00  0.00      A     
ATOM   3920  C   GLY A 253       0.922  15.853 -11.164  0.00  0.00      A     
ATOM   3921  O   GLY A 253      -0.125  15.264 -11.389  0.00  0.00      A     
ATOM   3922  N   THR A 254       1.055  16.636 -10.084  0.00  0.00      A     
ATOM   3923  HN  THR A 254       1.948  17.076  -9.915  0.00  0.00      A     
ATOM   3924  CA  THR A 254      -0.013  16.784  -9.053  0.00  0.00      A     
ATOM   3925  HA  THR A 254      -0.341  15.789  -8.753  0.00  0.00      A     
ATOM   3926  CB  THR A 254       0.488  17.482  -7.791  0.00  0.00      A     
ATOM   3927  HB  THR A 254       0.892  18.462  -8.034  0.00  0.00      A     
ATOM   3928  CG2 THR A 254      -0.548  17.599  -6.680  0.00  0.00      A     
ATOM   3929 HG21 THR A 254      -1.325  18.284  -6.995  0.00  0.00      A     
ATOM   3930 HG22 THR A 254      -0.089  18.003  -5.777  0.00  0.00      A     
ATOM   3931 HG23 THR A 254      -0.997  16.630  -6.468  0.00  0.00      A     
ATOM   3932  OG1 THR A 254       1.485  16.683  -7.248  0.00  0.00      A     
ATOM   3933  HG1 THR A 254       1.545  16.960  -6.312  0.00  0.00      A     
ATOM   3934  C   THR A 254      -1.256  17.529  -9.526  0.00  0.00      A     
ATOM   3935  O   THR A 254      -2.353  17.003  -9.378  0.00  0.00      A     
ATOM   3936  N   LEU A 255      -1.110  18.695 -10.163  0.00  0.00      A     
ATOM   3937  HN  LEU A 255      -0.201  19.133 -10.167  0.00  0.00      A     
ATOM   3938  CA  LEU A 255      -2.203  19.365 -10.889  0.00  0.00      A     
ATOM   3939  HA  LEU A 255      -2.964  19.696 -10.187  0.00  0.00      A     
ATOM   3940  CB  LEU A 255      -1.597  20.588 -11.595  0.00  0.00      A     
ATOM   3941  HB1 LEU A 255      -0.788  20.252 -12.247  0.00  0.00      A     
ATOM   3942  HB2 LEU A 255      -1.168  21.259 -10.849  0.00  0.00      A     
ATOM   3943  CG  LEU A 255      -2.612  21.368 -12.445  0.00  0.00      A     
ATOM   3944  HG  LEU A 255      -3.145  20.698 -13.118  0.00  0.00      A     
ATOM   3945  CD1 LEU A 255      -3.620  22.112 -11.581  0.00  0.00      A     
ATOM   3946 HD11 LEU A 255      -4.302  22.657 -12.224  0.00  0.00      A     
ATOM   3947 HD12 LEU A 255      -3.105  22.814 -10.924  0.00  0.00      A     
ATOM   3948 HD13 LEU A 255      -4.200  21.410 -10.985  0.00  0.00      A     
ATOM   3949  CD2 LEU A 255      -1.864  22.379 -13.294  0.00  0.00      A     
ATOM   3950 HD21 LEU A 255      -2.571  22.999 -13.837  0.00  0.00      A     
ATOM   3951 HD22 LEU A 255      -1.234  21.855 -14.013  0.00  0.00      A     
ATOM   3952 HD23 LEU A 255      -1.241  22.998 -12.651  0.00  0.00      A     
ATOM   3953  C   LEU A 255      -2.879  18.417 -11.895  0.00  0.00      A     
ATOM   3954  O   LEU A 255      -4.096  18.269 -11.949  0.00  0.00      A     
ATOM   3955  N   ASP A 256      -2.039  17.714 -12.642  0.00  0.00      A     
ATOM   3956  HN  ASP A 256      -1.061  17.931 -12.539  0.00  0.00      A     
ATOM   3957  CA  ASP A 256      -2.392  16.640 -13.562  0.00  0.00      A     
ATOM   3958  HA  ASP A 256      -3.064  17.069 -14.304  0.00  0.00      A     
ATOM   3959  CB  ASP A 256      -1.066  16.237 -14.246  0.00  0.00      A     
ATOM   3960  HB1 ASP A 256      -0.875  15.184 -14.099  0.00  0.00      A     
ATOM   3961  HB2 ASP A 256      -0.223  16.757 -13.786  0.00  0.00      A     
ATOM   3962  CG  ASP A 256      -1.039  16.543 -15.739  0.00  0.00      A     
ATOM   3963  OD1 ASP A 256      -2.037  16.239 -16.428  0.00  0.00      A     
ATOM   3964  OD2 ASP A 256      -0.012  17.043 -16.250  0.00  0.00      A     
ATOM   3965  C   ASP A 256      -3.169  15.459 -12.900  0.00  0.00      A     
ATOM   3966  O   ASP A 256      -4.060  14.880 -13.529  0.00  0.00      A     
ATOM   3967  N   CYS A 257      -2.919  15.170 -11.614  0.00  0.00      A     
ATOM   3968  HN  CYS A 257      -2.137  15.658 -11.197  0.00  0.00      A     
ATOM   3969  CA  CYS A 257      -3.649  14.237 -10.729  0.00  0.00      A     
ATOM   3970  HA  CYS A 257      -3.948  13.362 -11.300  0.00  0.00      A     
ATOM   3971  CB  CYS A 257      -2.707  13.750  -9.614  0.00  0.00      A     
ATOM   3972  HB1 CYS A 257      -3.272  13.181  -8.878  0.00  0.00      A     
ATOM   3973  HB2 CYS A 257      -2.248  14.595  -9.105  0.00  0.00      A     
ATOM   3974  SG  CYS A 257      -1.431  12.667 -10.296  0.00  0.00      A     
ATOM   3975  HG1 CYS A 257      -0.895  13.608 -11.094  0.00  0.00      A     
ATOM   3976  C   CYS A 257      -4.940  14.803 -10.090  0.00  0.00      A     
ATOM   3977  O   CYS A 257      -5.720  14.029  -9.520  0.00  0.00      A     
ATOM   3978  N   TRP A 258      -5.182  16.118 -10.177  0.00  0.00      A     
ATOM   3979  HN  TRP A 258      -4.452  16.703 -10.569  0.00  0.00      A     
ATOM   3980  CA  TRP A 258      -6.401  16.791  -9.690  0.00  0.00      A     
ATOM   3981  HA  TRP A 258      -6.837  16.194  -8.891  0.00  0.00      A     
ATOM   3982  CB  TRP A 258      -6.053  18.172  -9.094  0.00  0.00      A     
ATOM   3983  HB1 TRP A 258      -6.980  18.714  -8.907  0.00  0.00      A     
ATOM   3984  HB2 TRP A 258      -5.493  18.750  -9.829  0.00  0.00      A     
ATOM   3985  CG  TRP A 258      -5.302  18.167  -7.795  0.00  0.00      A     
ATOM   3986  CD1 TRP A 258      -4.165  18.851  -7.533  0.00  0.00      A     
ATOM   3987  HD1 TRP A 258      -3.651  19.492  -8.235  0.00  0.00      A     
ATOM   3988  NE1 TRP A 258      -3.752  18.599  -6.239  0.00  0.00      A     
ATOM   3989  HE1 TRP A 258      -2.930  19.030  -5.824  0.00  0.00      A     
ATOM   3990  CE2 TRP A 258      -4.601  17.727  -5.600  0.00  0.00      A     
ATOM   3991  CZ2 TRP A 258      -4.592  17.151  -4.322  0.00  0.00      A     
ATOM   3992  HZ2 TRP A 258      -3.771  17.338  -3.648  0.00  0.00      A     
ATOM   3993  CH2 TRP A 258      -5.695  16.381  -3.922  0.00  0.00      A     
ATOM   3994  HH2 TRP A 258      -5.739  15.961  -2.929  0.00  0.00      A     
ATOM   3995  CZ3 TRP A 258      -6.779  16.200  -4.797  0.00  0.00      A     
ATOM   3996  HZ3 TRP A 258      -7.638  15.639  -4.458  0.00  0.00      A     
ATOM   3997  CE3 TRP A 258      -6.749  16.733  -6.099  0.00  0.00      A     
ATOM   3998  HE3 TRP A 258      -7.576  16.573  -6.771  0.00  0.00      A     
ATOM   3999  CD2 TRP A 258      -5.649  17.498  -6.542  0.00  0.00      A     
ATOM   4000  C   TRP A 258      -7.512  16.932 -10.747  0.00  0.00      A     
ATOM   4001  O   TRP A 258      -8.628  17.319 -10.389  0.00  0.00      A     
ATOM   4002  N   ARG A 259      -7.273  16.605 -12.030  0.00  0.00      A     
ATOM   4003  HN  ARG A 259      -6.328  16.320 -12.252  0.00  0.00      A     
ATOM   4004  CA  ARG A 259      -8.240  16.883 -13.130  0.00  0.00      A     
ATOM   4005  HA  ARG A 259      -9.220  17.093 -12.698  0.00  0.00      A     
ATOM   4006  CB  ARG A 259      -7.857  18.196 -13.811  0.00  0.00      A     
ATOM   4007  HB1 ARG A 259      -7.763  18.954 -13.032  0.00  0.00      A     
ATOM   4008  HB2 ARG A 259      -8.674  18.489 -14.467  0.00  0.00      A     
ATOM   4009  CG  ARG A 259      -6.567  18.178 -14.635  0.00  0.00      A     
ATOM   4010  HG1 ARG A 259      -6.670  17.489 -15.472  0.00  0.00      A     
ATOM   4011  HG2 ARG A 259      -5.725  17.886 -14.008  0.00  0.00      A     
ATOM   4012  CD  ARG A 259      -6.355  19.594 -15.167  0.00  0.00      A     
ATOM   4013  HD1 ARG A 259      -6.472  20.289 -14.332  0.00  0.00      A     
ATOM   4014  HD2 ARG A 259      -7.126  19.813 -15.910  0.00  0.00      A     
ATOM   4015  NE  ARG A 259      -5.028  19.781 -15.768  0.00  0.00      A     
ATOM   4016  HE  ARG A 259      -4.569  18.998 -16.216  0.00  0.00      A     
ATOM   4017  CZ  ARG A 259      -4.365  20.905 -15.814  0.00  0.00      A     
ATOM   4018  NH1 ARG A 259      -4.819  22.022 -15.381  0.00  0.00      A     
ATOM   4019 HH11 ARG A 259      -4.279  22.858 -15.513  0.00  0.00      A     
ATOM   4020 HH12 ARG A 259      -5.795  22.074 -15.126  0.00  0.00      A     
ATOM   4021  NH2 ARG A 259      -3.198  20.942 -16.326  0.00  0.00      A     
ATOM   4022 HH21 ARG A 259      -2.704  21.817 -16.399  0.00  0.00      A     
ATOM   4023 HH22 ARG A 259      -2.843  20.084 -16.729  0.00  0.00      A     
ATOM   4024  C   ARG A 259      -8.558  15.773 -14.142  0.00  0.00      A     
ATOM   4025  O   ARG A 259      -9.670  15.765 -14.672  0.00  0.00      A     
ATOM   4026  N   LYS A 260      -7.673  14.796 -14.363  0.00  0.00      A     
ATOM   4027  HN  LYS A 260      -6.821  14.812 -13.817  0.00  0.00      A     
ATOM   4028  CA  LYS A 260      -7.876  13.655 -15.296  0.00  0.00      A     
ATOM   4029  HA  LYS A 260      -8.406  14.043 -16.168  0.00  0.00      A     
ATOM   4030  CB  LYS A 260      -6.508  13.117 -15.768  0.00  0.00      A     
ATOM   4031  HB1 LYS A 260      -6.260  12.197 -15.240  0.00  0.00      A     
ATOM   4032  HB2 LYS A 260      -5.737  13.839 -15.519  0.00  0.00      A     
ATOM   4033  CG  LYS A 260      -6.466  12.864 -17.285  0.00  0.00      A     
ATOM   4034  HG1 LYS A 260      -6.923  13.704 -17.806  0.00  0.00      A     
ATOM   4035  HG2 LYS A 260      -7.020  11.954 -17.519  0.00  0.00      A     
ATOM   4036  CD  LYS A 260      -5.018  12.739 -17.772  0.00  0.00      A     
ATOM   4037  HD1 LYS A 260      -4.510  11.962 -17.209  0.00  0.00      A     
ATOM   4038  HD2 LYS A 260      -4.518  13.692 -17.600  0.00  0.00      A     
ATOM   4039  CE  LYS A 260      -4.942  12.409 -19.262  0.00  0.00      A     
ATOM   4040  HE1 LYS A 260      -5.456  13.196 -19.817  0.00  0.00      A     
ATOM   4041  HE2 LYS A 260      -5.467  11.466 -19.446  0.00  0.00      A     
ATOM   4042  NZ  LYS A 260      -3.534  12.307 -19.712  0.00  0.00      A     
ATOM   4043  HZ1 LYS A 260      -3.000  13.128 -19.443  0.00  0.00      A     
ATOM   4044  HZ2 LYS A 260      -3.487  12.256 -20.727  0.00  0.00      A     
ATOM   4045  HZ3 LYS A 260      -3.079  11.488 -19.318  0.00  0.00      A     
ATOM   4046  C   LYS A 260      -8.777  12.530 -14.760  0.00  0.00      A     
ATOM   4047  O   LYS A 260      -8.950  11.516 -15.436  0.00  0.00      A     
ATOM   4048  N   ILE A 261      -9.372  12.711 -13.578  0.00  0.00      A     
ATOM   4049  HN  ILE A 261      -9.100  13.541 -13.070  0.00  0.00      A     
ATOM   4050  CA  ILE A 261     -10.400  11.834 -12.965  0.00  0.00      A     
ATOM   4051  HA  ILE A 261     -10.436  10.883 -13.498  0.00  0.00      A     
ATOM   4052  CB  ILE A 261     -10.022  11.532 -11.487  0.00  0.00      A     
ATOM   4053  HB  ILE A 261      -9.993  12.469 -10.937  0.00  0.00      A     
ATOM   4054  CG2 ILE A 261     -11.053  10.626 -10.803  0.00  0.00      A     
ATOM   4055 HG21 ILE A 261     -10.793  10.458  -9.760  0.00  0.00      A     
ATOM   4056 HG22 ILE A 261     -11.095   9.674 -11.323  0.00  0.00      A     
ATOM   4057 HG23 ILE A 261     -12.031  11.093 -10.801  0.00  0.00      A     
ATOM   4058  CG1 ILE A 261      -8.624  10.877 -11.412  0.00  0.00      A     
ATOM   4059 HG11 ILE A 261      -7.895  11.579 -11.804  0.00  0.00      A     
ATOM   4060 HG12 ILE A 261      -8.617   9.996 -12.052  0.00  0.00      A     
ATOM   4061  CD  ILE A 261      -8.131  10.477 -10.014  0.00  0.00      A     
ATOM   4062  HD1 ILE A 261      -8.152  11.339  -9.348  0.00  0.00      A     
ATOM   4063  HD2 ILE A 261      -7.108  10.111 -10.093  0.00  0.00      A     
ATOM   4064  HD3 ILE A 261      -8.742   9.678  -9.596  0.00  0.00      A     
ATOM   4065  C   ILE A 261     -11.812  12.451 -13.085  0.00  0.00      A     
ATOM   4066  O   ILE A 261     -12.812  11.736 -13.166  0.00  0.00      A     
ATOM   4067  N   ALA A 262     -11.914  13.782 -13.163  0.00  0.00      A     
ATOM   4068  HN  ALA A 262     -11.070  14.324 -13.022  0.00  0.00      A     
ATOM   4069  CA  ALA A 262     -13.171  14.532 -13.252  0.00  0.00      A     
ATOM   4070  HA  ALA A 262     -13.745  14.359 -12.341  0.00  0.00      A     
ATOM   4071  CB  ALA A 262     -12.812  16.024 -13.310  0.00  0.00      A     
ATOM   4072  HB1 ALA A 262     -12.141  16.295 -12.498  0.00  0.00      A     
ATOM   4073  HB2 ALA A 262     -13.719  16.619 -13.217  0.00  0.00      A     
ATOM   4074  HB3 ALA A 262     -12.325  16.263 -14.256  0.00  0.00      A     
ATOM   4075  C   ALA A 262     -14.076  14.148 -14.445  0.00  0.00      A     
ATOM   4076  O   ALA A 262     -15.275  13.926 -14.261  0.00  0.00      A     
ATOM   4077  N   ARG A 263     -13.512  14.055 -15.661  0.00  0.00      A     
ATOM   4078  HN  ARG A 263     -12.516  14.216 -15.709  0.00  0.00      A     
ATOM   4079  CA  ARG A 263     -14.259  13.919 -16.938  0.00  0.00      A     
ATOM   4080  HA  ARG A 263     -15.111  14.602 -16.912  0.00  0.00      A     
ATOM   4081  CB  ARG A 263     -13.353  14.332 -18.115  0.00  0.00      A     
ATOM   4082  HB1 ARG A 263     -13.891  14.161 -19.048  0.00  0.00      A     
ATOM   4083  HB2 ARG A 263     -12.464  13.700 -18.120  0.00  0.00      A     
ATOM   4084  CG  ARG A 263     -12.924  15.808 -18.078  0.00  0.00      A     
ATOM   4085  HG1 ARG A 263     -12.283  15.976 -17.212  0.00  0.00      A     
ATOM   4086  HG2 ARG A 263     -13.805  16.445 -18.008  0.00  0.00      A     
ATOM   4087  CD  ARG A 263     -12.159  16.162 -19.358  0.00  0.00      A     
ATOM   4088  HD1 ARG A 263     -12.857  16.150 -20.198  0.00  0.00      A     
ATOM   4089  HD2 ARG A 263     -11.419  15.383 -19.534  0.00  0.00      A     
ATOM   4090  NE  ARG A 263     -11.506  17.487 -19.280  0.00  0.00      A     
ATOM   4091  HE  ARG A 263     -11.967  18.232 -18.783  0.00  0.00      A     
ATOM   4092  CZ  ARG A 263     -10.339  17.818 -19.778  0.00  0.00      A     
ATOM   4093  NH1 ARG A 263      -9.556  16.990 -20.359  0.00  0.00      A     
ATOM   4094 HH11 ARG A 263      -8.697  17.337 -20.761  0.00  0.00      A     
ATOM   4095 HH12 ARG A 263      -9.695  16.007 -20.188  0.00  0.00      A     
ATOM   4096  NH2 ARG A 263      -9.899  19.015 -19.688  0.00  0.00      A     
ATOM   4097 HH21 ARG A 263      -8.926  19.198 -19.889  0.00  0.00      A     
ATOM   4098 HH22 ARG A 263     -10.472  19.703 -19.220  0.00  0.00      A     
ATOM   4099  C   ARG A 263     -14.880  12.540 -17.215  0.00  0.00      A     
ATOM   4100  O   ARG A 263     -15.671  12.417 -18.153  0.00  0.00      A     
ATOM   4101  N   ASP A 264     -14.548  11.510 -16.439  0.00  0.00      A     
ATOM   4102  HN  ASP A 264     -13.888  11.683 -15.698  0.00  0.00      A     
ATOM   4103  CA  ASP A 264     -15.056  10.143 -16.656  0.00  0.00      A     
ATOM   4104  HA  ASP A 264     -16.048  10.213 -17.096  0.00  0.00      A     
ATOM   4105  CB  ASP A 264     -14.152   9.469 -17.711  0.00  0.00      A     
ATOM   4106  HB1 ASP A 264     -13.146   9.880 -17.657  0.00  0.00      A     
ATOM   4107  HB2 ASP A 264     -14.536   9.714 -18.703  0.00  0.00      A     
ATOM   4108  CG  ASP A 264     -14.054   7.955 -17.566  0.00  0.00      A     
ATOM   4109  OD1 ASP A 264     -13.126   7.516 -16.845  0.00  0.00      A     
ATOM   4110  OD2 ASP A 264     -14.918   7.264 -18.148  0.00  0.00      A     
ATOM   4111  C   ASP A 264     -15.307   9.288 -15.389  0.00  0.00      A     
ATOM   4112  O   ASP A 264     -16.298   8.562 -15.355  0.00  0.00      A     
ATOM   4113  N   GLU A 265     -14.517   9.380 -14.317  0.00  0.00      A     
ATOM   4114  HN  GLU A 265     -13.664   9.925 -14.379  0.00  0.00      A     
ATOM   4115  CA  GLU A 265     -14.744   8.556 -13.106  0.00  0.00      A     
ATOM   4116  HA  GLU A 265     -14.980   7.546 -13.444  0.00  0.00      A     
ATOM   4117  CB  GLU A 265     -13.439   8.477 -12.289  0.00  0.00      A     
ATOM   4118  HB1 GLU A 265     -13.413   9.302 -11.579  0.00  0.00      A     
ATOM   4119  HB2 GLU A 265     -12.602   8.591 -12.977  0.00  0.00      A     
ATOM   4120  CG  GLU A 265     -13.254   7.147 -11.532  0.00  0.00      A     
ATOM   4121  HG1 GLU A 265     -13.965   7.099 -10.707  0.00  0.00      A     
ATOM   4122  HG2 GLU A 265     -13.474   6.320 -12.212  0.00  0.00      A     
ATOM   4123  CD  GLU A 265     -11.821   6.970 -11.001  0.00  0.00      A     
ATOM   4124  OE1 GLU A 265     -11.610   6.572  -9.831  0.00  0.00      A     
ATOM   4125  OE2 GLU A 265     -10.853   7.184 -11.766  0.00  0.00      A     
ATOM   4126  C   GLU A 265     -15.948   9.004 -12.235  0.00  0.00      A     
ATOM   4127  O   GLU A 265     -16.194   8.429 -11.172  0.00  0.00      A     
ATOM   4128  N   GLY A 266     -16.688  10.051 -12.630  0.00  0.00      A     
ATOM   4129  HN  GLY A 266     -16.472  10.458 -13.536  0.00  0.00      A     
ATOM   4130  CA  GLY A 266     -17.858  10.604 -11.925  0.00  0.00      A     
ATOM   4131  HA1 GLY A 266     -18.298   9.839 -11.284  0.00  0.00      A     
ATOM   4132  HA2 GLY A 266     -18.609  10.885 -12.663  0.00  0.00      A     
ATOM   4133  C   GLY A 266     -17.553  11.852 -11.079  0.00  0.00      A     
ATOM   4134  O   GLY A 266     -16.902  12.800 -11.530  0.00  0.00      A     
ATOM   4135  N   GLY A 267     -17.968  11.823  -9.811  0.00  0.00      A     
ATOM   4136  HN  GLY A 267     -18.550  11.038  -9.544  0.00  0.00      A     
ATOM   4137  CA  GLY A 267     -17.558  12.775  -8.763  0.00  0.00      A     
ATOM   4138  HA1 GLY A 267     -18.363  13.493  -8.604  0.00  0.00      A     
ATOM   4139  HA2 GLY A 267     -16.674  13.316  -9.090  0.00  0.00      A     
ATOM   4140  C   GLY A 267     -17.206  12.156  -7.401  0.00  0.00      A     
ATOM   4141  O   GLY A 267     -16.388  12.723  -6.673  0.00  0.00      A     
ATOM   4142  N   LYS A 268     -17.746  10.975  -7.062  0.00  0.00      A     
ATOM   4143  HN  LYS A 268     -18.404  10.569  -7.720  0.00  0.00      A     
ATOM   4144  CA  LYS A 268     -17.543  10.261  -5.776  0.00  0.00      A     
ATOM   4145  HA  LYS A 268     -17.807  10.960  -4.980  0.00  0.00      A     
ATOM   4146  CB  LYS A 268     -18.566   9.103  -5.720  0.00  0.00      A     
ATOM   4147  HB1 LYS A 268     -18.245   8.289  -6.374  0.00  0.00      A     
ATOM   4148  HB2 LYS A 268     -19.515   9.478  -6.107  0.00  0.00      A     
ATOM   4149  CG  LYS A 268     -18.816   8.560  -4.301  0.00  0.00      A     
ATOM   4150  HG1 LYS A 268     -18.573   9.335  -3.575  0.00  0.00      A     
ATOM   4151  HG2 LYS A 268     -18.152   7.713  -4.128  0.00  0.00      A     
ATOM   4152  CD  LYS A 268     -20.273   8.118  -4.067  0.00  0.00      A     
ATOM   4153  HD1 LYS A 268     -20.515   7.276  -4.717  0.00  0.00      A     
ATOM   4154  HD2 LYS A 268     -20.942   8.949  -4.297  0.00  0.00      A     
ATOM   4155  CE  LYS A 268     -20.460   7.718  -2.597  0.00  0.00      A     
ATOM   4156  HE1 LYS A 268     -20.075   8.527  -1.968  0.00  0.00      A     
ATOM   4157  HE2 LYS A 268     -19.860   6.827  -2.387  0.00  0.00      A     
ATOM   4158  NZ  LYS A 268     -21.881   7.467  -2.243  0.00  0.00      A     
ATOM   4159  HZ1 LYS A 268     -22.279   6.675  -2.742  0.00  0.00      A     
ATOM   4160  HZ2 LYS A 268     -22.478   8.277  -2.412  0.00  0.00      A     
ATOM   4161  HZ3 LYS A 268     -21.942   7.242  -1.251  0.00  0.00      A     
ATOM   4162  C   LYS A 268     -16.086   9.837  -5.458  0.00  0.00      A     
ATOM   4163  O   LYS A 268     -15.804   9.366  -4.356  0.00  0.00      A     
ATOM   4164  N   ALA A 269     -15.140  10.025  -6.383  0.00  0.00      A     
ATOM   4165  HN  ALA A 269     -15.439  10.388  -7.280  0.00  0.00      A     
ATOM   4166  CA  ALA A 269     -13.724   9.662  -6.233  0.00  0.00      A     
ATOM   4167  HA  ALA A 269     -13.674   8.580  -6.133  0.00  0.00      A     
ATOM   4168  CB  ALA A 269     -12.951  10.034  -7.505  0.00  0.00      A     
ATOM   4169  HB1 ALA A 269     -13.270   9.415  -8.342  0.00  0.00      A     
ATOM   4170  HB2 ALA A 269     -11.885   9.859  -7.356  0.00  0.00      A     
ATOM   4171  HB3 ALA A 269     -13.106  11.085  -7.742  0.00  0.00      A     
ATOM   4172  C   ALA A 269     -13.016  10.252  -4.998  0.00  0.00      A     
ATOM   4173  O   ALA A 269     -12.253   9.523  -4.369  0.00  0.00      A     
ATOM   4174  N   PHE A 270     -13.273  11.508  -4.621  0.00  0.00      A     
ATOM   4175  HN  PHE A 270     -13.948  12.042  -5.153  0.00  0.00      A     
ATOM   4176  CA  PHE A 270     -12.594  12.170  -3.494  0.00  0.00      A     
ATOM   4177  HA  PHE A 270     -11.550  11.859  -3.487  0.00  0.00      A     
ATOM   4178  CB  PHE A 270     -12.633  13.696  -3.699  0.00  0.00      A     
ATOM   4179  HB1 PHE A 270     -12.292  14.178  -2.782  0.00  0.00      A     
ATOM   4180  HB2 PHE A 270     -13.667  13.993  -3.859  0.00  0.00      A     
ATOM   4181  CG  PHE A 270     -11.796  14.268  -4.833  0.00  0.00      A     
ATOM   4182  CD1 PHE A 270     -12.359  15.211  -5.713  0.00  0.00      A     
ATOM   4183  HD1 PHE A 270     -13.397  15.498  -5.614  0.00  0.00      A     
ATOM   4184  CE1 PHE A 270     -11.571  15.805  -6.714  0.00  0.00      A     
ATOM   4185  HE1 PHE A 270     -12.005  16.532  -7.383  0.00  0.00      A     
ATOM   4186  CZ  PHE A 270     -10.218  15.459  -6.850  0.00  0.00      A     
ATOM   4187  HZ  PHE A 270      -9.627  15.907  -7.639  0.00  0.00      A     
ATOM   4188  CE2 PHE A 270      -9.649  14.521  -5.973  0.00  0.00      A     
ATOM   4189  HE2 PHE A 270      -8.606  14.247  -6.072  0.00  0.00      A     
ATOM   4190  CD2 PHE A 270     -10.435  13.934  -4.965  0.00  0.00      A     
ATOM   4191  HD2 PHE A 270      -9.983  13.234  -4.283  0.00  0.00      A     
ATOM   4192  C   PHE A 270     -13.131  11.807  -2.091  0.00  0.00      A     
ATOM   4193  O   PHE A 270     -12.376  11.915  -1.130  0.00  0.00      A     
ATOM   4194  N   PHE A 271     -14.383  11.349  -1.945  0.00  0.00      A     
ATOM   4195  HN  PHE A 271     -14.974  11.397  -2.770  0.00  0.00      A     
ATOM   4196  CA  PHE A 271     -15.044  11.197  -0.624  0.00  0.00      A     
ATOM   4197  HA  PHE A 271     -14.280  11.194   0.152  0.00  0.00      A     
ATOM   4198  CB  PHE A 271     -15.932  12.435  -0.372  0.00  0.00      A     
ATOM   4199  HB1 PHE A 271     -16.538  12.262   0.517  0.00  0.00      A     
ATOM   4200  HB2 PHE A 271     -16.627  12.550  -1.203  0.00  0.00      A     
ATOM   4201  CG  PHE A 271     -15.206  13.752  -0.143  0.00  0.00      A     
ATOM   4202  CD1 PHE A 271     -14.857  14.577  -1.228  0.00  0.00      A     
ATOM   4203  HD1 PHE A 271     -15.085  14.261  -2.231  0.00  0.00      A     
ATOM   4204  CE1 PHE A 271     -14.265  15.835  -1.011  0.00  0.00      A     
ATOM   4205  HE1 PHE A 271     -14.003  16.466  -1.851  0.00  0.00      A     
ATOM   4206  CZ  PHE A 271     -14.031  16.280   0.301  0.00  0.00      A     
ATOM   4207  HZ  PHE A 271     -13.581  17.250   0.472  0.00  0.00      A     
ATOM   4208  CE2 PHE A 271     -14.377  15.462   1.390  0.00  0.00      A     
ATOM   4209  HE2 PHE A 271     -14.195  15.804   2.399  0.00  0.00      A     
ATOM   4210  CD2 PHE A 271     -14.960  14.201   1.168  0.00  0.00      A     
ATOM   4211  HD2 PHE A 271     -15.227  13.579   2.010  0.00  0.00      A     
ATOM   4212  C   PHE A 271     -15.853   9.888  -0.403  0.00  0.00      A     
ATOM   4213  O   PHE A 271     -16.618   9.797   0.560  0.00  0.00      A     
ATOM   4214  N   LYS A 272     -15.754   8.884  -1.292  0.00  0.00      A     
ATOM   4215  HN  LYS A 272     -15.158   9.077  -2.087  0.00  0.00      A     
ATOM   4216  CA  LYS A 272     -16.640   7.683  -1.383  0.00  0.00      A     
ATOM   4217  HA  LYS A 272     -17.575   8.035  -1.814  0.00  0.00      A     
ATOM   4218  CB  LYS A 272     -16.053   6.663  -2.382  0.00  0.00      A     
ATOM   4219  HB1 LYS A 272     -15.930   7.155  -3.341  0.00  0.00      A     
ATOM   4220  HB2 LYS A 272     -16.779   5.863  -2.542  0.00  0.00      A     
ATOM   4221  CG  LYS A 272     -14.718   6.026  -1.944  0.00  0.00      A     
ATOM   4222  HG1 LYS A 272     -14.932   5.143  -1.340  0.00  0.00      A     
ATOM   4223  HG2 LYS A 272     -14.161   6.724  -1.322  0.00  0.00      A     
ATOM   4224  CD  LYS A 272     -13.811   5.625  -3.120  0.00  0.00      A     
ATOM   4225  HD1 LYS A 272     -14.354   4.988  -3.821  0.00  0.00      A     
ATOM   4226  HD2 LYS A 272     -12.955   5.077  -2.723  0.00  0.00      A     
ATOM   4227  CE  LYS A 272     -13.324   6.898  -3.820  0.00  0.00      A     
ATOM   4228  HE1 LYS A 272     -13.023   7.611  -3.044  0.00  0.00      A     
ATOM   4229  HE2 LYS A 272     -14.155   7.357  -4.365  0.00  0.00      A     
ATOM   4230  NZ  LYS A 272     -12.175   6.678  -4.733  0.00  0.00      A     
ATOM   4231  HZ1 LYS A 272     -11.438   6.143  -4.292  0.00  0.00      A     
ATOM   4232  HZ2 LYS A 272     -11.794   7.588  -4.983  0.00  0.00      A     
ATOM   4233  HZ3 LYS A 272     -12.456   6.254  -5.620  0.00  0.00      A     
ATOM   4234  C   LYS A 272     -17.104   6.965  -0.098  0.00  0.00      A     
ATOM   4235  O   LYS A 272     -18.266   6.558  -0.059  0.00  0.00      A     
ATOM   4236  N   GLY A 273     -16.235   6.774   0.900  0.00  0.00      A     
ATOM   4237  HN  GLY A 273     -15.321   7.200   0.796  0.00  0.00      A     
ATOM   4238  CA  GLY A 273     -16.536   6.027   2.143  0.00  0.00      A     
ATOM   4239  HA1 GLY A 273     -17.523   5.568   2.080  0.00  0.00      A     
ATOM   4240  HA2 GLY A 273     -16.556   6.733   2.972  0.00  0.00      A     
ATOM   4241  C   GLY A 273     -15.536   4.913   2.508  0.00  0.00      A     
ATOM   4242  O   GLY A 273     -15.945   3.791   2.781  0.00  0.00      A     
ATOM   4243  N   ALA A 274     -14.228   5.175   2.438  0.00  0.00      A     
ATOM   4244  HN  ALA A 274     -13.967   6.117   2.164  0.00  0.00      A     
ATOM   4245  CA  ALA A 274     -13.125   4.206   2.581  0.00  0.00      A     
ATOM   4246  HA  ALA A 274     -13.296   3.429   1.834  0.00  0.00      A     
ATOM   4247  CB  ALA A 274     -11.840   4.937   2.169  0.00  0.00      A     
ATOM   4248  HB1 ALA A 274     -11.631   5.748   2.869  0.00  0.00      A     
ATOM   4249  HB2 ALA A 274     -11.960   5.348   1.166  0.00  0.00      A     
ATOM   4250  HB3 ALA A 274     -11.000   4.242   2.166  0.00  0.00      A     
ATOM   4251  C   ALA A 274     -12.975   3.434   3.933  0.00  0.00      A     
ATOM   4252  O   ALA A 274     -11.941   3.517   4.598  0.00  0.00      A     
ATOM   4253  N   TRP A 275     -13.958   2.605   4.315  0.00  0.00      A     
ATOM   4254  HN  TRP A 275     -14.826   2.649   3.787  0.00  0.00      A     
ATOM   4255  CA  TRP A 275     -13.884   1.639   5.440  0.00  0.00      A     
ATOM   4256  HA  TRP A 275     -13.875   2.179   6.387  0.00  0.00      A     
ATOM   4257  CB  TRP A 275     -15.118   0.721   5.409  0.00  0.00      A     
ATOM   4258  HB1 TRP A 275     -14.952  -0.084   6.127  0.00  0.00      A     
ATOM   4259  HB2 TRP A 275     -15.173   0.255   4.424  0.00  0.00      A     
ATOM   4260  CG  TRP A 275     -16.478   1.267   5.726  0.00  0.00      A     
ATOM   4261  CD1 TRP A 275     -16.808   2.528   6.098  0.00  0.00      A     
ATOM   4262  HD1 TRP A 275     -16.114   3.353   6.201  0.00  0.00      A     
ATOM   4263  NE1 TRP A 275     -18.172   2.591   6.335  0.00  0.00      A     
ATOM   4264  HE1 TRP A 275     -18.681   3.425   6.622  0.00  0.00      A     
ATOM   4265  CE2 TRP A 275     -18.785   1.380   6.129  0.00  0.00      A     
ATOM   4266  CZ2 TRP A 275     -20.114   0.952   6.247  0.00  0.00      A     
ATOM   4267  HZ2 TRP A 275     -20.870   1.645   6.587  0.00  0.00      A     
ATOM   4268  CH2 TRP A 275     -20.432  -0.378   5.926  0.00  0.00      A     
ATOM   4269  HH2 TRP A 275     -21.455  -0.724   5.982  0.00  0.00      A     
ATOM   4270  CZ3 TRP A 275     -19.415  -1.264   5.530  0.00  0.00      A     
ATOM   4271  HZ3 TRP A 275     -19.662  -2.287   5.278  0.00  0.00      A     
ATOM   4272  CE3 TRP A 275     -18.079  -0.826   5.438  0.00  0.00      A     
ATOM   4273  HE3 TRP A 275     -17.310  -1.515   5.123  0.00  0.00      A     
ATOM   4274  CD2 TRP A 275     -17.730   0.512   5.727  0.00  0.00      A     
ATOM   4275  C   TRP A 275     -12.645   0.714   5.446  0.00  0.00      A     
ATOM   4276  O   TRP A 275     -12.242   0.214   6.499  0.00  0.00      A     
ATOM   4277  N   SER A 276     -12.040   0.462   4.278  0.00  0.00      A     
ATOM   4278  HN  SER A 276     -12.441   0.883   3.452  0.00  0.00      A     
ATOM   4279  CA  SER A 276     -10.990  -0.554   4.049  0.00  0.00      A     
ATOM   4280  HA  SER A 276     -11.462  -1.529   4.110  0.00  0.00      A     
ATOM   4281  CB  SER A 276     -10.401  -0.430   2.650  0.00  0.00      A     
ATOM   4282  HB1 SER A 276      -9.704  -1.255   2.499  0.00  0.00      A     
ATOM   4283  HB2 SER A 276      -9.861   0.514   2.552  0.00  0.00      A     
ATOM   4284  OG  SER A 276     -11.413  -0.502   1.669  0.00  0.00      A     
ATOM   4285  HG1 SER A 276     -10.937  -0.625   0.821  0.00  0.00      A     
ATOM   4286  C   SER A 276      -9.803  -0.539   5.015  0.00  0.00      A     
ATOM   4287  O   SER A 276      -9.205  -1.581   5.279  0.00  0.00      A     
ATOM   4288  N   ASN A 277      -9.492   0.635   5.567  0.00  0.00      A     
ATOM   4289  HN  ASN A 277     -10.081   1.416   5.313  0.00  0.00      A     
ATOM   4290  CA  ASN A 277      -8.408   0.887   6.515  0.00  0.00      A     
ATOM   4291  HA  ASN A 277      -7.462   0.758   5.991  0.00  0.00      A     
ATOM   4292  CB  ASN A 277      -8.542   2.369   6.909  0.00  0.00      A     
ATOM   4293  HB1 ASN A 277      -9.368   2.495   7.607  0.00  0.00      A     
ATOM   4294  HB2 ASN A 277      -8.763   2.961   6.021  0.00  0.00      A     
ATOM   4295  CG  ASN A 277      -7.293   2.936   7.546  0.00  0.00      A     
ATOM   4296  OD1 ASN A 277      -6.812   2.476   8.558  0.00  0.00      A     
ATOM   4297  ND2 ASN A 277      -6.745   3.984   6.993  0.00  0.00      A     
ATOM   4298 HD21 ASN A 277      -5.992   4.399   7.513  0.00  0.00      A     
ATOM   4299 HD22 ASN A 277      -7.139   4.394   6.171  0.00  0.00      A     
ATOM   4300  C   ASN A 277      -8.372  -0.097   7.713  0.00  0.00      A     
ATOM   4301  O   ASN A 277      -7.309  -0.639   8.013  0.00  0.00      A     
ATOM   4302  N   VAL A 278      -9.527  -0.425   8.316  0.00  0.00      A     
ATOM   4303  HN  VAL A 278     -10.370   0.035   7.994  0.00  0.00      A     
ATOM   4304  CA  VAL A 278      -9.646  -1.487   9.355  0.00  0.00      A     
ATOM   4305  HA  VAL A 278      -8.687  -1.587   9.862  0.00  0.00      A     
ATOM   4306  CB  VAL A 278     -10.683  -1.161  10.448  0.00  0.00      A     
ATOM   4307  HB  VAL A 278     -10.763  -2.022  11.113  0.00  0.00      A     
ATOM   4308  CG1 VAL A 278     -10.229   0.028  11.297  0.00  0.00      A     
ATOM   4309 HG11 VAL A 278     -10.938   0.196  12.107  0.00  0.00      A     
ATOM   4310 HG12 VAL A 278     -10.168   0.923  10.683  0.00  0.00      A     
ATOM   4311 HG13 VAL A 278      -9.250  -0.181  11.726  0.00  0.00      A     
ATOM   4312  CG2 VAL A 278     -12.081  -0.858   9.896  0.00  0.00      A     
ATOM   4313 HG21 VAL A 278     -12.767  -0.683  10.725  0.00  0.00      A     
ATOM   4314 HG22 VAL A 278     -12.456  -1.704   9.321  0.00  0.00      A     
ATOM   4315 HG23 VAL A 278     -12.063   0.031   9.267  0.00  0.00      A     
ATOM   4316  C   VAL A 278      -9.955  -2.878   8.794  0.00  0.00      A     
ATOM   4317  O   VAL A 278      -9.536  -3.882   9.366  0.00  0.00      A     
ATOM   4318  N   LEU A 279     -10.609  -2.964   7.628  0.00  0.00      A     
ATOM   4319  HN  LEU A 279     -10.915  -2.100   7.203  0.00  0.00      A     
ATOM   4320  CA  LEU A 279     -10.858  -4.229   6.913  0.00  0.00      A     
ATOM   4321  HA  LEU A 279     -11.392  -4.886   7.602  0.00  0.00      A     
ATOM   4322  CB  LEU A 279     -11.766  -3.941   5.702  0.00  0.00      A     
ATOM   4323  HB1 LEU A 279     -11.176  -3.384   4.981  0.00  0.00      A     
ATOM   4324  HB2 LEU A 279     -12.596  -3.312   6.029  0.00  0.00      A     
ATOM   4325  CG  LEU A 279     -12.348  -5.166   4.971  0.00  0.00      A     
ATOM   4326  HG  LEU A 279     -11.537  -5.762   4.555  0.00  0.00      A     
ATOM   4327  CD1 LEU A 279     -13.206  -6.050   5.872  0.00  0.00      A     
ATOM   4328 HD11 LEU A 279     -13.657  -6.848   5.281  0.00  0.00      A     
ATOM   4329 HD12 LEU A 279     -13.996  -5.459   6.335  0.00  0.00      A     
ATOM   4330 HD13 LEU A 279     -12.590  -6.508   6.644  0.00  0.00      A     
ATOM   4331  CD2 LEU A 279     -13.216  -4.693   3.809  0.00  0.00      A     
ATOM   4332 HD21 LEU A 279     -12.634  -4.069   3.132  0.00  0.00      A     
ATOM   4333 HD22 LEU A 279     -14.064  -4.119   4.186  0.00  0.00      A     
ATOM   4334 HD23 LEU A 279     -13.591  -5.555   3.257  0.00  0.00      A     
ATOM   4335  C   LEU A 279      -9.566  -4.974   6.508  0.00  0.00      A     
ATOM   4336  O   LEU A 279      -9.614  -6.171   6.227  0.00  0.00      A     
ATOM   4337  N   ARG A 280      -8.402  -4.301   6.516  0.00  0.00      A     
ATOM   4338  HN  ARG A 280      -8.468  -3.298   6.656  0.00  0.00      A     
ATOM   4339  CA  ARG A 280      -7.050  -4.911   6.497  0.00  0.00      A     
ATOM   4340  HA  ARG A 280      -6.818  -5.257   5.493  0.00  0.00      A     
ATOM   4341  CB  ARG A 280      -6.016  -3.833   6.861  0.00  0.00      A     
ATOM   4342  HB1 ARG A 280      -6.225  -3.474   7.862  0.00  0.00      A     
ATOM   4343  HB2 ARG A 280      -6.144  -2.986   6.189  0.00  0.00      A     
ATOM   4344  CG  ARG A 280      -4.561  -4.336   6.782  0.00  0.00      A     
ATOM   4345  HG1 ARG A 280      -4.304  -4.513   5.737  0.00  0.00      A     
ATOM   4346  HG2 ARG A 280      -4.458  -5.276   7.323  0.00  0.00      A     
ATOM   4347  CD  ARG A 280      -3.560  -3.351   7.397  0.00  0.00      A     
ATOM   4348  HD1 ARG A 280      -3.769  -3.262   8.463  0.00  0.00      A     
ATOM   4349  HD2 ARG A 280      -3.678  -2.373   6.930  0.00  0.00      A     
ATOM   4350  NE  ARG A 280      -2.187  -3.845   7.225  0.00  0.00      A     
ATOM   4351  HE  ARG A 280      -2.047  -4.846   7.107  0.00  0.00      A     
ATOM   4352  CZ  ARG A 280      -1.058  -3.194   7.188  0.00  0.00      A     
ATOM   4353  NH1 ARG A 280      -0.912  -1.938   7.396  0.00  0.00      A     
ATOM   4354 HH11 ARG A 280       0.022  -1.587   7.438  0.00  0.00      A     
ATOM   4355 HH12 ARG A 280      -1.694  -1.429   7.795  0.00  0.00      A     
ATOM   4356  NH2 ARG A 280       0.008  -3.842   6.930  0.00  0.00      A     
ATOM   4357 HH21 ARG A 280       0.903  -3.378   6.930  0.00  0.00      A     
ATOM   4358 HH22 ARG A 280      -0.080  -4.855   6.938  0.00  0.00      A     
ATOM   4359  C   ARG A 280      -6.919  -6.145   7.402  0.00  0.00      A     
ATOM   4360  O   ARG A 280      -6.315  -7.128   6.979  0.00  0.00      A     
ATOM   4361  N   GLY A 281      -7.562  -6.140   8.575  0.00  0.00      A     
ATOM   4362  HN  GLY A 281      -7.993  -5.263   8.850  0.00  0.00      A     
ATOM   4363  CA  GLY A 281      -7.618  -7.255   9.539  0.00  0.00      A     
ATOM   4364  HA1 GLY A 281      -8.366  -7.020  10.296  0.00  0.00      A     
ATOM   4365  HA2 GLY A 281      -6.651  -7.330  10.031  0.00  0.00      A     
ATOM   4366  C   GLY A 281      -7.964  -8.637   8.958  0.00  0.00      A     
ATOM   4367  O   GLY A 281      -7.470  -9.652   9.453  0.00  0.00      A     
ATOM   4368  N   MET A 282      -8.723  -8.673   7.853  0.00  0.00      A     
ATOM   4369  HN  MET A 282      -9.076  -7.786   7.511  0.00  0.00      A     
ATOM   4370  CA  MET A 282      -8.959  -9.858   7.005  0.00  0.00      A     
ATOM   4371  HA  MET A 282      -9.631 -10.537   7.529  0.00  0.00      A     
ATOM   4372  CB  MET A 282      -9.665  -9.392   5.721  0.00  0.00      A     
ATOM   4373  HB1 MET A 282      -9.040  -8.653   5.220  0.00  0.00      A     
ATOM   4374  HB2 MET A 282     -10.610  -8.918   5.991  0.00  0.00      A     
ATOM   4375  CG  MET A 282      -9.952 -10.523   4.728  0.00  0.00      A     
ATOM   4376  HG1 MET A 282     -10.535 -11.300   5.224  0.00  0.00      A     
ATOM   4377  HG2 MET A 282      -9.008 -10.958   4.398  0.00  0.00      A     
ATOM   4378  SD  MET A 282     -10.850  -9.963   3.261  0.00  0.00      A     
ATOM   4379  CE  MET A 282     -10.702 -11.459   2.246  0.00  0.00      A     
ATOM   4380  HE1 MET A 282     -11.162 -12.301   2.763  0.00  0.00      A     
ATOM   4381  HE2 MET A 282      -9.648 -11.677   2.067  0.00  0.00      A     
ATOM   4382  HE3 MET A 282     -11.205 -11.304   1.292  0.00  0.00      A     
ATOM   4383  C   MET A 282      -7.688 -10.660   6.659  0.00  0.00      A     
ATOM   4384  O   MET A 282      -7.748 -11.881   6.559  0.00  0.00      A     
ATOM   4385  N   GLY A 283      -6.534  -9.998   6.535  0.00  0.00      A     
ATOM   4386  HN  GLY A 283      -6.546  -8.992   6.667  0.00  0.00      A     
ATOM   4387  CA  GLY A 283      -5.263 -10.623   6.150  0.00  0.00      A     
ATOM   4388  HA1 GLY A 283      -4.605  -9.860   5.734  0.00  0.00      A     
ATOM   4389  HA2 GLY A 283      -5.474 -11.357   5.373  0.00  0.00      A     
ATOM   4390  C   GLY A 283      -4.483 -11.351   7.257  0.00  0.00      A     
ATOM   4391  O   GLY A 283      -3.331 -11.714   7.035  0.00  0.00      A     
ATOM   4392  N   GLY A 284      -5.070 -11.550   8.445  0.00  0.00      A     
ATOM   4393  HN  GLY A 284      -6.031 -11.247   8.533  0.00  0.00      A     
ATOM   4394  CA  GLY A 284      -4.477 -12.375   9.517  0.00  0.00      A     
ATOM   4395  HA1 GLY A 284      -3.419 -12.546   9.312  0.00  0.00      A     
ATOM   4396  HA2 GLY A 284      -4.971 -13.346   9.507  0.00  0.00      A     
ATOM   4397  C   GLY A 284      -4.564 -11.838  10.952  0.00  0.00      A     
ATOM   4398  O   GLY A 284      -3.960 -12.428  11.850  0.00  0.00      A     
ATOM   4399  N   ALA A 285      -5.296 -10.750  11.222  0.00  0.00      A     
ATOM   4400  HN  ALA A 285      -5.804 -10.302  10.468  0.00  0.00      A     
ATOM   4401  CA  ALA A 285      -5.385 -10.159  12.570  0.00  0.00      A     
ATOM   4402  HA  ALA A 285      -4.371  -9.924  12.888  0.00  0.00      A     
ATOM   4403  CB  ALA A 285      -6.152  -8.837  12.474  0.00  0.00      A     
ATOM   4404  HB1 ALA A 285      -5.627  -8.163  11.797  0.00  0.00      A     
ATOM   4405  HB2 ALA A 285      -6.200  -8.367  13.458  0.00  0.00      A     
ATOM   4406  HB3 ALA A 285      -7.166  -9.013  12.114  0.00  0.00      A     
ATOM   4407  C   ALA A 285      -5.979 -11.092  13.659  0.00  0.00      A     
ATOM   4408  O   ALA A 285      -5.786 -10.869  14.852  0.00  0.00      A     
ATOM   4409  N   PHE A 286      -6.670 -12.160  13.255  0.00  0.00      A     
ATOM   4410  HN  PHE A 286      -6.834 -12.232  12.261  0.00  0.00      A     
ATOM   4411  CA  PHE A 286      -7.200 -13.262  14.082  0.00  0.00      A     
ATOM   4412  HA  PHE A 286      -7.452 -12.888  15.074  0.00  0.00      A     
ATOM   4413  CB  PHE A 286      -8.506 -13.746  13.420  0.00  0.00      A     
ATOM   4414  HB1 PHE A 286      -9.294 -13.033  13.664  0.00  0.00      A     
ATOM   4415  HB2 PHE A 286      -8.810 -14.703  13.844  0.00  0.00      A     
ATOM   4416  CG  PHE A 286      -8.422 -13.860  11.908  0.00  0.00      A     
ATOM   4417  CD1 PHE A 286      -8.919 -12.822  11.098  0.00  0.00      A     
ATOM   4418  HD1 PHE A 286      -9.435 -11.984  11.547  0.00  0.00      A     
ATOM   4419  CE1 PHE A 286      -8.721 -12.859   9.709  0.00  0.00      A     
ATOM   4420  HE1 PHE A 286      -9.084 -12.052   9.090  0.00  0.00      A     
ATOM   4421  CZ  PHE A 286      -8.030 -13.932   9.125  0.00  0.00      A     
ATOM   4422  HZ  PHE A 286      -7.863 -13.941   8.059  0.00  0.00      A     
ATOM   4423  CE2 PHE A 286      -7.553 -14.983   9.925  0.00  0.00      A     
ATOM   4424  HE2 PHE A 286      -7.022 -15.813   9.475  0.00  0.00      A     
ATOM   4425  CD2 PHE A 286      -7.751 -14.944  11.316  0.00  0.00      A     
ATOM   4426  HD2 PHE A 286      -7.373 -15.740  11.937  0.00  0.00      A     
ATOM   4427  C   PHE A 286      -6.209 -14.430  14.328  0.00  0.00      A     
ATOM   4428  O   PHE A 286      -6.593 -15.442  14.916  0.00  0.00      A     
ATOM   4429  N   VAL A 287      -4.947 -14.313  13.882  0.00  0.00      A     
ATOM   4430  HN  VAL A 287      -4.727 -13.485  13.343  0.00  0.00      A     
ATOM   4431  CA  VAL A 287      -3.881 -15.337  14.076  0.00  0.00      A     
ATOM   4432  HA  VAL A 287      -4.080 -15.866  15.008  0.00  0.00      A     
ATOM   4433  CB  VAL A 287      -3.854 -16.397  12.947  0.00  0.00      A     
ATOM   4434  HB  VAL A 287      -2.897 -16.918  12.977  0.00  0.00      A     
ATOM   4435  CG1 VAL A 287      -4.925 -17.464  13.151  0.00  0.00      A     
ATOM   4436 HG11 VAL A 287      -4.791 -18.250  12.413  0.00  0.00      A     
ATOM   4437 HG12 VAL A 287      -5.917 -17.041  13.029  0.00  0.00      A     
ATOM   4438 HG13 VAL A 287      -4.830 -17.897  14.146  0.00  0.00      A     
ATOM   4439  CG2 VAL A 287      -4.022 -15.825  11.533  0.00  0.00      A     
ATOM   4440 HG21 VAL A 287      -3.281 -15.056  11.345  0.00  0.00      A     
ATOM   4441 HG22 VAL A 287      -5.012 -15.394  11.412  0.00  0.00      A     
ATOM   4442 HG23 VAL A 287      -3.896 -16.622  10.800  0.00  0.00      A     
ATOM   4443  C   VAL A 287      -2.438 -14.831  14.226  0.00  0.00      A     
ATOM   4444  O   VAL A 287      -1.641 -15.532  14.841  0.00  0.00      A     
ATOM   4445  N   LEU A 288      -2.059 -13.663  13.684  0.00  0.00      A     
ATOM   4446  HN  LEU A 288      -2.761 -13.152  13.162  0.00  0.00      A     
ATOM   4447  CA  LEU A 288      -0.641 -13.397  13.342  0.00  0.00      A     
ATOM   4448  HA  LEU A 288      -0.019 -14.107  13.887  0.00  0.00      A     
ATOM   4449  CB  LEU A 288      -0.487 -13.682  11.827  0.00  0.00      A     
ATOM   4450  HB1 LEU A 288      -0.699 -12.760  11.284  0.00  0.00      A     
ATOM   4451  HB2 LEU A 288      -1.223 -14.417  11.513  0.00  0.00      A     
ATOM   4452  CG  LEU A 288       0.883 -14.233  11.395  0.00  0.00      A     
ATOM   4453  HG  LEU A 288       1.683 -13.612  11.791  0.00  0.00      A     
ATOM   4454  CD1 LEU A 288       1.092 -15.678  11.848  0.00  0.00      A     
ATOM   4455 HD11 LEU A 288       2.078 -16.021  11.539  0.00  0.00      A     
ATOM   4456 HD12 LEU A 288       0.341 -16.329  11.401  0.00  0.00      A     
ATOM   4457 HD13 LEU A 288       1.017 -15.759  12.930  0.00  0.00      A     
ATOM   4458  CD2 LEU A 288       0.974 -14.229   9.870  0.00  0.00      A     
ATOM   4459 HD21 LEU A 288       2.000 -14.439   9.576  0.00  0.00      A     
ATOM   4460 HD22 LEU A 288       0.668 -13.262   9.481  0.00  0.00      A     
ATOM   4461 HD23 LEU A 288       0.319 -14.996   9.456  0.00  0.00      A     
ATOM   4462  C   LEU A 288      -0.071 -12.013  13.744  0.00  0.00      A     
ATOM   4463  O   LEU A 288       0.996 -11.632  13.277  0.00  0.00      A     
ATOM   4464  N   VAL A 289      -0.750 -11.236  14.595  0.00  0.00      A     
ATOM   4465  HN  VAL A 289      -1.624 -11.594  14.950  0.00  0.00      A     
ATOM   4466  CA  VAL A 289      -0.370  -9.825  14.896  0.00  0.00      A     
ATOM   4467  HA  VAL A 289      -0.271  -9.308  13.944  0.00  0.00      A     
ATOM   4468  CB  VAL A 289      -1.461  -9.085  15.696  0.00  0.00      A     
ATOM   4469  HB  VAL A 289      -1.133  -8.060  15.860  0.00  0.00      A     
ATOM   4470  CG1 VAL A 289      -2.773  -9.018  14.914  0.00  0.00      A     
ATOM   4471 HG11 VAL A 289      -2.594  -8.575  13.935  0.00  0.00      A     
ATOM   4472 HG12 VAL A 289      -3.491  -8.402  15.455  0.00  0.00      A     
ATOM   4473 HG13 VAL A 289      -3.187 -10.018  14.797  0.00  0.00      A     
ATOM   4474  CG2 VAL A 289      -1.754  -9.720  17.061  0.00  0.00      A     
ATOM   4475 HG21 VAL A 289      -2.533  -9.147  17.565  0.00  0.00      A     
ATOM   4476 HG22 VAL A 289      -0.867  -9.690  17.691  0.00  0.00      A     
ATOM   4477 HG23 VAL A 289      -2.092 -10.749  16.948  0.00  0.00      A     
ATOM   4478  C   VAL A 289       0.974  -9.600  15.610  0.00  0.00      A     
ATOM   4479  O   VAL A 289       1.599  -8.555  15.433  0.00  0.00      A     
ATOM   4480  N   LEU A 290       1.438 -10.547  16.429  0.00  0.00      A     
ATOM   4481  HN  LEU A 290       0.922 -11.412  16.451  0.00  0.00      A     
ATOM   4482  CA  LEU A 290       2.454 -10.341  17.484  0.00  0.00      A     
ATOM   4483  HA  LEU A 290       2.240  -9.373  17.936  0.00  0.00      A     
ATOM   4484  CB  LEU A 290       2.227 -11.437  18.555  0.00  0.00      A     
ATOM   4485  HB1 LEU A 290       2.759 -12.337  18.243  0.00  0.00      A     
ATOM   4486  HB2 LEU A 290       1.166 -11.688  18.600  0.00  0.00      A     
ATOM   4487  CG  LEU A 290       2.670 -11.054  19.983  0.00  0.00      A     
ATOM   4488  HG  LEU A 290       3.684 -10.660  19.976  0.00  0.00      A     
ATOM   4489  CD1 LEU A 290       1.737 -10.014  20.607  0.00  0.00      A     
ATOM   4490 HD11 LEU A 290       1.791  -9.076  20.059  0.00  0.00      A     
ATOM   4491 HD12 LEU A 290       2.043  -9.826  21.636  0.00  0.00      A     
ATOM   4492 HD13 LEU A 290       0.711 -10.380  20.605  0.00  0.00      A     
ATOM   4493  CD2 LEU A 290       2.637 -12.286  20.883  0.00  0.00      A     
ATOM   4494 HD21 LEU A 290       1.628 -12.693  20.932  0.00  0.00      A     
ATOM   4495 HD22 LEU A 290       2.967 -12.017  21.887  0.00  0.00      A     
ATOM   4496 HD23 LEU A 290       3.316 -13.043  20.492  0.00  0.00      A     
ATOM   4497  C   LEU A 290       3.932 -10.255  17.005  0.00  0.00      A     
ATOM   4498  O   LEU A 290       4.844 -10.692  17.709  0.00  0.00      A     
ATOM   4499  N   TYR A 291       4.188  -9.707  15.810  0.00  0.00      A     
ATOM   4500  HN  TYR A 291       3.386  -9.382  15.288  0.00  0.00      A     
ATOM   4501  CA  TYR A 291       5.485  -9.854  15.118  0.00  0.00      A     
ATOM   4502  HA  TYR A 291       6.222 -10.257  15.812  0.00  0.00      A     
ATOM   4503  CB  TYR A 291       5.307 -10.878  13.992  0.00  0.00      A     
ATOM   4504  HB1 TYR A 291       6.206 -10.859  13.381  0.00  0.00      A     
ATOM   4505  HB2 TYR A 291       4.484 -10.558  13.351  0.00  0.00      A     
ATOM   4506  CG  TYR A 291       5.081 -12.316  14.433  0.00  0.00      A     
ATOM   4507  CD1 TYR A 291       3.961 -13.029  13.963  0.00  0.00      A     
ATOM   4508  HD1 TYR A 291       3.248 -12.538  13.319  0.00  0.00      A     
ATOM   4509  CE1 TYR A 291       3.791 -14.386  14.302  0.00  0.00      A     
ATOM   4510  HE1 TYR A 291       2.943 -14.945  13.946  0.00  0.00      A     
ATOM   4511  CZ  TYR A 291       4.747 -15.039  15.104  0.00  0.00      A     
ATOM   4512  OH  TYR A 291       4.598 -16.354  15.407  0.00  0.00      A     
ATOM   4513  HH  TYR A 291       5.320 -16.649  15.964  0.00  0.00      A     
ATOM   4514  CE2 TYR A 291       5.866 -14.328  15.580  0.00  0.00      A     
ATOM   4515  HE2 TYR A 291       6.601 -14.830  16.191  0.00  0.00      A     
ATOM   4516  CD2 TYR A 291       6.031 -12.970  15.242  0.00  0.00      A     
ATOM   4517  HD2 TYR A 291       6.900 -12.435  15.590  0.00  0.00      A     
ATOM   4518  C   TYR A 291       6.159  -8.597  14.532  0.00  0.00      A     
ATOM   4519  O   TYR A 291       7.385  -8.564  14.513  0.00  0.00      A     
ATOM   4520  N   ASP A 292       5.426  -7.588  14.049  0.00  0.00      A     
ATOM   4521  HN  ASP A 292       4.426  -7.671  14.086  0.00  0.00      A     
ATOM   4522  CA  ASP A 292       5.999  -6.507  13.210  0.00  0.00      A     
ATOM   4523  HA  ASP A 292       7.007  -6.281  13.559  0.00  0.00      A     
ATOM   4524  CB  ASP A 292       6.108  -7.090  11.776  0.00  0.00      A     
ATOM   4525  HB1 ASP A 292       5.140  -7.485  11.478  0.00  0.00      A     
ATOM   4526  HB2 ASP A 292       6.783  -7.944  11.797  0.00  0.00      A     
ATOM   4527  CG  ASP A 292       6.596  -6.140  10.678  0.00  0.00      A     
ATOM   4528  OD1 ASP A 292       7.696  -5.564  10.785  0.00  0.00      A     
ATOM   4529  OD2 ASP A 292       5.888  -5.968   9.660  0.00  0.00      A     
ATOM   4530  C   ASP A 292       5.177  -5.183  13.258  0.00  0.00      A     
ATOM   4531  O   ASP A 292       4.032  -5.139  13.715  0.00  0.00      A     
ATOM   4532  N   GLU A 293       5.700  -4.031  12.833  0.00  0.00      A     
ATOM   4533  HN  GLU A 293       5.034  -3.324  12.562  0.00  0.00      A     
ATOM   4534  CA  GLU A 293       7.077  -3.558  13.133  0.00  0.00      A     
ATOM   4535  HA  GLU A 293       7.786  -4.378  13.011  0.00  0.00      A     
ATOM   4536  CB  GLU A 293       7.498  -2.466  12.134  0.00  0.00      A     
ATOM   4537  HB1 GLU A 293       7.522  -2.880  11.127  0.00  0.00      A     
ATOM   4538  HB2 GLU A 293       8.514  -2.153  12.380  0.00  0.00      A     
ATOM   4539  CG  GLU A 293       6.580  -1.239  12.131  0.00  0.00      A     
ATOM   4540  HG1 GLU A 293       6.165  -1.092  13.130  0.00  0.00      A     
ATOM   4541  HG2 GLU A 293       5.745  -1.405  11.446  0.00  0.00      A     
ATOM   4542  CD  GLU A 293       7.358   0.017  11.737  0.00  0.00      A     
ATOM   4543  OE1 GLU A 293       7.775   0.159  10.566  0.00  0.00      A     
ATOM   4544  OE2 GLU A 293       7.571   0.874  12.633  0.00  0.00      A     
ATOM   4545  C   GLU A 293       7.251  -3.055  14.592  0.00  0.00      A     
ATOM   4546  O   GLU A 293       8.332  -2.612  14.975  0.00  0.00      A     
ATOM   4547  N   ILE A 294       6.166  -3.115  15.378  0.00  0.00      A     
ATOM   4548  HN  ILE A 294       5.330  -3.413  14.900  0.00  0.00      A     
ATOM   4549  CA  ILE A 294       6.094  -3.107  16.858  0.00  0.00      A     
ATOM   4550  HA  ILE A 294       6.989  -3.599  17.239  0.00  0.00      A     
ATOM   4551  CB  ILE A 294       6.059  -1.695  17.503  0.00  0.00      A     
ATOM   4552  HB  ILE A 294       5.670  -1.810  18.516  0.00  0.00      A     
ATOM   4553  CG2 ILE A 294       7.482  -1.135  17.666  0.00  0.00      A     
ATOM   4554 HG21 ILE A 294       7.870  -0.804  16.705  0.00  0.00      A     
ATOM   4555 HG22 ILE A 294       8.146  -1.900  18.072  0.00  0.00      A     
ATOM   4556 HG23 ILE A 294       7.481  -0.295  18.358  0.00  0.00      A     
ATOM   4557  CG1 ILE A 294       5.149  -0.702  16.752  0.00  0.00      A     
ATOM   4558 HG11 ILE A 294       4.176  -1.163  16.584  0.00  0.00      A     
ATOM   4559 HG12 ILE A 294       5.590  -0.468  15.782  0.00  0.00      A     
ATOM   4560  CD  ILE A 294       4.928   0.609  17.515  0.00  0.00      A     
ATOM   4561  HD1 ILE A 294       5.869   1.141  17.649  0.00  0.00      A     
ATOM   4562  HD2 ILE A 294       4.263   1.244  16.938  0.00  0.00      A     
ATOM   4563  HD3 ILE A 294       4.478   0.405  18.487  0.00  0.00      A     
ATOM   4564  C   ILE A 294       4.916  -3.990  17.326  0.00  0.00      A     
ATOM   4565  O   ILE A 294       3.893  -3.508  17.816  0.00  0.00      A     
ATOM   4566  N   LYS A 295       5.042  -5.305  17.091  0.00  0.00      A     
ATOM   4567  HN  LYS A 295       5.942  -5.576  16.693  0.00  0.00      A     
ATOM   4568  CA  LYS A 295       4.123  -6.401  17.498  0.00  0.00      A     
ATOM   4569  HA  LYS A 295       4.323  -7.244  16.840  0.00  0.00      A     
ATOM   4570  CB  LYS A 295       4.475  -6.861  18.928  0.00  0.00      A     
ATOM   4571  HB1 LYS A 295       3.737  -7.596  19.254  0.00  0.00      A     
ATOM   4572  HB2 LYS A 295       4.430  -6.008  19.607  0.00  0.00      A     
ATOM   4573  CG  LYS A 295       5.849  -7.529  19.038  0.00  0.00      A     
ATOM   4574  HG1 LYS A 295       6.639  -6.804  18.841  0.00  0.00      A     
ATOM   4575  HG2 LYS A 295       5.904  -8.336  18.310  0.00  0.00      A     
ATOM   4576  CD  LYS A 295       6.022  -8.109  20.445  0.00  0.00      A     
ATOM   4577  HD1 LYS A 295       5.144  -8.706  20.690  0.00  0.00      A     
ATOM   4578  HD2 LYS A 295       6.108  -7.293  21.163  0.00  0.00      A     
ATOM   4579  CE  LYS A 295       7.249  -9.015  20.530  0.00  0.00      A     
ATOM   4580  HE1 LYS A 295       7.125  -9.825  19.806  0.00  0.00      A     
ATOM   4581  HE2 LYS A 295       8.146  -8.451  20.251  0.00  0.00      A     
ATOM   4582  NZ  LYS A 295       7.385  -9.578  21.895  0.00  0.00      A     
ATOM   4583  HZ1 LYS A 295       7.963 -10.413  21.894  0.00  0.00      A     
ATOM   4584  HZ2 LYS A 295       7.772  -8.895  22.544  0.00  0.00      A     
ATOM   4585  HZ3 LYS A 295       6.477  -9.849  22.265  0.00  0.00      A     
ATOM   4586  C   LYS A 295       2.607  -6.152  17.336  0.00  0.00      A     
ATOM   4587  O   LYS A 295       1.834  -6.390  18.269  0.00  0.00      A     
ATOM   4588  N   LYS A 296       2.153  -5.677  16.169  0.00  0.00      A     
ATOM   4589  HN  LYS A 296       2.851  -5.427  15.479  0.00  0.00      A     
ATOM   4590  CA  LYS A 296       0.701  -5.545  15.841  0.00  0.00      A     
ATOM   4591  HA  LYS A 296       0.168  -6.345  16.350  0.00  0.00      A     
ATOM   4592  CB  LYS A 296       0.170  -4.217  16.404  0.00  0.00      A     
ATOM   4593  HB1 LYS A 296       0.395  -4.152  17.470  0.00  0.00      A     
ATOM   4594  HB2 LYS A 296      -0.915  -4.190  16.293  0.00  0.00      A     
ATOM   4595  CG  LYS A 296       0.788  -3.017  15.684  0.00  0.00      A     
ATOM   4596  HG1 LYS A 296       0.650  -3.126  14.611  0.00  0.00      A     
ATOM   4597  HG2 LYS A 296       1.855  -2.962  15.905  0.00  0.00      A     
ATOM   4598  CD  LYS A 296       0.108  -1.726  16.118  0.00  0.00      A     
ATOM   4599  HD1 LYS A 296      -0.944  -1.764  15.842  0.00  0.00      A     
ATOM   4600  HD2 LYS A 296       0.193  -1.612  17.198  0.00  0.00      A     
ATOM   4601  CE  LYS A 296       0.797  -0.570  15.402  0.00  0.00      A     
ATOM   4602  HE1 LYS A 296       0.652  -0.683  14.322  0.00  0.00      A     
ATOM   4603  HE2 LYS A 296       1.872  -0.626  15.606  0.00  0.00      A     
ATOM   4604  NZ  LYS A 296       0.266   0.728  15.865  0.00  0.00      A     
ATOM   4605  HZ1 LYS A 296       0.405   0.813  16.868  0.00  0.00      A     
ATOM   4606  HZ2 LYS A 296       0.781   1.482  15.419  0.00  0.00      A     
ATOM   4607  HZ3 LYS A 296      -0.727   0.795  15.651  0.00  0.00      A     
ATOM   4608  C   LYS A 296       0.304  -5.739  14.365  0.00  0.00      A     
ATOM   4609  O   LYS A 296      -0.807  -5.390  13.971  0.00  0.00      A     
ATOM   4610  N   TYR A 297       1.227  -6.245  13.561  0.00  0.00      A     
ATOM   4611  HN  TYR A 297       2.076  -6.547  14.007  0.00  0.00      A     
ATOM   4612  CA  TYR A 297       1.185  -6.312  12.095  0.00  0.00      A     
ATOM   4613  HA  TYR A 297       1.138  -5.283  11.745  0.00  0.00      A     
ATOM   4614  CB  TYR A 297       2.531  -6.897  11.624  0.00  0.00      A     
ATOM   4615  HB1 TYR A 297       3.105  -7.226  12.489  0.00  0.00      A     
ATOM   4616  HB2 TYR A 297       3.102  -6.102  11.144  0.00  0.00      A     
ATOM   4617  CG  TYR A 297       2.458  -8.085  10.696  0.00  0.00      A     
ATOM   4618  CD1 TYR A 297       2.146  -9.353  11.219  0.00  0.00      A     
ATOM   4619  HD1 TYR A 297       1.993  -9.478  12.283  0.00  0.00      A     
ATOM   4620  CE1 TYR A 297       1.990 -10.450  10.355  0.00  0.00      A     
ATOM   4621  HE1 TYR A 297       1.739 -11.417  10.757  0.00  0.00      A     
ATOM   4622  CZ  TYR A 297       2.138 -10.270   8.966  0.00  0.00      A     
ATOM   4623  OH  TYR A 297       1.982 -11.331   8.136  0.00  0.00      A     
ATOM   4624  HH  TYR A 297       1.833 -12.126   8.651  0.00  0.00      A     
ATOM   4625  CE2 TYR A 297       2.485  -9.005   8.449  0.00  0.00      A     
ATOM   4626  HE2 TYR A 297       2.615  -8.872   7.391  0.00  0.00      A     
ATOM   4627  CD2 TYR A 297       2.649  -7.911   9.315  0.00  0.00      A     
ATOM   4628  HD2 TYR A 297       2.900  -6.937   8.918  0.00  0.00      A     
ATOM   4629  C   TYR A 297      -0.033  -7.035  11.467  0.00  0.00      A     
ATOM   4630  O   TYR A 297      -0.729  -7.822  12.111  0.00  0.00      A     
ATOM   4631  N   THR A 298      -0.284  -6.784  10.174  0.00  0.00      A     
ATOM   4632  HN  THR A 298       0.351  -6.137   9.717  0.00  0.00      A     
ATOM   4633  CA  THR A 298      -1.197  -7.576   9.297  0.00  0.00      A     
ATOM   4634  HA  THR A 298      -1.085  -8.634   9.527  0.00  0.00      A     
ATOM   4635  CB  THR A 298      -2.674  -7.195   9.456  0.00  0.00      A     
ATOM   4636  HB  THR A 298      -2.852  -6.189   9.075  0.00  0.00      A     
ATOM   4637  CG2 THR A 298      -3.599  -8.186   8.755  0.00  0.00      A     
ATOM   4638 HG21 THR A 298      -3.460  -8.129   7.676  0.00  0.00      A     
ATOM   4639 HG22 THR A 298      -3.378  -9.198   9.094  0.00  0.00      A     
ATOM   4640 HG23 THR A 298      -4.634  -7.944   8.987  0.00  0.00      A     
ATOM   4641  OG1 THR A 298      -3.015  -7.228  10.818  0.00  0.00      A     
ATOM   4642  HG1 THR A 298      -2.231  -7.603  11.266  0.00  0.00      A     
ATOM   4643  C   THR A 298      -0.840  -7.438   7.824  0.00  0.00      A     
ATOM   4644  OT1 THR A 298      -1.019  -6.326   7.283  0.00  0.00      A     
ATOM   4645  OT2 THR A 298      -0.371  -8.421   7.222  0.00  0.00      A     
ATOM   4646  PA  GMP C   1      -6.455  -0.095   1.267  0.00  0.00      C     
ATOM   4647  O3A GMP C   1      -7.525  -1.090   1.363  0.00  0.00      C     
ATOM   4648  O1A GMP C   1      -5.541  -0.307   0.148  0.00  0.00      C     
ATOM   4649  O2A GMP C   1      -6.821   1.304   1.451  0.00  0.00      C     
ATOM   4650  O5' GMP C   1      -5.549  -0.388   2.490  0.00  0.00      C     
ATOM   4651  C5' GMP C   1      -5.979  -0.128   3.815  0.00  0.00      C     
ATOM   4652  H5' GMP C   1      -6.184   0.938   3.931  0.00  0.00      C     
ATOM   4653 H5'' GMP C   1      -6.933  -0.623   4.004  0.00  0.00      C     
ATOM   4654  C4' GMP C   1      -4.917  -0.583   4.820  0.00  0.00      C     
ATOM   4655  H4' GMP C   1      -5.311  -0.471   5.831  0.00  0.00      C     
ATOM   4656  O4' GMP C   1      -4.571  -1.946   4.562  0.00  0.00      C     
ATOM   4657  C1' GMP C   1      -3.233  -2.005   4.083  0.00  0.00      C     
ATOM   4658  H1' GMP C   1      -2.594  -2.363   4.892  0.00  0.00      C     
ATOM   4659  N9  GMP C   1      -3.111  -2.924   2.927  0.00  0.00      C     
ATOM   4660  C8  GMP C   1      -3.508  -2.722   1.628  0.00  0.00      C     
ATOM   4661  H8  GMP C   1      -4.054  -1.840   1.320  0.00  0.00      C     
ATOM   4662  N7  GMP C   1      -3.129  -3.656   0.794  0.00  0.00      C     
ATOM   4663  C5  GMP C   1      -2.486  -4.595   1.622  0.00  0.00      C     
ATOM   4664  C6  GMP C   1      -1.904  -5.889   1.348  0.00  0.00      C     
ATOM   4665  O6  GMP C   1      -1.876  -6.533   0.303  0.00  0.00      C     
ATOM   4666  N1  GMP C   1      -1.308  -6.463   2.439  0.00  0.00      C     
ATOM   4667  H1  GMP C   1      -0.897  -7.379   2.344  0.00  0.00      C     
ATOM   4668  N2  GMP C   1      -0.745  -6.648   4.550  0.00  0.00      C     
ATOM   4669  H21 GMP C   1      -0.873  -6.439   5.535  0.00  0.00      C     
ATOM   4670  H22 GMP C   1      -0.442  -7.567   4.252  0.00  0.00      C     
ATOM   4671  C2  GMP C   1      -1.313  -5.915   3.661  0.00  0.00      C     
ATOM   4672  N3  GMP C   1      -1.855  -4.748   3.995  0.00  0.00      C     
ATOM   4673  C4  GMP C   1      -2.445  -4.131   2.923  0.00  0.00      C     
ATOM   4674  C3' GMP C   1      -3.652   0.269   4.672  0.00  0.00      C     
ATOM   4675  H3' GMP C   1      -3.871   1.241   4.226  0.00  0.00      C     
ATOM   4676  O3' GMP C   1      -3.005   0.427   5.922  0.00  0.00      C     
ATOM   4677 H3'' GMP C   1      -2.063   0.457   5.695  0.00  0.00      C     
ATOM   4678  C2' GMP C   1      -2.795  -0.581   3.731  0.00  0.00      C     
ATOM   4679 H2'' GMP C   1      -3.083  -0.341   2.707  0.00  0.00      C     
ATOM   4680  O2' GMP C   1      -1.391  -0.398   3.916  0.00  0.00      C     
ATOM   4681  H2' GMP C   1      -1.040   0.071   3.128  0.00  0.00      C     
END
