# Supplementary material for: Dataset of the AAC2 conformations in the c-, intermediate- and m-states obtained from free-energy simulations
Source: Data Brief. 2016 Apr 13;7:1355–7. doi: 10.1016/j.dib.2016.04.022 (PMC4845157; doi:10.1016/j.dib.2016.04.022)
Supplement: Supplementary file 2 — Supplementary material [file mmc2.zip › AAC_GMP_mbasin_min.pdb]

HEADER The conformation of AAC2 in the m-basin in the presence of GMP
CRYST1    1.000    1.000    1.000  90.00  90.00  90.00 P 1           1
ATOM      1  N   ASP A   3      27.087  -0.556  24.873  0.00  0.00      A     
ATOM      2  HT1 ASP A   3      27.178   0.447  24.780  0.00  0.00      A     
ATOM      3  HT2 ASP A   3      27.764  -0.893  25.547  0.00  0.00      A     
ATOM      4  HT3 ASP A   3      26.163  -0.738  25.252  0.00  0.00      A     
ATOM      5  CA  ASP A   3      27.282  -1.251  23.589  0.00  0.00      A     
ATOM      6  HA  ASP A   3      28.341  -1.199  23.334  0.00  0.00      A     
ATOM      7  CB  ASP A   3      26.903  -2.732  23.743  0.00  0.00      A     
ATOM      8  HB1 ASP A   3      25.839  -2.808  23.967  0.00  0.00      A     
ATOM      9  HB2 ASP A   3      27.453  -3.151  24.587  0.00  0.00      A     
ATOM     10  CG  ASP A   3      27.237  -3.541  22.493  0.00  0.00      A     
ATOM     11  OD1 ASP A   3      28.441  -3.668  22.176  0.00  0.00      A     
ATOM     12  OD2 ASP A   3      26.301  -4.014  21.810  0.00  0.00      A     
ATOM     13  C   ASP A   3      26.515  -0.561  22.462  0.00  0.00      A     
ATOM     14  O   ASP A   3      25.284  -0.538  22.470  0.00  0.00      A     
ATOM     15  N   ALA A   4      27.243   0.003  21.497  0.00  0.00      A     
ATOM     16  HN  ALA A   4      28.252  -0.067  21.577  0.00  0.00      A     
ATOM     17  CA  ALA A   4      26.700   0.594  20.263  0.00  0.00      A     
ATOM     18  HA  ALA A   4      25.893  -0.047  19.910  0.00  0.00      A     
ATOM     19  CB  ALA A   4      26.089   1.957  20.607  0.00  0.00      A     
ATOM     20  HB1 ALA A   4      25.686   2.426  19.712  0.00  0.00      A     
ATOM     21  HB2 ALA A   4      26.839   2.617  21.039  0.00  0.00      A     
ATOM     22  HB3 ALA A   4      25.276   1.819  21.316  0.00  0.00      A     
ATOM     23  C   ALA A   4      27.685   0.704  19.068  0.00  0.00      A     
ATOM     24  O   ALA A   4      27.280   1.142  17.989  0.00  0.00      A     
ATOM     25  N   ALA A   5      28.943   0.261  19.188  0.00  0.00      A     
ATOM     26  HN  ALA A   5      29.230  -0.146  20.071  0.00  0.00      A     
ATOM     27  CA  ALA A   5      29.956   0.310  18.117  0.00  0.00      A     
ATOM     28  HA  ALA A   5      30.093   1.355  17.836  0.00  0.00      A     
ATOM     29  CB  ALA A   5      31.275  -0.201  18.704  0.00  0.00      A     
ATOM     30  HB1 ALA A   5      32.073  -0.109  17.968  0.00  0.00      A     
ATOM     31  HB2 ALA A   5      31.174  -1.245  18.997  0.00  0.00      A     
ATOM     32  HB3 ALA A   5      31.542   0.394  19.579  0.00  0.00      A     
ATOM     33  C   ALA A   5      29.581  -0.438  16.812  0.00  0.00      A     
ATOM     34  O   ALA A   5      30.172  -0.188  15.758  0.00  0.00      A     
ATOM     35  N   VAL A   6      28.570  -1.311  16.869  0.00  0.00      A     
ATOM     36  HN  VAL A   6      28.276  -1.584  17.798  0.00  0.00      A     
ATOM     37  CA  VAL A   6      27.841  -1.921  15.733  0.00  0.00      A     
ATOM     38  HA  VAL A   6      27.983  -1.285  14.860  0.00  0.00      A     
ATOM     39  CB  VAL A   6      28.368  -3.338  15.373  0.00  0.00      A     
ATOM     40  HB  VAL A   6      27.914  -4.079  16.028  0.00  0.00      A     
ATOM     41  CG1 VAL A   6      28.015  -3.694  13.928  0.00  0.00      A     
ATOM     42 HG11 VAL A   6      28.273  -4.736  13.733  0.00  0.00      A     
ATOM     43 HG12 VAL A   6      28.568  -3.058  13.243  0.00  0.00      A     
ATOM     44 HG13 VAL A   6      26.953  -3.560  13.744  0.00  0.00      A     
ATOM     45  CG2 VAL A   6      29.891  -3.496  15.477  0.00  0.00      A     
ATOM     46 HG21 VAL A   6      30.390  -2.763  14.846  0.00  0.00      A     
ATOM     47 HG22 VAL A   6      30.178  -4.499  15.159  0.00  0.00      A     
ATOM     48 HG23 VAL A   6      30.212  -3.370  16.510  0.00  0.00      A     
ATOM     49  C   VAL A   6      26.324  -1.940  16.030  0.00  0.00      A     
ATOM     50  O   VAL A   6      25.646  -2.944  15.844  0.00  0.00      A     
ATOM     51  N   SER A   7      25.761  -0.854  16.582  0.00  0.00      A     
ATOM     52  HN  SER A   7      26.372  -0.063  16.754  0.00  0.00      A     
ATOM     53  CA  SER A   7      24.382  -0.785  17.147  0.00  0.00      A     
ATOM     54  HA  SER A   7      24.383  -1.375  18.059  0.00  0.00      A     
ATOM     55  CB  SER A   7      23.988   0.644  17.545  0.00  0.00      A     
ATOM     56  HB1 SER A   7      24.756   1.082  18.176  0.00  0.00      A     
ATOM     57  HB2 SER A   7      23.058   0.615  18.114  0.00  0.00      A     
ATOM     58  OG  SER A   7      23.793   1.452  16.401  0.00  0.00      A     
ATOM     59  HG1 SER A   7      24.689   1.691  16.065  0.00  0.00      A     
ATOM     60  C   SER A   7      23.261  -1.352  16.266  0.00  0.00      A     
ATOM     61  O   SER A   7      22.376  -2.050  16.771  0.00  0.00      A     
ATOM     62  N   PHE A   8      23.353  -1.133  14.956  0.00  0.00      A     
ATOM     63  HN  PHE A   8      24.084  -0.504  14.667  0.00  0.00      A     
ATOM     64  CA  PHE A   8      22.476  -1.655  13.902  0.00  0.00      A     
ATOM     65  HA  PHE A   8      21.453  -1.379  14.152  0.00  0.00      A     
ATOM     66  CB  PHE A   8      22.862  -0.941  12.598  0.00  0.00      A     
ATOM     67  HB1 PHE A   8      22.870   0.138  12.763  0.00  0.00      A     
ATOM     68  HB2 PHE A   8      22.094  -1.140  11.851  0.00  0.00      A     
ATOM     69  CG  PHE A   8      24.198  -1.362  12.019  0.00  0.00      A     
ATOM     70  CD1 PHE A   8      24.219  -2.212  10.902  0.00  0.00      A     
ATOM     71  HD1 PHE A   8      23.292  -2.543  10.461  0.00  0.00      A     
ATOM     72  CE1 PHE A   8      25.441  -2.603  10.334  0.00  0.00      A     
ATOM     73  HE1 PHE A   8      25.444  -3.218   9.448  0.00  0.00      A     
ATOM     74  CZ  PHE A   8      26.650  -2.174  10.900  0.00  0.00      A     
ATOM     75  HZ  PHE A   8      27.591  -2.458  10.452  0.00  0.00      A     
ATOM     76  CE2 PHE A   8      26.635  -1.345  12.033  0.00  0.00      A     
ATOM     77  HE2 PHE A   8      27.569  -0.999  12.449  0.00  0.00      A     
ATOM     78  CD2 PHE A   8      25.413  -0.918  12.579  0.00  0.00      A     
ATOM     79  HD2 PHE A   8      25.417  -0.227  13.407  0.00  0.00      A     
ATOM     80  C   PHE A   8      22.488  -3.193  13.728  0.00  0.00      A     
ATOM     81  O   PHE A   8      21.511  -3.785  13.266  0.00  0.00      A     
ATOM     82  N   ALA A   9      23.538  -3.890  14.177  0.00  0.00      A     
ATOM     83  HN  ALA A   9      24.338  -3.386  14.540  0.00  0.00      A     
ATOM     84  CA  ALA A   9      23.601  -5.357  14.180  0.00  0.00      A     
ATOM     85  HA  ALA A   9      23.494  -5.688  13.149  0.00  0.00      A     
ATOM     86  CB  ALA A   9      24.992  -5.820  14.627  0.00  0.00      A     
ATOM     87  HB1 ALA A   9      25.041  -6.908  14.597  0.00  0.00      A     
ATOM     88  HB2 ALA A   9      25.208  -5.493  15.642  0.00  0.00      A     
ATOM     89  HB3 ALA A   9      25.744  -5.432  13.944  0.00  0.00      A     
ATOM     90  C   ALA A   9      22.477  -6.053  14.989  0.00  0.00      A     
ATOM     91  O   ALA A   9      22.259  -7.251  14.794  0.00  0.00      A     
ATOM     92  N   LYS A  10      21.708  -5.339  15.833  0.00  0.00      A     
ATOM     93  HN  LYS A  10      21.940  -4.361  15.942  0.00  0.00      A     
ATOM     94  CA  LYS A  10      20.731  -5.945  16.764  0.00  0.00      A     
ATOM     95  HA  LYS A  10      20.881  -7.026  16.746  0.00  0.00      A     
ATOM     96  CB  LYS A  10      21.071  -5.531  18.209  0.00  0.00      A     
ATOM     97  HB1 LYS A  10      20.914  -4.459  18.338  0.00  0.00      A     
ATOM     98  HB2 LYS A  10      22.125  -5.750  18.376  0.00  0.00      A     
ATOM     99  CG  LYS A  10      20.253  -6.300  19.264  0.00  0.00      A     
ATOM    100  HG1 LYS A  10      20.194  -7.353  18.985  0.00  0.00      A     
ATOM    101  HG2 LYS A  10      19.240  -5.895  19.281  0.00  0.00      A     
ATOM    102  CD  LYS A  10      20.845  -6.198  20.678  0.00  0.00      A     
ATOM    103  HD1 LYS A  10      20.087  -6.527  21.392  0.00  0.00      A     
ATOM    104  HD2 LYS A  10      21.090  -5.158  20.894  0.00  0.00      A     
ATOM    105  CE  LYS A  10      22.093  -7.076  20.845  0.00  0.00      A     
ATOM    106  HE1 LYS A  10      22.852  -6.768  20.119  0.00  0.00      A     
ATOM    107  HE2 LYS A  10      21.821  -8.113  20.628  0.00  0.00      A     
ATOM    108  NZ  LYS A  10      22.643  -6.973  22.218  0.00  0.00      A     
ATOM    109  HZ1 LYS A  10      21.974  -7.249  22.928  0.00  0.00      A     
ATOM    110  HZ2 LYS A  10      22.928  -6.020  22.426  0.00  0.00      A     
ATOM    111  HZ3 LYS A  10      23.481  -7.540  22.335  0.00  0.00      A     
ATOM    112  C   LYS A  10      19.241  -5.806  16.416  0.00  0.00      A     
ATOM    113  O   LYS A  10      18.531  -6.763  16.683  0.00  0.00      A     
ATOM    114  N   ASP A  11      18.726  -4.756  15.766  0.00  0.00      A     
ATOM    115  HN  ASP A  11      19.326  -4.004  15.462  0.00  0.00      A     
ATOM    116  CA  ASP A  11      17.282  -4.739  15.405  0.00  0.00      A     
ATOM    117  HA  ASP A  11      16.727  -5.108  16.271  0.00  0.00      A     
ATOM    118  CB  ASP A  11      16.754  -3.311  15.176  0.00  0.00      A     
ATOM    119  HB1 ASP A  11      17.082  -2.674  15.999  0.00  0.00      A     
ATOM    120  HB2 ASP A  11      15.666  -3.369  15.218  0.00  0.00      A     
ATOM    121  CG  ASP A  11      17.142  -2.650  13.851  0.00  0.00      A     
ATOM    122  OD1 ASP A  11      18.256  -2.918  13.345  0.00  0.00      A     
ATOM    123  OD2 ASP A  11      16.325  -1.860  13.329  0.00  0.00      A     
ATOM    124  C   ASP A  11      16.931  -5.714  14.255  0.00  0.00      A     
ATOM    125  O   ASP A  11      16.107  -6.616  14.425  0.00  0.00      A     
ATOM    126  N   PHE A  12      17.685  -5.658  13.153  0.00  0.00      A     
ATOM    127  HN  PHE A  12      18.279  -4.840  13.058  0.00  0.00      A     
ATOM    128  CA  PHE A  12      17.707  -6.663  12.075  0.00  0.00      A     
ATOM    129  HA  PHE A  12      16.666  -6.891  11.873  0.00  0.00      A     
ATOM    130  CB  PHE A  12      18.258  -6.019  10.783  0.00  0.00      A     
ATOM    131  HB1 PHE A  12      19.266  -5.670  10.970  0.00  0.00      A     
ATOM    132  HB2 PHE A  12      17.656  -5.136  10.566  0.00  0.00      A     
ATOM    133  CG  PHE A  12      18.272  -6.882   9.527  0.00  0.00      A     
ATOM    134  CD1 PHE A  12      19.475  -7.462   9.078  0.00  0.00      A     
ATOM    135  HD1 PHE A  12      20.392  -7.281   9.617  0.00  0.00      A     
ATOM    136  CE1 PHE A  12      19.482  -8.311   7.958  0.00  0.00      A     
ATOM    137  HE1 PHE A  12      20.405  -8.770   7.632  0.00  0.00      A     
ATOM    138  CZ  PHE A  12      18.286  -8.579   7.273  0.00  0.00      A     
ATOM    139  HZ  PHE A  12      18.299  -9.247   6.422  0.00  0.00      A     
ATOM    140  CE2 PHE A  12      17.090  -7.960   7.680  0.00  0.00      A     
ATOM    141  HE2 PHE A  12      16.166  -8.143   7.147  0.00  0.00      A     
ATOM    142  CD2 PHE A  12      17.086  -7.111   8.802  0.00  0.00      A     
ATOM    143  HD2 PHE A  12      16.163  -6.648   9.119  0.00  0.00      A     
ATOM    144  C   PHE A  12      18.356  -8.017  12.499  0.00  0.00      A     
ATOM    145  O   PHE A  12      18.877  -8.781  11.689  0.00  0.00      A     
ATOM    146  N   LEU A  13      18.281  -8.359  13.791  0.00  0.00      A     
ATOM    147  HN  LEU A  13      17.830  -7.690  14.399  0.00  0.00      A     
ATOM    148  CA  LEU A  13      18.575  -9.694  14.334  0.00  0.00      A     
ATOM    149  HA  LEU A  13      18.414 -10.427  13.541  0.00  0.00      A     
ATOM    150  CB  LEU A  13      20.059  -9.731  14.736  0.00  0.00      A     
ATOM    151  HB1 LEU A  13      20.233  -8.977  15.504  0.00  0.00      A     
ATOM    152  HB2 LEU A  13      20.665  -9.476  13.864  0.00  0.00      A     
ATOM    153  CG  LEU A  13      20.527 -11.090  15.274  0.00  0.00      A     
ATOM    154  HG  LEU A  13      20.006 -11.309  16.204  0.00  0.00      A     
ATOM    155  CD1 LEU A  13      20.303 -12.228  14.284  0.00  0.00      A     
ATOM    156 HD11 LEU A  13      20.746 -11.983  13.320  0.00  0.00      A     
ATOM    157 HD12 LEU A  13      19.241 -12.421  14.159  0.00  0.00      A     
ATOM    158 HD13 LEU A  13      20.762 -13.132  14.674  0.00  0.00      A     
ATOM    159  CD2 LEU A  13      22.014 -11.040  15.572  0.00  0.00      A     
ATOM    160 HD21 LEU A  13      22.317 -11.978  16.037  0.00  0.00      A     
ATOM    161 HD22 LEU A  13      22.217 -10.220  16.257  0.00  0.00      A     
ATOM    162 HD23 LEU A  13      22.569 -10.897  14.647  0.00  0.00      A     
ATOM    163  C   LEU A  13      17.642 -10.109  15.494  0.00  0.00      A     
ATOM    164  O   LEU A  13      17.240 -11.267  15.564  0.00  0.00      A     
ATOM    165  N   ALA A  14      17.224  -9.174  16.349  0.00  0.00      A     
ATOM    166  HN  ALA A  14      17.671  -8.267  16.324  0.00  0.00      A     
ATOM    167  CA  ALA A  14      16.093  -9.322  17.272  0.00  0.00      A     
ATOM    168  HA  ALA A  14      16.287 -10.167  17.935  0.00  0.00      A     
ATOM    169  CB  ALA A  14      16.018  -8.044  18.120  0.00  0.00      A     
ATOM    170  HB1 ALA A  14      16.949  -7.914  18.673  0.00  0.00      A     
ATOM    171  HB2 ALA A  14      15.196  -8.113  18.832  0.00  0.00      A     
ATOM    172  HB3 ALA A  14      15.857  -7.177  17.478  0.00  0.00      A     
ATOM    173  C   ALA A  14      14.756  -9.604  16.543  0.00  0.00      A     
ATOM    174  O   ALA A  14      13.885 -10.289  17.089  0.00  0.00      A     
ATOM    175  N   GLY A  15      14.646  -9.142  15.290  0.00  0.00      A     
ATOM    176  HN  GLY A  15      15.337  -8.460  15.000  0.00  0.00      A     
ATOM    177  CA  GLY A  15      13.650  -9.575  14.302  0.00  0.00      A     
ATOM    178  HA1 GLY A  15      12.953  -8.754  14.136  0.00  0.00      A     
ATOM    179  HA2 GLY A  15      13.084 -10.427  14.679  0.00  0.00      A     
ATOM    180  C   GLY A  15      14.240  -9.971  12.936  0.00  0.00      A     
ATOM    181  O   GLY A  15      13.885 -11.020  12.413  0.00  0.00      A     
ATOM    182  N   GLY A  16      15.188  -9.205  12.377  0.00  0.00      A     
ATOM    183  HN  GLY A  16      15.374  -8.332  12.852  0.00  0.00      A     
ATOM    184  CA  GLY A  16      15.703  -9.320  10.985  0.00  0.00      A     
ATOM    185  HA1 GLY A  16      16.527  -8.640  10.846  0.00  0.00      A     
ATOM    186  HA2 GLY A  16      14.923  -8.961  10.319  0.00  0.00      A     
ATOM    187  C   GLY A  16      16.196 -10.660  10.405  0.00  0.00      A     
ATOM    188  O   GLY A  16      16.509 -10.723   9.217  0.00  0.00      A     
ATOM    189  N   VAL A  17      16.172 -11.762  11.157  0.00  0.00      A     
ATOM    190  HN  VAL A  17      15.871 -11.642  12.114  0.00  0.00      A     
ATOM    191  CA  VAL A  17      16.047 -13.127  10.578  0.00  0.00      A     
ATOM    192  HA  VAL A  17      16.926 -13.314   9.960  0.00  0.00      A     
ATOM    193  CB  VAL A  17      16.036 -14.213  11.669  0.00  0.00      A     
ATOM    194  HB  VAL A  17      16.094 -15.187  11.183  0.00  0.00      A     
ATOM    195  CG1 VAL A  17      17.251 -14.050  12.588  0.00  0.00      A     
ATOM    196 HG11 VAL A  17      17.163 -13.146  13.190  0.00  0.00      A     
ATOM    197 HG12 VAL A  17      18.164 -13.999  11.997  0.00  0.00      A     
ATOM    198 HG13 VAL A  17      17.312 -14.900  13.260  0.00  0.00      A     
ATOM    199  CG2 VAL A  17      14.794 -14.194  12.566  0.00  0.00      A     
ATOM    200 HG21 VAL A  17      13.886 -14.258  11.969  0.00  0.00      A     
ATOM    201 HG22 VAL A  17      14.767 -13.287  13.168  0.00  0.00      A     
ATOM    202 HG23 VAL A  17      14.826 -15.052  13.237  0.00  0.00      A     
ATOM    203  C   VAL A  17      14.827 -13.274   9.643  0.00  0.00      A     
ATOM    204  O   VAL A  17      14.836 -14.084   8.723  0.00  0.00      A     
ATOM    205  N   ALA A  18      13.830 -12.403   9.823  0.00  0.00      A     
ATOM    206  HN  ALA A  18      13.893 -11.891  10.697  0.00  0.00      A     
ATOM    207  CA  ALA A  18      12.794 -11.890   8.911  0.00  0.00      A     
ATOM    208  HA  ALA A  18      11.828 -12.087   9.368  0.00  0.00      A     
ATOM    209  CB  ALA A  18      13.022 -10.378   8.886  0.00  0.00      A     
ATOM    210  HB1 ALA A  18      12.259  -9.898   8.282  0.00  0.00      A     
ATOM    211  HB2 ALA A  18      13.994 -10.143   8.452  0.00  0.00      A     
ATOM    212  HB3 ALA A  18      12.971  -9.989   9.900  0.00  0.00      A     
ATOM    213  C   ALA A  18      12.683 -12.390   7.453  0.00  0.00      A     
ATOM    214  O   ALA A  18      11.588 -12.717   7.000  0.00  0.00      A     
ATOM    215  N   ALA A  19      13.778 -12.435   6.695  0.00  0.00      A     
ATOM    216  HN  ALA A  19      14.644 -12.113   7.104  0.00  0.00      A     
ATOM    217  CA  ALA A  19      13.794 -12.902   5.303  0.00  0.00      A     
ATOM    218  HA  ALA A  19      12.902 -13.505   5.130  0.00  0.00      A     
ATOM    219  CB  ALA A  19      13.683 -11.674   4.399  0.00  0.00      A     
ATOM    220  HB1 ALA A  19      13.553 -11.992   3.365  0.00  0.00      A     
ATOM    221  HB2 ALA A  19      14.577 -11.065   4.497  0.00  0.00      A     
ATOM    222  HB3 ALA A  19      12.821 -11.072   4.690  0.00  0.00      A     
ATOM    223  C   ALA A  19      14.972 -13.854   4.978  0.00  0.00      A     
ATOM    224  O   ALA A  19      15.149 -14.288   3.837  0.00  0.00      A     
ATOM    225  N   ALA A  20      15.706 -14.281   6.008  0.00  0.00      A     
ATOM    226  HN  ALA A  20      15.559 -13.820   6.897  0.00  0.00      A     
ATOM    227  CA  ALA A  20      16.366 -15.583   6.082  0.00  0.00      A     
ATOM    228  HA  ALA A  20      16.859 -15.806   5.136  0.00  0.00      A     
ATOM    229  CB  ALA A  20      17.421 -15.477   7.185  0.00  0.00      A     
ATOM    230  HB1 ALA A  20      18.054 -16.360   7.164  0.00  0.00      A     
ATOM    231  HB2 ALA A  20      16.943 -15.417   8.162  0.00  0.00      A     
ATOM    232  HB3 ALA A  20      18.030 -14.586   7.043  0.00  0.00      A     
ATOM    233  C   ALA A  20      15.385 -16.739   6.402  0.00  0.00      A     
ATOM    234  O   ALA A  20      15.644 -17.883   6.011  0.00  0.00      A     
ATOM    235  N   ILE A  21      14.271 -16.439   7.093  0.00  0.00      A     
ATOM    236  HN  ILE A  21      14.212 -15.499   7.464  0.00  0.00      A     
ATOM    237  CA  ILE A  21      13.246 -17.420   7.509  0.00  0.00      A     
ATOM    238  HA  ILE A  21      13.425 -18.343   6.958  0.00  0.00      A     
ATOM    239  CB  ILE A  21      13.397 -17.786   9.013  0.00  0.00      A     
ATOM    240  HB  ILE A  21      12.842 -18.710   9.158  0.00  0.00      A     
ATOM    241  CG2 ILE A  21      14.869 -18.068   9.374  0.00  0.00      A     
ATOM    242 HG21 ILE A  21      15.325 -18.711   8.629  0.00  0.00      A     
ATOM    243 HG22 ILE A  21      14.928 -18.579  10.331  0.00  0.00      A     
ATOM    244 HG23 ILE A  21      15.433 -17.137   9.438  0.00  0.00      A     
ATOM    245  CG1 ILE A  21      12.786 -16.753   9.986  0.00  0.00      A     
ATOM    246 HG11 ILE A  21      11.705 -16.768   9.858  0.00  0.00      A     
ATOM    247 HG12 ILE A  21      13.154 -15.759   9.740  0.00  0.00      A     
ATOM    248  CD  ILE A  21      13.035 -17.001  11.476  0.00  0.00      A     
ATOM    249  HD1 ILE A  21      14.094 -16.905  11.712  0.00  0.00      A     
ATOM    250  HD2 ILE A  21      12.685 -17.992  11.756  0.00  0.00      A     
ATOM    251  HD3 ILE A  21      12.481 -16.258  12.046  0.00  0.00      A     
ATOM    252  C   ILE A  21      11.789 -17.043   7.156  0.00  0.00      A     
ATOM    253  O   ILE A  21      11.076 -17.877   6.608  0.00  0.00      A     
ATOM    254  N   SER A  22      11.319 -15.819   7.437  0.00  0.00      A     
ATOM    255  HN  SER A  22      11.936 -15.178   7.915  0.00  0.00      A     
ATOM    256  CA  SER A  22       9.865 -15.560   7.601  0.00  0.00      A     
ATOM    257  HA  SER A  22       9.399 -16.474   7.972  0.00  0.00      A     
ATOM    258  CB  SER A  22       9.592 -14.468   8.650  0.00  0.00      A     
ATOM    259  HB1 SER A  22       8.653 -14.698   9.155  0.00  0.00      A     
ATOM    260  HB2 SER A  22       9.487 -13.493   8.175  0.00  0.00      A     
ATOM    261  OG  SER A  22      10.635 -14.381   9.601  0.00  0.00      A     
ATOM    262  HG1 SER A  22      10.328 -13.838  10.342  0.00  0.00      A     
ATOM    263  C   SER A  22       9.139 -15.194   6.304  0.00  0.00      A     
ATOM    264  O   SER A  22       8.282 -15.941   5.839  0.00  0.00      A     
ATOM    265  N   LYS A  23       9.532 -14.094   5.647  0.00  0.00      A     
ATOM    266  HN  LYS A  23      10.230 -13.515   6.109  0.00  0.00      A     
ATOM    267  CA  LYS A  23       9.161 -13.770   4.248  0.00  0.00      A     
ATOM    268  HA  LYS A  23       8.082 -13.672   4.154  0.00  0.00      A     
ATOM    269  CB  LYS A  23       9.789 -12.429   3.856  0.00  0.00      A     
ATOM    270  HB1 LYS A  23       9.797 -12.350   2.768  0.00  0.00      A     
ATOM    271  HB2 LYS A  23      10.816 -12.380   4.219  0.00  0.00      A     
ATOM    272  CG  LYS A  23       8.961 -11.273   4.439  0.00  0.00      A     
ATOM    273  HG1 LYS A  23       8.794 -11.438   5.505  0.00  0.00      A     
ATOM    274  HG2 LYS A  23       7.990 -11.262   3.945  0.00  0.00      A     
ATOM    275  CD  LYS A  23       9.623  -9.900   4.273  0.00  0.00      A     
ATOM    276  HD1 LYS A  23      10.449  -9.837   4.981  0.00  0.00      A     
ATOM    277  HD2 LYS A  23       8.899  -9.124   4.525  0.00  0.00      A     
ATOM    278  CE  LYS A  23      10.205  -9.626   2.888  0.00  0.00      A     
ATOM    279  HE1 LYS A  23      11.049 -10.306   2.735  0.00  0.00      A     
ATOM    280  HE2 LYS A  23      10.599  -8.605   2.880  0.00  0.00      A     
ATOM    281  NZ  LYS A  23       9.223  -9.802   1.790  0.00  0.00      A     
ATOM    282  HZ1 LYS A  23       8.425  -9.163   1.830  0.00  0.00      A     
ATOM    283  HZ2 LYS A  23       8.722 -10.694   1.819  0.00  0.00      A     
ATOM    284  HZ3 LYS A  23       9.647  -9.722   0.876  0.00  0.00      A     
ATOM    285  C   LYS A  23       9.565 -14.881   3.277  0.00  0.00      A     
ATOM    286  O   LYS A  23       8.835 -15.227   2.348  0.00  0.00      A     
ATOM    287  N   THR A  24      10.688 -15.520   3.590  0.00  0.00      A     
ATOM    288  HN  THR A  24      11.205 -15.150   4.375  0.00  0.00      A     
ATOM    289  CA  THR A  24      11.238 -16.756   2.997  0.00  0.00      A     
ATOM    290  HA  THR A  24      11.449 -16.567   1.948  0.00  0.00      A     
ATOM    291  CB  THR A  24      12.563 -17.155   3.667  0.00  0.00      A     
ATOM    292  HB  THR A  24      12.405 -17.976   4.368  0.00  0.00      A     
ATOM    293  CG2 THR A  24      13.612 -17.546   2.645  0.00  0.00      A     
ATOM    294 HG21 THR A  24      14.514 -17.884   3.157  0.00  0.00      A     
ATOM    295 HG22 THR A  24      13.849 -16.701   1.996  0.00  0.00      A     
ATOM    296 HG23 THR A  24      13.216 -18.358   2.042  0.00  0.00      A     
ATOM    297  OG1 THR A  24      13.124 -16.070   4.351  0.00  0.00      A     
ATOM    298  HG1 THR A  24      13.835 -15.721   3.791  0.00  0.00      A     
ATOM    299  C   THR A  24      10.307 -17.969   3.051  0.00  0.00      A     
ATOM    300  O   THR A  24      10.548 -18.937   2.329  0.00  0.00      A     
ATOM    301  N   ALA A  25       9.223 -17.906   3.830  0.00  0.00      A     
ATOM    302  HN  ALA A  25       9.152 -17.127   4.473  0.00  0.00      A     
ATOM    303  CA  ALA A  25       8.213 -18.953   3.988  0.00  0.00      A     
ATOM    304  HA  ALA A  25       8.476 -19.790   3.347  0.00  0.00      A     
ATOM    305  CB  ALA A  25       8.294 -19.447   5.439  0.00  0.00      A     
ATOM    306  HB1 ALA A  25       7.622 -20.293   5.584  0.00  0.00      A     
ATOM    307  HB2 ALA A  25       8.015 -18.648   6.127  0.00  0.00      A     
ATOM    308  HB3 ALA A  25       9.311 -19.768   5.666  0.00  0.00      A     
ATOM    309  C   ALA A  25       6.773 -18.538   3.580  0.00  0.00      A     
ATOM    310  O   ALA A  25       5.846 -19.329   3.754  0.00  0.00      A     
ATOM    311  N   VAL A  26       6.559 -17.333   3.021  0.00  0.00      A     
ATOM    312  HN  VAL A  26       7.357 -16.715   2.941  0.00  0.00      A     
ATOM    313  CA  VAL A  26       5.210 -16.802   2.655  0.00  0.00      A     
ATOM    314  HA  VAL A  26       4.522 -17.646   2.602  0.00  0.00      A     
ATOM    315  CB  VAL A  26       4.625 -15.856   3.727  0.00  0.00      A     
ATOM    316  HB  VAL A  26       3.628 -15.553   3.415  0.00  0.00      A     
ATOM    317  CG1 VAL A  26       4.470 -16.549   5.085  0.00  0.00      A     
ATOM    318 HG11 VAL A  26       5.443 -16.848   5.476  0.00  0.00      A     
ATOM    319 HG12 VAL A  26       3.837 -17.429   4.976  0.00  0.00      A     
ATOM    320 HG13 VAL A  26       4.009 -15.865   5.795  0.00  0.00      A     
ATOM    321  CG2 VAL A  26       5.458 -14.593   3.933  0.00  0.00      A     
ATOM    322 HG21 VAL A  26       6.405 -14.872   4.384  0.00  0.00      A     
ATOM    323 HG22 VAL A  26       4.934 -13.914   4.604  0.00  0.00      A     
ATOM    324 HG23 VAL A  26       5.632 -14.085   2.984  0.00  0.00      A     
ATOM    325  C   VAL A  26       5.104 -16.155   1.261  0.00  0.00      A     
ATOM    326  O   VAL A  26       4.083 -15.547   0.929  0.00  0.00      A     
ATOM    327  N   ALA A  27       6.105 -16.337   0.391  0.00  0.00      A     
ATOM    328  HN  ALA A  27       6.922 -16.837   0.704  0.00  0.00      A     
ATOM    329  CA  ALA A  27       6.017 -15.961  -1.031  0.00  0.00      A     
ATOM    330  HA  ALA A  27       5.997 -14.870  -1.070  0.00  0.00      A     
ATOM    331  CB  ALA A  27       7.286 -16.405  -1.766  0.00  0.00      A     
ATOM    332  HB1 ALA A  27       8.150 -15.899  -1.344  0.00  0.00      A     
ATOM    333  HB2 ALA A  27       7.214 -16.136  -2.821  0.00  0.00      A     
ATOM    334  HB3 ALA A  27       7.421 -17.483  -1.691  0.00  0.00      A     
ATOM    335  C   ALA A  27       4.735 -16.427  -1.774  0.00  0.00      A     
ATOM    336  O   ALA A  27       4.200 -15.613  -2.533  0.00  0.00      A     
ATOM    337  N   PRO A  28       4.164 -17.633  -1.528  0.00  0.00      A     
ATOM    338  CD  PRO A  28       4.762 -18.747  -0.800  0.00  0.00      A     
ATOM    339  HD1 PRO A  28       4.611 -18.614   0.271  0.00  0.00      A     
ATOM    340  HD2 PRO A  28       5.821 -18.856  -1.026  0.00  0.00      A     
ATOM    341  CG  PRO A  28       4.012 -19.994  -1.251  0.00  0.00      A     
ATOM    342  HG1 PRO A  28       4.451 -20.374  -2.173  0.00  0.00      A     
ATOM    343  HG2 PRO A  28       4.000 -20.765  -0.484  0.00  0.00      A     
ATOM    344  CB  PRO A  28       2.616 -19.466  -1.531  0.00  0.00      A     
ATOM    345  HB1 PRO A  28       2.084 -20.097  -2.243  0.00  0.00      A     
ATOM    346  HB2 PRO A  28       2.066 -19.390  -0.591  0.00  0.00      A     
ATOM    347  CA  PRO A  28       2.881 -18.071  -2.101  0.00  0.00      A     
ATOM    348  HA  PRO A  28       3.013 -18.160  -3.180  0.00  0.00      A     
ATOM    349  C   PRO A  28       1.664 -17.165  -1.857  0.00  0.00      A     
ATOM    350  O   PRO A  28       0.641 -17.358  -2.508  0.00  0.00      A     
ATOM    351  N   ILE A  29       1.768 -16.169  -0.968  0.00  0.00      A     
ATOM    352  HN  ILE A  29       2.622 -16.116  -0.428  0.00  0.00      A     
ATOM    353  CA  ILE A  29       0.776 -15.086  -0.814  0.00  0.00      A     
ATOM    354  HA  ILE A  29       0.087 -15.149  -1.656  0.00  0.00      A     
ATOM    355  CB  ILE A  29      -0.104 -15.259   0.451  0.00  0.00      A     
ATOM    356  HB  ILE A  29      -0.671 -14.339   0.590  0.00  0.00      A     
ATOM    357  CG2 ILE A  29      -1.137 -16.366   0.180  0.00  0.00      A     
ATOM    358 HG21 ILE A  29      -1.858 -16.411   0.998  0.00  0.00      A     
ATOM    359 HG22 ILE A  29      -0.640 -17.332   0.089  0.00  0.00      A     
ATOM    360 HG23 ILE A  29      -1.682 -16.159  -0.741  0.00  0.00      A     
ATOM    361  CG1 ILE A  29       0.624 -15.589   1.779  0.00  0.00      A     
ATOM    362 HG11 ILE A  29       1.466 -16.259   1.606  0.00  0.00      A     
ATOM    363 HG12 ILE A  29      -0.066 -16.118   2.436  0.00  0.00      A     
ATOM    364  CD  ILE A  29       1.098 -14.361   2.559  0.00  0.00      A     
ATOM    365  HD1 ILE A  29       0.258 -13.689   2.722  0.00  0.00      A     
ATOM    366  HD2 ILE A  29       1.892 -13.844   2.027  0.00  0.00      A     
ATOM    367  HD3 ILE A  29       1.476 -14.677   3.530  0.00  0.00      A     
ATOM    368  C   ILE A  29       1.374 -13.679  -0.965  0.00  0.00      A     
ATOM    369  O   ILE A  29       0.802 -12.873  -1.696  0.00  0.00      A     
ATOM    370  N   GLU A  30       2.562 -13.380  -0.428  0.00  0.00      A     
ATOM    371  HN  GLU A  30       3.029 -14.076   0.146  0.00  0.00      A     
ATOM    372  CA  GLU A  30       3.209 -12.061  -0.626  0.00  0.00      A     
ATOM    373  HA  GLU A  30       2.527 -11.283  -0.282  0.00  0.00      A     
ATOM    374  CB  GLU A  30       4.492 -11.958   0.223  0.00  0.00      A     
ATOM    375  HB1 GLU A  30       5.213 -12.702  -0.121  0.00  0.00      A     
ATOM    376  HB2 GLU A  30       4.243 -12.162   1.265  0.00  0.00      A     
ATOM    377  CG  GLU A  30       5.111 -10.552   0.124  0.00  0.00      A     
ATOM    378  HG1 GLU A  30       4.346  -9.817   0.386  0.00  0.00      A     
ATOM    379  HG2 GLU A  30       5.413 -10.367  -0.909  0.00  0.00      A     
ATOM    380  CD  GLU A  30       6.343 -10.343   1.015  0.00  0.00      A     
ATOM    381  OE1 GLU A  30       6.697  -9.170   1.280  0.00  0.00      A     
ATOM    382  OE2 GLU A  30       7.038 -11.318   1.383  0.00  0.00      A     
ATOM    383  C   GLU A  30       3.500 -11.747  -2.109  0.00  0.00      A     
ATOM    384  O   GLU A  30       3.256 -10.634  -2.584  0.00  0.00      A     
ATOM    385  N   ARG A  31       3.948 -12.741  -2.893  0.00  0.00      A     
ATOM    386  HN  ARG A  31       4.076 -13.662  -2.479  0.00  0.00      A     
ATOM    387  CA  ARG A  31       4.180 -12.565  -4.339  0.00  0.00      A     
ATOM    388  HA  ARG A  31       4.775 -11.661  -4.457  0.00  0.00      A     
ATOM    389  CB  ARG A  31       4.968 -13.761  -4.905  0.00  0.00      A     
ATOM    390  HB1 ARG A  31       4.339 -14.651  -4.869  0.00  0.00      A     
ATOM    391  HB2 ARG A  31       5.840 -13.939  -4.273  0.00  0.00      A     
ATOM    392  CG  ARG A  31       5.452 -13.589  -6.355  0.00  0.00      A     
ATOM    393  HG1 ARG A  31       4.598 -13.569  -7.033  0.00  0.00      A     
ATOM    394  HG2 ARG A  31       6.051 -14.459  -6.595  0.00  0.00      A     
ATOM    395  CD  ARG A  31       6.306 -12.334  -6.573  0.00  0.00      A     
ATOM    396  HD1 ARG A  31       7.084 -12.296  -5.807  0.00  0.00      A     
ATOM    397  HD2 ARG A  31       5.673 -11.455  -6.449  0.00  0.00      A     
ATOM    398  NE  ARG A  31       6.907 -12.290  -7.923  0.00  0.00      A     
ATOM    399  HE  ARG A  31       6.350 -11.943  -8.682  0.00  0.00      A     
ATOM    400  CZ  ARG A  31       8.142 -12.588  -8.241  0.00  0.00      A     
ATOM    401  NH1 ARG A  31       8.996 -13.099  -7.439  0.00  0.00      A     
ATOM    402 HH11 ARG A  31       9.895 -13.296  -7.843  0.00  0.00      A     
ATOM    403 HH12 ARG A  31       8.667 -13.597  -6.623  0.00  0.00      A     
ATOM    404  NH2 ARG A  31       8.622 -12.371  -9.405  0.00  0.00      A     
ATOM    405 HH21 ARG A  31       9.562 -12.687  -9.574  0.00  0.00      A     
ATOM    406 HH22 ARG A  31       8.109 -11.881 -10.124  0.00  0.00      A     
ATOM    407  C   ARG A  31       2.896 -12.311  -5.129  0.00  0.00      A     
ATOM    408  O   ARG A  31       2.969 -11.633  -6.146  0.00  0.00      A     
ATOM    409  N   VAL A  32       1.734 -12.782  -4.667  0.00  0.00      A     
ATOM    410  HN  VAL A  32       1.759 -13.269  -3.780  0.00  0.00      A     
ATOM    411  CA  VAL A  32       0.421 -12.585  -5.336  0.00  0.00      A     
ATOM    412  HA  VAL A  32       0.508 -12.917  -6.370  0.00  0.00      A     
ATOM    413  CB  VAL A  32      -0.701 -13.418  -4.684  0.00  0.00      A     
ATOM    414  HB  VAL A  32      -0.905 -13.044  -3.681  0.00  0.00      A     
ATOM    415  CG1 VAL A  32      -1.997 -13.358  -5.500  0.00  0.00      A     
ATOM    416 HG11 VAL A  32      -2.752 -13.994  -5.039  0.00  0.00      A     
ATOM    417 HG12 VAL A  32      -1.816 -13.706  -6.518  0.00  0.00      A     
ATOM    418 HG13 VAL A  32      -2.383 -12.340  -5.531  0.00  0.00      A     
ATOM    419  CG2 VAL A  32      -0.296 -14.892  -4.596  0.00  0.00      A     
ATOM    420 HG21 VAL A  32       0.560 -15.015  -3.934  0.00  0.00      A     
ATOM    421 HG22 VAL A  32      -0.033 -15.263  -5.584  0.00  0.00      A     
ATOM    422 HG23 VAL A  32      -1.116 -15.487  -4.193  0.00  0.00      A     
ATOM    423  C   VAL A  32       0.005 -11.112  -5.380  0.00  0.00      A     
ATOM    424  O   VAL A  32      -0.447 -10.634  -6.418  0.00  0.00      A     
ATOM    425  N   LYS A  33       0.261 -10.358  -4.301  0.00  0.00      A     
ATOM    426  HN  LYS A  33       0.646 -10.830  -3.489  0.00  0.00      A     
ATOM    427  CA  LYS A  33       0.101  -8.887  -4.244  0.00  0.00      A     
ATOM    428  HA  LYS A  33      -0.927  -8.633  -4.496  0.00  0.00      A     
ATOM    429  CB  LYS A  33       0.365  -8.444  -2.793  0.00  0.00      A     
ATOM    430  HB1 LYS A  33       1.354  -8.770  -2.468  0.00  0.00      A     
ATOM    431  HB2 LYS A  33      -0.369  -8.945  -2.165  0.00  0.00      A     
ATOM    432  CG  LYS A  33       0.214  -6.939  -2.543  0.00  0.00      A     
ATOM    433  HG1 LYS A  33      -0.118  -6.805  -1.521  0.00  0.00      A     
ATOM    434  HG2 LYS A  33      -0.552  -6.532  -3.205  0.00  0.00      A     
ATOM    435  CD  LYS A  33       1.524  -6.158  -2.693  0.00  0.00      A     
ATOM    436  HD1 LYS A  33       2.000  -6.396  -3.641  0.00  0.00      A     
ATOM    437  HD2 LYS A  33       2.209  -6.426  -1.886  0.00  0.00      A     
ATOM    438  CE  LYS A  33       1.219  -4.663  -2.641  0.00  0.00      A     
ATOM    439  HE1 LYS A  33       0.987  -4.366  -1.614  0.00  0.00      A     
ATOM    440  HE2 LYS A  33       0.332  -4.457  -3.250  0.00  0.00      A     
ATOM    441  NZ  LYS A  33       2.356  -3.879  -3.165  0.00  0.00      A     
ATOM    442  HZ1 LYS A  33       2.151  -2.878  -3.101  0.00  0.00      A     
ATOM    443  HZ2 LYS A  33       2.522  -4.093  -4.145  0.00  0.00      A     
ATOM    444  HZ3 LYS A  33       3.200  -3.997  -2.623  0.00  0.00      A     
ATOM    445  C   LYS A  33       0.955  -8.126  -5.269  0.00  0.00      A     
ATOM    446  O   LYS A  33       0.540  -7.091  -5.788  0.00  0.00      A     
ATOM    447  N   LEU A  34       2.143  -8.647  -5.575  0.00  0.00      A     
ATOM    448  HN  LEU A  34       2.417  -9.475  -5.067  0.00  0.00      A     
ATOM    449  CA  LEU A  34       3.050  -8.113  -6.600  0.00  0.00      A     
ATOM    450  HA  LEU A  34       2.951  -7.030  -6.630  0.00  0.00      A     
ATOM    451  CB  LEU A  34       4.482  -8.446  -6.141  0.00  0.00      A     
ATOM    452  HB1 LEU A  34       4.580  -9.527  -6.063  0.00  0.00      A     
ATOM    453  HB2 LEU A  34       4.618  -8.031  -5.140  0.00  0.00      A     
ATOM    454  CG  LEU A  34       5.620  -7.923  -7.034  0.00  0.00      A     
ATOM    455  HG  LEU A  34       5.572  -8.411  -8.006  0.00  0.00      A     
ATOM    456  CD1 LEU A  34       5.588  -6.408  -7.225  0.00  0.00      A     
ATOM    457 HD11 LEU A  34       4.689  -6.121  -7.771  0.00  0.00      A     
ATOM    458 HD12 LEU A  34       6.450  -6.095  -7.809  0.00  0.00      A     
ATOM    459 HD13 LEU A  34       5.592  -5.908  -6.256  0.00  0.00      A     
ATOM    460  CD2 LEU A  34       6.956  -8.269  -6.382  0.00  0.00      A     
ATOM    461 HD21 LEU A  34       7.016  -7.819  -5.391  0.00  0.00      A     
ATOM    462 HD22 LEU A  34       7.770  -7.892  -6.997  0.00  0.00      A     
ATOM    463 HD23 LEU A  34       7.055  -9.350  -6.292  0.00  0.00      A     
ATOM    464  C   LEU A  34       2.728  -8.613  -8.027  0.00  0.00      A     
ATOM    465  O   LEU A  34       2.907  -7.867  -8.987  0.00  0.00      A     
ATOM    466  N   LEU A  35       2.219  -9.844  -8.165  0.00  0.00      A     
ATOM    467  HN  LEU A  35       2.121 -10.386  -7.315  0.00  0.00      A     
ATOM    468  CA  LEU A  35       1.923 -10.540  -9.429  0.00  0.00      A     
ATOM    469  HA  LEU A  35       2.869 -10.762  -9.910  0.00  0.00      A     
ATOM    470  CB  LEU A  35       1.271 -11.893  -9.082  0.00  0.00      A     
ATOM    471  HB1 LEU A  35       0.277 -11.715  -8.672  0.00  0.00      A     
ATOM    472  HB2 LEU A  35       1.875 -12.350  -8.300  0.00  0.00      A     
ATOM    473  CG  LEU A  35       1.142 -12.932 -10.211  0.00  0.00      A     
ATOM    474  HG  LEU A  35       0.357 -12.630 -10.902  0.00  0.00      A     
ATOM    475  CD1 LEU A  35       2.437 -13.155 -10.992  0.00  0.00      A     
ATOM    476 HD11 LEU A  35       3.246 -13.417 -10.312  0.00  0.00      A     
ATOM    477 HD12 LEU A  35       2.689 -12.255 -11.551  0.00  0.00      A     
ATOM    478 HD13 LEU A  35       2.292 -13.960 -11.712  0.00  0.00      A     
ATOM    479  CD2 LEU A  35       0.767 -14.270  -9.568  0.00  0.00      A     
ATOM    480 HD21 LEU A  35      -0.207 -14.182  -9.087  0.00  0.00      A     
ATOM    481 HD22 LEU A  35       1.512 -14.557  -8.827  0.00  0.00      A     
ATOM    482 HD23 LEU A  35       0.720 -15.055 -10.319  0.00  0.00      A     
ATOM    483  C   LEU A  35       1.111  -9.682 -10.417  0.00  0.00      A     
ATOM    484  O   LEU A  35       1.564  -9.459 -11.540  0.00  0.00      A     
ATOM    485  N   LEU A  36       0.021  -9.073  -9.934  0.00  0.00      A     
ATOM    486  HN  LEU A  36      -0.236  -9.316  -8.987  0.00  0.00      A     
ATOM    487  CA  LEU A  36      -0.866  -8.135 -10.650  0.00  0.00      A     
ATOM    488  HA  LEU A  36      -1.294  -8.678 -11.490  0.00  0.00      A     
ATOM    489  CB  LEU A  36      -2.008  -7.789  -9.670  0.00  0.00      A     
ATOM    490  HB1 LEU A  36      -1.595  -7.198  -8.851  0.00  0.00      A     
ATOM    491  HB2 LEU A  36      -2.384  -8.722  -9.246  0.00  0.00      A     
ATOM    492  CG  LEU A  36      -3.214  -7.029 -10.258  0.00  0.00      A     
ATOM    493  HG  LEU A  36      -2.904  -6.040 -10.589  0.00  0.00      A     
ATOM    494  CD1 LEU A  36      -3.870  -7.770 -11.422  0.00  0.00      A     
ATOM    495 HD11 LEU A  36      -4.134  -8.784 -11.122  0.00  0.00      A     
ATOM    496 HD12 LEU A  36      -3.189  -7.808 -12.271  0.00  0.00      A     
ATOM    497 HD13 LEU A  36      -4.769  -7.239 -11.736  0.00  0.00      A     
ATOM    498  CD2 LEU A  36      -4.273  -6.856  -9.171  0.00  0.00      A     
ATOM    499 HD21 LEU A  36      -4.625  -7.831  -8.836  0.00  0.00      A     
ATOM    500 HD22 LEU A  36      -5.116  -6.293  -9.569  0.00  0.00      A     
ATOM    501 HD23 LEU A  36      -3.849  -6.313  -8.327  0.00  0.00      A     
ATOM    502  C   LEU A  36      -0.181  -6.880 -11.258  0.00  0.00      A     
ATOM    503  O   LEU A  36      -0.778  -6.173 -12.070  0.00  0.00      A     
ATOM    504  N   GLN A  37       1.081  -6.616 -10.904  0.00  0.00      A     
ATOM    505  HN  GLN A  37       1.494  -7.227 -10.209  0.00  0.00      A     
ATOM    506  CA  GLN A  37       1.907  -5.489 -11.380  0.00  0.00      A     
ATOM    507  HA  GLN A  37       1.387  -4.983 -12.195  0.00  0.00      A     
ATOM    508  CB  GLN A  37       2.070  -4.480 -10.228  0.00  0.00      A     
ATOM    509  HB1 GLN A  37       2.767  -3.696 -10.528  0.00  0.00      A     
ATOM    510  HB2 GLN A  37       2.489  -4.998  -9.363  0.00  0.00      A     
ATOM    511  CG  GLN A  37       0.732  -3.814  -9.843  0.00  0.00      A     
ATOM    512  HG1 GLN A  37      -0.017  -4.571  -9.617  0.00  0.00      A     
ATOM    513  HG2 GLN A  37       0.375  -3.227 -10.690  0.00  0.00      A     
ATOM    514  CD  GLN A  37       0.836  -2.911  -8.620  0.00  0.00      A     
ATOM    515  OE1 GLN A  37       1.670  -3.072  -7.749  0.00  0.00      A     
ATOM    516  NE2 GLN A  37      -0.021  -1.933  -8.469  0.00  0.00      A     
ATOM    517 HE21 GLN A  37       0.063  -1.412  -7.613  0.00  0.00      A     
ATOM    518 HE22 GLN A  37      -0.742  -1.768  -9.144  0.00  0.00      A     
ATOM    519  C   GLN A  37       3.268  -5.932 -11.975  0.00  0.00      A     
ATOM    520  O   GLN A  37       4.079  -5.097 -12.382  0.00  0.00      A     
ATOM    521  N   VAL A  38       3.507  -7.245 -12.102  0.00  0.00      A     
ATOM    522  HN  VAL A  38       2.820  -7.871 -11.695  0.00  0.00      A     
ATOM    523  CA  VAL A  38       4.680  -7.845 -12.795  0.00  0.00      A     
ATOM    524  HA  VAL A  38       5.240  -7.048 -13.283  0.00  0.00      A     
ATOM    525  CB  VAL A  38       5.668  -8.532 -11.837  0.00  0.00      A     
ATOM    526  HB  VAL A  38       6.499  -8.903 -12.427  0.00  0.00      A     
ATOM    527  CG1 VAL A  38       6.217  -7.536 -10.815  0.00  0.00      A     
ATOM    528 HG11 VAL A  38       6.631  -6.679 -11.339  0.00  0.00      A     
ATOM    529 HG12 VAL A  38       7.000  -8.005 -10.222  0.00  0.00      A     
ATOM    530 HG13 VAL A  38       5.421  -7.192 -10.156  0.00  0.00      A     
ATOM    531  CG2 VAL A  38       5.078  -9.717 -11.080  0.00  0.00      A     
ATOM    532 HG21 VAL A  38       5.849 -10.184 -10.472  0.00  0.00      A     
ATOM    533 HG22 VAL A  38       4.680 -10.455 -11.776  0.00  0.00      A     
ATOM    534 HG23 VAL A  38       4.291  -9.352 -10.433  0.00  0.00      A     
ATOM    535  C   VAL A  38       4.316  -8.803 -13.930  0.00  0.00      A     
ATOM    536  O   VAL A  38       5.139  -9.048 -14.807  0.00  0.00      A     
ATOM    537  N   GLN A  39       3.058  -9.246 -14.003  0.00  0.00      A     
ATOM    538  HN  GLN A  39       2.462  -9.105 -13.194  0.00  0.00      A     
ATOM    539  CA  GLN A  39       2.444  -9.879 -15.183  0.00  0.00      A     
ATOM    540  HA  GLN A  39       3.103 -10.692 -15.489  0.00  0.00      A     
ATOM    541  CB  GLN A  39       1.110 -10.531 -14.768  0.00  0.00      A     
ATOM    542  HB1 GLN A  39       1.316 -11.195 -13.926  0.00  0.00      A     
ATOM    543  HB2 GLN A  39       0.753 -11.155 -15.588  0.00  0.00      A     
ATOM    544  CG  GLN A  39      -0.019  -9.560 -14.372  0.00  0.00      A     
ATOM    545  HG1 GLN A  39      -0.399  -9.062 -15.259  0.00  0.00      A     
ATOM    546  HG2 GLN A  39       0.355  -8.792 -13.699  0.00  0.00      A     
ATOM    547  CD  GLN A  39      -1.161 -10.290 -13.670  0.00  0.00      A     
ATOM    548  OE1 GLN A  39      -1.000 -10.910 -12.633  0.00  0.00      A     
ATOM    549  NE2 GLN A  39      -2.372 -10.259 -14.163  0.00  0.00      A     
ATOM    550 HE21 GLN A  39      -3.047 -10.813 -13.674  0.00  0.00      A     
ATOM    551 HE22 GLN A  39      -2.609  -9.743 -15.003  0.00  0.00      A     
ATOM    552  C   GLN A  39       2.319  -8.967 -16.432  0.00  0.00      A     
ATOM    553  O   GLN A  39       1.774  -9.397 -17.452  0.00  0.00      A     
ATOM    554  N   HIE A  40       2.837  -7.727 -16.388  0.00  0.00      A     
ATOM    555  HN  HIE A  40       3.250  -7.428 -15.518  0.00  0.00      A     
ATOM    556  CA  HIE A  40       3.131  -6.900 -17.576  0.00  0.00      A     
ATOM    557  HA  HIE A  40       3.560  -7.557 -18.327  0.00  0.00      A     
ATOM    558  NE2 HIE A  40       0.819  -6.982 -21.582  0.00  0.00      A     
ATOM    559  HE2 HIE A  40       0.183  -7.273 -22.327  0.00  0.00      A     
ATOM    560  CD2 HIE A  40       0.514  -6.851 -20.246  0.00  0.00      A     
ATOM    561  HD2 HIE A  40      -0.446  -7.015 -19.772  0.00  0.00      A     
ATOM    562  ND1 HIE A  40       2.689  -6.416 -20.573  0.00  0.00      A     
ATOM    563  CG  HIE A  40       1.668  -6.495 -19.617  0.00  0.00      A     
ATOM    564  CE1 HIE A  40       2.124  -6.724 -21.754  0.00  0.00      A     
ATOM    565  HE1 HIE A  40       2.640  -6.768 -22.707  0.00  0.00      A     
ATOM    566  CB  HIE A  40       1.829  -6.285 -18.131  0.00  0.00      A     
ATOM    567  HB1 HIE A  40       1.803  -5.215 -17.922  0.00  0.00      A     
ATOM    568  HB2 HIE A  40       0.964  -6.720 -17.632  0.00  0.00      A     
ATOM    569  C   HIE A  40       4.202  -5.805 -17.393  0.00  0.00      A     
ATOM    570  O   HIE A  40       4.571  -5.437 -16.273  0.00  0.00      A     
ATOM    571  N   ALA A  41       4.632  -5.243 -18.530  0.00  0.00      A     
ATOM    572  HN  ALA A  41       4.284  -5.663 -19.383  0.00  0.00      A     
ATOM    573  CA  ALA A  41       5.341  -3.959 -18.637  0.00  0.00      A     
ATOM    574  HA  ALA A  41       4.997  -3.310 -17.830  0.00  0.00      A     
ATOM    575  CB  ALA A  41       6.847  -4.199 -18.453  0.00  0.00      A     
ATOM    576  HB1 ALA A  41       7.328  -3.275 -18.129  0.00  0.00      A     
ATOM    577  HB2 ALA A  41       7.297  -4.512 -19.390  0.00  0.00      A     
ATOM    578  HB3 ALA A  41       7.022  -4.979 -17.714  0.00  0.00      A     
ATOM    579  C   ALA A  41       5.062  -3.213 -19.969  0.00  0.00      A     
ATOM    580  O   ALA A  41       4.785  -2.014 -19.945  0.00  0.00      A     
ATOM    581  N   SER A  42       5.113  -3.912 -21.117  0.00  0.00      A     
ATOM    582  HN  SER A  42       5.416  -4.877 -21.018  0.00  0.00      A     
ATOM    583  CA  SER A  42       4.584  -3.491 -22.450  0.00  0.00      A     
ATOM    584  HA  SER A  42       3.540  -3.200 -22.343  0.00  0.00      A     
ATOM    585  CB  SER A  42       5.345  -2.290 -23.043  0.00  0.00      A     
ATOM    586  HB1 SER A  42       5.099  -2.185 -24.101  0.00  0.00      A     
ATOM    587  HB2 SER A  42       6.421  -2.445 -22.946  0.00  0.00      A     
ATOM    588  OG  SER A  42       4.964  -1.097 -22.386  0.00  0.00      A     
ATOM    589  HG1 SER A  42       4.863  -1.330 -21.439  0.00  0.00      A     
ATOM    590  C   SER A  42       4.629  -4.597 -23.523  0.00  0.00      A     
ATOM    591  O   SER A  42       3.661  -4.779 -24.262  0.00  0.00      A     
ATOM    592  N   LYS A  43       5.725  -5.371 -23.588  0.00  0.00      A     
ATOM    593  HN  LYS A  43       6.443  -5.189 -22.900  0.00  0.00      A     
ATOM    594  CA  LYS A  43       6.040  -6.345 -24.669  0.00  0.00      A     
ATOM    595  HA  LYS A  43       5.404  -6.129 -25.528  0.00  0.00      A     
ATOM    596  CB  LYS A  43       7.503  -6.145 -25.136  0.00  0.00      A     
ATOM    597  HB1 LYS A  43       7.604  -5.130 -25.520  0.00  0.00      A     
ATOM    598  HB2 LYS A  43       7.705  -6.825 -25.965  0.00  0.00      A     
ATOM    599  CG  LYS A  43       8.573  -6.363 -24.044  0.00  0.00      A     
ATOM    600  HG1 LYS A  43       8.514  -7.381 -23.657  0.00  0.00      A     
ATOM    601  HG2 LYS A  43       8.380  -5.662 -23.232  0.00  0.00      A     
ATOM    602  CD  LYS A  43       9.996  -6.106 -24.568  0.00  0.00      A     
ATOM    603  HD1 LYS A  43       9.986  -5.159 -25.110  0.00  0.00      A     
ATOM    604  HD2 LYS A  43      10.295  -6.889 -25.268  0.00  0.00      A     
ATOM    605  CE  LYS A  43      11.024  -5.974 -23.431  0.00  0.00      A     
ATOM    606  HE1 LYS A  43      10.527  -5.561 -22.549  0.00  0.00      A     
ATOM    607  HE2 LYS A  43      11.780  -5.245 -23.745  0.00  0.00      A     
ATOM    608  NZ  LYS A  43      11.704  -7.247 -23.079  0.00  0.00      A     
ATOM    609  HZ1 LYS A  43      12.358  -7.530 -23.805  0.00  0.00      A     
ATOM    610  HZ2 LYS A  43      11.074  -8.026 -22.904  0.00  0.00      A     
ATOM    611  HZ3 LYS A  43      12.237  -7.127 -22.213  0.00  0.00      A     
ATOM    612  C   LYS A  43       5.802  -7.826 -24.339  0.00  0.00      A     
ATOM    613  O   LYS A  43       5.715  -8.643 -25.256  0.00  0.00      A     
ATOM    614  N   GLN A  44       5.747  -8.150 -23.049  0.00  0.00      A     
ATOM    615  HN  GLN A  44       5.770  -7.372 -22.402  0.00  0.00      A     
ATOM    616  CA  GLN A  44       6.056  -9.470 -22.483  0.00  0.00      A     
ATOM    617  HA  GLN A  44       7.020  -9.791 -22.883  0.00  0.00      A     
ATOM    618  CB  GLN A  44       6.229  -9.320 -20.962  0.00  0.00      A     
ATOM    619  HB1 GLN A  44       6.244 -10.323 -20.547  0.00  0.00      A     
ATOM    620  HB2 GLN A  44       5.378  -8.792 -20.538  0.00  0.00      A     
ATOM    621  CG  GLN A  44       7.529  -8.614 -20.518  0.00  0.00      A     
ATOM    622  HG1 GLN A  44       8.374  -9.059 -21.043  0.00  0.00      A     
ATOM    623  HG2 GLN A  44       7.678  -8.800 -19.455  0.00  0.00      A     
ATOM    624  CD  GLN A  44       7.567  -7.098 -20.715  0.00  0.00      A     
ATOM    625  OE1 GLN A  44       6.591  -6.416 -21.004  0.00  0.00      A     
ATOM    626  NE2 GLN A  44       8.713  -6.478 -20.625  0.00  0.00      A     
ATOM    627 HE21 GLN A  44       8.690  -5.481 -20.636  0.00  0.00      A     
ATOM    628 HE22 GLN A  44       9.539  -6.984 -20.297  0.00  0.00      A     
ATOM    629  C   GLN A  44       5.067 -10.594 -22.868  0.00  0.00      A     
ATOM    630  O   GLN A  44       5.438 -11.442 -23.683  0.00  0.00      A     
ATOM    631  N   ILE A  45       3.818 -10.610 -22.378  0.00  0.00      A     
ATOM    632  HN  ILE A  45       3.570  -9.961 -21.641  0.00  0.00      A     
ATOM    633  CA  ILE A  45       2.748 -11.436 -22.987  0.00  0.00      A     
ATOM    634  HA  ILE A  45       3.202 -12.345 -23.375  0.00  0.00      A     
ATOM    635  CB  ILE A  45       1.642 -11.897 -22.001  0.00  0.00      A     
ATOM    636  HB  ILE A  45       1.032 -12.626 -22.539  0.00  0.00      A     
ATOM    637  CG2 ILE A  45       2.240 -12.673 -20.819  0.00  0.00      A     
ATOM    638 HG21 ILE A  45       2.761 -11.995 -20.152  0.00  0.00      A     
ATOM    639 HG22 ILE A  45       2.933 -13.428 -21.182  0.00  0.00      A     
ATOM    640 HG23 ILE A  45       1.452 -13.183 -20.264  0.00  0.00      A     
ATOM    641  CG1 ILE A  45       0.677 -10.756 -21.604  0.00  0.00      A     
ATOM    642 HG11 ILE A  45      -0.010 -10.603 -22.433  0.00  0.00      A     
ATOM    643 HG12 ILE A  45       1.224  -9.827 -21.478  0.00  0.00      A     
ATOM    644  CD  ILE A  45      -0.165 -11.000 -20.349  0.00  0.00      A     
ATOM    645  HD1 ILE A  45      -0.922 -10.221 -20.271  0.00  0.00      A     
ATOM    646  HD2 ILE A  45       0.468 -10.962 -19.464  0.00  0.00      A     
ATOM    647  HD3 ILE A  45      -0.650 -11.973 -20.410  0.00  0.00      A     
ATOM    648  C   ILE A  45       2.099 -10.728 -24.180  0.00  0.00      A     
ATOM    649  O   ILE A  45       1.964  -9.503 -24.214  0.00  0.00      A     
ATOM    650  N   THR A  46       1.616 -11.526 -25.124  0.00  0.00      A     
ATOM    651  HN  THR A  46       1.822 -12.514 -25.040  0.00  0.00      A     
ATOM    652  CA  THR A  46       0.699 -11.114 -26.206  0.00  0.00      A     
ATOM    653  HA  THR A  46       0.857 -10.059 -26.430  0.00  0.00      A     
ATOM    654  CB  THR A  46       0.988 -11.894 -27.496  0.00  0.00      A     
ATOM    655  HB  THR A  46       0.224 -11.690 -28.244  0.00  0.00      A     
ATOM    656  CG2 THR A  46       2.346 -11.516 -28.071  0.00  0.00      A     
ATOM    657 HG21 THR A  46       2.496 -12.055 -29.002  0.00  0.00      A     
ATOM    658 HG22 THR A  46       3.149 -11.768 -27.378  0.00  0.00      A     
ATOM    659 HG23 THR A  46       2.373 -10.447 -28.277  0.00  0.00      A     
ATOM    660  OG1 THR A  46       1.010 -13.273 -27.233  0.00  0.00      A     
ATOM    661  HG1 THR A  46       1.873 -13.463 -26.822  0.00  0.00      A     
ATOM    662  C   THR A  46      -0.779 -11.254 -25.805  0.00  0.00      A     
ATOM    663  O   THR A  46      -1.106 -11.634 -24.678  0.00  0.00      A     
ATOM    664  N   ALA A  47      -1.695 -10.860 -26.689  0.00  0.00      A     
ATOM    665  HN  ALA A  47      -1.365 -10.502 -27.580  0.00  0.00      A     
ATOM    666  CA  ALA A  47      -3.081 -10.560 -26.320  0.00  0.00      A     
ATOM    667  HA  ALA A  47      -3.056  -9.825 -25.518  0.00  0.00      A     
ATOM    668  CB  ALA A  47      -3.741  -9.875 -27.519  0.00  0.00      A     
ATOM    669  HB1 ALA A  47      -3.710 -10.534 -28.385  0.00  0.00      A     
ATOM    670  HB2 ALA A  47      -3.215  -8.951 -27.755  0.00  0.00      A     
ATOM    671  HB3 ALA A  47      -4.778  -9.631 -27.282  0.00  0.00      A     
ATOM    672  C   ALA A  47      -3.915 -11.754 -25.795  0.00  0.00      A     
ATOM    673  O   ALA A  47      -4.604 -11.605 -24.787  0.00  0.00      A     
ATOM    674  N   ASP A  48      -3.862 -12.928 -26.433  0.00  0.00      A     
ATOM    675  HN  ASP A  48      -3.198 -13.028 -27.186  0.00  0.00      A     
ATOM    676  CA  ASP A  48      -4.723 -14.079 -26.099  0.00  0.00      A     
ATOM    677  HA  ASP A  48      -5.718 -13.695 -25.882  0.00  0.00      A     
ATOM    678  CB  ASP A  48      -4.828 -15.015 -27.312  0.00  0.00      A     
ATOM    679  HB1 ASP A  48      -3.914 -15.603 -27.405  0.00  0.00      A     
ATOM    680  HB2 ASP A  48      -4.939 -14.416 -28.215  0.00  0.00      A     
ATOM    681  CG  ASP A  48      -6.042 -15.942 -27.211  0.00  0.00      A     
ATOM    682  OD1 ASP A  48      -7.176 -15.406 -27.149  0.00  0.00      A     
ATOM    683  OD2 ASP A  48      -5.867 -17.181 -27.237  0.00  0.00      A     
ATOM    684  C   ASP A  48      -4.287 -14.869 -24.851  0.00  0.00      A     
ATOM    685  O   ASP A  48      -5.142 -15.312 -24.085  0.00  0.00      A     
ATOM    686  N   LYS A  49      -2.978 -14.988 -24.595  0.00  0.00      A     
ATOM    687  HN  LYS A  49      -2.341 -14.635 -25.307  0.00  0.00      A     
ATOM    688  CA  LYS A  49      -2.407 -15.627 -23.385  0.00  0.00      A     
ATOM    689  HA  LYS A  49      -3.059 -16.459 -23.109  0.00  0.00      A     
ATOM    690  CB  LYS A  49      -1.024 -16.222 -23.705  0.00  0.00      A     
ATOM    691  HB1 LYS A  49      -0.565 -16.590 -22.786  0.00  0.00      A     
ATOM    692  HB2 LYS A  49      -0.377 -15.454 -24.134  0.00  0.00      A     
ATOM    693  CG  LYS A  49      -1.157 -17.406 -24.677  0.00  0.00      A     
ATOM    694  HG1 LYS A  49      -1.489 -17.045 -25.651  0.00  0.00      A     
ATOM    695  HG2 LYS A  49      -1.895 -18.111 -24.292  0.00  0.00      A     
ATOM    696  CD  LYS A  49       0.181 -18.135 -24.827  0.00  0.00      A     
ATOM    697  HD1 LYS A  49       0.423 -18.621 -23.883  0.00  0.00      A     
ATOM    698  HD2 LYS A  49       0.954 -17.405 -25.067  0.00  0.00      A     
ATOM    699  CE  LYS A  49       0.109 -19.178 -25.943  0.00  0.00      A     
ATOM    700  HE1 LYS A  49      -0.177 -18.666 -26.867  0.00  0.00      A     
ATOM    701  HE2 LYS A  49      -0.672 -19.908 -25.716  0.00  0.00      A     
ATOM    702  NZ  LYS A  49       1.412 -19.855 -26.132  0.00  0.00      A     
ATOM    703  HZ1 LYS A  49       1.546 -20.616 -25.473  0.00  0.00      A     
ATOM    704  HZ2 LYS A  49       2.174 -19.200 -25.989  0.00  0.00      A     
ATOM    705  HZ3 LYS A  49       1.512 -20.212 -27.080  0.00  0.00      A     
ATOM    706  C   LYS A  49      -2.406 -14.737 -22.128  0.00  0.00      A     
ATOM    707  O   LYS A  49      -1.768 -15.078 -21.132  0.00  0.00      A     
ATOM    708  N   GLN A  50      -3.167 -13.639 -22.157  0.00  0.00      A     
ATOM    709  HN  GLN A  50      -3.621 -13.450 -23.036  0.00  0.00      A     
ATOM    710  CA  GLN A  50      -3.628 -12.876 -20.982  0.00  0.00      A     
ATOM    711  HA  GLN A  50      -2.806 -12.260 -20.620  0.00  0.00      A     
ATOM    712  CB  GLN A  50      -4.769 -11.932 -21.406  0.00  0.00      A     
ATOM    713  HB1 GLN A  50      -4.388 -11.210 -22.124  0.00  0.00      A     
ATOM    714  HB2 GLN A  50      -5.097 -11.382 -20.525  0.00  0.00      A     
ATOM    715  CG  GLN A  50      -5.978 -12.661 -22.025  0.00  0.00      A     
ATOM    716  HG1 GLN A  50      -6.234 -13.529 -21.427  0.00  0.00      A     
ATOM    717  HG2 GLN A  50      -5.731 -13.013 -23.022  0.00  0.00      A     
ATOM    718  CD  GLN A  50      -7.218 -11.787 -22.094  0.00  0.00      A     
ATOM    719  OE1 GLN A  50      -7.856 -11.504 -21.087  0.00  0.00      A     
ATOM    720  NE2 GLN A  50      -7.635 -11.347 -23.255  0.00  0.00      A     
ATOM    721 HE21 GLN A  50      -8.500 -10.834 -23.280  0.00  0.00      A     
ATOM    722 HE22 GLN A  50      -7.147 -11.599 -24.106  0.00  0.00      A     
ATOM    723  C   GLN A  50      -4.091 -13.749 -19.796  0.00  0.00      A     
ATOM    724  O   GLN A  50      -4.477 -14.907 -19.976  0.00  0.00      A     
ATOM    725  N   TYR A  51      -4.126 -13.189 -18.588  0.00  0.00      A     
ATOM    726  HN  TYR A  51      -3.785 -12.239 -18.477  0.00  0.00      A     
ATOM    727  CA  TYR A  51      -4.547 -13.927 -17.387  0.00  0.00      A     
ATOM    728  HA  TYR A  51      -4.415 -14.989 -17.573  0.00  0.00      A     
ATOM    729  CB  TYR A  51      -3.614 -13.584 -16.223  0.00  0.00      A     
ATOM    730  HB1 TYR A  51      -3.938 -14.150 -15.350  0.00  0.00      A     
ATOM    731  HB2 TYR A  51      -3.697 -12.522 -15.988  0.00  0.00      A     
ATOM    732  CG  TYR A  51      -2.165 -13.932 -16.520  0.00  0.00      A     
ATOM    733  CD1 TYR A  51      -1.723 -15.266 -16.407  0.00  0.00      A     
ATOM    734  HD1 TYR A  51      -2.409 -16.026 -16.054  0.00  0.00      A     
ATOM    735  CE1 TYR A  51      -0.406 -15.609 -16.779  0.00  0.00      A     
ATOM    736  HE1 TYR A  51      -0.068 -16.631 -16.710  0.00  0.00      A     
ATOM    737  CZ  TYR A  51       0.461 -14.613 -17.276  0.00  0.00      A     
ATOM    738  OH  TYR A  51       1.711 -14.929 -17.692  0.00  0.00      A     
ATOM    739  HH  TYR A  51       1.924 -15.860 -17.521  0.00  0.00      A     
ATOM    740  CE2 TYR A  51       0.029 -13.277 -17.362  0.00  0.00      A     
ATOM    741  HE2 TYR A  51       0.715 -12.531 -17.728  0.00  0.00      A     
ATOM    742  CD2 TYR A  51      -1.281 -12.935 -16.978  0.00  0.00      A     
ATOM    743  HD2 TYR A  51      -1.620 -11.912 -17.052  0.00  0.00      A     
ATOM    744  C   TYR A  51      -6.029 -13.717 -17.027  0.00  0.00      A     
ATOM    745  O   TYR A  51      -6.540 -12.595 -17.069  0.00  0.00      A     
ATOM    746  N   LYS A  52      -6.725 -14.805 -16.671  0.00  0.00      A     
ATOM    747  HN  LYS A  52      -6.220 -15.691 -16.721  0.00  0.00      A     
ATOM    748  CA  LYS A  52      -8.166 -14.832 -16.304  0.00  0.00      A     
ATOM    749  HA  LYS A  52      -8.694 -14.148 -16.970  0.00  0.00      A     
ATOM    750  CB  LYS A  52      -8.710 -16.264 -16.523  0.00  0.00      A     
ATOM    751  HB1 LYS A  52      -9.051 -16.696 -15.580  0.00  0.00      A     
ATOM    752  HB2 LYS A  52      -7.911 -16.906 -16.898  0.00  0.00      A     
ATOM    753  CG  LYS A  52      -9.847 -16.313 -17.553  0.00  0.00      A     
ATOM    754  HG1 LYS A  52      -9.973 -17.350 -17.867  0.00  0.00      A     
ATOM    755  HG2 LYS A  52      -9.551 -15.733 -18.424  0.00  0.00      A     
ATOM    756  CD  LYS A  52     -11.195 -15.794 -17.020  0.00  0.00      A     
ATOM    757  HD1 LYS A  52     -11.046 -14.837 -16.522  0.00  0.00      A     
ATOM    758  HD2 LYS A  52     -11.578 -16.501 -16.282  0.00  0.00      A     
ATOM    759  CE  LYS A  52     -12.248 -15.574 -18.116  0.00  0.00      A     
ATOM    760  HE1 LYS A  52     -11.976 -14.676 -18.682  0.00  0.00      A     
ATOM    761  HE2 LYS A  52     -13.212 -15.374 -17.639  0.00  0.00      A     
ATOM    762  NZ  LYS A  52     -12.359 -16.722 -19.048  0.00  0.00      A     
ATOM    763  HZ1 LYS A  52     -13.162 -16.620 -19.667  0.00  0.00      A     
ATOM    764  HZ2 LYS A  52     -12.434 -17.607 -18.574  0.00  0.00      A     
ATOM    765  HZ3 LYS A  52     -11.555 -16.732 -19.678  0.00  0.00      A     
ATOM    766  C   LYS A  52      -8.490 -14.322 -14.886  0.00  0.00      A     
ATOM    767  O   LYS A  52      -9.641 -14.033 -14.579  0.00  0.00      A     
ATOM    768  N   GLY A  53      -7.474 -14.211 -14.036  0.00  0.00      A     
ATOM    769  HN  GLY A  53      -6.572 -14.497 -14.386  0.00  0.00      A     
ATOM    770  CA  GLY A  53      -7.531 -13.754 -12.639  0.00  0.00      A     
ATOM    771  HA1 GLY A  53      -8.333 -14.270 -12.110  0.00  0.00      A     
ATOM    772  HA2 GLY A  53      -7.733 -12.683 -12.613  0.00  0.00      A     
ATOM    773  C   GLY A  53      -6.212 -14.023 -11.905  0.00  0.00      A     
ATOM    774  O   GLY A  53      -5.331 -14.682 -12.453  0.00  0.00      A     
ATOM    775  N   ILE A  54      -6.062 -13.560 -10.660  0.00  0.00      A     
ATOM    776  HN  ILE A  54      -6.851 -13.118 -10.213  0.00  0.00      A     
ATOM    777  CA  ILE A  54      -4.854 -13.859  -9.852  0.00  0.00      A     
ATOM    778  HA  ILE A  54      -3.985 -13.550 -10.434  0.00  0.00      A     
ATOM    779  CB  ILE A  54      -4.814 -13.069  -8.525  0.00  0.00      A     
ATOM    780  HB  ILE A  54      -3.936 -13.405  -7.972  0.00  0.00      A     
ATOM    781  CG2 ILE A  54      -4.614 -11.572  -8.825  0.00  0.00      A     
ATOM    782 HG21 ILE A  54      -3.757 -11.438  -9.487  0.00  0.00      A     
ATOM    783 HG22 ILE A  54      -4.413 -11.027  -7.903  0.00  0.00      A     
ATOM    784 HG23 ILE A  54      -5.501 -11.156  -9.302  0.00  0.00      A     
ATOM    785  CG1 ILE A  54      -6.058 -13.327  -7.644  0.00  0.00      A     
ATOM    786 HG11 ILE A  54      -6.163 -14.400  -7.486  0.00  0.00      A     
ATOM    787 HG12 ILE A  54      -6.951 -12.966  -8.154  0.00  0.00      A     
ATOM    788  CD  ILE A  54      -6.001 -12.667  -6.265  0.00  0.00      A     
ATOM    789  HD1 ILE A  54      -6.850 -13.003  -5.669  0.00  0.00      A     
ATOM    790  HD2 ILE A  54      -6.058 -11.584  -6.368  0.00  0.00      A     
ATOM    791  HD3 ILE A  54      -5.076 -12.943  -5.758  0.00  0.00      A     
ATOM    792  C   ILE A  54      -4.647 -15.364  -9.605  0.00  0.00      A     
ATOM    793  O   ILE A  54      -3.503 -15.810  -9.516  0.00  0.00      A     
ATOM    794  N   ILE A  55      -5.731 -16.155  -9.573  0.00  0.00      A     
ATOM    795  HN  ILE A  55      -6.641 -15.707  -9.606  0.00  0.00      A     
ATOM    796  CA  ILE A  55      -5.672 -17.629  -9.575  0.00  0.00      A     
ATOM    797  HA  ILE A  55      -5.013 -17.913  -8.760  0.00  0.00      A     
ATOM    798  CB  ILE A  55      -7.054 -18.256  -9.283  0.00  0.00      A     
ATOM    799  HB  ILE A  55      -7.433 -17.785  -8.378  0.00  0.00      A     
ATOM    800  CG2 ILE A  55      -8.095 -18.026 -10.396  0.00  0.00      A     
ATOM    801 HG21 ILE A  55      -9.091 -18.254 -10.016  0.00  0.00      A     
ATOM    802 HG22 ILE A  55      -7.902 -18.680 -11.248  0.00  0.00      A     
ATOM    803 HG23 ILE A  55      -8.086 -16.992 -10.734  0.00  0.00      A     
ATOM    804  CG1 ILE A  55      -6.970 -19.776  -9.024  0.00  0.00      A     
ATOM    805 HG11 ILE A  55      -6.606 -20.279  -9.920  0.00  0.00      A     
ATOM    806 HG12 ILE A  55      -7.973 -20.148  -8.822  0.00  0.00      A     
ATOM    807  CD  ILE A  55      -6.080 -20.183  -7.845  0.00  0.00      A     
ATOM    808  HD1 ILE A  55      -5.034 -19.980  -8.065  0.00  0.00      A     
ATOM    809  HD2 ILE A  55      -6.193 -21.252  -7.676  0.00  0.00      A     
ATOM    810  HD3 ILE A  55      -6.374 -19.644  -6.945  0.00  0.00      A     
ATOM    811  C   ILE A  55      -5.062 -18.205 -10.859  0.00  0.00      A     
ATOM    812  O   ILE A  55      -4.154 -19.027 -10.789  0.00  0.00      A     
ATOM    813  N   ASP A  56      -5.500 -17.724 -12.027  0.00  0.00      A     
ATOM    814  HN  ASP A  56      -6.195 -16.996 -11.999  0.00  0.00      A     
ATOM    815  CA  ASP A  56      -4.970 -18.118 -13.338  0.00  0.00      A     
ATOM    816  HA  ASP A  56      -5.108 -19.192 -13.468  0.00  0.00      A     
ATOM    817  CB  ASP A  56      -5.777 -17.405 -14.433  0.00  0.00      A     
ATOM    818  HB1 ASP A  56      -5.589 -16.334 -14.381  0.00  0.00      A     
ATOM    819  HB2 ASP A  56      -6.842 -17.571 -14.258  0.00  0.00      A     
ATOM    820  CG  ASP A  56      -5.432 -17.905 -15.834  0.00  0.00      A     
ATOM    821  OD1 ASP A  56      -5.631 -19.103 -16.105  0.00  0.00      A     
ATOM    822  OD2 ASP A  56      -4.970 -17.079 -16.654  0.00  0.00      A     
ATOM    823  C   ASP A  56      -3.462 -17.834 -13.441  0.00  0.00      A     
ATOM    824  O   ASP A  56      -2.698 -18.699 -13.863  0.00  0.00      A     
ATOM    825  N   CYS A  57      -3.004 -16.678 -12.947  0.00  0.00      A     
ATOM    826  HN  CYS A  57      -3.676 -15.980 -12.645  0.00  0.00      A     
ATOM    827  CA  CYS A  57      -1.576 -16.387 -12.805  0.00  0.00      A     
ATOM    828  HA  CYS A  57      -1.129 -16.382 -13.800  0.00  0.00      A     
ATOM    829  CB  CYS A  57      -1.376 -14.992 -12.187  0.00  0.00      A     
ATOM    830  HB1 CYS A  57      -0.315 -14.749 -12.229  0.00  0.00      A     
ATOM    831  HB2 CYS A  57      -1.707 -14.991 -11.148  0.00  0.00      A     
ATOM    832  SG  CYS A  57      -2.277 -13.707 -13.087  0.00  0.00      A     
ATOM    833  HG1 CYS A  57      -1.648 -12.635 -12.572  0.00  0.00      A     
ATOM    834  C   CYS A  57      -0.835 -17.470 -11.992  0.00  0.00      A     
ATOM    835  O   CYS A  57       0.054 -18.137 -12.526  0.00  0.00      A     
ATOM    836  N   VAL A  58      -1.196 -17.689 -10.717  0.00  0.00      A     
ATOM    837  HN  VAL A  58      -1.990 -17.176 -10.343  0.00  0.00      A     
ATOM    838  CA  VAL A  58      -0.454 -18.628  -9.836  0.00  0.00      A     
ATOM    839  HA  VAL A  58       0.601 -18.368  -9.907  0.00  0.00      A     
ATOM    840  CB  VAL A  58      -0.810 -18.530  -8.341  0.00  0.00      A     
ATOM    841  HB  VAL A  58      -0.173 -19.228  -7.798  0.00  0.00      A     
ATOM    842  CG1 VAL A  58      -0.515 -17.132  -7.797  0.00  0.00      A     
ATOM    843 HG11 VAL A  58      -1.184 -16.401  -8.249  0.00  0.00      A     
ATOM    844 HG12 VAL A  58       0.518 -16.862  -8.010  0.00  0.00      A     
ATOM    845 HG13 VAL A  58      -0.669 -17.136  -6.719  0.00  0.00      A     
ATOM    846  CG2 VAL A  58      -2.261 -18.875  -8.015  0.00  0.00      A     
ATOM    847 HG21 VAL A  58      -2.920 -18.183  -8.530  0.00  0.00      A     
ATOM    848 HG22 VAL A  58      -2.429 -18.794  -6.941  0.00  0.00      A     
ATOM    849 HG23 VAL A  58      -2.491 -19.894  -8.320  0.00  0.00      A     
ATOM    850  C   VAL A  58      -0.526 -20.095 -10.259  0.00  0.00      A     
ATOM    851  O   VAL A  58       0.459 -20.805 -10.076  0.00  0.00      A     
ATOM    852  N   VAL A  59      -1.624 -20.565 -10.866  0.00  0.00      A     
ATOM    853  HN  VAL A  59      -2.434 -19.953 -10.951  0.00  0.00      A     
ATOM    854  CA  VAL A  59      -1.707 -21.963 -11.361  0.00  0.00      A     
ATOM    855  HA  VAL A  59      -1.156 -22.591 -10.661  0.00  0.00      A     
ATOM    856  CB  VAL A  59      -3.130 -22.548 -11.397  0.00  0.00      A     
ATOM    857  HB  VAL A  59      -3.035 -23.614 -11.598  0.00  0.00      A     
ATOM    858  CG1 VAL A  59      -3.811 -22.421 -10.035  0.00  0.00      A     
ATOM    859 HG11 VAL A  59      -3.176 -22.847  -9.259  0.00  0.00      A     
ATOM    860 HG12 VAL A  59      -4.752 -22.963 -10.053  0.00  0.00      A     
ATOM    861 HG13 VAL A  59      -4.013 -21.378  -9.804  0.00  0.00      A     
ATOM    862  CG2 VAL A  59      -4.023 -21.970 -12.497  0.00  0.00      A     
ATOM    863 HG21 VAL A  59      -4.063 -20.888 -12.416  0.00  0.00      A     
ATOM    864 HG22 VAL A  59      -5.030 -22.376 -12.400  0.00  0.00      A     
ATOM    865 HG23 VAL A  59      -3.638 -22.237 -13.480  0.00  0.00      A     
ATOM    866  C   VAL A  59      -1.036 -22.186 -12.714  0.00  0.00      A     
ATOM    867  O   VAL A  59      -0.688 -23.325 -13.022  0.00  0.00      A     
ATOM    868  N   ARG A  60      -0.791 -21.133 -13.512  0.00  0.00      A     
ATOM    869  HN  ARG A  60      -1.187 -20.239 -13.229  0.00  0.00      A     
ATOM    870  CA  ARG A  60      -0.069 -21.208 -14.804  0.00  0.00      A     
ATOM    871  HA  ARG A  60      -0.227 -22.189 -15.257  0.00  0.00      A     
ATOM    872  CB  ARG A  60      -0.628 -20.153 -15.769  0.00  0.00      A     
ATOM    873  HB1 ARG A  60       0.036 -20.077 -16.629  0.00  0.00      A     
ATOM    874  HB2 ARG A  60      -0.655 -19.179 -15.280  0.00  0.00      A     
ATOM    875  CG  ARG A  60      -2.029 -20.543 -16.269  0.00  0.00      A     
ATOM    876  HG1 ARG A  60      -2.676 -20.780 -15.424  0.00  0.00      A     
ATOM    877  HG2 ARG A  60      -1.953 -21.437 -16.880  0.00  0.00      A     
ATOM    878  CD  ARG A  60      -2.699 -19.427 -17.073  0.00  0.00      A     
ATOM    879  HD1 ARG A  60      -2.901 -18.601 -16.390  0.00  0.00      A     
ATOM    880  HD2 ARG A  60      -3.652 -19.798 -17.455  0.00  0.00      A     
ATOM    881  NE  ARG A  60      -1.876 -18.934 -18.190  0.00  0.00      A     
ATOM    882  HE  ARG A  60      -1.092 -19.482 -18.512  0.00  0.00      A     
ATOM    883  CZ  ARG A  60      -2.083 -17.846 -18.878  0.00  0.00      A     
ATOM    884  NH1 ARG A  60      -3.120 -17.102 -18.739  0.00  0.00      A     
ATOM    885 HH11 ARG A  60      -3.261 -16.306 -19.336  0.00  0.00      A     
ATOM    886 HH12 ARG A  60      -3.792 -17.312 -17.999  0.00  0.00      A     
ATOM    887  NH2 ARG A  60      -1.199 -17.475 -19.726  0.00  0.00      A     
ATOM    888 HH21 ARG A  60      -1.326 -16.583 -20.182  0.00  0.00      A     
ATOM    889 HH22 ARG A  60      -0.319 -17.979 -19.718  0.00  0.00      A     
ATOM    890  C   ARG A  60       1.445 -21.042 -14.677  0.00  0.00      A     
ATOM    891  O   ARG A  60       2.184 -21.894 -15.182  0.00  0.00      A     
ATOM    892  N   ILE A  61       1.925 -20.011 -13.976  0.00  0.00      A     
ATOM    893  HN  ILE A  61       1.253 -19.381 -13.544  0.00  0.00      A     
ATOM    894  CA  ILE A  61       3.367 -19.677 -13.902  0.00  0.00      A     
ATOM    895  HA  ILE A  61       3.669 -19.491 -14.933  0.00  0.00      A     
ATOM    896  CB  ILE A  61       3.647 -18.345 -13.167  0.00  0.00      A     
ATOM    897  HB  ILE A  61       4.718 -18.157 -13.257  0.00  0.00      A     
ATOM    898  CG2 ILE A  61       2.959 -17.184 -13.907  0.00  0.00      A     
ATOM    899 HG21 ILE A  61       1.892 -17.169 -13.716  0.00  0.00      A     
ATOM    900 HG22 ILE A  61       3.107 -17.285 -14.979  0.00  0.00      A     
ATOM    901 HG23 ILE A  61       3.385 -16.233 -13.591  0.00  0.00      A     
ATOM    902  CG1 ILE A  61       3.320 -18.402 -11.659  0.00  0.00      A     
ATOM    903 HG11 ILE A  61       4.012 -19.097 -11.186  0.00  0.00      A     
ATOM    904 HG12 ILE A  61       2.312 -18.783 -11.513  0.00  0.00      A     
ATOM    905  CD  ILE A  61       3.441 -17.060 -10.926  0.00  0.00      A     
ATOM    906  HD1 ILE A  61       2.669 -16.373 -11.272  0.00  0.00      A     
ATOM    907  HD2 ILE A  61       4.426 -16.625 -11.101  0.00  0.00      A     
ATOM    908  HD3 ILE A  61       3.308 -17.218  -9.857  0.00  0.00      A     
ATOM    909  C   ILE A  61       4.338 -20.792 -13.443  0.00  0.00      A     
ATOM    910  O   ILE A  61       5.441 -20.818 -13.997  0.00  0.00      A     
ATOM    911  N   PRO A  62       4.017 -21.770 -12.558  0.00  0.00      A     
ATOM    912  CD  PRO A  62       2.852 -21.857 -11.683  0.00  0.00      A     
ATOM    913  HD1 PRO A  62       1.910 -21.766 -12.215  0.00  0.00      A     
ATOM    914  HD2 PRO A  62       2.917 -21.087 -10.915  0.00  0.00      A     
ATOM    915  CG  PRO A  62       2.897 -23.228 -11.015  0.00  0.00      A     
ATOM    916  HG1 PRO A  62       2.517 -23.184  -9.994  0.00  0.00      A     
ATOM    917  HG2 PRO A  62       2.313 -23.939 -11.596  0.00  0.00      A     
ATOM    918  CB  PRO A  62       4.368 -23.629 -11.051  0.00  0.00      A     
ATOM    919  HB1 PRO A  62       4.846 -23.339 -10.114  0.00  0.00      A     
ATOM    920  HB2 PRO A  62       4.476 -24.701 -11.198  0.00  0.00      A     
ATOM    921  CA  PRO A  62       4.981 -22.824 -12.202  0.00  0.00      A     
ATOM    922  HA  PRO A  62       5.871 -22.340 -11.800  0.00  0.00      A     
ATOM    923  C   PRO A  62       5.470 -23.701 -13.375  0.00  0.00      A     
ATOM    924  O   PRO A  62       6.596 -24.194 -13.316  0.00  0.00      A     
ATOM    925  N   LYS A  63       4.724 -23.802 -14.492  0.00  0.00      A     
ATOM    926  HN  LYS A  63       3.782 -23.438 -14.451  0.00  0.00      A     
ATOM    927  CA  LYS A  63       5.202 -24.456 -15.742  0.00  0.00      A     
ATOM    928  HA  LYS A  63       6.289 -24.490 -15.698  0.00  0.00      A     
ATOM    929  CB  LYS A  63       4.757 -25.929 -15.784  0.00  0.00      A     
ATOM    930  HB1 LYS A  63       4.813 -26.345 -14.776  0.00  0.00      A     
ATOM    931  HB2 LYS A  63       5.461 -26.482 -16.403  0.00  0.00      A     
ATOM    932  CG  LYS A  63       3.349 -26.129 -16.356  0.00  0.00      A     
ATOM    933  HG1 LYS A  63       3.373 -25.963 -17.432  0.00  0.00      A     
ATOM    934  HG2 LYS A  63       2.688 -25.389 -15.920  0.00  0.00      A     
ATOM    935  CD  LYS A  63       2.807 -27.541 -16.088  0.00  0.00      A     
ATOM    936  HD1 LYS A  63       3.074 -27.864 -15.087  0.00  0.00      A     
ATOM    937  HD2 LYS A  63       3.278 -28.232 -16.787  0.00  0.00      A     
ATOM    938  CE  LYS A  63       1.285 -27.610 -16.262  0.00  0.00      A     
ATOM    939  HE1 LYS A  63       0.976 -28.660 -16.268  0.00  0.00      A     
ATOM    940  HE2 LYS A  63       1.036 -27.185 -17.240  0.00  0.00      A     
ATOM    941  NZ  LYS A  63       0.564 -26.876 -15.190  0.00  0.00      A     
ATOM    942  HZ1 LYS A  63       0.597 -27.337 -14.281  0.00  0.00      A     
ATOM    943  HZ2 LYS A  63      -0.425 -26.781 -15.404  0.00  0.00      A     
ATOM    944  HZ3 LYS A  63       0.940 -25.946 -15.042  0.00  0.00      A     
ATOM    945  C   LYS A  63       4.983 -23.716 -17.068  0.00  0.00      A     
ATOM    946  O   LYS A  63       5.524 -24.130 -18.086  0.00  0.00      A     
ATOM    947  N   GLU A  64       4.308 -22.565 -17.076  0.00  0.00      A     
ATOM    948  HN  GLU A  64       3.776 -22.309 -16.254  0.00  0.00      A     
ATOM    949  CA  GLU A  64       4.558 -21.541 -18.118  0.00  0.00      A     
ATOM    950  HA  GLU A  64       4.616 -22.020 -19.092  0.00  0.00      A     
ATOM    951  CB  GLU A  64       3.407 -20.526 -18.207  0.00  0.00      A     
ATOM    952  HB1 GLU A  64       3.718 -19.741 -18.893  0.00  0.00      A     
ATOM    953  HB2 GLU A  64       3.220 -20.087 -17.226  0.00  0.00      A     
ATOM    954  CG  GLU A  64       2.118 -21.163 -18.752  0.00  0.00      A     
ATOM    955  HG1 GLU A  64       1.697 -21.800 -17.973  0.00  0.00      A     
ATOM    956  HG2 GLU A  64       2.377 -21.796 -19.604  0.00  0.00      A     
ATOM    957  CD  GLU A  64       1.043 -20.161 -19.207  0.00  0.00      A     
ATOM    958  OE1 GLU A  64       1.200 -18.926 -19.063  0.00  0.00      A     
ATOM    959  OE2 GLU A  64      -0.021 -20.609 -19.693  0.00  0.00      A     
ATOM    960  C   GLU A  64       5.911 -20.809 -17.953  0.00  0.00      A     
ATOM    961  O   GLU A  64       6.456 -20.308 -18.934  0.00  0.00      A     
ATOM    962  N   GLN A  65       6.478 -20.780 -16.736  0.00  0.00      A     
ATOM    963  HN  GLN A  65       5.947 -21.173 -15.970  0.00  0.00      A     
ATOM    964  CA  GLN A  65       7.704 -20.037 -16.383  0.00  0.00      A     
ATOM    965  HA  GLN A  65       8.258 -19.836 -17.300  0.00  0.00      A     
ATOM    966  CB  GLN A  65       7.351 -18.670 -15.755  0.00  0.00      A     
ATOM    967  HB1 GLN A  65       8.279 -18.143 -15.530  0.00  0.00      A     
ATOM    968  HB2 GLN A  65       6.813 -18.824 -14.821  0.00  0.00      A     
ATOM    969  CG  GLN A  65       6.520 -17.752 -16.656  0.00  0.00      A     
ATOM    970  HG1 GLN A  65       5.586 -18.248 -16.917  0.00  0.00      A     
ATOM    971  HG2 GLN A  65       7.067 -17.550 -17.575  0.00  0.00      A     
ATOM    972  CD  GLN A  65       6.180 -16.428 -15.981  0.00  0.00      A     
ATOM    973  OE1 GLN A  65       6.925 -15.849 -15.196  0.00  0.00      A     
ATOM    974  NE2 GLN A  65       4.997 -15.922 -16.205  0.00  0.00      A     
ATOM    975 HE21 GLN A  65       4.787 -14.998 -15.851  0.00  0.00      A     
ATOM    976 HE22 GLN A  65       4.334 -16.414 -16.790  0.00  0.00      A     
ATOM    977  C   GLN A  65       8.673 -20.825 -15.464  0.00  0.00      A     
ATOM    978  O   GLN A  65       9.275 -20.244 -14.558  0.00  0.00      A     
ATOM    979  N   GLY A  66       8.843 -22.140 -15.653  0.00  0.00      A     
ATOM    980  HN  GLY A  66       8.356 -22.570 -16.431  0.00  0.00      A     
ATOM    981  CA  GLY A  66       9.938 -22.938 -15.049  0.00  0.00      A     
ATOM    982  HA1 GLY A  66      10.871 -22.721 -15.570  0.00  0.00      A     
ATOM    983  HA2 GLY A  66       9.734 -23.993 -15.207  0.00  0.00      A     
ATOM    984  C   GLY A  66      10.187 -22.742 -13.549  0.00  0.00      A     
ATOM    985  O   GLY A  66      11.195 -22.134 -13.192  0.00  0.00      A     
ATOM    986  N   VAL A  67       9.222 -23.187 -12.729  0.00  0.00      A     
ATOM    987  HN  VAL A  67       8.463 -23.646 -13.220  0.00  0.00      A     
ATOM    988  CA  VAL A  67       9.031 -23.186 -11.242  0.00  0.00      A     
ATOM    989  HA  VAL A  67       7.952 -23.209 -11.092  0.00  0.00      A     
ATOM    990  CB  VAL A  67       9.543 -24.487 -10.589  0.00  0.00      A     
ATOM    991  HB  VAL A  67       9.255 -24.477  -9.538  0.00  0.00      A     
ATOM    992  CG1 VAL A  67       8.906 -25.721 -11.233  0.00  0.00      A     
ATOM    993 HG11 VAL A  67       7.820 -25.648 -11.188  0.00  0.00      A     
ATOM    994 HG12 VAL A  67       9.222 -26.611 -10.691  0.00  0.00      A     
ATOM    995 HG13 VAL A  67       9.227 -25.824 -12.268  0.00  0.00      A     
ATOM    996  CG2 VAL A  67      11.062 -24.659 -10.661  0.00  0.00      A     
ATOM    997 HG21 VAL A  67      11.399 -24.648 -11.697  0.00  0.00      A     
ATOM    998 HG22 VAL A  67      11.342 -25.614 -10.217  0.00  0.00      A     
ATOM    999 HG23 VAL A  67      11.556 -23.866 -10.105  0.00  0.00      A     
ATOM   1000  C   VAL A  67       9.475 -21.983 -10.391  0.00  0.00      A     
ATOM   1001  O   VAL A  67       8.749 -21.561  -9.493  0.00  0.00      A     
ATOM   1002  N   LEU A  68      10.632 -21.394 -10.672  0.00  0.00      A     
ATOM   1003  HN  LEU A  68      11.156 -21.807 -11.435  0.00  0.00      A     
ATOM   1004  CA  LEU A  68      11.291 -20.321  -9.923  0.00  0.00      A     
ATOM   1005  HA  LEU A  68      11.347 -20.627  -8.879  0.00  0.00      A     
ATOM   1006  CB  LEU A  68      12.721 -20.224 -10.496  0.00  0.00      A     
ATOM   1007  HB1 LEU A  68      12.660 -19.669 -11.421  0.00  0.00      A     
ATOM   1008  HB2 LEU A  68      13.068 -21.227 -10.743  0.00  0.00      A     
ATOM   1009  CG  LEU A  68      13.814 -19.564  -9.640  0.00  0.00      A     
ATOM   1010  HG  LEU A  68      13.530 -18.552  -9.356  0.00  0.00      A     
ATOM   1011  CD1 LEU A  68      14.119 -20.384  -8.397  0.00  0.00      A     
ATOM   1012 HD11 LEU A  68      15.007 -19.996  -7.905  0.00  0.00      A     
ATOM   1013 HD12 LEU A  68      14.311 -21.416  -8.674  0.00  0.00      A     
ATOM   1014 HD13 LEU A  68      13.282 -20.327  -7.706  0.00  0.00      A     
ATOM   1015  CD2 LEU A  68      15.102 -19.503 -10.458  0.00  0.00      A     
ATOM   1016 HD21 LEU A  68      15.917 -19.126  -9.844  0.00  0.00      A     
ATOM   1017 HD22 LEU A  68      14.963 -18.865 -11.330  0.00  0.00      A     
ATOM   1018 HD23 LEU A  68      15.370 -20.503 -10.794  0.00  0.00      A     
ATOM   1019  C   LEU A  68      10.578 -18.951  -9.976  0.00  0.00      A     
ATOM   1020  O   LEU A  68      10.997 -18.041  -9.269  0.00  0.00      A     
ATOM   1021  N   SER A  69       9.537 -18.744 -10.796  0.00  0.00      A     
ATOM   1022  HN  SER A  69       9.166 -19.546 -11.291  0.00  0.00      A     
ATOM   1023  CA  SER A  69       8.955 -17.398 -11.058  0.00  0.00      A     
ATOM   1024  HA  SER A  69       9.730 -16.775 -11.502  0.00  0.00      A     
ATOM   1025  CB  SER A  69       7.797 -17.441 -12.055  0.00  0.00      A     
ATOM   1026  HB1 SER A  69       8.137 -17.878 -12.994  0.00  0.00      A     
ATOM   1027  HB2 SER A  69       7.448 -16.425 -12.249  0.00  0.00      A     
ATOM   1028  OG  SER A  69       6.740 -18.206 -11.522  0.00  0.00      A     
ATOM   1029  HG1 SER A  69       6.977 -19.143 -11.678  0.00  0.00      A     
ATOM   1030  C   SER A  69       8.464 -16.650  -9.816  0.00  0.00      A     
ATOM   1031  O   SER A  69       8.670 -15.441  -9.707  0.00  0.00      A     
ATOM   1032  N   PHE A  70       7.911 -17.359  -8.826  0.00  0.00      A     
ATOM   1033  HN  PHE A  70       7.705 -18.331  -9.005  0.00  0.00      A     
ATOM   1034  CA  PHE A  70       7.551 -16.780  -7.524  0.00  0.00      A     
ATOM   1035  HA  PHE A  70       6.874 -15.956  -7.721  0.00  0.00      A     
ATOM   1036  CB  PHE A  70       6.820 -17.799  -6.648  0.00  0.00      A     
ATOM   1037  HB1 PHE A  70       6.518 -17.281  -5.737  0.00  0.00      A     
ATOM   1038  HB2 PHE A  70       7.520 -18.573  -6.352  0.00  0.00      A     
ATOM   1039  CG  PHE A  70       5.596 -18.471  -7.240  0.00  0.00      A     
ATOM   1040  CD1 PHE A  70       4.309 -18.021  -6.888  0.00  0.00      A     
ATOM   1041  HD1 PHE A  70       4.192 -17.177  -6.224  0.00  0.00      A     
ATOM   1042  CE1 PHE A  70       3.171 -18.697  -7.365  0.00  0.00      A     
ATOM   1043  HE1 PHE A  70       2.184 -18.368  -7.073  0.00  0.00      A     
ATOM   1044  CZ  PHE A  70       3.318 -19.819  -8.198  0.00  0.00      A     
ATOM   1045  HZ  PHE A  70       2.443 -20.347  -8.553  0.00  0.00      A     
ATOM   1046  CE2 PHE A  70       4.602 -20.271  -8.549  0.00  0.00      A     
ATOM   1047  HE2 PHE A  70       4.716 -21.145  -9.172  0.00  0.00      A     
ATOM   1048  CD2 PHE A  70       5.740 -19.604  -8.064  0.00  0.00      A     
ATOM   1049  HD2 PHE A  70       6.723 -19.984  -8.307  0.00  0.00      A     
ATOM   1050  C   PHE A  70       8.753 -16.218  -6.734  0.00  0.00      A     
ATOM   1051  O   PHE A  70       8.584 -15.334  -5.891  0.00  0.00      A     
ATOM   1052  N   TRP A  71       9.969 -16.662  -7.070  0.00  0.00      A     
ATOM   1053  HN  TRP A  71      10.009 -17.369  -7.794  0.00  0.00      A     
ATOM   1054  CA  TRP A  71      11.234 -16.344  -6.400  0.00  0.00      A     
ATOM   1055  HA  TRP A  71      11.011 -15.756  -5.516  0.00  0.00      A     
ATOM   1056  CB  TRP A  71      11.872 -17.638  -5.885  0.00  0.00      A     
ATOM   1057  HB1 TRP A  71      12.819 -17.379  -5.412  0.00  0.00      A     
ATOM   1058  HB2 TRP A  71      12.086 -18.301  -6.725  0.00  0.00      A     
ATOM   1059  CG  TRP A  71      11.041 -18.376  -4.877  0.00  0.00      A     
ATOM   1060  CD1 TRP A  71      11.021 -18.115  -3.551  0.00  0.00      A     
ATOM   1061  HD1 TRP A  71      11.622 -17.364  -3.057  0.00  0.00      A     
ATOM   1062  NE1 TRP A  71      10.105 -18.930  -2.921  0.00  0.00      A     
ATOM   1063  HE1 TRP A  71       9.914 -18.884  -1.920  0.00  0.00      A     
ATOM   1064  CE2 TRP A  71       9.470 -19.759  -3.817  0.00  0.00      A     
ATOM   1065  CZ2 TRP A  71       8.455 -20.715  -3.674  0.00  0.00      A     
ATOM   1066  HZ2 TRP A  71       8.038 -20.923  -2.697  0.00  0.00      A     
ATOM   1067  CH2 TRP A  71       7.985 -21.386  -4.815  0.00  0.00      A     
ATOM   1068  HH2 TRP A  71       7.191 -22.116  -4.728  0.00  0.00      A     
ATOM   1069  CZ3 TRP A  71       8.560 -21.120  -6.071  0.00  0.00      A     
ATOM   1070  HZ3 TRP A  71       8.200 -21.648  -6.947  0.00  0.00      A     
ATOM   1071  CE3 TRP A  71       9.596 -20.174  -6.198  0.00  0.00      A     
ATOM   1072  HE3 TRP A  71      10.026 -19.979  -7.167  0.00  0.00      A     
ATOM   1073  CD2 TRP A  71      10.064 -19.448  -5.079  0.00  0.00      A     
ATOM   1074  C   TRP A  71      12.220 -15.511  -7.247  0.00  0.00      A     
ATOM   1075  O   TRP A  71      12.965 -14.717  -6.671  0.00  0.00      A     
ATOM   1076  N   ARG A  72      12.153 -15.538  -8.592  0.00  0.00      A     
ATOM   1077  HN  ARG A  72      11.567 -16.258  -9.005  0.00  0.00      A     
ATOM   1078  CA  ARG A  72      12.845 -14.566  -9.484  0.00  0.00      A     
ATOM   1079  HA  ARG A  72      13.922 -14.725  -9.388  0.00  0.00      A     
ATOM   1080  CB  ARG A  72      12.473 -14.764 -10.971  0.00  0.00      A     
ATOM   1081  HB1 ARG A  72      12.982 -13.992 -11.552  0.00  0.00      A     
ATOM   1082  HB2 ARG A  72      11.397 -14.632 -11.107  0.00  0.00      A     
ATOM   1083  CG  ARG A  72      12.887 -16.136 -11.525  0.00  0.00      A     
ATOM   1084  HG1 ARG A  72      12.168 -16.880 -11.194  0.00  0.00      A     
ATOM   1085  HG2 ARG A  72      13.864 -16.407 -11.136  0.00  0.00      A     
ATOM   1086  CD  ARG A  72      12.964 -16.163 -13.058  0.00  0.00      A     
ATOM   1087  HD1 ARG A  72      13.782 -15.513 -13.378  0.00  0.00      A     
ATOM   1088  HD2 ARG A  72      12.045 -15.757 -13.480  0.00  0.00      A     
ATOM   1089  NE  ARG A  72      13.202 -17.536 -13.556  0.00  0.00      A     
ATOM   1090  HE  ARG A  72      14.134 -17.779 -13.858  0.00  0.00      A     
ATOM   1091  CZ  ARG A  72      12.313 -18.480 -13.726  0.00  0.00      A     
ATOM   1092  NH1 ARG A  72      11.050 -18.285 -13.646  0.00  0.00      A     
ATOM   1093 HH11 ARG A  72      10.462 -19.032 -13.968  0.00  0.00      A     
ATOM   1094 HH12 ARG A  72      10.731 -17.327 -13.745  0.00  0.00      A     
ATOM   1095  NH2 ARG A  72      12.658 -19.693 -13.966  0.00  0.00      A     
ATOM   1096 HH21 ARG A  72      11.973 -20.427 -13.882  0.00  0.00      A     
ATOM   1097 HH22 ARG A  72      13.630 -19.945 -14.083  0.00  0.00      A     
ATOM   1098  C   ARG A  72      12.562 -13.124  -9.042  0.00  0.00      A     
ATOM   1099  O   ARG A  72      11.403 -12.760  -8.830  0.00  0.00      A     
ATOM   1100  N   GLY A  73      13.606 -12.338  -8.785  0.00  0.00      A     
ATOM   1101  HN  GLY A  73      14.518 -12.710  -9.002  0.00  0.00      A     
ATOM   1102  CA  GLY A  73      13.528 -11.001  -8.160  0.00  0.00      A     
ATOM   1103  HA1 GLY A  73      12.686 -10.458  -8.585  0.00  0.00      A     
ATOM   1104  HA2 GLY A  73      14.435 -10.446  -8.394  0.00  0.00      A     
ATOM   1105  C   GLY A  73      13.360 -10.979  -6.628  0.00  0.00      A     
ATOM   1106  O   GLY A  73      14.025 -10.197  -5.957  0.00  0.00      A     
ATOM   1107  N   ASN A  74      12.562 -11.874  -6.036  0.00  0.00      A     
ATOM   1108  HN  ASN A  74      12.077 -12.538  -6.621  0.00  0.00      A     
ATOM   1109  CA  ASN A  74      12.539 -12.078  -4.575  0.00  0.00      A     
ATOM   1110  HA  ASN A  74      12.376 -11.111  -4.099  0.00  0.00      A     
ATOM   1111  CB  ASN A  74      11.351 -12.980  -4.222  0.00  0.00      A     
ATOM   1112  HB1 ASN A  74      11.521 -13.969  -4.626  0.00  0.00      A     
ATOM   1113  HB2 ASN A  74      10.437 -12.577  -4.654  0.00  0.00      A     
ATOM   1114  CG  ASN A  74      11.124 -13.104  -2.729  0.00  0.00      A     
ATOM   1115  OD1 ASN A  74      10.766 -12.165  -2.045  0.00  0.00      A     
ATOM   1116  ND2 ASN A  74      11.349 -14.258  -2.171  0.00  0.00      A     
ATOM   1117 HD21 ASN A  74      11.013 -14.419  -1.225  0.00  0.00      A     
ATOM   1118 HD22 ASN A  74      11.831 -15.002  -2.645  0.00  0.00      A     
ATOM   1119  C   ASN A  74      13.883 -12.614  -4.017  0.00  0.00      A     
ATOM   1120  O   ASN A  74      14.252 -12.285  -2.892  0.00  0.00      A     
ATOM   1121  N   LEU A  75      14.667 -13.314  -4.844  0.00  0.00      A     
ATOM   1122  HN  LEU A  75      14.227 -13.672  -5.685  0.00  0.00      A     
ATOM   1123  CA  LEU A  75      16.105 -13.598  -4.677  0.00  0.00      A     
ATOM   1124  HA  LEU A  75      16.222 -14.327  -3.873  0.00  0.00      A     
ATOM   1125  CB  LEU A  75      16.573 -14.223  -6.006  0.00  0.00      A     
ATOM   1126  HB1 LEU A  75      16.433 -13.484  -6.796  0.00  0.00      A     
ATOM   1127  HB2 LEU A  75      15.933 -15.076  -6.236  0.00  0.00      A     
ATOM   1128  CG  LEU A  75      18.039 -14.693  -6.044  0.00  0.00      A     
ATOM   1129  HG  LEU A  75      18.703 -13.879  -5.763  0.00  0.00      A     
ATOM   1130  CD1 LEU A  75      18.276 -15.882  -5.123  0.00  0.00      A     
ATOM   1131 HD11 LEU A  75      17.615 -16.705  -5.392  0.00  0.00      A     
ATOM   1132 HD12 LEU A  75      18.083 -15.589  -4.094  0.00  0.00      A     
ATOM   1133 HD13 LEU A  75      19.314 -16.205  -5.205  0.00  0.00      A     
ATOM   1134  CD2 LEU A  75      18.405 -15.107  -7.460  0.00  0.00      A     
ATOM   1135 HD21 LEU A  75      18.247 -14.264  -8.128  0.00  0.00      A     
ATOM   1136 HD22 LEU A  75      17.787 -15.938  -7.783  0.00  0.00      A     
ATOM   1137 HD23 LEU A  75      19.452 -15.403  -7.494  0.00  0.00      A     
ATOM   1138  C   LEU A  75      16.969 -12.367  -4.306  0.00  0.00      A     
ATOM   1139  O   LEU A  75      18.042 -12.513  -3.719  0.00  0.00      A     
ATOM   1140  N   ALA A  76      16.477 -11.160  -4.600  0.00  0.00      A     
ATOM   1141  HN  ALA A  76      15.602 -11.128  -5.105  0.00  0.00      A     
ATOM   1142  CA  ALA A  76      17.112  -9.869  -4.340  0.00  0.00      A     
ATOM   1143  HA  ALA A  76      18.068 -10.034  -3.849  0.00  0.00      A     
ATOM   1144  CB  ALA A  76      17.389  -9.238  -5.706  0.00  0.00      A     
ATOM   1145  HB1 ALA A  76      18.083  -9.862  -6.273  0.00  0.00      A     
ATOM   1146  HB2 ALA A  76      17.824  -8.252  -5.564  0.00  0.00      A     
ATOM   1147  HB3 ALA A  76      16.461  -9.125  -6.267  0.00  0.00      A     
ATOM   1148  C   ALA A  76      16.298  -8.933  -3.406  0.00  0.00      A     
ATOM   1149  O   ALA A  76      16.710  -7.798  -3.150  0.00  0.00      A     
ATOM   1150  N   ASN A  77      15.163  -9.388  -2.861  0.00  0.00      A     
ATOM   1151  HN  ASN A  77      14.905 -10.347  -3.056  0.00  0.00      A     
ATOM   1152  CA  ASN A  77      14.345  -8.641  -1.892  0.00  0.00      A     
ATOM   1153  HA  ASN A  77      14.174  -7.637  -2.285  0.00  0.00      A     
ATOM   1154  CB  ASN A  77      12.985  -9.363  -1.793  0.00  0.00      A     
ATOM   1155  HB1 ASN A  77      13.147 -10.403  -1.518  0.00  0.00      A     
ATOM   1156  HB2 ASN A  77      12.474  -9.334  -2.750  0.00  0.00      A     
ATOM   1157  CG  ASN A  77      12.081  -8.729  -0.762  0.00  0.00      A     
ATOM   1158  OD1 ASN A  77      11.731  -7.565  -0.804  0.00  0.00      A     
ATOM   1159  ND2 ASN A  77      11.777  -9.431   0.284  0.00  0.00      A     
ATOM   1160 HD21 ASN A  77      11.748  -8.851   1.113  0.00  0.00      A     
ATOM   1161 HD22 ASN A  77      12.114 -10.390   0.345  0.00  0.00      A     
ATOM   1162  C   ASN A  77      15.027  -8.432  -0.510  0.00  0.00      A     
ATOM   1163  O   ASN A  77      14.594  -7.595   0.281  0.00  0.00      A     
ATOM   1164  N   VAL A  78      16.114  -9.152  -0.225  0.00  0.00      A     
ATOM   1165  HN  VAL A  78      16.357  -9.900  -0.869  0.00  0.00      A     
ATOM   1166  CA  VAL A  78      16.936  -9.036   1.003  0.00  0.00      A     
ATOM   1167  HA  VAL A  78      16.560  -8.195   1.585  0.00  0.00      A     
ATOM   1168  CB  VAL A  78      16.860 -10.292   1.900  0.00  0.00      A     
ATOM   1169  HB  VAL A  78      17.762 -10.881   1.771  0.00  0.00      A     
ATOM   1170  CG1 VAL A  78      16.776  -9.866   3.365  0.00  0.00      A     
ATOM   1171 HG11 VAL A  78      17.581  -9.180   3.602  0.00  0.00      A     
ATOM   1172 HG12 VAL A  78      16.858 -10.744   4.003  0.00  0.00      A     
ATOM   1173 HG13 VAL A  78      15.830  -9.359   3.547  0.00  0.00      A     
ATOM   1174  CG2 VAL A  78      15.670 -11.219   1.627  0.00  0.00      A     
ATOM   1175 HG21 VAL A  78      15.734 -11.631   0.621  0.00  0.00      A     
ATOM   1176 HG22 VAL A  78      14.733 -10.675   1.740  0.00  0.00      A     
ATOM   1177 HG23 VAL A  78      15.698 -12.058   2.321  0.00  0.00      A     
ATOM   1178  C   VAL A  78      18.405  -8.699   0.705  0.00  0.00      A     
ATOM   1179  O   VAL A  78      19.127  -8.242   1.588  0.00  0.00      A     
ATOM   1180  N   ILE A  79      18.824  -8.783  -0.565  0.00  0.00      A     
ATOM   1181  HN  ILE A  79      18.247  -9.321  -1.198  0.00  0.00      A     
ATOM   1182  CA  ILE A  79      20.000  -8.067  -1.106  0.00  0.00      A     
ATOM   1183  HA  ILE A  79      20.864  -8.337  -0.501  0.00  0.00      A     
ATOM   1184  CB  ILE A  79      20.301  -8.479  -2.571  0.00  0.00      A     
ATOM   1185  HB  ILE A  79      19.421  -8.249  -3.172  0.00  0.00      A     
ATOM   1186  CG2 ILE A  79      21.482  -7.698  -3.180  0.00  0.00      A     
ATOM   1187 HG21 ILE A  79      21.185  -6.673  -3.404  0.00  0.00      A     
ATOM   1188 HG22 ILE A  79      21.802  -8.171  -4.108  0.00  0.00      A     
ATOM   1189 HG23 ILE A  79      22.326  -7.681  -2.491  0.00  0.00      A     
ATOM   1190  CG1 ILE A  79      20.593  -9.987  -2.733  0.00  0.00      A     
ATOM   1191 HG11 ILE A  79      20.681 -10.208  -3.797  0.00  0.00      A     
ATOM   1192 HG12 ILE A  79      19.750 -10.561  -2.364  0.00  0.00      A     
ATOM   1193  CD  ILE A  79      21.853 -10.499  -2.026  0.00  0.00      A     
ATOM   1194  HD1 ILE A  79      21.964 -11.564  -2.224  0.00  0.00      A     
ATOM   1195  HD2 ILE A  79      21.762 -10.353  -0.951  0.00  0.00      A     
ATOM   1196  HD3 ILE A  79      22.741  -9.989  -2.396  0.00  0.00      A     
ATOM   1197  C   ILE A  79      19.864  -6.538  -0.972  0.00  0.00      A     
ATOM   1198  O   ILE A  79      20.886  -5.862  -0.962  0.00  0.00      A     
ATOM   1199  N   ARG A  80      18.644  -5.997  -0.787  0.00  0.00      A     
ATOM   1200  HN  ARG A  80      17.875  -6.646  -0.871  0.00  0.00      A     
ATOM   1201  CA  ARG A  80      18.308  -4.610  -0.356  0.00  0.00      A     
ATOM   1202  HA  ARG A  80      18.754  -3.920  -1.073  0.00  0.00      A     
ATOM   1203  CB  ARG A  80      16.769  -4.439  -0.408  0.00  0.00      A     
ATOM   1204  HB1 ARG A  80      16.318  -4.994   0.417  0.00  0.00      A     
ATOM   1205  HB2 ARG A  80      16.394  -4.878  -1.333  0.00  0.00      A     
ATOM   1206  CG  ARG A  80      16.307  -2.966  -0.359  0.00  0.00      A     
ATOM   1207  HG1 ARG A  80      16.782  -2.422  -1.174  0.00  0.00      A     
ATOM   1208  HG2 ARG A  80      16.620  -2.507   0.578  0.00  0.00      A     
ATOM   1209  CD  ARG A  80      14.781  -2.807  -0.497  0.00  0.00      A     
ATOM   1210  HD1 ARG A  80      14.460  -3.261  -1.437  0.00  0.00      A     
ATOM   1211  HD2 ARG A  80      14.551  -1.740  -0.542  0.00  0.00      A     
ATOM   1212  NE  ARG A  80      14.068  -3.398   0.652  0.00  0.00      A     
ATOM   1213  HE  ARG A  80      14.300  -3.047   1.575  0.00  0.00      A     
ATOM   1214  CZ  ARG A  80      13.304  -4.462   0.654  0.00  0.00      A     
ATOM   1215  NH1 ARG A  80      12.786  -4.972  -0.404  0.00  0.00      A     
ATOM   1216 HH11 ARG A  80      12.295  -5.849  -0.340  0.00  0.00      A     
ATOM   1217 HH12 ARG A  80      12.619  -4.349  -1.190  0.00  0.00      A     
ATOM   1218  NH2 ARG A  80      13.030  -5.059   1.753  0.00  0.00      A     
ATOM   1219 HH21 ARG A  80      12.584  -5.959   1.722  0.00  0.00      A     
ATOM   1220 HH22 ARG A  80      13.442  -4.739   2.618  0.00  0.00      A     
ATOM   1221  C   ARG A  80      18.915  -4.228   1.017  0.00  0.00      A     
ATOM   1222  O   ARG A  80      18.197  -4.002   1.993  0.00  0.00      A     
ATOM   1223  N   TYR A  81      20.243  -4.204   1.116  0.00  0.00      A     
ATOM   1224  HN  TYR A  81      20.743  -4.327   0.239  0.00  0.00      A     
ATOM   1225  CA  TYR A  81      21.000  -4.289   2.375  0.00  0.00      A     
ATOM   1226  HA  TYR A  81      20.342  -4.036   3.208  0.00  0.00      A     
ATOM   1227  CB  TYR A  81      21.458  -5.742   2.578  0.00  0.00      A     
ATOM   1228  HB1 TYR A  81      22.040  -6.064   1.714  0.00  0.00      A     
ATOM   1229  HB2 TYR A  81      20.571  -6.371   2.624  0.00  0.00      A     
ATOM   1230  CG  TYR A  81      22.268  -5.980   3.841  0.00  0.00      A     
ATOM   1231  CD1 TYR A  81      23.644  -6.284   3.777  0.00  0.00      A     
ATOM   1232  HD1 TYR A  81      24.147  -6.340   2.817  0.00  0.00      A     
ATOM   1233  CE1 TYR A  81      24.367  -6.533   4.963  0.00  0.00      A     
ATOM   1234  HE1 TYR A  81      25.421  -6.769   4.917  0.00  0.00      A     
ATOM   1235  CZ  TYR A  81      23.721  -6.462   6.215  0.00  0.00      A     
ATOM   1236  OH  TYR A  81      24.413  -6.636   7.364  0.00  0.00      A     
ATOM   1237  HH  TYR A  81      25.354  -6.803   7.197  0.00  0.00      A     
ATOM   1238  CE2 TYR A  81      22.347  -6.168   6.276  0.00  0.00      A     
ATOM   1239  HE2 TYR A  81      21.855  -6.122   7.237  0.00  0.00      A     
ATOM   1240  CD2 TYR A  81      21.630  -5.916   5.092  0.00  0.00      A     
ATOM   1241  HD2 TYR A  81      20.582  -5.663   5.145  0.00  0.00      A     
ATOM   1242  C   TYR A  81      22.194  -3.330   2.487  0.00  0.00      A     
ATOM   1243  O   TYR A  81      22.144  -2.431   3.320  0.00  0.00      A     
ATOM   1244  N   PHE A  82      23.285  -3.490   1.726  0.00  0.00      A     
ATOM   1245  HN  PHE A  82      23.290  -4.205   1.007  0.00  0.00      A     
ATOM   1246  CA  PHE A  82      24.553  -2.800   2.053  0.00  0.00      A     
ATOM   1247  HA  PHE A  82      24.828  -3.128   3.053  0.00  0.00      A     
ATOM   1248  CB  PHE A  82      25.685  -3.254   1.128  0.00  0.00      A     
ATOM   1249  HB1 PHE A  82      26.477  -2.511   1.166  0.00  0.00      A     
ATOM   1250  HB2 PHE A  82      25.318  -3.301   0.104  0.00  0.00      A     
ATOM   1251  CG  PHE A  82      26.306  -4.579   1.526  0.00  0.00      A     
ATOM   1252  CD1 PHE A  82      26.345  -5.643   0.610  0.00  0.00      A     
ATOM   1253  HD1 PHE A  82      25.957  -5.517  -0.385  0.00  0.00      A     
ATOM   1254  CE1 PHE A  82      26.898  -6.876   0.978  0.00  0.00      A     
ATOM   1255  HE1 PHE A  82      26.920  -7.698   0.281  0.00  0.00      A     
ATOM   1256  CZ  PHE A  82      27.443  -7.043   2.254  0.00  0.00      A     
ATOM   1257  HZ  PHE A  82      27.877  -7.995   2.505  0.00  0.00      A     
ATOM   1258  CE2 PHE A  82      27.444  -5.978   3.171  0.00  0.00      A     
ATOM   1259  HE2 PHE A  82      27.881  -6.102   4.153  0.00  0.00      A     
ATOM   1260  CD2 PHE A  82      26.877  -4.745   2.805  0.00  0.00      A     
ATOM   1261  HD2 PHE A  82      26.888  -3.924   3.511  0.00  0.00      A     
ATOM   1262  C   PHE A  82      24.490  -1.260   2.195  0.00  0.00      A     
ATOM   1263  O   PHE A  82      24.956  -0.771   3.225  0.00  0.00      A     
ATOM   1264  N   PRO A  83      23.832  -0.493   1.305  0.00  0.00      A     
ATOM   1265  CD  PRO A  83      23.462  -0.889  -0.043  0.00  0.00      A     
ATOM   1266  HD1 PRO A  83      22.724  -1.683  -0.019  0.00  0.00      A     
ATOM   1267  HD2 PRO A  83      24.348  -1.206  -0.593  0.00  0.00      A     
ATOM   1268  CG  PRO A  83      22.866   0.351  -0.703  0.00  0.00      A     
ATOM   1269  HG1 PRO A  83      23.118   0.399  -1.762  0.00  0.00      A     
ATOM   1270  HG2 PRO A  83      21.786   0.356  -0.557  0.00  0.00      A     
ATOM   1271  CB  PRO A  83      23.498   1.502   0.076  0.00  0.00      A     
ATOM   1272  HB1 PRO A  83      24.499   1.694  -0.312  0.00  0.00      A     
ATOM   1273  HB2 PRO A  83      22.901   2.411   0.027  0.00  0.00      A     
ATOM   1274  CA  PRO A  83      23.601   0.942   1.496  0.00  0.00      A     
ATOM   1275  HA  PRO A  83      24.466   1.398   1.979  0.00  0.00      A     
ATOM   1276  C   PRO A  83      22.355   1.292   2.341  0.00  0.00      A     
ATOM   1277  O   PRO A  83      22.150   2.466   2.643  0.00  0.00      A     
ATOM   1278  N   THR A  84      21.518   0.318   2.740  0.00  0.00      A     
ATOM   1279  HN  THR A  84      21.745  -0.634   2.480  0.00  0.00      A     
ATOM   1280  CA  THR A  84      20.254   0.534   3.497  0.00  0.00      A     
ATOM   1281  HA  THR A  84      19.675   1.287   2.964  0.00  0.00      A     
ATOM   1282  CB  THR A  84      19.370  -0.732   3.573  0.00  0.00      A     
ATOM   1283  HB  THR A  84      19.838  -1.477   4.209  0.00  0.00      A     
ATOM   1284  CG2 THR A  84      17.962  -0.438   4.083  0.00  0.00      A     
ATOM   1285 HG21 THR A  84      17.379  -1.360   4.088  0.00  0.00      A     
ATOM   1286 HG22 THR A  84      17.476   0.291   3.434  0.00  0.00      A     
ATOM   1287 HG23 THR A  84      17.997  -0.050   5.100  0.00  0.00      A     
ATOM   1288  OG1 THR A  84      19.178  -1.306   2.305  0.00  0.00      A     
ATOM   1289  HG1 THR A  84      18.714  -2.147   2.455  0.00  0.00      A     
ATOM   1290  C   THR A  84      20.491   1.097   4.905  0.00  0.00      A     
ATOM   1291  O   THR A  84      20.519   2.313   5.079  0.00  0.00      A     
ATOM   1292  N   GLN A  85      20.712   0.270   5.935  0.00  0.00      A     
ATOM   1293  HN  GLN A  85      20.734  -0.734   5.772  0.00  0.00      A     
ATOM   1294  CA  GLN A  85      20.943   0.743   7.319  0.00  0.00      A     
ATOM   1295  HA  GLN A  85      20.181   1.486   7.560  0.00  0.00      A     
ATOM   1296  CB  GLN A  85      20.780  -0.420   8.310  0.00  0.00      A     
ATOM   1297  HB1 GLN A  85      20.966  -0.067   9.326  0.00  0.00      A     
ATOM   1298  HB2 GLN A  85      21.534  -1.171   8.083  0.00  0.00      A     
ATOM   1299  CG  GLN A  85      19.389  -1.082   8.262  0.00  0.00      A     
ATOM   1300  HG1 GLN A  85      19.491  -2.096   8.645  0.00  0.00      A     
ATOM   1301  HG2 GLN A  85      19.030  -1.179   7.240  0.00  0.00      A     
ATOM   1302  CD  GLN A  85      18.322  -0.357   9.074  0.00  0.00      A     
ATOM   1303  OE1 GLN A  85      18.014   0.811   8.887  0.00  0.00      A     
ATOM   1304  NE2 GLN A  85      17.700  -1.036  10.001  0.00  0.00      A     
ATOM   1305 HE21 GLN A  85      16.970  -0.582  10.531  0.00  0.00      A     
ATOM   1306 HE22 GLN A  85      18.015  -1.966  10.232  0.00  0.00      A     
ATOM   1307  C   GLN A  85      22.304   1.451   7.512  0.00  0.00      A     
ATOM   1308  O   GLN A  85      22.530   2.098   8.534  0.00  0.00      A     
ATOM   1309  N   ALA A  86      23.183   1.417   6.505  0.00  0.00      A     
ATOM   1310  HN  ALA A  86      22.992   0.764   5.756  0.00  0.00      A     
ATOM   1311  CA  ALA A  86      24.378   2.258   6.378  0.00  0.00      A     
ATOM   1312  HA  ALA A  86      24.993   2.095   7.261  0.00  0.00      A     
ATOM   1313  CB  ALA A  86      25.169   1.773   5.161  0.00  0.00      A     
ATOM   1314  HB1 ALA A  86      24.555   1.839   4.264  0.00  0.00      A     
ATOM   1315  HB2 ALA A  86      25.487   0.741   5.316  0.00  0.00      A     
ATOM   1316  HB3 ALA A  86      26.058   2.386   5.022  0.00  0.00      A     
ATOM   1317  C   ALA A  86      24.086   3.778   6.292  0.00  0.00      A     
ATOM   1318  O   ALA A  86      24.988   4.594   6.516  0.00  0.00      A     
ATOM   1319  N   LEU A  87      22.826   4.152   6.036  0.00  0.00      A     
ATOM   1320  HN  LEU A  87      22.187   3.413   5.771  0.00  0.00      A     
ATOM   1321  CA  LEU A  87      22.301   5.526   6.052  0.00  0.00      A     
ATOM   1322  HA  LEU A  87      22.998   6.185   6.570  0.00  0.00      A     
ATOM   1323  CB  LEU A  87      22.175   5.962   4.579  0.00  0.00      A     
ATOM   1324  HB1 LEU A  87      21.416   5.332   4.122  0.00  0.00      A     
ATOM   1325  HB2 LEU A  87      23.117   5.766   4.064  0.00  0.00      A     
ATOM   1326  CG  LEU A  87      21.786   7.432   4.344  0.00  0.00      A     
ATOM   1327  HG  LEU A  87      20.940   7.706   4.971  0.00  0.00      A     
ATOM   1328  CD1 LEU A  87      22.959   8.370   4.613  0.00  0.00      A     
ATOM   1329 HD11 LEU A  87      23.234   8.311   5.662  0.00  0.00      A     
ATOM   1330 HD12 LEU A  87      22.665   9.393   4.378  0.00  0.00      A     
ATOM   1331 HD13 LEU A  87      23.809   8.079   3.994  0.00  0.00      A     
ATOM   1332  CD2 LEU A  87      21.389   7.627   2.888  0.00  0.00      A     
ATOM   1333 HD21 LEU A  87      21.181   8.679   2.699  0.00  0.00      A     
ATOM   1334 HD22 LEU A  87      20.485   7.061   2.672  0.00  0.00      A     
ATOM   1335 HD23 LEU A  87      22.200   7.297   2.240  0.00  0.00      A     
ATOM   1336  C   LEU A  87      20.943   5.632   6.784  0.00  0.00      A     
ATOM   1337  O   LEU A  87      20.718   6.567   7.553  0.00  0.00      A     
ATOM   1338  N   ASN A  88      20.039   4.666   6.585  0.00  0.00      A     
ATOM   1339  HN  ASN A  88      20.257   3.936   5.917  0.00  0.00      A     
ATOM   1340  CA  ASN A  88      18.667   4.733   7.093  0.00  0.00      A     
ATOM   1341  HA  ASN A  88      18.285   5.721   6.825  0.00  0.00      A     
ATOM   1342  CB  ASN A  88      17.795   3.675   6.376  0.00  0.00      A     
ATOM   1343  HB1 ASN A  88      17.645   2.806   7.014  0.00  0.00      A     
ATOM   1344  HB2 ASN A  88      18.275   3.346   5.458  0.00  0.00      A     
ATOM   1345  CG  ASN A  88      16.445   4.231   5.972  0.00  0.00      A     
ATOM   1346  OD1 ASN A  88      16.097   4.278   4.805  0.00  0.00      A     
ATOM   1347  ND2 ASN A  88      15.675   4.733   6.897  0.00  0.00      A     
ATOM   1348 HD21 ASN A  88      14.887   5.273   6.566  0.00  0.00      A     
ATOM   1349 HD22 ASN A  88      15.994   4.755   7.854  0.00  0.00      A     
ATOM   1350  C   ASN A  88      18.526   4.633   8.627  0.00  0.00      A     
ATOM   1351  O   ASN A  88      17.500   5.063   9.146  0.00  0.00      A     
ATOM   1352  N   PHE A  89      19.511   4.120   9.373  0.00  0.00      A     
ATOM   1353  HN  PHE A  89      20.382   3.866   8.926  0.00  0.00      A     
ATOM   1354  CA  PHE A  89      19.423   4.038  10.841  0.00  0.00      A     
ATOM   1355  HA  PHE A  89      18.374   3.877  11.082  0.00  0.00      A     
ATOM   1356  CB  PHE A  89      20.181   2.810  11.362  0.00  0.00      A     
ATOM   1357  HB1 PHE A  89      21.235   3.056  11.497  0.00  0.00      A     
ATOM   1358  HB2 PHE A  89      20.122   2.012  10.619  0.00  0.00      A     
ATOM   1359  CG  PHE A  89      19.589   2.269  12.652  0.00  0.00      A     
ATOM   1360  CD1 PHE A  89      20.328   2.267  13.850  0.00  0.00      A     
ATOM   1361  HD1 PHE A  89      21.337   2.660  13.867  0.00  0.00      A     
ATOM   1362  CE1 PHE A  89      19.767   1.726  15.022  0.00  0.00      A     
ATOM   1363  HE1 PHE A  89      20.346   1.701  15.936  0.00  0.00      A     
ATOM   1364  CZ  PHE A  89      18.466   1.194  15.009  0.00  0.00      A     
ATOM   1365  HZ  PHE A  89      18.048   0.759  15.908  0.00  0.00      A     
ATOM   1366  CE2 PHE A  89      17.720   1.205  13.819  0.00  0.00      A     
ATOM   1367  HE2 PHE A  89      16.729   0.765  13.795  0.00  0.00      A     
ATOM   1368  CD2 PHE A  89      18.283   1.739  12.646  0.00  0.00      A     
ATOM   1369  HD2 PHE A  89      17.725   1.703  11.721  0.00  0.00      A     
ATOM   1370  C   PHE A  89      19.832   5.339  11.566  0.00  0.00      A     
ATOM   1371  O   PHE A  89      19.380   5.599  12.686  0.00  0.00      A     
ATOM   1372  N   ALA A  90      20.583   6.220  10.908  0.00  0.00      A     
ATOM   1373  HN  ALA A  90      21.045   5.896  10.061  0.00  0.00      A     
ATOM   1374  CA  ALA A  90      20.653   7.646  11.226  0.00  0.00      A     
ATOM   1375  HA  ALA A  90      20.663   7.791  12.303  0.00  0.00      A     
ATOM   1376  CB  ALA A  90      21.987   8.166  10.679  0.00  0.00      A     
ATOM   1377  HB1 ALA A  90      22.010   8.097   9.591  0.00  0.00      A     
ATOM   1378  HB2 ALA A  90      22.805   7.576  11.093  0.00  0.00      A     
ATOM   1379  HB3 ALA A  90      22.128   9.203  10.981  0.00  0.00      A     
ATOM   1380  C   ALA A  90      19.425   8.407  10.670  0.00  0.00      A     
ATOM   1381  O   ALA A  90      18.643   8.993  11.430  0.00  0.00      A     
ATOM   1382  N   PHE A  91      19.177   8.289   9.359  0.00  0.00      A     
ATOM   1383  HN  PHE A  91      19.847   7.770   8.799  0.00  0.00      A     
ATOM   1384  CA  PHE A  91      18.134   9.040   8.647  0.00  0.00      A     
ATOM   1385  HA  PHE A  91      18.182  10.067   9.016  0.00  0.00      A     
ATOM   1386  CB  PHE A  91      18.468   9.112   7.145  0.00  0.00      A     
ATOM   1387  HB1 PHE A  91      17.566   9.364   6.588  0.00  0.00      A     
ATOM   1388  HB2 PHE A  91      18.813   8.145   6.781  0.00  0.00      A     
ATOM   1389  CG  PHE A  91      19.502  10.188   6.859  0.00  0.00      A     
ATOM   1390  CD1 PHE A  91      19.077  11.519   6.696  0.00  0.00      A     
ATOM   1391  HD1 PHE A  91      18.021  11.743   6.675  0.00  0.00      A     
ATOM   1392  CE1 PHE A  91      20.015  12.563   6.621  0.00  0.00      A     
ATOM   1393  HE1 PHE A  91      19.681  13.588   6.536  0.00  0.00      A     
ATOM   1394  CZ  PHE A  91      21.389  12.276   6.670  0.00  0.00      A     
ATOM   1395  HZ  PHE A  91      22.113  13.077   6.621  0.00  0.00      A     
ATOM   1396  CE2 PHE A  91      21.822  10.945   6.780  0.00  0.00      A     
ATOM   1397  HE2 PHE A  91      22.881  10.728   6.827  0.00  0.00      A     
ATOM   1398  CD2 PHE A  91      20.880   9.905   6.883  0.00  0.00      A     
ATOM   1399  HD2 PHE A  91      21.225   8.895   7.034  0.00  0.00      A     
ATOM   1400  C   PHE A  91      16.679   8.618   8.936  0.00  0.00      A     
ATOM   1401  O   PHE A  91      15.762   9.320   8.508  0.00  0.00      A     
ATOM   1402  N   LYS A  92      16.419   7.584   9.751  0.00  0.00      A     
ATOM   1403  HN  LYS A  92      17.176   6.937   9.939  0.00  0.00      A     
ATOM   1404  CA  LYS A  92      15.110   7.353  10.413  0.00  0.00      A     
ATOM   1405  HA  LYS A  92      14.334   7.412   9.647  0.00  0.00      A     
ATOM   1406  CB  LYS A  92      15.020   5.939  11.029  0.00  0.00      A     
ATOM   1407  HB1 LYS A  92      15.154   5.188  10.250  0.00  0.00      A     
ATOM   1408  HB2 LYS A  92      14.006   5.820  11.415  0.00  0.00      A     
ATOM   1409  CG  LYS A  92      16.020   5.668  12.170  0.00  0.00      A     
ATOM   1410  HG1 LYS A  92      16.108   6.550  12.797  0.00  0.00      A     
ATOM   1411  HG2 LYS A  92      16.998   5.478  11.743  0.00  0.00      A     
ATOM   1412  CD  LYS A  92      15.599   4.480  13.056  0.00  0.00      A     
ATOM   1413  HD1 LYS A  92      15.859   3.539  12.569  0.00  0.00      A     
ATOM   1414  HD2 LYS A  92      14.516   4.504  13.186  0.00  0.00      A     
ATOM   1415  CE  LYS A  92      16.215   4.561  14.462  0.00  0.00      A     
ATOM   1416  HE1 LYS A  92      15.715   3.829  15.103  0.00  0.00      A     
ATOM   1417  HE2 LYS A  92      15.993   5.555  14.868  0.00  0.00      A     
ATOM   1418  NZ  LYS A  92      17.679   4.313  14.459  0.00  0.00      A     
ATOM   1419  HZ1 LYS A  92      17.903   3.357  14.207  0.00  0.00      A     
ATOM   1420  HZ2 LYS A  92      18.120   4.494  15.362  0.00  0.00      A     
ATOM   1421  HZ3 LYS A  92      18.156   4.918  13.798  0.00  0.00      A     
ATOM   1422  C   LYS A  92      14.718   8.409  11.462  0.00  0.00      A     
ATOM   1423  O   LYS A  92      13.523   8.634  11.660  0.00  0.00      A     
ATOM   1424  N   ASP A  93      15.684   9.096  12.080  0.00  0.00      A     
ATOM   1425  HN  ASP A  93      16.637   8.868  11.824  0.00  0.00      A     
ATOM   1426  CA  ASP A  93      15.465   9.939  13.276  0.00  0.00      A     
ATOM   1427  HA  ASP A  93      14.406  10.184  13.351  0.00  0.00      A     
ATOM   1428  CB  ASP A  93      15.835   9.119  14.526  0.00  0.00      A     
ATOM   1429  HB1 ASP A  93      16.128   9.794  15.332  0.00  0.00      A     
ATOM   1430  HB2 ASP A  93      16.681   8.461  14.318  0.00  0.00      A     
ATOM   1431  CG  ASP A  93      14.627   8.311  14.993  0.00  0.00      A     
ATOM   1432  OD1 ASP A  93      14.329   7.243  14.417  0.00  0.00      A     
ATOM   1433  OD2 ASP A  93      13.847   8.839  15.811  0.00  0.00      A     
ATOM   1434  C   ASP A  93      16.163  11.318  13.310  0.00  0.00      A     
ATOM   1435  O   ASP A  93      15.634  12.233  13.945  0.00  0.00      A     
ATOM   1436  N   LYS A  94      17.282  11.532  12.604  0.00  0.00      A     
ATOM   1437  HN  LYS A  94      17.680  10.750  12.092  0.00  0.00      A     
ATOM   1438  CA  LYS A  94      18.016  12.822  12.598  0.00  0.00      A     
ATOM   1439  HA  LYS A  94      18.296  13.035  13.630  0.00  0.00      A     
ATOM   1440  CB  LYS A  94      19.310  12.628  11.792  0.00  0.00      A     
ATOM   1441  HB1 LYS A  94      19.029  12.418  10.765  0.00  0.00      A     
ATOM   1442  HB2 LYS A  94      19.829  11.745  12.169  0.00  0.00      A     
ATOM   1443  CG  LYS A  94      20.301  13.806  11.776  0.00  0.00      A     
ATOM   1444  HG1 LYS A  94      19.803  14.683  11.371  0.00  0.00      A     
ATOM   1445  HG2 LYS A  94      21.114  13.563  11.094  0.00  0.00      A     
ATOM   1446  CD  LYS A  94      20.892  14.170  13.147  0.00  0.00      A     
ATOM   1447  HD1 LYS A  94      20.081  14.366  13.846  0.00  0.00      A     
ATOM   1448  HD2 LYS A  94      21.467  15.089  13.055  0.00  0.00      A     
ATOM   1449  CE  LYS A  94      21.806  13.085  13.720  0.00  0.00      A     
ATOM   1450  HE1 LYS A  94      21.302  12.116  13.662  0.00  0.00      A     
ATOM   1451  HE2 LYS A  94      21.973  13.299  14.780  0.00  0.00      A     
ATOM   1452  NZ  LYS A  94      23.108  13.051  13.011  0.00  0.00      A     
ATOM   1453  HZ1 LYS A  94      23.010  12.846  12.018  0.00  0.00      A     
ATOM   1454  HZ2 LYS A  94      23.724  12.345  13.401  0.00  0.00      A     
ATOM   1455  HZ3 LYS A  94      23.614  13.927  13.111  0.00  0.00      A     
ATOM   1456  C   LYS A  94      17.199  14.051  12.134  0.00  0.00      A     
ATOM   1457  O   LYS A  94      17.531  15.177  12.501  0.00  0.00      A     
ATOM   1458  N   TYR A  95      16.096  13.879  11.398  0.00  0.00      A     
ATOM   1459  HN  TYR A  95      15.894  12.936  11.095  0.00  0.00      A     
ATOM   1460  CA  TYR A  95      15.112  14.944  11.126  0.00  0.00      A     
ATOM   1461  HA  TYR A  95      15.634  15.852  10.821  0.00  0.00      A     
ATOM   1462  CB  TYR A  95      14.132  14.543  10.006  0.00  0.00      A     
ATOM   1463  HB1 TYR A  95      13.386  15.329   9.902  0.00  0.00      A     
ATOM   1464  HB2 TYR A  95      13.599  13.645  10.323  0.00  0.00      A     
ATOM   1465  CG  TYR A  95      14.722  14.297   8.627  0.00  0.00      A     
ATOM   1466  CD1 TYR A  95      15.710  15.146   8.083  0.00  0.00      A     
ATOM   1467  HD1 TYR A  95      16.047  16.018   8.627  0.00  0.00      A     
ATOM   1468  CE1 TYR A  95      16.277  14.853   6.824  0.00  0.00      A     
ATOM   1469  HE1 TYR A  95      17.040  15.490   6.400  0.00  0.00      A     
ATOM   1470  CZ  TYR A  95      15.856  13.719   6.101  0.00  0.00      A     
ATOM   1471  OH  TYR A  95      16.421  13.424   4.905  0.00  0.00      A     
ATOM   1472  HH  TYR A  95      15.950  12.691   4.463  0.00  0.00      A     
ATOM   1473  CE2 TYR A  95      14.855  12.886   6.636  0.00  0.00      A     
ATOM   1474  HE2 TYR A  95      14.537  12.009   6.093  0.00  0.00      A     
ATOM   1475  CD2 TYR A  95      14.272  13.193   7.879  0.00  0.00      A     
ATOM   1476  HD2 TYR A  95      13.494  12.553   8.274  0.00  0.00      A     
ATOM   1477  C   TYR A  95      14.319  15.295  12.390  0.00  0.00      A     
ATOM   1478  O   TYR A  95      14.310  16.452  12.801  0.00  0.00      A     
ATOM   1479  N   LYS A  96      13.745  14.293  13.078  0.00  0.00      A     
ATOM   1480  HN  LYS A  96      13.891  13.357  12.727  0.00  0.00      A     
ATOM   1481  CA  LYS A  96      13.060  14.450  14.382  0.00  0.00      A     
ATOM   1482  HA  LYS A  96      12.189  15.091  14.244  0.00  0.00      A     
ATOM   1483  CB  LYS A  96      12.584  13.095  14.943  0.00  0.00      A     
ATOM   1484  HB1 LYS A  96      11.930  13.285  15.795  0.00  0.00      A     
ATOM   1485  HB2 LYS A  96      13.453  12.551  15.317  0.00  0.00      A     
ATOM   1486  CG  LYS A  96      11.843  12.185  13.947  0.00  0.00      A     
ATOM   1487  HG1 LYS A  96      12.511  11.964  13.114  0.00  0.00      A     
ATOM   1488  HG2 LYS A  96      10.955  12.689  13.563  0.00  0.00      A     
ATOM   1489  CD  LYS A  96      11.443  10.868  14.635  0.00  0.00      A     
ATOM   1490  HD1 LYS A  96      10.478  10.980  15.132  0.00  0.00      A     
ATOM   1491  HD2 LYS A  96      12.187  10.635  15.397  0.00  0.00      A     
ATOM   1492  CE  LYS A  96      11.395   9.716  13.622  0.00  0.00      A     
ATOM   1493  HE1 LYS A  96      12.177   9.903  12.882  0.00  0.00      A     
ATOM   1494  HE2 LYS A  96      10.436   9.716  13.095  0.00  0.00      A     
ATOM   1495  NZ  LYS A  96      11.667   8.407  14.271  0.00  0.00      A     
ATOM   1496  HZ1 LYS A  96      12.085   7.744  13.626  0.00  0.00      A     
ATOM   1497  HZ2 LYS A  96      10.875   8.019  14.755  0.00  0.00      A     
ATOM   1498  HZ3 LYS A  96      12.414   8.517  14.966  0.00  0.00      A     
ATOM   1499  C   LYS A  96      13.954  15.145  15.414  0.00  0.00      A     
ATOM   1500  O   LYS A  96      13.497  16.043  16.106  0.00  0.00      A     
ATOM   1501  N   GLN A  97      15.247  14.821  15.418  0.00  0.00      A     
ATOM   1502  HN  GLN A  97      15.504  14.028  14.840  0.00  0.00      A     
ATOM   1503  CA  GLN A  97      16.299  15.435  16.248  0.00  0.00      A     
ATOM   1504  HA  GLN A  97      16.070  15.196  17.287  0.00  0.00      A     
ATOM   1505  CB  GLN A  97      17.623  14.734  15.892  0.00  0.00      A     
ATOM   1506  HB1 GLN A  97      17.971  15.099  14.930  0.00  0.00      A     
ATOM   1507  HB2 GLN A  97      17.405  13.669  15.797  0.00  0.00      A     
ATOM   1508  CG  GLN A  97      18.771  14.891  16.904  0.00  0.00      A     
ATOM   1509  HG1 GLN A  97      18.397  14.719  17.913  0.00  0.00      A     
ATOM   1510  HG2 GLN A  97      19.163  15.907  16.850  0.00  0.00      A     
ATOM   1511  CD  GLN A  97      19.908  13.896  16.647  0.00  0.00      A     
ATOM   1512  OE1 GLN A  97      19.742  12.828  16.085  0.00  0.00      A     
ATOM   1513  NE2 GLN A  97      21.131  14.190  17.005  0.00  0.00      A     
ATOM   1514 HE21 GLN A  97      21.808  13.445  16.892  0.00  0.00      A     
ATOM   1515 HE22 GLN A  97      21.378  15.117  17.319  0.00  0.00      A     
ATOM   1516  C   GLN A  97      16.402  16.981  16.179  0.00  0.00      A     
ATOM   1517  O   GLN A  97      16.924  17.571  17.123  0.00  0.00      A     
ATOM   1518  N   ILE A  98      15.865  17.645  15.136  0.00  0.00      A     
ATOM   1519  HN  ILE A  98      15.506  17.087  14.372  0.00  0.00      A     
ATOM   1520  CA  ILE A  98      15.755  19.130  15.044  0.00  0.00      A     
ATOM   1521  HA  ILE A  98      15.817  19.527  16.057  0.00  0.00      A     
ATOM   1522  CB  ILE A  98      16.929  19.758  14.260  0.00  0.00      A     
ATOM   1523  HB  ILE A  98      16.832  20.840  14.351  0.00  0.00      A     
ATOM   1524  CG2 ILE A  98      18.268  19.383  14.905  0.00  0.00      A     
ATOM   1525 HG21 ILE A  98      19.062  20.007  14.500  0.00  0.00      A     
ATOM   1526 HG22 ILE A  98      18.495  18.333  14.732  0.00  0.00      A     
ATOM   1527 HG23 ILE A  98      18.221  19.572  15.975  0.00  0.00      A     
ATOM   1528  CG1 ILE A  98      16.909  19.422  12.755  0.00  0.00      A     
ATOM   1529 HG11 ILE A  98      15.970  19.767  12.324  0.00  0.00      A     
ATOM   1530 HG12 ILE A  98      16.974  18.343  12.616  0.00  0.00      A     
ATOM   1531  CD  ILE A  98      18.052  20.109  11.996  0.00  0.00      A     
ATOM   1532  HD1 ILE A  98      19.002  19.619  12.211  0.00  0.00      A     
ATOM   1533  HD2 ILE A  98      18.110  21.155  12.290  0.00  0.00      A     
ATOM   1534  HD3 ILE A  98      17.871  20.066  10.927  0.00  0.00      A     
ATOM   1535  C   ILE A  98      14.420  19.690  14.503  0.00  0.00      A     
ATOM   1536  O   ILE A  98      14.197  20.897  14.561  0.00  0.00      A     
ATOM   1537  N   PHE A  99      13.516  18.838  14.014  0.00  0.00      A     
ATOM   1538  HN  PHE A  99      13.825  17.888  13.855  0.00  0.00      A     
ATOM   1539  CA  PHE A  99      12.164  19.193  13.532  0.00  0.00      A     
ATOM   1540  HA  PHE A  99      12.039  20.275  13.546  0.00  0.00      A     
ATOM   1541  CB  PHE A  99      11.989  18.705  12.088  0.00  0.00      A     
ATOM   1542  HB1 PHE A  99      10.982  18.972  11.779  0.00  0.00      A     
ATOM   1543  HB2 PHE A  99      12.044  17.616  12.085  0.00  0.00      A     
ATOM   1544  CG  PHE A  99      12.927  19.247  11.023  0.00  0.00      A     
ATOM   1545  CD1 PHE A  99      13.440  20.556  11.085  0.00  0.00      A     
ATOM   1546  HD1 PHE A  99      13.229  21.187  11.933  0.00  0.00      A     
ATOM   1547  CE1 PHE A  99      14.199  21.072  10.021  0.00  0.00      A     
ATOM   1548  HE1 PHE A  99      14.574  22.086  10.062  0.00  0.00      A     
ATOM   1549  CZ  PHE A  99      14.432  20.291   8.880  0.00  0.00      A     
ATOM   1550  HZ  PHE A  99      14.974  20.707   8.041  0.00  0.00      A     
ATOM   1551  CE2 PHE A  99      13.947  18.976   8.822  0.00  0.00      A     
ATOM   1552  HE2 PHE A  99      14.125  18.380   7.940  0.00  0.00      A     
ATOM   1553  CD2 PHE A  99      13.196  18.457   9.890  0.00  0.00      A     
ATOM   1554  HD2 PHE A  99      12.773  17.467   9.818  0.00  0.00      A     
ATOM   1555  C   PHE A  99      11.018  18.632  14.400  0.00  0.00      A     
ATOM   1556  O   PHE A  99       9.855  18.981  14.208  0.00  0.00      A     
ATOM   1557  N   LEU A 100      11.358  17.781  15.369  0.00  0.00      A     
ATOM   1558  HN  LEU A 100      12.320  17.466  15.384  0.00  0.00      A     
ATOM   1559  CA  LEU A 100      10.503  17.292  16.461  0.00  0.00      A     
ATOM   1560  HA  LEU A 100       9.669  17.984  16.557  0.00  0.00      A     
ATOM   1561  CB  LEU A 100       9.958  15.897  16.074  0.00  0.00      A     
ATOM   1562  HB1 LEU A 100      10.544  15.140  16.594  0.00  0.00      A     
ATOM   1563  HB2 LEU A 100      10.086  15.731  15.003  0.00  0.00      A     
ATOM   1564  CG  LEU A 100       8.466  15.693  16.396  0.00  0.00      A     
ATOM   1565  HG  LEU A 100       8.264  15.988  17.426  0.00  0.00      A     
ATOM   1566  CD1 LEU A 100       7.565  16.485  15.446  0.00  0.00      A     
ATOM   1567 HD11 LEU A 100       7.762  16.205  14.412  0.00  0.00      A     
ATOM   1568 HD12 LEU A 100       7.737  17.554  15.566  0.00  0.00      A     
ATOM   1569 HD13 LEU A 100       6.518  16.289  15.680  0.00  0.00      A     
ATOM   1570  CD2 LEU A 100       8.107  14.219  16.218  0.00  0.00      A     
ATOM   1571 HD21 LEU A 100       7.050  14.072  16.443  0.00  0.00      A     
ATOM   1572 HD22 LEU A 100       8.693  13.615  16.910  0.00  0.00      A     
ATOM   1573 HD23 LEU A 100       8.302  13.905  15.194  0.00  0.00      A     
ATOM   1574  C   LEU A 100      11.259  17.322  17.821  0.00  0.00      A     
ATOM   1575  O   LEU A 100      10.855  16.698  18.800  0.00  0.00      A     
ATOM   1576  N   GLY A 101      12.356  18.092  17.868  0.00  0.00      A     
ATOM   1577  HN  GLY A 101      12.564  18.583  17.013  0.00  0.00      A     
ATOM   1578  CA  GLY A 101      13.371  18.180  18.934  0.00  0.00      A     
ATOM   1579  HA1 GLY A 101      14.340  17.880  18.533  0.00  0.00      A     
ATOM   1580  HA2 GLY A 101      13.121  17.502  19.748  0.00  0.00      A     
ATOM   1581  C   GLY A 101      13.509  19.597  19.506  0.00  0.00      A     
ATOM   1582  O   GLY A 101      14.611  20.118  19.665  0.00  0.00      A     
ATOM   1583  N   GLY A 102      12.372  20.247  19.743  0.00  0.00      A     
ATOM   1584  HN  GLY A 102      11.538  19.691  19.623  0.00  0.00      A     
ATOM   1585  CA  GLY A 102      12.200  21.647  20.175  0.00  0.00      A     
ATOM   1586  HA1 GLY A 102      12.484  22.314  19.360  0.00  0.00      A     
ATOM   1587  HA2 GLY A 102      12.839  21.859  21.028  0.00  0.00      A     
ATOM   1588  C   GLY A 102      10.750  21.969  20.570  0.00  0.00      A     
ATOM   1589  O   GLY A 102      10.292  23.097  20.384  0.00  0.00      A     
ATOM   1590  N   VAL A 103       9.987  20.939  20.963  0.00  0.00      A     
ATOM   1591  HN  VAL A 103      10.470  20.078  21.197  0.00  0.00      A     
ATOM   1592  CA  VAL A 103       8.508  20.867  20.855  0.00  0.00      A     
ATOM   1593  HA  VAL A 103       8.078  21.829  21.132  0.00  0.00      A     
ATOM   1594  CB  VAL A 103       8.073  20.533  19.409  0.00  0.00      A     
ATOM   1595  HB  VAL A 103       6.999  20.386  19.394  0.00  0.00      A     
ATOM   1596  CG1 VAL A 103       8.367  21.660  18.424  0.00  0.00      A     
ATOM   1597 HG11 VAL A 103       9.433  21.711  18.211  0.00  0.00      A     
ATOM   1598 HG12 VAL A 103       8.015  22.611  18.825  0.00  0.00      A     
ATOM   1599 HG13 VAL A 103       7.851  21.467  17.491  0.00  0.00      A     
ATOM   1600  CG2 VAL A 103       8.718  19.252  18.876  0.00  0.00      A     
ATOM   1601 HG21 VAL A 103       8.320  19.034  17.889  0.00  0.00      A     
ATOM   1602 HG22 VAL A 103       8.490  18.406  19.524  0.00  0.00      A     
ATOM   1603 HG23 VAL A 103       9.793  19.382  18.798  0.00  0.00      A     
ATOM   1604  C   VAL A 103       7.847  19.800  21.742  0.00  0.00      A     
ATOM   1605  O   VAL A 103       8.504  18.885  22.241  0.00  0.00      A     
ATOM   1606  N   ASP A 104       6.518  19.867  21.835  0.00  0.00      A     
ATOM   1607  HN  ASP A 104       6.078  20.671  21.407  0.00  0.00      A     
ATOM   1608  CA  ASP A 104       5.626  18.878  22.467  0.00  0.00      A     
ATOM   1609  HA  ASP A 104       6.170  17.939  22.585  0.00  0.00      A     
ATOM   1610  CB  ASP A 104       5.324  19.418  23.885  0.00  0.00      A     
ATOM   1611  HB1 ASP A 104       4.620  20.243  23.823  0.00  0.00      A     
ATOM   1612  HB2 ASP A 104       6.250  19.835  24.288  0.00  0.00      A     
ATOM   1613  CG  ASP A 104       4.828  18.405  24.921  0.00  0.00      A     
ATOM   1614  OD1 ASP A 104       4.957  18.699  26.133  0.00  0.00      A     
ATOM   1615  OD2 ASP A 104       4.291  17.331  24.567  0.00  0.00      A     
ATOM   1616  C   ASP A 104       4.388  18.559  21.558  0.00  0.00      A     
ATOM   1617  O   ASP A 104       4.244  19.103  20.457  0.00  0.00      A     
ATOM   1618  N   LYS A 105       3.514  17.634  21.969  0.00  0.00      A     
ATOM   1619  HN  LYS A 105       3.652  17.336  22.932  0.00  0.00      A     
ATOM   1620  CA  LYS A 105       2.677  16.746  21.122  0.00  0.00      A     
ATOM   1621  HA  LYS A 105       3.069  16.769  20.104  0.00  0.00      A     
ATOM   1622  CB  LYS A 105       2.940  15.323  21.666  0.00  0.00      A     
ATOM   1623  HB1 LYS A 105       2.940  15.370  22.755  0.00  0.00      A     
ATOM   1624  HB2 LYS A 105       3.952  15.046  21.363  0.00  0.00      A     
ATOM   1625  CG  LYS A 105       1.993  14.176  21.279  0.00  0.00      A     
ATOM   1626  HG1 LYS A 105       1.897  14.116  20.194  0.00  0.00      A     
ATOM   1627  HG2 LYS A 105       1.015  14.364  21.722  0.00  0.00      A     
ATOM   1628  CD  LYS A 105       2.569  12.852  21.819  0.00  0.00      A     
ATOM   1629  HD1 LYS A 105       3.028  13.019  22.795  0.00  0.00      A     
ATOM   1630  HD2 LYS A 105       3.356  12.521  21.139  0.00  0.00      A     
ATOM   1631  CE  LYS A 105       1.535  11.729  21.966  0.00  0.00      A     
ATOM   1632  HE1 LYS A 105       2.080  10.802  22.173  0.00  0.00      A     
ATOM   1633  HE2 LYS A 105       0.996  11.600  21.022  0.00  0.00      A     
ATOM   1634  NZ  LYS A 105       0.600  12.006  23.085  0.00  0.00      A     
ATOM   1635  HZ1 LYS A 105       0.099  11.177  23.399  0.00  0.00      A     
ATOM   1636  HZ2 LYS A 105      -0.081  12.724  22.854  0.00  0.00      A     
ATOM   1637  HZ3 LYS A 105       1.104  12.353  23.901  0.00  0.00      A     
ATOM   1638  C   LYS A 105       1.185  17.119  20.933  0.00  0.00      A     
ATOM   1639  O   LYS A 105       0.515  16.486  20.115  0.00  0.00      A     
ATOM   1640  N   ARG A 106       0.652  18.162  21.595  0.00  0.00      A     
ATOM   1641  HN  ARG A 106       1.253  18.604  22.285  0.00  0.00      A     
ATOM   1642  CA  ARG A 106      -0.671  18.770  21.240  0.00  0.00      A     
ATOM   1643  HA  ARG A 106      -0.755  18.710  20.155  0.00  0.00      A     
ATOM   1644  CB  ARG A 106      -1.816  17.932  21.849  0.00  0.00      A     
ATOM   1645  HB1 ARG A 106      -1.971  18.229  22.885  0.00  0.00      A     
ATOM   1646  HB2 ARG A 106      -1.521  16.882  21.841  0.00  0.00      A     
ATOM   1647  CG  ARG A 106      -3.131  18.077  21.051  0.00  0.00      A     
ATOM   1648  HG1 ARG A 106      -2.922  17.863  20.006  0.00  0.00      A     
ATOM   1649  HG2 ARG A 106      -3.499  19.099  21.129  0.00  0.00      A     
ATOM   1650  CD  ARG A 106      -4.264  17.143  21.491  0.00  0.00      A     
ATOM   1651  HD1 ARG A 106      -5.132  17.300  20.846  0.00  0.00      A     
ATOM   1652  HD2 ARG A 106      -4.559  17.407  22.506  0.00  0.00      A     
ATOM   1653  NE  ARG A 106      -3.851  15.730  21.473  0.00  0.00      A     
ATOM   1654  HE  ARG A 106      -3.580  15.350  22.370  0.00  0.00      A     
ATOM   1655  CZ  ARG A 106      -3.701  14.934  20.449  0.00  0.00      A     
ATOM   1656  NH1 ARG A 106      -4.024  15.258  19.247  0.00  0.00      A     
ATOM   1657 HH11 ARG A 106      -3.822  14.644  18.489  0.00  0.00      A     
ATOM   1658 HH12 ARG A 106      -4.360  16.187  19.083  0.00  0.00      A     
ATOM   1659  NH2 ARG A 106      -3.197  13.765  20.614  0.00  0.00      A     
ATOM   1660 HH21 ARG A 106      -3.133  13.143  19.838  0.00  0.00      A     
ATOM   1661 HH22 ARG A 106      -2.829  13.531  21.528  0.00  0.00      A     
ATOM   1662  C   ARG A 106      -0.878  20.268  21.532  0.00  0.00      A     
ATOM   1663  O   ARG A 106      -1.742  20.891  20.919  0.00  0.00      A     
ATOM   1664  N   THR A 107      -0.091  20.889  22.402  0.00  0.00      A     
ATOM   1665  HN  THR A 107       0.588  20.317  22.888  0.00  0.00      A     
ATOM   1666  CA  THR A 107      -0.142  22.341  22.722  0.00  0.00      A     
ATOM   1667  HA  THR A 107      -1.156  22.574  23.041  0.00  0.00      A     
ATOM   1668  CB  THR A 107       0.767  22.657  23.924  0.00  0.00      A     
ATOM   1669  HB  THR A 107       1.754  22.247  23.758  0.00  0.00      A     
ATOM   1670  CG2 THR A 107       0.916  24.128  24.285  0.00  0.00      A     
ATOM   1671 HG21 THR A 107       1.509  24.636  23.525  0.00  0.00      A     
ATOM   1672 HG22 THR A 107       1.442  24.213  25.234  0.00  0.00      A     
ATOM   1673 HG23 THR A 107      -0.058  24.605  24.366  0.00  0.00      A     
ATOM   1674  OG1 THR A 107       0.214  22.022  25.059  0.00  0.00      A     
ATOM   1675  HG1 THR A 107       0.952  21.573  25.524  0.00  0.00      A     
ATOM   1676  C   THR A 107       0.121  23.271  21.520  0.00  0.00      A     
ATOM   1677  O   THR A 107      -0.297  24.426  21.541  0.00  0.00      A     
ATOM   1678  N   GLN A 108       0.674  22.754  20.419  0.00  0.00      A     
ATOM   1679  HN  GLN A 108       1.050  21.814  20.494  0.00  0.00      A     
ATOM   1680  CA  GLN A 108       0.783  23.404  19.096  0.00  0.00      A     
ATOM   1681  HA  GLN A 108       0.121  24.268  19.066  0.00  0.00      A     
ATOM   1682  CB  GLN A 108       2.231  23.905  18.888  0.00  0.00      A     
ATOM   1683  HB1 GLN A 108       2.318  24.329  17.886  0.00  0.00      A     
ATOM   1684  HB2 GLN A 108       2.904  23.051  18.951  0.00  0.00      A     
ATOM   1685  CG  GLN A 108       2.693  24.983  19.888  0.00  0.00      A     
ATOM   1686  HG1 GLN A 108       2.643  24.599  20.906  0.00  0.00      A     
ATOM   1687  HG2 GLN A 108       2.030  25.845  19.815  0.00  0.00      A     
ATOM   1688  CD  GLN A 108       4.130  25.436  19.631  0.00  0.00      A     
ATOM   1689  OE1 GLN A 108       5.014  24.673  19.276  0.00  0.00      A     
ATOM   1690  NE2 GLN A 108       4.471  26.685  19.801  0.00  0.00      A     
ATOM   1691 HE21 GLN A 108       5.442  26.897  19.658  0.00  0.00      A     
ATOM   1692 HE22 GLN A 108       3.825  27.355  20.194  0.00  0.00      A     
ATOM   1693  C   GLN A 108       0.315  22.458  17.949  0.00  0.00      A     
ATOM   1694  O   GLN A 108       0.937  22.402  16.886  0.00  0.00      A     
ATOM   1695  N   PHE A 109      -0.738  21.656  18.172  0.00  0.00      A     
ATOM   1696  HN  PHE A 109      -1.224  21.793  19.048  0.00  0.00      A     
ATOM   1697  CA  PHE A 109      -1.025  20.397  17.448  0.00  0.00      A     
ATOM   1698  HA  PHE A 109      -0.297  19.671  17.812  0.00  0.00      A     
ATOM   1699  CB  PHE A 109      -2.418  19.862  17.811  0.00  0.00      A     
ATOM   1700  HB1 PHE A 109      -3.169  20.576  17.468  0.00  0.00      A     
ATOM   1701  HB2 PHE A 109      -2.513  19.790  18.887  0.00  0.00      A     
ATOM   1702  CG  PHE A 109      -2.709  18.491  17.214  0.00  0.00      A     
ATOM   1703  CD1 PHE A 109      -1.849  17.402  17.472  0.00  0.00      A     
ATOM   1704  HD1 PHE A 109      -0.995  17.522  18.124  0.00  0.00      A     
ATOM   1705  CE1 PHE A 109      -2.062  16.161  16.844  0.00  0.00      A     
ATOM   1706  HE1 PHE A 109      -1.372  15.347  17.016  0.00  0.00      A     
ATOM   1707  CZ  PHE A 109      -3.145  15.999  15.963  0.00  0.00      A     
ATOM   1708  HZ  PHE A 109      -3.298  15.061  15.447  0.00  0.00      A     
ATOM   1709  CE2 PHE A 109      -4.015  17.076  15.717  0.00  0.00      A     
ATOM   1710  HE2 PHE A 109      -4.832  16.962  15.015  0.00  0.00      A     
ATOM   1711  CD2 PHE A 109      -3.797  18.319  16.337  0.00  0.00      A     
ATOM   1712  HD2 PHE A 109      -4.450  19.150  16.106  0.00  0.00      A     
ATOM   1713  C   PHE A 109      -0.884  20.369  15.916  0.00  0.00      A     
ATOM   1714  O   PHE A 109      -0.205  19.477  15.417  0.00  0.00      A     
ATOM   1715  N   TRP A 110      -1.483  21.292  15.155  0.00  0.00      A     
ATOM   1716  HN  TRP A 110      -1.991  22.048  15.602  0.00  0.00      A     
ATOM   1717  CA  TRP A 110      -1.405  21.257  13.679  0.00  0.00      A     
ATOM   1718  HA  TRP A 110      -1.783  20.293  13.332  0.00  0.00      A     
ATOM   1719  CB  TRP A 110      -2.282  22.344  13.046  0.00  0.00      A     
ATOM   1720  HB1 TRP A 110      -1.930  22.522  12.028  0.00  0.00      A     
ATOM   1721  HB2 TRP A 110      -2.160  23.281  13.589  0.00  0.00      A     
ATOM   1722  CG  TRP A 110      -3.738  22.009  12.949  0.00  0.00      A     
ATOM   1723  CD1 TRP A 110      -4.627  22.051  13.966  0.00  0.00      A     
ATOM   1724  HD1 TRP A 110      -4.387  22.329  14.985  0.00  0.00      A     
ATOM   1725  NE1 TRP A 110      -5.886  21.739  13.495  0.00  0.00      A     
ATOM   1726  HE1 TRP A 110      -6.727  21.768  14.066  0.00  0.00      A     
ATOM   1727  CE2 TRP A 110      -5.868  21.434  12.155  0.00  0.00      A     
ATOM   1728  CZ2 TRP A 110      -6.867  21.051  11.250  0.00  0.00      A     
ATOM   1729  HZ2 TRP A 110      -7.898  21.000  11.570  0.00  0.00      A     
ATOM   1730  CH2 TRP A 110      -6.513  20.754   9.924  0.00  0.00      A     
ATOM   1731  HH2 TRP A 110      -7.272  20.461   9.209  0.00  0.00      A     
ATOM   1732  CZ3 TRP A 110      -5.170  20.855   9.523  0.00  0.00      A     
ATOM   1733  HZ3 TRP A 110      -4.900  20.637   8.497  0.00  0.00      A     
ATOM   1734  CE3 TRP A 110      -4.179  21.269  10.435  0.00  0.00      A     
ATOM   1735  HE3 TRP A 110      -3.153  21.369  10.105  0.00  0.00      A     
ATOM   1736  CD2 TRP A 110      -4.500  21.572  11.777  0.00  0.00      A     
ATOM   1737  C   TRP A 110       0.031  21.352  13.149  0.00  0.00      A     
ATOM   1738  O   TRP A 110       0.351  20.688  12.167  0.00  0.00      A     
ATOM   1739  N   LEU A 111       0.904  22.088  13.844  0.00  0.00      A     
ATOM   1740  HN  LEU A 111       0.543  22.599  14.634  0.00  0.00      A     
ATOM   1741  CA  LEU A 111       2.342  22.180  13.566  0.00  0.00      A     
ATOM   1742  HA  LEU A 111       2.460  22.235  12.487  0.00  0.00      A     
ATOM   1743  CB  LEU A 111       2.870  23.492  14.172  0.00  0.00      A     
ATOM   1744  HB1 LEU A 111       2.867  23.405  15.258  0.00  0.00      A     
ATOM   1745  HB2 LEU A 111       2.193  24.297  13.907  0.00  0.00      A     
ATOM   1746  CG  LEU A 111       4.269  23.923  13.706  0.00  0.00      A     
ATOM   1747  HG  LEU A 111       5.008  23.187  14.010  0.00  0.00      A     
ATOM   1748  CD1 LEU A 111       4.364  24.119  12.197  0.00  0.00      A     
ATOM   1749 HD11 LEU A 111       5.317  24.580  11.953  0.00  0.00      A     
ATOM   1750 HD12 LEU A 111       3.555  24.761  11.851  0.00  0.00      A     
ATOM   1751 HD13 LEU A 111       4.302  23.151  11.703  0.00  0.00      A     
ATOM   1752  CD2 LEU A 111       4.602  25.265  14.346  0.00  0.00      A     
ATOM   1753 HD21 LEU A 111       4.427  25.210  15.418  0.00  0.00      A     
ATOM   1754 HD22 LEU A 111       3.969  26.045  13.927  0.00  0.00      A     
ATOM   1755 HD23 LEU A 111       5.648  25.499  14.162  0.00  0.00      A     
ATOM   1756  C   LEU A 111       3.142  20.953  14.044  0.00  0.00      A     
ATOM   1757  O   LEU A 111       4.100  20.566  13.381  0.00  0.00      A     
ATOM   1758  N   TYR A 112       2.715  20.270  15.116  0.00  0.00      A     
ATOM   1759  HN  TYR A 112       1.919  20.635  15.618  0.00  0.00      A     
ATOM   1760  CA  TYR A 112       3.216  18.920  15.440  0.00  0.00      A     
ATOM   1761  HA  TYR A 112       4.302  18.939  15.437  0.00  0.00      A     
ATOM   1762  CB  TYR A 112       2.751  18.465  16.834  0.00  0.00      A     
ATOM   1763  HB1 TYR A 112       1.667  18.538  16.906  0.00  0.00      A     
ATOM   1764  HB2 TYR A 112       3.179  19.137  17.572  0.00  0.00      A     
ATOM   1765  CG  TYR A 112       3.165  17.043  17.176  0.00  0.00      A     
ATOM   1766  CD1 TYR A 112       4.405  16.797  17.798  0.00  0.00      A     
ATOM   1767  HD1 TYR A 112       5.046  17.626  18.074  0.00  0.00      A     
ATOM   1768  CE1 TYR A 112       4.830  15.473  18.029  0.00  0.00      A     
ATOM   1769  HE1 TYR A 112       5.787  15.272  18.484  0.00  0.00      A     
ATOM   1770  CZ  TYR A 112       4.035  14.393  17.600  0.00  0.00      A     
ATOM   1771  OH  TYR A 112       4.489  13.122  17.738  0.00  0.00      A     
ATOM   1772  HH  TYR A 112       3.984  12.509  17.174  0.00  0.00      A     
ATOM   1773  CE2 TYR A 112       2.785  14.635  16.993  0.00  0.00      A     
ATOM   1774  HE2 TYR A 112       2.183  13.801  16.668  0.00  0.00      A     
ATOM   1775  CD2 TYR A 112       2.341  15.960  16.804  0.00  0.00      A     
ATOM   1776  HD2 TYR A 112       1.387  16.149  16.332  0.00  0.00      A     
ATOM   1777  C   TYR A 112       2.832  17.885  14.378  0.00  0.00      A     
ATOM   1778  O   TYR A 112       3.695  17.172  13.873  0.00  0.00      A     
ATOM   1779  N   PHE A 113       1.558  17.828  13.982  0.00  0.00      A     
ATOM   1780  HN  PHE A 113       0.890  18.444  14.433  0.00  0.00      A     
ATOM   1781  CA  PHE A 113       1.085  16.947  12.912  0.00  0.00      A     
ATOM   1782  HA  PHE A 113       1.352  15.922  13.168  0.00  0.00      A     
ATOM   1783  CB  PHE A 113      -0.443  17.023  12.826  0.00  0.00      A     
ATOM   1784  HB1 PHE A 113      -0.727  17.993  12.419  0.00  0.00      A     
ATOM   1785  HB2 PHE A 113      -0.859  16.963  13.834  0.00  0.00      A     
ATOM   1786  CG  PHE A 113      -1.060  15.916  11.989  0.00  0.00      A     
ATOM   1787  CD1 PHE A 113      -1.212  16.071  10.598  0.00  0.00      A     
ATOM   1788  HD1 PHE A 113      -0.891  16.983  10.115  0.00  0.00      A     
ATOM   1789  CE1 PHE A 113      -1.799  15.048   9.832  0.00  0.00      A     
ATOM   1790  HE1 PHE A 113      -1.933  15.185   8.768  0.00  0.00      A     
ATOM   1791  CZ  PHE A 113      -2.232  13.864  10.454  0.00  0.00      A     
ATOM   1792  HZ  PHE A 113      -2.700  13.087   9.868  0.00  0.00      A     
ATOM   1793  CE2 PHE A 113      -2.070  13.698  11.840  0.00  0.00      A     
ATOM   1794  HE2 PHE A 113      -2.407  12.788  12.318  0.00  0.00      A     
ATOM   1795  CD2 PHE A 113      -1.483  14.723  12.606  0.00  0.00      A     
ATOM   1796  HD2 PHE A 113      -1.368  14.600  13.672  0.00  0.00      A     
ATOM   1797  C   PHE A 113       1.757  17.265  11.567  0.00  0.00      A     
ATOM   1798  O   PHE A 113       2.236  16.350  10.902  0.00  0.00      A     
ATOM   1799  N   ALA A 114       1.911  18.547  11.219  0.00  0.00      A     
ATOM   1800  HN  ALA A 114       1.450  19.254  11.781  0.00  0.00      A     
ATOM   1801  CA  ALA A 114       2.680  19.008  10.063  0.00  0.00      A     
ATOM   1802  HA  ALA A 114       2.293  18.512   9.173  0.00  0.00      A     
ATOM   1803  CB  ALA A 114       2.470  20.511   9.884  0.00  0.00      A     
ATOM   1804  HB1 ALA A 114       3.021  20.845   9.005  0.00  0.00      A     
ATOM   1805  HB2 ALA A 114       2.842  21.048  10.753  0.00  0.00      A     
ATOM   1806  HB3 ALA A 114       1.414  20.734   9.738  0.00  0.00      A     
ATOM   1807  C   ALA A 114       4.185  18.697  10.152  0.00  0.00      A     
ATOM   1808  O   ALA A 114       4.771  18.312   9.146  0.00  0.00      A     
ATOM   1809  N   GLY A 115       4.818  18.790  11.326  0.00  0.00      A     
ATOM   1810  HN  GLY A 115       4.317  19.208  12.105  0.00  0.00      A     
ATOM   1811  CA  GLY A 115       6.223  18.412  11.541  0.00  0.00      A     
ATOM   1812  HA1 GLY A 115       6.528  18.744  12.535  0.00  0.00      A     
ATOM   1813  HA2 GLY A 115       6.842  18.910  10.799  0.00  0.00      A     
ATOM   1814  C   GLY A 115       6.463  16.902  11.446  0.00  0.00      A     
ATOM   1815  O   GLY A 115       7.358  16.446  10.729  0.00  0.00      A     
ATOM   1816  N   ASN A 116       5.589  16.115  12.072  0.00  0.00      A     
ATOM   1817  HN  ASN A 116       4.914  16.574  12.678  0.00  0.00      A     
ATOM   1818  CA  ASN A 116       5.426  14.674  11.872  0.00  0.00      A     
ATOM   1819  HA  ASN A 116       6.342  14.164  12.176  0.00  0.00      A     
ATOM   1820  CB  ASN A 116       4.290  14.252  12.828  0.00  0.00      A     
ATOM   1821  HB1 ASN A 116       3.427  14.895  12.676  0.00  0.00      A     
ATOM   1822  HB2 ASN A 116       4.618  14.382  13.859  0.00  0.00      A     
ATOM   1823  CG  ASN A 116       3.826  12.826  12.663  0.00  0.00      A     
ATOM   1824  OD1 ASN A 116       4.332  11.895  13.261  0.00  0.00      A     
ATOM   1825  ND2 ASN A 116       2.817  12.613  11.864  0.00  0.00      A     
ATOM   1826 HD21 ASN A 116       2.574  11.651  11.692  0.00  0.00      A     
ATOM   1827 HD22 ASN A 116       2.374  13.378  11.390  0.00  0.00      A     
ATOM   1828  C   ASN A 116       5.180  14.301  10.387  0.00  0.00      A     
ATOM   1829  O   ASN A 116       5.773  13.347   9.890  0.00  0.00      A     
ATOM   1830  N   LEU A 117       4.372  15.073   9.651  0.00  0.00      A     
ATOM   1831  HN  LEU A 117       3.851  15.797  10.137  0.00  0.00      A     
ATOM   1832  CA  LEU A 117       4.072  14.874   8.225  0.00  0.00      A     
ATOM   1833  HA  LEU A 117       3.952  13.805   8.062  0.00  0.00      A     
ATOM   1834  CB  LEU A 117       2.731  15.562   7.915  0.00  0.00      A     
ATOM   1835  HB1 LEU A 117       2.840  16.632   8.080  0.00  0.00      A     
ATOM   1836  HB2 LEU A 117       1.981  15.187   8.613  0.00  0.00      A     
ATOM   1837  CG  LEU A 117       2.195  15.350   6.491  0.00  0.00      A     
ATOM   1838  HG  LEU A 117       2.884  15.779   5.764  0.00  0.00      A     
ATOM   1839  CD1 LEU A 117       1.989  13.870   6.177  0.00  0.00      A     
ATOM   1840 HD11 LEU A 117       2.950  13.364   6.124  0.00  0.00      A     
ATOM   1841 HD12 LEU A 117       1.501  13.776   5.210  0.00  0.00      A     
ATOM   1842 HD13 LEU A 117       1.362  13.415   6.943  0.00  0.00      A     
ATOM   1843  CD2 LEU A 117       0.851  16.052   6.359  0.00  0.00      A     
ATOM   1844 HD21 LEU A 117       0.133  15.639   7.067  0.00  0.00      A     
ATOM   1845 HD22 LEU A 117       0.472  15.937   5.346  0.00  0.00      A     
ATOM   1846 HD23 LEU A 117       0.974  17.116   6.558  0.00  0.00      A     
ATOM   1847  C   LEU A 117       5.185  15.340   7.265  0.00  0.00      A     
ATOM   1848  O   LEU A 117       5.412  14.678   6.259  0.00  0.00      A     
ATOM   1849  N   ALA A 118       5.939  16.390   7.588  0.00  0.00      A     
ATOM   1850  HN  ALA A 118       5.649  16.954   8.378  0.00  0.00      A     
ATOM   1851  CA  ALA A 118       7.151  16.798   6.870  0.00  0.00      A     
ATOM   1852  HA  ALA A 118       6.924  16.906   5.808  0.00  0.00      A     
ATOM   1853  CB  ALA A 118       7.598  18.158   7.414  0.00  0.00      A     
ATOM   1854  HB1 ALA A 118       6.808  18.888   7.270  0.00  0.00      A     
ATOM   1855  HB2 ALA A 118       8.485  18.501   6.880  0.00  0.00      A     
ATOM   1856  HB3 ALA A 118       7.814  18.092   8.478  0.00  0.00      A     
ATOM   1857  C   ALA A 118       8.261  15.744   7.013  0.00  0.00      A     
ATOM   1858  O   ALA A 118       8.820  15.285   6.018  0.00  0.00      A     
ATOM   1859  N   SER A 119       8.489  15.253   8.238  0.00  0.00      A     
ATOM   1860  HN  SER A 119       8.001  15.686   9.015  0.00  0.00      A     
ATOM   1861  CA  SER A 119       9.290  14.040   8.487  0.00  0.00      A     
ATOM   1862  HA  SER A 119      10.274  14.173   8.040  0.00  0.00      A     
ATOM   1863  CB  SER A 119       9.499  13.788   9.984  0.00  0.00      A     
ATOM   1864  HB1 SER A 119       9.788  12.747  10.137  0.00  0.00      A     
ATOM   1865  HB2 SER A 119       8.574  13.980  10.531  0.00  0.00      A     
ATOM   1866  OG  SER A 119      10.545  14.608  10.472  0.00  0.00      A     
ATOM   1867  HG1 SER A 119      10.308  15.547  10.334  0.00  0.00      A     
ATOM   1868  C   SER A 119       8.672  12.800   7.832  0.00  0.00      A     
ATOM   1869  O   SER A 119       9.400  11.927   7.384  0.00  0.00      A     
ATOM   1870  N   GLY A 120       7.348  12.748   7.670  0.00  0.00      A     
ATOM   1871  HN  GLY A 120       6.796  13.428   8.179  0.00  0.00      A     
ATOM   1872  CA  GLY A 120       6.624  11.766   6.852  0.00  0.00      A     
ATOM   1873  HA1 GLY A 120       5.555  11.931   6.987  0.00  0.00      A     
ATOM   1874  HA2 GLY A 120       6.866  10.764   7.204  0.00  0.00      A     
ATOM   1875  C   GLY A 120       6.919  11.841   5.346  0.00  0.00      A     
ATOM   1876  O   GLY A 120       7.098  10.797   4.727  0.00  0.00      A     
ATOM   1877  N   GLY A 121       7.022  13.033   4.756  0.00  0.00      A     
ATOM   1878  HN  GLY A 121       6.775  13.845   5.315  0.00  0.00      A     
ATOM   1879  CA  GLY A 121       7.478  13.259   3.376  0.00  0.00      A     
ATOM   1880  HA1 GLY A 121       7.328  14.309   3.124  0.00  0.00      A     
ATOM   1881  HA2 GLY A 121       6.900  12.652   2.683  0.00  0.00      A     
ATOM   1882  C   GLY A 121       8.963  12.940   3.184  0.00  0.00      A     
ATOM   1883  O   GLY A 121       9.336  12.221   2.256  0.00  0.00      A     
ATOM   1884  N   ALA A 122       9.797  13.391   4.122  0.00  0.00      A     
ATOM   1885  HN  ALA A 122       9.423  14.018   4.827  0.00  0.00      A     
ATOM   1886  CA  ALA A 122      11.220  13.078   4.183  0.00  0.00      A     
ATOM   1887  HA  ALA A 122      11.676  13.391   3.242  0.00  0.00      A     
ATOM   1888  CB  ALA A 122      11.837  13.919   5.298  0.00  0.00      A     
ATOM   1889  HB1 ALA A 122      12.919  13.912   5.189  0.00  0.00      A     
ATOM   1890  HB2 ALA A 122      11.558  13.524   6.274  0.00  0.00      A     
ATOM   1891  HB3 ALA A 122      11.494  14.949   5.213  0.00  0.00      A     
ATOM   1892  C   ALA A 122      11.507  11.573   4.357  0.00  0.00      A     
ATOM   1893  O   ALA A 122      12.335  11.043   3.622  0.00  0.00      A     
ATOM   1894  N   ALA A 123      10.758  10.855   5.203  0.00  0.00      A     
ATOM   1895  HN  ALA A 123      10.151  11.372   5.829  0.00  0.00      A     
ATOM   1896  CA  ALA A 123      10.723   9.385   5.330  0.00  0.00      A     
ATOM   1897  HA  ALA A 123      11.754   9.041   5.386  0.00  0.00      A     
ATOM   1898  CB  ALA A 123      10.056   9.035   6.668  0.00  0.00      A     
ATOM   1899  HB1 ALA A 123      10.088   7.956   6.826  0.00  0.00      A     
ATOM   1900  HB2 ALA A 123       9.023   9.379   6.679  0.00  0.00      A     
ATOM   1901  HB3 ALA A 123      10.599   9.516   7.483  0.00  0.00      A     
ATOM   1902  C   ALA A 123      10.077   8.653   4.118  0.00  0.00      A     
ATOM   1903  O   ALA A 123       9.408   7.620   4.248  0.00  0.00      A     
ATOM   1904  N   GLY A 124      10.217   9.241   2.933  0.00  0.00      A     
ATOM   1905  HN  GLY A 124      10.804  10.063   2.948  0.00  0.00      A     
ATOM   1906  CA  GLY A 124       9.820   8.723   1.625  0.00  0.00      A     
ATOM   1907  HA1 GLY A 124       8.785   8.999   1.429  0.00  0.00      A     
ATOM   1908  HA2 GLY A 124       9.914   7.636   1.612  0.00  0.00      A     
ATOM   1909  C   GLY A 124      10.700   9.298   0.511  0.00  0.00      A     
ATOM   1910  O   GLY A 124      11.194   8.541  -0.320  0.00  0.00      A     
ATOM   1911  N   ALA A 125      11.003  10.599   0.544  0.00  0.00      A     
ATOM   1912  HN  ALA A 125      10.512  11.192   1.206  0.00  0.00      A     
ATOM   1913  CA  ALA A 125      12.051  11.222  -0.277  0.00  0.00      A     
ATOM   1914  HA  ALA A 125      11.838  11.027  -1.328  0.00  0.00      A     
ATOM   1915  CB  ALA A 125      11.977  12.735  -0.056  0.00  0.00      A     
ATOM   1916  HB1 ALA A 125      12.700  13.233  -0.703  0.00  0.00      A     
ATOM   1917  HB2 ALA A 125      12.203  12.984   0.981  0.00  0.00      A     
ATOM   1918  HB3 ALA A 125      10.979  13.100  -0.301  0.00  0.00      A     
ATOM   1919  C   ALA A 125      13.466  10.666   0.014  0.00  0.00      A     
ATOM   1920  O   ALA A 125      14.149  10.210  -0.902  0.00  0.00      A     
ATOM   1921  N   THR A 126      13.853  10.562   1.292  0.00  0.00      A     
ATOM   1922  HN  THR A 126      13.229  10.944   1.991  0.00  0.00      A     
ATOM   1923  CA  THR A 126      15.108   9.921   1.778  0.00  0.00      A     
ATOM   1924  HA  THR A 126      15.917  10.268   1.136  0.00  0.00      A     
ATOM   1925  CB  THR A 126      15.485  10.296   3.230  0.00  0.00      A     
ATOM   1926  HB  THR A 126      15.120   9.531   3.917  0.00  0.00      A     
ATOM   1927  CG2 THR A 126      16.991  10.473   3.407  0.00  0.00      A     
ATOM   1928 HG21 THR A 126      17.525   9.577   3.095  0.00  0.00      A     
ATOM   1929 HG22 THR A 126      17.214  10.656   4.457  0.00  0.00      A     
ATOM   1930 HG23 THR A 126      17.339  11.317   2.812  0.00  0.00      A     
ATOM   1931  OG1 THR A 126      14.940  11.528   3.629  0.00  0.00      A     
ATOM   1932  HG1 THR A 126      13.980  11.370   3.689  0.00  0.00      A     
ATOM   1933  C   THR A 126      15.103   8.387   1.672  0.00  0.00      A     
ATOM   1934  O   THR A 126      16.008   7.722   2.172  0.00  0.00      A     
ATOM   1935  N   SER A 127      14.110   7.805   0.991  0.00  0.00      A     
ATOM   1936  HN  SER A 127      13.359   8.407   0.696  0.00  0.00      A     
ATOM   1937  CA  SER A 127      14.142   6.424   0.474  0.00  0.00      A     
ATOM   1938  HA  SER A 127      15.076   5.947   0.762  0.00  0.00      A     
ATOM   1939  CB  SER A 127      13.014   5.555   1.034  0.00  0.00      A     
ATOM   1940  HB1 SER A 127      12.992   4.602   0.503  0.00  0.00      A     
ATOM   1941  HB2 SER A 127      12.057   6.060   0.889  0.00  0.00      A     
ATOM   1942  OG  SER A 127      13.214   5.305   2.411  0.00  0.00      A     
ATOM   1943  HG1 SER A 127      14.040   4.818   2.545  0.00  0.00      A     
ATOM   1944  C   SER A 127      14.092   6.396  -1.053  0.00  0.00      A     
ATOM   1945  O   SER A 127      14.800   5.611  -1.665  0.00  0.00      A     
ATOM   1946  N   LEU A 128      13.332   7.285  -1.696  0.00  0.00      A     
ATOM   1947  HN  LEU A 128      12.726   7.883  -1.149  0.00  0.00      A     
ATOM   1948  CA  LEU A 128      13.358   7.495  -3.149  0.00  0.00      A     
ATOM   1949  HA  LEU A 128      13.063   6.566  -3.633  0.00  0.00      A     
ATOM   1950  CB  LEU A 128      12.301   8.566  -3.476  0.00  0.00      A     
ATOM   1951  HB1 LEU A 128      12.540   9.469  -2.915  0.00  0.00      A     
ATOM   1952  HB2 LEU A 128      11.332   8.204  -3.128  0.00  0.00      A     
ATOM   1953  CG  LEU A 128      12.171   8.957  -4.957  0.00  0.00      A     
ATOM   1954  HG  LEU A 128      13.089   9.441  -5.281  0.00  0.00      A     
ATOM   1955  CD1 LEU A 128      11.864   7.770  -5.870  0.00  0.00      A     
ATOM   1956 HD11 LEU A 128      12.709   7.083  -5.881  0.00  0.00      A     
ATOM   1957 HD12 LEU A 128      11.699   8.118  -6.890  0.00  0.00      A     
ATOM   1958 HD13 LEU A 128      10.975   7.245  -5.524  0.00  0.00      A     
ATOM   1959  CD2 LEU A 128      11.027   9.955  -5.101  0.00  0.00      A     
ATOM   1960 HD21 LEU A 128      11.206  10.815  -4.458  0.00  0.00      A     
ATOM   1961 HD22 LEU A 128      10.094   9.477  -4.810  0.00  0.00      A     
ATOM   1962 HD23 LEU A 128      10.956  10.289  -6.136  0.00  0.00      A     
ATOM   1963  C   LEU A 128      14.762   7.844  -3.690  0.00  0.00      A     
ATOM   1964  O   LEU A 128      15.137   7.331  -4.738  0.00  0.00      A     
ATOM   1965  N   CYS A 129      15.541   8.656  -2.966  0.00  0.00      A     
ATOM   1966  HN  CYS A 129      15.139   9.057  -2.127  0.00  0.00      A     
ATOM   1967  CA  CYS A 129      16.892   9.101  -3.350  0.00  0.00      A     
ATOM   1968  HA  CYS A 129      16.835   9.598  -4.320  0.00  0.00      A     
ATOM   1969  CB  CYS A 129      17.384  10.134  -2.322  0.00  0.00      A     
ATOM   1970  HB1 CYS A 129      18.438  10.352  -2.510  0.00  0.00      A     
ATOM   1971  HB2 CYS A 129      17.293   9.728  -1.313  0.00  0.00      A     
ATOM   1972  SG  CYS A 129      16.456  11.687  -2.442  0.00  0.00      A     
ATOM   1973  HG1 CYS A 129      15.314  11.237  -1.901  0.00  0.00      A     
ATOM   1974  C   CYS A 129      17.957   7.991  -3.511  0.00  0.00      A     
ATOM   1975  O   CYS A 129      18.949   8.222  -4.207  0.00  0.00      A     
ATOM   1976  N   PHE A 130      17.803   6.826  -2.862  0.00  0.00      A     
ATOM   1977  HN  PHE A 130      17.022   6.745  -2.224  0.00  0.00      A     
ATOM   1978  CA  PHE A 130      18.804   5.738  -2.897  0.00  0.00      A     
ATOM   1979  HA  PHE A 130      19.122   5.622  -3.934  0.00  0.00      A     
ATOM   1980  CB  PHE A 130      20.023   6.163  -2.056  0.00  0.00      A     
ATOM   1981  HB1 PHE A 130      19.863   5.874  -1.017  0.00  0.00      A     
ATOM   1982  HB2 PHE A 130      20.103   7.249  -2.069  0.00  0.00      A     
ATOM   1983  CG  PHE A 130      21.368   5.654  -2.534  0.00  0.00      A     
ATOM   1984  CD1 PHE A 130      21.815   5.964  -3.833  0.00  0.00      A     
ATOM   1985  HD1 PHE A 130      21.176   6.522  -4.505  0.00  0.00      A     
ATOM   1986  CE1 PHE A 130      23.105   5.589  -4.242  0.00  0.00      A     
ATOM   1987  HE1 PHE A 130      23.450   5.835  -5.234  0.00  0.00      A     
ATOM   1988  CZ  PHE A 130      23.951   4.895  -3.362  0.00  0.00      A     
ATOM   1989  HZ  PHE A 130      24.949   4.622  -3.674  0.00  0.00      A     
ATOM   1990  CE2 PHE A 130      23.506   4.576  -2.069  0.00  0.00      A     
ATOM   1991  HE2 PHE A 130      24.161   4.056  -1.385  0.00  0.00      A     
ATOM   1992  CD2 PHE A 130      22.223   4.967  -1.652  0.00  0.00      A     
ATOM   1993  HD2 PHE A 130      21.903   4.761  -0.642  0.00  0.00      A     
ATOM   1994  C   PHE A 130      18.319   4.345  -2.436  0.00  0.00      A     
ATOM   1995  O   PHE A 130      18.743   3.346  -3.019  0.00  0.00      A     
ATOM   1996  N   VAL A 131      17.402   4.229  -1.464  0.00  0.00      A     
ATOM   1997  HN  VAL A 131      17.136   5.085  -0.982  0.00  0.00      A     
ATOM   1998  CA  VAL A 131      16.822   2.934  -0.995  0.00  0.00      A     
ATOM   1999  HA  VAL A 131      17.632   2.216  -0.889  0.00  0.00      A     
ATOM   2000  CB  VAL A 131      16.152   3.056   0.389  0.00  0.00      A     
ATOM   2001  HB  VAL A 131      15.351   3.789   0.333  0.00  0.00      A     
ATOM   2002  CG1 VAL A 131      15.550   1.740   0.903  0.00  0.00      A     
ATOM   2003 HG11 VAL A 131      16.307   0.954   0.891  0.00  0.00      A     
ATOM   2004 HG12 VAL A 131      14.706   1.435   0.285  0.00  0.00      A     
ATOM   2005 HG13 VAL A 131      15.186   1.866   1.923  0.00  0.00      A     
ATOM   2006  CG2 VAL A 131      17.154   3.501   1.455  0.00  0.00      A     
ATOM   2007 HG21 VAL A 131      17.604   4.453   1.182  0.00  0.00      A     
ATOM   2008 HG22 VAL A 131      17.940   2.754   1.561  0.00  0.00      A     
ATOM   2009 HG23 VAL A 131      16.645   3.619   2.408  0.00  0.00      A     
ATOM   2010  C   VAL A 131      15.816   2.313  -1.975  0.00  0.00      A     
ATOM   2011  O   VAL A 131      15.757   1.092  -2.109  0.00  0.00      A     
ATOM   2012  N   TYR A 132      15.074   3.117  -2.733  0.00  0.00      A     
ATOM   2013  HN  TYR A 132      15.152   4.113  -2.564  0.00  0.00      A     
ATOM   2014  CA  TYR A 132      14.089   2.647  -3.711  0.00  0.00      A     
ATOM   2015  HA  TYR A 132      13.499   1.884  -3.201  0.00  0.00      A     
ATOM   2016  CB  TYR A 132      13.120   3.778  -4.082  0.00  0.00      A     
ATOM   2017  HB1 TYR A 132      13.670   4.549  -4.624  0.00  0.00      A     
ATOM   2018  HB2 TYR A 132      12.726   4.221  -3.167  0.00  0.00      A     
ATOM   2019  CG  TYR A 132      11.942   3.303  -4.920  0.00  0.00      A     
ATOM   2020  CD1 TYR A 132      11.721   3.831  -6.207  0.00  0.00      A     
ATOM   2021  HD1 TYR A 132      12.353   4.623  -6.583  0.00  0.00      A     
ATOM   2022  CE1 TYR A 132      10.685   3.317  -7.014  0.00  0.00      A     
ATOM   2023  HE1 TYR A 132      10.513   3.705  -8.006  0.00  0.00      A     
ATOM   2024  CZ  TYR A 132       9.871   2.270  -6.537  0.00  0.00      A     
ATOM   2025  OH  TYR A 132       8.892   1.752  -7.322  0.00  0.00      A     
ATOM   2026  HH  TYR A 132       8.432   1.052  -6.857  0.00  0.00      A     
ATOM   2027  CE2 TYR A 132      10.073   1.757  -5.240  0.00  0.00      A     
ATOM   2028  HE2 TYR A 132       9.455   0.953  -4.869  0.00  0.00      A     
ATOM   2029  CD2 TYR A 132      11.101   2.281  -4.432  0.00  0.00      A     
ATOM   2030  HD2 TYR A 132      11.259   1.868  -3.444  0.00  0.00      A     
ATOM   2031  C   TYR A 132      14.632   1.948  -4.979  0.00  0.00      A     
ATOM   2032  O   TYR A 132      13.998   0.982  -5.374  0.00  0.00      A     
ATOM   2033  N   PRO A 133      15.759   2.302  -5.634  0.00  0.00      A     
ATOM   2034  CD  PRO A 133      16.569   3.486  -5.423  0.00  0.00      A     
ATOM   2035  HD1 PRO A 133      16.768   3.677  -4.380  0.00  0.00      A     
ATOM   2036  HD2 PRO A 133      16.076   4.353  -5.860  0.00  0.00      A     
ATOM   2037  CG  PRO A 133      17.872   3.208  -6.158  0.00  0.00      A     
ATOM   2038  HG1 PRO A 133      18.350   4.134  -6.458  0.00  0.00      A     
ATOM   2039  HG2 PRO A 133      18.534   2.614  -5.529  0.00  0.00      A     
ATOM   2040  CB  PRO A 133      17.437   2.379  -7.361  0.00  0.00      A     
ATOM   2041  HB1 PRO A 133      17.170   3.053  -8.172  0.00  0.00      A     
ATOM   2042  HB2 PRO A 133      18.229   1.705  -7.687  0.00  0.00      A     
ATOM   2043  CA  PRO A 133      16.185   1.634  -6.881  0.00  0.00      A     
ATOM   2044  HA  PRO A 133      15.407   1.800  -7.626  0.00  0.00      A     
ATOM   2045  C   PRO A 133      16.386   0.103  -6.805  0.00  0.00      A     
ATOM   2046  O   PRO A 133      16.001  -0.602  -7.738  0.00  0.00      A     
ATOM   2047  N   LEU A 134      16.902  -0.453  -5.703  0.00  0.00      A     
ATOM   2048  HN  LEU A 134      17.305   0.157  -4.998  0.00  0.00      A     
ATOM   2049  CA  LEU A 134      16.959  -1.913  -5.461  0.00  0.00      A     
ATOM   2050  HA  LEU A 134      17.324  -2.391  -6.369  0.00  0.00      A     
ATOM   2051  CB  LEU A 134      17.987  -2.151  -4.331  0.00  0.00      A     
ATOM   2052  HB1 LEU A 134      17.482  -2.021  -3.375  0.00  0.00      A     
ATOM   2053  HB2 LEU A 134      18.735  -1.366  -4.409  0.00  0.00      A     
ATOM   2054  CG  LEU A 134      18.818  -3.446  -4.273  0.00  0.00      A     
ATOM   2055  HG  LEU A 134      19.451  -3.381  -3.391  0.00  0.00      A     
ATOM   2056  CD1 LEU A 134      17.995  -4.717  -4.151  0.00  0.00      A     
ATOM   2057 HD11 LEU A 134      18.635  -5.531  -3.813  0.00  0.00      A     
ATOM   2058 HD12 LEU A 134      17.575  -4.972  -5.119  0.00  0.00      A     
ATOM   2059 HD13 LEU A 134      17.197  -4.574  -3.428  0.00  0.00      A     
ATOM   2060  CD2 LEU A 134      19.728  -3.587  -5.489  0.00  0.00      A     
ATOM   2061 HD21 LEU A 134      20.304  -2.671  -5.622  0.00  0.00      A     
ATOM   2062 HD22 LEU A 134      19.123  -3.780  -6.371  0.00  0.00      A     
ATOM   2063 HD23 LEU A 134      20.419  -4.413  -5.324  0.00  0.00      A     
ATOM   2064  C   LEU A 134      15.565  -2.525  -5.155  0.00  0.00      A     
ATOM   2065  O   LEU A 134      15.341  -3.720  -5.347  0.00  0.00      A     
ATOM   2066  N   ASP A 135      14.588  -1.705  -4.756  0.00  0.00      A     
ATOM   2067  HN  ASP A 135      14.815  -0.726  -4.647  0.00  0.00      A     
ATOM   2068  CA  ASP A 135      13.179  -2.092  -4.575  0.00  0.00      A     
ATOM   2069  HA  ASP A 135      13.179  -3.151  -4.355  0.00  0.00      A     
ATOM   2070  CB  ASP A 135      12.616  -1.385  -3.335  0.00  0.00      A     
ATOM   2071  HB1 ASP A 135      12.277  -0.384  -3.603  0.00  0.00      A     
ATOM   2072  HB2 ASP A 135      13.397  -1.289  -2.580  0.00  0.00      A     
ATOM   2073  CG  ASP A 135      11.471  -2.199  -2.738  0.00  0.00      A     
ATOM   2074  OD1 ASP A 135      10.326  -1.704  -2.723  0.00  0.00      A     
ATOM   2075  OD2 ASP A 135      11.703  -3.374  -2.367  0.00  0.00      A     
ATOM   2076  C   ASP A 135      12.291  -1.876  -5.835  0.00  0.00      A     
ATOM   2077  O   ASP A 135      11.321  -2.598  -6.081  0.00  0.00      A     
ATOM   2078  N   PHE A 136      12.683  -0.961  -6.723  0.00  0.00      A     
ATOM   2079  HN  PHE A 136      13.407  -0.318  -6.425  0.00  0.00      A     
ATOM   2080  CA  PHE A 136      12.280  -0.929  -8.129  0.00  0.00      A     
ATOM   2081  HA  PHE A 136      11.192  -0.941  -8.184  0.00  0.00      A     
ATOM   2082  CB  PHE A 136      12.770   0.373  -8.778  0.00  0.00      A     
ATOM   2083  HB1 PHE A 136      13.858   0.395  -8.772  0.00  0.00      A     
ATOM   2084  HB2 PHE A 136      12.424   1.216  -8.179  0.00  0.00      A     
ATOM   2085  CG  PHE A 136      12.289   0.561 -10.204  0.00  0.00      A     
ATOM   2086  CD1 PHE A 136      11.074   1.225 -10.463  0.00  0.00      A     
ATOM   2087  HD1 PHE A 136      10.485   1.612  -9.643  0.00  0.00      A     
ATOM   2088  CE1 PHE A 136      10.633   1.397 -11.788  0.00  0.00      A     
ATOM   2089  HE1 PHE A 136       9.711   1.921 -11.991  0.00  0.00      A     
ATOM   2090  CZ  PHE A 136      11.401   0.902 -12.856  0.00  0.00      A     
ATOM   2091  HZ  PHE A 136      11.067   1.049 -13.872  0.00  0.00      A     
ATOM   2092  CE2 PHE A 136      12.607   0.227 -12.599  0.00  0.00      A     
ATOM   2093  HE2 PHE A 136      13.202  -0.155 -13.418  0.00  0.00      A     
ATOM   2094  CD2 PHE A 136      13.052   0.063 -11.276  0.00  0.00      A     
ATOM   2095  HD2 PHE A 136      13.986  -0.447 -11.084  0.00  0.00      A     
ATOM   2096  C   PHE A 136      12.795  -2.178  -8.864  0.00  0.00      A     
ATOM   2097  O   PHE A 136      12.009  -2.850  -9.528  0.00  0.00      A     
ATOM   2098  N   ALA A 137      14.043  -2.606  -8.633  0.00  0.00      A     
ATOM   2099  HN  ALA A 137      14.691  -1.982  -8.164  0.00  0.00      A     
ATOM   2100  CA  ALA A 137      14.515  -3.936  -9.040  0.00  0.00      A     
ATOM   2101  HA  ALA A 137      14.403  -4.009 -10.124  0.00  0.00      A     
ATOM   2102  CB  ALA A 137      16.012  -4.057  -8.738  0.00  0.00      A     
ATOM   2103  HB1 ALA A 137      16.544  -3.202  -9.158  0.00  0.00      A     
ATOM   2104  HB2 ALA A 137      16.394  -4.968  -9.195  0.00  0.00      A     
ATOM   2105  HB3 ALA A 137      16.191  -4.098  -7.667  0.00  0.00      A     
ATOM   2106  C   ALA A 137      13.669  -5.080  -8.422  0.00  0.00      A     
ATOM   2107  O   ALA A 137      13.134  -5.905  -9.161  0.00  0.00      A     
ATOM   2108  N   ARG A 138      13.358  -5.042  -7.115  0.00  0.00      A     
ATOM   2109  HN  ARG A 138      13.887  -4.391  -6.542  0.00  0.00      A     
ATOM   2110  CA  ARG A 138      12.349  -5.910  -6.436  0.00  0.00      A     
ATOM   2111  HA  ARG A 138      12.676  -6.946  -6.539  0.00  0.00      A     
ATOM   2112  CB  ARG A 138      12.348  -5.560  -4.935  0.00  0.00      A     
ATOM   2113  HB1 ARG A 138      11.821  -4.626  -4.802  0.00  0.00      A     
ATOM   2114  HB2 ARG A 138      13.378  -5.385  -4.633  0.00  0.00      A     
ATOM   2115  CG  ARG A 138      11.795  -6.582  -3.928  0.00  0.00      A     
ATOM   2116  HG1 ARG A 138      12.307  -6.380  -2.989  0.00  0.00      A     
ATOM   2117  HG2 ARG A 138      12.071  -7.586  -4.246  0.00  0.00      A     
ATOM   2118  CD  ARG A 138      10.286  -6.536  -3.620  0.00  0.00      A     
ATOM   2119  HD1 ARG A 138      10.111  -7.086  -2.694  0.00  0.00      A     
ATOM   2120  HD2 ARG A 138       9.743  -7.069  -4.397  0.00  0.00      A     
ATOM   2121  NE  ARG A 138       9.777  -5.157  -3.451  0.00  0.00      A     
ATOM   2122  HE  ARG A 138      10.280  -4.540  -2.812  0.00  0.00      A     
ATOM   2123  CZ  ARG A 138       8.891  -4.542  -4.190  0.00  0.00      A     
ATOM   2124  NH1 ARG A 138       8.305  -5.083  -5.194  0.00  0.00      A     
ATOM   2125 HH11 ARG A 138       7.909  -4.433  -5.846  0.00  0.00      A     
ATOM   2126 HH12 ARG A 138       8.695  -5.954  -5.515  0.00  0.00      A     
ATOM   2127  NH2 ARG A 138       8.593  -3.313  -4.015  0.00  0.00      A     
ATOM   2128 HH21 ARG A 138       8.036  -2.846  -4.695  0.00  0.00      A     
ATOM   2129 HH22 ARG A 138       9.160  -2.766  -3.360  0.00  0.00      A     
ATOM   2130  C   ARG A 138      10.932  -5.837  -7.037  0.00  0.00      A     
ATOM   2131  O   ARG A 138      10.080  -6.661  -6.719  0.00  0.00      A     
ATOM   2132  N   THR A 139      10.677  -4.881  -7.933  0.00  0.00      A     
ATOM   2133  HN  THR A 139      11.427  -4.218  -8.076  0.00  0.00      A     
ATOM   2134  CA  THR A 139       9.410  -4.648  -8.668  0.00  0.00      A     
ATOM   2135  HA  THR A 139       8.652  -5.336  -8.298  0.00  0.00      A     
ATOM   2136  CB  THR A 139       8.881  -3.218  -8.417  0.00  0.00      A     
ATOM   2137  HB  THR A 139       9.549  -2.489  -8.875  0.00  0.00      A     
ATOM   2138  CG2 THR A 139       7.458  -2.962  -8.909  0.00  0.00      A     
ATOM   2139 HG21 THR A 139       7.108  -2.003  -8.528  0.00  0.00      A     
ATOM   2140 HG22 THR A 139       6.791  -3.749  -8.559  0.00  0.00      A     
ATOM   2141 HG23 THR A 139       7.433  -2.919  -9.995  0.00  0.00      A     
ATOM   2142  OG1 THR A 139       8.811  -2.961  -7.034  0.00  0.00      A     
ATOM   2143  HG1 THR A 139       9.727  -2.805  -6.719  0.00  0.00      A     
ATOM   2144  C   THR A 139       9.517  -4.907 -10.183  0.00  0.00      A     
ATOM   2145  O   THR A 139       8.483  -5.079 -10.825  0.00  0.00      A     
ATOM   2146  N   ARG A 140      10.727  -5.002 -10.768  0.00  0.00      A     
ATOM   2147  HN  ARG A 140      11.520  -4.754 -10.184  0.00  0.00      A     
ATOM   2148  CA  ARG A 140      10.974  -5.241 -12.218  0.00  0.00      A     
ATOM   2149  HA  ARG A 140      10.029  -5.501 -12.695  0.00  0.00      A     
ATOM   2150  CB  ARG A 140      11.512  -3.982 -12.928  0.00  0.00      A     
ATOM   2151  HB1 ARG A 140      11.578  -4.215 -13.993  0.00  0.00      A     
ATOM   2152  HB2 ARG A 140      12.529  -3.790 -12.580  0.00  0.00      A     
ATOM   2153  CG  ARG A 140      10.723  -2.666 -12.812  0.00  0.00      A     
ATOM   2154  HG1 ARG A 140      11.076  -2.008 -13.607  0.00  0.00      A     
ATOM   2155  HG2 ARG A 140      10.979  -2.190 -11.866  0.00  0.00      A     
ATOM   2156  CD  ARG A 140       9.191  -2.723 -12.897  0.00  0.00      A     
ATOM   2157  HD1 ARG A 140       8.830  -1.711 -13.090  0.00  0.00      A     
ATOM   2158  HD2 ARG A 140       8.807  -3.004 -11.922  0.00  0.00      A     
ATOM   2159  NE  ARG A 140       8.664  -3.626 -13.944  0.00  0.00      A     
ATOM   2160  HE  ARG A 140       9.200  -3.763 -14.794  0.00  0.00      A     
ATOM   2161  CZ  ARG A 140       7.467  -4.158 -13.988  0.00  0.00      A     
ATOM   2162  NH1 ARG A 140       6.677  -4.201 -12.978  0.00  0.00      A     
ATOM   2163 HH11 ARG A 140       5.744  -4.580 -13.067  0.00  0.00      A     
ATOM   2164 HH12 ARG A 140       7.106  -4.127 -12.073  0.00  0.00      A     
ATOM   2165  NH2 ARG A 140       7.054  -4.672 -15.084  0.00  0.00      A     
ATOM   2166 HH21 ARG A 140       6.105  -5.003 -15.193  0.00  0.00      A     
ATOM   2167 HH22 ARG A 140       7.719  -4.728 -15.842  0.00  0.00      A     
ATOM   2168  C   ARG A 140      11.886  -6.430 -12.558  0.00  0.00      A     
ATOM   2169  O   ARG A 140      11.591  -7.131 -13.513  0.00  0.00      A     
ATOM   2170  N   LEU A 141      12.886  -6.773 -11.746  0.00  0.00      A     
ATOM   2171  HN  LEU A 141      13.105  -6.153 -10.979  0.00  0.00      A     
ATOM   2172  CA  LEU A 141      13.481  -8.125 -11.723  0.00  0.00      A     
ATOM   2173  HA  LEU A 141      13.751  -8.401 -12.744  0.00  0.00      A     
ATOM   2174  CB  LEU A 141      14.755  -8.097 -10.855  0.00  0.00      A     
ATOM   2175  HB1 LEU A 141      14.469  -7.956  -9.814  0.00  0.00      A     
ATOM   2176  HB2 LEU A 141      15.368  -7.245 -11.154  0.00  0.00      A     
ATOM   2177  CG  LEU A 141      15.618  -9.369 -10.942  0.00  0.00      A     
ATOM   2178  HG  LEU A 141      15.022 -10.241 -10.679  0.00  0.00      A     
ATOM   2179  CD1 LEU A 141      16.196  -9.566 -12.337  0.00  0.00      A     
ATOM   2180 HD11 LEU A 141      16.677  -8.652 -12.680  0.00  0.00      A     
ATOM   2181 HD12 LEU A 141      15.414  -9.855 -13.035  0.00  0.00      A     
ATOM   2182 HD13 LEU A 141      16.937 -10.365 -12.315  0.00  0.00      A     
ATOM   2183  CD2 LEU A 141      16.768  -9.264  -9.946  0.00  0.00      A     
ATOM   2184 HD21 LEU A 141      17.383  -8.399 -10.187  0.00  0.00      A     
ATOM   2185 HD22 LEU A 141      17.389 -10.159 -10.001  0.00  0.00      A     
ATOM   2186 HD23 LEU A 141      16.382  -9.160  -8.933  0.00  0.00      A     
ATOM   2187  C   LEU A 141      12.471  -9.179 -11.221  0.00  0.00      A     
ATOM   2188  O   LEU A 141      12.459 -10.320 -11.668  0.00  0.00      A     
ATOM   2189  N   ALA A 142      11.524  -8.766 -10.373  0.00  0.00      A     
ATOM   2190  HN  ALA A 142      11.622  -7.839  -9.983  0.00  0.00      A     
ATOM   2191  CA  ALA A 142      10.285  -9.511 -10.117  0.00  0.00      A     
ATOM   2192  HA  ALA A 142      10.559 -10.531  -9.852  0.00  0.00      A     
ATOM   2193  CB  ALA A 142       9.600  -8.879  -8.905  0.00  0.00      A     
ATOM   2194  HB1 ALA A 142       9.332  -7.845  -9.123  0.00  0.00      A     
ATOM   2195  HB2 ALA A 142      10.271  -8.913  -8.046  0.00  0.00      A     
ATOM   2196  HB3 ALA A 142       8.696  -9.438  -8.662  0.00  0.00      A     
ATOM   2197  C   ALA A 142       9.327  -9.623 -11.335  0.00  0.00      A     
ATOM   2198  O   ALA A 142       8.353 -10.373 -11.278  0.00  0.00      A     
ATOM   2199  N   ALA A 143       9.631  -8.926 -12.434  0.00  0.00      A     
ATOM   2200  HN  ALA A 143      10.446  -8.334 -12.401  0.00  0.00      A     
ATOM   2201  CA  ALA A 143       9.015  -9.043 -13.758  0.00  0.00      A     
ATOM   2202  HA  ALA A 143       8.192  -9.756 -13.702  0.00  0.00      A     
ATOM   2203  CB  ALA A 143       8.429  -7.677 -14.154  0.00  0.00      A     
ATOM   2204  HB1 ALA A 143       7.866  -7.247 -13.329  0.00  0.00      A     
ATOM   2205  HB2 ALA A 143       7.765  -7.803 -15.010  0.00  0.00      A     
ATOM   2206  HB3 ALA A 143       9.226  -6.991 -14.436  0.00  0.00      A     
ATOM   2207  C   ALA A 143       9.997  -9.612 -14.815  0.00  0.00      A     
ATOM   2208  O   ALA A 143       9.779  -9.460 -16.018  0.00  0.00      A     
ATOM   2209  N   ASP A 144      11.060 -10.310 -14.390  0.00  0.00      A     
ATOM   2210  HN  ASP A 144      11.265 -10.334 -13.401  0.00  0.00      A     
ATOM   2211  CA  ASP A 144      11.769 -11.284 -15.230  0.00  0.00      A     
ATOM   2212  HA  ASP A 144      11.923 -10.821 -16.207  0.00  0.00      A     
ATOM   2213  CB  ASP A 144      13.156 -11.590 -14.658  0.00  0.00      A     
ATOM   2214  HB1 ASP A 144      13.056 -12.098 -13.697  0.00  0.00      A     
ATOM   2215  HB2 ASP A 144      13.696 -10.654 -14.509  0.00  0.00      A     
ATOM   2216  CG  ASP A 144      13.942 -12.461 -15.635  0.00  0.00      A     
ATOM   2217  OD1 ASP A 144      14.588 -13.430 -15.183  0.00  0.00      A     
ATOM   2218  OD2 ASP A 144      13.875 -12.197 -16.859  0.00  0.00      A     
ATOM   2219  C   ASP A 144      10.909 -12.548 -15.471  0.00  0.00      A     
ATOM   2220  O   ASP A 144      11.101 -13.629 -14.910  0.00  0.00      A     
ATOM   2221  N   VAL A 145       9.868 -12.356 -16.274  0.00  0.00      A     
ATOM   2222  HN  VAL A 145       9.779 -11.416 -16.649  0.00  0.00      A     
ATOM   2223  CA  VAL A 145       8.784 -13.308 -16.593  0.00  0.00      A     
ATOM   2224  HA  VAL A 145       8.456 -13.769 -15.664  0.00  0.00      A     
ATOM   2225  CB  VAL A 145       7.585 -12.542 -17.170  0.00  0.00      A     
ATOM   2226  HB  VAL A 145       6.813 -13.249 -17.471  0.00  0.00      A     
ATOM   2227  CG1 VAL A 145       6.995 -11.621 -16.094  0.00  0.00      A     
ATOM   2228 HG11 VAL A 145       7.661 -10.790 -15.891  0.00  0.00      A     
ATOM   2229 HG12 VAL A 145       6.834 -12.173 -15.172  0.00  0.00      A     
ATOM   2230 HG13 VAL A 145       6.049 -11.213 -16.430  0.00  0.00      A     
ATOM   2231  CG2 VAL A 145       7.981 -11.687 -18.378  0.00  0.00      A     
ATOM   2232 HG21 VAL A 145       8.654 -10.881 -18.090  0.00  0.00      A     
ATOM   2233 HG22 VAL A 145       7.091 -11.243 -18.799  0.00  0.00      A     
ATOM   2234 HG23 VAL A 145       8.467 -12.295 -19.138  0.00  0.00      A     
ATOM   2235  C   VAL A 145       9.179 -14.475 -17.512  0.00  0.00      A     
ATOM   2236  O   VAL A 145       8.326 -15.241 -17.957  0.00  0.00      A     
ATOM   2237  N   GLY A 146      10.466 -14.628 -17.809  0.00  0.00      A     
ATOM   2238  HN  GLY A 146      11.094 -13.901 -17.492  0.00  0.00      A     
ATOM   2239  CA  GLY A 146      11.066 -15.779 -18.488  0.00  0.00      A     
ATOM   2240  HA1 GLY A 146      11.869 -15.428 -19.135  0.00  0.00      A     
ATOM   2241  HA2 GLY A 146      10.323 -16.276 -19.111  0.00  0.00      A     
ATOM   2242  C   GLY A 146      11.646 -16.817 -17.523  0.00  0.00      A     
ATOM   2243  O   GLY A 146      11.575 -16.670 -16.301  0.00  0.00      A     
ATOM   2244  N   LYS A 147      12.203 -17.901 -18.073  0.00  0.00      A     
ATOM   2245  HN  LYS A 147      12.258 -17.910 -19.086  0.00  0.00      A     
ATOM   2246  CA  LYS A 147      12.626 -19.097 -17.310  0.00  0.00      A     
ATOM   2247  HA  LYS A 147      13.010 -18.752 -16.354  0.00  0.00      A     
ATOM   2248  CB  LYS A 147      11.387 -19.975 -17.045  0.00  0.00      A     
ATOM   2249  HB1 LYS A 147      10.575 -19.326 -16.719  0.00  0.00      A     
ATOM   2250  HB2 LYS A 147      11.617 -20.649 -16.222  0.00  0.00      A     
ATOM   2251  CG  LYS A 147      10.892 -20.847 -18.215  0.00  0.00      A     
ATOM   2252  HG1 LYS A 147       9.977 -21.353 -17.918  0.00  0.00      A     
ATOM   2253  HG2 LYS A 147      11.641 -21.607 -18.426  0.00  0.00      A     
ATOM   2254  CD  LYS A 147      10.614 -20.053 -19.488  0.00  0.00      A     
ATOM   2255  HD1 LYS A 147      11.570 -19.786 -19.925  0.00  0.00      A     
ATOM   2256  HD2 LYS A 147      10.048 -19.153 -19.241  0.00  0.00      A     
ATOM   2257  CE  LYS A 147       9.836 -20.842 -20.530  0.00  0.00      A     
ATOM   2258  HE1 LYS A 147       8.845 -21.078 -20.128  0.00  0.00      A     
ATOM   2259  HE2 LYS A 147      10.361 -21.778 -20.748  0.00  0.00      A     
ATOM   2260  NZ  LYS A 147       9.711 -20.025 -21.751  0.00  0.00      A     
ATOM   2261  HZ1 LYS A 147       9.123 -20.458 -22.453  0.00  0.00      A     
ATOM   2262  HZ2 LYS A 147      10.616 -19.862 -22.190  0.00  0.00      A     
ATOM   2263  HZ3 LYS A 147       9.291 -19.124 -21.536  0.00  0.00      A     
ATOM   2264  C   LYS A 147      13.763 -19.952 -17.879  0.00  0.00      A     
ATOM   2265  O   LYS A 147      14.157 -20.910 -17.217  0.00  0.00      A     
ATOM   2266  N   ALA A 148      14.235 -19.658 -19.089  0.00  0.00      A     
ATOM   2267  HN  ALA A 148      13.904 -18.818 -19.537  0.00  0.00      A     
ATOM   2268  CA  ALA A 148      15.072 -20.568 -19.873  0.00  0.00      A     
ATOM   2269  HA  ALA A 148      15.640 -21.202 -19.192  0.00  0.00      A     
ATOM   2270  CB  ALA A 148      14.122 -21.458 -20.689  0.00  0.00      A     
ATOM   2271  HB1 ALA A 148      13.534 -20.850 -21.376  0.00  0.00      A     
ATOM   2272  HB2 ALA A 148      13.451 -21.996 -20.021  0.00  0.00      A     
ATOM   2273  HB3 ALA A 148      14.696 -22.183 -21.263  0.00  0.00      A     
ATOM   2274  C   ALA A 148      16.087 -19.852 -20.791  0.00  0.00      A     
ATOM   2275  O   ALA A 148      15.712 -19.058 -21.654  0.00  0.00      A     
ATOM   2276  N   GLY A 149      17.375 -20.159 -20.604  0.00  0.00      A     
ATOM   2277  HN  GLY A 149      17.590 -20.742 -19.803  0.00  0.00      A     
ATOM   2278  CA  GLY A 149      18.507 -19.723 -21.435  0.00  0.00      A     
ATOM   2279  HA1 GLY A 149      18.523 -20.334 -22.337  0.00  0.00      A     
ATOM   2280  HA2 GLY A 149      19.436 -19.919 -20.899  0.00  0.00      A     
ATOM   2281  C   GLY A 149      18.526 -18.245 -21.853  0.00  0.00      A     
ATOM   2282  O   GLY A 149      18.453 -17.344 -21.012  0.00  0.00      A     
ATOM   2283  N   ALA A 150      18.665 -18.018 -23.157  0.00  0.00      A     
ATOM   2284  HN  ALA A 150      18.617 -18.842 -23.743  0.00  0.00      A     
ATOM   2285  CA  ALA A 150      18.895 -16.749 -23.861  0.00  0.00      A     
ATOM   2286  HA  ALA A 150      19.775 -16.270 -23.429  0.00  0.00      A     
ATOM   2287  CB  ALA A 150      19.215 -17.154 -25.310  0.00  0.00      A     
ATOM   2288  HB1 ALA A 150      20.028 -17.876 -25.334  0.00  0.00      A     
ATOM   2289  HB2 ALA A 150      19.509 -16.277 -25.885  0.00  0.00      A     
ATOM   2290  HB3 ALA A 150      18.336 -17.603 -25.773  0.00  0.00      A     
ATOM   2291  C   ALA A 150      17.743 -15.704 -23.814  0.00  0.00      A     
ATOM   2292  O   ALA A 150      17.410 -15.114 -24.844  0.00  0.00      A     
ATOM   2293  N   GLU A 151      17.040 -15.534 -22.690  0.00  0.00      A     
ATOM   2294  HN  GLU A 151      17.327 -16.074 -21.883  0.00  0.00      A     
ATOM   2295  CA  GLU A 151      15.707 -14.892 -22.695  0.00  0.00      A     
ATOM   2296  HA  GLU A 151      15.704 -14.129 -23.470  0.00  0.00      A     
ATOM   2297  CB  GLU A 151      14.684 -15.963 -23.103  0.00  0.00      A     
ATOM   2298  HB1 GLU A 151      14.270 -16.446 -22.225  0.00  0.00      A     
ATOM   2299  HB2 GLU A 151      15.180 -16.729 -23.693  0.00  0.00      A     
ATOM   2300  CG  GLU A 151      13.570 -15.366 -23.959  0.00  0.00      A     
ATOM   2301  HG1 GLU A 151      14.009 -14.974 -24.877  0.00  0.00      A     
ATOM   2302  HG2 GLU A 151      13.105 -14.542 -23.419  0.00  0.00      A     
ATOM   2303  CD  GLU A 151      12.520 -16.415 -24.308  0.00  0.00      A     
ATOM   2304  OE1 GLU A 151      12.887 -17.530 -24.746  0.00  0.00      A     
ATOM   2305  OE2 GLU A 151      11.308 -16.147 -24.140  0.00  0.00      A     
ATOM   2306  C   GLU A 151      15.283 -14.137 -21.413  0.00  0.00      A     
ATOM   2307  O   GLU A 151      14.093 -14.060 -21.090  0.00  0.00      A     
ATOM   2308  N   ARG A 152      16.228 -13.595 -20.637  0.00  0.00      A     
ATOM   2309  HN  ARG A 152      17.178 -13.614 -20.998  0.00  0.00      A     
ATOM   2310  CA  ARG A 152      15.928 -12.735 -19.465  0.00  0.00      A     
ATOM   2311  HA  ARG A 152      15.119 -13.182 -18.884  0.00  0.00      A     
ATOM   2312  CB  ARG A 152      17.160 -12.586 -18.546  0.00  0.00      A     
ATOM   2313  HB1 ARG A 152      16.827 -12.143 -17.607  0.00  0.00      A     
ATOM   2314  HB2 ARG A 152      17.851 -11.883 -19.012  0.00  0.00      A     
ATOM   2315  CG  ARG A 152      17.957 -13.860 -18.221  0.00  0.00      A     
ATOM   2316  HG1 ARG A 152      18.844 -13.578 -17.651  0.00  0.00      A     
ATOM   2317  HG2 ARG A 152      18.297 -14.303 -19.156  0.00  0.00      A     
ATOM   2318  CD  ARG A 152      17.196 -14.933 -17.435  0.00  0.00      A     
ATOM   2319  HD1 ARG A 152      17.804 -15.837 -17.447  0.00  0.00      A     
ATOM   2320  HD2 ARG A 152      16.251 -15.145 -17.938  0.00  0.00      A     
ATOM   2321  NE  ARG A 152      16.926 -14.536 -16.044  0.00  0.00      A     
ATOM   2322  HE  ARG A 152      16.263 -13.783 -15.889  0.00  0.00      A     
ATOM   2323  CZ  ARG A 152      17.244 -15.141 -14.931  0.00  0.00      A     
ATOM   2324  NH1 ARG A 152      17.888 -16.248 -14.861  0.00  0.00      A     
ATOM   2325 HH11 ARG A 152      18.155 -16.599 -13.962  0.00  0.00      A     
ATOM   2326 HH12 ARG A 152      18.089 -16.745 -15.710  0.00  0.00      A     
ATOM   2327  NH2 ARG A 152      16.905 -14.620 -13.814  0.00  0.00      A     
ATOM   2328 HH21 ARG A 152      17.331 -14.943 -12.961  0.00  0.00      A     
ATOM   2329 HH22 ARG A 152      16.446 -13.720 -13.887  0.00  0.00      A     
ATOM   2330  C   ARG A 152      15.453 -11.333 -19.881  0.00  0.00      A     
ATOM   2331  O   ARG A 152      15.822 -10.816 -20.938  0.00  0.00      A     
ATOM   2332  N   GLU A 153      14.739 -10.645 -18.999  0.00  0.00      A     
ATOM   2333  HN  GLU A 153      14.444 -11.141 -18.161  0.00  0.00      A     
ATOM   2334  CA  GLU A 153      14.570  -9.178 -19.062  0.00  0.00      A     
ATOM   2335  HA  GLU A 153      14.255  -8.889 -20.065  0.00  0.00      A     
ATOM   2336  CB  GLU A 153      13.497  -8.748 -18.044  0.00  0.00      A     
ATOM   2337  HB1 GLU A 153      13.909  -8.828 -17.037  0.00  0.00      A     
ATOM   2338  HB2 GLU A 153      12.648  -9.426 -18.097  0.00  0.00      A     
ATOM   2339  CG  GLU A 153      12.992  -7.314 -18.261  0.00  0.00      A     
ATOM   2340  HG1 GLU A 153      13.832  -6.620 -18.267  0.00  0.00      A     
ATOM   2341  HG2 GLU A 153      12.353  -7.043 -17.419  0.00  0.00      A     
ATOM   2342  CD  GLU A 153      12.194  -7.189 -19.563  0.00  0.00      A     
ATOM   2343  OE1 GLU A 153      11.002  -7.581 -19.568  0.00  0.00      A     
ATOM   2344  OE2 GLU A 153      12.747  -6.731 -20.590  0.00  0.00      A     
ATOM   2345  C   GLU A 153      15.882  -8.433 -18.747  0.00  0.00      A     
ATOM   2346  O   GLU A 153      16.161  -7.375 -19.311  0.00  0.00      A     
ATOM   2347  N   PHE A 154      16.683  -9.022 -17.852  0.00  0.00      A     
ATOM   2348  HN  PHE A 154      16.373  -9.914 -17.496  0.00  0.00      A     
ATOM   2349  CA  PHE A 154      17.825  -8.414 -17.163  0.00  0.00      A     
ATOM   2350  HA  PHE A 154      18.274  -7.648 -17.791  0.00  0.00      A     
ATOM   2351  CB  PHE A 154      17.281  -7.783 -15.869  0.00  0.00      A     
ATOM   2352  HB1 PHE A 154      18.118  -7.424 -15.278  0.00  0.00      A     
ATOM   2353  HB2 PHE A 154      16.810  -8.574 -15.282  0.00  0.00      A     
ATOM   2354  CG  PHE A 154      16.282  -6.642 -16.035  0.00  0.00      A     
ATOM   2355  CD1 PHE A 154      16.529  -5.583 -16.933  0.00  0.00      A     
ATOM   2356  HD1 PHE A 154      17.417  -5.588 -17.548  0.00  0.00      A     
ATOM   2357  CE1 PHE A 154      15.621  -4.516 -17.052  0.00  0.00      A     
ATOM   2358  HE1 PHE A 154      15.820  -3.711 -17.746  0.00  0.00      A     
ATOM   2359  CZ  PHE A 154      14.446  -4.508 -16.284  0.00  0.00      A     
ATOM   2360  HZ  PHE A 154      13.743  -3.694 -16.386  0.00  0.00      A     
ATOM   2361  CE2 PHE A 154      14.183  -5.570 -15.401  0.00  0.00      A     
ATOM   2362  HE2 PHE A 154      13.268  -5.582 -14.834  0.00  0.00      A     
ATOM   2363  CD2 PHE A 154      15.100  -6.628 -15.270  0.00  0.00      A     
ATOM   2364  HD2 PHE A 154      14.890  -7.438 -14.588  0.00  0.00      A     
ATOM   2365  C   PHE A 154      18.906  -9.457 -16.804  0.00  0.00      A     
ATOM   2366  O   PHE A 154      18.580 -10.600 -16.478  0.00  0.00      A     
ATOM   2367  N   ARG A 155      20.193  -9.081 -16.795  0.00  0.00      A     
ATOM   2368  HN  ARG A 155      20.395  -8.127 -17.089  0.00  0.00      A     
ATOM   2369  CA  ARG A 155      21.336  -9.974 -16.465  0.00  0.00      A     
ATOM   2370  HA  ARG A 155      21.300 -10.855 -17.108  0.00  0.00      A     
ATOM   2371  CB  ARG A 155      22.658  -9.231 -16.711  0.00  0.00      A     
ATOM   2372  HB1 ARG A 155      23.436  -9.714 -16.124  0.00  0.00      A     
ATOM   2373  HB2 ARG A 155      22.578  -8.198 -16.367  0.00  0.00      A     
ATOM   2374  CG  ARG A 155      23.081  -9.266 -18.186  0.00  0.00      A     
ATOM   2375  HG1 ARG A 155      22.436  -8.619 -18.780  0.00  0.00      A     
ATOM   2376  HG2 ARG A 155      22.986 -10.286 -18.558  0.00  0.00      A     
ATOM   2377  CD  ARG A 155      24.541  -8.838 -18.356  0.00  0.00      A     
ATOM   2378  HD1 ARG A 155      24.848  -9.060 -19.379  0.00  0.00      A     
ATOM   2379  HD2 ARG A 155      25.163  -9.434 -17.685  0.00  0.00      A     
ATOM   2380  NE  ARG A 155      24.741  -7.402 -18.092  0.00  0.00      A     
ATOM   2381  HE  ARG A 155      23.934  -6.788 -18.076  0.00  0.00      A     
ATOM   2382  CZ  ARG A 155      25.883  -6.775 -18.021  0.00  0.00      A     
ATOM   2383  NH1 ARG A 155      27.034  -7.323 -18.109  0.00  0.00      A     
ATOM   2384 HH11 ARG A 155      27.857  -6.765 -18.012  0.00  0.00      A     
ATOM   2385 HH12 ARG A 155      27.089  -8.324 -18.244  0.00  0.00      A     
ATOM   2386  NH2 ARG A 155      25.900  -5.515 -17.858  0.00  0.00      A     
ATOM   2387 HH21 ARG A 155      26.694  -5.023 -18.227  0.00  0.00      A     
ATOM   2388 HH22 ARG A 155      24.988  -5.071 -17.908  0.00  0.00      A     
ATOM   2389  C   ARG A 155      21.324 -10.544 -15.041  0.00  0.00      A     
ATOM   2390  O   ARG A 155      21.725 -11.687 -14.829  0.00  0.00      A     
ATOM   2391  N   GLY A 156      20.829  -9.770 -14.081  0.00  0.00      A     
ATOM   2392  HN  GLY A 156      20.566  -8.834 -14.364  0.00  0.00      A     
ATOM   2393  CA  GLY A 156      20.660 -10.131 -12.665  0.00  0.00      A     
ATOM   2394  HA1 GLY A 156      21.589 -10.542 -12.271  0.00  0.00      A     
ATOM   2395  HA2 GLY A 156      19.876 -10.880 -12.561  0.00  0.00      A     
ATOM   2396  C   GLY A 156      20.249  -8.921 -11.827  0.00  0.00      A     
ATOM   2397  O   GLY A 156      19.188  -8.338 -12.055  0.00  0.00      A     
ATOM   2398  N   LEU A 157      21.136  -8.447 -10.951  0.00  0.00      A     
ATOM   2399  HN  LEU A 157      21.967  -9.001 -10.776  0.00  0.00      A     
ATOM   2400  CA  LEU A 157      20.930  -7.240 -10.138  0.00  0.00      A     
ATOM   2401  HA  LEU A 157      19.987  -6.799 -10.436  0.00  0.00      A     
ATOM   2402  CB  LEU A 157      20.790  -7.682  -8.673  0.00  0.00      A     
ATOM   2403  HB1 LEU A 157      21.788  -7.855  -8.281  0.00  0.00      A     
ATOM   2404  HB2 LEU A 157      20.244  -8.626  -8.642  0.00  0.00      A     
ATOM   2405  CG  LEU A 157      20.061  -6.702  -7.742  0.00  0.00      A     
ATOM   2406  HG  LEU A 157      20.497  -5.711  -7.820  0.00  0.00      A     
ATOM   2407  CD1 LEU A 157      18.568  -6.620  -8.041  0.00  0.00      A     
ATOM   2408 HD11 LEU A 157      18.123  -7.610  -7.962  0.00  0.00      A     
ATOM   2409 HD12 LEU A 157      18.406  -6.230  -9.042  0.00  0.00      A     
ATOM   2410 HD13 LEU A 157      18.083  -5.956  -7.327  0.00  0.00      A     
ATOM   2411  CD2 LEU A 157      20.240  -7.173  -6.308  0.00  0.00      A     
ATOM   2412 HD21 LEU A 157      21.266  -6.985  -6.009  0.00  0.00      A     
ATOM   2413 HD22 LEU A 157      20.038  -8.241  -6.232  0.00  0.00      A     
ATOM   2414 HD23 LEU A 157      19.578  -6.626  -5.643  0.00  0.00      A     
ATOM   2415  C   LEU A 157      22.009  -6.149 -10.334  0.00  0.00      A     
ATOM   2416  O   LEU A 157      21.822  -5.014  -9.891  0.00  0.00      A     
ATOM   2417  N   GLY A 158      23.127  -6.450 -10.999  0.00  0.00      A     
ATOM   2418  HN  GLY A 158      23.272  -7.425 -11.231  0.00  0.00      A     
ATOM   2419  CA  GLY A 158      24.172  -5.477 -11.361  0.00  0.00      A     
ATOM   2420  HA1 GLY A 158      25.034  -6.008 -11.765  0.00  0.00      A     
ATOM   2421  HA2 GLY A 158      24.495  -4.921 -10.481  0.00  0.00      A     
ATOM   2422  C   GLY A 158      23.699  -4.477 -12.416  0.00  0.00      A     
ATOM   2423  O   GLY A 158      23.624  -3.279 -12.158  0.00  0.00      A     
ATOM   2424  N   ASP A 159      23.254  -4.972 -13.572  0.00  0.00      A     
ATOM   2425  HN  ASP A 159      23.339  -5.967 -13.723  0.00  0.00      A     
ATOM   2426  CA  ASP A 159      22.601  -4.170 -14.619  0.00  0.00      A     
ATOM   2427  HA  ASP A 159      23.293  -3.377 -14.896  0.00  0.00      A     
ATOM   2428  CB  ASP A 159      22.409  -5.078 -15.854  0.00  0.00      A     
ATOM   2429  HB1 ASP A 159      21.437  -5.553 -15.828  0.00  0.00      A     
ATOM   2430  HB2 ASP A 159      23.155  -5.875 -15.822  0.00  0.00      A     
ATOM   2431  CG  ASP A 159      22.561  -4.376 -17.202  0.00  0.00      A     
ATOM   2432  OD1 ASP A 159      21.988  -3.291 -17.426  0.00  0.00      A     
ATOM   2433  OD2 ASP A 159      23.284  -4.909 -18.072  0.00  0.00      A     
ATOM   2434  C   ASP A 159      21.302  -3.474 -14.114  0.00  0.00      A     
ATOM   2435  O   ASP A 159      20.993  -2.347 -14.506  0.00  0.00      A     
ATOM   2436  N   CYS A 160      20.602  -4.049 -13.124  0.00  0.00      A     
ATOM   2437  HN  CYS A 160      20.826  -5.010 -12.908  0.00  0.00      A     
ATOM   2438  CA  CYS A 160      19.472  -3.408 -12.419  0.00  0.00      A     
ATOM   2439  HA  CYS A 160      18.740  -3.094 -13.164  0.00  0.00      A     
ATOM   2440  CB  CYS A 160      18.766  -4.411 -11.496  0.00  0.00      A     
ATOM   2441  HB1 CYS A 160      18.093  -3.871 -10.828  0.00  0.00      A     
ATOM   2442  HB2 CYS A 160      19.503  -4.915 -10.884  0.00  0.00      A     
ATOM   2443  SG  CYS A 160      17.768  -5.596 -12.445  0.00  0.00      A     
ATOM   2444  HG1 CYS A 160      18.131  -6.730 -11.817  0.00  0.00      A     
ATOM   2445  C   CYS A 160      19.842  -2.127 -11.637  0.00  0.00      A     
ATOM   2446  O   CYS A 160      18.931  -1.413 -11.207  0.00  0.00      A     
ATOM   2447  N   LEU A 161      21.133  -1.780 -11.516  0.00  0.00      A     
ATOM   2448  HN  LEU A 161      21.827  -2.449 -11.836  0.00  0.00      A     
ATOM   2449  CA  LEU A 161      21.642  -0.500 -10.991  0.00  0.00      A     
ATOM   2450  HA  LEU A 161      20.785   0.084 -10.656  0.00  0.00      A     
ATOM   2451  CB  LEU A 161      22.519  -0.783  -9.748  0.00  0.00      A     
ATOM   2452  HB1 LEU A 161      23.411  -1.328 -10.059  0.00  0.00      A     
ATOM   2453  HB2 LEU A 161      21.949  -1.436  -9.089  0.00  0.00      A     
ATOM   2454  CG  LEU A 161      22.962   0.444  -8.916  0.00  0.00      A     
ATOM   2455  HG  LEU A 161      23.775   0.962  -9.421  0.00  0.00      A     
ATOM   2456  CD1 LEU A 161      21.833   1.443  -8.665  0.00  0.00      A     
ATOM   2457 HD11 LEU A 161      20.918   0.915  -8.422  0.00  0.00      A     
ATOM   2458 HD12 LEU A 161      21.669   2.023  -9.566  0.00  0.00      A     
ATOM   2459 HD13 LEU A 161      22.109   2.132  -7.868  0.00  0.00      A     
ATOM   2460  CD2 LEU A 161      23.478  -0.007  -7.556  0.00  0.00      A     
ATOM   2461 HD21 LEU A 161      24.363  -0.619  -7.710  0.00  0.00      A     
ATOM   2462 HD22 LEU A 161      22.714  -0.574  -7.025  0.00  0.00      A     
ATOM   2463 HD23 LEU A 161      23.768   0.854  -6.959  0.00  0.00      A     
ATOM   2464  C   LEU A 161      22.338   0.373 -12.064  0.00  0.00      A     
ATOM   2465  O   LEU A 161      22.887   1.429 -11.742  0.00  0.00      A     
ATOM   2466  N   VAL A 162      22.250   0.025 -13.356  0.00  0.00      A     
ATOM   2467  HN  VAL A 162      21.794  -0.854 -13.584  0.00  0.00      A     
ATOM   2468  CA  VAL A 162      22.886   0.801 -14.452  0.00  0.00      A     
ATOM   2469  HA  VAL A 162      23.302   1.697 -14.006  0.00  0.00      A     
ATOM   2470  CB  VAL A 162      24.105   0.105 -15.086  0.00  0.00      A     
ATOM   2471  HB  VAL A 162      24.721   0.872 -15.556  0.00  0.00      A     
ATOM   2472  CG1 VAL A 162      24.987  -0.619 -14.067  0.00  0.00      A     
ATOM   2473 HG11 VAL A 162      24.496  -1.524 -13.721  0.00  0.00      A     
ATOM   2474 HG12 VAL A 162      25.175   0.026 -13.211  0.00  0.00      A     
ATOM   2475 HG13 VAL A 162      25.943  -0.871 -14.525  0.00  0.00      A     
ATOM   2476  CG2 VAL A 162      23.689  -0.877 -16.172  0.00  0.00      A     
ATOM   2477 HG21 VAL A 162      23.447  -0.334 -17.083  0.00  0.00      A     
ATOM   2478 HG22 VAL A 162      22.817  -1.437 -15.858  0.00  0.00      A     
ATOM   2479 HG23 VAL A 162      24.496  -1.566 -16.384  0.00  0.00      A     
ATOM   2480  C   VAL A 162      21.946   1.360 -15.525  0.00  0.00      A     
ATOM   2481  O   VAL A 162      22.430   1.969 -16.483  0.00  0.00      A     
ATOM   2482  N   LYS A 163      20.615   1.321 -15.346  0.00  0.00      A     
ATOM   2483  HN  LYS A 163      20.266   0.805 -14.544  0.00  0.00      A     
ATOM   2484  CA  LYS A 163      19.650   2.032 -16.229  0.00  0.00      A     
ATOM   2485  HA  LYS A 163      20.201   2.584 -16.990  0.00  0.00      A     
ATOM   2486  CB  LYS A 163      18.800   0.999 -16.982  0.00  0.00      A     
ATOM   2487  HB1 LYS A 163      18.105   0.538 -16.282  0.00  0.00      A     
ATOM   2488  HB2 LYS A 163      19.444   0.226 -17.407  0.00  0.00      A     
ATOM   2489  CG  LYS A 163      18.006   1.662 -18.113  0.00  0.00      A     
ATOM   2490  HG1 LYS A 163      18.697   2.075 -18.848  0.00  0.00      A     
ATOM   2491  HG2 LYS A 163      17.431   2.482 -17.691  0.00  0.00      A     
ATOM   2492  CD  LYS A 163      17.056   0.673 -18.802  0.00  0.00      A     
ATOM   2493  HD1 LYS A 163      16.639  -0.019 -18.070  0.00  0.00      A     
ATOM   2494  HD2 LYS A 163      17.620   0.087 -19.526  0.00  0.00      A     
ATOM   2495  CE  LYS A 163      15.905   1.388 -19.519  0.00  0.00      A     
ATOM   2496  HE1 LYS A 163      15.271   0.626 -19.986  0.00  0.00      A     
ATOM   2497  HE2 LYS A 163      16.317   2.026 -20.305  0.00  0.00      A     
ATOM   2498  NZ  LYS A 163      15.098   2.203 -18.579  0.00  0.00      A     
ATOM   2499  HZ1 LYS A 163      15.606   3.024 -18.263  0.00  0.00      A     
ATOM   2500  HZ2 LYS A 163      14.839   1.662 -17.756  0.00  0.00      A     
ATOM   2501  HZ3 LYS A 163      14.248   2.547 -19.026  0.00  0.00      A     
ATOM   2502  C   LYS A 163      18.786   3.113 -15.556  0.00  0.00      A     
ATOM   2503  O   LYS A 163      18.619   4.180 -16.134  0.00  0.00      A     
ATOM   2504  N   ILE A 164      18.293   2.918 -14.336  0.00  0.00      A     
ATOM   2505  HN  ILE A 164      18.489   2.022 -13.915  0.00  0.00      A     
ATOM   2506  CA  ILE A 164      17.465   3.886 -13.569  0.00  0.00      A     
ATOM   2507  HA  ILE A 164      16.744   4.281 -14.283  0.00  0.00      A     
ATOM   2508  CB  ILE A 164      16.654   3.127 -12.477  0.00  0.00      A     
ATOM   2509  HB  ILE A 164      16.737   2.058 -12.676  0.00  0.00      A     
ATOM   2510  CG2 ILE A 164      17.116   3.315 -11.027  0.00  0.00      A     
ATOM   2511 HG21 ILE A 164      16.576   2.616 -10.389  0.00  0.00      A     
ATOM   2512 HG22 ILE A 164      16.911   4.326 -10.685  0.00  0.00      A     
ATOM   2513 HG23 ILE A 164      18.175   3.107 -10.930  0.00  0.00      A     
ATOM   2514  CG1 ILE A 164      15.150   3.452 -12.544  0.00  0.00      A     
ATOM   2515 HG11 ILE A 164      15.002   4.533 -12.537  0.00  0.00      A     
ATOM   2516 HG12 ILE A 164      14.656   3.019 -11.675  0.00  0.00      A     
ATOM   2517  CD  ILE A 164      14.476   2.843 -13.774  0.00  0.00      A     
ATOM   2518  HD1 ILE A 164      14.597   1.762 -13.750  0.00  0.00      A     
ATOM   2519  HD2 ILE A 164      14.924   3.222 -14.690  0.00  0.00      A     
ATOM   2520  HD3 ILE A 164      13.414   3.082 -13.758  0.00  0.00      A     
ATOM   2521  C   ILE A 164      18.209   5.162 -13.088  0.00  0.00      A     
ATOM   2522  O   ILE A 164      17.626   6.035 -12.451  0.00  0.00      A     
ATOM   2523  N   TYR A 165      19.481   5.305 -13.468  0.00  0.00      A     
ATOM   2524  HN  TYR A 165      19.922   4.482 -13.860  0.00  0.00      A     
ATOM   2525  CA  TYR A 165      20.371   6.479 -13.341  0.00  0.00      A     
ATOM   2526  HA  TYR A 165      19.795   7.331 -12.976  0.00  0.00      A     
ATOM   2527  CB  TYR A 165      21.398   6.101 -12.243  0.00  0.00      A     
ATOM   2528  HB1 TYR A 165      21.544   5.022 -12.258  0.00  0.00      A     
ATOM   2529  HB2 TYR A 165      20.903   6.324 -11.301  0.00  0.00      A     
ATOM   2530  CG  TYR A 165      22.807   6.672 -12.160  0.00  0.00      A     
ATOM   2531  CD1 TYR A 165      23.251   7.201 -10.935  0.00  0.00      A     
ATOM   2532  HD1 TYR A 165      22.551   7.338 -10.129  0.00  0.00      A     
ATOM   2533  CE1 TYR A 165      24.602   7.551 -10.753  0.00  0.00      A     
ATOM   2534  HE1 TYR A 165      24.938   7.971  -9.820  0.00  0.00      A     
ATOM   2535  CZ  TYR A 165      25.510   7.420 -11.820  0.00  0.00      A     
ATOM   2536  OH  TYR A 165      26.804   7.784 -11.661  0.00  0.00      A     
ATOM   2537  HH  TYR A 165      27.221   7.901 -12.526  0.00  0.00      A     
ATOM   2538  CE2 TYR A 165      25.079   6.888 -13.047  0.00  0.00      A     
ATOM   2539  HE2 TYR A 165      25.782   6.769 -13.857  0.00  0.00      A     
ATOM   2540  CD2 TYR A 165      23.740   6.489 -13.199  0.00  0.00      A     
ATOM   2541  HD2 TYR A 165      23.433   6.041 -14.127  0.00  0.00      A     
ATOM   2542  C   TYR A 165      20.930   6.928 -14.725  0.00  0.00      A     
ATOM   2543  O   TYR A 165      21.778   7.815 -14.807  0.00  0.00      A     
ATOM   2544  N   LYS A 166      20.406   6.356 -15.828  0.00  0.00      A     
ATOM   2545  HN  LYS A 166      19.753   5.604 -15.652  0.00  0.00      A     
ATOM   2546  CA  LYS A 166      20.742   6.645 -17.245  0.00  0.00      A     
ATOM   2547  HA  LYS A 166      21.180   7.642 -17.297  0.00  0.00      A     
ATOM   2548  CB  LYS A 166      21.795   5.650 -17.776  0.00  0.00      A     
ATOM   2549  HB1 LYS A 166      21.849   5.770 -18.859  0.00  0.00      A     
ATOM   2550  HB2 LYS A 166      21.493   4.624 -17.562  0.00  0.00      A     
ATOM   2551  CG  LYS A 166      23.201   5.913 -17.223  0.00  0.00      A     
ATOM   2552  HG1 LYS A 166      23.308   5.469 -16.240  0.00  0.00      A     
ATOM   2553  HG2 LYS A 166      23.333   6.985 -17.115  0.00  0.00      A     
ATOM   2554  CD  LYS A 166      24.310   5.386 -18.143  0.00  0.00      A     
ATOM   2555  HD1 LYS A 166      25.237   5.886 -17.884  0.00  0.00      A     
ATOM   2556  HD2 LYS A 166      24.085   5.643 -19.180  0.00  0.00      A     
ATOM   2557  CE  LYS A 166      24.516   3.877 -18.009  0.00  0.00      A     
ATOM   2558  HE1 LYS A 166      23.620   3.369 -18.372  0.00  0.00      A     
ATOM   2559  HE2 LYS A 166      24.644   3.625 -16.951  0.00  0.00      A     
ATOM   2560  NZ  LYS A 166      25.704   3.446 -18.783  0.00  0.00      A     
ATOM   2561  HZ1 LYS A 166      26.564   3.832 -18.398  0.00  0.00      A     
ATOM   2562  HZ2 LYS A 166      25.653   3.777 -19.741  0.00  0.00      A     
ATOM   2563  HZ3 LYS A 166      25.789   2.433 -18.810  0.00  0.00      A     
ATOM   2564  C   LYS A 166      19.562   6.721 -18.236  0.00  0.00      A     
ATOM   2565  O   LYS A 166      19.765   7.194 -19.350  0.00  0.00      A     
ATOM   2566  N   SER A 167      18.325   6.363 -17.863  0.00  0.00      A     
ATOM   2567  HN  SER A 167      18.233   5.820 -17.013  0.00  0.00      A     
ATOM   2568  CA  SER A 167      17.099   6.624 -18.672  0.00  0.00      A     
ATOM   2569  HA  SER A 167      17.144   6.023 -19.581  0.00  0.00      A     
ATOM   2570  CB  SER A 167      15.821   6.238 -17.920  0.00  0.00      A     
ATOM   2571  HB1 SER A 167      14.955   6.471 -18.543  0.00  0.00      A     
ATOM   2572  HB2 SER A 167      15.754   6.825 -17.002  0.00  0.00      A     
ATOM   2573  OG  SER A 167      15.785   4.862 -17.592  0.00  0.00      A     
ATOM   2574  HG1 SER A 167      14.977   4.756 -17.039  0.00  0.00      A     
ATOM   2575  C   SER A 167      16.959   8.095 -19.107  0.00  0.00      A     
ATOM   2576  O   SER A 167      16.460   8.386 -20.191  0.00  0.00      A     
ATOM   2577  N   ASP A 168      17.515   8.994 -18.293  0.00  0.00      A     
ATOM   2578  HN  ASP A 168      17.846   8.630 -17.416  0.00  0.00      A     
ATOM   2579  CA  ASP A 168      18.064  10.298 -18.695  0.00  0.00      A     
ATOM   2580  HA  ASP A 168      18.209  10.332 -19.777  0.00  0.00      A     
ATOM   2581  CB  ASP A 168      17.052  11.392 -18.293  0.00  0.00      A     
ATOM   2582  HB1 ASP A 168      16.842  11.305 -17.225  0.00  0.00      A     
ATOM   2583  HB2 ASP A 168      16.118  11.211 -18.829  0.00  0.00      A     
ATOM   2584  CG  ASP A 168      17.498  12.831 -18.578  0.00  0.00      A     
ATOM   2585  OD1 ASP A 168      16.709  13.765 -18.309  0.00  0.00      A     
ATOM   2586  OD2 ASP A 168      18.648  13.064 -19.010  0.00  0.00      A     
ATOM   2587  C   ASP A 168      19.454  10.478 -18.037  0.00  0.00      A     
ATOM   2588  O   ASP A 168      20.482  10.483 -18.714  0.00  0.00      A     
ATOM   2589  N   GLY A 169      19.492  10.491 -16.703  0.00  0.00      A     
ATOM   2590  HN  GLY A 169      18.613  10.490 -16.211  0.00  0.00      A     
ATOM   2591  CA  GLY A 169      20.704  10.584 -15.876  0.00  0.00      A     
ATOM   2592  HA1 GLY A 169      21.151  11.568 -15.991  0.00  0.00      A     
ATOM   2593  HA2 GLY A 169      21.436   9.852 -16.214  0.00  0.00      A     
ATOM   2594  C   GLY A 169      20.418  10.347 -14.385  0.00  0.00      A     
ATOM   2595  O   GLY A 169      19.365   9.801 -14.043  0.00  0.00      A     
ATOM   2596  N   ILE A 170      21.329  10.740 -13.483  0.00  0.00      A     
ATOM   2597  HN  ILE A 170      22.154  11.214 -13.832  0.00  0.00      A     
ATOM   2598  CA  ILE A 170      21.248  10.458 -12.025  0.00  0.00      A     
ATOM   2599  HA  ILE A 170      21.106   9.380 -11.942  0.00  0.00      A     
ATOM   2600  CB  ILE A 170      22.559  10.767 -11.255  0.00  0.00      A     
ATOM   2601  HB  ILE A 170      22.523  10.110 -10.384  0.00  0.00      A     
ATOM   2602  CG2 ILE A 170      23.814  10.371 -12.039  0.00  0.00      A     
ATOM   2603 HG21 ILE A 170      23.657   9.408 -12.515  0.00  0.00      A     
ATOM   2604 HG22 ILE A 170      24.662  10.298 -11.361  0.00  0.00      A     
ATOM   2605 HG23 ILE A 170      24.052  11.110 -12.798  0.00  0.00      A     
ATOM   2606  CG1 ILE A 170      22.741  12.215 -10.740  0.00  0.00      A     
ATOM   2607 HG11 ILE A 170      21.802  12.762 -10.742  0.00  0.00      A     
ATOM   2608 HG12 ILE A 170      23.425  12.767 -11.384  0.00  0.00      A     
ATOM   2609  CD  ILE A 170      23.287  12.217  -9.307  0.00  0.00      A     
ATOM   2610  HD1 ILE A 170      22.634  11.630  -8.661  0.00  0.00      A     
ATOM   2611  HD2 ILE A 170      23.321  13.236  -8.928  0.00  0.00      A     
ATOM   2612  HD3 ILE A 170      24.289  11.789  -9.285  0.00  0.00      A     
ATOM   2613  C   ILE A 170      20.041  11.076 -11.292  0.00  0.00      A     
ATOM   2614  O   ILE A 170      19.841  10.837 -10.099  0.00  0.00      A     
ATOM   2615  N   LYS A 171      19.232  11.882 -11.986  0.00  0.00      A     
ATOM   2616  HN  LYS A 171      19.528  12.082 -12.936  0.00  0.00      A     
ATOM   2617  CA  LYS A 171      17.974  12.504 -11.522  0.00  0.00      A     
ATOM   2618  HA  LYS A 171      17.918  12.464 -10.435  0.00  0.00      A     
ATOM   2619  CB  LYS A 171      18.059  13.973 -11.964  0.00  0.00      A     
ATOM   2620  HB1 LYS A 171      18.005  14.018 -13.050  0.00  0.00      A     
ATOM   2621  HB2 LYS A 171      19.028  14.369 -11.652  0.00  0.00      A     
ATOM   2622  CG  LYS A 171      16.964  14.872 -11.389  0.00  0.00      A     
ATOM   2623  HG1 LYS A 171      16.882  14.690 -10.320  0.00  0.00      A     
ATOM   2624  HG2 LYS A 171      16.016  14.643 -11.873  0.00  0.00      A     
ATOM   2625  CD  LYS A 171      17.283  16.350 -11.614  0.00  0.00      A     
ATOM   2626  HD1 LYS A 171      18.283  16.556 -11.233  0.00  0.00      A     
ATOM   2627  HD2 LYS A 171      16.574  16.956 -11.053  0.00  0.00      A     
ATOM   2628  CE  LYS A 171      17.209  16.704 -13.102  0.00  0.00      A     
ATOM   2629  HE1 LYS A 171      16.211  16.470 -13.487  0.00  0.00      A     
ATOM   2630  HE2 LYS A 171      17.937  16.092 -13.640  0.00  0.00      A     
ATOM   2631  NZ  LYS A 171      17.519  18.130 -13.317  0.00  0.00      A     
ATOM   2632  HZ1 LYS A 171      16.799  18.724 -12.913  0.00  0.00      A     
ATOM   2633  HZ2 LYS A 171      17.618  18.349 -14.305  0.00  0.00      A     
ATOM   2634  HZ3 LYS A 171      18.412  18.358 -12.886  0.00  0.00      A     
ATOM   2635  C   LYS A 171      16.703  11.808 -12.050  0.00  0.00      A     
ATOM   2636  O   LYS A 171      15.595  12.087 -11.578  0.00  0.00      A     
ATOM   2637  N   GLY A 172      16.874  10.894 -13.008  0.00  0.00      A     
ATOM   2638  HN  GLY A 172      17.834  10.671 -13.243  0.00  0.00      A     
ATOM   2639  CA  GLY A 172      15.827  10.284 -13.835  0.00  0.00      A     
ATOM   2640  HA1 GLY A 172      16.310   9.738 -14.645  0.00  0.00      A     
ATOM   2641  HA2 GLY A 172      15.221  11.074 -14.280  0.00  0.00      A     
ATOM   2642  C   GLY A 172      14.878   9.304 -13.138  0.00  0.00      A     
ATOM   2643  O   GLY A 172      13.733   9.197 -13.571  0.00  0.00      A     
ATOM   2644  N   LEU A 173      15.277   8.632 -12.049  0.00  0.00      A     
ATOM   2645  HN  LEU A 173      16.237   8.743 -11.727  0.00  0.00      A     
ATOM   2646  CA  LEU A 173      14.341   7.837 -11.233  0.00  0.00      A     
ATOM   2647  HA  LEU A 173      13.846   7.121 -11.883  0.00  0.00      A     
ATOM   2648  CB  LEU A 173      15.110   7.043 -10.157  0.00  0.00      A     
ATOM   2649  HB1 LEU A 173      15.748   7.732  -9.605  0.00  0.00      A     
ATOM   2650  HB2 LEU A 173      15.750   6.323 -10.661  0.00  0.00      A     
ATOM   2651  CG  LEU A 173      14.237   6.294  -9.128  0.00  0.00      A     
ATOM   2652  HG  LEU A 173      13.661   7.015  -8.548  0.00  0.00      A     
ATOM   2653  CD1 LEU A 173      13.274   5.285  -9.750  0.00  0.00      A     
ATOM   2654 HD11 LEU A 173      12.695   4.799  -8.967  0.00  0.00      A     
ATOM   2655 HD12 LEU A 173      13.830   4.530 -10.295  0.00  0.00      A     
ATOM   2656 HD13 LEU A 173      12.578   5.781 -10.422  0.00  0.00      A     
ATOM   2657  CD2 LEU A 173      15.124   5.513  -8.165  0.00  0.00      A     
ATOM   2658 HD21 LEU A 173      14.511   5.047  -7.397  0.00  0.00      A     
ATOM   2659 HD22 LEU A 173      15.831   6.188  -7.685  0.00  0.00      A     
ATOM   2660 HD23 LEU A 173      15.674   4.747  -8.706  0.00  0.00      A     
ATOM   2661  C   LEU A 173      13.243   8.706 -10.602  0.00  0.00      A     
ATOM   2662  O   LEU A 173      12.077   8.320 -10.609  0.00  0.00      A     
ATOM   2663  N   TYR A 174      13.614   9.866 -10.059  0.00  0.00      A     
ATOM   2664  HN  TYR A 174      14.596  10.107 -10.117  0.00  0.00      A     
ATOM   2665  CA  TYR A 174      12.776  10.621  -9.115  0.00  0.00      A     
ATOM   2666  HA  TYR A 174      12.140   9.904  -8.594  0.00  0.00      A     
ATOM   2667  CB  TYR A 174      13.662  11.291  -8.053  0.00  0.00      A     
ATOM   2668  HB1 TYR A 174      13.126  11.249  -7.107  0.00  0.00      A     
ATOM   2669  HB2 TYR A 174      13.767  12.346  -8.300  0.00  0.00      A     
ATOM   2670  CG  TYR A 174      15.056  10.717  -7.835  0.00  0.00      A     
ATOM   2671  CD1 TYR A 174      16.182  11.484  -8.188  0.00  0.00      A     
ATOM   2672  HD1 TYR A 174      16.057  12.437  -8.673  0.00  0.00      A     
ATOM   2673  CE1 TYR A 174      17.477  11.023  -7.896  0.00  0.00      A     
ATOM   2674  HE1 TYR A 174      18.342  11.620  -8.122  0.00  0.00      A     
ATOM   2675  CZ  TYR A 174      17.658   9.767  -7.294  0.00  0.00      A     
ATOM   2676  OH  TYR A 174      18.908   9.338  -6.996  0.00  0.00      A     
ATOM   2677  HH  TYR A 174      18.874   8.426  -6.651  0.00  0.00      A     
ATOM   2678  CE2 TYR A 174      16.540   8.969  -6.996  0.00  0.00      A     
ATOM   2679  HE2 TYR A 174      16.694   8.000  -6.544  0.00  0.00      A     
ATOM   2680  CD2 TYR A 174      15.238   9.445  -7.256  0.00  0.00      A     
ATOM   2681  HD2 TYR A 174      14.388   8.829  -7.008  0.00  0.00      A     
ATOM   2682  C   TYR A 174      11.817  11.646  -9.758  0.00  0.00      A     
ATOM   2683  O   TYR A 174      10.953  12.183  -9.061  0.00  0.00      A     
ATOM   2684  N   GLN A 175      11.954  11.892 -11.070  0.00  0.00      A     
ATOM   2685  HN  GLN A 175      12.722  11.415 -11.521  0.00  0.00      A     
ATOM   2686  CA  GLN A 175      11.030  12.634 -11.962  0.00  0.00      A     
ATOM   2687  HA  GLN A 175      11.552  12.791 -12.907  0.00  0.00      A     
ATOM   2688  CB  GLN A 175       9.830  11.707 -12.260  0.00  0.00      A     
ATOM   2689  HB1 GLN A 175       9.087  12.250 -12.845  0.00  0.00      A     
ATOM   2690  HB2 GLN A 175       9.368  11.429 -11.313  0.00  0.00      A     
ATOM   2691  CG  GLN A 175      10.189  10.406 -13.006  0.00  0.00      A     
ATOM   2692  HG1 GLN A 175       9.371   9.700 -12.890  0.00  0.00      A     
ATOM   2693  HG2 GLN A 175      11.072   9.947 -12.567  0.00  0.00      A     
ATOM   2694  CD  GLN A 175      10.407  10.607 -14.501  0.00  0.00      A     
ATOM   2695  OE1 GLN A 175       9.599  11.178 -15.207  0.00  0.00      A     
ATOM   2696  NE2 GLN A 175      11.496  10.154 -15.061  0.00  0.00      A     
ATOM   2697 HE21 GLN A 175      11.567  10.310 -16.047  0.00  0.00      A     
ATOM   2698 HE22 GLN A 175      12.180   9.637 -14.519  0.00  0.00      A     
ATOM   2699  C   GLN A 175      10.585  14.064 -11.525  0.00  0.00      A     
ATOM   2700  O   GLN A 175       9.675  14.641 -12.121  0.00  0.00      A     
ATOM   2701  N   GLY A 176      11.211  14.653 -10.498  0.00  0.00      A     
ATOM   2702  HN  GLY A 176      12.046  14.183 -10.166  0.00  0.00      A     
ATOM   2703  CA  GLY A 176      10.859  15.954  -9.891  0.00  0.00      A     
ATOM   2704  HA1 GLY A 176       9.850  16.236 -10.195  0.00  0.00      A     
ATOM   2705  HA2 GLY A 176      11.532  16.724 -10.259  0.00  0.00      A     
ATOM   2706  C   GLY A 176      10.889  16.009  -8.353  0.00  0.00      A     
ATOM   2707  O   GLY A 176      10.854  17.094  -7.779  0.00  0.00      A     
ATOM   2708  N   PHE A 177      10.911  14.857  -7.670  0.00  0.00      A     
ATOM   2709  HN  PHE A 177      10.985  14.017  -8.235  0.00  0.00      A     
ATOM   2710  CA  PHE A 177      10.555  14.654  -6.243  0.00  0.00      A     
ATOM   2711  HA  PHE A 177      10.578  13.579  -6.068  0.00  0.00      A     
ATOM   2712  CB  PHE A 177      11.580  15.285  -5.278  0.00  0.00      A     
ATOM   2713  HB1 PHE A 177      11.208  15.150  -4.261  0.00  0.00      A     
ATOM   2714  HB2 PHE A 177      11.617  16.360  -5.449  0.00  0.00      A     
ATOM   2715  CG  PHE A 177      12.996  14.734  -5.293  0.00  0.00      A     
ATOM   2716  CD1 PHE A 177      14.090  15.619  -5.261  0.00  0.00      A     
ATOM   2717  HD1 PHE A 177      13.923  16.686  -5.286  0.00  0.00      A     
ATOM   2718  CE1 PHE A 177      15.402  15.124  -5.161  0.00  0.00      A     
ATOM   2719  HE1 PHE A 177      16.239  15.810  -5.118  0.00  0.00      A     
ATOM   2720  CZ  PHE A 177      15.629  13.738  -5.119  0.00  0.00      A     
ATOM   2721  HZ  PHE A 177      16.636  13.351  -5.046  0.00  0.00      A     
ATOM   2722  CE2 PHE A 177      14.542  12.850  -5.150  0.00  0.00      A     
ATOM   2723  HE2 PHE A 177      14.724  11.785  -5.094  0.00  0.00      A     
ATOM   2724  CD2 PHE A 177      13.229  13.347  -5.224  0.00  0.00      A     
ATOM   2725  HD2 PHE A 177      12.401  12.658  -5.207  0.00  0.00      A     
ATOM   2726  C   PHE A 177       9.124  15.074  -5.836  0.00  0.00      A     
ATOM   2727  O   PHE A 177       8.452  14.306  -5.143  0.00  0.00      A     
ATOM   2728  N   ASN A 178       8.606  16.217  -6.305  0.00  0.00      A     
ATOM   2729  HN  ASN A 178       9.214  16.825  -6.844  0.00  0.00      A     
ATOM   2730  CA  ASN A 178       7.225  16.659  -6.068  0.00  0.00      A     
ATOM   2731  HA  ASN A 178       7.081  16.767  -4.996  0.00  0.00      A     
ATOM   2732  CB  ASN A 178       7.036  18.062  -6.668  0.00  0.00      A     
ATOM   2733  HB1 ASN A 178       7.764  18.744  -6.235  0.00  0.00      A     
ATOM   2734  HB2 ASN A 178       6.047  18.440  -6.416  0.00  0.00      A     
ATOM   2735  CG  ASN A 178       7.202  18.100  -8.166  0.00  0.00      A     
ATOM   2736  OD1 ASN A 178       8.282  18.272  -8.696  0.00  0.00      A     
ATOM   2737  ND2 ASN A 178       6.155  17.862  -8.897  0.00  0.00      A     
ATOM   2738 HD21 ASN A 178       6.276  18.019  -9.893  0.00  0.00      A     
ATOM   2739 HD22 ASN A 178       5.247  17.709  -8.473  0.00  0.00      A     
ATOM   2740  C   ASN A 178       6.188  15.613  -6.534  0.00  0.00      A     
ATOM   2741  O   ASN A 178       5.331  15.221  -5.748  0.00  0.00      A     
ATOM   2742  N   VAL A 179       6.383  15.025  -7.723  0.00  0.00      A     
ATOM   2743  HN  VAL A 179       7.068  15.456  -8.328  0.00  0.00      A     
ATOM   2744  CA  VAL A 179       5.642  13.852  -8.261  0.00  0.00      A     
ATOM   2745  HA  VAL A 179       4.586  14.120  -8.269  0.00  0.00      A     
ATOM   2746  CB  VAL A 179       6.038  13.542  -9.719  0.00  0.00      A     
ATOM   2747  HB  VAL A 179       5.459  12.689 -10.070  0.00  0.00      A     
ATOM   2748  CG1 VAL A 179       5.729  14.716 -10.655  0.00  0.00      A     
ATOM   2749 HG11 VAL A 179       6.382  15.562 -10.444  0.00  0.00      A     
ATOM   2750 HG12 VAL A 179       4.690  15.021 -10.539  0.00  0.00      A     
ATOM   2751 HG13 VAL A 179       5.886  14.406 -11.689  0.00  0.00      A     
ATOM   2752  CG2 VAL A 179       7.523  13.200  -9.857  0.00  0.00      A     
ATOM   2753 HG21 VAL A 179       7.766  12.311  -9.278  0.00  0.00      A     
ATOM   2754 HG22 VAL A 179       8.146  14.033  -9.534  0.00  0.00      A     
ATOM   2755 HG23 VAL A 179       7.731  13.003 -10.907  0.00  0.00      A     
ATOM   2756  C   VAL A 179       5.724  12.566  -7.416  0.00  0.00      A     
ATOM   2757  O   VAL A 179       5.152  11.542  -7.774  0.00  0.00      A     
ATOM   2758  N   SER A 180       6.396  12.609  -6.261  0.00  0.00      A     
ATOM   2759  HN  SER A 180       6.879  13.476  -6.061  0.00  0.00      A     
ATOM   2760  CA  SER A 180       6.205  11.671  -5.141  0.00  0.00      A     
ATOM   2761  HA  SER A 180       5.461  10.924  -5.416  0.00  0.00      A     
ATOM   2762  CB  SER A 180       7.502  10.932  -4.806  0.00  0.00      A     
ATOM   2763  HB1 SER A 180       7.445  10.541  -3.789  0.00  0.00      A     
ATOM   2764  HB2 SER A 180       8.354  11.610  -4.876  0.00  0.00      A     
ATOM   2765  OG  SER A 180       7.664   9.840  -5.689  0.00  0.00      A     
ATOM   2766  HG1 SER A 180       7.717  10.202  -6.585  0.00  0.00      A     
ATOM   2767  C   SER A 180       5.671  12.343  -3.873  0.00  0.00      A     
ATOM   2768  O   SER A 180       4.674  11.862  -3.339  0.00  0.00      A     
ATOM   2769  N   VAL A 181       6.258  13.440  -3.367  0.00  0.00      A     
ATOM   2770  HN  VAL A 181       7.052  13.847  -3.855  0.00  0.00      A     
ATOM   2771  CA  VAL A 181       5.780  14.058  -2.097  0.00  0.00      A     
ATOM   2772  HA  VAL A 181       5.697  13.256  -1.375  0.00  0.00      A     
ATOM   2773  CB  VAL A 181       6.730  15.079  -1.450  0.00  0.00      A     
ATOM   2774  HB  VAL A 181       6.251  15.453  -0.544  0.00  0.00      A     
ATOM   2775  CG1 VAL A 181       8.052  14.434  -1.029  0.00  0.00      A     
ATOM   2776 HG11 VAL A 181       7.868  13.636  -0.312  0.00  0.00      A     
ATOM   2777 HG12 VAL A 181       8.685  15.184  -0.553  0.00  0.00      A     
ATOM   2778 HG13 VAL A 181       8.577  14.036  -1.898  0.00  0.00      A     
ATOM   2779  CG2 VAL A 181       7.023  16.274  -2.344  0.00  0.00      A     
ATOM   2780 HG21 VAL A 181       7.711  15.977  -3.132  0.00  0.00      A     
ATOM   2781 HG22 VAL A 181       7.490  17.053  -1.746  0.00  0.00      A     
ATOM   2782 HG23 VAL A 181       6.111  16.687  -2.771  0.00  0.00      A     
ATOM   2783  C   VAL A 181       4.375  14.660  -2.152  0.00  0.00      A     
ATOM   2784  O   VAL A 181       3.666  14.578  -1.157  0.00  0.00      A     
ATOM   2785  N   GLN A 182       3.912  15.153  -3.304  0.00  0.00      A     
ATOM   2786  HN  GLN A 182       4.540  15.177  -4.102  0.00  0.00      A     
ATOM   2787  CA  GLN A 182       2.515  15.578  -3.522  0.00  0.00      A     
ATOM   2788  HA  GLN A 182       2.266  16.355  -2.798  0.00  0.00      A     
ATOM   2789  CB  GLN A 182       2.366  16.175  -4.935  0.00  0.00      A     
ATOM   2790  HB1 GLN A 182       1.313  16.386  -5.121  0.00  0.00      A     
ATOM   2791  HB2 GLN A 182       2.695  15.437  -5.669  0.00  0.00      A     
ATOM   2792  CG  GLN A 182       3.149  17.489  -5.122  0.00  0.00      A     
ATOM   2793  HG1 GLN A 182       4.172  17.380  -4.767  0.00  0.00      A     
ATOM   2794  HG2 GLN A 182       2.674  18.270  -4.528  0.00  0.00      A     
ATOM   2795  CD  GLN A 182       3.212  17.929  -6.583  0.00  0.00      A     
ATOM   2796  OE1 GLN A 182       3.714  17.254  -7.466  0.00  0.00      A     
ATOM   2797  NE2 GLN A 182       2.746  19.097  -6.924  0.00  0.00      A     
ATOM   2798 HE21 GLN A 182       2.750  19.320  -7.902  0.00  0.00      A     
ATOM   2799 HE22 GLN A 182       2.347  19.744  -6.252  0.00  0.00      A     
ATOM   2800  C   GLN A 182       1.497  14.437  -3.301  0.00  0.00      A     
ATOM   2801  O   GLN A 182       0.354  14.703  -2.939  0.00  0.00      A     
ATOM   2802  N   GLY A 183       1.937  13.176  -3.432  0.00  0.00      A     
ATOM   2803  HN  GLY A 183       2.891  13.054  -3.742  0.00  0.00      A     
ATOM   2804  CA  GLY A 183       1.196  11.968  -3.036  0.00  0.00      A     
ATOM   2805  HA1 GLY A 183       1.441  11.165  -3.731  0.00  0.00      A     
ATOM   2806  HA2 GLY A 183       0.123  12.148  -3.099  0.00  0.00      A     
ATOM   2807  C   GLY A 183       1.516  11.470  -1.617  0.00  0.00      A     
ATOM   2808  O   GLY A 183       0.593  11.127  -0.883  0.00  0.00      A     
ATOM   2809  N   ILE A 184       2.787  11.490  -1.182  0.00  0.00      A     
ATOM   2810  HN  ILE A 184       3.503  11.757  -1.848  0.00  0.00      A     
ATOM   2811  CA  ILE A 184       3.185  11.120   0.201  0.00  0.00      A     
ATOM   2812  HA  ILE A 184       2.846  10.100   0.381  0.00  0.00      A     
ATOM   2813  CB  ILE A 184       4.722  11.150   0.428  0.00  0.00      A     
ATOM   2814  HB  ILE A 184       5.068  12.173   0.293  0.00  0.00      A     
ATOM   2815  CG2 ILE A 184       5.049  10.724   1.874  0.00  0.00      A     
ATOM   2816 HG21 ILE A 184       4.691  11.468   2.586  0.00  0.00      A     
ATOM   2817 HG22 ILE A 184       6.121  10.620   2.027  0.00  0.00      A     
ATOM   2818 HG23 ILE A 184       4.572   9.768   2.082  0.00  0.00      A     
ATOM   2819  CG1 ILE A 184       5.512  10.213  -0.516  0.00  0.00      A     
ATOM   2820 HG11 ILE A 184       5.070  10.224  -1.507  0.00  0.00      A     
ATOM   2821 HG12 ILE A 184       5.445   9.190  -0.146  0.00  0.00      A     
ATOM   2822  CD  ILE A 184       6.998  10.586  -0.659  0.00  0.00      A     
ATOM   2823  HD1 ILE A 184       7.511   9.839  -1.260  0.00  0.00      A     
ATOM   2824  HD2 ILE A 184       7.487  10.643   0.311  0.00  0.00      A     
ATOM   2825  HD3 ILE A 184       7.093  11.547  -1.159  0.00  0.00      A     
ATOM   2826  C   ILE A 184       2.494  11.994   1.263  0.00  0.00      A     
ATOM   2827  O   ILE A 184       2.061  11.462   2.279  0.00  0.00      A     
ATOM   2828  N   ILE A 185       2.364  13.307   1.038  0.00  0.00      A     
ATOM   2829  HN  ILE A 185       2.760  13.679   0.181  0.00  0.00      A     
ATOM   2830  CA  ILE A 185       1.699  14.254   1.959  0.00  0.00      A     
ATOM   2831  HA  ILE A 185       2.171  14.176   2.939  0.00  0.00      A     
ATOM   2832  CB  ILE A 185       1.886  15.712   1.470  0.00  0.00      A     
ATOM   2833  HB  ILE A 185       1.636  15.755   0.408  0.00  0.00      A     
ATOM   2834  CG2 ILE A 185       0.975  16.704   2.217  0.00  0.00      A     
ATOM   2835 HG21 ILE A 185       1.207  16.706   3.282  0.00  0.00      A     
ATOM   2836 HG22 ILE A 185      -0.079  16.464   2.079  0.00  0.00      A     
ATOM   2837 HG23 ILE A 185       1.116  17.715   1.833  0.00  0.00      A     
ATOM   2838  CG1 ILE A 185       3.366  16.126   1.663  0.00  0.00      A     
ATOM   2839 HG11 ILE A 185       4.022  15.330   1.314  0.00  0.00      A     
ATOM   2840 HG12 ILE A 185       3.567  16.268   2.726  0.00  0.00      A     
ATOM   2841  CD  ILE A 185       3.761  17.402   0.909  0.00  0.00      A     
ATOM   2842  HD1 ILE A 185       3.519  17.300  -0.149  0.00  0.00      A     
ATOM   2843  HD2 ILE A 185       4.835  17.558   1.013  0.00  0.00      A     
ATOM   2844  HD3 ILE A 185       3.241  18.265   1.322  0.00  0.00      A     
ATOM   2845  C   ILE A 185       0.226  13.882   2.173  0.00  0.00      A     
ATOM   2846  O   ILE A 185      -0.148  13.537   3.290  0.00  0.00      A     
ATOM   2847  N   ILE A 186      -0.599  13.846   1.119  0.00  0.00      A     
ATOM   2848  HN  ILE A 186      -0.244  14.136   0.220  0.00  0.00      A     
ATOM   2849  CA  ILE A 186      -2.012  13.417   1.229  0.00  0.00      A     
ATOM   2850  HA  ILE A 186      -2.476  14.049   1.988  0.00  0.00      A     
ATOM   2851  CB  ILE A 186      -2.793  13.662  -0.083  0.00  0.00      A     
ATOM   2852  HB  ILE A 186      -2.749  14.734  -0.284  0.00  0.00      A     
ATOM   2853  CG2 ILE A 186      -2.169  12.942  -1.287  0.00  0.00      A     
ATOM   2854 HG21 ILE A 186      -2.229  11.864  -1.166  0.00  0.00      A     
ATOM   2855 HG22 ILE A 186      -1.127  13.233  -1.401  0.00  0.00      A     
ATOM   2856 HG23 ILE A 186      -2.688  13.231  -2.197  0.00  0.00      A     
ATOM   2857  CG1 ILE A 186      -4.280  13.271   0.085  0.00  0.00      A     
ATOM   2858 HG11 ILE A 186      -4.650  13.692   1.020  0.00  0.00      A     
ATOM   2859 HG12 ILE A 186      -4.372  12.187   0.156  0.00  0.00      A     
ATOM   2860  CD  ILE A 186      -5.193  13.757  -1.047  0.00  0.00      A     
ATOM   2861  HD1 ILE A 186      -6.233  13.577  -0.773  0.00  0.00      A     
ATOM   2862  HD2 ILE A 186      -4.980  13.213  -1.967  0.00  0.00      A     
ATOM   2863  HD3 ILE A 186      -5.054  14.825  -1.215  0.00  0.00      A     
ATOM   2864  C   ILE A 186      -2.177  11.976   1.746  0.00  0.00      A     
ATOM   2865  O   ILE A 186      -3.021  11.739   2.610  0.00  0.00      A     
ATOM   2866  N   TYR A 187      -1.347  11.026   1.297  0.00  0.00      A     
ATOM   2867  HN  TYR A 187      -0.672  11.268   0.579  0.00  0.00      A     
ATOM   2868  CA  TYR A 187      -1.364   9.649   1.811  0.00  0.00      A     
ATOM   2869  HA  TYR A 187      -2.368   9.240   1.691  0.00  0.00      A     
ATOM   2870  CB  TYR A 187      -0.390   8.760   1.022  0.00  0.00      A     
ATOM   2871  HB1 TYR A 187       0.611   9.192   1.063  0.00  0.00      A     
ATOM   2872  HB2 TYR A 187      -0.695   8.727  -0.023  0.00  0.00      A     
ATOM   2873  CG  TYR A 187      -0.344   7.347   1.572  0.00  0.00      A     
ATOM   2874  CD1 TYR A 187      -1.387   6.449   1.281  0.00  0.00      A     
ATOM   2875  HD1 TYR A 187      -2.171   6.742   0.596  0.00  0.00      A     
ATOM   2876  CE1 TYR A 187      -1.419   5.187   1.904  0.00  0.00      A     
ATOM   2877  HE1 TYR A 187      -2.208   4.481   1.698  0.00  0.00      A     
ATOM   2878  CZ  TYR A 187      -0.418   4.830   2.827  0.00  0.00      A     
ATOM   2879  OH  TYR A 187      -0.488   3.638   3.463  0.00  0.00      A     
ATOM   2880  HH  TYR A 187       0.281   3.486   4.028  0.00  0.00      A     
ATOM   2881  CE2 TYR A 187       0.646   5.712   3.095  0.00  0.00      A     
ATOM   2882  HE2 TYR A 187       1.412   5.416   3.795  0.00  0.00      A     
ATOM   2883  CD2 TYR A 187       0.684   6.967   2.457  0.00  0.00      A     
ATOM   2884  HD2 TYR A 187       1.488   7.652   2.658  0.00  0.00      A     
ATOM   2885  C   TYR A 187      -1.044   9.562   3.310  0.00  0.00      A     
ATOM   2886  O   TYR A 187      -1.785   8.930   4.057  0.00  0.00      A     
ATOM   2887  N   ARG A 188       0.042  10.195   3.777  0.00  0.00      A     
ATOM   2888  HN  ARG A 188       0.601  10.733   3.119  0.00  0.00      A     
ATOM   2889  CA  ARG A 188       0.467  10.120   5.188  0.00  0.00      A     
ATOM   2890  HA  ARG A 188       0.246   9.118   5.543  0.00  0.00      A     
ATOM   2891  CB  ARG A 188       1.986  10.306   5.340  0.00  0.00      A     
ATOM   2892  HB1 ARG A 188       2.235  10.294   6.402  0.00  0.00      A     
ATOM   2893  HB2 ARG A 188       2.296  11.261   4.916  0.00  0.00      A     
ATOM   2894  CG  ARG A 188       2.732   9.153   4.643  0.00  0.00      A     
ATOM   2895  HG1 ARG A 188       2.627   9.267   3.566  0.00  0.00      A     
ATOM   2896  HG2 ARG A 188       2.292   8.201   4.946  0.00  0.00      A     
ATOM   2897  CD  ARG A 188       4.223   9.121   4.978  0.00  0.00      A     
ATOM   2898  HD1 ARG A 188       4.336   8.956   6.053  0.00  0.00      A     
ATOM   2899  HD2 ARG A 188       4.649  10.093   4.725  0.00  0.00      A     
ATOM   2900  NE  ARG A 188       4.929   8.058   4.225  0.00  0.00      A     
ATOM   2901  HE  ARG A 188       4.444   7.586   3.479  0.00  0.00      A     
ATOM   2902  CZ  ARG A 188       6.166   7.673   4.410  0.00  0.00      A     
ATOM   2903  NH1 ARG A 188       6.929   8.149   5.312  0.00  0.00      A     
ATOM   2904 HH11 ARG A 188       7.892   7.861   5.244  0.00  0.00      A     
ATOM   2905 HH12 ARG A 188       6.745   9.113   5.532  0.00  0.00      A     
ATOM   2906  NH2 ARG A 188       6.734   6.817   3.648  0.00  0.00      A     
ATOM   2907 HH21 ARG A 188       7.732   6.702   3.756  0.00  0.00      A     
ATOM   2908 HH22 ARG A 188       6.214   6.456   2.864  0.00  0.00      A     
ATOM   2909  C   ARG A 188      -0.354  11.008   6.122  0.00  0.00      A     
ATOM   2910  O   ARG A 188      -0.578  10.594   7.252  0.00  0.00      A     
ATOM   2911  N   ALA A 189      -0.904  12.129   5.654  0.00  0.00      A     
ATOM   2912  HN  ALA A 189      -0.649  12.442   4.724  0.00  0.00      A     
ATOM   2913  CA  ALA A 189      -1.948  12.873   6.369  0.00  0.00      A     
ATOM   2914  HA  ALA A 189      -1.550  13.212   7.327  0.00  0.00      A     
ATOM   2915  CB  ALA A 189      -2.331  14.105   5.537  0.00  0.00      A     
ATOM   2916  HB1 ALA A 189      -1.456  14.725   5.360  0.00  0.00      A     
ATOM   2917  HB2 ALA A 189      -3.074  14.697   6.072  0.00  0.00      A     
ATOM   2918  HB3 ALA A 189      -2.742  13.800   4.574  0.00  0.00      A     
ATOM   2919  C   ALA A 189      -3.179  11.993   6.666  0.00  0.00      A     
ATOM   2920  O   ALA A 189      -3.601  11.880   7.818  0.00  0.00      A     
ATOM   2921  N   ALA A 190      -3.692  11.290   5.648  0.00  0.00      A     
ATOM   2922  HN  ALA A 190      -3.325  11.436   4.714  0.00  0.00      A     
ATOM   2923  CA  ALA A 190      -4.737  10.284   5.827  0.00  0.00      A     
ATOM   2924  HA  ALA A 190      -5.591  10.760   6.312  0.00  0.00      A     
ATOM   2925  CB  ALA A 190      -5.191   9.811   4.440  0.00  0.00      A     
ATOM   2926  HB1 ALA A 190      -6.030   9.123   4.546  0.00  0.00      A     
ATOM   2927  HB2 ALA A 190      -4.375   9.314   3.917  0.00  0.00      A     
ATOM   2928  HB3 ALA A 190      -5.511  10.670   3.849  0.00  0.00      A     
ATOM   2929  C   ALA A 190      -4.292   9.128   6.750  0.00  0.00      A     
ATOM   2930  O   ALA A 190      -4.932   8.899   7.769  0.00  0.00      A     
ATOM   2931  N   TYR A 191      -3.175   8.450   6.462  0.00  0.00      A     
ATOM   2932  HN  TYR A 191      -2.697   8.692   5.601  0.00  0.00      A     
ATOM   2933  CA  TYR A 191      -2.648   7.312   7.241  0.00  0.00      A     
ATOM   2934  HA  TYR A 191      -3.373   6.499   7.193  0.00  0.00      A     
ATOM   2935  CB  TYR A 191      -1.350   6.823   6.576  0.00  0.00      A     
ATOM   2936  HB1 TYR A 191      -0.599   7.601   6.688  0.00  0.00      A     
ATOM   2937  HB2 TYR A 191      -1.534   6.700   5.508  0.00  0.00      A     
ATOM   2938  CG  TYR A 191      -0.747   5.525   7.091  0.00  0.00      A     
ATOM   2939  CD1 TYR A 191      -1.044   4.305   6.452  0.00  0.00      A     
ATOM   2940  HD1 TYR A 191      -1.763   4.286   5.643  0.00  0.00      A     
ATOM   2941  CE1 TYR A 191      -0.397   3.113   6.846  0.00  0.00      A     
ATOM   2942  HE1 TYR A 191      -0.612   2.179   6.350  0.00  0.00      A     
ATOM   2943  CZ  TYR A 191       0.558   3.141   7.881  0.00  0.00      A     
ATOM   2944  OH  TYR A 191       1.241   2.020   8.236  0.00  0.00      A     
ATOM   2945  HH  TYR A 191       0.945   1.212   7.764  0.00  0.00      A     
ATOM   2946  CE2 TYR A 191       0.839   4.359   8.536  0.00  0.00      A     
ATOM   2947  HE2 TYR A 191       1.556   4.366   9.341  0.00  0.00      A     
ATOM   2948  CD2 TYR A 191       0.191   5.548   8.143  0.00  0.00      A     
ATOM   2949  HD2 TYR A 191       0.420   6.481   8.640  0.00  0.00      A     
ATOM   2950  C   TYR A 191      -2.441   7.630   8.736  0.00  0.00      A     
ATOM   2951  O   TYR A 191      -2.953   6.903   9.580  0.00  0.00      A     
ATOM   2952  N   PHE A 192      -1.771   8.738   9.088  0.00  0.00      A     
ATOM   2953  HN  PHE A 192      -1.396   9.333   8.357  0.00  0.00      A     
ATOM   2954  CA  PHE A 192      -1.618   9.173  10.490  0.00  0.00      A     
ATOM   2955  HA  PHE A 192      -1.175   8.360  11.065  0.00  0.00      A     
ATOM   2956  CB  PHE A 192      -0.697  10.406  10.576  0.00  0.00      A     
ATOM   2957  HB1 PHE A 192      -0.765  10.807  11.588  0.00  0.00      A     
ATOM   2958  HB2 PHE A 192      -1.083  11.173   9.904  0.00  0.00      A     
ATOM   2959  CG  PHE A 192       0.783  10.192  10.295  0.00  0.00      A     
ATOM   2960  CD1 PHE A 192       1.465  11.054   9.412  0.00  0.00      A     
ATOM   2961  HD1 PHE A 192       0.924  11.839   8.905  0.00  0.00      A     
ATOM   2962  CE1 PHE A 192       2.850  10.916   9.205  0.00  0.00      A     
ATOM   2963  HE1 PHE A 192       3.367  11.592   8.540  0.00  0.00      A     
ATOM   2964  CZ  PHE A 192       3.567   9.930   9.902  0.00  0.00      A     
ATOM   2965  HZ  PHE A 192       4.637   9.845   9.772  0.00  0.00      A     
ATOM   2966  CE2 PHE A 192       2.897   9.077  10.796  0.00  0.00      A     
ATOM   2967  HE2 PHE A 192       3.450   8.330  11.348  0.00  0.00      A     
ATOM   2968  CD2 PHE A 192       1.509   9.208  10.993  0.00  0.00      A     
ATOM   2969  HD2 PHE A 192       1.006   8.564  11.701  0.00  0.00      A     
ATOM   2970  C   PHE A 192      -2.959   9.493  11.179  0.00  0.00      A     
ATOM   2971  O   PHE A 192      -3.196   9.035  12.295  0.00  0.00      A     
ATOM   2972  N   GLY A 193      -3.849  10.249  10.524  0.00  0.00      A     
ATOM   2973  HN  GLY A 193      -3.616  10.581   9.593  0.00  0.00      A     
ATOM   2974  CA  GLY A 193      -5.148  10.629  11.100  0.00  0.00      A     
ATOM   2975  HA1 GLY A 193      -5.618  11.365  10.449  0.00  0.00      A     
ATOM   2976  HA2 GLY A 193      -4.996  11.081  12.081  0.00  0.00      A     
ATOM   2977  C   GLY A 193      -6.125   9.457  11.262  0.00  0.00      A     
ATOM   2978  O   GLY A 193      -6.747   9.295  12.315  0.00  0.00      A     
ATOM   2979  N   ILE A 194      -6.238   8.598  10.245  0.00  0.00      A     
ATOM   2980  HN  ILE A 194      -5.698   8.771   9.403  0.00  0.00      A     
ATOM   2981  CA  ILE A 194      -7.177   7.464  10.265  0.00  0.00      A     
ATOM   2982  HA  ILE A 194      -8.014   7.773  10.886  0.00  0.00      A     
ATOM   2983  CB  ILE A 194      -7.823   7.157   8.894  0.00  0.00      A     
ATOM   2984  HB  ILE A 194      -8.708   6.552   9.101  0.00  0.00      A     
ATOM   2985  CG2 ILE A 194      -8.342   8.448   8.232  0.00  0.00      A     
ATOM   2986 HG21 ILE A 194      -8.912   9.031   8.956  0.00  0.00      A     
ATOM   2987 HG22 ILE A 194      -9.002   8.204   7.400  0.00  0.00      A     
ATOM   2988 HG23 ILE A 194      -7.513   9.050   7.862  0.00  0.00      A     
ATOM   2989  CG1 ILE A 194      -6.922   6.295   7.991  0.00  0.00      A     
ATOM   2990 HG11 ILE A 194      -6.869   5.305   8.437  0.00  0.00      A     
ATOM   2991 HG12 ILE A 194      -5.913   6.696   7.965  0.00  0.00      A     
ATOM   2992  CD  ILE A 194      -7.423   6.118   6.555  0.00  0.00      A     
ATOM   2993  HD1 ILE A 194      -8.453   5.764   6.572  0.00  0.00      A     
ATOM   2994  HD2 ILE A 194      -6.802   5.382   6.046  0.00  0.00      A     
ATOM   2995  HD3 ILE A 194      -7.363   7.061   6.012  0.00  0.00      A     
ATOM   2996  C   ILE A 194      -6.621   6.208  10.948  0.00  0.00      A     
ATOM   2997  O   ILE A 194      -7.429   5.391  11.368  0.00  0.00      A     
ATOM   2998  N   TYR A 195      -5.305   6.054  11.153  0.00  0.00      A     
ATOM   2999  HN  TYR A 195      -4.656   6.703  10.722  0.00  0.00      A     
ATOM   3000  CA  TYR A 195      -4.764   5.019  12.059  0.00  0.00      A     
ATOM   3001  HA  TYR A 195      -5.224   4.066  11.803  0.00  0.00      A     
ATOM   3002  CB  TYR A 195      -3.245   4.871  11.884  0.00  0.00      A     
ATOM   3003  HB1 TYR A 195      -2.765   5.814  12.150  0.00  0.00      A     
ATOM   3004  HB2 TYR A 195      -3.032   4.681  10.834  0.00  0.00      A     
ATOM   3005  CG  TYR A 195      -2.612   3.738  12.676  0.00  0.00      A     
ATOM   3006  CD1 TYR A 195      -2.989   2.402  12.423  0.00  0.00      A     
ATOM   3007  HD1 TYR A 195      -3.756   2.185  11.694  0.00  0.00      A     
ATOM   3008  CE1 TYR A 195      -2.359   1.343  13.107  0.00  0.00      A     
ATOM   3009  HE1 TYR A 195      -2.643   0.318  12.923  0.00  0.00      A     
ATOM   3010  CZ  TYR A 195      -1.329   1.618  14.028  0.00  0.00      A     
ATOM   3011  OH  TYR A 195      -0.694   0.595  14.652  0.00  0.00      A     
ATOM   3012  HH  TYR A 195       0.050   0.925  15.192  0.00  0.00      A     
ATOM   3013  CE2 TYR A 195      -0.953   2.952  14.289  0.00  0.00      A     
ATOM   3014  HE2 TYR A 195      -0.162   3.152  14.996  0.00  0.00      A     
ATOM   3015  CD2 TYR A 195      -1.608   4.012  13.627  0.00  0.00      A     
ATOM   3016  HD2 TYR A 195      -1.331   5.039  13.837  0.00  0.00      A     
ATOM   3017  C   TYR A 195      -5.110   5.285  13.532  0.00  0.00      A     
ATOM   3018  O   TYR A 195      -5.684   4.419  14.186  0.00  0.00      A     
ATOM   3019  N   ASP A 196      -4.869   6.493  14.049  0.00  0.00      A     
ATOM   3020  HN  ASP A 196      -4.346   7.169  13.505  0.00  0.00      A     
ATOM   3021  CA  ASP A 196      -5.296   6.860  15.411  0.00  0.00      A     
ATOM   3022  HA  ASP A 196      -5.059   6.029  16.067  0.00  0.00      A     
ATOM   3023  CB  ASP A 196      -4.471   8.051  15.921  0.00  0.00      A     
ATOM   3024  HB1 ASP A 196      -5.067   8.619  16.638  0.00  0.00      A     
ATOM   3025  HB2 ASP A 196      -4.203   8.715  15.098  0.00  0.00      A     
ATOM   3026  CG  ASP A 196      -3.211   7.529  16.625  0.00  0.00      A     
ATOM   3027  OD1 ASP A 196      -3.113   7.659  17.865  0.00  0.00      A     
ATOM   3028  OD2 ASP A 196      -2.384   6.824  16.006  0.00  0.00      A     
ATOM   3029  C   ASP A 196      -6.824   7.012  15.581  0.00  0.00      A     
ATOM   3030  O   ASP A 196      -7.346   6.743  16.663  0.00  0.00      A     
ATOM   3031  N   THR A 197      -7.568   7.282  14.501  0.00  0.00      A     
ATOM   3032  HN  THR A 197      -7.083   7.569  13.661  0.00  0.00      A     
ATOM   3033  CA  THR A 197      -9.036   7.058  14.468  0.00  0.00      A     
ATOM   3034  HA  THR A 197      -9.484   7.547  15.333  0.00  0.00      A     
ATOM   3035  CB  THR A 197      -9.697   7.643  13.212  0.00  0.00      A     
ATOM   3036  HB  THR A 197      -9.347   7.106  12.333  0.00  0.00      A     
ATOM   3037  CG2 THR A 197     -11.221   7.567  13.256  0.00  0.00      A     
ATOM   3038 HG21 THR A 197     -11.589   8.041  14.165  0.00  0.00      A     
ATOM   3039 HG22 THR A 197     -11.553   6.531  13.221  0.00  0.00      A     
ATOM   3040 HG23 THR A 197     -11.633   8.092  12.393  0.00  0.00      A     
ATOM   3041  OG1 THR A 197      -9.393   9.009  13.075  0.00  0.00      A     
ATOM   3042  HG1 THR A 197      -8.437   9.109  12.931  0.00  0.00      A     
ATOM   3043  C   THR A 197      -9.399   5.569  14.544  0.00  0.00      A     
ATOM   3044  O   THR A 197     -10.215   5.170  15.376  0.00  0.00      A     
ATOM   3045  N   ALA A 198      -8.778   4.715  13.721  0.00  0.00      A     
ATOM   3046  HN  ALA A 198      -8.119   5.084  13.044  0.00  0.00      A     
ATOM   3047  CA  ALA A 198      -8.988   3.263  13.714  0.00  0.00      A     
ATOM   3048  HA  ALA A 198     -10.037   3.077  13.505  0.00  0.00      A     
ATOM   3049  CB  ALA A 198      -8.194   2.629  12.566  0.00  0.00      A     
ATOM   3050  HB1 ALA A 198      -8.498   3.066  11.616  0.00  0.00      A     
ATOM   3051  HB2 ALA A 198      -8.404   1.561  12.533  0.00  0.00      A     
ATOM   3052  HB3 ALA A 198      -7.124   2.778  12.712  0.00  0.00      A     
ATOM   3053  C   ALA A 198      -8.679   2.597  15.067  0.00  0.00      A     
ATOM   3054  O   ALA A 198      -9.435   1.734  15.499  0.00  0.00      A     
ATOM   3055  N   LYS A 199      -7.653   3.080  15.786  0.00  0.00      A     
ATOM   3056  HN  LYS A 199      -7.054   3.743  15.299  0.00  0.00      A     
ATOM   3057  CA  LYS A 199      -7.297   2.738  17.183  0.00  0.00      A     
ATOM   3058  HA  LYS A 199      -7.130   1.663  17.244  0.00  0.00      A     
ATOM   3059  CB  LYS A 199      -5.972   3.443  17.538  0.00  0.00      A     
ATOM   3060  HB1 LYS A 199      -5.817   3.406  18.617  0.00  0.00      A     
ATOM   3061  HB2 LYS A 199      -6.042   4.490  17.251  0.00  0.00      A     
ATOM   3062  CG  LYS A 199      -4.752   2.790  16.855  0.00  0.00      A     
ATOM   3063  HG1 LYS A 199      -4.985   2.587  15.812  0.00  0.00      A     
ATOM   3064  HG2 LYS A 199      -4.549   1.831  17.330  0.00  0.00      A     
ATOM   3065  CD  LYS A 199      -3.476   3.645  16.886  0.00  0.00      A     
ATOM   3066  HD1 LYS A 199      -3.616   4.500  16.228  0.00  0.00      A     
ATOM   3067  HD2 LYS A 199      -2.659   3.053  16.475  0.00  0.00      A     
ATOM   3068  CE  LYS A 199      -3.080   4.129  18.286  0.00  0.00      A     
ATOM   3069  HE1 LYS A 199      -2.748   3.266  18.871  0.00  0.00      A     
ATOM   3070  HE2 LYS A 199      -3.953   4.563  18.782  0.00  0.00      A     
ATOM   3071  NZ  LYS A 199      -2.004   5.148  18.222  0.00  0.00      A     
ATOM   3072  HZ1 LYS A 199      -2.382   6.067  17.961  0.00  0.00      A     
ATOM   3073  HZ2 LYS A 199      -1.333   4.949  17.498  0.00  0.00      A     
ATOM   3074  HZ3 LYS A 199      -1.535   5.256  19.119  0.00  0.00      A     
ATOM   3075  C   LYS A 199      -8.382   3.031  18.244  0.00  0.00      A     
ATOM   3076  O   LYS A 199      -8.216   2.614  19.389  0.00  0.00      A     
ATOM   3077  N   GLY A 200      -9.490   3.698  17.898  0.00  0.00      A     
ATOM   3078  HN  GLY A 200      -9.526   4.054  16.951  0.00  0.00      A     
ATOM   3079  CA  GLY A 200     -10.591   4.031  18.828  0.00  0.00      A     
ATOM   3080  HA1 GLY A 200     -10.508   5.087  19.082  0.00  0.00      A     
ATOM   3081  HA2 GLY A 200     -10.489   3.459  19.751  0.00  0.00      A     
ATOM   3082  C   GLY A 200     -12.025   3.804  18.319  0.00  0.00      A     
ATOM   3083  O   GLY A 200     -12.885   3.425  19.110  0.00  0.00      A     
ATOM   3084  N   MET A 201     -12.290   3.966  17.018  0.00  0.00      A     
ATOM   3085  HN  MET A 201     -11.541   4.317  16.429  0.00  0.00      A     
ATOM   3086  CA  MET A 201     -13.626   3.796  16.391  0.00  0.00      A     
ATOM   3087  HA  MET A 201     -14.323   4.446  16.922  0.00  0.00      A     
ATOM   3088  CB  MET A 201     -13.565   4.293  14.934  0.00  0.00      A     
ATOM   3089  HB1 MET A 201     -13.186   5.316  14.940  0.00  0.00      A     
ATOM   3090  HB2 MET A 201     -14.570   4.315  14.508  0.00  0.00      A     
ATOM   3091  CG  MET A 201     -12.654   3.445  14.035  0.00  0.00      A     
ATOM   3092  HG1 MET A 201     -11.792   3.131  14.619  0.00  0.00      A     
ATOM   3093  HG2 MET A 201     -12.297   4.074  13.219  0.00  0.00      A     
ATOM   3094  SD  MET A 201     -13.409   1.970  13.301  0.00  0.00      A     
ATOM   3095  CE  MET A 201     -11.927   1.098  12.730  0.00  0.00      A     
ATOM   3096  HE1 MET A 201     -11.394   1.713  12.005  0.00  0.00      A     
ATOM   3097  HE2 MET A 201     -12.220   0.159  12.260  0.00  0.00      A     
ATOM   3098  HE3 MET A 201     -11.276   0.885  13.579  0.00  0.00      A     
ATOM   3099  C   MET A 201     -14.247   2.382  16.466  0.00  0.00      A     
ATOM   3100  O   MET A 201     -15.435   2.218  16.193  0.00  0.00      A     
ATOM   3101  N   LEU A 202     -13.461   1.367  16.841  0.00  0.00      A     
ATOM   3102  HN  LEU A 202     -12.501   1.597  17.033  0.00  0.00      A     
ATOM   3103  CA  LEU A 202     -13.894  -0.028  17.026  0.00  0.00      A     
ATOM   3104  HA  LEU A 202     -14.930  -0.013  17.372  0.00  0.00      A     
ATOM   3105  CB  LEU A 202     -13.857  -0.722  15.646  0.00  0.00      A     
ATOM   3106  HB1 LEU A 202     -12.846  -0.678  15.246  0.00  0.00      A     
ATOM   3107  HB2 LEU A 202     -14.498  -0.163  14.963  0.00  0.00      A     
ATOM   3108  CG  LEU A 202     -14.318  -2.188  15.621  0.00  0.00      A     
ATOM   3109  HG  LEU A 202     -13.731  -2.776  16.325  0.00  0.00      A     
ATOM   3110  CD1 LEU A 202     -15.798  -2.315  15.959  0.00  0.00      A     
ATOM   3111 HD11 LEU A 202     -16.104  -3.351  15.833  0.00  0.00      A     
ATOM   3112 HD12 LEU A 202     -16.384  -1.684  15.291  0.00  0.00      A     
ATOM   3113 HD13 LEU A 202     -15.974  -2.020  16.993  0.00  0.00      A     
ATOM   3114  CD2 LEU A 202     -14.115  -2.767  14.224  0.00  0.00      A     
ATOM   3115 HD21 LEU A 202     -14.429  -3.811  14.211  0.00  0.00      A     
ATOM   3116 HD22 LEU A 202     -13.060  -2.720  13.957  0.00  0.00      A     
ATOM   3117 HD23 LEU A 202     -14.699  -2.204  13.497  0.00  0.00      A     
ATOM   3118  C   LEU A 202     -13.100  -0.807  18.108  0.00  0.00      A     
ATOM   3119  O   LEU A 202     -13.730  -1.560  18.857  0.00  0.00      A     
ATOM   3120  N   PRO A 203     -11.762  -0.655  18.254  0.00  0.00      A     
ATOM   3121  CD  PRO A 203     -10.829  -0.010  17.347  0.00  0.00      A     
ATOM   3122  HD1 PRO A 203     -10.776   1.052  17.587  0.00  0.00      A     
ATOM   3123  HD2 PRO A 203     -11.097  -0.151  16.303  0.00  0.00      A     
ATOM   3124  CG  PRO A 203      -9.473  -0.659  17.616  0.00  0.00      A     
ATOM   3125  HG1 PRO A 203      -9.406  -1.608  17.083  0.00  0.00      A     
ATOM   3126  HG2 PRO A 203      -8.643  -0.010  17.346  0.00  0.00      A     
ATOM   3127  CB  PRO A 203      -9.531  -0.908  19.116  0.00  0.00      A     
ATOM   3128  HB1 PRO A 203      -8.870  -1.721  19.412  0.00  0.00      A     
ATOM   3129  HB2 PRO A 203      -9.278   0.011  19.647  0.00  0.00      A     
ATOM   3130  CA  PRO A 203     -11.001  -1.272  19.342  0.00  0.00      A     
ATOM   3131  HA  PRO A 203     -11.108  -2.352  19.250  0.00  0.00      A     
ATOM   3132  C   PRO A 203     -11.455  -0.865  20.744  0.00  0.00      A     
ATOM   3133  O   PRO A 203     -11.835   0.277  21.017  0.00  0.00      A     
ATOM   3134  N   ASP A 204     -11.364  -1.828  21.651  0.00  0.00      A     
ATOM   3135  HN  ASP A 204     -10.987  -2.712  21.335  0.00  0.00      A     
ATOM   3136  CA  ASP A 204     -11.811  -1.744  23.045  0.00  0.00      A     
ATOM   3137  HA  ASP A 204     -11.538  -0.763  23.432  0.00  0.00      A     
ATOM   3138  CB  ASP A 204     -13.356  -1.850  23.027  0.00  0.00      A     
ATOM   3139  HB1 ASP A 204     -13.680  -2.541  22.251  0.00  0.00      A     
ATOM   3140  HB2 ASP A 204     -13.761  -0.874  22.755  0.00  0.00      A     
ATOM   3141  CG  ASP A 204     -13.983  -2.295  24.342  0.00  0.00      A     
ATOM   3142  OD1 ASP A 204     -14.505  -1.428  25.079  0.00  0.00      A     
ATOM   3143  OD2 ASP A 204     -13.890  -3.498  24.677  0.00  0.00      A     
ATOM   3144  C   ASP A 204     -11.081  -2.823  23.901  0.00  0.00      A     
ATOM   3145  O   ASP A 204     -10.538  -3.777  23.330  0.00  0.00      A     
ATOM   3146  N   PRO A 205     -11.007  -2.712  25.241  0.00  0.00      A     
ATOM   3147  CD  PRO A 205     -11.434  -1.570  26.032  0.00  0.00      A     
ATOM   3148  HD1 PRO A 205     -12.343  -1.820  26.571  0.00  0.00      A     
ATOM   3149  HD2 PRO A 205     -11.593  -0.672  25.447  0.00  0.00      A     
ATOM   3150  CG  PRO A 205     -10.311  -1.350  27.023  0.00  0.00      A     
ATOM   3151  HG1 PRO A 205      -9.477  -0.855  26.527  0.00  0.00      A     
ATOM   3152  HG2 PRO A 205     -10.650  -0.791  27.892  0.00  0.00      A     
ATOM   3153  CB  PRO A 205      -9.938  -2.784  27.372  0.00  0.00      A     
ATOM   3154  HB1 PRO A 205      -8.906  -2.850  27.715  0.00  0.00      A     
ATOM   3155  HB2 PRO A 205     -10.620  -3.138  28.142  0.00  0.00      A     
ATOM   3156  CA  PRO A 205     -10.150  -3.568  26.068  0.00  0.00      A     
ATOM   3157  HA  PRO A 205      -9.182  -3.644  25.570  0.00  0.00      A     
ATOM   3158  C   PRO A 205     -10.612  -5.015  26.359  0.00  0.00      A     
ATOM   3159  O   PRO A 205      -9.856  -5.705  27.050  0.00  0.00      A     
ATOM   3160  N   LYS A 206     -11.787  -5.507  25.902  0.00  0.00      A     
ATOM   3161  HN  LYS A 206     -12.410  -4.864  25.420  0.00  0.00      A     
ATOM   3162  CA  LYS A 206     -12.255  -6.908  26.176  0.00  0.00      A     
ATOM   3163  HA  LYS A 206     -11.380  -7.523  26.384  0.00  0.00      A     
ATOM   3164  CB  LYS A 206     -13.131  -6.949  27.458  0.00  0.00      A     
ATOM   3165  HB1 LYS A 206     -13.597  -7.930  27.529  0.00  0.00      A     
ATOM   3166  HB2 LYS A 206     -13.943  -6.229  27.371  0.00  0.00      A     
ATOM   3167  CG  LYS A 206     -12.385  -6.759  28.795  0.00  0.00      A     
ATOM   3168  HG1 LYS A 206     -11.345  -7.059  28.681  0.00  0.00      A     
ATOM   3169  HG2 LYS A 206     -12.829  -7.423  29.538  0.00  0.00      A     
ATOM   3170  CD  LYS A 206     -12.449  -5.327  29.339  0.00  0.00      A     
ATOM   3171  HD1 LYS A 206     -12.196  -4.636  28.542  0.00  0.00      A     
ATOM   3172  HD2 LYS A 206     -11.726  -5.211  30.147  0.00  0.00      A     
ATOM   3173  CE  LYS A 206     -13.849  -5.008  29.870  0.00  0.00      A     
ATOM   3174  HE1 LYS A 206     -14.000  -5.518  30.824  0.00  0.00      A     
ATOM   3175  HE2 LYS A 206     -14.589  -5.403  29.168  0.00  0.00      A     
ATOM   3176  NZ  LYS A 206     -14.047  -3.549  30.012  0.00  0.00      A     
ATOM   3177  HZ1 LYS A 206     -14.989  -3.349  30.331  0.00  0.00      A     
ATOM   3178  HZ2 LYS A 206     -13.960  -3.113  29.095  0.00  0.00      A     
ATOM   3179  HZ3 LYS A 206     -13.368  -3.130  30.640  0.00  0.00      A     
ATOM   3180  C   LYS A 206     -12.935  -7.721  25.038  0.00  0.00      A     
ATOM   3181  O   LYS A 206     -13.297  -8.869  25.286  0.00  0.00      A     
ATOM   3182  N   ASN A 207     -13.117  -7.224  23.809  0.00  0.00      A     
ATOM   3183  HN  ASN A 207     -12.915  -6.243  23.663  0.00  0.00      A     
ATOM   3184  CA  ASN A 207     -13.773  -7.966  22.703  0.00  0.00      A     
ATOM   3185  HA  ASN A 207     -14.118  -8.939  23.059  0.00  0.00      A     
ATOM   3186  CB  ASN A 207     -15.035  -7.155  22.328  0.00  0.00      A     
ATOM   3187  HB1 ASN A 207     -14.774  -6.133  22.073  0.00  0.00      A     
ATOM   3188  HB2 ASN A 207     -15.699  -7.115  23.186  0.00  0.00      A     
ATOM   3189  CG  ASN A 207     -15.860  -7.716  21.201  0.00  0.00      A     
ATOM   3190  OD1 ASN A 207     -15.991  -8.915  21.030  0.00  0.00      A     
ATOM   3191  ND2 ASN A 207     -16.484  -6.867  20.432  0.00  0.00      A     
ATOM   3192 HD21 ASN A 207     -17.100  -7.222  19.711  0.00  0.00      A     
ATOM   3193 HD22 ASN A 207     -16.440  -5.877  20.637  0.00  0.00      A     
ATOM   3194  C   ASN A 207     -12.809  -8.296  21.526  0.00  0.00      A     
ATOM   3195  O   ASN A 207     -12.577  -9.463  21.222  0.00  0.00      A     
ATOM   3196  N   THR A 208     -12.144  -7.287  20.962  0.00  0.00      A     
ATOM   3197  HN  THR A 208     -12.479  -6.359  21.189  0.00  0.00      A     
ATOM   3198  CA  THR A 208     -10.948  -7.365  20.087  0.00  0.00      A     
ATOM   3199  HA  THR A 208     -10.371  -8.237  20.388  0.00  0.00      A     
ATOM   3200  CB  THR A 208     -11.255  -7.498  18.584  0.00  0.00      A     
ATOM   3201  HB  THR A 208     -10.716  -6.732  18.028  0.00  0.00      A     
ATOM   3202  CG2 THR A 208     -10.809  -8.851  18.054  0.00  0.00      A     
ATOM   3203 HG21 THR A 208      -9.746  -8.991  18.243  0.00  0.00      A     
ATOM   3204 HG22 THR A 208     -10.982  -8.893  16.980  0.00  0.00      A     
ATOM   3205 HG23 THR A 208     -11.370  -9.640  18.550  0.00  0.00      A     
ATOM   3206  OG1 THR A 208     -12.624  -7.384  18.291  0.00  0.00      A     
ATOM   3207  HG1 THR A 208     -12.674  -6.830  17.489  0.00  0.00      A     
ATOM   3208  C   THR A 208     -10.057  -6.132  20.273  0.00  0.00      A     
ATOM   3209  O   THR A 208     -10.483  -4.988  20.094  0.00  0.00      A     
ATOM   3210  N   HIE A 209      -8.823  -6.370  20.711  0.00  0.00      A     
ATOM   3211  HN  HIE A 209      -8.545  -7.346  20.767  0.00  0.00      A     
ATOM   3212  CA  HIE A 209      -7.978  -5.405  21.441  0.00  0.00      A     
ATOM   3213  HA  HIE A 209      -8.557  -4.997  22.267  0.00  0.00      A     
ATOM   3214  NE2 HIE A 209      -5.470  -5.712  25.395  0.00  0.00      A     
ATOM   3215  HE2 HIE A 209      -5.022  -6.005  26.262  0.00  0.00      A     
ATOM   3216  CD2 HIE A 209      -5.900  -6.545  24.390  0.00  0.00      A     
ATOM   3217  HD2 HIE A 209      -5.851  -7.626  24.371  0.00  0.00      A     
ATOM   3218  ND1 HIE A 209      -6.185  -4.411  23.773  0.00  0.00      A     
ATOM   3219  CG  HIE A 209      -6.340  -5.740  23.385  0.00  0.00      A     
ATOM   3220  CE1 HIE A 209      -5.653  -4.443  25.004  0.00  0.00      A     
ATOM   3221  HE1 HIE A 209      -5.386  -3.571  25.588  0.00  0.00      A     
ATOM   3222  CB  HIE A 209      -6.816  -6.216  22.042  0.00  0.00      A     
ATOM   3223  HB1 HIE A 209      -5.977  -6.236  21.347  0.00  0.00      A     
ATOM   3224  HB2 HIE A 209      -7.133  -7.246  22.192  0.00  0.00      A     
ATOM   3225  C   HIE A 209      -7.466  -4.189  20.639  0.00  0.00      A     
ATOM   3226  O   HIE A 209      -7.341  -4.231  19.418  0.00  0.00      A     
ATOM   3227  N   ILE A 210      -7.042  -3.123  21.328  0.00  0.00      A     
ATOM   3228  HN  ILE A 210      -7.100  -3.182  22.339  0.00  0.00      A     
ATOM   3229  CA  ILE A 210      -6.119  -2.120  20.746  0.00  0.00      A     
ATOM   3230  HA  ILE A 210      -6.602  -1.706  19.861  0.00  0.00      A     
ATOM   3231  CB  ILE A 210      -5.863  -0.930  21.712  0.00  0.00      A     
ATOM   3232  HB  ILE A 210      -6.805  -0.389  21.810  0.00  0.00      A     
ATOM   3233  CG2 ILE A 210      -5.451  -1.356  23.129  0.00  0.00      A     
ATOM   3234 HG21 ILE A 210      -5.188  -0.484  23.728  0.00  0.00      A     
ATOM   3235 HG22 ILE A 210      -4.595  -2.031  23.098  0.00  0.00      A     
ATOM   3236 HG23 ILE A 210      -6.290  -1.839  23.626  0.00  0.00      A     
ATOM   3237  CG1 ILE A 210      -4.805   0.076  21.206  0.00  0.00      A     
ATOM   3238 HG11 ILE A 210      -3.843  -0.422  21.079  0.00  0.00      A     
ATOM   3239 HG12 ILE A 210      -4.675   0.857  21.955  0.00  0.00      A     
ATOM   3240  CD  ILE A 210      -5.190   0.769  19.899  0.00  0.00      A     
ATOM   3241  HD1 ILE A 210      -6.135   1.289  20.031  0.00  0.00      A     
ATOM   3242  HD2 ILE A 210      -5.287   0.050  19.087  0.00  0.00      A     
ATOM   3243  HD3 ILE A 210      -4.417   1.492  19.645  0.00  0.00      A     
ATOM   3244  C   ILE A 210      -4.823  -2.777  20.230  0.00  0.00      A     
ATOM   3245  O   ILE A 210      -4.341  -2.421  19.154  0.00  0.00      A     
ATOM   3246  N   VAL A 211      -4.330  -3.827  20.903  0.00  0.00      A     
ATOM   3247  HN  VAL A 211      -4.768  -4.068  21.785  0.00  0.00      A     
ATOM   3248  CA  VAL A 211      -3.212  -4.677  20.415  0.00  0.00      A     
ATOM   3249  HA  VAL A 211      -2.553  -4.022  19.845  0.00  0.00      A     
ATOM   3250  CB  VAL A 211      -2.310  -5.240  21.537  0.00  0.00      A     
ATOM   3251  HB  VAL A 211      -1.460  -5.741  21.074  0.00  0.00      A     
ATOM   3252  CG1 VAL A 211      -1.741  -4.115  22.408  0.00  0.00      A     
ATOM   3253 HG11 VAL A 211      -1.022  -4.533  23.113  0.00  0.00      A     
ATOM   3254 HG12 VAL A 211      -2.536  -3.619  22.965  0.00  0.00      A     
ATOM   3255 HG13 VAL A 211      -1.230  -3.388  21.780  0.00  0.00      A     
ATOM   3256  CG2 VAL A 211      -3.006  -6.239  22.455  0.00  0.00      A     
ATOM   3257 HG21 VAL A 211      -3.490  -7.023  21.874  0.00  0.00      A     
ATOM   3258 HG22 VAL A 211      -3.731  -5.720  23.070  0.00  0.00      A     
ATOM   3259 HG23 VAL A 211      -2.266  -6.702  23.108  0.00  0.00      A     
ATOM   3260  C   VAL A 211      -3.607  -5.766  19.395  0.00  0.00      A     
ATOM   3261  O   VAL A 211      -2.840  -6.702  19.182  0.00  0.00      A     
ATOM   3262  N   ILE A 212      -4.722  -5.609  18.660  0.00  0.00      A     
ATOM   3263  HN  ILE A 212      -5.385  -4.894  18.936  0.00  0.00      A     
ATOM   3264  CA  ILE A 212      -4.872  -6.207  17.302  0.00  0.00      A     
ATOM   3265  HA  ILE A 212      -4.085  -6.952  17.182  0.00  0.00      A     
ATOM   3266  CB  ILE A 212      -6.187  -6.996  17.088  0.00  0.00      A     
ATOM   3267  HB  ILE A 212      -6.064  -7.523  16.140  0.00  0.00      A     
ATOM   3268  CG2 ILE A 212      -6.355  -8.080  18.165  0.00  0.00      A     
ATOM   3269 HG21 ILE A 212      -5.460  -8.702  18.206  0.00  0.00      A     
ATOM   3270 HG22 ILE A 212      -7.209  -8.712  17.923  0.00  0.00      A     
ATOM   3271 HG23 ILE A 212      -6.513  -7.623  19.141  0.00  0.00      A     
ATOM   3272  CG1 ILE A 212      -7.465  -6.135  16.977  0.00  0.00      A     
ATOM   3273 HG11 ILE A 212      -7.212  -5.116  16.687  0.00  0.00      A     
ATOM   3274 HG12 ILE A 212      -7.970  -6.104  17.940  0.00  0.00      A     
ATOM   3275  CD  ILE A 212      -8.449  -6.695  15.943  0.00  0.00      A     
ATOM   3276  HD1 ILE A 212      -7.995  -6.678  14.952  0.00  0.00      A     
ATOM   3277  HD2 ILE A 212      -9.351  -6.083  15.926  0.00  0.00      A     
ATOM   3278  HD3 ILE A 212      -8.720  -7.720  16.197  0.00  0.00      A     
ATOM   3279  C   ILE A 212      -4.602  -5.212  16.151  0.00  0.00      A     
ATOM   3280  O   ILE A 212      -4.772  -5.548  14.979  0.00  0.00      A     
ATOM   3281  N   SER A 213      -4.120  -4.000  16.460  0.00  0.00      A     
ATOM   3282  HN  SER A 213      -4.008  -3.789  17.442  0.00  0.00      A     
ATOM   3283  CA  SER A 213      -3.658  -2.988  15.481  0.00  0.00      A     
ATOM   3284  HA  SER A 213      -4.526  -2.619  14.936  0.00  0.00      A     
ATOM   3285  CB  SER A 213      -3.013  -1.788  16.182  0.00  0.00      A     
ATOM   3286  HB1 SER A 213      -2.558  -1.140  15.433  0.00  0.00      A     
ATOM   3287  HB2 SER A 213      -2.238  -2.128  16.872  0.00  0.00      A     
ATOM   3288  OG  SER A 213      -3.995  -1.043  16.876  0.00  0.00      A     
ATOM   3289  HG1 SER A 213      -4.163  -1.503  17.724  0.00  0.00      A     
ATOM   3290  C   SER A 213      -2.673  -3.495  14.418  0.00  0.00      A     
ATOM   3291  O   SER A 213      -2.600  -2.912  13.338  0.00  0.00      A     
ATOM   3292  N   TRP A 214      -1.941  -4.588  14.667  0.00  0.00      A     
ATOM   3293  HN  TRP A 214      -1.969  -4.950  15.618  0.00  0.00      A     
ATOM   3294  CA  TRP A 214      -1.075  -5.306  13.707  0.00  0.00      A     
ATOM   3295  HA  TRP A 214      -0.389  -4.596  13.245  0.00  0.00      A     
ATOM   3296  CB  TRP A 214      -0.224  -6.337  14.469  0.00  0.00      A     
ATOM   3297  HB1 TRP A 214       0.205  -7.022  13.741  0.00  0.00      A     
ATOM   3298  HB2 TRP A 214      -0.891  -6.936  15.092  0.00  0.00      A     
ATOM   3299  CG  TRP A 214       0.922  -5.870  15.335  0.00  0.00      A     
ATOM   3300  CD1 TRP A 214       1.870  -6.716  15.804  0.00  0.00      A     
ATOM   3301  HD1 TRP A 214       1.905  -7.780  15.591  0.00  0.00      A     
ATOM   3302  NE1 TRP A 214       2.738  -6.043  16.638  0.00  0.00      A     
ATOM   3303  HE1 TRP A 214       3.539  -6.472  17.108  0.00  0.00      A     
ATOM   3304  CE2 TRP A 214       2.365  -4.732  16.803  0.00  0.00      A     
ATOM   3305  CZ2 TRP A 214       2.888  -3.700  17.594  0.00  0.00      A     
ATOM   3306  HZ2 TRP A 214       3.717  -3.897  18.255  0.00  0.00      A     
ATOM   3307  CH2 TRP A 214       2.324  -2.419  17.518  0.00  0.00      A     
ATOM   3308  HH2 TRP A 214       2.715  -1.610  18.123  0.00  0.00      A     
ATOM   3309  CZ3 TRP A 214       1.249  -2.194  16.644  0.00  0.00      A     
ATOM   3310  HZ3 TRP A 214       0.814  -1.205  16.576  0.00  0.00      A     
ATOM   3311  CE3 TRP A 214       0.734  -3.239  15.852  0.00  0.00      A     
ATOM   3312  HE3 TRP A 214      -0.067  -3.015  15.172  0.00  0.00      A     
ATOM   3313  CD2 TRP A 214       1.247  -4.557  15.927  0.00  0.00      A     
ATOM   3314  C   TRP A 214      -1.832  -5.982  12.532  0.00  0.00      A     
ATOM   3315  O   TRP A 214      -1.193  -6.495  11.612  0.00  0.00      A     
ATOM   3316  N   MET A 215      -3.172  -5.919  12.508  0.00  0.00      A     
ATOM   3317  HN  MET A 215      -3.631  -5.594  13.353  0.00  0.00      A     
ATOM   3318  CA  MET A 215      -4.044  -6.365  11.398  0.00  0.00      A     
ATOM   3319  HA  MET A 215      -3.411  -6.578  10.538  0.00  0.00      A     
ATOM   3320  CB  MET A 215      -4.716  -7.687  11.820  0.00  0.00      A     
ATOM   3321  HB1 MET A 215      -5.451  -7.480  12.598  0.00  0.00      A     
ATOM   3322  HB2 MET A 215      -3.950  -8.334  12.251  0.00  0.00      A     
ATOM   3323  CG  MET A 215      -5.396  -8.487  10.697  0.00  0.00      A     
ATOM   3324  HG1 MET A 215      -6.300  -7.977  10.366  0.00  0.00      A     
ATOM   3325  HG2 MET A 215      -5.720  -9.433  11.133  0.00  0.00      A     
ATOM   3326  SD  MET A 215      -4.376  -8.887   9.247  0.00  0.00      A     
ATOM   3327  CE  MET A 215      -4.780  -7.533   8.110  0.00  0.00      A     
ATOM   3328  HE1 MET A 215      -5.862  -7.443   8.013  0.00  0.00      A     
ATOM   3329  HE2 MET A 215      -4.350  -7.742   7.131  0.00  0.00      A     
ATOM   3330  HE3 MET A 215      -4.372  -6.594   8.479  0.00  0.00      A     
ATOM   3331  C   MET A 215      -5.048  -5.282  10.920  0.00  0.00      A     
ATOM   3332  O   MET A 215      -6.065  -5.580  10.297  0.00  0.00      A     
ATOM   3333  N   ILE A 216      -4.769  -4.000  11.187  0.00  0.00      A     
ATOM   3334  HN  ILE A 216      -3.924  -3.824  11.712  0.00  0.00      A     
ATOM   3335  CA  ILE A 216      -5.648  -2.848  10.851  0.00  0.00      A     
ATOM   3336  HA  ILE A 216      -6.536  -3.206  10.329  0.00  0.00      A     
ATOM   3337  CB  ILE A 216      -6.142  -2.178  12.163  0.00  0.00      A     
ATOM   3338  HB  ILE A 216      -5.267  -1.874  12.740  0.00  0.00      A     
ATOM   3339  CG2 ILE A 216      -6.980  -0.917  11.883  0.00  0.00      A     
ATOM   3340 HG21 ILE A 216      -7.855  -1.169  11.283  0.00  0.00      A     
ATOM   3341 HG22 ILE A 216      -6.384  -0.165  11.369  0.00  0.00      A     
ATOM   3342 HG23 ILE A 216      -7.295  -0.467  12.823  0.00  0.00      A     
ATOM   3343  CG1 ILE A 216      -6.957  -3.193  13.008  0.00  0.00      A     
ATOM   3344 HG11 ILE A 216      -6.317  -4.039  13.260  0.00  0.00      A     
ATOM   3345 HG12 ILE A 216      -7.784  -3.574  12.407  0.00  0.00      A     
ATOM   3346  CD  ILE A 216      -7.528  -2.667  14.334  0.00  0.00      A     
ATOM   3347  HD1 ILE A 216      -6.746  -2.184  14.919  0.00  0.00      A     
ATOM   3348  HD2 ILE A 216      -7.933  -3.502  14.905  0.00  0.00      A     
ATOM   3349  HD3 ILE A 216      -8.335  -1.958  14.148  0.00  0.00      A     
ATOM   3350  C   ILE A 216      -4.987  -1.843   9.880  0.00  0.00      A     
ATOM   3351  O   ILE A 216      -5.665  -1.162   9.105  0.00  0.00      A     
ATOM   3352  N   ALA A 217      -3.655  -1.764   9.859  0.00  0.00      A     
ATOM   3353  HN  ALA A 217      -3.128  -2.398  10.442  0.00  0.00      A     
ATOM   3354  CA  ALA A 217      -2.903  -0.827   9.026  0.00  0.00      A     
ATOM   3355  HA  ALA A 217      -3.338   0.154   9.186  0.00  0.00      A     
ATOM   3356  CB  ALA A 217      -1.466  -0.738   9.532  0.00  0.00      A     
ATOM   3357  HB1 ALA A 217      -0.960   0.098   9.049  0.00  0.00      A     
ATOM   3358  HB2 ALA A 217      -0.940  -1.656   9.281  0.00  0.00      A     
ATOM   3359  HB3 ALA A 217      -1.451  -0.580  10.611  0.00  0.00      A     
ATOM   3360  C   ALA A 217      -2.952  -1.105   7.504  0.00  0.00      A     
ATOM   3361  O   ALA A 217      -2.768  -0.165   6.730  0.00  0.00      A     
ATOM   3362  N   GLN A 218      -3.250  -2.325   7.032  0.00  0.00      A     
ATOM   3363  HN  GLN A 218      -3.321  -3.101   7.687  0.00  0.00      A     
ATOM   3364  CA  GLN A 218      -3.541  -2.570   5.606  0.00  0.00      A     
ATOM   3365  HA  GLN A 218      -2.786  -2.044   5.023  0.00  0.00      A     
ATOM   3366  CB  GLN A 218      -3.418  -4.064   5.256  0.00  0.00      A     
ATOM   3367  HB1 GLN A 218      -4.327  -4.596   5.538  0.00  0.00      A     
ATOM   3368  HB2 GLN A 218      -2.591  -4.485   5.829  0.00  0.00      A     
ATOM   3369  CG  GLN A 218      -3.103  -4.300   3.762  0.00  0.00      A     
ATOM   3370  HG1 GLN A 218      -2.909  -5.360   3.611  0.00  0.00      A     
ATOM   3371  HG2 GLN A 218      -2.193  -3.758   3.506  0.00  0.00      A     
ATOM   3372  CD  GLN A 218      -4.215  -3.899   2.793  0.00  0.00      A     
ATOM   3373  OE1 GLN A 218      -5.362  -4.281   2.920  0.00  0.00      A     
ATOM   3374  NE2 GLN A 218      -3.935  -3.135   1.765  0.00  0.00      A     
ATOM   3375 HE21 GLN A 218      -4.718  -2.856   1.204  0.00  0.00      A     
ATOM   3376 HE22 GLN A 218      -2.991  -2.817   1.574  0.00  0.00      A     
ATOM   3377  C   GLN A 218      -4.912  -1.998   5.196  0.00  0.00      A     
ATOM   3378  O   GLN A 218      -5.005  -1.301   4.191  0.00  0.00      A     
ATOM   3379  N   THR A 219      -5.955  -2.154   6.016  0.00  0.00      A     
ATOM   3380  HN  THR A 219      -5.842  -2.781   6.810  0.00  0.00      A     
ATOM   3381  CA  THR A 219      -7.255  -1.465   5.823  0.00  0.00      A     
ATOM   3382  HA  THR A 219      -7.651  -1.741   4.846  0.00  0.00      A     
ATOM   3383  CB  THR A 219      -8.288  -1.863   6.889  0.00  0.00      A     
ATOM   3384  HB  THR A 219      -7.949  -1.535   7.872  0.00  0.00      A     
ATOM   3385  CG2 THR A 219      -9.677  -1.293   6.617  0.00  0.00      A     
ATOM   3386 HG21 THR A 219      -9.662  -0.208   6.716  0.00  0.00      A     
ATOM   3387 HG22 THR A 219     -10.382  -1.693   7.346  0.00  0.00      A     
ATOM   3388 HG23 THR A 219     -10.005  -1.558   5.611  0.00  0.00      A     
ATOM   3389  OG1 THR A 219      -8.457  -3.260   6.908  0.00  0.00      A     
ATOM   3390  HG1 THR A 219      -8.942  -3.499   6.113  0.00  0.00      A     
ATOM   3391  C   THR A 219      -7.099   0.057   5.830  0.00  0.00      A     
ATOM   3392  O   THR A 219      -7.616   0.740   4.947  0.00  0.00      A     
ATOM   3393  N   VAL A 220      -6.305   0.598   6.762  0.00  0.00      A     
ATOM   3394  HN  VAL A 220      -5.957  -0.017   7.494  0.00  0.00      A     
ATOM   3395  CA  VAL A 220      -5.866   2.014   6.742  0.00  0.00      A     
ATOM   3396  HA  VAL A 220      -6.749   2.653   6.730  0.00  0.00      A     
ATOM   3397  CB  VAL A 220      -5.058   2.364   8.002  0.00  0.00      A     
ATOM   3398  HB  VAL A 220      -4.302   1.603   8.144  0.00  0.00      A     
ATOM   3399  CG1 VAL A 220      -4.327   3.704   7.913  0.00  0.00      A     
ATOM   3400 HG11 VAL A 220      -3.948   3.997   8.889  0.00  0.00      A     
ATOM   3401 HG12 VAL A 220      -4.988   4.475   7.533  0.00  0.00      A     
ATOM   3402 HG13 VAL A 220      -3.480   3.609   7.240  0.00  0.00      A     
ATOM   3403  CG2 VAL A 220      -5.976   2.377   9.229  0.00  0.00      A     
ATOM   3404 HG21 VAL A 220      -6.458   1.408   9.350  0.00  0.00      A     
ATOM   3405 HG22 VAL A 220      -6.744   3.141   9.122  0.00  0.00      A     
ATOM   3406 HG23 VAL A 220      -5.392   2.580  10.122  0.00  0.00      A     
ATOM   3407  C   VAL A 220      -5.069   2.366   5.482  0.00  0.00      A     
ATOM   3408  O   VAL A 220      -5.341   3.392   4.874  0.00  0.00      A     
ATOM   3409  N   THR A 221      -4.150   1.512   5.025  0.00  0.00      A     
ATOM   3410  HN  THR A 221      -3.966   0.692   5.590  0.00  0.00      A     
ATOM   3411  CA  THR A 221      -3.399   1.674   3.753  0.00  0.00      A     
ATOM   3412  HA  THR A 221      -2.844   2.610   3.783  0.00  0.00      A     
ATOM   3413  CB  THR A 221      -2.389   0.540   3.517  0.00  0.00      A     
ATOM   3414  HB  THR A 221      -2.898  -0.418   3.534  0.00  0.00      A     
ATOM   3415  CG2 THR A 221      -1.627   0.627   2.200  0.00  0.00      A     
ATOM   3416 HG21 THR A 221      -1.178   1.610   2.083  0.00  0.00      A     
ATOM   3417 HG22 THR A 221      -2.303   0.427   1.371  0.00  0.00      A     
ATOM   3418 HG23 THR A 221      -0.852  -0.134   2.196  0.00  0.00      A     
ATOM   3419  OG1 THR A 221      -1.412   0.538   4.524  0.00  0.00      A     
ATOM   3420  HG1 THR A 221      -1.877   0.397   5.371  0.00  0.00      A     
ATOM   3421  C   THR A 221      -4.313   1.733   2.535  0.00  0.00      A     
ATOM   3422  O   THR A 221      -4.097   2.556   1.653  0.00  0.00      A     
ATOM   3423  N   ALA A 222      -5.359   0.910   2.484  0.00  0.00      A     
ATOM   3424  HN  ALA A 222      -5.448   0.203   3.207  0.00  0.00      A     
ATOM   3425  CA  ALA A 222      -6.363   0.935   1.424  0.00  0.00      A     
ATOM   3426  HA  ALA A 222      -5.853   0.888   0.460  0.00  0.00      A     
ATOM   3427  CB  ALA A 222      -7.217  -0.327   1.571  0.00  0.00      A     
ATOM   3428  HB1 ALA A 222      -7.935  -0.378   0.753  0.00  0.00      A     
ATOM   3429  HB2 ALA A 222      -7.755  -0.317   2.519  0.00  0.00      A     
ATOM   3430  HB3 ALA A 222      -6.576  -1.209   1.537  0.00  0.00      A     
ATOM   3431  C   ALA A 222      -7.222   2.219   1.427  0.00  0.00      A     
ATOM   3432  O   ALA A 222      -7.456   2.797   0.365  0.00  0.00      A     
ATOM   3433  N   VAL A 223      -7.660   2.704   2.599  0.00  0.00      A     
ATOM   3434  HN  VAL A 223      -7.466   2.154   3.432  0.00  0.00      A     
ATOM   3435  CA  VAL A 223      -8.468   3.946   2.729  0.00  0.00      A     
ATOM   3436  HA  VAL A 223      -9.202   3.967   1.923  0.00  0.00      A     
ATOM   3437  CB  VAL A 223      -9.252   3.975   4.055  0.00  0.00      A     
ATOM   3438  HB  VAL A 223      -8.556   3.883   4.889  0.00  0.00      A     
ATOM   3439  CG1 VAL A 223     -10.071   5.263   4.224  0.00  0.00      A     
ATOM   3440 HG11 VAL A 223     -10.658   5.209   5.141  0.00  0.00      A     
ATOM   3441 HG12 VAL A 223     -10.745   5.393   3.376  0.00  0.00      A     
ATOM   3442 HG13 VAL A 223      -9.418   6.131   4.296  0.00  0.00      A     
ATOM   3443  CG2 VAL A 223     -10.259   2.820   4.118  0.00  0.00      A     
ATOM   3444 HG21 VAL A 223     -10.984   2.908   3.309  0.00  0.00      A     
ATOM   3445 HG22 VAL A 223     -10.783   2.839   5.074  0.00  0.00      A     
ATOM   3446 HG23 VAL A 223      -9.749   1.863   4.032  0.00  0.00      A     
ATOM   3447  C   VAL A 223      -7.633   5.226   2.582  0.00  0.00      A     
ATOM   3448  O   VAL A 223      -8.052   6.154   1.890  0.00  0.00      A     
ATOM   3449  N   ALA A 224      -6.428   5.279   3.151  0.00  0.00      A     
ATOM   3450  HN  ALA A 224      -6.142   4.503   3.738  0.00  0.00      A     
ATOM   3451  CA  ALA A 224      -5.440   6.336   2.903  0.00  0.00      A     
ATOM   3452  HA  ALA A 224      -5.911   7.304   3.070  0.00  0.00      A     
ATOM   3453  CB  ALA A 224      -4.292   6.177   3.907  0.00  0.00      A     
ATOM   3454  HB1 ALA A 224      -3.795   5.217   3.766  0.00  0.00      A     
ATOM   3455  HB2 ALA A 224      -4.676   6.238   4.926  0.00  0.00      A     
ATOM   3456  HB3 ALA A 224      -3.560   6.971   3.755  0.00  0.00      A     
ATOM   3457  C   ALA A 224      -4.921   6.324   1.451  0.00  0.00      A     
ATOM   3458  O   ALA A 224      -4.777   7.379   0.836  0.00  0.00      A     
ATOM   3459  N   GLY A 225      -4.728   5.137   0.867  0.00  0.00      A     
ATOM   3460  HN  GLY A 225      -4.793   4.308   1.448  0.00  0.00      A     
ATOM   3461  CA  GLY A 225      -4.439   4.922  -0.555  0.00  0.00      A     
ATOM   3462  HA1 GLY A 225      -4.385   3.851  -0.751  0.00  0.00      A     
ATOM   3463  HA2 GLY A 225      -3.479   5.367  -0.815  0.00  0.00      A     
ATOM   3464  C   GLY A 225      -5.522   5.513  -1.451  0.00  0.00      A     
ATOM   3465  O   GLY A 225      -5.238   6.417  -2.233  0.00  0.00      A     
ATOM   3466  N   LEU A 226      -6.779   5.108  -1.251  0.00  0.00      A     
ATOM   3467  HN  LEU A 226      -6.927   4.347  -0.595  0.00  0.00      A     
ATOM   3468  CA  LEU A 226      -7.964   5.668  -1.918  0.00  0.00      A     
ATOM   3469  HA  LEU A 226      -7.847   5.506  -2.989  0.00  0.00      A     
ATOM   3470  CB  LEU A 226      -9.184   4.863  -1.431  0.00  0.00      A     
ATOM   3471  HB1 LEU A 226      -9.290   4.997  -0.354  0.00  0.00      A     
ATOM   3472  HB2 LEU A 226      -8.991   3.806  -1.619  0.00  0.00      A     
ATOM   3473  CG  LEU A 226     -10.521   5.227  -2.096  0.00  0.00      A     
ATOM   3474  HG  LEU A 226     -10.794   6.245  -1.826  0.00  0.00      A     
ATOM   3475  CD1 LEU A 226     -10.444   5.104  -3.614  0.00  0.00      A     
ATOM   3476 HD11 LEU A 226      -9.994   4.153  -3.883  0.00  0.00      A     
ATOM   3477 HD12 LEU A 226      -9.840   5.919  -4.009  0.00  0.00      A     
ATOM   3478 HD13 LEU A 226     -11.445   5.179  -4.039  0.00  0.00      A     
ATOM   3479  CD2 LEU A 226     -11.611   4.279  -1.604  0.00  0.00      A     
ATOM   3480 HD21 LEU A 226     -11.376   3.254  -1.886  0.00  0.00      A     
ATOM   3481 HD22 LEU A 226     -12.566   4.568  -2.042  0.00  0.00      A     
ATOM   3482 HD23 LEU A 226     -11.692   4.349  -0.519  0.00  0.00      A     
ATOM   3483  C   LEU A 226      -8.133   7.192  -1.718  0.00  0.00      A     
ATOM   3484  O   LEU A 226      -8.382   7.911  -2.680  0.00  0.00      A     
ATOM   3485  N   THR A 227      -7.903   7.700  -0.503  0.00  0.00      A     
ATOM   3486  HN  THR A 227      -7.749   7.040   0.251  0.00  0.00      A     
ATOM   3487  CA  THR A 227      -7.848   9.155  -0.203  0.00  0.00      A     
ATOM   3488  HA  THR A 227      -8.799   9.612  -0.479  0.00  0.00      A     
ATOM   3489  CB  THR A 227      -7.610   9.423   1.293  0.00  0.00      A     
ATOM   3490  HB  THR A 227      -6.668   8.972   1.603  0.00  0.00      A     
ATOM   3491  CG2 THR A 227      -7.581  10.907   1.647  0.00  0.00      A     
ATOM   3492 HG21 THR A 227      -6.659  11.362   1.288  0.00  0.00      A     
ATOM   3493 HG22 THR A 227      -7.626  11.027   2.729  0.00  0.00      A     
ATOM   3494 HG23 THR A 227      -8.433  11.411   1.192  0.00  0.00      A     
ATOM   3495  OG1 THR A 227      -8.648   8.868   2.060  0.00  0.00      A     
ATOM   3496  HG1 THR A 227      -8.570   7.902   1.999  0.00  0.00      A     
ATOM   3497  C   THR A 227      -6.754   9.876  -0.993  0.00  0.00      A     
ATOM   3498  O   THR A 227      -6.959  10.981  -1.486  0.00  0.00      A     
ATOM   3499  N   SER A 228      -5.589   9.241  -1.147  0.00  0.00      A     
ATOM   3500  HN  SER A 228      -5.472   8.361  -0.656  0.00  0.00      A     
ATOM   3501  CA  SER A 228      -4.460   9.740  -1.948  0.00  0.00      A     
ATOM   3502  HA  SER A 228      -4.380  10.814  -1.788  0.00  0.00      A     
ATOM   3503  CB  SER A 228      -3.146   9.106  -1.477  0.00  0.00      A     
ATOM   3504  HB1 SER A 228      -3.131   9.087  -0.388  0.00  0.00      A     
ATOM   3505  HB2 SER A 228      -2.312   9.720  -1.819  0.00  0.00      A     
ATOM   3506  OG  SER A 228      -2.957   7.794  -1.981  0.00  0.00      A     
ATOM   3507  HG1 SER A 228      -3.827   7.346  -2.035  0.00  0.00      A     
ATOM   3508  C   SER A 228      -4.585   9.537  -3.459  0.00  0.00      A     
ATOM   3509  O   SER A 228      -3.791  10.114  -4.196  0.00  0.00      A     
ATOM   3510  N   TYR A 229      -5.543   8.746  -3.957  0.00  0.00      A     
ATOM   3511  HN  TYR A 229      -6.188   8.305  -3.313  0.00  0.00      A     
ATOM   3512  CA  TYR A 229      -5.616   8.364  -5.378  0.00  0.00      A     
ATOM   3513  HA  TYR A 229      -4.635   7.946  -5.603  0.00  0.00      A     
ATOM   3514  CB  TYR A 229      -6.614   7.213  -5.603  0.00  0.00      A     
ATOM   3515  HB1 TYR A 229      -7.386   7.519  -6.303  0.00  0.00      A     
ATOM   3516  HB2 TYR A 229      -7.107   6.952  -4.670  0.00  0.00      A     
ATOM   3517  CG  TYR A 229      -5.935   5.976  -6.157  0.00  0.00      A     
ATOM   3518  CD1 TYR A 229      -5.522   4.949  -5.290  0.00  0.00      A     
ATOM   3519  HD1 TYR A 229      -5.751   5.005  -4.237  0.00  0.00      A     
ATOM   3520  CE1 TYR A 229      -4.763   3.870  -5.780  0.00  0.00      A     
ATOM   3521  HE1 TYR A 229      -4.420   3.101  -5.108  0.00  0.00      A     
ATOM   3522  CZ  TYR A 229      -4.420   3.809  -7.144  0.00  0.00      A     
ATOM   3523  OH  TYR A 229      -3.615   2.817  -7.610  0.00  0.00      A     
ATOM   3524  HH  TYR A 229      -3.277   2.271  -6.873  0.00  0.00      A     
ATOM   3525  CE2 TYR A 229      -4.883   4.809  -8.023  0.00  0.00      A     
ATOM   3526  HE2 TYR A 229      -4.627   4.753  -9.067  0.00  0.00      A     
ATOM   3527  CD2 TYR A 229      -5.628   5.897  -7.528  0.00  0.00      A     
ATOM   3528  HD2 TYR A 229      -5.940   6.688  -8.196  0.00  0.00      A     
ATOM   3529  C   TYR A 229      -5.769   9.501  -6.419  0.00  0.00      A     
ATOM   3530  O   TYR A 229      -5.306   9.296  -7.547  0.00  0.00      A     
ATOM   3531  N   PRO A 230      -6.275  10.718  -6.105  0.00  0.00      A     
ATOM   3532  CD  PRO A 230      -7.092  11.079  -4.952  0.00  0.00      A     
ATOM   3533  HD1 PRO A 230      -6.450  11.332  -4.109  0.00  0.00      A     
ATOM   3534  HD2 PRO A 230      -7.783  10.283  -4.672  0.00  0.00      A     
ATOM   3535  CG  PRO A 230      -7.856  12.329  -5.376  0.00  0.00      A     
ATOM   3536  HG1 PRO A 230      -8.736  12.046  -5.956  0.00  0.00      A     
ATOM   3537  HG2 PRO A 230      -8.141  12.939  -4.518  0.00  0.00      A     
ATOM   3538  CB  PRO A 230      -6.849  13.043  -6.275  0.00  0.00      A     
ATOM   3539  HB1 PRO A 230      -7.344  13.695  -6.995  0.00  0.00      A     
ATOM   3540  HB2 PRO A 230      -6.163  13.620  -5.654  0.00  0.00      A     
ATOM   3541  CA  PRO A 230      -6.102  11.896  -6.969  0.00  0.00      A     
ATOM   3542  HA  PRO A 230      -6.585  11.696  -7.924  0.00  0.00      A     
ATOM   3543  C   PRO A 230      -4.632  12.270  -7.246  0.00  0.00      A     
ATOM   3544  O   PRO A 230      -4.326  12.831  -8.295  0.00  0.00      A     
ATOM   3545  N   PHE A 231      -3.708  11.876  -6.363  0.00  0.00      A     
ATOM   3546  HN  PHE A 231      -4.041  11.396  -5.536  0.00  0.00      A     
ATOM   3547  CA  PHE A 231      -2.260  12.132  -6.438  0.00  0.00      A     
ATOM   3548  HA  PHE A 231      -2.046  12.761  -7.301  0.00  0.00      A     
ATOM   3549  CB  PHE A 231      -1.814  12.902  -5.188  0.00  0.00      A     
ATOM   3550  HB1 PHE A 231      -0.724  12.945  -5.181  0.00  0.00      A     
ATOM   3551  HB2 PHE A 231      -2.120  12.349  -4.300  0.00  0.00      A     
ATOM   3552  CG  PHE A 231      -2.331  14.322  -5.099  0.00  0.00      A     
ATOM   3553  CD1 PHE A 231      -3.603  14.584  -4.558  0.00  0.00      A     
ATOM   3554  HD1 PHE A 231      -4.215  13.771  -4.199  0.00  0.00      A     
ATOM   3555  CE1 PHE A 231      -4.078  15.904  -4.488  0.00  0.00      A     
ATOM   3556  HE1 PHE A 231      -5.057  16.110  -4.076  0.00  0.00      A     
ATOM   3557  CZ  PHE A 231      -3.278  16.964  -4.948  0.00  0.00      A     
ATOM   3558  HZ  PHE A 231      -3.642  17.980  -4.894  0.00  0.00      A     
ATOM   3559  CE2 PHE A 231      -1.999  16.708  -5.470  0.00  0.00      A     
ATOM   3560  HE2 PHE A 231      -1.386  17.531  -5.810  0.00  0.00      A     
ATOM   3561  CD2 PHE A 231      -1.530  15.386  -5.552  0.00  0.00      A     
ATOM   3562  HD2 PHE A 231      -0.552  15.186  -5.965  0.00  0.00      A     
ATOM   3563  C   PHE A 231      -1.385  10.871  -6.584  0.00  0.00      A     
ATOM   3564  O   PHE A 231      -0.277  10.968  -7.099  0.00  0.00      A     
ATOM   3565  N   ASP A 232      -1.831   9.677  -6.184  0.00  0.00      A     
ATOM   3566  HN  ASP A 232      -2.698   9.643  -5.660  0.00  0.00      A     
ATOM   3567  CA  ASP A 232      -1.029   8.449  -6.328  0.00  0.00      A     
ATOM   3568  HA  ASP A 232      -0.088   8.599  -5.796  0.00  0.00      A     
ATOM   3569  CB  ASP A 232      -1.757   7.268  -5.675  0.00  0.00      A     
ATOM   3570  HB1 ASP A 232      -2.638   7.006  -6.263  0.00  0.00      A     
ATOM   3571  HB2 ASP A 232      -2.079   7.549  -4.671  0.00  0.00      A     
ATOM   3572  CG  ASP A 232      -0.816   6.071  -5.585  0.00  0.00      A     
ATOM   3573  OD1 ASP A 232      -0.061   5.971  -4.589  0.00  0.00      A     
ATOM   3574  OD2 ASP A 232      -0.733   5.293  -6.555  0.00  0.00      A     
ATOM   3575  C   ASP A 232      -0.660   8.137  -7.796  0.00  0.00      A     
ATOM   3576  O   ASP A 232       0.495   7.848  -8.112  0.00  0.00      A     
ATOM   3577  N   THR A 233      -1.597   8.315  -8.732  0.00  0.00      A     
ATOM   3578  HN  THR A 233      -2.535   8.542  -8.431  0.00  0.00      A     
ATOM   3579  CA  THR A 233      -1.300   8.207 -10.178  0.00  0.00      A     
ATOM   3580  HA  THR A 233      -0.516   7.458 -10.276  0.00  0.00      A     
ATOM   3581  CB  THR A 233      -2.467   7.670 -11.022  0.00  0.00      A     
ATOM   3582  HB  THR A 233      -3.066   8.507 -11.360  0.00  0.00      A     
ATOM   3583  CG2 THR A 233      -2.006   6.853 -12.228  0.00  0.00      A     
ATOM   3584 HG21 THR A 233      -1.422   7.463 -12.911  0.00  0.00      A     
ATOM   3585 HG22 THR A 233      -2.872   6.507 -12.783  0.00  0.00      A     
ATOM   3586 HG23 THR A 233      -1.415   5.996 -11.902  0.00  0.00      A     
ATOM   3587  OG1 THR A 233      -3.299   6.792 -10.291  0.00  0.00      A     
ATOM   3588  HG1 THR A 233      -2.708   6.197  -9.774  0.00  0.00      A     
ATOM   3589  C   THR A 233      -0.709   9.494 -10.788  0.00  0.00      A     
ATOM   3590  O   THR A 233      -0.638   9.617 -12.008  0.00  0.00      A     
ATOM   3591  N   VAL A 234      -0.161  10.409  -9.976  0.00  0.00      A     
ATOM   3592  HN  VAL A 234      -0.338  10.318  -8.980  0.00  0.00      A     
ATOM   3593  CA  VAL A 234       0.932  11.339 -10.384  0.00  0.00      A     
ATOM   3594  HA  VAL A 234       0.760  11.668 -11.406  0.00  0.00      A     
ATOM   3595  CB  VAL A 234       0.971  12.603  -9.492  0.00  0.00      A     
ATOM   3596  HB  VAL A 234       1.185  12.310  -8.469  0.00  0.00      A     
ATOM   3597  CG1 VAL A 234       2.030  13.640  -9.879  0.00  0.00      A     
ATOM   3598 HG11 VAL A 234       1.926  14.531  -9.260  0.00  0.00      A     
ATOM   3599 HG12 VAL A 234       1.925  13.913 -10.925  0.00  0.00      A     
ATOM   3600 HG13 VAL A 234       3.025  13.235  -9.711  0.00  0.00      A     
ATOM   3601  CG2 VAL A 234      -0.366  13.350  -9.537  0.00  0.00      A     
ATOM   3602 HG21 VAL A 234      -0.514  13.803 -10.517  0.00  0.00      A     
ATOM   3603 HG22 VAL A 234      -0.366  14.123  -8.773  0.00  0.00      A     
ATOM   3604 HG23 VAL A 234      -1.196  12.676  -9.337  0.00  0.00      A     
ATOM   3605  C   VAL A 234       2.308  10.646 -10.362  0.00  0.00      A     
ATOM   3606  O   VAL A 234       3.255  11.120 -10.989  0.00  0.00      A     
ATOM   3607  N   ARG A 235       2.415   9.468  -9.725  0.00  0.00      A     
ATOM   3608  HN  ARG A 235       1.572   9.139  -9.265  0.00  0.00      A     
ATOM   3609  CA  ARG A 235       3.682   8.808  -9.338  0.00  0.00      A     
ATOM   3610  HA  ARG A 235       4.522   9.477  -9.546  0.00  0.00      A     
ATOM   3611  CB  ARG A 235       3.582   8.613  -7.818  0.00  0.00      A     
ATOM   3612  HB1 ARG A 235       2.866   7.819  -7.613  0.00  0.00      A     
ATOM   3613  HB2 ARG A 235       3.191   9.536  -7.382  0.00  0.00      A     
ATOM   3614  CG  ARG A 235       4.873   8.262  -7.080  0.00  0.00      A     
ATOM   3615  HG1 ARG A 235       5.601   9.060  -7.207  0.00  0.00      A     
ATOM   3616  HG2 ARG A 235       5.286   7.322  -7.448  0.00  0.00      A     
ATOM   3617  CD  ARG A 235       4.476   8.122  -5.605  0.00  0.00      A     
ATOM   3618  HD1 ARG A 235       3.834   7.243  -5.504  0.00  0.00      A     
ATOM   3619  HD2 ARG A 235       3.898   9.002  -5.309  0.00  0.00      A     
ATOM   3620  NE  ARG A 235       5.630   7.995  -4.705  0.00  0.00      A     
ATOM   3621  HE  ARG A 235       6.543   8.213  -5.076  0.00  0.00      A     
ATOM   3622  CZ  ARG A 235       5.547   7.816  -3.412  0.00  0.00      A     
ATOM   3623  NH1 ARG A 235       4.428   7.722  -2.793  0.00  0.00      A     
ATOM   3624 HH11 ARG A 235       4.352   7.704  -1.788  0.00  0.00      A     
ATOM   3625 HH12 ARG A 235       3.571   7.763  -3.336  0.00  0.00      A     
ATOM   3626  NH2 ARG A 235       6.603   7.728  -2.688  0.00  0.00      A     
ATOM   3627 HH21 ARG A 235       6.475   7.520  -1.720  0.00  0.00      A     
ATOM   3628 HH22 ARG A 235       7.497   7.736  -3.135  0.00  0.00      A     
ATOM   3629  C   ARG A 235       3.984   7.480 -10.051  0.00  0.00      A     
ATOM   3630  O   ARG A 235       5.111   7.278 -10.497  0.00  0.00      A     
ATOM   3631  N   ARG A 236       3.008   6.567 -10.168  0.00  0.00      A     
ATOM   3632  HN  ARG A 236       2.100   6.850  -9.820  0.00  0.00      A     
ATOM   3633  CA  ARG A 236       3.177   5.185 -10.708  0.00  0.00      A     
ATOM   3634  HA  ARG A 236       3.977   4.689 -10.158  0.00  0.00      A     
ATOM   3635  CB  ARG A 236       1.876   4.375 -10.514  0.00  0.00      A     
ATOM   3636  HB1 ARG A 236       2.054   3.348 -10.837  0.00  0.00      A     
ATOM   3637  HB2 ARG A 236       1.102   4.793 -11.160  0.00  0.00      A     
ATOM   3638  CG  ARG A 236       1.305   4.338  -9.084  0.00  0.00      A     
ATOM   3639  HG1 ARG A 236       0.396   3.737  -9.105  0.00  0.00      A     
ATOM   3640  HG2 ARG A 236       1.028   5.347  -8.783  0.00  0.00      A     
ATOM   3641  CD  ARG A 236       2.235   3.737  -8.021  0.00  0.00      A     
ATOM   3642  HD1 ARG A 236       3.181   4.280  -8.020  0.00  0.00      A     
ATOM   3643  HD2 ARG A 236       2.420   2.690  -8.269  0.00  0.00      A     
ATOM   3644  NE  ARG A 236       1.619   3.846  -6.686  0.00  0.00      A     
ATOM   3645  HE  ARG A 236       0.804   4.452  -6.591  0.00  0.00      A     
ATOM   3646  CZ  ARG A 236       1.927   3.226  -5.577  0.00  0.00      A     
ATOM   3647  NH1 ARG A 236       2.821   2.305  -5.524  0.00  0.00      A     
ATOM   3648 HH11 ARG A 236       2.976   1.811  -4.652  0.00  0.00      A     
ATOM   3649 HH12 ARG A 236       3.220   1.977  -6.370  0.00  0.00      A     
ATOM   3650  NH2 ARG A 236       1.350   3.539  -4.481  0.00  0.00      A     
ATOM   3651 HH21 ARG A 236       1.591   3.048  -3.629  0.00  0.00      A     
ATOM   3652 HH22 ARG A 236       0.661   4.286  -4.497  0.00  0.00      A     
ATOM   3653  C   ARG A 236       3.630   5.129 -12.183  0.00  0.00      A     
ATOM   3654  O   ARG A 236       4.658   4.529 -12.491  0.00  0.00      A     
ATOM   3655  N   ARG A 237       2.916   5.814 -13.083  0.00  0.00      A     
ATOM   3656  HN  ARG A 237       2.097   6.286 -12.714  0.00  0.00      A     
ATOM   3657  CA  ARG A 237       3.275   6.065 -14.501  0.00  0.00      A     
ATOM   3658  HA  ARG A 237       3.434   5.112 -15.005  0.00  0.00      A     
ATOM   3659  CB  ARG A 237       2.141   6.810 -15.230  0.00  0.00      A     
ATOM   3660  HB1 ARG A 237       2.466   7.015 -16.252  0.00  0.00      A     
ATOM   3661  HB2 ARG A 237       1.985   7.768 -14.742  0.00  0.00      A     
ATOM   3662  CG  ARG A 237       0.793   6.073 -15.299  0.00  0.00      A     
ATOM   3663  HG1 ARG A 237       0.448   5.814 -14.298  0.00  0.00      A     
ATOM   3664  HG2 ARG A 237       0.909   5.163 -15.888  0.00  0.00      A     
ATOM   3665  CD  ARG A 237      -0.240   6.994 -15.965  0.00  0.00      A     
ATOM   3666  HD1 ARG A 237       0.184   7.365 -16.901  0.00  0.00      A     
ATOM   3667  HD2 ARG A 237      -0.424   7.851 -15.312  0.00  0.00      A     
ATOM   3668  NE  ARG A 237      -1.514   6.309 -16.246  0.00  0.00      A     
ATOM   3669  HE  ARG A 237      -1.768   5.481 -15.719  0.00  0.00      A     
ATOM   3670  CZ  ARG A 237      -2.419   6.668 -17.121  0.00  0.00      A     
ATOM   3671  NH1 ARG A 237      -2.347   7.731 -17.829  0.00  0.00      A     
ATOM   3672 HH11 ARG A 237      -3.168   7.926 -18.411  0.00  0.00      A     
ATOM   3673 HH12 ARG A 237      -1.678   8.432 -17.600  0.00  0.00      A     
ATOM   3674  NH2 ARG A 237      -3.456   5.948 -17.304  0.00  0.00      A     
ATOM   3675 HH21 ARG A 237      -4.204   6.297 -17.909  0.00  0.00      A     
ATOM   3676 HH22 ARG A 237      -3.581   5.134 -16.730  0.00  0.00      A     
ATOM   3677  C   ARG A 237       4.581   6.854 -14.665  0.00  0.00      A     
ATOM   3678  O   ARG A 237       5.306   6.598 -15.620  0.00  0.00      A     
ATOM   3679  N   MET A 238       4.929   7.733 -13.724  0.00  0.00      A     
ATOM   3680  HN  MET A 238       4.201   8.033 -13.090  0.00  0.00      A     
ATOM   3681  CA  MET A 238       6.248   8.386 -13.624  0.00  0.00      A     
ATOM   3682  HA  MET A 238       6.495   8.800 -14.598  0.00  0.00      A     
ATOM   3683  CB  MET A 238       6.210   9.559 -12.624  0.00  0.00      A     
ATOM   3684  HB1 MET A 238       6.987   9.433 -11.869  0.00  0.00      A     
ATOM   3685  HB2 MET A 238       5.253   9.597 -12.107  0.00  0.00      A     
ATOM   3686  CG  MET A 238       6.447  10.893 -13.342  0.00  0.00      A     
ATOM   3687  HG1 MET A 238       7.452  10.874 -13.759  0.00  0.00      A     
ATOM   3688  HG2 MET A 238       6.402  11.698 -12.607  0.00  0.00      A     
ATOM   3689  SD  MET A 238       5.305  11.289 -14.698  0.00  0.00      A     
ATOM   3690  CE  MET A 238       6.173  12.731 -15.374  0.00  0.00      A     
ATOM   3691  HE1 MET A 238       6.290  13.488 -14.598  0.00  0.00      A     
ATOM   3692  HE2 MET A 238       5.599  13.150 -16.199  0.00  0.00      A     
ATOM   3693  HE3 MET A 238       7.158  12.430 -15.736  0.00  0.00      A     
ATOM   3694  C   MET A 238       7.386   7.405 -13.315  0.00  0.00      A     
ATOM   3695  O   MET A 238       8.407   7.445 -13.991  0.00  0.00      A     
ATOM   3696  N   MET A 239       7.197   6.439 -12.408  0.00  0.00      A     
ATOM   3697  HN  MET A 239       6.362   6.475 -11.832  0.00  0.00      A     
ATOM   3698  CA  MET A 239       8.145   5.315 -12.255  0.00  0.00      A     
ATOM   3699  HA  MET A 239       9.147   5.727 -12.125  0.00  0.00      A     
ATOM   3700  CB  MET A 239       7.828   4.472 -11.010  0.00  0.00      A     
ATOM   3701  HB1 MET A 239       8.583   3.691 -10.924  0.00  0.00      A     
ATOM   3702  HB2 MET A 239       6.862   3.985 -11.143  0.00  0.00      A     
ATOM   3703  CG  MET A 239       7.802   5.239  -9.678  0.00  0.00      A     
ATOM   3704  HG1 MET A 239       7.591   4.508  -8.897  0.00  0.00      A     
ATOM   3705  HG2 MET A 239       6.974   5.943  -9.683  0.00  0.00      A     
ATOM   3706  SD  MET A 239       9.311   6.123  -9.182  0.00  0.00      A     
ATOM   3707  CE  MET A 239       9.044   7.753  -9.936  0.00  0.00      A     
ATOM   3708  HE1 MET A 239       9.751   8.466  -9.513  0.00  0.00      A     
ATOM   3709  HE2 MET A 239       8.028   8.094  -9.737  0.00  0.00      A     
ATOM   3710  HE3 MET A 239       9.210   7.700 -11.012  0.00  0.00      A     
ATOM   3711  C   MET A 239       8.220   4.423 -13.515  0.00  0.00      A     
ATOM   3712  O   MET A 239       9.289   3.909 -13.843  0.00  0.00      A     
ATOM   3713  N   MET A 240       7.128   4.289 -14.286  0.00  0.00      A     
ATOM   3714  HN  MET A 240       6.251   4.651 -13.933  0.00  0.00      A     
ATOM   3715  CA  MET A 240       7.206   3.757 -15.660  0.00  0.00      A     
ATOM   3716  HA  MET A 240       7.768   2.822 -15.612  0.00  0.00      A     
ATOM   3717  CB  MET A 240       5.819   3.398 -16.232  0.00  0.00      A     
ATOM   3718  HB1 MET A 240       5.187   4.278 -16.275  0.00  0.00      A     
ATOM   3719  HB2 MET A 240       5.343   2.667 -15.578  0.00  0.00      A     
ATOM   3720  CG  MET A 240       5.914   2.816 -17.654  0.00  0.00      A     
ATOM   3721  HG1 MET A 240       6.509   1.902 -17.629  0.00  0.00      A     
ATOM   3722  HG2 MET A 240       6.436   3.535 -18.282  0.00  0.00      A     
ATOM   3723  SD  MET A 240       4.337   2.474 -18.487  0.00  0.00      A     
ATOM   3724  CE  MET A 240       3.852   0.929 -17.667  0.00  0.00      A     
ATOM   3725  HE1 MET A 240       2.899   0.585 -18.072  0.00  0.00      A     
ATOM   3726  HE2 MET A 240       3.743   1.093 -16.595  0.00  0.00      A     
ATOM   3727  HE3 MET A 240       4.607   0.162 -17.845  0.00  0.00      A     
ATOM   3728  C   MET A 240       8.007   4.667 -16.614  0.00  0.00      A     
ATOM   3729  O   MET A 240       8.786   4.124 -17.387  0.00  0.00      A     
ATOM   3730  N   GLN A 241       7.905   6.003 -16.563  0.00  0.00      A     
ATOM   3731  HN  GLN A 241       7.251   6.418 -15.911  0.00  0.00      A     
ATOM   3732  CA  GLN A 241       8.769   6.893 -17.372  0.00  0.00      A     
ATOM   3733  HA  GLN A 241       8.640   6.618 -18.417  0.00  0.00      A     
ATOM   3734  CB  GLN A 241       8.411   8.387 -17.233  0.00  0.00      A     
ATOM   3735  HB1 GLN A 241       9.053   8.942 -17.917  0.00  0.00      A     
ATOM   3736  HB2 GLN A 241       8.658   8.727 -16.228  0.00  0.00      A     
ATOM   3737  CG  GLN A 241       6.962   8.803 -17.531  0.00  0.00      A     
ATOM   3738  HG1 GLN A 241       6.943   9.878 -17.703  0.00  0.00      A     
ATOM   3739  HG2 GLN A 241       6.347   8.618 -16.660  0.00  0.00      A     
ATOM   3740  CD  GLN A 241       6.321   8.107 -18.721  0.00  0.00      A     
ATOM   3741  OE1 GLN A 241       6.531   8.415 -19.878  0.00  0.00      A     
ATOM   3742  NE2 GLN A 241       5.471   7.138 -18.499  0.00  0.00      A     
ATOM   3743 HE21 GLN A 241       5.033   6.764 -19.322  0.00  0.00      A     
ATOM   3744 HE22 GLN A 241       5.264   6.870 -17.547  0.00  0.00      A     
ATOM   3745  C   GLN A 241      10.261   6.691 -17.047  0.00  0.00      A     
ATOM   3746  O   GLN A 241      11.075   6.530 -17.954  0.00  0.00      A     
ATOM   3747  N   SER A 242      10.600   6.565 -15.759  0.00  0.00      A     
ATOM   3748  HN  SER A 242       9.909   6.821 -15.058  0.00  0.00      A     
ATOM   3749  CA  SER A 242      11.931   6.150 -15.278  0.00  0.00      A     
ATOM   3750  HA  SER A 242      12.658   6.898 -15.595  0.00  0.00      A     
ATOM   3751  CB  SER A 242      11.965   6.089 -13.743  0.00  0.00      A     
ATOM   3752  HB1 SER A 242      13.000   5.976 -13.422  0.00  0.00      A     
ATOM   3753  HB2 SER A 242      11.397   5.229 -13.391  0.00  0.00      A     
ATOM   3754  OG  SER A 242      11.406   7.268 -13.192  0.00  0.00      A     
ATOM   3755  HG1 SER A 242      11.648   7.379 -12.259  0.00  0.00      A     
ATOM   3756  C   SER A 242      12.383   4.794 -15.845  0.00  0.00      A     
ATOM   3757  O   SER A 242      13.536   4.644 -16.248  0.00  0.00      A     
ATOM   3758  N   GLY A 243      11.475   3.813 -15.934  0.00  0.00      A     
ATOM   3759  HN  GLY A 243      10.562   4.001 -15.535  0.00  0.00      A     
ATOM   3760  CA  GLY A 243      11.718   2.477 -16.513  0.00  0.00      A     
ATOM   3761  HA1 GLY A 243      10.928   1.810 -16.173  0.00  0.00      A     
ATOM   3762  HA2 GLY A 243      12.667   2.091 -16.141  0.00  0.00      A     
ATOM   3763  C   GLY A 243      11.742   2.397 -18.052  0.00  0.00      A     
ATOM   3764  O   GLY A 243      12.348   1.473 -18.601  0.00  0.00      A     
ATOM   3765  N   ARG A 244      11.135   3.367 -18.747  0.00  0.00      A     
ATOM   3766  HN  ARG A 244      10.625   4.047 -18.191  0.00  0.00      A     
ATOM   3767  CA  ARG A 244      11.148   3.585 -20.215  0.00  0.00      A     
ATOM   3768  HA  ARG A 244      11.068   2.623 -20.724  0.00  0.00      A     
ATOM   3769  CB  ARG A 244       9.892   4.419 -20.576  0.00  0.00      A     
ATOM   3770  HB1 ARG A 244       9.985   4.866 -21.563  0.00  0.00      A     
ATOM   3771  HB2 ARG A 244       9.764   5.230 -19.860  0.00  0.00      A     
ATOM   3772  CG  ARG A 244       8.636   3.533 -20.592  0.00  0.00      A     
ATOM   3773  HG1 ARG A 244       8.463   3.100 -19.610  0.00  0.00      A     
ATOM   3774  HG2 ARG A 244       8.805   2.705 -21.280  0.00  0.00      A     
ATOM   3775  CD  ARG A 244       7.382   4.308 -21.031  0.00  0.00      A     
ATOM   3776  HD1 ARG A 244       7.570   4.809 -21.984  0.00  0.00      A     
ATOM   3777  HD2 ARG A 244       7.170   5.082 -20.291  0.00  0.00      A     
ATOM   3778  NE  ARG A 244       6.215   3.410 -21.161  0.00  0.00      A     
ATOM   3779  HE  ARG A 244       5.521   3.435 -20.440  0.00  0.00      A     
ATOM   3780  CZ  ARG A 244       5.999   2.522 -22.103  0.00  0.00      A     
ATOM   3781  NH1 ARG A 244       6.763   2.341 -23.114  0.00  0.00      A     
ATOM   3782 HH11 ARG A 244       6.526   1.711 -23.863  0.00  0.00      A     
ATOM   3783 HH12 ARG A 244       7.578   2.946 -23.232  0.00  0.00      A     
ATOM   3784  NH2 ARG A 244       4.989   1.736 -22.017  0.00  0.00      A     
ATOM   3785 HH21 ARG A 244       4.978   0.930 -22.625  0.00  0.00      A     
ATOM   3786 HH22 ARG A 244       4.387   1.780 -21.224  0.00  0.00      A     
ATOM   3787  C   ARG A 244      12.488   4.169 -20.719  0.00  0.00      A     
ATOM   3788  O   ARG A 244      13.541   3.876 -20.149  0.00  0.00      A     
ATOM   3789  N   LYS A 245      12.478   4.921 -21.825  0.00  0.00      A     
ATOM   3790  HN  LYS A 245      11.570   5.083 -22.238  0.00  0.00      A     
ATOM   3791  CA  LYS A 245      13.649   5.532 -22.499  0.00  0.00      A     
ATOM   3792  HA  LYS A 245      14.511   5.534 -21.829  0.00  0.00      A     
ATOM   3793  CB  LYS A 245      13.996   4.743 -23.780  0.00  0.00      A     
ATOM   3794  HB1 LYS A 245      14.925   5.143 -24.179  0.00  0.00      A     
ATOM   3795  HB2 LYS A 245      13.229   4.939 -24.527  0.00  0.00      A     
ATOM   3796  CG  LYS A 245      14.146   3.217 -23.671  0.00  0.00      A     
ATOM   3797  HG1 LYS A 245      14.008   2.804 -24.669  0.00  0.00      A     
ATOM   3798  HG2 LYS A 245      13.373   2.788 -23.033  0.00  0.00      A     
ATOM   3799  CD  LYS A 245      15.533   2.802 -23.174  0.00  0.00      A     
ATOM   3800  HD1 LYS A 245      15.685   3.160 -22.155  0.00  0.00      A     
ATOM   3801  HD2 LYS A 245      16.288   3.245 -23.828  0.00  0.00      A     
ATOM   3802  CE  LYS A 245      15.652   1.276 -23.226  0.00  0.00      A     
ATOM   3803  HE1 LYS A 245      15.200   0.921 -24.157  0.00  0.00      A     
ATOM   3804  HE2 LYS A 245      15.081   0.835 -22.403  0.00  0.00      A     
ATOM   3805  NZ  LYS A 245      17.067   0.839 -23.173  0.00  0.00      A     
ATOM   3806  HZ1 LYS A 245      17.143  -0.178 -23.152  0.00  0.00      A     
ATOM   3807  HZ2 LYS A 245      17.549   1.219 -22.368  0.00  0.00      A     
ATOM   3808  HZ3 LYS A 245      17.583   1.142 -23.995  0.00  0.00      A     
ATOM   3809  C   LYS A 245      13.364   6.989 -22.893  0.00  0.00      A     
ATOM   3810  O   LYS A 245      12.215   7.336 -23.158  0.00  0.00      A     
ATOM   3811  N   GLY A 246      14.404   7.813 -23.031  0.00  0.00      A     
ATOM   3812  HN  GLY A 246      15.328   7.448 -22.831  0.00  0.00      A     
ATOM   3813  CA  GLY A 246      14.310   9.223 -23.465  0.00  0.00      A     
ATOM   3814  HA1 GLY A 246      15.317   9.630 -23.560  0.00  0.00      A     
ATOM   3815  HA2 GLY A 246      13.784   9.799 -22.702  0.00  0.00      A     
ATOM   3816  C   GLY A 246      13.592   9.458 -24.805  0.00  0.00      A     
ATOM   3817  O   GLY A 246      13.077  10.544 -25.047  0.00  0.00      A     
ATOM   3818  N   THR A 247      13.492   8.428 -25.649  0.00  0.00      A     
ATOM   3819  HN  THR A 247      14.011   7.595 -25.408  0.00  0.00      A     
ATOM   3820  CA  THR A 247      12.774   8.429 -26.950  0.00  0.00      A     
ATOM   3821  HA  THR A 247      12.302   9.400 -27.096  0.00  0.00      A     
ATOM   3822  CB  THR A 247      13.732   8.220 -28.130  0.00  0.00      A     
ATOM   3823  HB  THR A 247      13.212   8.480 -29.047  0.00  0.00      A     
ATOM   3824  CG2 THR A 247      14.982   9.082 -28.038  0.00  0.00      A     
ATOM   3825 HG21 THR A 247      15.556   8.976 -28.955  0.00  0.00      A     
ATOM   3826 HG22 THR A 247      15.599   8.781 -27.196  0.00  0.00      A     
ATOM   3827 HG23 THR A 247      14.694  10.123 -27.906  0.00  0.00      A     
ATOM   3828  OG1 THR A 247      14.133   6.870 -28.189  0.00  0.00      A     
ATOM   3829  HG1 THR A 247      13.314   6.400 -28.419  0.00  0.00      A     
ATOM   3830  C   THR A 247      11.631   7.403 -27.004  0.00  0.00      A     
ATOM   3831  O   THR A 247      11.353   6.801 -28.040  0.00  0.00      A     
ATOM   3832  N   ASP A 248      11.018   7.153 -25.847  0.00  0.00      A     
ATOM   3833  HN  ASP A 248      11.379   7.647 -25.042  0.00  0.00      A     
ATOM   3834  CA  ASP A 248       9.882   6.243 -25.633  0.00  0.00      A     
ATOM   3835  HA  ASP A 248       9.364   6.073 -26.579  0.00  0.00      A     
ATOM   3836  CB  ASP A 248      10.450   4.907 -25.136  0.00  0.00      A     
ATOM   3837  HB1 ASP A 248      11.028   5.095 -24.233  0.00  0.00      A     
ATOM   3838  HB2 ASP A 248      11.122   4.502 -25.893  0.00  0.00      A     
ATOM   3839  CG  ASP A 248       9.388   3.864 -24.800  0.00  0.00      A     
ATOM   3840  OD1 ASP A 248       9.056   3.737 -23.608  0.00  0.00      A     
ATOM   3841  OD2 ASP A 248       8.951   3.112 -25.704  0.00  0.00      A     
ATOM   3842  C   ASP A 248       8.843   6.810 -24.640  0.00  0.00      A     
ATOM   3843  O   ASP A 248       7.648   6.586 -24.828  0.00  0.00      A     
ATOM   3844  N   ILE A 249       9.270   7.594 -23.640  0.00  0.00      A     
ATOM   3845  HN  ILE A 249      10.269   7.710 -23.530  0.00  0.00      A     
ATOM   3846  CA  ILE A 249       8.395   8.300 -22.679  0.00  0.00      A     
ATOM   3847  HA  ILE A 249       7.907   7.535 -22.075  0.00  0.00      A     
ATOM   3848  CB  ILE A 249       9.209   9.199 -21.717  0.00  0.00      A     
ATOM   3849  HB  ILE A 249       8.499   9.790 -21.135  0.00  0.00      A     
ATOM   3850  CG2 ILE A 249       9.967   8.313 -20.716  0.00  0.00      A     
ATOM   3851 HG21 ILE A 249      10.748   7.745 -21.212  0.00  0.00      A     
ATOM   3852 HG22 ILE A 249       9.270   7.621 -20.251  0.00  0.00      A     
ATOM   3853 HG23 ILE A 249      10.415   8.924 -19.934  0.00  0.00      A     
ATOM   3854  CG1 ILE A 249      10.138  10.192 -22.455  0.00  0.00      A     
ATOM   3855 HG11 ILE A 249       9.550  10.760 -23.175  0.00  0.00      A     
ATOM   3856 HG12 ILE A 249      10.906   9.650 -23.005  0.00  0.00      A     
ATOM   3857  CD  ILE A 249      10.828  11.203 -21.530  0.00  0.00      A     
ATOM   3858  HD1 ILE A 249      11.370  11.930 -22.135  0.00  0.00      A     
ATOM   3859  HD2 ILE A 249      11.538  10.698 -20.876  0.00  0.00      A     
ATOM   3860  HD3 ILE A 249      10.083  11.726 -20.929  0.00  0.00      A     
ATOM   3861  C   ILE A 249       7.253   9.118 -23.311  0.00  0.00      A     
ATOM   3862  O   ILE A 249       7.408   9.774 -24.343  0.00  0.00      A     
ATOM   3863  N   MET A 250       6.113   9.137 -22.618  0.00  0.00      A     
ATOM   3864  HN  MET A 250       6.097   8.589 -21.764  0.00  0.00      A     
ATOM   3865  CA  MET A 250       4.876   9.836 -23.011  0.00  0.00      A     
ATOM   3866  HA  MET A 250       5.111  10.463 -23.872  0.00  0.00      A     
ATOM   3867  CB  MET A 250       3.825   8.819 -23.498  0.00  0.00      A     
ATOM   3868  HB1 MET A 250       4.293   8.144 -24.215  0.00  0.00      A     
ATOM   3869  HB2 MET A 250       3.048   9.371 -24.029  0.00  0.00      A     
ATOM   3870  CG  MET A 250       3.132   7.968 -22.425  0.00  0.00      A     
ATOM   3871  HG1 MET A 250       2.335   7.416 -22.925  0.00  0.00      A     
ATOM   3872  HG2 MET A 250       2.659   8.635 -21.709  0.00  0.00      A     
ATOM   3873  SD  MET A 250       4.152   6.756 -21.529  0.00  0.00      A     
ATOM   3874  CE  MET A 250       2.849   5.835 -20.670  0.00  0.00      A     
ATOM   3875  HE1 MET A 250       3.292   5.019 -20.099  0.00  0.00      A     
ATOM   3876  HE2 MET A 250       2.152   5.424 -21.401  0.00  0.00      A     
ATOM   3877  HE3 MET A 250       2.314   6.499 -19.991  0.00  0.00      A     
ATOM   3878  C   MET A 250       4.340  10.820 -21.950  0.00  0.00      A     
ATOM   3879  O   MET A 250       3.362  11.529 -22.198  0.00  0.00      A     
ATOM   3880  N   TYR A 251       5.031  10.940 -20.811  0.00  0.00      A     
ATOM   3881  HN  TYR A 251       5.822  10.320 -20.681  0.00  0.00      A     
ATOM   3882  CA  TYR A 251       4.840  11.987 -19.793  0.00  0.00      A     
ATOM   3883  HA  TYR A 251       4.216  12.770 -20.212  0.00  0.00      A     
ATOM   3884  CB  TYR A 251       4.113  11.414 -18.568  0.00  0.00      A     
ATOM   3885  HB1 TYR A 251       4.093  12.175 -17.787  0.00  0.00      A     
ATOM   3886  HB2 TYR A 251       4.670  10.562 -18.180  0.00  0.00      A     
ATOM   3887  CG  TYR A 251       2.686  10.991 -18.850  0.00  0.00      A     
ATOM   3888  CD1 TYR A 251       2.403   9.672 -19.257  0.00  0.00      A     
ATOM   3889  HD1 TYR A 251       3.212   8.960 -19.349  0.00  0.00      A     
ATOM   3890  CE1 TYR A 251       1.082   9.300 -19.587  0.00  0.00      A     
ATOM   3891  HE1 TYR A 251       0.862   8.304 -19.934  0.00  0.00      A     
ATOM   3892  CZ  TYR A 251       0.043  10.248 -19.495  0.00  0.00      A     
ATOM   3893  OH  TYR A 251      -1.225   9.911 -19.844  0.00  0.00      A     
ATOM   3894  HH  TYR A 251      -1.299   9.001 -20.144  0.00  0.00      A     
ATOM   3895  CE2 TYR A 251       0.323  11.551 -19.039  0.00  0.00      A     
ATOM   3896  HE2 TYR A 251      -0.483  12.259 -18.955  0.00  0.00      A     
ATOM   3897  CD2 TYR A 251       1.644  11.929 -18.730  0.00  0.00      A     
ATOM   3898  HD2 TYR A 251       1.863  12.947 -18.427  0.00  0.00      A     
ATOM   3899  C   TYR A 251       6.183  12.629 -19.396  0.00  0.00      A     
ATOM   3900  O   TYR A 251       7.195  11.936 -19.310  0.00  0.00      A     
ATOM   3901  N   THR A 252       6.205  13.951 -19.186  0.00  0.00      A     
ATOM   3902  HN  THR A 252       5.328  14.443 -19.347  0.00  0.00      A     
ATOM   3903  CA  THR A 252       7.461  14.757 -19.233  0.00  0.00      A     
ATOM   3904  HA  THR A 252       8.317  14.085 -19.189  0.00  0.00      A     
ATOM   3905  CB  THR A 252       7.582  15.544 -20.552  0.00  0.00      A     
ATOM   3906  HB  THR A 252       8.528  16.086 -20.568  0.00  0.00      A     
ATOM   3907  CG2 THR A 252       7.529  14.652 -21.790  0.00  0.00      A     
ATOM   3908 HG21 THR A 252       7.729  15.255 -22.676  0.00  0.00      A     
ATOM   3909 HG22 THR A 252       6.547  14.189 -21.888  0.00  0.00      A     
ATOM   3910 HG23 THR A 252       8.290  13.875 -21.714  0.00  0.00      A     
ATOM   3911  OG1 THR A 252       6.520  16.464 -20.676  0.00  0.00      A     
ATOM   3912  HG1 THR A 252       6.790  17.288 -20.212  0.00  0.00      A     
ATOM   3913  C   THR A 252       7.684  15.762 -18.098  0.00  0.00      A     
ATOM   3914  O   THR A 252       8.755  16.366 -18.033  0.00  0.00      A     
ATOM   3915  N   GLY A 253       6.723  15.974 -17.195  0.00  0.00      A     
ATOM   3916  HN  GLY A 253       5.862  15.455 -17.277  0.00  0.00      A     
ATOM   3917  CA  GLY A 253       6.849  16.974 -16.119  0.00  0.00      A     
ATOM   3918  HA1 GLY A 253       7.055  17.949 -16.562  0.00  0.00      A     
ATOM   3919  HA2 GLY A 253       7.703  16.712 -15.496  0.00  0.00      A     
ATOM   3920  C   GLY A 253       5.640  17.134 -15.189  0.00  0.00      A     
ATOM   3921  O   GLY A 253       4.650  16.408 -15.297  0.00  0.00      A     
ATOM   3922  N   THR A 254       5.713  18.089 -14.257  0.00  0.00      A     
ATOM   3923  HN  THR A 254       6.582  18.619 -14.196  0.00  0.00      A     
ATOM   3924  CA  THR A 254       4.710  18.256 -13.179  0.00  0.00      A     
ATOM   3925  HA  THR A 254       4.614  17.295 -12.673  0.00  0.00      A     
ATOM   3926  CB  THR A 254       5.138  19.267 -12.111  0.00  0.00      A     
ATOM   3927  HB  THR A 254       5.227  20.267 -12.538  0.00  0.00      A     
ATOM   3928  CG2 THR A 254       4.173  19.272 -10.927  0.00  0.00      A     
ATOM   3929 HG21 THR A 254       3.204  19.662 -11.226  0.00  0.00      A     
ATOM   3930 HG22 THR A 254       4.575  19.900 -10.133  0.00  0.00      A     
ATOM   3931 HG23 THR A 254       4.036  18.258 -10.553  0.00  0.00      A     
ATOM   3932  OG1 THR A 254       6.369  18.861 -11.575  0.00  0.00      A     
ATOM   3933  HG1 THR A 254       6.964  19.637 -11.580  0.00  0.00      A     
ATOM   3934  C   THR A 254       3.315  18.615 -13.681  0.00  0.00      A     
ATOM   3935  O   THR A 254       2.393  17.846 -13.429  0.00  0.00      A     
ATOM   3936  N   LEU A 255       3.116  19.705 -14.436  0.00  0.00      A     
ATOM   3937  HN  LEU A 255       3.873  20.368 -14.571  0.00  0.00      A     
ATOM   3938  CA  LEU A 255       1.807  19.974 -15.068  0.00  0.00      A     
ATOM   3939  HA  LEU A 255       1.045  19.924 -14.289  0.00  0.00      A     
ATOM   3940  CB  LEU A 255       1.783  21.396 -15.657  0.00  0.00      A     
ATOM   3941  HB1 LEU A 255       2.600  21.493 -16.372  0.00  0.00      A     
ATOM   3942  HB2 LEU A 255       1.946  22.107 -14.847  0.00  0.00      A     
ATOM   3943  CG  LEU A 255       0.474  21.773 -16.375  0.00  0.00      A     
ATOM   3944  HG  LEU A 255       0.357  21.148 -17.257  0.00  0.00      A     
ATOM   3945  CD1 LEU A 255      -0.766  21.644 -15.497  0.00  0.00      A     
ATOM   3946 HD11 LEU A 255      -1.642  21.995 -16.041  0.00  0.00      A     
ATOM   3947 HD12 LEU A 255      -0.637  22.243 -14.601  0.00  0.00      A     
ATOM   3948 HD13 LEU A 255      -0.936  20.608 -15.219  0.00  0.00      A     
ATOM   3949  CD2 LEU A 255       0.527  23.220 -16.834  0.00  0.00      A     
ATOM   3950 HD21 LEU A 255       1.378  23.373 -17.492  0.00  0.00      A     
ATOM   3951 HD22 LEU A 255       0.615  23.883 -15.973  0.00  0.00      A     
ATOM   3952 HD23 LEU A 255      -0.385  23.454 -17.381  0.00  0.00      A     
ATOM   3953  C   LEU A 255       1.429  18.915 -16.121  0.00  0.00      A     
ATOM   3954  O   LEU A 255       0.256  18.589 -16.280  0.00  0.00      A     
ATOM   3955  N   ASP A 256       2.408  18.316 -16.797  0.00  0.00      A     
ATOM   3956  HN  ASP A 256       3.356  18.595 -16.596  0.00  0.00      A     
ATOM   3957  CA  ASP A 256       2.190  17.212 -17.742  0.00  0.00      A     
ATOM   3958  HA  ASP A 256       1.520  17.569 -18.526  0.00  0.00      A     
ATOM   3959  CB  ASP A 256       3.537  16.860 -18.380  0.00  0.00      A     
ATOM   3960  HB1 ASP A 256       4.072  16.167 -17.735  0.00  0.00      A     
ATOM   3961  HB2 ASP A 256       4.145  17.760 -18.496  0.00  0.00      A     
ATOM   3962  CG  ASP A 256       3.360  16.229 -19.749  0.00  0.00      A     
ATOM   3963  OD1 ASP A 256       2.967  16.941 -20.703  0.00  0.00      A     
ATOM   3964  OD2 ASP A 256       3.641  15.021 -19.886  0.00  0.00      A     
ATOM   3965  C   ASP A 256       1.506  15.980 -17.104  0.00  0.00      A     
ATOM   3966  O   ASP A 256       0.726  15.286 -17.759  0.00  0.00      A     
ATOM   3967  N   CYS A 257       1.690  15.765 -15.795  0.00  0.00      A     
ATOM   3968  HN  CYS A 257       2.372  16.340 -15.312  0.00  0.00      A     
ATOM   3969  CA  CYS A 257       0.916  14.797 -15.009  0.00  0.00      A     
ATOM   3970  HA  CYS A 257       1.016  13.818 -15.479  0.00  0.00      A     
ATOM   3971  CB  CYS A 257       1.487  14.707 -13.588  0.00  0.00      A     
ATOM   3972  HB1 CYS A 257       0.852  14.058 -12.984  0.00  0.00      A     
ATOM   3973  HB2 CYS A 257       1.492  15.688 -13.116  0.00  0.00      A     
ATOM   3974  SG  CYS A 257       3.166  14.023 -13.625  0.00  0.00      A     
ATOM   3975  HG1 CYS A 257       3.753  15.011 -14.325  0.00  0.00      A     
ATOM   3976  C   CYS A 257      -0.597  15.090 -14.950  0.00  0.00      A     
ATOM   3977  O   CYS A 257      -1.380  14.147 -14.859  0.00  0.00      A     
ATOM   3978  N   TRP A 258      -1.041  16.340 -15.110  0.00  0.00      A     
ATOM   3979  HN  TRP A 258      -0.347  17.067 -15.246  0.00  0.00      A     
ATOM   3980  CA  TRP A 258      -2.451  16.756 -14.950  0.00  0.00      A     
ATOM   3981  HA  TRP A 258      -3.046  15.918 -14.589  0.00  0.00      A     
ATOM   3982  CB  TRP A 258      -2.500  17.850 -13.873  0.00  0.00      A     
ATOM   3983  HB1 TRP A 258      -3.537  18.133 -13.713  0.00  0.00      A     
ATOM   3984  HB2 TRP A 258      -1.984  18.732 -14.255  0.00  0.00      A     
ATOM   3985  CG  TRP A 258      -1.905  17.510 -12.538  0.00  0.00      A     
ATOM   3986  CD1 TRP A 258      -0.608  17.686 -12.206  0.00  0.00      A     
ATOM   3987  HD1 TRP A 258       0.139  18.094 -12.875  0.00  0.00      A     
ATOM   3988  NE1 TRP A 258      -0.392  17.281 -10.903  0.00  0.00      A     
ATOM   3989  HE1 TRP A 258       0.515  17.285 -10.456  0.00  0.00      A     
ATOM   3990  CE2 TRP A 258      -1.561  16.848 -10.316  0.00  0.00      A     
ATOM   3991  CZ2 TRP A 258      -1.859  16.374  -9.033  0.00  0.00      A     
ATOM   3992  HZ2 TRP A 258      -1.087  16.314  -8.282  0.00  0.00      A     
ATOM   3993  CH2 TRP A 258      -3.174  15.976  -8.737  0.00  0.00      A     
ATOM   3994  HH2 TRP A 258      -3.426  15.598  -7.754  0.00  0.00      A     
ATOM   3995  CZ3 TRP A 258      -4.173  16.085  -9.719  0.00  0.00      A     
ATOM   3996  HZ3 TRP A 258      -5.186  15.793  -9.476  0.00  0.00      A     
ATOM   3997  CE3 TRP A 258      -3.867  16.589 -10.999  0.00  0.00      A     
ATOM   3998  HE3 TRP A 258      -4.649  16.693 -11.733  0.00  0.00      A     
ATOM   3999  CD2 TRP A 258      -2.550  16.973 -11.339  0.00  0.00      A     
ATOM   4000  C   TRP A 258      -3.131  17.250 -16.248  0.00  0.00      A     
ATOM   4001  O   TRP A 258      -4.352  17.126 -16.403  0.00  0.00      A     
ATOM   4002  N   ARG A 259      -2.345  17.776 -17.197  0.00  0.00      A     
ATOM   4003  HN  ARG A 259      -1.370  17.887 -16.934  0.00  0.00      A     
ATOM   4004  CA  ARG A 259      -2.751  18.379 -18.491  0.00  0.00      A     
ATOM   4005  HA  ARG A 259      -3.588  19.055 -18.320  0.00  0.00      A     
ATOM   4006  CB  ARG A 259      -1.563  19.248 -18.946  0.00  0.00      A     
ATOM   4007  HB1 ARG A 259      -0.678  18.615 -19.025  0.00  0.00      A     
ATOM   4008  HB2 ARG A 259      -1.385  19.979 -18.157  0.00  0.00      A     
ATOM   4009  CG  ARG A 259      -1.743  20.018 -20.265  0.00  0.00      A     
ATOM   4010  HG1 ARG A 259      -2.754  20.426 -20.305  0.00  0.00      A     
ATOM   4011  HG2 ARG A 259      -1.626  19.331 -21.103  0.00  0.00      A     
ATOM   4012  CD  ARG A 259      -0.757  21.194 -20.424  0.00  0.00      A     
ATOM   4013  HD1 ARG A 259      -1.095  21.995 -19.762  0.00  0.00      A     
ATOM   4014  HD2 ARG A 259      -0.825  21.579 -21.441  0.00  0.00      A     
ATOM   4015  NE  ARG A 259       0.658  20.897 -20.092  0.00  0.00      A     
ATOM   4016  HE  ARG A 259       1.144  21.579 -19.531  0.00  0.00      A     
ATOM   4017  CZ  ARG A 259       1.404  19.871 -20.417  0.00  0.00      A     
ATOM   4018  NH1 ARG A 259       1.086  18.951 -21.245  0.00  0.00      A     
ATOM   4019 HH11 ARG A 259       1.746  18.191 -21.366  0.00  0.00      A     
ATOM   4020 HH12 ARG A 259       0.429  19.202 -21.973  0.00  0.00      A     
ATOM   4021  NH2 ARG A 259       2.568  19.743 -19.906  0.00  0.00      A     
ATOM   4022 HH21 ARG A 259       3.153  19.017 -20.301  0.00  0.00      A     
ATOM   4023 HH22 ARG A 259       2.949  20.519 -19.387  0.00  0.00      A     
ATOM   4024  C   ARG A 259      -3.248  17.403 -19.579  0.00  0.00      A     
ATOM   4025  O   ARG A 259      -3.837  17.849 -20.560  0.00  0.00      A     
ATOM   4026  N   LYS A 260      -3.077  16.085 -19.409  0.00  0.00      A     
ATOM   4027  HN  LYS A 260      -2.596  15.804 -18.563  0.00  0.00      A     
ATOM   4028  CA  LYS A 260      -3.399  15.027 -20.404  0.00  0.00      A     
ATOM   4029  HA  LYS A 260      -3.822  15.460 -21.311  0.00  0.00      A     
ATOM   4030  CB  LYS A 260      -2.129  14.264 -20.805  0.00  0.00      A     
ATOM   4031  HB1 LYS A 260      -2.416  13.504 -21.531  0.00  0.00      A     
ATOM   4032  HB2 LYS A 260      -1.740  13.748 -19.934  0.00  0.00      A     
ATOM   4033  CG  LYS A 260      -1.000  15.089 -21.428  0.00  0.00      A     
ATOM   4034  HG1 LYS A 260      -0.846  16.020 -20.881  0.00  0.00      A     
ATOM   4035  HG2 LYS A 260      -1.270  15.319 -22.459  0.00  0.00      A     
ATOM   4036  CD  LYS A 260       0.298  14.271 -21.385  0.00  0.00      A     
ATOM   4037  HD1 LYS A 260       0.105  13.233 -21.660  0.00  0.00      A     
ATOM   4038  HD2 LYS A 260       0.714  14.304 -20.377  0.00  0.00      A     
ATOM   4039  CE  LYS A 260       1.289  14.863 -22.373  0.00  0.00      A     
ATOM   4040  HE1 LYS A 260       1.395  15.932 -22.163  0.00  0.00      A     
ATOM   4041  HE2 LYS A 260       0.876  14.760 -23.381  0.00  0.00      A     
ATOM   4042  NZ  LYS A 260       2.615  14.212 -22.290  0.00  0.00      A     
ATOM   4043  HZ1 LYS A 260       3.230  14.593 -23.000  0.00  0.00      A     
ATOM   4044  HZ2 LYS A 260       2.569  13.201 -22.392  0.00  0.00      A     
ATOM   4045  HZ3 LYS A 260       3.035  14.416 -21.383  0.00  0.00      A     
ATOM   4046  C   LYS A 260      -4.426  13.999 -19.926  0.00  0.00      A     
ATOM   4047  O   LYS A 260      -5.430  13.791 -20.598  0.00  0.00      A     
ATOM   4048  N   ILE A 261      -4.218  13.382 -18.762  0.00  0.00      A     
ATOM   4049  HN  ILE A 261      -3.364  13.616 -18.268  0.00  0.00      A     
ATOM   4050  CA  ILE A 261      -5.078  12.295 -18.240  0.00  0.00      A     
ATOM   4051  HA  ILE A 261      -5.122  11.500 -18.984  0.00  0.00      A     
ATOM   4052  CB  ILE A 261      -4.482  11.657 -16.966  0.00  0.00      A     
ATOM   4053  HB  ILE A 261      -4.427  12.410 -16.179  0.00  0.00      A     
ATOM   4054  CG2 ILE A 261      -5.368  10.490 -16.499  0.00  0.00      A     
ATOM   4055 HG21 ILE A 261      -5.364   9.693 -17.242  0.00  0.00      A     
ATOM   4056 HG22 ILE A 261      -6.395  10.816 -16.337  0.00  0.00      A     
ATOM   4057 HG23 ILE A 261      -4.996  10.094 -15.556  0.00  0.00      A     
ATOM   4058  CG1 ILE A 261      -3.064  11.113 -17.257  0.00  0.00      A     
ATOM   4059 HG11 ILE A 261      -2.451  11.894 -17.696  0.00  0.00      A     
ATOM   4060 HG12 ILE A 261      -3.141  10.311 -17.989  0.00  0.00      A     
ATOM   4061  CD  ILE A 261      -2.308  10.604 -16.027  0.00  0.00      A     
ATOM   4062  HD1 ILE A 261      -2.787   9.715 -15.616  0.00  0.00      A     
ATOM   4063  HD2 ILE A 261      -2.271  11.387 -15.272  0.00  0.00      A     
ATOM   4064  HD3 ILE A 261      -1.293  10.345 -16.318  0.00  0.00      A     
ATOM   4065  C   ILE A 261      -6.523  12.781 -18.043  0.00  0.00      A     
ATOM   4066  O   ILE A 261      -7.451  12.221 -18.617  0.00  0.00      A     
ATOM   4067  N   ALA A 262      -6.724  13.925 -17.386  0.00  0.00      A     
ATOM   4068  HN  ALA A 262      -5.958  14.321 -16.864  0.00  0.00      A     
ATOM   4069  CA  ALA A 262      -8.040  14.569 -17.307  0.00  0.00      A     
ATOM   4070  HA  ALA A 262      -8.731  13.876 -16.826  0.00  0.00      A     
ATOM   4071  CB  ALA A 262      -7.900  15.790 -16.395  0.00  0.00      A     
ATOM   4072  HB1 ALA A 262      -7.587  15.465 -15.403  0.00  0.00      A     
ATOM   4073  HB2 ALA A 262      -8.862  16.291 -16.299  0.00  0.00      A     
ATOM   4074  HB3 ALA A 262      -7.167  16.487 -16.801  0.00  0.00      A     
ATOM   4075  C   ALA A 262      -8.648  14.936 -18.687  0.00  0.00      A     
ATOM   4076  O   ALA A 262      -9.863  14.845 -18.875  0.00  0.00      A     
ATOM   4077  N   ARG A 263      -7.800  15.290 -19.668  0.00  0.00      A     
ATOM   4078  HN  ARG A 263      -6.817  15.220 -19.452  0.00  0.00      A     
ATOM   4079  CA  ARG A 263      -8.161  15.696 -21.048  0.00  0.00      A     
ATOM   4080  HA  ARG A 263      -8.971  16.419 -20.980  0.00  0.00      A     
ATOM   4081  CB  ARG A 263      -6.951  16.377 -21.734  0.00  0.00      A     
ATOM   4082  HB1 ARG A 263      -6.762  15.904 -22.699  0.00  0.00      A     
ATOM   4083  HB2 ARG A 263      -6.053  16.237 -21.134  0.00  0.00      A     
ATOM   4084  CG  ARG A 263      -7.123  17.884 -21.977  0.00  0.00      A     
ATOM   4085  HG1 ARG A 263      -8.001  18.056 -22.600  0.00  0.00      A     
ATOM   4086  HG2 ARG A 263      -6.254  18.246 -22.523  0.00  0.00      A     
ATOM   4087  CD  ARG A 263      -7.241  18.681 -20.670  0.00  0.00      A     
ATOM   4088  HD1 ARG A 263      -6.453  18.355 -19.988  0.00  0.00      A     
ATOM   4089  HD2 ARG A 263      -8.203  18.468 -20.199  0.00  0.00      A     
ATOM   4090  NE  ARG A 263      -7.093  20.131 -20.893  0.00  0.00      A     
ATOM   4091  HE  ARG A 263      -6.233  20.582 -20.608  0.00  0.00      A     
ATOM   4092  CZ  ARG A 263      -7.982  20.968 -21.361  0.00  0.00      A     
ATOM   4093  NH1 ARG A 263      -9.159  20.651 -21.740  0.00  0.00      A     
ATOM   4094 HH11 ARG A 263      -9.785  21.404 -21.991  0.00  0.00      A     
ATOM   4095 HH12 ARG A 263      -9.486  19.707 -21.597  0.00  0.00      A     
ATOM   4096  NH2 ARG A 263      -7.718  22.213 -21.446  0.00  0.00      A     
ATOM   4097 HH21 ARG A 263      -8.474  22.826 -21.709  0.00  0.00      A     
ATOM   4098 HH22 ARG A 263      -6.866  22.525 -21.008  0.00  0.00      A     
ATOM   4099  C   ARG A 263      -8.741  14.597 -21.949  0.00  0.00      A     
ATOM   4100  O   ARG A 263      -9.380  14.935 -22.943  0.00  0.00      A     
ATOM   4101  N   ASP A 264      -8.587  13.316 -21.621  0.00  0.00      A     
ATOM   4102  HN  ASP A 264      -8.002  13.102 -20.824  0.00  0.00      A     
ATOM   4103  CA  ASP A 264      -9.220  12.201 -22.358  0.00  0.00      A     
ATOM   4104  HA  ASP A 264     -10.123  12.575 -22.844  0.00  0.00      A     
ATOM   4105  CB  ASP A 264      -8.267  11.713 -23.473  0.00  0.00      A     
ATOM   4106  HB1 ASP A 264      -7.641  10.904 -23.103  0.00  0.00      A     
ATOM   4107  HB2 ASP A 264      -7.607  12.531 -23.771  0.00  0.00      A     
ATOM   4108  CG  ASP A 264      -8.986  11.215 -24.725  0.00  0.00      A     
ATOM   4109  OD1 ASP A 264      -9.132  11.987 -25.706  0.00  0.00      A     
ATOM   4110  OD2 ASP A 264      -9.358  10.024 -24.791  0.00  0.00      A     
ATOM   4111  C   ASP A 264      -9.696  11.084 -21.400  0.00  0.00      A     
ATOM   4112  O   ASP A 264     -10.903  10.958 -21.188  0.00  0.00      A     
ATOM   4113  N   GLU A 265      -8.794  10.387 -20.694  0.00  0.00      A     
ATOM   4114  HN  GLU A 265      -7.806  10.571 -20.865  0.00  0.00      A     
ATOM   4115  CA  GLU A 265      -9.145   9.351 -19.693  0.00  0.00      A     
ATOM   4116  HA  GLU A 265      -9.638   8.528 -20.209  0.00  0.00      A     
ATOM   4117  CB  GLU A 265      -7.878   8.792 -19.018  0.00  0.00      A     
ATOM   4118  HB1 GLU A 265      -8.189   8.131 -18.207  0.00  0.00      A     
ATOM   4119  HB2 GLU A 265      -7.313   9.612 -18.580  0.00  0.00      A     
ATOM   4120  CG  GLU A 265      -6.961   7.994 -19.955  0.00  0.00      A     
ATOM   4121  HG1 GLU A 265      -7.533   7.174 -20.397  0.00  0.00      A     
ATOM   4122  HG2 GLU A 265      -6.609   8.635 -20.764  0.00  0.00      A     
ATOM   4123  CD  GLU A 265      -5.768   7.426 -19.173  0.00  0.00      A     
ATOM   4124  OE1 GLU A 265      -4.642   7.966 -19.238  0.00  0.00      A     
ATOM   4125  OE2 GLU A 265      -5.939   6.441 -18.417  0.00  0.00      A     
ATOM   4126  C   GLU A 265     -10.132   9.828 -18.602  0.00  0.00      A     
ATOM   4127  O   GLU A 265     -11.105   9.133 -18.298  0.00  0.00      A     
ATOM   4128  N   GLY A 266      -9.946  11.038 -18.065  0.00  0.00      A     
ATOM   4129  HN  GLY A 266      -9.096  11.520 -18.339  0.00  0.00      A     
ATOM   4130  CA  GLY A 266     -10.885  11.729 -17.166  0.00  0.00      A     
ATOM   4131  HA1 GLY A 266     -11.872  11.683 -17.619  0.00  0.00      A     
ATOM   4132  HA2 GLY A 266     -10.609  12.780 -17.099  0.00  0.00      A     
ATOM   4133  C   GLY A 266     -10.998  11.185 -15.733  0.00  0.00      A     
ATOM   4134  O   GLY A 266     -10.189  10.371 -15.290  0.00  0.00      A     
ATOM   4135  N   GLY A 267     -12.035  11.619 -15.001  0.00  0.00      A     
ATOM   4136  HN  GLY A 267     -12.654  12.266 -15.469  0.00  0.00      A     
ATOM   4137  CA  GLY A 267     -12.366  11.314 -13.585  0.00  0.00      A     
ATOM   4138  HA1 GLY A 267     -13.289  11.838 -13.335  0.00  0.00      A     
ATOM   4139  HA2 GLY A 267     -11.590  11.730 -12.947  0.00  0.00      A     
ATOM   4140  C   GLY A 267     -12.562   9.842 -13.160  0.00  0.00      A     
ATOM   4141  O   GLY A 267     -13.164   9.571 -12.117  0.00  0.00      A     
ATOM   4142  N   LYS A 268     -12.102   8.880 -13.965  0.00  0.00      A     
ATOM   4143  HN  LYS A 268     -11.573   9.207 -14.767  0.00  0.00      A     
ATOM   4144  CA  LYS A 268     -12.326   7.422 -13.856  0.00  0.00      A     
ATOM   4145  HA  LYS A 268     -13.299   7.242 -13.397  0.00  0.00      A     
ATOM   4146  CB  LYS A 268     -12.348   6.837 -15.285  0.00  0.00      A     
ATOM   4147  HB1 LYS A 268     -12.586   5.773 -15.231  0.00  0.00      A     
ATOM   4148  HB2 LYS A 268     -11.355   6.943 -15.727  0.00  0.00      A     
ATOM   4149  CG  LYS A 268     -13.378   7.528 -16.201  0.00  0.00      A     
ATOM   4150  HG1 LYS A 268     -13.135   8.588 -16.279  0.00  0.00      A     
ATOM   4151  HG2 LYS A 268     -14.374   7.430 -15.767  0.00  0.00      A     
ATOM   4152  CD  LYS A 268     -13.376   6.922 -17.612  0.00  0.00      A     
ATOM   4153  HD1 LYS A 268     -13.729   5.891 -17.552  0.00  0.00      A     
ATOM   4154  HD2 LYS A 268     -12.358   6.906 -18.004  0.00  0.00      A     
ATOM   4155  CE  LYS A 268     -14.279   7.697 -18.582  0.00  0.00      A     
ATOM   4156  HE1 LYS A 268     -15.302   7.704 -18.193  0.00  0.00      A     
ATOM   4157  HE2 LYS A 268     -14.291   7.166 -19.539  0.00  0.00      A     
ATOM   4158  NZ  LYS A 268     -13.818   9.093 -18.799  0.00  0.00      A     
ATOM   4159  HZ1 LYS A 268     -12.837   9.139 -19.069  0.00  0.00      A     
ATOM   4160  HZ2 LYS A 268     -13.905   9.654 -17.953  0.00  0.00      A     
ATOM   4161  HZ3 LYS A 268     -14.416   9.568 -19.469  0.00  0.00      A     
ATOM   4162  C   LYS A 268     -11.312   6.662 -12.975  0.00  0.00      A     
ATOM   4163  O   LYS A 268     -11.470   5.462 -12.777  0.00  0.00      A     
ATOM   4164  N   ALA A 269     -10.288   7.338 -12.448  0.00  0.00      A     
ATOM   4165  HN  ALA A 269     -10.220   8.320 -12.682  0.00  0.00      A     
ATOM   4166  CA  ALA A 269      -9.170   6.720 -11.715  0.00  0.00      A     
ATOM   4167  HA  ALA A 269      -9.496   5.754 -11.324  0.00  0.00      A     
ATOM   4168  CB  ALA A 269      -8.050   6.451 -12.725  0.00  0.00      A     
ATOM   4169  HB1 ALA A 269      -7.714   7.389 -13.169  0.00  0.00      A     
ATOM   4170  HB2 ALA A 269      -8.411   5.793 -13.516  0.00  0.00      A     
ATOM   4171  HB3 ALA A 269      -7.210   5.969 -12.224  0.00  0.00      A     
ATOM   4172  C   ALA A 269      -8.649   7.502 -10.482  0.00  0.00      A     
ATOM   4173  O   ALA A 269      -7.973   6.915  -9.641  0.00  0.00      A     
ATOM   4174  N   PHE A 270      -9.025   8.771 -10.289  0.00  0.00      A     
ATOM   4175  HN  PHE A 270      -9.509   9.242 -11.045  0.00  0.00      A     
ATOM   4176  CA  PHE A 270      -8.783   9.544  -9.050  0.00  0.00      A     
ATOM   4177  HA  PHE A 270      -7.709   9.596  -8.872  0.00  0.00      A     
ATOM   4178  CB  PHE A 270      -9.309  10.979  -9.231  0.00  0.00      A     
ATOM   4179  HB1 PHE A 270      -9.533  11.382  -8.243  0.00  0.00      A     
ATOM   4180  HB2 PHE A 270     -10.249  10.947  -9.783  0.00  0.00      A     
ATOM   4181  CG  PHE A 270      -8.395  11.989  -9.902  0.00  0.00      A     
ATOM   4182  CD1 PHE A 270      -8.647  13.359  -9.696  0.00  0.00      A     
ATOM   4183  HD1 PHE A 270      -9.474  13.667  -9.071  0.00  0.00      A     
ATOM   4184  CE1 PHE A 270      -7.835  14.331 -10.306  0.00  0.00      A     
ATOM   4185  HE1 PHE A 270      -8.038  15.381 -10.148  0.00  0.00      A     
ATOM   4186  CZ  PHE A 270      -6.773  13.940 -11.136  0.00  0.00      A     
ATOM   4187  HZ  PHE A 270      -6.165  14.688 -11.625  0.00  0.00      A     
ATOM   4188  CE2 PHE A 270      -6.514  12.576 -11.343  0.00  0.00      A     
ATOM   4189  HE2 PHE A 270      -5.713  12.271 -12.002  0.00  0.00      A     
ATOM   4190  CD2 PHE A 270      -7.317  11.602 -10.724  0.00  0.00      A     
ATOM   4191  HD2 PHE A 270      -7.110  10.561 -10.912  0.00  0.00      A     
ATOM   4192  C   PHE A 270      -9.366   8.912  -7.766  0.00  0.00      A     
ATOM   4193  O   PHE A 270      -9.053   9.357  -6.668  0.00  0.00      A     
ATOM   4194  N   PHE A 271     -10.170   7.852  -7.879  0.00  0.00      A     
ATOM   4195  HN  PHE A 271     -10.500   7.639  -8.807  0.00  0.00      A     
ATOM   4196  CA  PHE A 271     -10.737   7.099  -6.753  0.00  0.00      A     
ATOM   4197  HA  PHE A 271     -10.078   7.239  -5.896  0.00  0.00      A     
ATOM   4198  CB  PHE A 271     -12.102   7.722  -6.409  0.00  0.00      A     
ATOM   4199  HB1 PHE A 271     -12.895   7.219  -6.963  0.00  0.00      A     
ATOM   4200  HB2 PHE A 271     -12.105   8.760  -6.740  0.00  0.00      A     
ATOM   4201  CG  PHE A 271     -12.429   7.764  -4.931  0.00  0.00      A     
ATOM   4202  CD1 PHE A 271     -11.612   8.511  -4.059  0.00  0.00      A     
ATOM   4203  HD1 PHE A 271     -10.723   9.005  -4.431  0.00  0.00      A     
ATOM   4204  CE1 PHE A 271     -11.951   8.626  -2.701  0.00  0.00      A     
ATOM   4205  HE1 PHE A 271     -11.324   9.201  -2.033  0.00  0.00      A     
ATOM   4206  CZ  PHE A 271     -13.107   7.995  -2.209  0.00  0.00      A     
ATOM   4207  HZ  PHE A 271     -13.372   8.098  -1.166  0.00  0.00      A     
ATOM   4208  CE2 PHE A 271     -13.919   7.240  -3.074  0.00  0.00      A     
ATOM   4209  HE2 PHE A 271     -14.809   6.760  -2.695  0.00  0.00      A     
ATOM   4210  CD2 PHE A 271     -13.581   7.126  -4.435  0.00  0.00      A     
ATOM   4211  HD2 PHE A 271     -14.212   6.557  -5.103  0.00  0.00      A     
ATOM   4212  C   PHE A 271     -10.768   5.572  -7.013  0.00  0.00      A     
ATOM   4213  O   PHE A 271     -11.783   4.909  -6.807  0.00  0.00      A     
ATOM   4214  N   LYS A 272      -9.654   5.017  -7.529  0.00  0.00      A     
ATOM   4215  HN  LYS A 272      -8.893   5.667  -7.696  0.00  0.00      A     
ATOM   4216  CA  LYS A 272      -9.428   3.615  -7.994  0.00  0.00      A     
ATOM   4217  HA  LYS A 272     -10.187   3.412  -8.750  0.00  0.00      A     
ATOM   4218  CB  LYS A 272      -8.044   3.556  -8.681  0.00  0.00      A     
ATOM   4219  HB1 LYS A 272      -7.281   3.321  -7.936  0.00  0.00      A     
ATOM   4220  HB2 LYS A 272      -7.802   4.533  -9.090  0.00  0.00      A     
ATOM   4221  CG  LYS A 272      -7.962   2.553  -9.848  0.00  0.00      A     
ATOM   4222  HG1 LYS A 272      -8.629   2.891 -10.643  0.00  0.00      A     
ATOM   4223  HG2 LYS A 272      -8.272   1.559  -9.526  0.00  0.00      A     
ATOM   4224  CD  LYS A 272      -6.523   2.486 -10.383  0.00  0.00      A     
ATOM   4225  HD1 LYS A 272      -5.896   1.956  -9.662  0.00  0.00      A     
ATOM   4226  HD2 LYS A 272      -6.151   3.504 -10.480  0.00  0.00      A     
ATOM   4227  CE  LYS A 272      -6.439   1.804 -11.756  0.00  0.00      A     
ATOM   4228  HE1 LYS A 272      -7.059   2.375 -12.454  0.00  0.00      A     
ATOM   4229  HE2 LYS A 272      -6.845   0.790 -11.689  0.00  0.00      A     
ATOM   4230  NZ  LYS A 272      -5.039   1.767 -12.251  0.00  0.00      A     
ATOM   4231  HZ1 LYS A 272      -4.988   1.619 -13.258  0.00  0.00      A     
ATOM   4232  HZ2 LYS A 272      -4.508   1.000 -11.841  0.00  0.00      A     
ATOM   4233  HZ3 LYS A 272      -4.570   2.654 -12.065  0.00  0.00      A     
ATOM   4234  C   LYS A 272      -9.581   2.477  -6.950  0.00  0.00      A     
ATOM   4235  O   LYS A 272      -8.833   1.502  -6.976  0.00  0.00      A     
ATOM   4236  N   GLY A 273     -10.550   2.563  -6.038  0.00  0.00      A     
ATOM   4237  HN  GLY A 273     -11.143   3.381  -6.120  0.00  0.00      A     
ATOM   4238  CA  GLY A 273     -10.823   1.646  -4.908  0.00  0.00      A     
ATOM   4239  HA1 GLY A 273     -11.614   2.078  -4.294  0.00  0.00      A     
ATOM   4240  HA2 GLY A 273      -9.925   1.588  -4.292  0.00  0.00      A     
ATOM   4241  C   GLY A 273     -11.235   0.197  -5.233  0.00  0.00      A     
ATOM   4242  O   GLY A 273     -11.957  -0.425  -4.457  0.00  0.00      A     
ATOM   4243  N   ALA A 274     -10.789  -0.357  -6.359  0.00  0.00      A     
ATOM   4244  HN  ALA A 274     -10.135   0.197  -6.898  0.00  0.00      A     
ATOM   4245  CA  ALA A 274     -10.958  -1.756  -6.747  0.00  0.00      A     
ATOM   4246  HA  ALA A 274     -12.018  -2.008  -6.680  0.00  0.00      A     
ATOM   4247  CB  ALA A 274     -10.527  -1.856  -8.219  0.00  0.00      A     
ATOM   4248  HB1 ALA A 274     -10.711  -2.859  -8.604  0.00  0.00      A     
ATOM   4249  HB2 ALA A 274      -9.465  -1.624  -8.314  0.00  0.00      A     
ATOM   4250  HB3 ALA A 274     -11.100  -1.147  -8.820  0.00  0.00      A     
ATOM   4251  C   ALA A 274     -10.186  -2.758  -5.848  0.00  0.00      A     
ATOM   4252  O   ALA A 274      -9.413  -2.385  -4.958  0.00  0.00      A     
ATOM   4253  N   TRP A 275     -10.356  -4.057  -6.126  0.00  0.00      A     
ATOM   4254  HN  TRP A 275     -10.998  -4.294  -6.866  0.00  0.00      A     
ATOM   4255  CA  TRP A 275      -9.661  -5.172  -5.452  0.00  0.00      A     
ATOM   4256  HA  TRP A 275     -10.010  -5.235  -4.420  0.00  0.00      A     
ATOM   4257  CB  TRP A 275     -10.043  -6.488  -6.149  0.00  0.00      A     
ATOM   4258  HB1 TRP A 275      -9.223  -7.196  -6.029  0.00  0.00      A     
ATOM   4259  HB2 TRP A 275     -10.151  -6.322  -7.222  0.00  0.00      A     
ATOM   4260  CG  TRP A 275     -11.283  -7.158  -5.630  0.00  0.00      A     
ATOM   4261  CD1 TRP A 275     -12.484  -6.569  -5.414  0.00  0.00      A     
ATOM   4262  HD1 TRP A 275     -12.711  -5.527  -5.600  0.00  0.00      A     
ATOM   4263  NE1 TRP A 275     -13.369  -7.494  -4.890  0.00  0.00      A     
ATOM   4264  HE1 TRP A 275     -14.324  -7.280  -4.637  0.00  0.00      A     
ATOM   4265  CE2 TRP A 275     -12.777  -8.726  -4.725  0.00  0.00      A     
ATOM   4266  CZ2 TRP A 275     -13.239  -9.944  -4.206  0.00  0.00      A     
ATOM   4267  HZ2 TRP A 275     -14.253 -10.034  -3.846  0.00  0.00      A     
ATOM   4268  CH2 TRP A 275     -12.368 -11.046  -4.170  0.00  0.00      A     
ATOM   4269  HH2 TRP A 275     -12.708 -11.998  -3.781  0.00  0.00      A     
ATOM   4270  CZ3 TRP A 275     -11.053 -10.914  -4.652  0.00  0.00      A     
ATOM   4271  HZ3 TRP A 275     -10.387 -11.767  -4.629  0.00  0.00      A     
ATOM   4272  CE3 TRP A 275     -10.600  -9.684  -5.169  0.00  0.00      A     
ATOM   4273  HE3 TRP A 275      -9.582  -9.594  -5.525  0.00  0.00      A     
ATOM   4274  CD2 TRP A 275     -11.447  -8.553  -5.214  0.00  0.00      A     
ATOM   4275  C   TRP A 275      -8.129  -5.017  -5.356  0.00  0.00      A     
ATOM   4276  O   TRP A 275      -7.545  -5.367  -4.332  0.00  0.00      A     
ATOM   4277  N   SER A 276      -7.478  -4.421  -6.361  0.00  0.00      A     
ATOM   4278  HN  SER A 276      -7.990  -4.208  -7.204  0.00  0.00      A     
ATOM   4279  CA  SER A 276      -6.021  -4.164  -6.391  0.00  0.00      A     
ATOM   4280  HA  SER A 276      -5.504  -5.124  -6.408  0.00  0.00      A     
ATOM   4281  CB  SER A 276      -5.626  -3.400  -7.663  0.00  0.00      A     
ATOM   4282  HB1 SER A 276      -4.545  -3.468  -7.800  0.00  0.00      A     
ATOM   4283  HB2 SER A 276      -5.902  -2.349  -7.560  0.00  0.00      A     
ATOM   4284  OG  SER A 276      -6.288  -3.935  -8.794  0.00  0.00      A     
ATOM   4285  HG1 SER A 276      -5.827  -3.654  -9.595  0.00  0.00      A     
ATOM   4286  C   SER A 276      -5.480  -3.379  -5.187  0.00  0.00      A     
ATOM   4287  O   SER A 276      -4.375  -3.651  -4.732  0.00  0.00      A     
ATOM   4288  N   ASN A 277      -6.262  -2.442  -4.638  0.00  0.00      A     
ATOM   4289  HN  ASN A 277      -7.181  -2.306  -5.039  0.00  0.00      A     
ATOM   4290  CA  ASN A 277      -5.901  -1.601  -3.483  0.00  0.00      A     
ATOM   4291  HA  ASN A 277      -4.840  -1.347  -3.549  0.00  0.00      A     
ATOM   4292  CB  ASN A 277      -6.709  -0.298  -3.657  0.00  0.00      A     
ATOM   4293  HB1 ASN A 277      -7.754  -0.537  -3.826  0.00  0.00      A     
ATOM   4294  HB2 ASN A 277      -6.354   0.224  -4.545  0.00  0.00      A     
ATOM   4295  CG  ASN A 277      -6.616   0.681  -2.504  0.00  0.00      A     
ATOM   4296  OD1 ASN A 277      -5.573   1.229  -2.192  0.00  0.00      A     
ATOM   4297  ND2 ASN A 277      -7.712   0.946  -1.846  0.00  0.00      A     
ATOM   4298 HD21 ASN A 277      -7.634   1.622  -1.099  0.00  0.00      A     
ATOM   4299 HD22 ASN A 277      -8.555   0.413  -2.029  0.00  0.00      A     
ATOM   4300  C   ASN A 277      -6.076  -2.300  -2.101  0.00  0.00      A     
ATOM   4301  O   ASN A 277      -5.621  -1.773  -1.085  0.00  0.00      A     
ATOM   4302  N   VAL A 278      -6.663  -3.505  -2.067  0.00  0.00      A     
ATOM   4303  HN  VAL A 278      -7.022  -3.861  -2.944  0.00  0.00      A     
ATOM   4304  CA  VAL A 278      -6.854  -4.354  -0.856  0.00  0.00      A     
ATOM   4305  HA  VAL A 278      -6.320  -3.909  -0.018  0.00  0.00      A     
ATOM   4306  CB  VAL A 278      -8.336  -4.460  -0.435  0.00  0.00      A     
ATOM   4307  HB  VAL A 278      -8.426  -5.192   0.368  0.00  0.00      A     
ATOM   4308  CG1 VAL A 278      -8.849  -3.134   0.121  0.00  0.00      A     
ATOM   4309 HG11 VAL A 278      -8.751  -2.344  -0.622  0.00  0.00      A     
ATOM   4310 HG12 VAL A 278      -8.272  -2.877   1.008  0.00  0.00      A     
ATOM   4311 HG13 VAL A 278      -9.896  -3.232   0.407  0.00  0.00      A     
ATOM   4312  CG2 VAL A 278      -9.258  -4.902  -1.577  0.00  0.00      A     
ATOM   4313 HG21 VAL A 278      -8.918  -5.855  -1.981  0.00  0.00      A     
ATOM   4314 HG22 VAL A 278      -9.273  -4.149  -2.364  0.00  0.00      A     
ATOM   4315 HG23 VAL A 278     -10.270  -5.033  -1.195  0.00  0.00      A     
ATOM   4316  C   VAL A 278      -6.275  -5.769  -0.984  0.00  0.00      A     
ATOM   4317  O   VAL A 278      -6.265  -6.522  -0.013  0.00  0.00      A     
ATOM   4318  N   LEU A 279      -5.748  -6.137  -2.157  0.00  0.00      A     
ATOM   4319  HN  LEU A 279      -5.810  -5.479  -2.919  0.00  0.00      A     
ATOM   4320  CA  LEU A 279      -5.118  -7.437  -2.433  0.00  0.00      A     
ATOM   4321  HA  LEU A 279      -5.895  -8.199  -2.367  0.00  0.00      A     
ATOM   4322  CB  LEU A 279      -4.581  -7.421  -3.880  0.00  0.00      A     
ATOM   4323  HB1 LEU A 279      -3.863  -6.608  -3.981  0.00  0.00      A     
ATOM   4324  HB2 LEU A 279      -5.411  -7.214  -4.556  0.00  0.00      A     
ATOM   4325  CG  LEU A 279      -3.893  -8.719  -4.340  0.00  0.00      A     
ATOM   4326  HG  LEU A 279      -3.012  -8.899  -3.726  0.00  0.00      A     
ATOM   4327  CD1 LEU A 279      -4.801  -9.942  -4.260  0.00  0.00      A     
ATOM   4328 HD11 LEU A 279      -4.283 -10.808  -4.669  0.00  0.00      A     
ATOM   4329 HD12 LEU A 279      -5.717  -9.758  -4.821  0.00  0.00      A     
ATOM   4330 HD13 LEU A 279      -5.056 -10.151  -3.223  0.00  0.00      A     
ATOM   4331  CD2 LEU A 279      -3.449  -8.571  -5.794  0.00  0.00      A     
ATOM   4332 HD21 LEU A 279      -2.784  -7.713  -5.893  0.00  0.00      A     
ATOM   4333 HD22 LEU A 279      -4.320  -8.431  -6.433  0.00  0.00      A     
ATOM   4334 HD23 LEU A 279      -2.913  -9.467  -6.109  0.00  0.00      A     
ATOM   4335  C   LEU A 279      -4.049  -7.839  -1.400  0.00  0.00      A     
ATOM   4336  O   LEU A 279      -3.995  -9.008  -1.026  0.00  0.00      A     
ATOM   4337  N   ARG A 280      -3.264  -6.888  -0.872  0.00  0.00      A     
ATOM   4338  HN  ARG A 280      -3.334  -5.964  -1.296  0.00  0.00      A     
ATOM   4339  CA  ARG A 280      -2.301  -7.085   0.238  0.00  0.00      A     
ATOM   4340  HA  ARG A 280      -1.547  -7.803  -0.091  0.00  0.00      A     
ATOM   4341  CB  ARG A 280      -1.602  -5.748   0.538  0.00  0.00      A     
ATOM   4342  HB1 ARG A 280      -2.282  -5.102   1.086  0.00  0.00      A     
ATOM   4343  HB2 ARG A 280      -1.368  -5.251  -0.405  0.00  0.00      A     
ATOM   4344  CG  ARG A 280      -0.295  -5.911   1.334  0.00  0.00      A     
ATOM   4345  HG1 ARG A 280       0.370  -6.585   0.793  0.00  0.00      A     
ATOM   4346  HG2 ARG A 280      -0.493  -6.326   2.322  0.00  0.00      A     
ATOM   4347  CD  ARG A 280       0.386  -4.550   1.495  0.00  0.00      A     
ATOM   4348  HD1 ARG A 280      -0.153  -3.958   2.238  0.00  0.00      A     
ATOM   4349  HD2 ARG A 280       0.321  -4.029   0.541  0.00  0.00      A     
ATOM   4350  NE  ARG A 280       1.798  -4.684   1.891  0.00  0.00      A     
ATOM   4351  HE  ARG A 280       2.026  -5.154   2.754  0.00  0.00      A     
ATOM   4352  CZ  ARG A 280       2.835  -4.197   1.263  0.00  0.00      A     
ATOM   4353  NH1 ARG A 280       2.769  -3.461   0.214  0.00  0.00      A     
ATOM   4354 HH11 ARG A 280       3.603  -3.050  -0.172  0.00  0.00      A     
ATOM   4355 HH12 ARG A 280       1.883  -3.020  -0.040  0.00  0.00      A     
ATOM   4356  NH2 ARG A 280       4.012  -4.462   1.690  0.00  0.00      A     
ATOM   4357 HH21 ARG A 280       4.797  -4.064   1.222  0.00  0.00      A     
ATOM   4358 HH22 ARG A 280       4.076  -4.970   2.561  0.00  0.00      A     
ATOM   4359  C   ARG A 280      -2.887  -7.700   1.515  0.00  0.00      A     
ATOM   4360  O   ARG A 280      -2.139  -8.342   2.244  0.00  0.00      A     
ATOM   4361  N   GLY A 281      -4.191  -7.564   1.773  0.00  0.00      A     
ATOM   4362  HN  GLY A 281      -4.744  -7.015   1.123  0.00  0.00      A     
ATOM   4363  CA  GLY A 281      -4.896  -8.225   2.886  0.00  0.00      A     
ATOM   4364  HA1 GLY A 281      -5.958  -7.994   2.811  0.00  0.00      A     
ATOM   4365  HA2 GLY A 281      -4.538  -7.835   3.836  0.00  0.00      A     
ATOM   4366  C   GLY A 281      -4.744  -9.755   2.887  0.00  0.00      A     
ATOM   4367  O   GLY A 281      -4.232 -10.337   3.842  0.00  0.00      A     
ATOM   4368  N   MET A 282      -5.102 -10.393   1.765  0.00  0.00      A     
ATOM   4369  HN  MET A 282      -5.488  -9.829   1.021  0.00  0.00      A     
ATOM   4370  CA  MET A 282      -4.812 -11.814   1.489  0.00  0.00      A     
ATOM   4371  HA  MET A 282      -4.997 -12.407   2.388  0.00  0.00      A     
ATOM   4372  CB  MET A 282      -5.743 -12.303   0.365  0.00  0.00      A     
ATOM   4373  HB1 MET A 282      -5.516 -11.751  -0.549  0.00  0.00      A     
ATOM   4374  HB2 MET A 282      -6.778 -12.092   0.638  0.00  0.00      A     
ATOM   4375  CG  MET A 282      -5.613 -13.810   0.094  0.00  0.00      A     
ATOM   4376  HG1 MET A 282      -6.017 -14.345   0.955  0.00  0.00      A     
ATOM   4377  HG2 MET A 282      -4.561 -14.081   0.002  0.00  0.00      A     
ATOM   4378  SD  MET A 282      -6.466 -14.397  -1.400  0.00  0.00      A     
ATOM   4379  CE  MET A 282      -5.328 -13.792  -2.680  0.00  0.00      A     
ATOM   4380  HE1 MET A 282      -4.322 -14.166  -2.486  0.00  0.00      A     
ATOM   4381  HE2 MET A 282      -5.316 -12.702  -2.684  0.00  0.00      A     
ATOM   4382  HE3 MET A 282      -5.657 -14.149  -3.656  0.00  0.00      A     
ATOM   4383  C   MET A 282      -3.346 -12.036   1.075  0.00  0.00      A     
ATOM   4384  O   MET A 282      -2.689 -12.962   1.535  0.00  0.00      A     
ATOM   4385  N   GLY A 283      -2.814 -11.164   0.220  0.00  0.00      A     
ATOM   4386  HN  GLY A 283      -3.415 -10.417  -0.106  0.00  0.00      A     
ATOM   4387  CA  GLY A 283      -1.464 -11.218  -0.349  0.00  0.00      A     
ATOM   4388  HA1 GLY A 283      -1.438 -10.645  -1.273  0.00  0.00      A     
ATOM   4389  HA2 GLY A 283      -1.241 -12.256  -0.586  0.00  0.00      A     
ATOM   4390  C   GLY A 283      -0.360 -10.701   0.581  0.00  0.00      A     
ATOM   4391  O   GLY A 283       0.489  -9.917   0.164  0.00  0.00      A     
ATOM   4392  N   GLY A 284      -0.414 -11.092   1.855  0.00  0.00      A     
ATOM   4393  HN  GLY A 284      -1.160 -11.736   2.093  0.00  0.00      A     
ATOM   4394  CA  GLY A 284       0.606 -10.799   2.867  0.00  0.00      A     
ATOM   4395  HA1 GLY A 284       1.164  -9.911   2.569  0.00  0.00      A     
ATOM   4396  HA2 GLY A 284       1.313 -11.624   2.926  0.00  0.00      A     
ATOM   4397  C   GLY A 284       0.062 -10.534   4.272  0.00  0.00      A     
ATOM   4398  O   GLY A 284       0.413 -11.242   5.212  0.00  0.00      A     
ATOM   4399  N   ALA A 285      -0.751  -9.490   4.437  0.00  0.00      A     
ATOM   4400  HN  ALA A 285      -1.117  -9.048   3.599  0.00  0.00      A     
ATOM   4401  CA  ALA A 285      -0.934  -8.767   5.705  0.00  0.00      A     
ATOM   4402  HA  ALA A 285       0.035  -8.353   5.991  0.00  0.00      A     
ATOM   4403  CB  ALA A 285      -1.868  -7.584   5.441  0.00  0.00      A     
ATOM   4404  HB1 ALA A 285      -1.963  -6.978   6.342  0.00  0.00      A     
ATOM   4405  HB2 ALA A 285      -2.852  -7.955   5.160  0.00  0.00      A     
ATOM   4406  HB3 ALA A 285      -1.465  -6.966   4.639  0.00  0.00      A     
ATOM   4407  C   ALA A 285      -1.403  -9.593   6.923  0.00  0.00      A     
ATOM   4408  O   ALA A 285      -1.055  -9.225   8.043  0.00  0.00      A     
ATOM   4409  N   PHE A 286      -2.114 -10.710   6.723  0.00  0.00      A     
ATOM   4410  HN  PHE A 286      -2.407 -10.915   5.779  0.00  0.00      A     
ATOM   4411  CA  PHE A 286      -2.507 -11.654   7.790  0.00  0.00      A     
ATOM   4412  HA  PHE A 286      -3.012 -11.085   8.568  0.00  0.00      A     
ATOM   4413  CB  PHE A 286      -3.532 -12.653   7.228  0.00  0.00      A     
ATOM   4414  HB1 PHE A 286      -4.263 -12.116   6.621  0.00  0.00      A     
ATOM   4415  HB2 PHE A 286      -4.078 -13.082   8.069  0.00  0.00      A     
ATOM   4416  CG  PHE A 286      -2.948 -13.793   6.412  0.00  0.00      A     
ATOM   4417  CD1 PHE A 286      -2.716 -13.650   5.031  0.00  0.00      A     
ATOM   4418  HD1 PHE A 286      -2.965 -12.725   4.530  0.00  0.00      A     
ATOM   4419  CE1 PHE A 286      -2.177 -14.722   4.295  0.00  0.00      A     
ATOM   4420  HE1 PHE A 286      -2.009 -14.621   3.234  0.00  0.00      A     
ATOM   4421  CZ  PHE A 286      -1.868 -15.935   4.933  0.00  0.00      A     
ATOM   4422  HZ  PHE A 286      -1.457 -16.758   4.364  0.00  0.00      A     
ATOM   4423  CE2 PHE A 286      -2.103 -16.082   6.310  0.00  0.00      A     
ATOM   4424  HE2 PHE A 286      -1.867 -17.014   6.802  0.00  0.00      A     
ATOM   4425  CD2 PHE A 286      -2.646 -15.014   7.045  0.00  0.00      A     
ATOM   4426  HD2 PHE A 286      -2.822 -15.126   8.106  0.00  0.00      A     
ATOM   4427  C   PHE A 286      -1.344 -12.374   8.516  0.00  0.00      A     
ATOM   4428  O   PHE A 286      -1.540 -12.927   9.596  0.00  0.00      A     
ATOM   4429  N   VAL A 287      -0.130 -12.340   7.950  0.00  0.00      A     
ATOM   4430  HN  VAL A 287      -0.093 -11.935   7.023  0.00  0.00      A     
ATOM   4431  CA  VAL A 287       1.137 -12.827   8.566  0.00  0.00      A     
ATOM   4432  HA  VAL A 287       1.003 -12.881   9.646  0.00  0.00      A     
ATOM   4433  CB  VAL A 287       1.542 -14.236   8.081  0.00  0.00      A     
ATOM   4434  HB  VAL A 287       2.575 -14.418   8.378  0.00  0.00      A     
ATOM   4435  CG1 VAL A 287       0.695 -15.319   8.749  0.00  0.00      A     
ATOM   4436 HG11 VAL A 287       1.031 -16.304   8.427  0.00  0.00      A     
ATOM   4437 HG12 VAL A 287      -0.351 -15.190   8.484  0.00  0.00      A     
ATOM   4438 HG13 VAL A 287       0.794 -15.246   9.832  0.00  0.00      A     
ATOM   4439  CG2 VAL A 287       1.457 -14.405   6.558  0.00  0.00      A     
ATOM   4440 HG21 VAL A 287       1.763 -15.413   6.286  0.00  0.00      A     
ATOM   4441 HG22 VAL A 287       2.112 -13.691   6.060  0.00  0.00      A     
ATOM   4442 HG23 VAL A 287       0.432 -14.258   6.214  0.00  0.00      A     
ATOM   4443  C   VAL A 287       2.326 -11.888   8.349  0.00  0.00      A     
ATOM   4444  O   VAL A 287       3.204 -11.786   9.202  0.00  0.00      A     
ATOM   4445  N   LEU A 288       2.332 -11.118   7.260  0.00  0.00      A     
ATOM   4446  HN  LEU A 288       1.588 -11.280   6.593  0.00  0.00      A     
ATOM   4447  CA  LEU A 288       3.265 -10.023   6.950  0.00  0.00      A     
ATOM   4448  HA  LEU A 288       4.269 -10.370   7.195  0.00  0.00      A     
ATOM   4449  CB  LEU A 288       3.175  -9.776   5.428  0.00  0.00      A     
ATOM   4450  HB1 LEU A 288       2.258  -9.221   5.235  0.00  0.00      A     
ATOM   4451  HB2 LEU A 288       3.097 -10.739   4.920  0.00  0.00      A     
ATOM   4452  CG  LEU A 288       4.342  -9.016   4.777  0.00  0.00      A     
ATOM   4453  HG  LEU A 288       4.518  -8.075   5.295  0.00  0.00      A     
ATOM   4454  CD1 LEU A 288       5.630  -9.831   4.765  0.00  0.00      A     
ATOM   4455 HD11 LEU A 288       5.474 -10.775   4.241  0.00  0.00      A     
ATOM   4456 HD12 LEU A 288       5.967 -10.028   5.780  0.00  0.00      A     
ATOM   4457 HD13 LEU A 288       6.403  -9.268   4.242  0.00  0.00      A     
ATOM   4458  CD2 LEU A 288       3.973  -8.716   3.327  0.00  0.00      A     
ATOM   4459 HD21 LEU A 288       4.780  -8.157   2.853  0.00  0.00      A     
ATOM   4460 HD22 LEU A 288       3.060  -8.126   3.280  0.00  0.00      A     
ATOM   4461 HD23 LEU A 288       3.828  -9.648   2.781  0.00  0.00      A     
ATOM   4462  C   LEU A 288       3.002  -8.755   7.808  0.00  0.00      A     
ATOM   4463  O   LEU A 288       2.937  -7.642   7.287  0.00  0.00      A     
ATOM   4464  N   VAL A 289       2.818  -8.939   9.122  0.00  0.00      A     
ATOM   4465  HN  VAL A 289       2.857  -9.903   9.436  0.00  0.00      A     
ATOM   4466  CA  VAL A 289       2.520  -7.892  10.136  0.00  0.00      A     
ATOM   4467  HA  VAL A 289       1.876  -7.138   9.682  0.00  0.00      A     
ATOM   4468  CB  VAL A 289       1.764  -8.481  11.354  0.00  0.00      A     
ATOM   4469  HB  VAL A 289       1.456  -7.645  11.979  0.00  0.00      A     
ATOM   4470  CG1 VAL A 289       0.508  -9.262  10.958  0.00  0.00      A     
ATOM   4471 HG11 VAL A 289       0.763 -10.158  10.394  0.00  0.00      A     
ATOM   4472 HG12 VAL A 289      -0.142  -8.638  10.358  0.00  0.00      A     
ATOM   4473 HG13 VAL A 289      -0.047  -9.553  11.850  0.00  0.00      A     
ATOM   4474  CG2 VAL A 289       2.590  -9.436  12.227  0.00  0.00      A     
ATOM   4475 HG21 VAL A 289       1.956  -9.875  12.998  0.00  0.00      A     
ATOM   4476 HG22 VAL A 289       3.387  -8.897  12.733  0.00  0.00      A     
ATOM   4477 HG23 VAL A 289       3.011 -10.241  11.623  0.00  0.00      A     
ATOM   4478  C   VAL A 289       3.767  -7.163  10.660  0.00  0.00      A     
ATOM   4479  O   VAL A 289       3.725  -5.975  10.980  0.00  0.00      A     
ATOM   4480  N   LEU A 290       4.888  -7.882  10.742  0.00  0.00      A     
ATOM   4481  HN  LEU A 290       4.803  -8.857  10.485  0.00  0.00      A     
ATOM   4482  CA  LEU A 290       6.184  -7.492  11.318  0.00  0.00      A     
ATOM   4483  HA  LEU A 290       6.530  -6.555  10.882  0.00  0.00      A     
ATOM   4484  CB  LEU A 290       6.000  -7.354  12.848  0.00  0.00      A     
ATOM   4485  HB1 LEU A 290       5.540  -8.271  13.216  0.00  0.00      A     
ATOM   4486  HB2 LEU A 290       5.312  -6.538  13.041  0.00  0.00      A     
ATOM   4487  CG  LEU A 290       7.268  -7.120  13.690  0.00  0.00      A     
ATOM   4488  HG  LEU A 290       7.981  -7.927  13.533  0.00  0.00      A     
ATOM   4489  CD1 LEU A 290       7.934  -5.788  13.376  0.00  0.00      A     
ATOM   4490 HD11 LEU A 290       8.847  -5.689  13.966  0.00  0.00      A     
ATOM   4491 HD12 LEU A 290       7.258  -4.979  13.641  0.00  0.00      A     
ATOM   4492 HD13 LEU A 290       8.199  -5.723  12.324  0.00  0.00      A     
ATOM   4493  CD2 LEU A 290       6.896  -7.094  15.164  0.00  0.00      A     
ATOM   4494 HD21 LEU A 290       6.470  -8.052  15.457  0.00  0.00      A     
ATOM   4495 HD22 LEU A 290       6.172  -6.302  15.352  0.00  0.00      A     
ATOM   4496 HD23 LEU A 290       7.792  -6.916  15.757  0.00  0.00      A     
ATOM   4497  C   LEU A 290       7.217  -8.598  11.049  0.00  0.00      A     
ATOM   4498  O   LEU A 290       6.859  -9.770  11.128  0.00  0.00      A     
ATOM   4499  N   TYR A 291       8.485  -8.224  10.836  0.00  0.00      A     
ATOM   4500  HN  TYR A 291       8.653  -7.237  10.733  0.00  0.00      A     
ATOM   4501  CA  TYR A 291       9.643  -9.077  11.173  0.00  0.00      A     
ATOM   4502  HA  TYR A 291       9.544  -9.340  12.228  0.00  0.00      A     
ATOM   4503  CB  TYR A 291       9.623 -10.404  10.378  0.00  0.00      A     
ATOM   4504  HB1 TYR A 291      10.461 -10.412   9.691  0.00  0.00      A     
ATOM   4505  HB2 TYR A 291       8.748 -10.463   9.738  0.00  0.00      A     
ATOM   4506  CG  TYR A 291       9.679 -11.670  11.226  0.00  0.00      A     
ATOM   4507  CD1 TYR A 291      10.819 -11.931  12.002  0.00  0.00      A     
ATOM   4508  HD1 TYR A 291      11.599 -11.192  12.038  0.00  0.00      A     
ATOM   4509  CE1 TYR A 291      10.951 -13.140  12.713  0.00  0.00      A     
ATOM   4510  HE1 TYR A 291      11.843 -13.347  13.283  0.00  0.00      A     
ATOM   4511  CZ  TYR A 291       9.933 -14.111  12.650  0.00  0.00      A     
ATOM   4512  OH  TYR A 291      10.124 -15.321  13.237  0.00  0.00      A     
ATOM   4513  HH  TYR A 291       9.510 -15.994  12.887  0.00  0.00      A     
ATOM   4514  CE2 TYR A 291       8.761 -13.836  11.911  0.00  0.00      A     
ATOM   4515  HE2 TYR A 291       7.973 -14.574  11.877  0.00  0.00      A     
ATOM   4516  CD2 TYR A 291       8.629 -12.613  11.211  0.00  0.00      A     
ATOM   4517  HD2 TYR A 291       7.727 -12.399  10.649  0.00  0.00      A     
ATOM   4518  C   TYR A 291      11.020  -8.375  11.053  0.00  0.00      A     
ATOM   4519  O   TYR A 291      11.891  -8.645  11.868  0.00  0.00      A     
ATOM   4520  N   ASP A 292      11.248  -7.469  10.090  0.00  0.00      A     
ATOM   4521  HN  ASP A 292      10.524  -7.331   9.401  0.00  0.00      A     
ATOM   4522  CA  ASP A 292      12.590  -6.892   9.800  0.00  0.00      A     
ATOM   4523  HA  ASP A 292      13.255  -7.704   9.511  0.00  0.00      A     
ATOM   4524  CB  ASP A 292      12.499  -5.912   8.611  0.00  0.00      A     
ATOM   4525  HB1 ASP A 292      13.124  -5.038   8.807  0.00  0.00      A     
ATOM   4526  HB2 ASP A 292      11.478  -5.544   8.505  0.00  0.00      A     
ATOM   4527  CG  ASP A 292      12.976  -6.537   7.301  0.00  0.00      A     
ATOM   4528  OD1 ASP A 292      13.987  -6.061   6.730  0.00  0.00      A     
ATOM   4529  OD2 ASP A 292      12.335  -7.508   6.839  0.00  0.00      A     
ATOM   4530  C   ASP A 292      13.326  -6.162  10.946  0.00  0.00      A     
ATOM   4531  O   ASP A 292      14.553  -6.197  10.998  0.00  0.00      A     
ATOM   4532  N   GLU A 293      12.617  -5.428  11.800  0.00  0.00      A     
ATOM   4533  HN  GLU A 293      11.612  -5.507  11.775  0.00  0.00      A     
ATOM   4534  CA  GLU A 293      13.196  -4.322  12.586  0.00  0.00      A     
ATOM   4535  HA  GLU A 293      14.189  -4.608  12.936  0.00  0.00      A     
ATOM   4536  CB  GLU A 293      13.351  -3.090  11.659  0.00  0.00      A     
ATOM   4537  HB1 GLU A 293      14.010  -3.335  10.825  0.00  0.00      A     
ATOM   4538  HB2 GLU A 293      13.831  -2.294  12.224  0.00  0.00      A     
ATOM   4539  CG  GLU A 293      12.001  -2.599  11.102  0.00  0.00      A     
ATOM   4540  HG1 GLU A 293      11.259  -2.628  11.897  0.00  0.00      A     
ATOM   4541  HG2 GLU A 293      11.672  -3.284  10.316  0.00  0.00      A     
ATOM   4542  CD  GLU A 293      12.020  -1.165  10.561  0.00  0.00      A     
ATOM   4543  OE1 GLU A 293      11.133  -0.828   9.742  0.00  0.00      A     
ATOM   4544  OE2 GLU A 293      12.801  -0.309  11.051  0.00  0.00      A     
ATOM   4545  C   GLU A 293      12.371  -3.950  13.841  0.00  0.00      A     
ATOM   4546  O   GLU A 293      11.404  -4.619  14.194  0.00  0.00      A     
ATOM   4547  N   ILE A 294      12.708  -2.823  14.480  0.00  0.00      A     
ATOM   4548  HN  ILE A 294      13.528  -2.340  14.138  0.00  0.00      A     
ATOM   4549  CA  ILE A 294      11.985  -2.191  15.612  0.00  0.00      A     
ATOM   4550  HA  ILE A 294      12.082  -2.854  16.473  0.00  0.00      A     
ATOM   4551  CB  ILE A 294      12.653  -0.840  15.976  0.00  0.00      A     
ATOM   4552  HB  ILE A 294      12.098  -0.408  16.811  0.00  0.00      A     
ATOM   4553  CG2 ILE A 294      14.093  -1.064  16.465  0.00  0.00      A     
ATOM   4554 HG21 ILE A 294      14.750  -1.271  15.621  0.00  0.00      A     
ATOM   4555 HG22 ILE A 294      14.126  -1.898  17.167  0.00  0.00      A     
ATOM   4556 HG23 ILE A 294      14.453  -0.174  16.981  0.00  0.00      A     
ATOM   4557  CG1 ILE A 294      12.609   0.167  14.798  0.00  0.00      A     
ATOM   4558 HG11 ILE A 294      11.575   0.304  14.485  0.00  0.00      A     
ATOM   4559 HG12 ILE A 294      13.166  -0.232  13.949  0.00  0.00      A     
ATOM   4560  CD  ILE A 294      13.175   1.554  15.128  0.00  0.00      A     
ATOM   4561  HD1 ILE A 294      14.247   1.492  15.318  0.00  0.00      A     
ATOM   4562  HD2 ILE A 294      13.013   2.219  14.279  0.00  0.00      A     
ATOM   4563  HD3 ILE A 294      12.669   1.964  16.002  0.00  0.00      A     
ATOM   4564  C   ILE A 294      10.463  -1.962  15.446  0.00  0.00      A     
ATOM   4565  O   ILE A 294       9.793  -1.652  16.437  0.00  0.00      A     
ATOM   4566  N   LYS A 295       9.913  -2.061  14.225  0.00  0.00      A     
ATOM   4567  HN  LYS A 295      10.498  -2.456  13.501  0.00  0.00      A     
ATOM   4568  CA  LYS A 295       8.524  -1.695  13.861  0.00  0.00      A     
ATOM   4569  HA  LYS A 295       7.885  -1.924  14.715  0.00  0.00      A     
ATOM   4570  CB  LYS A 295       8.457  -0.173  13.605  0.00  0.00      A     
ATOM   4571  HB1 LYS A 295       8.922   0.353  14.441  0.00  0.00      A     
ATOM   4572  HB2 LYS A 295       7.410   0.132  13.565  0.00  0.00      A     
ATOM   4573  CG  LYS A 295       9.134   0.259  12.295  0.00  0.00      A     
ATOM   4574  HG1 LYS A 295       8.598  -0.198  11.466  0.00  0.00      A     
ATOM   4575  HG2 LYS A 295      10.166  -0.089  12.289  0.00  0.00      A     
ATOM   4576  CD  LYS A 295       9.119   1.784  12.111  0.00  0.00      A     
ATOM   4577  HD1 LYS A 295       9.868   2.236  12.764  0.00  0.00      A     
ATOM   4578  HD2 LYS A 295       8.137   2.164  12.397  0.00  0.00      A     
ATOM   4579  CE  LYS A 295       9.375   2.193  10.652  0.00  0.00      A     
ATOM   4580  HE1 LYS A 295       8.608   1.721  10.027  0.00  0.00      A     
ATOM   4581  HE2 LYS A 295       9.258   3.277  10.567  0.00  0.00      A     
ATOM   4582  NZ  LYS A 295      10.717   1.790  10.171  0.00  0.00      A     
ATOM   4583  HZ1 LYS A 295      11.488   2.188  10.704  0.00  0.00      A     
ATOM   4584  HZ2 LYS A 295      10.847   0.776  10.231  0.00  0.00      A     
ATOM   4585  HZ3 LYS A 295      10.862   1.994   9.195  0.00  0.00      A     
ATOM   4586  C   LYS A 295       7.945  -2.488  12.671  0.00  0.00      A     
ATOM   4587  O   LYS A 295       8.674  -3.090  11.888  0.00  0.00      A     
ATOM   4588  N   LYS A 296       6.613  -2.451  12.552  0.00  0.00      A     
ATOM   4589  HN  LYS A 296       6.143  -1.976  13.309  0.00  0.00      A     
ATOM   4590  CA  LYS A 296       5.737  -3.193  11.611  0.00  0.00      A     
ATOM   4591  HA  LYS A 296       5.733  -4.234  11.937  0.00  0.00      A     
ATOM   4592  CB  LYS A 296       4.300  -2.670  11.788  0.00  0.00      A     
ATOM   4593  HB1 LYS A 296       4.078  -2.526  12.839  0.00  0.00      A     
ATOM   4594  HB2 LYS A 296       3.606  -3.428  11.426  0.00  0.00      A     
ATOM   4595  CG  LYS A 296       3.951  -1.369  11.070  0.00  0.00      A     
ATOM   4596  HG1 LYS A 296       2.923  -1.143  11.334  0.00  0.00      A     
ATOM   4597  HG2 LYS A 296       4.008  -1.549   9.999  0.00  0.00      A     
ATOM   4598  CD  LYS A 296       4.776  -0.120  11.390  0.00  0.00      A     
ATOM   4599  HD1 LYS A 296       4.953  -0.068  12.462  0.00  0.00      A     
ATOM   4600  HD2 LYS A 296       5.737  -0.167  10.875  0.00  0.00      A     
ATOM   4601  CE  LYS A 296       3.993   1.127  10.949  0.00  0.00      A     
ATOM   4602  HE1 LYS A 296       4.617   2.011  11.107  0.00  0.00      A     
ATOM   4603  HE2 LYS A 296       3.109   1.218  11.589  0.00  0.00      A     
ATOM   4604  NZ  LYS A 296       3.572   1.025   9.528  0.00  0.00      A     
ATOM   4605  HZ1 LYS A 296       2.979   1.789   9.226  0.00  0.00      A     
ATOM   4606  HZ2 LYS A 296       4.381   0.937   8.915  0.00  0.00      A     
ATOM   4607  HZ3 LYS A 296       2.983   0.198   9.392  0.00  0.00      A     
ATOM   4608  C   LYS A 296       6.105  -3.230  10.116  0.00  0.00      A     
ATOM   4609  O   LYS A 296       6.822  -2.377   9.596  0.00  0.00      A     
ATOM   4610  N   TYR A 297       5.467  -4.161   9.404  0.00  0.00      A     
ATOM   4611  HN  TYR A 297       4.884  -4.805   9.928  0.00  0.00      A     
ATOM   4612  CA  TYR A 297       5.454  -4.266   7.931  0.00  0.00      A     
ATOM   4613  HA  TYR A 297       6.334  -3.776   7.518  0.00  0.00      A     
ATOM   4614  CB  TYR A 297       5.460  -5.754   7.544  0.00  0.00      A     
ATOM   4615  HB1 TYR A 297       5.091  -5.860   6.525  0.00  0.00      A     
ATOM   4616  HB2 TYR A 297       4.749  -6.256   8.194  0.00  0.00      A     
ATOM   4617  CG  TYR A 297       6.762  -6.528   7.579  0.00  0.00      A     
ATOM   4618  CD1 TYR A 297       7.997  -5.927   7.257  0.00  0.00      A     
ATOM   4619  HD1 TYR A 297       8.065  -4.870   7.044  0.00  0.00      A     
ATOM   4620  CE1 TYR A 297       9.158  -6.718   7.161  0.00  0.00      A     
ATOM   4621  HE1 TYR A 297      10.097  -6.272   6.876  0.00  0.00      A     
ATOM   4622  CZ  TYR A 297       9.088  -8.106   7.387  0.00  0.00      A     
ATOM   4623  OH  TYR A 297      10.200  -8.871   7.321  0.00  0.00      A     
ATOM   4624  HH  TYR A 297      11.002  -8.346   7.096  0.00  0.00      A     
ATOM   4625  CE2 TYR A 297       7.854  -8.708   7.687  0.00  0.00      A     
ATOM   4626  HE2 TYR A 297       7.811  -9.777   7.826  0.00  0.00      A     
ATOM   4627  CD2 TYR A 297       6.696  -7.919   7.786  0.00  0.00      A     
ATOM   4628  HD2 TYR A 297       5.746  -8.389   7.992  0.00  0.00      A     
ATOM   4629  C   TYR A 297       4.242  -3.607   7.231  0.00  0.00      A     
ATOM   4630  O   TYR A 297       4.239  -3.500   6.000  0.00  0.00      A     
ATOM   4631  N   THR A 298       3.218  -3.163   7.968  0.00  0.00      A     
ATOM   4632  HN  THR A 298       3.264  -3.306   8.965  0.00  0.00      A     
ATOM   4633  CA  THR A 298       1.925  -2.649   7.430  0.00  0.00      A     
ATOM   4634  HA  THR A 298       2.040  -2.484   6.370  0.00  0.00      A     
ATOM   4635  CB  THR A 298       0.773  -3.652   7.595  0.00  0.00      A     
ATOM   4636  HB  THR A 298      -0.186  -3.138   7.518  0.00  0.00      A     
ATOM   4637  CG2 THR A 298       0.830  -4.731   6.519  0.00  0.00      A     
ATOM   4638 HG21 THR A 298       1.747  -5.309   6.619  0.00  0.00      A     
ATOM   4639 HG22 THR A 298      -0.027  -5.395   6.626  0.00  0.00      A     
ATOM   4640 HG23 THR A 298       0.788  -4.273   5.532  0.00  0.00      A     
ATOM   4641  OG1 THR A 298       0.862  -4.325   8.829  0.00  0.00      A     
ATOM   4642  HG1 THR A 298       0.309  -5.127   8.752  0.00  0.00      A     
ATOM   4643  C   THR A 298       1.504  -1.278   7.938  0.00  0.00      A     
ATOM   4644  OT1 THR A 298       1.725  -0.978   9.127  0.00  0.00      A     
ATOM   4645  OT2 THR A 298       1.030  -0.471   7.112  0.00  0.00      A     
ATOM   4646  PA  GMP C   1       1.424  -0.950  -1.546  0.00  0.00      C     
ATOM   4647  O3A GMP C   1       2.429  -1.309  -2.545  0.00  0.00      C     
ATOM   4648  O1A GMP C   1       0.624   0.236  -1.866  0.00  0.00      C     
ATOM   4649  O2A GMP C   1       0.682  -2.096  -1.002  0.00  0.00      C     
ATOM   4650  O5' GMP C   1       2.325  -0.522  -0.358  0.00  0.00      C     
ATOM   4651  C5' GMP C   1       1.770   0.020   0.823  0.00  0.00      C     
ATOM   4652  H5' GMP C   1       1.224   0.937   0.598  0.00  0.00      C     
ATOM   4653 H5'' GMP C   1       1.026  -0.682   1.204  0.00  0.00      C     
ATOM   4654  C4' GMP C   1       2.848   0.261   1.879  0.00  0.00      C     
ATOM   4655  H4' GMP C   1       3.442  -0.647   1.975  0.00  0.00      C     
ATOM   4656  O4' GMP C   1       3.683   1.364   1.524  0.00  0.00      C     
ATOM   4657  C1' GMP C   1       3.607   2.323   2.563  0.00  0.00      C     
ATOM   4658  H1' GMP C   1       4.358   2.090   3.320  0.00  0.00      C     
ATOM   4659  N9  GMP C   1       3.792   3.697   2.058  0.00  0.00      C     
ATOM   4660  C8  GMP C   1       4.723   4.602   2.486  0.00  0.00      C     
ATOM   4661  H8  GMP C   1       5.452   4.340   3.244  0.00  0.00      C     
ATOM   4662  N7  GMP C   1       4.664   5.774   1.907  0.00  0.00      C     
ATOM   4663  C5  GMP C   1       3.570   5.626   1.026  0.00  0.00      C     
ATOM   4664  C6  GMP C   1       2.958   6.538   0.089  0.00  0.00      C     
ATOM   4665  O6  GMP C   1       3.314   7.671  -0.225  0.00  0.00      C     
ATOM   4666  N1  GMP C   1       1.842   6.035  -0.536  0.00  0.00      C     
ATOM   4667  H1  GMP C   1       1.276   6.637  -1.104  0.00  0.00      C     
ATOM   4668  N2  GMP C   1       0.331   4.469  -1.010  0.00  0.00      C     
ATOM   4669  H21 GMP C   1      -0.137   5.184  -1.540  0.00  0.00      C     
ATOM   4670  H22 GMP C   1      -0.027   3.535  -0.903  0.00  0.00      C     
ATOM   4671  C2  GMP C   1       1.384   4.791  -0.336  0.00  0.00      C     
ATOM   4672  N3  GMP C   1       1.949   3.878   0.437  0.00  0.00      C     
ATOM   4673  C4  GMP C   1       3.031   4.361   1.123  0.00  0.00      C     
ATOM   4674  C3' GMP C   1       2.200   0.607   3.229  0.00  0.00      C     
ATOM   4675  H3' GMP C   1       1.172   0.251   3.296  0.00  0.00      C     
ATOM   4676  O3' GMP C   1       3.000   0.089   4.289  0.00  0.00      C     
ATOM   4677 H3'' GMP C   1       2.912  -0.889   4.192  0.00  0.00      C     
ATOM   4678  C2' GMP C   1       2.241   2.129   3.199  0.00  0.00      C     
ATOM   4679 H2'' GMP C   1       1.470   2.486   2.516  0.00  0.00      C     
ATOM   4680  O2' GMP C   1       2.126   2.728   4.484  0.00  0.00      C     
ATOM   4681  H2' GMP C   1       2.272   2.017   5.129  0.00  0.00      C     
END
