# Supplementary material for: Dataset of the AAC2 conformations in the c-, intermediate- and m-states obtained from free-energy simulations
Source: Data Brief. 2016 Apr 13;7:1355–7. doi: 10.1016/j.dib.2016.04.022 (PMC4845157; doi:10.1016/j.dib.2016.04.022)
Supplement: Supplementary file 2 — Supplementary material [file mmc2.zip › AAC_GTP_cbasin_min.pdb]

HEADER The conformation of AAC2 in the c-basin in the presence of GTP
CRYST1    1.000    1.000    1.000  90.00  90.00  90.00 P 1           1
ATOM      1  N   ASP A   3      13.180   1.067  22.593  0.00  0.00      A     
ATOM      2  HT1 ASP A   3      13.291   1.012  21.590  0.00  0.00      A     
ATOM      3  HT2 ASP A   3      13.217   2.036  22.889  0.00  0.00      A     
ATOM      4  HT3 ASP A   3      12.263   0.704  22.839  0.00  0.00      A     
ATOM      5  CA  ASP A   3      14.234   0.268  23.260  0.00  0.00      A     
ATOM      6  HA  ASP A   3      14.304   0.573  24.306  0.00  0.00      A     
ATOM      7  CB  ASP A   3      13.875  -1.227  23.215  0.00  0.00      A     
ATOM      8  HB1 ASP A   3      13.697  -1.531  22.181  0.00  0.00      A     
ATOM      9  HB2 ASP A   3      12.968  -1.378  23.792  0.00  0.00      A     
ATOM     10  CG  ASP A   3      14.968  -2.093  23.829  0.00  0.00      A     
ATOM     11  OD1 ASP A   3      15.259  -1.904  25.027  0.00  0.00      A     
ATOM     12  OD2 ASP A   3      15.661  -2.838  23.112  0.00  0.00      A     
ATOM     13  C   ASP A   3      15.595   0.500  22.607  0.00  0.00      A     
ATOM     14  O   ASP A   3      15.641   0.799  21.421  0.00  0.00      A     
ATOM     15  N   ALA A   4      16.676   0.288  23.361  0.00  0.00      A     
ATOM     16  HN  ALA A   4      16.529   0.168  24.357  0.00  0.00      A     
ATOM     17  CA  ALA A   4      18.045   0.073  22.866  0.00  0.00      A     
ATOM     18  HA  ALA A   4      17.991  -0.296  21.840  0.00  0.00      A     
ATOM     19  CB  ALA A   4      18.745   1.442  22.851  0.00  0.00      A     
ATOM     20  HB1 ALA A   4      18.170   2.145  22.247  0.00  0.00      A     
ATOM     21  HB2 ALA A   4      19.740   1.347  22.416  0.00  0.00      A     
ATOM     22  HB3 ALA A   4      18.833   1.829  23.867  0.00  0.00      A     
ATOM     23  C   ALA A   4      18.835  -0.998  23.681  0.00  0.00      A     
ATOM     24  O   ALA A   4      20.072  -0.988  23.692  0.00  0.00      A     
ATOM     25  N   ALA A   5      18.145  -1.886  24.415  0.00  0.00      A     
ATOM     26  HN  ALA A   5      17.136  -1.909  24.311  0.00  0.00      A     
ATOM     27  CA  ALA A   5      18.734  -2.702  25.487  0.00  0.00      A     
ATOM     28  HA  ALA A   5      19.770  -2.901  25.231  0.00  0.00      A     
ATOM     29  CB  ALA A   5      18.715  -1.843  26.759  0.00  0.00      A     
ATOM     30  HB1 ALA A   5      19.197  -0.881  26.574  0.00  0.00      A     
ATOM     31  HB2 ALA A   5      19.262  -2.351  27.551  0.00  0.00      A     
ATOM     32  HB3 ALA A   5      17.688  -1.676  27.082  0.00  0.00      A     
ATOM     33  C   ALA A   5      18.135  -4.108  25.757  0.00  0.00      A     
ATOM     34  O   ALA A   5      18.740  -4.863  26.524  0.00  0.00      A     
ATOM     35  N   VAL A   6      17.018  -4.513  25.138  0.00  0.00      A     
ATOM     36  HN  VAL A   6      16.549  -3.832  24.545  0.00  0.00      A     
ATOM     37  CA  VAL A   6      16.464  -5.903  25.231  0.00  0.00      A     
ATOM     38  HA  VAL A   6      17.273  -6.585  25.457  0.00  0.00      A     
ATOM     39  CB  VAL A   6      15.409  -6.075  26.348  0.00  0.00      A     
ATOM     40  HB  VAL A   6      15.076  -7.112  26.342  0.00  0.00      A     
ATOM     41  CG1 VAL A   6      15.966  -5.792  27.746  0.00  0.00      A     
ATOM     42 HG11 VAL A   6      15.210  -6.032  28.495  0.00  0.00      A     
ATOM     43 HG12 VAL A   6      16.238  -4.741  27.843  0.00  0.00      A     
ATOM     44 HG13 VAL A   6      16.840  -6.414  27.931  0.00  0.00      A     
ATOM     45  CG2 VAL A   6      14.182  -5.189  26.146  0.00  0.00      A     
ATOM     46 HG21 VAL A   6      13.517  -5.298  26.997  0.00  0.00      A     
ATOM     47 HG22 VAL A   6      13.633  -5.486  25.253  0.00  0.00      A     
ATOM     48 HG23 VAL A   6      14.484  -4.149  26.067  0.00  0.00      A     
ATOM     49  C   VAL A   6      15.866  -6.449  23.934  0.00  0.00      A     
ATOM     50  O   VAL A   6      15.966  -7.643  23.653  0.00  0.00      A     
ATOM     51  N   SER A   7      15.320  -5.566  23.110  0.00  0.00      A     
ATOM     52  HN  SER A   7      15.363  -4.595  23.397  0.00  0.00      A     
ATOM     53  CA  SER A   7      14.618  -5.839  21.849  0.00  0.00      A     
ATOM     54  HA  SER A   7      14.371  -6.896  21.761  0.00  0.00      A     
ATOM     55  CB  SER A   7      13.317  -5.029  21.850  0.00  0.00      A     
ATOM     56  HB1 SER A   7      13.025  -4.772  20.839  0.00  0.00      A     
ATOM     57  HB2 SER A   7      13.451  -4.096  22.397  0.00  0.00      A     
ATOM     58  OG  SER A   7      12.295  -5.789  22.456  0.00  0.00      A     
ATOM     59  HG1 SER A   7      11.451  -5.331  22.280  0.00  0.00      A     
ATOM     60  C   SER A   7      15.463  -5.466  20.631  0.00  0.00      A     
ATOM     61  O   SER A   7      15.565  -6.251  19.689  0.00  0.00      A     
ATOM     62  N   PHE A   8      16.170  -4.332  20.701  0.00  0.00      A     
ATOM     63  HN  PHE A   8      16.053  -3.765  21.538  0.00  0.00      A     
ATOM     64  CA  PHE A   8      17.141  -3.872  19.696  0.00  0.00      A     
ATOM     65  HA  PHE A   8      17.461  -2.867  19.969  0.00  0.00      A     
ATOM     66  CB  PHE A   8      18.382  -4.792  19.774  0.00  0.00      A     
ATOM     67  HB1 PHE A   8      19.137  -4.453  19.066  0.00  0.00      A     
ATOM     68  HB2 PHE A   8      18.099  -5.795  19.457  0.00  0.00      A     
ATOM     69  CG  PHE A   8      19.051  -4.891  21.132  0.00  0.00      A     
ATOM     70  CD1 PHE A   8      20.076  -3.990  21.476  0.00  0.00      A     
ATOM     71  HD1 PHE A   8      20.352  -3.196  20.797  0.00  0.00      A     
ATOM     72  CE1 PHE A   8      20.758  -4.129  22.696  0.00  0.00      A     
ATOM     73  HE1 PHE A   8      21.552  -3.439  22.945  0.00  0.00      A     
ATOM     74  CZ  PHE A   8      20.407  -5.158  23.585  0.00  0.00      A     
ATOM     75  HZ  PHE A   8      20.923  -5.259  24.530  0.00  0.00      A     
ATOM     76  CE2 PHE A   8      19.374  -6.051  23.252  0.00  0.00      A     
ATOM     77  HE2 PHE A   8      19.101  -6.843  23.936  0.00  0.00      A     
ATOM     78  CD2 PHE A   8      18.705  -5.924  22.022  0.00  0.00      A     
ATOM     79  HD2 PHE A   8      17.925  -6.625  21.758  0.00  0.00      A     
ATOM     80  C   PHE A   8      16.593  -3.771  18.248  0.00  0.00      A     
ATOM     81  O   PHE A   8      15.404  -3.941  17.968  0.00  0.00      A     
ATOM     82  N   ALA A   9      17.489  -3.531  17.290  0.00  0.00      A     
ATOM     83  HN  ALA A   9      18.411  -3.226  17.582  0.00  0.00      A     
ATOM     84  CA  ALA A   9      17.222  -3.665  15.857  0.00  0.00      A     
ATOM     85  HA  ALA A   9      16.502  -2.895  15.577  0.00  0.00      A     
ATOM     86  CB  ALA A   9      18.530  -3.375  15.113  0.00  0.00      A     
ATOM     87  HB1 ALA A   9      19.281  -4.120  15.375  0.00  0.00      A     
ATOM     88  HB2 ALA A   9      18.901  -2.384  15.381  0.00  0.00      A     
ATOM     89  HB3 ALA A   9      18.357  -3.408  14.037  0.00  0.00      A     
ATOM     90  C   ALA A   9      16.599  -5.022  15.436  0.00  0.00      A     
ATOM     91  O   ALA A   9      15.859  -5.055  14.451  0.00  0.00      A     
ATOM     92  N   LYS A  10      16.827  -6.127  16.175  0.00  0.00      A     
ATOM     93  HN  LYS A  10      17.446  -6.048  16.969  0.00  0.00      A     
ATOM     94  CA  LYS A  10      16.184  -7.433  15.895  0.00  0.00      A     
ATOM     95  HA  LYS A  10      16.307  -7.628  14.829  0.00  0.00      A     
ATOM     96  CB  LYS A  10      16.866  -8.592  16.642  0.00  0.00      A     
ATOM     97  HB1 LYS A  10      16.735  -8.479  17.719  0.00  0.00      A     
ATOM     98  HB2 LYS A  10      17.929  -8.575  16.405  0.00  0.00      A     
ATOM     99  CG  LYS A  10      16.262  -9.931  16.167  0.00  0.00      A     
ATOM    100  HG1 LYS A  10      16.198  -9.917  15.077  0.00  0.00      A     
ATOM    101  HG2 LYS A  10      15.251 -10.038  16.563  0.00  0.00      A     
ATOM    102  CD  LYS A  10      17.057 -11.178  16.550  0.00  0.00      A     
ATOM    103  HD1 LYS A  10      18.078 -11.068  16.185  0.00  0.00      A     
ATOM    104  HD2 LYS A  10      16.603 -12.034  16.047  0.00  0.00      A     
ATOM    105  CE  LYS A  10      17.072 -11.436  18.058  0.00  0.00      A     
ATOM    106  HE1 LYS A  10      16.051 -11.376  18.453  0.00  0.00      A     
ATOM    107  HE2 LYS A  10      17.666 -10.653  18.537  0.00  0.00      A     
ATOM    108  NZ  LYS A  10      17.652 -12.770  18.341  0.00  0.00      A     
ATOM    109  HZ1 LYS A  10      16.986 -13.523  18.168  0.00  0.00      A     
ATOM    110  HZ2 LYS A  10      17.925 -12.862  19.314  0.00  0.00      A     
ATOM    111  HZ3 LYS A  10      18.462 -12.945  17.753  0.00  0.00      A     
ATOM    112  C   LYS A  10      14.670  -7.461  16.126  0.00  0.00      A     
ATOM    113  O   LYS A  10      13.969  -8.014  15.291  0.00  0.00      A     
ATOM    114  N   ASP A  11      14.143  -6.863  17.189  0.00  0.00      A     
ATOM    115  HN  ASP A  11      14.762  -6.466  17.889  0.00  0.00      A     
ATOM    116  CA  ASP A  11      12.684  -6.783  17.392  0.00  0.00      A     
ATOM    117  HA  ASP A  11      12.251  -7.769  17.226  0.00  0.00      A     
ATOM    118  CB  ASP A  11      12.407  -6.368  18.833  0.00  0.00      A     
ATOM    119  HB1 ASP A  11      12.611  -5.301  18.918  0.00  0.00      A     
ATOM    120  HB2 ASP A  11      13.070  -6.919  19.499  0.00  0.00      A     
ATOM    121  CG  ASP A  11      10.976  -6.669  19.264  0.00  0.00      A     
ATOM    122  OD1 ASP A  11      10.621  -7.867  19.309  0.00  0.00      A     
ATOM    123  OD2 ASP A  11      10.237  -5.727  19.626  0.00  0.00      A     
ATOM    124  C   ASP A  11      12.006  -5.802  16.418  0.00  0.00      A     
ATOM    125  O   ASP A  11      10.937  -6.086  15.876  0.00  0.00      A     
ATOM    126  N   PHE A  12      12.681  -4.689  16.109  0.00  0.00      A     
ATOM    127  HN  PHE A  12      13.538  -4.500  16.615  0.00  0.00      A     
ATOM    128  CA  PHE A  12      12.287  -3.797  15.013  0.00  0.00      A     
ATOM    129  HA  PHE A  12      11.284  -3.428  15.229  0.00  0.00      A     
ATOM    130  CB  PHE A  12      13.255  -2.602  14.981  0.00  0.00      A     
ATOM    131  HB1 PHE A  12      14.265  -2.988  14.848  0.00  0.00      A     
ATOM    132  HB2 PHE A  12      13.222  -2.110  15.954  0.00  0.00      A     
ATOM    133  CG  PHE A  12      13.016  -1.536  13.921  0.00  0.00      A     
ATOM    134  CD1 PHE A  12      14.104  -0.766  13.465  0.00  0.00      A     
ATOM    135  HD1 PHE A  12      15.094  -0.950  13.856  0.00  0.00      A     
ATOM    136  CE1 PHE A  12      13.906   0.263  12.526  0.00  0.00      A     
ATOM    137  HE1 PHE A  12      14.741   0.866  12.198  0.00  0.00      A     
ATOM    138  CZ  PHE A  12      12.620   0.514  12.022  0.00  0.00      A     
ATOM    139  HZ  PHE A  12      12.463   1.310  11.308  0.00  0.00      A     
ATOM    140  CE2 PHE A  12      11.535  -0.267  12.453  0.00  0.00      A     
ATOM    141  HE2 PHE A  12      10.547  -0.093  12.055  0.00  0.00      A     
ATOM    142  CD2 PHE A  12      11.726  -1.269  13.418  0.00  0.00      A     
ATOM    143  HD2 PHE A  12      10.870  -1.822  13.771  0.00  0.00      A     
ATOM    144  C   PHE A  12      12.212  -4.546  13.667  0.00  0.00      A     
ATOM    145  O   PHE A  12      11.204  -4.445  12.964  0.00  0.00      A     
ATOM    146  N   LEU A  13      13.213  -5.378  13.349  0.00  0.00      A     
ATOM    147  HN  LEU A  13      14.037  -5.375  13.941  0.00  0.00      A     
ATOM    148  CA  LEU A  13      13.157  -6.363  12.263  0.00  0.00      A     
ATOM    149  HA  LEU A  13      12.932  -5.833  11.338  0.00  0.00      A     
ATOM    150  CB  LEU A  13      14.547  -7.015  12.103  0.00  0.00      A     
ATOM    151  HB1 LEU A  13      14.876  -7.372  13.074  0.00  0.00      A     
ATOM    152  HB2 LEU A  13      15.254  -6.247  11.785  0.00  0.00      A     
ATOM    153  CG  LEU A  13      14.626  -8.203  11.125  0.00  0.00      A     
ATOM    154  HG  LEU A  13      13.937  -8.987  11.438  0.00  0.00      A     
ATOM    155  CD1 LEU A  13      14.313  -7.807   9.683  0.00  0.00      A     
ATOM    156 HD11 LEU A  13      13.273  -7.495   9.608  0.00  0.00      A     
ATOM    157 HD12 LEU A  13      14.456  -8.669   9.032  0.00  0.00      A     
ATOM    158 HD13 LEU A  13      14.968  -6.996   9.367  0.00  0.00      A     
ATOM    159  CD2 LEU A  13      16.034  -8.786  11.136  0.00  0.00      A     
ATOM    160 HD21 LEU A  13      16.301  -9.087  12.149  0.00  0.00      A     
ATOM    161 HD22 LEU A  13      16.738  -8.037  10.782  0.00  0.00      A     
ATOM    162 HD23 LEU A  13      16.078  -9.661  10.488  0.00  0.00      A     
ATOM    163  C   LEU A  13      12.027  -7.398  12.431  0.00  0.00      A     
ATOM    164  O   LEU A  13      11.350  -7.661  11.451  0.00  0.00      A     
ATOM    165  N   ALA A  14      11.771  -7.959  13.615  0.00  0.00      A     
ATOM    166  HN  ALA A  14      12.387  -7.738  14.388  0.00  0.00      A     
ATOM    167  CA  ALA A  14      10.726  -8.969  13.843  0.00  0.00      A     
ATOM    168  HA  ALA A  14      10.917  -9.808  13.173  0.00  0.00      A     
ATOM    169  CB  ALA A  14      10.844  -9.489  15.282  0.00  0.00      A     
ATOM    170  HB1 ALA A  14      10.580  -8.705  15.991  0.00  0.00      A     
ATOM    171  HB2 ALA A  14      11.863  -9.825  15.479  0.00  0.00      A     
ATOM    172  HB3 ALA A  14      10.162 -10.328  15.424  0.00  0.00      A     
ATOM    173  C   ALA A  14       9.299  -8.467  13.526  0.00  0.00      A     
ATOM    174  O   ALA A  14       8.563  -9.135  12.799  0.00  0.00      A     
ATOM    175  N   GLY A  15       8.942  -7.250  13.957  0.00  0.00      A     
ATOM    176  HN  GLY A  15       9.574  -6.767  14.593  0.00  0.00      A     
ATOM    177  CA  GLY A  15       7.708  -6.570  13.517  0.00  0.00      A     
ATOM    178  HA1 GLY A  15       7.641  -5.600  14.007  0.00  0.00      A     
ATOM    179  HA2 GLY A  15       6.841  -7.164  13.810  0.00  0.00      A     
ATOM    180  C   GLY A  15       7.641  -6.339  11.997  0.00  0.00      A     
ATOM    181  O   GLY A  15       6.581  -6.480  11.382  0.00  0.00      A     
ATOM    182  N   GLY A  16       8.795  -6.079  11.372  0.00  0.00      A     
ATOM    183  HN  GLY A  16       9.622  -5.986  11.946  0.00  0.00      A     
ATOM    184  CA  GLY A  16       8.953  -5.993   9.915  0.00  0.00      A     
ATOM    185  HA1 GLY A  16       9.930  -5.565   9.694  0.00  0.00      A     
ATOM    186  HA2 GLY A  16       8.190  -5.331   9.503  0.00  0.00      A     
ATOM    187  C   GLY A  16       8.864  -7.343   9.193  0.00  0.00      A     
ATOM    188  O   GLY A  16       8.307  -7.407   8.106  0.00  0.00      A     
ATOM    189  N   VAL A  17       9.343  -8.434   9.799  0.00  0.00      A     
ATOM    190  HN  VAL A  17       9.832  -8.281  10.675  0.00  0.00      A     
ATOM    191  CA  VAL A  17       9.191  -9.830   9.329  0.00  0.00      A     
ATOM    192  HA  VAL A  17       9.495  -9.880   8.287  0.00  0.00      A     
ATOM    193  CB  VAL A  17      10.088 -10.814  10.110  0.00  0.00      A     
ATOM    194  HB  VAL A  17       9.976 -10.642  11.178  0.00  0.00      A     
ATOM    195  CG1 VAL A  17       9.773 -12.289   9.825  0.00  0.00      A     
ATOM    196 HG11 VAL A  17       8.787 -12.550  10.211  0.00  0.00      A     
ATOM    197 HG12 VAL A  17      10.501 -12.930  10.324  0.00  0.00      A     
ATOM    198 HG13 VAL A  17       9.802 -12.482   8.752  0.00  0.00      A     
ATOM    199  CG2 VAL A  17      11.558 -10.610   9.725  0.00  0.00      A     
ATOM    200 HG21 VAL A  17      11.709 -10.862   8.675  0.00  0.00      A     
ATOM    201 HG22 VAL A  17      12.192 -11.246  10.342  0.00  0.00      A     
ATOM    202 HG23 VAL A  17      11.848  -9.575   9.882  0.00  0.00      A     
ATOM    203  C   VAL A  17       7.735 -10.282   9.382  0.00  0.00      A     
ATOM    204  O   VAL A  17       7.268 -10.880   8.420  0.00  0.00      A     
ATOM    205  N   ALA A  18       6.985  -9.936  10.431  0.00  0.00      A     
ATOM    206  HN  ALA A  18       7.440  -9.491  11.222  0.00  0.00      A     
ATOM    207  CA  ALA A  18       5.536 -10.158  10.501  0.00  0.00      A     
ATOM    208  HA  ALA A  18       5.335 -11.224  10.383  0.00  0.00      A     
ATOM    209  CB  ALA A  18       5.073  -9.748  11.900  0.00  0.00      A     
ATOM    210  HB1 ALA A  18       5.569 -10.361  12.654  0.00  0.00      A     
ATOM    211  HB2 ALA A  18       3.997  -9.892  11.978  0.00  0.00      A     
ATOM    212  HB3 ALA A  18       5.302  -8.699  12.088  0.00  0.00      A     
ATOM    213  C   ALA A  18       4.750  -9.421   9.388  0.00  0.00      A     
ATOM    214  O   ALA A  18       3.936 -10.028   8.683  0.00  0.00      A     
ATOM    215  N   ALA A  19       5.053  -8.139   9.149  0.00  0.00      A     
ATOM    216  HN  ALA A  19       5.674  -7.664   9.794  0.00  0.00      A     
ATOM    217  CA  ALA A  19       4.550  -7.390   7.989  0.00  0.00      A     
ATOM    218  HA  ALA A  19       3.459  -7.424   7.995  0.00  0.00      A     
ATOM    219  CB  ALA A  19       4.981  -5.927   8.163  0.00  0.00      A     
ATOM    220  HB1 ALA A  19       4.589  -5.536   9.104  0.00  0.00      A     
ATOM    221  HB2 ALA A  19       4.585  -5.325   7.346  0.00  0.00      A     
ATOM    222  HB3 ALA A  19       6.068  -5.848   8.171  0.00  0.00      A     
ATOM    223  C   ALA A  19       5.020  -7.973   6.631  0.00  0.00      A     
ATOM    224  O   ALA A  19       4.252  -8.017   5.664  0.00  0.00      A     
ATOM    225  N   ALA A  20       6.262  -8.463   6.554  0.00  0.00      A     
ATOM    226  HN  ALA A  20       6.874  -8.324   7.351  0.00  0.00      A     
ATOM    227  CA  ALA A  20       6.843  -9.063   5.356  0.00  0.00      A     
ATOM    228  HA  ALA A  20       6.631  -8.399   4.524  0.00  0.00      A     
ATOM    229  CB  ALA A  20       8.366  -9.157   5.501  0.00  0.00      A     
ATOM    230  HB1 ALA A  20       8.797  -9.561   4.585  0.00  0.00      A     
ATOM    231  HB2 ALA A  20       8.623  -9.818   6.325  0.00  0.00      A     
ATOM    232  HB3 ALA A  20       8.786  -8.167   5.680  0.00  0.00      A     
ATOM    233  C   ALA A  20       6.238 -10.424   4.987  0.00  0.00      A     
ATOM    234  O   ALA A  20       5.801 -10.573   3.851  0.00  0.00      A     
ATOM    235  N   ILE A  21       6.146 -11.397   5.903  0.00  0.00      A     
ATOM    236  HN  ILE A  21       6.531 -11.225   6.828  0.00  0.00      A     
ATOM    237  CA  ILE A  21       5.477 -12.691   5.642  0.00  0.00      A     
ATOM    238  HA  ILE A  21       5.952 -13.120   4.761  0.00  0.00      A     
ATOM    239  CB  ILE A  21       5.690 -13.704   6.793  0.00  0.00      A     
ATOM    240  HB  ILE A  21       6.759 -13.723   7.015  0.00  0.00      A     
ATOM    241  CG2 ILE A  21       4.948 -13.309   8.079  0.00  0.00      A     
ATOM    242 HG21 ILE A  21       5.162 -12.278   8.336  0.00  0.00      A     
ATOM    243 HG22 ILE A  21       5.273 -13.935   8.910  0.00  0.00      A     
ATOM    244 HG23 ILE A  21       3.875 -13.428   7.951  0.00  0.00      A     
ATOM    245  CG1 ILE A  21       5.279 -15.120   6.330  0.00  0.00      A     
ATOM    246 HG11 ILE A  21       5.780 -15.338   5.386  0.00  0.00      A     
ATOM    247 HG12 ILE A  21       4.202 -15.152   6.154  0.00  0.00      A     
ATOM    248  CD  ILE A  21       5.640 -16.235   7.320  0.00  0.00      A     
ATOM    249  HD1 ILE A  21       5.064 -16.131   8.239  0.00  0.00      A     
ATOM    250  HD2 ILE A  21       6.706 -16.200   7.549  0.00  0.00      A     
ATOM    251  HD3 ILE A  21       5.405 -17.201   6.874  0.00  0.00      A     
ATOM    252  C   ILE A  21       3.995 -12.505   5.286  0.00  0.00      A     
ATOM    253  O   ILE A  21       3.518 -13.108   4.326  0.00  0.00      A     
ATOM    254  N   SER A  22       3.309 -11.565   5.951  0.00  0.00      A     
ATOM    255  HN  SER A  22       3.757 -11.139   6.754  0.00  0.00      A     
ATOM    256  CA  SER A  22       1.934 -11.151   5.613  0.00  0.00      A     
ATOM    257  HA  SER A  22       1.275 -12.009   5.736  0.00  0.00      A     
ATOM    258  CB  SER A  22       1.444 -10.035   6.546  0.00  0.00      A     
ATOM    259  HB1 SER A  22       0.446  -9.722   6.239  0.00  0.00      A     
ATOM    260  HB2 SER A  22       2.109  -9.173   6.487  0.00  0.00      A     
ATOM    261  OG  SER A  22       1.387 -10.491   7.877  0.00  0.00      A     
ATOM    262  HG1 SER A  22       2.263 -10.356   8.286  0.00  0.00      A     
ATOM    263  C   SER A  22       1.797 -10.669   4.165  0.00  0.00      A     
ATOM    264  O   SER A  22       0.973 -11.182   3.408  0.00  0.00      A     
ATOM    265  N   LYS A  23       2.647  -9.722   3.742  0.00  0.00      A     
ATOM    266  HN  LYS A  23       3.292  -9.332   4.424  0.00  0.00      A     
ATOM    267  CA  LYS A  23       2.680  -9.192   2.361  0.00  0.00      A     
ATOM    268  HA  LYS A  23       1.656  -9.089   2.011  0.00  0.00      A     
ATOM    269  CB  LYS A  23       3.284  -7.777   2.383  0.00  0.00      A     
ATOM    270  HB1 LYS A  23       3.554  -7.488   1.365  0.00  0.00      A     
ATOM    271  HB2 LYS A  23       4.181  -7.776   3.001  0.00  0.00      A     
ATOM    272  CG  LYS A  23       2.266  -6.753   2.932  0.00  0.00      A     
ATOM    273  HG1 LYS A  23       1.983  -7.013   3.952  0.00  0.00      A     
ATOM    274  HG2 LYS A  23       1.370  -6.806   2.311  0.00  0.00      A     
ATOM    275  CD  LYS A  23       2.771  -5.302   2.896  0.00  0.00      A     
ATOM    276  HD1 LYS A  23       1.917  -4.627   2.819  0.00  0.00      A     
ATOM    277  HD2 LYS A  23       3.373  -5.159   1.998  0.00  0.00      A     
ATOM    278  CE  LYS A  23       3.605  -4.905   4.122  0.00  0.00      A     
ATOM    279  HE1 LYS A  23       4.299  -4.117   3.812  0.00  0.00      A     
ATOM    280  HE2 LYS A  23       4.199  -5.758   4.465  0.00  0.00      A     
ATOM    281  NZ  LYS A  23       2.772  -4.364   5.225  0.00  0.00      A     
ATOM    282  HZ1 LYS A  23       3.326  -3.796   5.860  0.00  0.00      A     
ATOM    283  HZ2 LYS A  23       2.285  -5.051   5.797  0.00  0.00      A     
ATOM    284  HZ3 LYS A  23       2.058  -3.700   4.906  0.00  0.00      A     
ATOM    285  C   LYS A  23       3.333 -10.127   1.319  0.00  0.00      A     
ATOM    286  O   LYS A  23       3.036  -9.993   0.134  0.00  0.00      A     
ATOM    287  N   THR A  24       4.133 -11.108   1.750  0.00  0.00      A     
ATOM    288  HN  THR A  24       4.367 -11.075   2.735  0.00  0.00      A     
ATOM    289  CA  THR A  24       4.751 -12.186   0.928  0.00  0.00      A     
ATOM    290  HA  THR A  24       5.137 -11.762   0.002  0.00  0.00      A     
ATOM    291  CB  THR A  24       5.926 -12.870   1.651  0.00  0.00      A     
ATOM    292  HB  THR A  24       5.589 -13.249   2.615  0.00  0.00      A     
ATOM    293  CG2 THR A  24       6.574 -14.015   0.878  0.00  0.00      A     
ATOM    294 HG21 THR A  24       7.466 -14.349   1.408  0.00  0.00      A     
ATOM    295 HG22 THR A  24       6.855 -13.672  -0.116  0.00  0.00      A     
ATOM    296 HG23 THR A  24       5.894 -14.863   0.800  0.00  0.00      A     
ATOM    297  OG1 THR A  24       6.957 -11.945   1.857  0.00  0.00      A     
ATOM    298  HG1 THR A  24       6.618 -11.295   2.493  0.00  0.00      A     
ATOM    299  C   THR A  24       3.764 -13.291   0.567  0.00  0.00      A     
ATOM    300  O   THR A  24       3.725 -13.718  -0.584  0.00  0.00      A     
ATOM    301  N   ALA A  25       2.931 -13.734   1.512  0.00  0.00      A     
ATOM    302  HN  ALA A  25       3.042 -13.393   2.463  0.00  0.00      A     
ATOM    303  CA  ALA A  25       1.870 -14.717   1.260  0.00  0.00      A     
ATOM    304  HA  ALA A  25       2.319 -15.637   0.880  0.00  0.00      A     
ATOM    305  CB  ALA A  25       1.204 -15.019   2.605  0.00  0.00      A     
ATOM    306  HB1 ALA A  25       0.414 -15.759   2.470  0.00  0.00      A     
ATOM    307  HB2 ALA A  25       0.775 -14.103   3.011  0.00  0.00      A     
ATOM    308  HB3 ALA A  25       1.942 -15.409   3.308  0.00  0.00      A     
ATOM    309  C   ALA A  25       0.846 -14.243   0.204  0.00  0.00      A     
ATOM    310  O   ALA A  25       0.407 -15.019  -0.642  0.00  0.00      A     
ATOM    311  N   VAL A  26       0.530 -12.940   0.194  0.00  0.00      A     
ATOM    312  HN  VAL A  26       0.886 -12.376   0.954  0.00  0.00      A     
ATOM    313  CA  VAL A  26      -0.302 -12.293  -0.848  0.00  0.00      A     
ATOM    314  HA  VAL A  26      -0.977 -13.049  -1.251  0.00  0.00      A     
ATOM    315  CB  VAL A  26      -1.203 -11.173  -0.285  0.00  0.00      A     
ATOM    316  HB  VAL A  26      -1.830 -10.790  -1.089  0.00  0.00      A     
ATOM    317  CG1 VAL A  26      -2.147 -11.697   0.801  0.00  0.00      A     
ATOM    318 HG11 VAL A  26      -1.580 -12.030   1.673  0.00  0.00      A     
ATOM    319 HG12 VAL A  26      -2.725 -12.534   0.413  0.00  0.00      A     
ATOM    320 HG13 VAL A  26      -2.828 -10.905   1.111  0.00  0.00      A     
ATOM    321  CG2 VAL A  26      -0.411  -9.998   0.289  0.00  0.00      A     
ATOM    322 HG21 VAL A  26      -1.095  -9.227   0.642  0.00  0.00      A     
ATOM    323 HG22 VAL A  26       0.246  -9.573  -0.469  0.00  0.00      A     
ATOM    324 HG23 VAL A  26       0.183 -10.350   1.127  0.00  0.00      A     
ATOM    325  C   VAL A  26       0.484 -11.774  -2.061  0.00  0.00      A     
ATOM    326  O   VAL A  26      -0.122 -11.174  -2.945  0.00  0.00      A     
ATOM    327  N   ALA A  27       1.800 -11.999  -2.175  0.00  0.00      A     
ATOM    328  HN  ALA A  27       2.274 -12.526  -1.452  0.00  0.00      A     
ATOM    329  CA  ALA A  27       2.586 -11.585  -3.350  0.00  0.00      A     
ATOM    330  HA  ALA A  27       2.589 -10.498  -3.365  0.00  0.00      A     
ATOM    331  CB  ALA A  27       4.049 -11.995  -3.174  0.00  0.00      A     
ATOM    332  HB1 ALA A  27       4.150 -13.076  -3.211  0.00  0.00      A     
ATOM    333  HB2 ALA A  27       4.423 -11.635  -2.217  0.00  0.00      A     
ATOM    334  HB3 ALA A  27       4.643 -11.557  -3.974  0.00  0.00      A     
ATOM    335  C   ALA A  27       1.999 -12.023  -4.721  0.00  0.00      A     
ATOM    336  O   ALA A  27       1.887 -11.154  -5.592  0.00  0.00      A     
ATOM    337  N   PRO A  28       1.492 -13.272  -4.897  0.00  0.00      A     
ATOM    338  CD  PRO A  28       1.636 -14.408  -3.985  0.00  0.00      A     
ATOM    339  HD1 PRO A  28       0.921 -14.315  -3.168  0.00  0.00      A     
ATOM    340  HD2 PRO A  28       2.645 -14.499  -3.589  0.00  0.00      A     
ATOM    341  CG  PRO A  28       1.297 -15.657  -4.791  0.00  0.00      A     
ATOM    342  HG1 PRO A  28       2.184 -16.013  -5.316  0.00  0.00      A     
ATOM    343  HG2 PRO A  28       0.884 -16.444  -4.160  0.00  0.00      A     
ATOM    344  CB  PRO A  28       0.271 -15.134  -5.790  0.00  0.00      A     
ATOM    345  HB1 PRO A  28       0.236 -15.748  -6.690  0.00  0.00      A     
ATOM    346  HB2 PRO A  28      -0.710 -15.111  -5.312  0.00  0.00      A     
ATOM    347  CA  PRO A  28       0.742 -13.706  -6.089  0.00  0.00      A     
ATOM    348  HA  PRO A  28       1.443 -13.733  -6.923  0.00  0.00      A     
ATOM    349  C   PRO A  28      -0.455 -12.838  -6.526  0.00  0.00      A     
ATOM    350  O   PRO A  28      -0.921 -12.983  -7.653  0.00  0.00      A     
ATOM    351  N   ILE A  29      -0.941 -11.926  -5.674  0.00  0.00      A     
ATOM    352  HN  ILE A  29      -0.525 -11.890  -4.752  0.00  0.00      A     
ATOM    353  CA  ILE A  29      -1.983 -10.928  -6.001  0.00  0.00      A     
ATOM    354  HA  ILE A  29      -2.192 -10.993  -7.069  0.00  0.00      A     
ATOM    355  CB  ILE A  29      -3.321 -11.226  -5.281  0.00  0.00      A     
ATOM    356  HB  ILE A  29      -4.026 -10.441  -5.563  0.00  0.00      A     
ATOM    357  CG2 ILE A  29      -3.893 -12.562  -5.789  0.00  0.00      A     
ATOM    358 HG21 ILE A  29      -3.860 -12.596  -6.878  0.00  0.00      A     
ATOM    359 HG22 ILE A  29      -4.930 -12.674  -5.473  0.00  0.00      A     
ATOM    360 HG23 ILE A  29      -3.309 -13.397  -5.400  0.00  0.00      A     
ATOM    361  CG1 ILE A  29      -3.192 -11.220  -3.740  0.00  0.00      A     
ATOM    362 HG11 ILE A  29      -2.749 -10.275  -3.426  0.00  0.00      A     
ATOM    363 HG12 ILE A  29      -2.533 -12.031  -3.431  0.00  0.00      A     
ATOM    364  CD  ILE A  29      -4.517 -11.380  -2.983  0.00  0.00      A     
ATOM    365  HD1 ILE A  29      -4.335 -11.272  -1.913  0.00  0.00      A     
ATOM    366  HD2 ILE A  29      -4.945 -12.365  -3.164  0.00  0.00      A     
ATOM    367  HD3 ILE A  29      -5.222 -10.614  -3.300  0.00  0.00      A     
ATOM    368  C   ILE A  29      -1.535  -9.471  -5.786  0.00  0.00      A     
ATOM    369  O   ILE A  29      -1.994  -8.591  -6.504  0.00  0.00      A     
ATOM    370  N   GLU A  30      -0.587  -9.191  -4.889  0.00  0.00      A     
ATOM    371  HN  GLU A  30      -0.269  -9.955  -4.301  0.00  0.00      A     
ATOM    372  CA  GLU A  30       0.042  -7.869  -4.692  0.00  0.00      A     
ATOM    373  HA  GLU A  30      -0.742  -7.114  -4.619  0.00  0.00      A     
ATOM    374  CB  GLU A  30       0.798  -7.890  -3.350  0.00  0.00      A     
ATOM    375  HB1 GLU A  30       1.510  -8.709  -3.339  0.00  0.00      A     
ATOM    376  HB2 GLU A  30       0.060  -8.100  -2.574  0.00  0.00      A     
ATOM    377  CG  GLU A  30       1.509  -6.584  -2.955  0.00  0.00      A     
ATOM    378  HG1 GLU A  30       1.587  -6.571  -1.865  0.00  0.00      A     
ATOM    379  HG2 GLU A  30       0.880  -5.739  -3.244  0.00  0.00      A     
ATOM    380  CD  GLU A  30       2.928  -6.409  -3.528  0.00  0.00      A     
ATOM    381  OE1 GLU A  30       3.536  -7.361  -4.072  0.00  0.00      A     
ATOM    382  OE2 GLU A  30       3.479  -5.294  -3.402  0.00  0.00      A     
ATOM    383  C   GLU A  30       0.946  -7.439  -5.865  0.00  0.00      A     
ATOM    384  O   GLU A  30       0.853  -6.296  -6.326  0.00  0.00      A     
ATOM    385  N   ARG A  31       1.744  -8.357  -6.434  0.00  0.00      A     
ATOM    386  HN  ARG A  31       1.800  -9.278  -6.000  0.00  0.00      A     
ATOM    387  CA  ARG A  31       2.486  -8.116  -7.689  0.00  0.00      A     
ATOM    388  HA  ARG A  31       3.053  -7.192  -7.574  0.00  0.00      A     
ATOM    389  CB  ARG A  31       3.474  -9.275  -7.938  0.00  0.00      A     
ATOM    390  HB1 ARG A  31       2.930 -10.203  -8.124  0.00  0.00      A     
ATOM    391  HB2 ARG A  31       4.058  -9.416  -7.027  0.00  0.00      A     
ATOM    392  CG  ARG A  31       4.464  -9.005  -9.088  0.00  0.00      A     
ATOM    393  HG1 ARG A  31       5.385  -9.551  -8.888  0.00  0.00      A     
ATOM    394  HG2 ARG A  31       4.700  -7.941  -9.115  0.00  0.00      A     
ATOM    395  CD  ARG A  31       3.939  -9.460 -10.458  0.00  0.00      A     
ATOM    396  HD1 ARG A  31       2.877  -9.231 -10.546  0.00  0.00      A     
ATOM    397  HD2 ARG A  31       4.026 -10.546 -10.521  0.00  0.00      A     
ATOM    398  NE  ARG A  31       4.636  -8.792 -11.577  0.00  0.00      A     
ATOM    399  HE  ARG A  31       4.424  -7.823 -11.750  0.00  0.00      A     
ATOM    400  CZ  ARG A  31       5.245  -9.368 -12.581  0.00  0.00      A     
ATOM    401  NH1 ARG A  31       5.573 -10.605 -12.614  0.00  0.00      A     
ATOM    402 HH11 ARG A  31       5.739 -11.018 -13.519  0.00  0.00      A     
ATOM    403 HH12 ARG A  31       5.284 -11.189 -11.842  0.00  0.00      A     
ATOM    404  NH2 ARG A  31       5.552  -8.687 -13.620  0.00  0.00      A     
ATOM    405 HH21 ARG A  31       5.986  -9.125 -14.406  0.00  0.00      A     
ATOM    406 HH22 ARG A  31       5.356  -7.694 -13.628  0.00  0.00      A     
ATOM    407  C   ARG A  31       1.542  -7.867  -8.867  0.00  0.00      A     
ATOM    408  O   ARG A  31       1.811  -6.991  -9.684  0.00  0.00      A     
ATOM    409  N   VAL A  32       0.414  -8.584  -8.917  0.00  0.00      A     
ATOM    410  HN  VAL A  32       0.295  -9.289  -8.204  0.00  0.00      A     
ATOM    411  CA  VAL A  32      -0.664  -8.372  -9.910  0.00  0.00      A     
ATOM    412  HA  VAL A  32      -0.207  -8.342 -10.900  0.00  0.00      A     
ATOM    413  CB  VAL A  32      -1.693  -9.520  -9.929  0.00  0.00      A     
ATOM    414  HB  VAL A  32      -2.193  -9.584  -8.964  0.00  0.00      A     
ATOM    415  CG1 VAL A  32      -2.751  -9.307 -11.019  0.00  0.00      A     
ATOM    416 HG11 VAL A  32      -3.372  -8.442 -10.787  0.00  0.00      A     
ATOM    417 HG12 VAL A  32      -3.394 -10.181 -11.080  0.00  0.00      A     
ATOM    418 HG13 VAL A  32      -2.266  -9.168 -11.984  0.00  0.00      A     
ATOM    419  CG2 VAL A  32      -1.010 -10.858 -10.228  0.00  0.00      A     
ATOM    420 HG21 VAL A  32      -1.749 -11.660 -10.236  0.00  0.00      A     
ATOM    421 HG22 VAL A  32      -0.276 -11.093  -9.459  0.00  0.00      A     
ATOM    422 HG23 VAL A  32      -0.508 -10.821 -11.196  0.00  0.00      A     
ATOM    423  C   VAL A  32      -1.371  -7.027  -9.713  0.00  0.00      A     
ATOM    424  O   VAL A  32      -1.531  -6.300 -10.690  0.00  0.00      A     
ATOM    425  N   LYS A  33      -1.694  -6.625  -8.472  0.00  0.00      A     
ATOM    426  HN  LYS A  33      -1.570  -7.307  -7.727  0.00  0.00      A     
ATOM    427  CA  LYS A  33      -2.238  -5.294  -8.098  0.00  0.00      A     
ATOM    428  HA  LYS A  33      -3.236  -5.198  -8.522  0.00  0.00      A     
ATOM    429  CB  LYS A  33      -2.339  -5.199  -6.553  0.00  0.00      A     
ATOM    430  HB1 LYS A  33      -1.346  -5.101  -6.117  0.00  0.00      A     
ATOM    431  HB2 LYS A  33      -2.737  -6.153  -6.206  0.00  0.00      A     
ATOM    432  CG  LYS A  33      -3.258  -4.123  -5.931  0.00  0.00      A     
ATOM    433  HG1 LYS A  33      -3.624  -4.543  -4.994  0.00  0.00      A     
ATOM    434  HG2 LYS A  33      -4.132  -3.970  -6.559  0.00  0.00      A     
ATOM    435  CD  LYS A  33      -2.639  -2.766  -5.545  0.00  0.00      A     
ATOM    436  HD1 LYS A  33      -1.740  -2.933  -4.950  0.00  0.00      A     
ATOM    437  HD2 LYS A  33      -3.362  -2.242  -4.918  0.00  0.00      A     
ATOM    438  CE  LYS A  33      -2.305  -1.867  -6.735  0.00  0.00      A     
ATOM    439  HE1 LYS A  33      -3.167  -1.825  -7.410  0.00  0.00      A     
ATOM    440  HE2 LYS A  33      -1.469  -2.303  -7.280  0.00  0.00      A     
ATOM    441  NZ  LYS A  33      -1.933  -0.497  -6.319  0.00  0.00      A     
ATOM    442  HZ1 LYS A  33      -1.645   0.045  -7.126  0.00  0.00      A     
ATOM    443  HZ2 LYS A  33      -1.222  -0.481  -5.589  0.00  0.00      A     
ATOM    444  HZ3 LYS A  33      -2.738   0.027  -5.983  0.00  0.00      A     
ATOM    445  C   LYS A  33      -1.418  -4.163  -8.709  0.00  0.00      A     
ATOM    446  O   LYS A  33      -1.958  -3.299  -9.397  0.00  0.00      A     
ATOM    447  N   LEU A  34      -0.101  -4.203  -8.512  0.00  0.00      A     
ATOM    448  HN  LEU A  34       0.255  -4.954  -7.928  0.00  0.00      A     
ATOM    449  CA  LEU A  34       0.848  -3.216  -9.047  0.00  0.00      A     
ATOM    450  HA  LEU A  34       0.324  -2.265  -9.111  0.00  0.00      A     
ATOM    451  CB  LEU A  34       1.999  -3.056  -8.037  0.00  0.00      A     
ATOM    452  HB1 LEU A  34       2.830  -2.525  -8.502  0.00  0.00      A     
ATOM    453  HB2 LEU A  34       2.352  -4.044  -7.735  0.00  0.00      A     
ATOM    454  CG  LEU A  34       1.547  -2.262  -6.796  0.00  0.00      A     
ATOM    455  HG  LEU A  34       0.629  -2.685  -6.389  0.00  0.00      A     
ATOM    456  CD1 LEU A  34       2.613  -2.301  -5.716  0.00  0.00      A     
ATOM    457 HD11 LEU A  34       2.262  -1.785  -4.825  0.00  0.00      A     
ATOM    458 HD12 LEU A  34       3.509  -1.801  -6.078  0.00  0.00      A     
ATOM    459 HD13 LEU A  34       2.824  -3.338  -5.453  0.00  0.00      A     
ATOM    460  CD2 LEU A  34       1.325  -0.785  -7.125  0.00  0.00      A     
ATOM    461 HD21 LEU A  34       2.227  -0.369  -7.574  0.00  0.00      A     
ATOM    462 HD22 LEU A  34       1.117  -0.241  -6.208  0.00  0.00      A     
ATOM    463 HD23 LEU A  34       0.492  -0.647  -7.809  0.00  0.00      A     
ATOM    464  C   LEU A  34       1.295  -3.446 -10.507  0.00  0.00      A     
ATOM    465  O   LEU A  34       2.106  -2.677 -11.022  0.00  0.00      A     
ATOM    466  N   LEU A  35       0.652  -4.373 -11.223  0.00  0.00      A     
ATOM    467  HN  LEU A  35       0.047  -5.003 -10.714  0.00  0.00      A     
ATOM    468  CA  LEU A  35       0.755  -4.568 -12.680  0.00  0.00      A     
ATOM    469  HA  LEU A  35       1.477  -3.861 -13.090  0.00  0.00      A     
ATOM    470  CB  LEU A  35       1.327  -5.982 -12.871  0.00  0.00      A     
ATOM    471  HB1 LEU A  35       0.690  -6.685 -12.335  0.00  0.00      A     
ATOM    472  HB2 LEU A  35       2.312  -6.012 -12.404  0.00  0.00      A     
ATOM    473  CG  LEU A  35       1.456  -6.484 -14.314  0.00  0.00      A     
ATOM    474  HG  LEU A  35       0.466  -6.562 -14.747  0.00  0.00      A     
ATOM    475  CD1 LEU A  35       2.332  -5.629 -15.221  0.00  0.00      A     
ATOM    476 HD11 LEU A  35       1.969  -4.605 -15.252  0.00  0.00      A     
ATOM    477 HD12 LEU A  35       2.311  -6.035 -16.230  0.00  0.00      A     
ATOM    478 HD13 LEU A  35       3.357  -5.653 -14.869  0.00  0.00      A     
ATOM    479  CD2 LEU A  35       2.064  -7.872 -14.281  0.00  0.00      A     
ATOM    480 HD21 LEU A  35       3.018  -7.846 -13.767  0.00  0.00      A     
ATOM    481 HD22 LEU A  35       2.221  -8.224 -15.297  0.00  0.00      A     
ATOM    482 HD23 LEU A  35       1.393  -8.553 -13.759  0.00  0.00      A     
ATOM    483  C   LEU A  35      -0.579  -4.315 -13.439  0.00  0.00      A     
ATOM    484  O   LEU A  35      -0.570  -3.966 -14.622  0.00  0.00      A     
ATOM    485  N   LEU A  36      -1.736  -4.419 -12.775  0.00  0.00      A     
ATOM    486  HN  LEU A  36      -1.689  -4.754 -11.819  0.00  0.00      A     
ATOM    487  CA  LEU A  36      -3.080  -4.168 -13.334  0.00  0.00      A     
ATOM    488  HA  LEU A  36      -3.028  -4.408 -14.396  0.00  0.00      A     
ATOM    489  CB  LEU A  36      -4.089  -5.147 -12.687  0.00  0.00      A     
ATOM    490  HB1 LEU A  36      -4.716  -4.625 -11.962  0.00  0.00      A     
ATOM    491  HB2 LEU A  36      -3.553  -5.923 -12.146  0.00  0.00      A     
ATOM    492  CG  LEU A  36      -4.970  -5.862 -13.726  0.00  0.00      A     
ATOM    493  HG  LEU A  36      -4.321  -6.397 -14.414  0.00  0.00      A     
ATOM    494  CD1 LEU A  36      -5.874  -6.879 -13.037  0.00  0.00      A     
ATOM    495 HD11 LEU A  36      -6.513  -7.353 -13.779  0.00  0.00      A     
ATOM    496 HD12 LEU A  36      -6.489  -6.382 -12.292  0.00  0.00      A     
ATOM    497 HD13 LEU A  36      -5.261  -7.636 -12.550  0.00  0.00      A     
ATOM    498  CD2 LEU A  36      -5.837  -4.924 -14.554  0.00  0.00      A     
ATOM    499 HD21 LEU A  36      -6.464  -4.313 -13.912  0.00  0.00      A     
ATOM    500 HD22 LEU A  36      -6.464  -5.503 -15.228  0.00  0.00      A     
ATOM    501 HD23 LEU A  36      -5.212  -4.265 -15.153  0.00  0.00      A     
ATOM    502  C   LEU A  36      -3.523  -2.681 -13.294  0.00  0.00      A     
ATOM    503  O   LEU A  36      -4.702  -2.366 -13.162  0.00  0.00      A     
ATOM    504  N   GLN A  37      -2.564  -1.757 -13.390  0.00  0.00      A     
ATOM    505  HN  GLN A  37      -1.610  -2.091 -13.359  0.00  0.00      A     
ATOM    506  CA  GLN A  37      -2.792  -0.308 -13.547  0.00  0.00      A     
ATOM    507  HA  GLN A  37      -3.812  -0.157 -13.891  0.00  0.00      A     
ATOM    508  CB  GLN A  37      -2.639   0.426 -12.195  0.00  0.00      A     
ATOM    509  HB1 GLN A  37      -2.811   1.492 -12.351  0.00  0.00      A     
ATOM    510  HB2 GLN A  37      -1.622   0.314 -11.828  0.00  0.00      A     
ATOM    511  CG  GLN A  37      -3.621  -0.068 -11.122  0.00  0.00      A     
ATOM    512  HG1 GLN A  37      -3.584  -1.151 -11.047  0.00  0.00      A     
ATOM    513  HG2 GLN A  37      -4.631   0.224 -11.410  0.00  0.00      A     
ATOM    514  CD  GLN A  37      -3.309   0.459  -9.731  0.00  0.00      A     
ATOM    515  OE1 GLN A  37      -2.329   0.095  -9.096  0.00  0.00      A     
ATOM    516  NE2 GLN A  37      -4.131   1.306  -9.177  0.00  0.00      A     
ATOM    517 HE21 GLN A  37      -3.979   1.476  -8.188  0.00  0.00      A     
ATOM    518 HE22 GLN A  37      -4.940   1.644  -9.680  0.00  0.00      A     
ATOM    519  C   GLN A  37      -1.881   0.336 -14.613  0.00  0.00      A     
ATOM    520  O   GLN A  37      -2.253   1.350 -15.211  0.00  0.00      A     
ATOM    521  N   VAL A  38      -0.683  -0.215 -14.867  0.00  0.00      A     
ATOM    522  HN  VAL A  38      -0.384  -0.957 -14.241  0.00  0.00      A     
ATOM    523  CA  VAL A  38       0.315   0.320 -15.833  0.00  0.00      A     
ATOM    524  HA  VAL A  38       0.360   1.389 -15.708  0.00  0.00      A     
ATOM    525  CB  VAL A  38       1.746  -0.194 -15.568  0.00  0.00      A     
ATOM    526  HB  VAL A  38       2.383   0.161 -16.377  0.00  0.00      A     
ATOM    527  CG1 VAL A  38       2.308   0.384 -14.264  0.00  0.00      A     
ATOM    528 HG11 VAL A  38       2.124   1.455 -14.211  0.00  0.00      A     
ATOM    529 HG12 VAL A  38       3.382   0.207 -14.221  0.00  0.00      A     
ATOM    530 HG13 VAL A  38       1.846  -0.084 -13.402  0.00  0.00      A     
ATOM    531  CG2 VAL A  38       1.864  -1.718 -15.530  0.00  0.00      A     
ATOM    532 HG21 VAL A  38       1.282  -2.123 -14.707  0.00  0.00      A     
ATOM    533 HG22 VAL A  38       2.905  -1.997 -15.389  0.00  0.00      A     
ATOM    534 HG23 VAL A  38       1.528  -2.155 -16.469  0.00  0.00      A     
ATOM    535  C   VAL A  38       0.005   0.097 -17.315  0.00  0.00      A     
ATOM    536  O   VAL A  38       0.367   0.926 -18.156  0.00  0.00      A     
ATOM    537  N   GLN A  39      -0.653  -1.014 -17.633  0.00  0.00      A     
ATOM    538  HN  GLN A  39      -0.967  -1.576 -16.855  0.00  0.00      A     
ATOM    539  CA  GLN A  39      -0.551  -1.688 -18.936  0.00  0.00      A     
ATOM    540  HA  GLN A  39       0.505  -1.918 -19.083  0.00  0.00      A     
ATOM    541  CB  GLN A  39      -1.256  -3.045 -18.838  0.00  0.00      A     
ATOM    542  HB1 GLN A  39      -0.741  -3.632 -18.076  0.00  0.00      A     
ATOM    543  HB2 GLN A  39      -1.141  -3.571 -19.786  0.00  0.00      A     
ATOM    544  CG  GLN A  39      -2.748  -2.966 -18.463  0.00  0.00      A     
ATOM    545  HG1 GLN A  39      -3.296  -2.418 -19.223  0.00  0.00      A     
ATOM    546  HG2 GLN A  39      -2.863  -2.438 -17.518  0.00  0.00      A     
ATOM    547  CD  GLN A  39      -3.376  -4.341 -18.295  0.00  0.00      A     
ATOM    548  OE1 GLN A  39      -2.742  -5.380 -18.402  0.00  0.00      A     
ATOM    549  NE2 GLN A  39      -4.615  -4.441 -17.912  0.00  0.00      A     
ATOM    550 HE21 GLN A  39      -4.950  -5.373 -17.704  0.00  0.00      A     
ATOM    551 HE22 GLN A  39      -5.201  -3.633 -17.739  0.00  0.00      A     
ATOM    552  C   GLN A  39      -0.947  -0.882 -20.194  0.00  0.00      A     
ATOM    553  O   GLN A  39      -0.204  -0.932 -21.175  0.00  0.00      A     
ATOM    554  N   HIE A  40      -2.003  -0.053 -20.171  0.00  0.00      A     
ATOM    555  HN  HIE A  40      -2.588  -0.058 -19.348  0.00  0.00      A     
ATOM    556  CA  HIE A  40      -2.406   0.807 -21.316  0.00  0.00      A     
ATOM    557  HA  HIE A  40      -2.520   0.167 -22.193  0.00  0.00      A     
ATOM    558  NE2 HIE A  40      -5.249   3.596 -23.591  0.00  0.00      A     
ATOM    559  HE2 HIE A  40      -5.466   4.476 -24.069  0.00  0.00      A     
ATOM    560  CD2 HIE A  40      -4.432   3.417 -22.498  0.00  0.00      A     
ATOM    561  HD2 HIE A  40      -3.862   4.168 -21.975  0.00  0.00      A     
ATOM    562  ND1 HIE A  40      -5.299   1.442 -23.119  0.00  0.00      A     
ATOM    563  CG  HIE A  40      -4.465   2.087 -22.202  0.00  0.00      A     
ATOM    564  CE1 HIE A  40      -5.760   2.406 -23.935  0.00  0.00      A     
ATOM    565  HE1 HIE A  40      -6.464   2.255 -24.742  0.00  0.00      A     
ATOM    566  CB  HIE A  40      -3.783   1.426 -21.028  0.00  0.00      A     
ATOM    567  HB1 HIE A  40      -3.704   2.140 -20.208  0.00  0.00      A     
ATOM    568  HB2 HIE A  40      -4.445   0.626 -20.721  0.00  0.00      A     
ATOM    569  C   HIE A  40      -1.381   1.885 -21.736  0.00  0.00      A     
ATOM    570  O   HIE A  40      -1.556   2.531 -22.765  0.00  0.00      A     
ATOM    571  N   ALA A  41      -0.288   2.055 -20.984  0.00  0.00      A     
ATOM    572  HN  ALA A  41      -0.235   1.529 -20.122  0.00  0.00      A     
ATOM    573  CA  ALA A  41       0.859   2.888 -21.369  0.00  0.00      A     
ATOM    574  HA  ALA A  41       0.744   3.165 -22.419  0.00  0.00      A     
ATOM    575  CB  ALA A  41       0.815   4.184 -20.547  0.00  0.00      A     
ATOM    576  HB1 ALA A  41       1.017   3.969 -19.502  0.00  0.00      A     
ATOM    577  HB2 ALA A  41      -0.171   4.643 -20.639  0.00  0.00      A     
ATOM    578  HB3 ALA A  41       1.559   4.885 -20.926  0.00  0.00      A     
ATOM    579  C   ALA A  41       2.225   2.159 -21.300  0.00  0.00      A     
ATOM    580  O   ALA A  41       3.274   2.791 -21.469  0.00  0.00      A     
ATOM    581  N   SER A  42       2.240   0.840 -21.084  0.00  0.00      A     
ATOM    582  HN  SER A  42       1.351   0.371 -20.954  0.00  0.00      A     
ATOM    583  CA  SER A  42       3.446  -0.005 -21.198  0.00  0.00      A     
ATOM    584  HA  SER A  42       4.263   0.476 -20.661  0.00  0.00      A     
ATOM    585  CB  SER A  42       3.213  -1.377 -20.558  0.00  0.00      A     
ATOM    586  HB1 SER A  42       4.068  -2.024 -20.763  0.00  0.00      A     
ATOM    587  HB2 SER A  42       2.313  -1.839 -20.966  0.00  0.00      A     
ATOM    588  OG  SER A  42       3.090  -1.219 -19.162  0.00  0.00      A     
ATOM    589  HG1 SER A  42       3.252  -2.099 -18.743  0.00  0.00      A     
ATOM    590  C   SER A  42       3.886  -0.217 -22.653  0.00  0.00      A     
ATOM    591  O   SER A  42       3.051  -0.390 -23.544  0.00  0.00      A     
ATOM    592  N   LYS A  43       5.210  -0.250 -22.882  0.00  0.00      A     
ATOM    593  HN  LYS A  43       5.803  -0.031 -22.096  0.00  0.00      A     
ATOM    594  CA  LYS A  43       5.846  -0.345 -24.224  0.00  0.00      A     
ATOM    595  HA  LYS A  43       5.092  -0.614 -24.961  0.00  0.00      A     
ATOM    596  CB  LYS A  43       6.415   1.028 -24.632  0.00  0.00      A     
ATOM    597  HB1 LYS A  43       6.830   0.939 -25.635  0.00  0.00      A     
ATOM    598  HB2 LYS A  43       7.234   1.299 -23.962  0.00  0.00      A     
ATOM    599  CG  LYS A  43       5.372   2.159 -24.628  0.00  0.00      A     
ATOM    600  HG1 LYS A  43       5.187   2.462 -23.597  0.00  0.00      A     
ATOM    601  HG2 LYS A  43       4.434   1.806 -25.059  0.00  0.00      A     
ATOM    602  CD  LYS A  43       5.861   3.378 -25.422  0.00  0.00      A     
ATOM    603  HD1 LYS A  43       6.899   3.594 -25.161  0.00  0.00      A     
ATOM    604  HD2 LYS A  43       5.255   4.244 -25.162  0.00  0.00      A     
ATOM    605  CE  LYS A  43       5.722   3.134 -26.927  0.00  0.00      A     
ATOM    606  HE1 LYS A  43       4.663   2.975 -27.153  0.00  0.00      A     
ATOM    607  HE2 LYS A  43       6.269   2.228 -27.208  0.00  0.00      A     
ATOM    608  NZ  LYS A  43       6.227   4.289 -27.697  0.00  0.00      A     
ATOM    609  HZ1 LYS A  43       5.848   5.162 -27.332  0.00  0.00      A     
ATOM    610  HZ2 LYS A  43       5.985   4.236 -28.685  0.00  0.00      A     
ATOM    611  HZ3 LYS A  43       7.237   4.363 -27.629  0.00  0.00      A     
ATOM    612  C   LYS A  43       6.916  -1.438 -24.394  0.00  0.00      A     
ATOM    613  O   LYS A  43       7.414  -1.640 -25.495  0.00  0.00      A     
ATOM    614  N   GLN A  44       7.242  -2.154 -23.316  0.00  0.00      A     
ATOM    615  HN  GLN A  44       6.752  -1.939 -22.467  0.00  0.00      A     
ATOM    616  CA  GLN A  44       8.270  -3.211 -23.262  0.00  0.00      A     
ATOM    617  HA  GLN A  44       9.240  -2.766 -23.492  0.00  0.00      A     
ATOM    618  CB  GLN A  44       8.304  -3.724 -21.811  0.00  0.00      A     
ATOM    619  HB1 GLN A  44       7.336  -4.165 -21.564  0.00  0.00      A     
ATOM    620  HB2 GLN A  44       8.468  -2.870 -21.151  0.00  0.00      A     
ATOM    621  CG  GLN A  44       9.404  -4.759 -21.537  0.00  0.00      A     
ATOM    622  HG1 GLN A  44      10.362  -4.361 -21.870  0.00  0.00      A     
ATOM    623  HG2 GLN A  44       9.207  -5.670 -22.099  0.00  0.00      A     
ATOM    624  CD  GLN A  44       9.516  -5.131 -20.061  0.00  0.00      A     
ATOM    625  OE1 GLN A  44       8.728  -4.768 -19.205  0.00  0.00      A     
ATOM    626  NE2 GLN A  44      10.495  -5.906 -19.693  0.00  0.00      A     
ATOM    627 HE21 GLN A  44      10.532  -6.162 -18.712  0.00  0.00      A     
ATOM    628 HE22 GLN A  44      11.133  -6.274 -20.393  0.00  0.00      A     
ATOM    629  C   GLN A  44       8.064  -4.364 -24.270  0.00  0.00      A     
ATOM    630  O   GLN A  44       9.037  -4.885 -24.808  0.00  0.00      A     
ATOM    631  N   ILE A  45       6.807  -4.720 -24.550  0.00  0.00      A     
ATOM    632  HN  ILE A  45       6.071  -4.182 -24.120  0.00  0.00      A     
ATOM    633  CA  ILE A  45       6.360  -5.771 -25.489  0.00  0.00      A     
ATOM    634  HA  ILE A  45       7.083  -5.857 -26.298  0.00  0.00      A     
ATOM    635  CB  ILE A  45       6.252  -7.145 -24.786  0.00  0.00      A     
ATOM    636  HB  ILE A  45       5.868  -7.855 -25.516  0.00  0.00      A     
ATOM    637  CG2 ILE A  45       7.640  -7.667 -24.386  0.00  0.00      A     
ATOM    638 HG21 ILE A  45       7.583  -8.732 -24.171  0.00  0.00      A     
ATOM    639 HG22 ILE A  45       8.010  -7.142 -23.507  0.00  0.00      A     
ATOM    640 HG23 ILE A  45       8.343  -7.532 -25.209  0.00  0.00      A     
ATOM    641  CG1 ILE A  45       5.264  -7.097 -23.596  0.00  0.00      A     
ATOM    642 HG11 ILE A  45       4.275  -6.824 -23.964  0.00  0.00      A     
ATOM    643 HG12 ILE A  45       5.576  -6.330 -22.890  0.00  0.00      A     
ATOM    644  CD  ILE A  45       5.129  -8.416 -22.832  0.00  0.00      A     
ATOM    645  HD1 ILE A  45       6.041  -8.609 -22.271  0.00  0.00      A     
ATOM    646  HD2 ILE A  45       4.946  -9.241 -23.520  0.00  0.00      A     
ATOM    647  HD3 ILE A  45       4.299  -8.341 -22.131  0.00  0.00      A     
ATOM    648  C   ILE A  45       5.005  -5.396 -26.119  0.00  0.00      A     
ATOM    649  O   ILE A  45       4.340  -4.483 -25.630  0.00  0.00      A     
ATOM    650  N   THR A  46       4.569  -6.094 -27.176  0.00  0.00      A     
ATOM    651  HN  THR A  46       5.147  -6.847 -27.520  0.00  0.00      A     
ATOM    652  CA  THR A  46       3.312  -5.772 -27.904  0.00  0.00      A     
ATOM    653  HA  THR A  46       3.437  -4.762 -28.285  0.00  0.00      A     
ATOM    654  CB  THR A  46       3.049  -6.647 -29.144  0.00  0.00      A     
ATOM    655  HB  THR A  46       2.114  -6.326 -29.604  0.00  0.00      A     
ATOM    656  CG2 THR A  46       4.167  -6.501 -30.167  0.00  0.00      A     
ATOM    657 HG21 THR A  46       3.899  -7.017 -31.087  0.00  0.00      A     
ATOM    658 HG22 THR A  46       5.098  -6.915 -29.782  0.00  0.00      A     
ATOM    659 HG23 THR A  46       4.313  -5.444 -30.388  0.00  0.00      A     
ATOM    660  OG1 THR A  46       2.967  -8.023 -28.859  0.00  0.00      A     
ATOM    661  HG1 THR A  46       2.743  -8.473 -29.692  0.00  0.00      A     
ATOM    662  C   THR A  46       2.056  -5.738 -27.021  0.00  0.00      A     
ATOM    663  O   THR A  46       1.685  -6.729 -26.380  0.00  0.00      A     
ATOM    664  N   ALA A  47       1.389  -4.580 -26.993  0.00  0.00      A     
ATOM    665  HN  ALA A  47       1.769  -3.816 -27.539  0.00  0.00      A     
ATOM    666  CA  ALA A  47       0.191  -4.281 -26.197  0.00  0.00      A     
ATOM    667  HA  ALA A  47       0.451  -4.321 -25.141  0.00  0.00      A     
ATOM    668  CB  ALA A  47      -0.225  -2.844 -26.535  0.00  0.00      A     
ATOM    669  HB1 ALA A  47      -0.467  -2.758 -27.595  0.00  0.00      A     
ATOM    670  HB2 ALA A  47       0.586  -2.154 -26.297  0.00  0.00      A     
ATOM    671  HB3 ALA A  47      -1.105  -2.575 -25.952  0.00  0.00      A     
ATOM    672  C   ALA A  47      -0.986  -5.256 -26.411  0.00  0.00      A     
ATOM    673  O   ALA A  47      -1.707  -5.601 -25.478  0.00  0.00      A     
ATOM    674  N   ASP A  48      -1.153  -5.763 -27.629  0.00  0.00      A     
ATOM    675  HN  ASP A  48      -0.593  -5.359 -28.374  0.00  0.00      A     
ATOM    676  CA  ASP A  48      -2.199  -6.720 -27.997  0.00  0.00      A     
ATOM    677  HA  ASP A  48      -3.162  -6.244 -27.815  0.00  0.00      A     
ATOM    678  CB  ASP A  48      -2.059  -6.955 -29.504  0.00  0.00      A     
ATOM    679  HB1 ASP A  48      -1.034  -7.266 -29.708  0.00  0.00      A     
ATOM    680  HB2 ASP A  48      -2.236  -6.016 -30.029  0.00  0.00      A     
ATOM    681  CG  ASP A  48      -3.020  -8.010 -30.033  0.00  0.00      A     
ATOM    682  OD1 ASP A  48      -4.246  -7.903 -29.803  0.00  0.00      A     
ATOM    683  OD2 ASP A  48      -2.530  -9.010 -30.608  0.00  0.00      A     
ATOM    684  C   ASP A  48      -2.209  -8.045 -27.191  0.00  0.00      A     
ATOM    685  O   ASP A  48      -3.240  -8.720 -27.131  0.00  0.00      A     
ATOM    686  N   LYS A  49      -1.108  -8.432 -26.530  0.00  0.00      A     
ATOM    687  HN  LYS A  49      -0.287  -7.840 -26.607  0.00  0.00      A     
ATOM    688  CA  LYS A  49      -1.049  -9.628 -25.651  0.00  0.00      A     
ATOM    689  HA  LYS A  49      -1.803 -10.336 -25.990  0.00  0.00      A     
ATOM    690  CB  LYS A  49       0.304 -10.342 -25.805  0.00  0.00      A     
ATOM    691  HB1 LYS A  49       0.368 -11.159 -25.084  0.00  0.00      A     
ATOM    692  HB2 LYS A  49       1.101  -9.637 -25.596  0.00  0.00      A     
ATOM    693  CG  LYS A  49       0.474 -10.943 -27.211  0.00  0.00      A     
ATOM    694  HG1 LYS A  49       0.496 -10.143 -27.953  0.00  0.00      A     
ATOM    695  HG2 LYS A  49      -0.377 -11.593 -27.422  0.00  0.00      A     
ATOM    696  CD  LYS A  49       1.770 -11.760 -27.320  0.00  0.00      A     
ATOM    697  HD1 LYS A  49       1.787 -12.538 -26.554  0.00  0.00      A     
ATOM    698  HD2 LYS A  49       2.617 -11.094 -27.150  0.00  0.00      A     
ATOM    699  CE  LYS A  49       1.923 -12.397 -28.707  0.00  0.00      A     
ATOM    700  HE1 LYS A  49       2.962 -12.721 -28.830  0.00  0.00      A     
ATOM    701  HE2 LYS A  49       1.722 -11.636 -29.467  0.00  0.00      A     
ATOM    702  NZ  LYS A  49       1.021 -13.562 -28.889  0.00  0.00      A     
ATOM    703  HZ1 LYS A  49       1.026 -13.901 -29.846  0.00  0.00      A     
ATOM    704  HZ2 LYS A  49       0.045 -13.350 -28.685  0.00  0.00      A     
ATOM    705  HZ3 LYS A  49       1.256 -14.335 -28.268  0.00  0.00      A     
ATOM    706  C   LYS A  49      -1.429  -9.367 -24.178  0.00  0.00      A     
ATOM    707  O   LYS A  49      -1.218 -10.231 -23.321  0.00  0.00      A     
ATOM    708  N   GLN A  50      -2.018  -8.205 -23.874  0.00  0.00      A     
ATOM    709  HN  GLN A  50      -2.091  -7.511 -24.606  0.00  0.00      A     
ATOM    710  CA  GLN A  50      -2.558  -7.873 -22.545  0.00  0.00      A     
ATOM    711  HA  GLN A  50      -1.713  -7.864 -21.862  0.00  0.00      A     
ATOM    712  CB  GLN A  50      -3.177  -6.461 -22.552  0.00  0.00      A     
ATOM    713  HB1 GLN A  50      -3.901  -6.376 -21.740  0.00  0.00      A     
ATOM    714  HB2 GLN A  50      -3.705  -6.306 -23.493  0.00  0.00      A     
ATOM    715  CG  GLN A  50      -2.117  -5.362 -22.350  0.00  0.00      A     
ATOM    716  HG1 GLN A  50      -1.283  -5.526 -23.026  0.00  0.00      A     
ATOM    717  HG2 GLN A  50      -1.736  -5.413 -21.332  0.00  0.00      A     
ATOM    718  CD  GLN A  50      -2.667  -3.961 -22.589  0.00  0.00      A     
ATOM    719  OE1 GLN A  50      -2.866  -3.167 -21.684  0.00  0.00      A     
ATOM    720  NE2 GLN A  50      -2.949  -3.584 -23.804  0.00  0.00      A     
ATOM    721 HE21 GLN A  50      -3.341  -2.658 -23.918  0.00  0.00      A     
ATOM    722 HE22 GLN A  50      -2.843  -4.239 -24.570  0.00  0.00      A     
ATOM    723  C   GLN A  50      -3.561  -8.910 -21.989  0.00  0.00      A     
ATOM    724  O   GLN A  50      -4.450  -9.410 -22.684  0.00  0.00      A     
ATOM    725  N   TYR A  51      -3.414  -9.227 -20.704  0.00  0.00      A     
ATOM    726  HN  TYR A  51      -2.690  -8.733 -20.195  0.00  0.00      A     
ATOM    727  CA  TYR A  51      -4.264 -10.158 -19.944  0.00  0.00      A     
ATOM    728  HA  TYR A  51      -4.326 -11.112 -20.466  0.00  0.00      A     
ATOM    729  CB  TYR A  51      -3.609 -10.394 -18.570  0.00  0.00      A     
ATOM    730  HB1 TYR A  51      -4.337 -10.906 -17.939  0.00  0.00      A     
ATOM    731  HB2 TYR A  51      -3.417  -9.425 -18.106  0.00  0.00      A     
ATOM    732  CG  TYR A  51      -2.308 -11.196 -18.539  0.00  0.00      A     
ATOM    733  CD1 TYR A  51      -2.254 -12.392 -17.796  0.00  0.00      A     
ATOM    734  HD1 TYR A  51      -3.153 -12.776 -17.332  0.00  0.00      A     
ATOM    735  CE1 TYR A  51      -1.038 -13.096 -17.665  0.00  0.00      A     
ATOM    736  HE1 TYR A  51      -0.985 -14.006 -17.094  0.00  0.00      A     
ATOM    737  CZ  TYR A  51       0.129 -12.635 -18.304  0.00  0.00      A     
ATOM    738  OH  TYR A  51       1.294 -13.325 -18.201  0.00  0.00      A     
ATOM    739  HH  TYR A  51       2.009 -12.869 -18.674  0.00  0.00      A     
ATOM    740  CE2 TYR A  51       0.074 -11.455 -19.064  0.00  0.00      A     
ATOM    741  HE2 TYR A  51       0.964 -11.112 -19.565  0.00  0.00      A     
ATOM    742  CD2 TYR A  51      -1.131 -10.734 -19.169  0.00  0.00      A     
ATOM    743  HD2 TYR A  51      -1.131  -9.826 -19.745  0.00  0.00      A     
ATOM    744  C   TYR A  51      -5.699  -9.605 -19.775  0.00  0.00      A     
ATOM    745  O   TYR A  51      -5.877  -8.396 -19.621  0.00  0.00      A     
ATOM    746  N   LYS A  52      -6.735 -10.455 -19.738  0.00  0.00      A     
ATOM    747  HN  LYS A  52      -6.508 -11.446 -19.803  0.00  0.00      A     
ATOM    748  CA  LYS A  52      -8.161 -10.056 -19.572  0.00  0.00      A     
ATOM    749  HA  LYS A  52      -8.351  -9.192 -20.213  0.00  0.00      A     
ATOM    750  CB  LYS A  52      -9.066 -11.204 -20.075  0.00  0.00      A     
ATOM    751  HB1 LYS A  52      -8.948 -12.074 -19.427  0.00  0.00      A     
ATOM    752  HB2 LYS A  52      -8.740 -11.469 -21.080  0.00  0.00      A     
ATOM    753  CG  LYS A  52     -10.558 -10.832 -20.165  0.00  0.00      A     
ATOM    754  HG1 LYS A  52     -10.666  -9.958 -20.807  0.00  0.00      A     
ATOM    755  HG2 LYS A  52     -10.929 -10.584 -19.174  0.00  0.00      A     
ATOM    756  CD  LYS A  52     -11.439 -11.965 -20.711  0.00  0.00      A     
ATOM    757  HD1 LYS A  52     -11.332 -12.849 -20.080  0.00  0.00      A     
ATOM    758  HD2 LYS A  52     -11.146 -12.206 -21.734  0.00  0.00      A     
ATOM    759  CE  LYS A  52     -12.895 -11.487 -20.685  0.00  0.00      A     
ATOM    760  HE1 LYS A  52     -12.990 -10.621 -21.350  0.00  0.00      A     
ATOM    761  HE2 LYS A  52     -13.131 -11.150 -19.670  0.00  0.00      A     
ATOM    762  NZ  LYS A  52     -13.854 -12.542 -21.087  0.00  0.00      A     
ATOM    763  HZ1 LYS A  52     -13.821 -13.357 -20.480  0.00  0.00      A     
ATOM    764  HZ2 LYS A  52     -13.675 -12.868 -22.031  0.00  0.00      A     
ATOM    765  HZ3 LYS A  52     -14.811 -12.194 -21.065  0.00  0.00      A     
ATOM    766  C   LYS A  52      -8.530  -9.593 -18.149  0.00  0.00      A     
ATOM    767  O   LYS A  52      -9.544  -8.925 -17.954  0.00  0.00      A     
ATOM    768  N   GLY A  53      -7.725  -9.932 -17.145  0.00  0.00      A     
ATOM    769  HN  GLY A  53      -6.930 -10.509 -17.375  0.00  0.00      A     
ATOM    770  CA  GLY A  53      -7.899  -9.527 -15.737  0.00  0.00      A     
ATOM    771  HA1 GLY A  53      -8.949  -9.609 -15.455  0.00  0.00      A     
ATOM    772  HA2 GLY A  53      -7.601  -8.484 -15.624  0.00  0.00      A     
ATOM    773  C   GLY A  53      -7.078 -10.371 -14.752  0.00  0.00      A     
ATOM    774  O   GLY A  53      -6.342 -11.267 -15.160  0.00  0.00      A     
ATOM    775  N   ILE A  54      -7.201 -10.112 -13.446  0.00  0.00      A     
ATOM    776  HN  ILE A  54      -7.767  -9.320 -13.174  0.00  0.00      A     
ATOM    777  CA  ILE A  54      -6.489 -10.867 -12.385  0.00  0.00      A     
ATOM    778  HA  ILE A  54      -5.421 -10.754 -12.577  0.00  0.00      A     
ATOM    779  CB  ILE A  54      -6.732 -10.252 -10.985  0.00  0.00      A     
ATOM    780  HB  ILE A  54      -6.257  -9.270 -10.988  0.00  0.00      A     
ATOM    781  CG2 ILE A  54      -8.226 -10.043 -10.680  0.00  0.00      A     
ATOM    782 HG21 ILE A  54      -8.695  -9.409 -11.431  0.00  0.00      A     
ATOM    783 HG22 ILE A  54      -8.326  -9.532  -9.724  0.00  0.00      A     
ATOM    784 HG23 ILE A  54      -8.742 -11.001 -10.634  0.00  0.00      A     
ATOM    785  CG1 ILE A  54      -6.063 -11.099  -9.875  0.00  0.00      A     
ATOM    786 HG11 ILE A  54      -5.079 -11.424 -10.214  0.00  0.00      A     
ATOM    787 HG12 ILE A  54      -6.659 -11.993  -9.686  0.00  0.00      A     
ATOM    788  CD  ILE A  54      -5.868 -10.355  -8.550  0.00  0.00      A     
ATOM    789  HD1 ILE A  54      -5.236  -9.481  -8.708  0.00  0.00      A     
ATOM    790  HD2 ILE A  54      -5.376 -11.015  -7.838  0.00  0.00      A     
ATOM    791  HD3 ILE A  54      -6.827 -10.051  -8.133  0.00  0.00      A     
ATOM    792  C   ILE A  54      -6.733 -12.390 -12.406  0.00  0.00      A     
ATOM    793  O   ILE A  54      -5.777 -13.151 -12.301  0.00  0.00      A     
ATOM    794  N   ILE A  55      -7.964 -12.864 -12.624  0.00  0.00      A     
ATOM    795  HN  ILE A  55      -8.728 -12.211 -12.684  0.00  0.00      A     
ATOM    796  CA  ILE A  55      -8.248 -14.318 -12.728  0.00  0.00      A     
ATOM    797  HA  ILE A  55      -7.812 -14.807 -11.854  0.00  0.00      A     
ATOM    798  CB  ILE A  55      -9.767 -14.607 -12.682  0.00  0.00      A     
ATOM    799  HB  ILE A  55      -9.896 -15.690 -12.725  0.00  0.00      A     
ATOM    800  CG2 ILE A  55     -10.310 -14.126 -11.322  0.00  0.00      A     
ATOM    801 HG21 ILE A  55      -9.691 -14.517 -10.514  0.00  0.00      A     
ATOM    802 HG22 ILE A  55     -11.322 -14.497 -11.170  0.00  0.00      A     
ATOM    803 HG23 ILE A  55     -10.326 -13.039 -11.269  0.00  0.00      A     
ATOM    804  CG1 ILE A  55     -10.550 -13.983 -13.863  0.00  0.00      A     
ATOM    805 HG11 ILE A  55     -10.147 -14.367 -14.799  0.00  0.00      A     
ATOM    806 HG12 ILE A  55     -10.429 -12.899 -13.858  0.00  0.00      A     
ATOM    807  CD  ILE A  55     -12.050 -14.304 -13.862  0.00  0.00      A     
ATOM    808  HD1 ILE A  55     -12.499 -13.929 -14.782  0.00  0.00      A     
ATOM    809  HD2 ILE A  55     -12.543 -13.824 -13.017  0.00  0.00      A     
ATOM    810  HD3 ILE A  55     -12.199 -15.383 -13.810  0.00  0.00      A     
ATOM    811  C   ILE A  55      -7.565 -14.987 -13.938  0.00  0.00      A     
ATOM    812  O   ILE A  55      -6.968 -16.051 -13.816  0.00  0.00      A     
ATOM    813  N   ASP A  56      -7.528 -14.293 -15.079  0.00  0.00      A     
ATOM    814  HN  ASP A  56      -8.007 -13.409 -15.095  0.00  0.00      A     
ATOM    815  CA  ASP A  56      -6.752 -14.665 -16.274  0.00  0.00      A     
ATOM    816  HA  ASP A  56      -6.976 -15.702 -16.533  0.00  0.00      A     
ATOM    817  CB  ASP A  56      -7.244 -13.771 -17.424  0.00  0.00      A     
ATOM    818  HB1 ASP A  56      -7.133 -12.727 -17.132  0.00  0.00      A     
ATOM    819  HB2 ASP A  56      -8.309 -13.953 -17.575  0.00  0.00      A     
ATOM    820  CG  ASP A  56      -6.527 -13.978 -18.758  0.00  0.00      A     
ATOM    821  OD1 ASP A  56      -6.752 -14.994 -19.454  0.00  0.00      A     
ATOM    822  OD2 ASP A  56      -5.857 -13.032 -19.225  0.00  0.00      A     
ATOM    823  C   ASP A  56      -5.220 -14.583 -16.067  0.00  0.00      A     
ATOM    824  O   ASP A  56      -4.463 -15.155 -16.846  0.00  0.00      A     
ATOM    825  N   CYS A  57      -4.736 -13.931 -15.001  0.00  0.00      A     
ATOM    826  HN  CYS A  57      -5.393 -13.489 -14.372  0.00  0.00      A     
ATOM    827  CA  CYS A  57      -3.330 -14.025 -14.591  0.00  0.00      A     
ATOM    828  HA  CYS A  57      -2.702 -13.983 -15.478  0.00  0.00      A     
ATOM    829  CB  CYS A  57      -2.936 -12.851 -13.682  0.00  0.00      A     
ATOM    830  HB1 CYS A  57      -1.875 -12.906 -13.443  0.00  0.00      A     
ATOM    831  HB2 CYS A  57      -3.488 -12.883 -12.744  0.00  0.00      A     
ATOM    832  SG  CYS A  57      -3.261 -11.301 -14.547  0.00  0.00      A     
ATOM    833  HG1 CYS A  57      -4.538 -11.603 -14.841  0.00  0.00      A     
ATOM    834  C   CYS A  57      -3.016 -15.364 -13.915  0.00  0.00      A     
ATOM    835  O   CYS A  57      -2.037 -15.998 -14.294  0.00  0.00      A     
ATOM    836  N   VAL A  58      -3.848 -15.830 -12.973  0.00  0.00      A     
ATOM    837  HN  VAL A  58      -4.668 -15.274 -12.759  0.00  0.00      A     
ATOM    838  CA  VAL A  58      -3.611 -17.068 -12.182  0.00  0.00      A     
ATOM    839  HA  VAL A  58      -2.739 -16.910 -11.547  0.00  0.00      A     
ATOM    840  CB  VAL A  58      -4.806 -17.396 -11.260  0.00  0.00      A     
ATOM    841  HB  VAL A  58      -5.686 -17.600 -11.870  0.00  0.00      A     
ATOM    842  CG1 VAL A  58      -4.532 -18.620 -10.378  0.00  0.00      A     
ATOM    843 HG11 VAL A  58      -4.410 -19.514 -10.990  0.00  0.00      A     
ATOM    844 HG12 VAL A  58      -5.376 -18.789  -9.709  0.00  0.00      A     
ATOM    845 HG13 VAL A  58      -3.630 -18.463  -9.785  0.00  0.00      A     
ATOM    846  CG2 VAL A  58      -5.125 -16.230 -10.317  0.00  0.00      A     
ATOM    847 HG21 VAL A  58      -5.951 -16.503  -9.659  0.00  0.00      A     
ATOM    848 HG22 VAL A  58      -5.431 -15.354 -10.886  0.00  0.00      A     
ATOM    849 HG23 VAL A  58      -4.251 -15.984  -9.713  0.00  0.00      A     
ATOM    850  C   VAL A  58      -3.293 -18.286 -13.058  0.00  0.00      A     
ATOM    851  O   VAL A  58      -2.331 -19.006 -12.801  0.00  0.00      A     
ATOM    852  N   VAL A  59      -4.048 -18.475 -14.144  0.00  0.00      A     
ATOM    853  HN  VAL A  59      -4.836 -17.852 -14.271  0.00  0.00      A     
ATOM    854  CA  VAL A  59      -3.835 -19.564 -15.127  0.00  0.00      A     
ATOM    855  HA  VAL A  59      -3.668 -20.487 -14.573  0.00  0.00      A     
ATOM    856  CB  VAL A  59      -5.076 -19.789 -16.015  0.00  0.00      A     
ATOM    857  HB  VAL A  59      -4.845 -20.569 -16.741  0.00  0.00      A     
ATOM    858  CG1 VAL A  59      -6.257 -20.280 -15.173  0.00  0.00      A     
ATOM    859 HG11 VAL A  59      -5.975 -21.179 -14.625  0.00  0.00      A     
ATOM    860 HG12 VAL A  59      -7.098 -20.518 -15.824  0.00  0.00      A     
ATOM    861 HG13 VAL A  59      -6.572 -19.512 -14.466  0.00  0.00      A     
ATOM    862  CG2 VAL A  59      -5.515 -18.536 -16.781  0.00  0.00      A     
ATOM    863 HG21 VAL A  59      -4.712 -18.181 -17.426  0.00  0.00      A     
ATOM    864 HG22 VAL A  59      -5.802 -17.744 -16.090  0.00  0.00      A     
ATOM    865 HG23 VAL A  59      -6.372 -18.776 -17.410  0.00  0.00      A     
ATOM    866  C   VAL A  59      -2.607 -19.400 -16.037  0.00  0.00      A     
ATOM    867  O   VAL A  59      -2.089 -20.410 -16.519  0.00  0.00      A     
ATOM    868  N   ARG A  60      -2.114 -18.167 -16.243  0.00  0.00      A     
ATOM    869  HN  ARG A  60      -2.557 -17.428 -15.708  0.00  0.00      A     
ATOM    870  CA  ARG A  60      -1.177 -17.765 -17.324  0.00  0.00      A     
ATOM    871  HA  ARG A  60      -0.987 -18.621 -17.975  0.00  0.00      A     
ATOM    872  CB  ARG A  60      -1.879 -16.681 -18.180  0.00  0.00      A     
ATOM    873  HB1 ARG A  60      -2.137 -15.847 -17.532  0.00  0.00      A     
ATOM    874  HB2 ARG A  60      -2.810 -17.092 -18.572  0.00  0.00      A     
ATOM    875  CG  ARG A  60      -1.045 -16.140 -19.357  0.00  0.00      A     
ATOM    876  HG1 ARG A  60      -0.740 -16.973 -19.988  0.00  0.00      A     
ATOM    877  HG2 ARG A  60      -0.146 -15.670 -18.959  0.00  0.00      A     
ATOM    878  CD  ARG A  60      -1.794 -15.107 -20.226  0.00  0.00      A     
ATOM    879  HD1 ARG A  60      -2.359 -14.432 -19.581  0.00  0.00      A     
ATOM    880  HD2 ARG A  60      -2.502 -15.630 -20.872  0.00  0.00      A     
ATOM    881  NE  ARG A  60      -0.833 -14.333 -21.040  0.00  0.00      A     
ATOM    882  HE  ARG A  60       0.115 -14.689 -21.079  0.00  0.00      A     
ATOM    883  CZ  ARG A  60      -0.980 -13.220 -21.715  0.00  0.00      A     
ATOM    884  NH1 ARG A  60      -2.083 -12.612 -21.907  0.00  0.00      A     
ATOM    885 HH11 ARG A  60      -2.082 -11.817 -22.525  0.00  0.00      A     
ATOM    886 HH12 ARG A  60      -2.925 -13.055 -21.579  0.00  0.00      A     
ATOM    887  NH2 ARG A  60       0.019 -12.649 -22.265  0.00  0.00      A     
ATOM    888 HH21 ARG A  60      -0.134 -11.753 -22.698  0.00  0.00      A     
ATOM    889 HH22 ARG A  60       0.943 -13.002 -22.046  0.00  0.00      A     
ATOM    890  C   ARG A  60       0.207 -17.306 -16.837  0.00  0.00      A     
ATOM    891  O   ARG A  60       1.210 -17.719 -17.413  0.00  0.00      A     
ATOM    892  N   ILE A  61       0.307 -16.516 -15.765  0.00  0.00      A     
ATOM    893  HN  ILE A  61      -0.549 -16.267 -15.284  0.00  0.00      A     
ATOM    894  CA  ILE A  61       1.596 -15.996 -15.251  0.00  0.00      A     
ATOM    895  HA  ILE A  61       2.047 -15.470 -16.094  0.00  0.00      A     
ATOM    896  CB  ILE A  61       1.442 -14.913 -14.153  0.00  0.00      A     
ATOM    897  HB  ILE A  61       2.439 -14.515 -13.988  0.00  0.00      A     
ATOM    898  CG2 ILE A  61       0.596 -13.757 -14.703  0.00  0.00      A     
ATOM    899 HG21 ILE A  61       0.671 -12.886 -14.054  0.00  0.00      A     
ATOM    900 HG22 ILE A  61      -0.442 -14.056 -14.790  0.00  0.00      A     
ATOM    901 HG23 ILE A  61       0.964 -13.463 -15.679  0.00  0.00      A     
ATOM    902  CG1 ILE A  61       0.925 -15.400 -12.781  0.00  0.00      A     
ATOM    903 HG11 ILE A  61       1.690 -16.037 -12.338  0.00  0.00      A     
ATOM    904 HG12 ILE A  61       0.025 -15.993 -12.916  0.00  0.00      A     
ATOM    905  CD  ILE A  61       0.612 -14.280 -11.773  0.00  0.00      A     
ATOM    906  HD1 ILE A  61       1.502 -13.680 -11.589  0.00  0.00      A     
ATOM    907  HD2 ILE A  61       0.274 -14.709 -10.835  0.00  0.00      A     
ATOM    908  HD3 ILE A  61      -0.193 -13.644 -12.134  0.00  0.00      A     
ATOM    909  C   ILE A  61       2.655 -17.062 -14.885  0.00  0.00      A     
ATOM    910  O   ILE A  61       3.805 -16.870 -15.288  0.00  0.00      A     
ATOM    911  N   PRO A  62       2.333 -18.227 -14.268  0.00  0.00      A     
ATOM    912  CD  PRO A  62       1.063 -18.635 -13.663  0.00  0.00      A     
ATOM    913  HD1 PRO A  62       0.205 -18.489 -14.315  0.00  0.00      A     
ATOM    914  HD2 PRO A  62       0.912 -18.105 -12.724  0.00  0.00      A     
ATOM    915  CG  PRO A  62       1.199 -20.122 -13.361  0.00  0.00      A     
ATOM    916  HG1 PRO A  62       0.591 -20.420 -12.506  0.00  0.00      A     
ATOM    917  HG2 PRO A  62       0.924 -20.692 -14.248  0.00  0.00      A     
ATOM    918  CB  PRO A  62       2.692 -20.272 -13.084  0.00  0.00      A     
ATOM    919  HB1 PRO A  62       2.904 -19.957 -12.062  0.00  0.00      A     
ATOM    920  HB2 PRO A  62       3.037 -21.294 -13.234  0.00  0.00      A     
ATOM    921  CA  PRO A  62       3.336 -19.282 -14.060  0.00  0.00      A     
ATOM    922  HA  PRO A  62       4.225 -18.860 -13.590  0.00  0.00      A     
ATOM    923  C   PRO A  62       3.781 -19.966 -15.366  0.00  0.00      A     
ATOM    924  O   PRO A  62       4.953 -20.331 -15.490  0.00  0.00      A     
ATOM    925  N   LYS A  63       2.899 -20.069 -16.375  0.00  0.00      A     
ATOM    926  HN  LYS A  63       1.972 -19.700 -16.215  0.00  0.00      A     
ATOM    927  CA  LYS A  63       3.230 -20.548 -17.740  0.00  0.00      A     
ATOM    928  HA  LYS A  63       3.720 -21.522 -17.678  0.00  0.00      A     
ATOM    929  CB  LYS A  63       1.964 -20.677 -18.617  0.00  0.00      A     
ATOM    930  HB1 LYS A  63       2.235 -21.225 -19.520  0.00  0.00      A     
ATOM    931  HB2 LYS A  63       1.647 -19.686 -18.942  0.00  0.00      A     
ATOM    932  CG  LYS A  63       0.744 -21.356 -17.980  0.00  0.00      A     
ATOM    933  HG1 LYS A  63      -0.065 -21.346 -18.712  0.00  0.00      A     
ATOM    934  HG2 LYS A  63       0.424 -20.776 -17.115  0.00  0.00      A     
ATOM    935  CD  LYS A  63       1.008 -22.805 -17.559  0.00  0.00      A     
ATOM    936  HD1 LYS A  63       1.708 -22.822 -16.724  0.00  0.00      A     
ATOM    937  HD2 LYS A  63       1.460 -23.345 -18.392  0.00  0.00      A     
ATOM    938  CE  LYS A  63      -0.287 -23.525 -17.167  0.00  0.00      A     
ATOM    939  HE1 LYS A  63      -0.042 -24.577 -16.988  0.00  0.00      A     
ATOM    940  HE2 LYS A  63      -0.982 -23.487 -18.012  0.00  0.00      A     
ATOM    941  NZ  LYS A  63      -0.913 -22.942 -15.956  0.00  0.00      A     
ATOM    942  HZ1 LYS A  63      -1.280 -22.010 -16.138  0.00  0.00      A     
ATOM    943  HZ2 LYS A  63      -0.231 -22.898 -15.199  0.00  0.00      A     
ATOM    944  HZ3 LYS A  63      -1.664 -23.539 -15.616  0.00  0.00      A     
ATOM    945  C   LYS A  63       4.201 -19.615 -18.465  0.00  0.00      A     
ATOM    946  O   LYS A  63       5.116 -20.057 -19.160  0.00  0.00      A     
ATOM    947  N   GLU A  64       4.018 -18.311 -18.272  0.00  0.00      A     
ATOM    948  HN  GLU A  64       3.207 -18.061 -17.718  0.00  0.00      A     
ATOM    949  CA  GLU A  64       4.607 -17.271 -19.125  0.00  0.00      A     
ATOM    950  HA  GLU A  64       4.875 -17.729 -20.071  0.00  0.00      A     
ATOM    951  CB  GLU A  64       3.510 -16.241 -19.444  0.00  0.00      A     
ATOM    952  HB1 GLU A  64       3.412 -15.521 -18.631  0.00  0.00      A     
ATOM    953  HB2 GLU A  64       2.563 -16.771 -19.540  0.00  0.00      A     
ATOM    954  CG  GLU A  64       3.769 -15.518 -20.770  0.00  0.00      A     
ATOM    955  HG1 GLU A  64       4.050 -16.258 -21.518  0.00  0.00      A     
ATOM    956  HG2 GLU A  64       4.585 -14.802 -20.654  0.00  0.00      A     
ATOM    957  CD  GLU A  64       2.506 -14.835 -21.279  0.00  0.00      A     
ATOM    958  OE1 GLU A  64       1.551 -15.554 -21.641  0.00  0.00      A     
ATOM    959  OE2 GLU A  64       2.430 -13.586 -21.329  0.00  0.00      A     
ATOM    960  C   GLU A  64       5.899 -16.616 -18.591  0.00  0.00      A     
ATOM    961  O   GLU A  64       6.681 -16.091 -19.388  0.00  0.00      A     
ATOM    962  N   GLN A  65       6.169 -16.678 -17.279  0.00  0.00      A     
ATOM    963  HN  GLN A  65       5.466 -17.115 -16.692  0.00  0.00      A     
ATOM    964  CA  GLN A  65       7.184 -15.837 -16.603  0.00  0.00      A     
ATOM    965  HA  GLN A  65       7.834 -15.376 -17.343  0.00  0.00      A     
ATOM    966  CB  GLN A  65       6.444 -14.718 -15.860  0.00  0.00      A     
ATOM    967  HB1 GLN A  65       7.166 -14.121 -15.307  0.00  0.00      A     
ATOM    968  HB2 GLN A  65       5.769 -15.179 -15.141  0.00  0.00      A     
ATOM    969  CG  GLN A  65       5.632 -13.762 -16.737  0.00  0.00      A     
ATOM    970  HG1 GLN A  65       4.950 -14.325 -17.369  0.00  0.00      A     
ATOM    971  HG2 GLN A  65       6.285 -13.174 -17.379  0.00  0.00      A     
ATOM    972  CD  GLN A  65       4.818 -12.832 -15.857  0.00  0.00      A     
ATOM    973  OE1 GLN A  65       5.297 -12.187 -14.932  0.00  0.00      A     
ATOM    974  NE2 GLN A  65       3.530 -12.785 -16.055  0.00  0.00      A     
ATOM    975 HE21 GLN A  65       2.991 -12.109 -15.528  0.00  0.00      A     
ATOM    976 HE22 GLN A  65       3.121 -13.261 -16.840  0.00  0.00      A     
ATOM    977  C   GLN A  65       8.116 -16.536 -15.582  0.00  0.00      A     
ATOM    978  O   GLN A  65       9.023 -15.892 -15.051  0.00  0.00      A     
ATOM    979  N   GLY A  66       7.900 -17.818 -15.278  0.00  0.00      A     
ATOM    980  HN  GLY A  66       7.226 -18.321 -15.841  0.00  0.00      A     
ATOM    981  CA  GLY A  66       8.573 -18.564 -14.196  0.00  0.00      A     
ATOM    982  HA1 GLY A  66       9.628 -18.292 -14.164  0.00  0.00      A     
ATOM    983  HA2 GLY A  66       8.525 -19.628 -14.422  0.00  0.00      A     
ATOM    984  C   GLY A  66       7.985 -18.336 -12.789  0.00  0.00      A     
ATOM    985  O   GLY A  66       7.439 -17.270 -12.495  0.00  0.00      A     
ATOM    986  N   VAL A  67       8.123 -19.315 -11.885  0.00  0.00      A     
ATOM    987  HN  VAL A  67       8.468 -20.200 -12.236  0.00  0.00      A     
ATOM    988  CA  VAL A  67       7.523 -19.293 -10.520  0.00  0.00      A     
ATOM    989  HA  VAL A  67       6.440 -19.246 -10.635  0.00  0.00      A     
ATOM    990  CB  VAL A  67       7.842 -20.573  -9.716  0.00  0.00      A     
ATOM    991  HB  VAL A  67       8.910 -20.603  -9.493  0.00  0.00      A     
ATOM    992  CG1 VAL A  67       7.058 -20.605  -8.398  0.00  0.00      A     
ATOM    993 HG11 VAL A  67       7.190 -21.570  -7.909  0.00  0.00      A     
ATOM    994 HG12 VAL A  67       5.996 -20.446  -8.584  0.00  0.00      A     
ATOM    995 HG13 VAL A  67       7.436 -19.840  -7.721  0.00  0.00      A     
ATOM    996  CG2 VAL A  67       7.474 -21.846 -10.483  0.00  0.00      A     
ATOM    997 HG21 VAL A  67       8.083 -21.939 -11.381  0.00  0.00      A     
ATOM    998 HG22 VAL A  67       6.420 -21.826 -10.758  0.00  0.00      A     
ATOM    999 HG23 VAL A  67       7.667 -22.721  -9.862  0.00  0.00      A     
ATOM   1000  C   VAL A  67       7.921 -18.070  -9.684  0.00  0.00      A     
ATOM   1001  O   VAL A  67       7.077 -17.461  -9.031  0.00  0.00      A     
ATOM   1002  N   LEU A  68       9.181 -17.630  -9.766  0.00  0.00      A     
ATOM   1003  HN  LEU A  68       9.830 -18.177 -10.312  0.00  0.00      A     
ATOM   1004  CA  LEU A  68       9.676 -16.412  -9.098  0.00  0.00      A     
ATOM   1005  HA  LEU A  68       9.557 -16.554  -8.022  0.00  0.00      A     
ATOM   1006  CB  LEU A  68      11.181 -16.301  -9.417  0.00  0.00      A     
ATOM   1007  HB1 LEU A  68      11.297 -16.178 -10.496  0.00  0.00      A     
ATOM   1008  HB2 LEU A  68      11.661 -17.242  -9.139  0.00  0.00      A     
ATOM   1009  CG  LEU A  68      11.938 -15.155  -8.718  0.00  0.00      A     
ATOM   1010  HG  LEU A  68      11.517 -14.197  -9.022  0.00  0.00      A     
ATOM   1011  CD1 LEU A  68      11.890 -15.264  -7.195  0.00  0.00      A     
ATOM   1012 HD11 LEU A  68      12.263 -16.237  -6.874  0.00  0.00      A     
ATOM   1013 HD12 LEU A  68      10.868 -15.134  -6.842  0.00  0.00      A     
ATOM   1014 HD13 LEU A  68      12.505 -14.483  -6.749  0.00  0.00      A     
ATOM   1015  CD2 LEU A  68      13.405 -15.184  -9.140  0.00  0.00      A     
ATOM   1016 HD21 LEU A  68      13.867 -16.121  -8.830  0.00  0.00      A     
ATOM   1017 HD22 LEU A  68      13.938 -14.354  -8.676  0.00  0.00      A     
ATOM   1018 HD23 LEU A  68      13.480 -15.087 -10.223  0.00  0.00      A     
ATOM   1019  C   LEU A  68       8.893 -15.123  -9.462  0.00  0.00      A     
ATOM   1020  O   LEU A  68       8.860 -14.165  -8.689  0.00  0.00      A     
ATOM   1021  N   SER A  69       8.228 -15.093 -10.622  0.00  0.00      A     
ATOM   1022  HN  SER A  69       8.229 -15.937 -11.184  0.00  0.00      A     
ATOM   1023  CA  SER A  69       7.467 -13.931 -11.115  0.00  0.00      A     
ATOM   1024  HA  SER A  69       8.151 -13.086 -11.156  0.00  0.00      A     
ATOM   1025  CB  SER A  69       6.975 -14.172 -12.537  0.00  0.00      A     
ATOM   1026  HB1 SER A  69       7.793 -14.563 -13.142  0.00  0.00      A     
ATOM   1027  HB2 SER A  69       6.652 -13.223 -12.963  0.00  0.00      A     
ATOM   1028  OG  SER A  69       5.891 -15.080 -12.540  0.00  0.00      A     
ATOM   1029  HG1 SER A  69       6.282 -15.980 -12.540  0.00  0.00      A     
ATOM   1030  C   SER A  69       6.278 -13.492 -10.248  0.00  0.00      A     
ATOM   1031  O   SER A  69       5.999 -12.292 -10.207  0.00  0.00      A     
ATOM   1032  N   PHE A  70       5.631 -14.405  -9.506  0.00  0.00      A     
ATOM   1033  HN  PHE A  70       5.898 -15.377  -9.602  0.00  0.00      A     
ATOM   1034  CA  PHE A  70       4.603 -14.059  -8.504  0.00  0.00      A     
ATOM   1035  HA  PHE A  70       3.770 -13.550  -8.991  0.00  0.00      A     
ATOM   1036  CB  PHE A  70       4.076 -15.332  -7.821  0.00  0.00      A     
ATOM   1037  HB1 PHE A  70       3.460 -15.027  -6.976  0.00  0.00      A     
ATOM   1038  HB2 PHE A  70       4.928 -15.860  -7.408  0.00  0.00      A     
ATOM   1039  CG  PHE A  70       3.258 -16.321  -8.635  0.00  0.00      A     
ATOM   1040  CD1 PHE A  70       1.938 -16.014  -9.014  0.00  0.00      A     
ATOM   1041  HD1 PHE A  70       1.530 -15.036  -8.807  0.00  0.00      A     
ATOM   1042  CE1 PHE A  70       1.129 -16.995  -9.620  0.00  0.00      A     
ATOM   1043  HE1 PHE A  70       0.103 -16.770  -9.877  0.00  0.00      A     
ATOM   1044  CZ  PHE A  70       1.640 -18.279  -9.872  0.00  0.00      A     
ATOM   1045  HZ  PHE A  70       1.010 -19.033 -10.323  0.00  0.00      A     
ATOM   1046  CE2 PHE A  70       2.959 -18.588  -9.503  0.00  0.00      A     
ATOM   1047  HE2 PHE A  70       3.348 -19.584  -9.664  0.00  0.00      A     
ATOM   1048  CD2 PHE A  70       3.758 -17.615  -8.877  0.00  0.00      A     
ATOM   1049  HD2 PHE A  70       4.745 -17.882  -8.542  0.00  0.00      A     
ATOM   1050  C   PHE A  70       5.140 -13.114  -7.407  0.00  0.00      A     
ATOM   1051  O   PHE A  70       4.424 -12.241  -6.926  0.00  0.00      A     
ATOM   1052  N   TRP A  71       6.424 -13.240  -7.053  0.00  0.00      A     
ATOM   1053  HN  TRP A  71       6.961 -13.971  -7.499  0.00  0.00      A     
ATOM   1054  CA  TRP A  71       7.093 -12.448  -6.007  0.00  0.00      A     
ATOM   1055  HA  TRP A  71       6.338 -12.029  -5.343  0.00  0.00      A     
ATOM   1056  CB  TRP A  71       7.965 -13.385  -5.152  0.00  0.00      A     
ATOM   1057  HB1 TRP A  71       8.599 -12.789  -4.495  0.00  0.00      A     
ATOM   1058  HB2 TRP A  71       8.620 -13.970  -5.800  0.00  0.00      A     
ATOM   1059  CG  TRP A  71       7.166 -14.315  -4.287  0.00  0.00      A     
ATOM   1060  CD1 TRP A  71       6.748 -14.035  -3.032  0.00  0.00      A     
ATOM   1061  HD1 TRP A  71       6.987 -13.126  -2.489  0.00  0.00      A     
ATOM   1062  NE1 TRP A  71       5.930 -15.051  -2.573  0.00  0.00      A     
ATOM   1063  HE1 TRP A  71       5.442 -15.018  -1.685  0.00  0.00      A     
ATOM   1064  CE2 TRP A  71       5.808 -16.058  -3.504  0.00  0.00      A     
ATOM   1065  CZ2 TRP A  71       5.084 -17.258  -3.521  0.00  0.00      A     
ATOM   1066  HZ2 TRP A  71       4.469 -17.533  -2.677  0.00  0.00      A     
ATOM   1067  CH2 TRP A  71       5.168 -18.091  -4.649  0.00  0.00      A     
ATOM   1068  HH2 TRP A  71       4.607 -19.017  -4.683  0.00  0.00      A     
ATOM   1069  CZ3 TRP A  71       5.997 -17.728  -5.725  0.00  0.00      A     
ATOM   1070  HZ3 TRP A  71       6.057 -18.372  -6.592  0.00  0.00      A     
ATOM   1071  CE3 TRP A  71       6.731 -16.524  -5.694  0.00  0.00      A     
ATOM   1072  HE3 TRP A  71       7.349 -16.251  -6.536  0.00  0.00      A     
ATOM   1073  CD2 TRP A  71       6.630 -15.640  -4.596  0.00  0.00      A     
ATOM   1074  C   TRP A  71       7.881 -11.238  -6.542  0.00  0.00      A     
ATOM   1075  O   TRP A  71       8.445 -10.481  -5.747  0.00  0.00      A     
ATOM   1076  N   ARG A  72       7.903 -11.002  -7.869  0.00  0.00      A     
ATOM   1077  HN  ARG A  72       7.374 -11.649  -8.443  0.00  0.00      A     
ATOM   1078  CA  ARG A  72       8.689  -9.940  -8.549  0.00  0.00      A     
ATOM   1079  HA  ARG A  72       9.736 -10.227  -8.447  0.00  0.00      A     
ATOM   1080  CB  ARG A  72       8.393  -9.915 -10.063  0.00  0.00      A     
ATOM   1081  HB1 ARG A  72       7.386  -9.535 -10.241  0.00  0.00      A     
ATOM   1082  HB2 ARG A  72       8.450 -10.932 -10.450  0.00  0.00      A     
ATOM   1083  CG  ARG A  72       9.416  -9.042 -10.818  0.00  0.00      A     
ATOM   1084  HG1 ARG A  72      10.423  -9.408 -10.613  0.00  0.00      A     
ATOM   1085  HG2 ARG A  72       9.356  -8.025 -10.441  0.00  0.00      A     
ATOM   1086  CD  ARG A  72       9.203  -9.016 -12.341  0.00  0.00      A     
ATOM   1087  HD1 ARG A  72       9.814  -8.214 -12.757  0.00  0.00      A     
ATOM   1088  HD2 ARG A  72       8.157  -8.791 -12.556  0.00  0.00      A     
ATOM   1089  NE  ARG A  72       9.615 -10.293 -12.952  0.00  0.00      A     
ATOM   1090  HE  ARG A  72      10.434 -10.746 -12.587  0.00  0.00      A     
ATOM   1091  CZ  ARG A  72       9.033 -10.975 -13.902  0.00  0.00      A     
ATOM   1092  NH1 ARG A  72       8.100 -10.544 -14.672  0.00  0.00      A     
ATOM   1093 HH11 ARG A  72       7.835 -11.155 -15.430  0.00  0.00      A     
ATOM   1094 HH12 ARG A  72       8.024  -9.540 -14.781  0.00  0.00      A     
ATOM   1095  NH2 ARG A  72       9.438 -12.163 -14.133  0.00  0.00      A     
ATOM   1096 HH21 ARG A  72       9.060 -12.600 -14.963  0.00  0.00      A     
ATOM   1097 HH22 ARG A  72      10.401 -12.358 -13.903  0.00  0.00      A     
ATOM   1098  C   ARG A  72       8.558  -8.556  -7.888  0.00  0.00      A     
ATOM   1099  O   ARG A  72       7.583  -7.825  -8.079  0.00  0.00      A     
ATOM   1100  N   GLY A  73       9.559  -8.215  -7.076  0.00  0.00      A     
ATOM   1101  HN  GLY A  73      10.249  -8.932  -6.906  0.00  0.00      A     
ATOM   1102  CA  GLY A  73       9.693  -6.944  -6.350  0.00  0.00      A     
ATOM   1103  HA1 GLY A  73       9.338  -6.132  -6.979  0.00  0.00      A     
ATOM   1104  HA2 GLY A  73      10.750  -6.773  -6.150  0.00  0.00      A     
ATOM   1105  C   GLY A  73       8.956  -6.808  -5.010  0.00  0.00      A     
ATOM   1106  O   GLY A  73       9.046  -5.740  -4.419  0.00  0.00      A     
ATOM   1107  N   ASN A  74       8.243  -7.824  -4.511  0.00  0.00      A     
ATOM   1108  HN  ASN A  74       8.244  -8.711  -5.007  0.00  0.00      A     
ATOM   1109  CA  ASN A  74       7.432  -7.728  -3.281  0.00  0.00      A     
ATOM   1110  HA  ASN A  74       6.632  -7.002  -3.446  0.00  0.00      A     
ATOM   1111  CB  ASN A  74       6.776  -9.102  -3.065  0.00  0.00      A     
ATOM   1112  HB1 ASN A  74       7.545  -9.865  -2.943  0.00  0.00      A     
ATOM   1113  HB2 ASN A  74       6.173  -9.361  -3.934  0.00  0.00      A     
ATOM   1114  CG  ASN A  74       5.885  -9.158  -1.842  0.00  0.00      A     
ATOM   1115  OD1 ASN A  74       6.303  -9.526  -0.766  0.00  0.00      A     
ATOM   1116  ND2 ASN A  74       4.632  -8.827  -1.961  0.00  0.00      A     
ATOM   1117 HD21 ASN A  74       4.051  -9.043  -1.162  0.00  0.00      A     
ATOM   1118 HD22 ASN A  74       4.263  -8.439  -2.824  0.00  0.00      A     
ATOM   1119  C   ASN A  74       8.214  -7.203  -2.048  0.00  0.00      A     
ATOM   1120  O   ASN A  74       7.715  -6.344  -1.323  0.00  0.00      A     
ATOM   1121  N   LEU A  75       9.488  -7.591  -1.895  0.00  0.00      A     
ATOM   1122  HN  LEU A  75       9.818  -8.333  -2.492  0.00  0.00      A     
ATOM   1123  CA  LEU A  75      10.421  -7.039  -0.896  0.00  0.00      A     
ATOM   1124  HA  LEU A  75      10.072  -7.355   0.087  0.00  0.00      A     
ATOM   1125  CB  LEU A  75      11.802  -7.681  -1.145  0.00  0.00      A     
ATOM   1126  HB1 LEU A  75      12.118  -7.437  -2.160  0.00  0.00      A     
ATOM   1127  HB2 LEU A  75      11.696  -8.765  -1.079  0.00  0.00      A     
ATOM   1128  CG  LEU A  75      12.925  -7.248  -0.180  0.00  0.00      A     
ATOM   1129  HG  LEU A  75      13.082  -6.172  -0.260  0.00  0.00      A     
ATOM   1130  CD1 LEU A  75      12.623  -7.602   1.274  0.00  0.00      A     
ATOM   1131 HD11 LEU A  75      13.486  -7.363   1.896  0.00  0.00      A     
ATOM   1132 HD12 LEU A  75      12.402  -8.666   1.364  0.00  0.00      A     
ATOM   1133 HD13 LEU A  75      11.777  -7.019   1.631  0.00  0.00      A     
ATOM   1134  CD2 LEU A  75      14.223  -7.949  -0.569  0.00  0.00      A     
ATOM   1135 HD21 LEU A  75      14.486  -7.703  -1.597  0.00  0.00      A     
ATOM   1136 HD22 LEU A  75      14.112  -9.029  -0.468  0.00  0.00      A     
ATOM   1137 HD23 LEU A  75      15.028  -7.613   0.085  0.00  0.00      A     
ATOM   1138  C   LEU A  75      10.492  -5.492  -0.872  0.00  0.00      A     
ATOM   1139  O   LEU A  75      10.561  -4.894   0.198  0.00  0.00      A     
ATOM   1140  N   ALA A  76      10.421  -4.829  -2.032  0.00  0.00      A     
ATOM   1141  HN  ALA A  76      10.258  -5.359  -2.877  0.00  0.00      A     
ATOM   1142  CA  ALA A  76      10.411  -3.365  -2.133  0.00  0.00      A     
ATOM   1143  HA  ALA A  76      11.209  -2.977  -1.500  0.00  0.00      A     
ATOM   1144  CB  ALA A  76      10.751  -2.977  -3.579  0.00  0.00      A     
ATOM   1145  HB1 ALA A  76      10.803  -1.890  -3.662  0.00  0.00      A     
ATOM   1146  HB2 ALA A  76       9.990  -3.347  -4.262  0.00  0.00      A     
ATOM   1147  HB3 ALA A  76      11.719  -3.396  -3.857  0.00  0.00      A     
ATOM   1148  C   ALA A  76       9.106  -2.698  -1.627  0.00  0.00      A     
ATOM   1149  O   ALA A  76       9.110  -1.508  -1.336  0.00  0.00      A     
ATOM   1150  N   ASN A  77       8.005  -3.444  -1.460  0.00  0.00      A     
ATOM   1151  HN  ASN A  77       8.049  -4.428  -1.695  0.00  0.00      A     
ATOM   1152  CA  ASN A  77       6.837  -2.971  -0.707  0.00  0.00      A     
ATOM   1153  HA  ASN A  77       6.660  -1.914  -0.922  0.00  0.00      A     
ATOM   1154  CB  ASN A  77       5.596  -3.784  -1.150  0.00  0.00      A     
ATOM   1155  HB1 ASN A  77       5.748  -4.844  -0.965  0.00  0.00      A     
ATOM   1156  HB2 ASN A  77       5.458  -3.656  -2.221  0.00  0.00      A     
ATOM   1157  CG  ASN A  77       4.285  -3.409  -0.477  0.00  0.00      A     
ATOM   1158  OD1 ASN A  77       4.209  -2.793   0.574  0.00  0.00      A     
ATOM   1159  ND2 ASN A  77       3.191  -3.802  -1.060  0.00  0.00      A     
ATOM   1160 HD21 ASN A  77       2.311  -3.592  -0.601  0.00  0.00      A     
ATOM   1161 HD22 ASN A  77       3.249  -4.321  -1.936  0.00  0.00      A     
ATOM   1162  C   ASN A  77       7.135  -3.079   0.797  0.00  0.00      A     
ATOM   1163  O   ASN A  77       7.163  -2.071   1.496  0.00  0.00      A     
ATOM   1164  N   VAL A  78       7.425  -4.290   1.285  0.00  0.00      A     
ATOM   1165  HN  VAL A  78       7.445  -5.065   0.633  0.00  0.00      A     
ATOM   1166  CA  VAL A  78       7.546  -4.577   2.734  0.00  0.00      A     
ATOM   1167  HA  VAL A  78       6.626  -4.233   3.205  0.00  0.00      A     
ATOM   1168  CB  VAL A  78       7.652  -6.088   3.040  0.00  0.00      A     
ATOM   1169  HB  VAL A  78       7.318  -6.242   4.066  0.00  0.00      A     
ATOM   1170  CG1 VAL A  78       6.741  -6.902   2.111  0.00  0.00      A     
ATOM   1171 HG11 VAL A  78       6.652  -7.929   2.460  0.00  0.00      A     
ATOM   1172 HG12 VAL A  78       7.154  -6.942   1.105  0.00  0.00      A     
ATOM   1173 HG13 VAL A  78       5.756  -6.443   2.073  0.00  0.00      A     
ATOM   1174  CG2 VAL A  78       9.064  -6.662   2.915  0.00  0.00      A     
ATOM   1175 HG21 VAL A  78       9.698  -6.282   3.715  0.00  0.00      A     
ATOM   1176 HG22 VAL A  78       9.485  -6.387   1.954  0.00  0.00      A     
ATOM   1177 HG23 VAL A  78       9.034  -7.749   2.988  0.00  0.00      A     
ATOM   1178  C   VAL A  78       8.668  -3.799   3.427  0.00  0.00      A     
ATOM   1179  O   VAL A  78       8.501  -3.365   4.561  0.00  0.00      A     
ATOM   1180  N   ILE A  79       9.789  -3.542   2.741  0.00  0.00      A     
ATOM   1181  HN  ILE A  79       9.882  -3.945   1.814  0.00  0.00      A     
ATOM   1182  CA  ILE A  79      10.923  -2.771   3.289  0.00  0.00      A     
ATOM   1183  HA  ILE A  79      11.171  -3.230   4.246  0.00  0.00      A     
ATOM   1184  CB  ILE A  79      12.164  -2.922   2.378  0.00  0.00      A     
ATOM   1185  HB  ILE A  79      12.197  -3.961   2.047  0.00  0.00      A     
ATOM   1186  CG2 ILE A  79      12.062  -2.030   1.131  0.00  0.00      A     
ATOM   1187 HG21 ILE A  79      12.794  -2.347   0.389  0.00  0.00      A     
ATOM   1188 HG22 ILE A  79      12.258  -0.990   1.394  0.00  0.00      A     
ATOM   1189 HG23 ILE A  79      11.069  -2.111   0.691  0.00  0.00      A     
ATOM   1190  CG1 ILE A  79      13.473  -2.666   3.156  0.00  0.00      A     
ATOM   1191 HG11 ILE A  79      13.469  -3.278   4.058  0.00  0.00      A     
ATOM   1192 HG12 ILE A  79      13.533  -1.619   3.453  0.00  0.00      A     
ATOM   1193  CD  ILE A  79      14.738  -3.022   2.363  0.00  0.00      A     
ATOM   1194  HD1 ILE A  79      15.609  -2.920   3.011  0.00  0.00      A     
ATOM   1195  HD2 ILE A  79      14.858  -2.351   1.513  0.00  0.00      A     
ATOM   1196  HD3 ILE A  79      14.681  -4.053   2.010  0.00  0.00      A     
ATOM   1197  C   ILE A  79      10.593  -1.299   3.609  0.00  0.00      A     
ATOM   1198  O   ILE A  79      11.266  -0.705   4.452  0.00  0.00      A     
ATOM   1199  N   ARG A  80       9.521  -0.714   3.033  0.00  0.00      A     
ATOM   1200  HN  ARG A  80       8.975  -1.272   2.382  0.00  0.00      A     
ATOM   1201  CA  ARG A  80       9.045   0.657   3.362  0.00  0.00      A     
ATOM   1202  HA  ARG A  80       9.872   1.343   3.177  0.00  0.00      A     
ATOM   1203  CB  ARG A  80       7.884   1.080   2.441  0.00  0.00      A     
ATOM   1204  HB1 ARG A  80       8.083   0.701   1.437  0.00  0.00      A     
ATOM   1205  HB2 ARG A  80       7.867   2.169   2.388  0.00  0.00      A     
ATOM   1206  CG  ARG A  80       6.494   0.610   2.908  0.00  0.00      A     
ATOM   1207  HG1 ARG A  80       6.181   1.177   3.786  0.00  0.00      A     
ATOM   1208  HG2 ARG A  80       6.545  -0.439   3.195  0.00  0.00      A     
ATOM   1209  CD  ARG A  80       5.448   0.798   1.799  0.00  0.00      A     
ATOM   1210  HD1 ARG A  80       5.938   0.705   0.826  0.00  0.00      A     
ATOM   1211  HD2 ARG A  80       5.015   1.798   1.864  0.00  0.00      A     
ATOM   1212  NE  ARG A  80       4.403  -0.234   1.867  0.00  0.00      A     
ATOM   1213  HE  ARG A  80       4.529  -1.060   1.298  0.00  0.00      A     
ATOM   1214  CZ  ARG A  80       3.401  -0.336   2.697  0.00  0.00      A     
ATOM   1215  NH1 ARG A  80       3.088   0.532   3.584  0.00  0.00      A     
ATOM   1216 HH11 ARG A  80       2.529   0.163   4.361  0.00  0.00      A     
ATOM   1217 HH12 ARG A  80       3.719   1.271   3.792  0.00  0.00      A     
ATOM   1218  NH2 ARG A  80       2.666  -1.382   2.631  0.00  0.00      A     
ATOM   1219 HH21 ARG A  80       2.037  -1.556   3.426  0.00  0.00      A     
ATOM   1220 HH22 ARG A  80       2.969  -2.124   2.024  0.00  0.00      A     
ATOM   1221  C   ARG A  80       8.691   0.857   4.837  0.00  0.00      A     
ATOM   1222  O   ARG A  80       8.765   1.982   5.327  0.00  0.00      A     
ATOM   1223  N   TYR A  81       8.377  -0.233   5.540  0.00  0.00      A     
ATOM   1224  HN  TYR A  81       8.327  -1.105   5.029  0.00  0.00      A     
ATOM   1225  CA  TYR A  81       8.215  -0.299   6.996  0.00  0.00      A     
ATOM   1226  HA  TYR A  81       7.290   0.207   7.283  0.00  0.00      A     
ATOM   1227  CB  TYR A  81       8.089  -1.784   7.370  0.00  0.00      A     
ATOM   1228  HB1 TYR A  81       8.860  -2.340   6.837  0.00  0.00      A     
ATOM   1229  HB2 TYR A  81       7.124  -2.159   7.027  0.00  0.00      A     
ATOM   1230  CG  TYR A  81       8.254  -2.113   8.839  0.00  0.00      A     
ATOM   1231  CD1 TYR A  81       9.531  -2.456   9.321  0.00  0.00      A     
ATOM   1232  HD1 TYR A  81      10.378  -2.469   8.651  0.00  0.00      A     
ATOM   1233  CE1 TYR A  81       9.707  -2.800  10.670  0.00  0.00      A     
ATOM   1234  HE1 TYR A  81      10.687  -3.059  11.032  0.00  0.00      A     
ATOM   1235  CZ  TYR A  81       8.599  -2.826  11.540  0.00  0.00      A     
ATOM   1236  OH  TYR A  81       8.771  -3.236  12.823  0.00  0.00      A     
ATOM   1237  HH  TYR A  81       9.665  -3.604  12.926  0.00  0.00      A     
ATOM   1238  CE2 TYR A  81       7.320  -2.474  11.062  0.00  0.00      A     
ATOM   1239  HE2 TYR A  81       6.472  -2.511  11.730  0.00  0.00      A     
ATOM   1240  CD2 TYR A  81       7.147  -2.113   9.709  0.00  0.00      A     
ATOM   1241  HD2 TYR A  81       6.162  -1.859   9.337  0.00  0.00      A     
ATOM   1242  C   TYR A  81       9.360   0.379   7.769  0.00  0.00      A     
ATOM   1243  O   TYR A  81       9.098   1.188   8.652  0.00  0.00      A     
ATOM   1244  N   PHE A  82      10.626   0.120   7.418  0.00  0.00      A     
ATOM   1245  HN  PHE A  82      10.793  -0.492   6.630  0.00  0.00      A     
ATOM   1246  CA  PHE A  82      11.783   0.627   8.176  0.00  0.00      A     
ATOM   1247  HA  PHE A  82      11.622   0.358   9.221  0.00  0.00      A     
ATOM   1248  CB  PHE A  82      13.063  -0.098   7.729  0.00  0.00      A     
ATOM   1249  HB1 PHE A  82      13.917   0.353   8.237  0.00  0.00      A     
ATOM   1250  HB2 PHE A  82      13.208   0.031   6.657  0.00  0.00      A     
ATOM   1251  CG  PHE A  82      13.043  -1.579   8.055  0.00  0.00      A     
ATOM   1252  CD1 PHE A  82      13.275  -2.010   9.375  0.00  0.00      A     
ATOM   1253  HD1 PHE A  82      13.506  -1.292  10.147  0.00  0.00      A     
ATOM   1254  CE1 PHE A  82      13.188  -3.374   9.699  0.00  0.00      A     
ATOM   1255  HE1 PHE A  82      13.357  -3.693  10.718  0.00  0.00      A     
ATOM   1256  CZ  PHE A  82      12.862  -4.312   8.704  0.00  0.00      A     
ATOM   1257  HZ  PHE A  82      12.774  -5.359   8.954  0.00  0.00      A     
ATOM   1258  CE2 PHE A  82      12.644  -3.889   7.381  0.00  0.00      A     
ATOM   1259  HE2 PHE A  82      12.395  -4.611   6.616  0.00  0.00      A     
ATOM   1260  CD2 PHE A  82      12.739  -2.523   7.057  0.00  0.00      A     
ATOM   1261  HD2 PHE A  82      12.565  -2.198   6.044  0.00  0.00      A     
ATOM   1262  C   PHE A  82      11.935   2.166   8.181  0.00  0.00      A     
ATOM   1263  O   PHE A  82      11.964   2.736   9.275  0.00  0.00      A     
ATOM   1264  N   PRO A  83      11.968   2.880   7.032  0.00  0.00      A     
ATOM   1265  CD  PRO A  83      12.064   2.384   5.664  0.00  0.00      A     
ATOM   1266  HD1 PRO A  83      11.336   1.605   5.459  0.00  0.00      A     
ATOM   1267  HD2 PRO A  83      13.072   2.010   5.484  0.00  0.00      A     
ATOM   1268  CG  PRO A  83      11.802   3.586   4.756  0.00  0.00      A     
ATOM   1269  HG1 PRO A  83      12.343   3.504   3.813  0.00  0.00      A     
ATOM   1270  HG2 PRO A  83      10.732   3.687   4.574  0.00  0.00      A     
ATOM   1271  CB  PRO A  83      12.294   4.765   5.593  0.00  0.00      A     
ATOM   1272  HB1 PRO A  83      13.374   4.866   5.474  0.00  0.00      A     
ATOM   1273  HB2 PRO A  83      11.798   5.696   5.312  0.00  0.00      A     
ATOM   1274  CA  PRO A  83      11.980   4.347   7.035  0.00  0.00      A     
ATOM   1275  HA  PRO A  83      12.775   4.712   7.686  0.00  0.00      A     
ATOM   1276  C   PRO A  83      10.658   4.949   7.536  0.00  0.00      A     
ATOM   1277  O   PRO A  83      10.682   5.933   8.272  0.00  0.00      A     
ATOM   1278  N   THR A  84       9.510   4.338   7.208  0.00  0.00      A     
ATOM   1279  HN  THR A  84       9.554   3.522   6.611  0.00  0.00      A     
ATOM   1280  CA  THR A  84       8.180   4.805   7.671  0.00  0.00      A     
ATOM   1281  HA  THR A  84       8.045   5.844   7.370  0.00  0.00      A     
ATOM   1282  CB  THR A  84       7.023   3.997   7.060  0.00  0.00      A     
ATOM   1283  HB  THR A  84       7.089   2.957   7.383  0.00  0.00      A     
ATOM   1284  CG2 THR A  84       5.644   4.542   7.416  0.00  0.00      A     
ATOM   1285 HG21 THR A  84       5.581   5.595   7.146  0.00  0.00      A     
ATOM   1286 HG22 THR A  84       5.455   4.430   8.483  0.00  0.00      A     
ATOM   1287 HG23 THR A  84       4.884   3.985   6.868  0.00  0.00      A     
ATOM   1288  OG1 THR A  84       7.108   4.042   5.658  0.00  0.00      A     
ATOM   1289  HG1 THR A  84       7.711   3.319   5.416  0.00  0.00      A     
ATOM   1290  C   THR A  84       8.053   4.763   9.191  0.00  0.00      A     
ATOM   1291  O   THR A  84       7.697   5.765   9.798  0.00  0.00      A     
ATOM   1292  N   GLN A  85       8.396   3.643   9.836  0.00  0.00      A     
ATOM   1293  HN  GLN A  85       8.688   2.839   9.290  0.00  0.00      A     
ATOM   1294  CA  GLN A  85       8.341   3.492  11.296  0.00  0.00      A     
ATOM   1295  HA  GLN A  85       7.363   3.836  11.623  0.00  0.00      A     
ATOM   1296  CB  GLN A  85       8.456   2.001  11.650  0.00  0.00      A     
ATOM   1297  HB1 GLN A  85       9.423   1.646  11.296  0.00  0.00      A     
ATOM   1298  HB2 GLN A  85       7.679   1.449  11.118  0.00  0.00      A     
ATOM   1299  CG  GLN A  85       8.338   1.678  13.151  0.00  0.00      A     
ATOM   1300  HG1 GLN A  85       9.107   2.204  13.714  0.00  0.00      A     
ATOM   1301  HG2 GLN A  85       8.517   0.610  13.281  0.00  0.00      A     
ATOM   1302  CD  GLN A  85       6.975   2.015  13.753  0.00  0.00      A     
ATOM   1303  OE1 GLN A  85       6.536   3.153  13.826  0.00  0.00      A     
ATOM   1304  NE2 GLN A  85       6.242   1.054  14.242  0.00  0.00      A     
ATOM   1305 HE21 GLN A  85       5.360   1.319  14.658  0.00  0.00      A     
ATOM   1306 HE22 GLN A  85       6.567   0.090  14.243  0.00  0.00      A     
ATOM   1307  C   GLN A  85       9.398   4.329  12.042  0.00  0.00      A     
ATOM   1308  O   GLN A  85       9.088   4.928  13.070  0.00  0.00      A     
ATOM   1309  N   ALA A  86      10.627   4.430  11.520  0.00  0.00      A     
ATOM   1310  HN  ALA A  86      10.853   3.904  10.684  0.00  0.00      A     
ATOM   1311  CA  ALA A  86      11.656   5.312  12.086  0.00  0.00      A     
ATOM   1312  HA  ALA A  86      11.828   5.028  13.126  0.00  0.00      A     
ATOM   1313  CB  ALA A  86      12.957   5.090  11.305  0.00  0.00      A     
ATOM   1314  HB1 ALA A  86      13.747   5.717  11.721  0.00  0.00      A     
ATOM   1315  HB2 ALA A  86      12.814   5.346  10.254  0.00  0.00      A     
ATOM   1316  HB3 ALA A  86      13.259   4.044  11.380  0.00  0.00      A     
ATOM   1317  C   ALA A  86      11.228   6.798  12.095  0.00  0.00      A     
ATOM   1318  O   ALA A  86      11.341   7.477  13.119  0.00  0.00      A     
ATOM   1319  N   LEU A  87      10.653   7.283  10.987  0.00  0.00      A     
ATOM   1320  HN  LEU A  87      10.611   6.690  10.164  0.00  0.00      A     
ATOM   1321  CA  LEU A  87      10.012   8.598  10.921  0.00  0.00      A     
ATOM   1322  HA  LEU A  87      10.730   9.347  11.257  0.00  0.00      A     
ATOM   1323  CB  LEU A  87       9.651   8.880   9.453  0.00  0.00      A     
ATOM   1324  HB1 LEU A  87       9.004   8.077   9.098  0.00  0.00      A     
ATOM   1325  HB2 LEU A  87      10.562   8.864   8.853  0.00  0.00      A     
ATOM   1326  CG  LEU A  87       8.929  10.219   9.233  0.00  0.00      A     
ATOM   1327  HG  LEU A  87       8.030  10.262   9.848  0.00  0.00      A     
ATOM   1328  CD1 LEU A  87       9.802  11.434   9.541  0.00  0.00      A     
ATOM   1329 HD11 LEU A  87      10.079  11.433  10.594  0.00  0.00      A     
ATOM   1330 HD12 LEU A  87       9.244  12.346   9.333  0.00  0.00      A     
ATOM   1331 HD13 LEU A  87      10.706  11.407   8.932  0.00  0.00      A     
ATOM   1332  CD2 LEU A  87       8.496  10.312   7.781  0.00  0.00      A     
ATOM   1333 HD21 LEU A  87       9.364  10.381   7.125  0.00  0.00      A     
ATOM   1334 HD22 LEU A  87       7.857  11.178   7.662  0.00  0.00      A     
ATOM   1335 HD23 LEU A  87       7.920   9.424   7.531  0.00  0.00      A     
ATOM   1336  C   LEU A  87       8.782   8.707  11.843  0.00  0.00      A     
ATOM   1337  O   LEU A  87       8.662   9.684  12.571  0.00  0.00      A     
ATOM   1338  N   ASN A  88       7.885   7.720  11.848  0.00  0.00      A     
ATOM   1339  HN  ASN A  88       8.011   6.965  11.183  0.00  0.00      A     
ATOM   1340  CA  ASN A  88       6.681   7.697  12.687  0.00  0.00      A     
ATOM   1341  HA  ASN A  88       6.064   8.551  12.418  0.00  0.00      A     
ATOM   1342  CB  ASN A  88       5.934   6.398  12.336  0.00  0.00      A     
ATOM   1343  HB1 ASN A  88       6.567   5.558  12.600  0.00  0.00      A     
ATOM   1344  HB2 ASN A  88       5.751   6.368  11.264  0.00  0.00      A     
ATOM   1345  CG  ASN A  88       4.587   6.202  12.991  0.00  0.00      A     
ATOM   1346  OD1 ASN A  88       3.733   7.073  13.017  0.00  0.00      A     
ATOM   1347  ND2 ASN A  88       4.344   5.028  13.509  0.00  0.00      A     
ATOM   1348 HD21 ASN A  88       3.386   4.795  13.730  0.00  0.00      A     
ATOM   1349 HD22 ASN A  88       5.064   4.313  13.477  0.00  0.00      A     
ATOM   1350  C   ASN A  88       6.996   7.849  14.191  0.00  0.00      A     
ATOM   1351  O   ASN A  88       6.396   8.686  14.861  0.00  0.00      A     
ATOM   1352  N   PHE A  89       8.000   7.129  14.702  0.00  0.00      A     
ATOM   1353  HN  PHE A  89       8.450   6.445  14.100  0.00  0.00      A     
ATOM   1354  CA  PHE A  89       8.538   7.323  16.057  0.00  0.00      A     
ATOM   1355  HA  PHE A  89       7.738   7.162  16.782  0.00  0.00      A     
ATOM   1356  CB  PHE A  89       9.619   6.258  16.292  0.00  0.00      A     
ATOM   1357  HB1 PHE A  89      10.407   6.377  15.547  0.00  0.00      A     
ATOM   1358  HB2 PHE A  89       9.176   5.272  16.138  0.00  0.00      A     
ATOM   1359  CG  PHE A  89      10.240   6.287  17.676  0.00  0.00      A     
ATOM   1360  CD1 PHE A  89       9.558   5.716  18.768  0.00  0.00      A     
ATOM   1361  HD1 PHE A  89       8.588   5.261  18.623  0.00  0.00      A     
ATOM   1362  CE1 PHE A  89      10.130   5.742  20.053  0.00  0.00      A     
ATOM   1363  HE1 PHE A  89       9.596   5.309  20.888  0.00  0.00      A     
ATOM   1364  CZ  PHE A  89      11.387   6.342  20.250  0.00  0.00      A     
ATOM   1365  HZ  PHE A  89      11.821   6.371  21.238  0.00  0.00      A     
ATOM   1366  CE2 PHE A  89      12.070   6.915  19.162  0.00  0.00      A     
ATOM   1367  HE2 PHE A  89      13.031   7.385  19.314  0.00  0.00      A     
ATOM   1368  CD2 PHE A  89      11.497   6.887  17.877  0.00  0.00      A     
ATOM   1369  HD2 PHE A  89      12.020   7.335  17.044  0.00  0.00      A     
ATOM   1370  C   PHE A  89       9.076   8.751  16.304  0.00  0.00      A     
ATOM   1371  O   PHE A  89       8.754   9.370  17.316  0.00  0.00      A     
ATOM   1372  N   ALA A  90       9.838   9.317  15.361  0.00  0.00      A     
ATOM   1373  HN  ALA A  90      10.081   8.766  14.546  0.00  0.00      A     
ATOM   1374  CA  ALA A  90      10.358  10.689  15.448  0.00  0.00      A     
ATOM   1375  HA  ALA A  90      10.799  10.828  16.437  0.00  0.00      A     
ATOM   1376  CB  ALA A  90      11.477  10.816  14.406  0.00  0.00      A     
ATOM   1377  HB1 ALA A  90      11.069  10.699  13.401  0.00  0.00      A     
ATOM   1378  HB2 ALA A  90      12.231  10.046  14.576  0.00  0.00      A     
ATOM   1379  HB3 ALA A  90      11.947  11.797  14.488  0.00  0.00      A     
ATOM   1380  C   ALA A  90       9.302  11.815  15.274  0.00  0.00      A     
ATOM   1381  O   ALA A  90       9.490  12.928  15.772  0.00  0.00      A     
ATOM   1382  N   PHE A  91       8.182  11.556  14.589  0.00  0.00      A     
ATOM   1383  HN  PHE A  91       8.130  10.633  14.167  0.00  0.00      A     
ATOM   1384  CA  PHE A  91       7.273  12.589  14.050  0.00  0.00      A     
ATOM   1385  HA  PHE A  91       7.622  13.564  14.388  0.00  0.00      A     
ATOM   1386  CB  PHE A  91       7.391  12.585  12.511  0.00  0.00      A     
ATOM   1387  HB1 PHE A  91       6.624  11.935  12.088  0.00  0.00      A     
ATOM   1388  HB2 PHE A  91       8.354  12.160  12.231  0.00  0.00      A     
ATOM   1389  CG  PHE A  91       7.334  13.951  11.851  0.00  0.00      A     
ATOM   1390  CD1 PHE A  91       6.108  14.490  11.422  0.00  0.00      A     
ATOM   1391  HD1 PHE A  91       5.201  13.932  11.581  0.00  0.00      A     
ATOM   1392  CE1 PHE A  91       6.060  15.761  10.822  0.00  0.00      A     
ATOM   1393  HE1 PHE A  91       5.113  16.177  10.505  0.00  0.00      A     
ATOM   1394  CZ  PHE A  91       7.244  16.495  10.640  0.00  0.00      A     
ATOM   1395  HZ  PHE A  91       7.207  17.471  10.177  0.00  0.00      A     
ATOM   1396  CE2 PHE A  91       8.476  15.954  11.049  0.00  0.00      A     
ATOM   1397  HE2 PHE A  91       9.391  16.509  10.890  0.00  0.00      A     
ATOM   1398  CD2 PHE A  91       8.519  14.686  11.657  0.00  0.00      A     
ATOM   1399  HD2 PHE A  91       9.467  14.272  11.972  0.00  0.00      A     
ATOM   1400  C   PHE A  91       5.809  12.492  14.542  0.00  0.00      A     
ATOM   1401  O   PHE A  91       4.991  13.349  14.204  0.00  0.00      A     
ATOM   1402  N   LYS A  92       5.472  11.503  15.384  0.00  0.00      A     
ATOM   1403  HN  LYS A  92       6.174  10.788  15.551  0.00  0.00      A     
ATOM   1404  CA  LYS A  92       4.133  11.303  15.992  0.00  0.00      A     
ATOM   1405  HA  LYS A  92       3.428  11.171  15.174  0.00  0.00      A     
ATOM   1406  CB  LYS A  92       4.135  10.015  16.840  0.00  0.00      A     
ATOM   1407  HB1 LYS A  92       3.621  10.186  17.787  0.00  0.00      A     
ATOM   1408  HB2 LYS A  92       5.161   9.716  17.067  0.00  0.00      A     
ATOM   1409  CG  LYS A  92       3.413   8.883  16.096  0.00  0.00      A     
ATOM   1410  HG1 LYS A  92       3.786   8.823  15.074  0.00  0.00      A     
ATOM   1411  HG2 LYS A  92       2.346   9.109  16.064  0.00  0.00      A     
ATOM   1412  CD  LYS A  92       3.630   7.530  16.779  0.00  0.00      A     
ATOM   1413  HD1 LYS A  92       3.358   7.606  17.832  0.00  0.00      A     
ATOM   1414  HD2 LYS A  92       4.685   7.258  16.701  0.00  0.00      A     
ATOM   1415  CE  LYS A  92       2.767   6.461  16.103  0.00  0.00      A     
ATOM   1416  HE1 LYS A  92       2.913   6.522  15.022  0.00  0.00      A     
ATOM   1417  HE2 LYS A  92       1.715   6.672  16.312  0.00  0.00      A     
ATOM   1418  NZ  LYS A  92       3.121   5.106  16.582  0.00  0.00      A     
ATOM   1419  HZ1 LYS A  92       3.018   5.035  17.594  0.00  0.00      A     
ATOM   1420  HZ2 LYS A  92       4.090   4.876  16.384  0.00  0.00      A     
ATOM   1421  HZ3 LYS A  92       2.537   4.382  16.175  0.00  0.00      A     
ATOM   1422  C   LYS A  92       3.541  12.486  16.771  0.00  0.00      A     
ATOM   1423  O   LYS A  92       2.334  12.701  16.699  0.00  0.00      A     
ATOM   1424  N   ASP A  93       4.347  13.302  17.456  0.00  0.00      A     
ATOM   1425  HN  ASP A  93       5.343  13.109  17.443  0.00  0.00      A     
ATOM   1426  CA  ASP A  93       3.859  14.590  17.987  0.00  0.00      A     
ATOM   1427  HA  ASP A  93       2.895  14.421  18.468  0.00  0.00      A     
ATOM   1428  CB  ASP A  93       4.826  15.162  19.040  0.00  0.00      A     
ATOM   1429  HB1 ASP A  93       5.754  15.482  18.566  0.00  0.00      A     
ATOM   1430  HB2 ASP A  93       5.060  14.388  19.773  0.00  0.00      A     
ATOM   1431  CG  ASP A  93       4.178  16.349  19.756  0.00  0.00      A     
ATOM   1432  OD1 ASP A  93       4.305  17.510  19.297  0.00  0.00      A     
ATOM   1433  OD2 ASP A  93       3.396  16.104  20.701  0.00  0.00      A     
ATOM   1434  C   ASP A  93       3.655  15.622  16.864  0.00  0.00      A     
ATOM   1435  O   ASP A  93       2.641  16.332  16.833  0.00  0.00      A     
ATOM   1436  N   LYS A  94       4.625  15.663  15.938  0.00  0.00      A     
ATOM   1437  HN  LYS A  94       5.369  14.982  16.051  0.00  0.00      A     
ATOM   1438  CA  LYS A  94       4.738  16.605  14.813  0.00  0.00      A     
ATOM   1439  HA  LYS A  94       4.613  17.587  15.222  0.00  0.00      A     
ATOM   1440  CB  LYS A  94       6.146  16.563  14.204  0.00  0.00      A     
ATOM   1441  HB1 LYS A  94       6.160  17.241  13.351  0.00  0.00      A     
ATOM   1442  HB2 LYS A  94       6.363  15.558  13.853  0.00  0.00      A     
ATOM   1443  CG  LYS A  94       7.235  16.982  15.209  0.00  0.00      A     
ATOM   1444  HG1 LYS A  94       7.338  16.205  15.966  0.00  0.00      A     
ATOM   1445  HG2 LYS A  94       6.939  17.897  15.712  0.00  0.00      A     
ATOM   1446  CD  LYS A  94       8.608  17.217  14.565  0.00  0.00      A     
ATOM   1447  HD1 LYS A  94       8.929  16.293  14.082  0.00  0.00      A     
ATOM   1448  HD2 LYS A  94       9.332  17.451  15.347  0.00  0.00      A     
ATOM   1449  CE  LYS A  94       8.613  18.346  13.525  0.00  0.00      A     
ATOM   1450  HE1 LYS A  94       7.880  18.126  12.745  0.00  0.00      A     
ATOM   1451  HE2 LYS A  94       9.598  18.363  13.047  0.00  0.00      A     
ATOM   1452  NZ  LYS A  94       8.347  19.685  14.113  0.00  0.00      A     
ATOM   1453  HZ1 LYS A  94       9.104  19.962  14.737  0.00  0.00      A     
ATOM   1454  HZ2 LYS A  94       7.451  19.749  14.588  0.00  0.00      A     
ATOM   1455  HZ3 LYS A  94       8.354  20.384  13.374  0.00  0.00      A     
ATOM   1456  C   LYS A  94       3.634  16.534  13.755  0.00  0.00      A     
ATOM   1457  O   LYS A  94       3.416  17.520  13.051  0.00  0.00      A     
ATOM   1458  N   TYR A  95       2.853  15.456  13.720  0.00  0.00      A     
ATOM   1459  HN  TYR A  95       3.167  14.643  14.238  0.00  0.00      A     
ATOM   1460  CA  TYR A  95       1.581  15.392  12.981  0.00  0.00      A     
ATOM   1461  HA  TYR A  95       1.788  15.532  11.919  0.00  0.00      A     
ATOM   1462  CB  TYR A  95       0.936  14.006  13.166  0.00  0.00      A     
ATOM   1463  HB1 TYR A  95       0.008  13.984  12.593  0.00  0.00      A     
ATOM   1464  HB2 TYR A  95       0.672  13.895  14.219  0.00  0.00      A     
ATOM   1465  CG  TYR A  95       1.753  12.788  12.752  0.00  0.00      A     
ATOM   1466  CD1 TYR A  95       2.744  12.869  11.750  0.00  0.00      A     
ATOM   1467  HD1 TYR A  95       2.942  13.804  11.249  0.00  0.00      A     
ATOM   1468  CE1 TYR A  95       3.496  11.728  11.405  0.00  0.00      A     
ATOM   1469  HE1 TYR A  95       4.275  11.775  10.661  0.00  0.00      A     
ATOM   1470  CZ  TYR A  95       3.223  10.490  12.014  0.00  0.00      A     
ATOM   1471  OH  TYR A  95       3.915   9.393  11.626  0.00  0.00      A     
ATOM   1472  HH  TYR A  95       3.681   8.606  12.147  0.00  0.00      A     
ATOM   1473  CE2 TYR A  95       2.208  10.393  12.985  0.00  0.00      A     
ATOM   1474  HE2 TYR A  95       1.999   9.435  13.436  0.00  0.00      A     
ATOM   1475  CD2 TYR A  95       1.486  11.545  13.362  0.00  0.00      A     
ATOM   1476  HD2 TYR A  95       0.725  11.476  14.128  0.00  0.00      A     
ATOM   1477  C   TYR A  95       0.574  16.499  13.363  0.00  0.00      A     
ATOM   1478  O   TYR A  95      -0.110  17.012  12.479  0.00  0.00      A     
ATOM   1479  N   LYS A  96       0.518  16.931  14.635  0.00  0.00      A     
ATOM   1480  HN  LYS A  96       1.167  16.505  15.289  0.00  0.00      A     
ATOM   1481  CA  LYS A  96      -0.496  17.874  15.188  0.00  0.00      A     
ATOM   1482  HA  LYS A  96      -1.459  17.676  14.718  0.00  0.00      A     
ATOM   1483  CB  LYS A  96      -0.657  17.632  16.698  0.00  0.00      A     
ATOM   1484  HB1 LYS A  96      -1.481  18.249  17.063  0.00  0.00      A     
ATOM   1485  HB2 LYS A  96       0.258  17.965  17.190  0.00  0.00      A     
ATOM   1486  CG  LYS A  96      -0.958  16.180  17.101  0.00  0.00      A     
ATOM   1487  HG1 LYS A  96      -0.081  15.559  16.913  0.00  0.00      A     
ATOM   1488  HG2 LYS A  96      -1.784  15.800  16.499  0.00  0.00      A     
ATOM   1489  CD  LYS A  96      -1.343  16.078  18.589  0.00  0.00      A     
ATOM   1490  HD1 LYS A  96      -1.370  15.025  18.875  0.00  0.00      A     
ATOM   1491  HD2 LYS A  96      -2.348  16.485  18.717  0.00  0.00      A     
ATOM   1492  CE  LYS A  96      -0.401  16.839  19.535  0.00  0.00      A     
ATOM   1493  HE1 LYS A  96      -0.737  16.689  20.566  0.00  0.00      A     
ATOM   1494  HE2 LYS A  96      -0.477  17.912  19.326  0.00  0.00      A     
ATOM   1495  NZ  LYS A  96       1.000  16.389  19.382  0.00  0.00      A     
ATOM   1496  HZ1 LYS A  96       1.633  16.918  19.978  0.00  0.00      A     
ATOM   1497  HZ2 LYS A  96       1.341  16.490  18.431  0.00  0.00      A     
ATOM   1498  HZ3 LYS A  96       1.102  15.424  19.687  0.00  0.00      A     
ATOM   1499  C   LYS A  96      -0.234  19.382  14.976  0.00  0.00      A     
ATOM   1500  O   LYS A  96      -0.872  20.211  15.619  0.00  0.00      A     
ATOM   1501  N   GLN A  97       0.761  19.756  14.174  0.00  0.00      A     
ATOM   1502  HN  GLN A  97       1.207  19.048  13.612  0.00  0.00      A     
ATOM   1503  CA  GLN A  97       1.447  21.048  14.348  0.00  0.00      A     
ATOM   1504  HA  GLN A  97       1.167  21.452  15.321  0.00  0.00      A     
ATOM   1505  CB  GLN A  97       2.962  20.805  14.429  0.00  0.00      A     
ATOM   1506  HB1 GLN A  97       3.463  21.763  14.538  0.00  0.00      A     
ATOM   1507  HB2 GLN A  97       3.312  20.319  13.518  0.00  0.00      A     
ATOM   1508  CG  GLN A  97       3.309  19.942  15.655  0.00  0.00      A     
ATOM   1509  HG1 GLN A  97       2.907  18.938  15.529  0.00  0.00      A     
ATOM   1510  HG2 GLN A  97       2.834  20.371  16.533  0.00  0.00      A     
ATOM   1511  CD  GLN A  97       4.798  19.838  15.955  0.00  0.00      A     
ATOM   1512  OE1 GLN A  97       5.688  20.239  15.214  0.00  0.00      A     
ATOM   1513  NE2 GLN A  97       5.162  19.250  17.062  0.00  0.00      A     
ATOM   1514 HE21 GLN A  97       6.135  19.313  17.308  0.00  0.00      A     
ATOM   1515 HE22 GLN A  97       4.499  18.821  17.697  0.00  0.00      A     
ATOM   1516  C   GLN A  97       1.063  22.180  13.373  0.00  0.00      A     
ATOM   1517  O   GLN A  97       1.388  23.328  13.680  0.00  0.00      A     
ATOM   1518  N   ILE A  98       0.332  21.914  12.278  0.00  0.00      A     
ATOM   1519  HN  ILE A  98       0.212  20.939  12.025  0.00  0.00      A     
ATOM   1520  CA  ILE A  98      -0.222  22.979  11.392  0.00  0.00      A     
ATOM   1521  HA  ILE A  98      -0.195  23.911  11.955  0.00  0.00      A     
ATOM   1522  CB  ILE A  98       0.660  23.233  10.140  0.00  0.00      A     
ATOM   1523  HB  ILE A  98       0.367  24.208   9.755  0.00  0.00      A     
ATOM   1524  CG2 ILE A  98       2.155  23.338  10.482  0.00  0.00      A     
ATOM   1525 HG21 ILE A  98       2.708  23.739   9.634  0.00  0.00      A     
ATOM   1526 HG22 ILE A  98       2.545  22.354  10.739  0.00  0.00      A     
ATOM   1527 HG23 ILE A  98       2.290  24.018  11.320  0.00  0.00      A     
ATOM   1528  CG1 ILE A  98       0.388  22.211   9.018  0.00  0.00      A     
ATOM   1529 HG11 ILE A  98      -0.608  22.419   8.639  0.00  0.00      A     
ATOM   1530 HG12 ILE A  98       0.410  21.203   9.429  0.00  0.00      A     
ATOM   1531  CD  ILE A  98       1.331  22.262   7.813  0.00  0.00      A     
ATOM   1532  HD1 ILE A  98       0.951  21.608   7.028  0.00  0.00      A     
ATOM   1533  HD2 ILE A  98       2.319  21.910   8.105  0.00  0.00      A     
ATOM   1534  HD3 ILE A  98       1.395  23.280   7.428  0.00  0.00      A     
ATOM   1535  C   ILE A  98      -1.713  22.829  11.008  0.00  0.00      A     
ATOM   1536  O   ILE A  98      -2.323  23.793  10.541  0.00  0.00      A     
ATOM   1537  N   PHE A  99      -2.340  21.674  11.257  0.00  0.00      A     
ATOM   1538  HN  PHE A  99      -1.793  20.908  11.634  0.00  0.00      A     
ATOM   1539  CA  PHE A  99      -3.780  21.399  11.034  0.00  0.00      A     
ATOM   1540  HA  PHE A  99      -4.282  22.318  10.729  0.00  0.00      A     
ATOM   1541  CB  PHE A  99      -3.940  20.388   9.881  0.00  0.00      A     
ATOM   1542  HB1 PHE A  99      -4.939  19.961   9.930  0.00  0.00      A     
ATOM   1543  HB2 PHE A  99      -3.239  19.569  10.029  0.00  0.00      A     
ATOM   1544  CG  PHE A  99      -3.765  20.946   8.476  0.00  0.00      A     
ATOM   1545  CD1 PHE A  99      -4.862  21.491   7.786  0.00  0.00      A     
ATOM   1546  HD1 PHE A  99      -5.829  21.543   8.266  0.00  0.00      A     
ATOM   1547  CE1 PHE A  99      -4.710  21.965   6.471  0.00  0.00      A     
ATOM   1548  HE1 PHE A  99      -5.561  22.376   5.948  0.00  0.00      A     
ATOM   1549  CZ  PHE A  99      -3.454  21.924   5.841  0.00  0.00      A     
ATOM   1550  HZ  PHE A  99      -3.334  22.308   4.834  0.00  0.00      A     
ATOM   1551  CE2 PHE A  99      -2.353  21.388   6.528  0.00  0.00      A     
ATOM   1552  HE2 PHE A  99      -1.380  21.353   6.052  0.00  0.00      A     
ATOM   1553  CD2 PHE A  99      -2.518  20.881   7.830  0.00  0.00      A     
ATOM   1554  HD2 PHE A  99      -1.677  20.442   8.342  0.00  0.00      A     
ATOM   1555  C   PHE A  99      -4.528  20.956  12.322  0.00  0.00      A     
ATOM   1556  O   PHE A  99      -5.683  20.534  12.267  0.00  0.00      A     
ATOM   1557  N   LEU A 100      -3.892  21.108  13.486  0.00  0.00      A     
ATOM   1558  HN  LEU A 100      -2.934  21.420  13.427  0.00  0.00      A     
ATOM   1559  CA  LEU A 100      -4.474  21.134  14.836  0.00  0.00      A     
ATOM   1560  HA  LEU A 100      -5.527  21.410  14.781  0.00  0.00      A     
ATOM   1561  CB  LEU A 100      -4.332  19.756  15.523  0.00  0.00      A     
ATOM   1562  HB1 LEU A 100      -4.468  19.899  16.595  0.00  0.00      A     
ATOM   1563  HB2 LEU A 100      -3.313  19.401  15.379  0.00  0.00      A     
ATOM   1564  CG  LEU A 100      -5.291  18.629  15.108  0.00  0.00      A     
ATOM   1565  HG  LEU A 100      -5.083  18.321  14.086  0.00  0.00      A     
ATOM   1566  CD1 LEU A 100      -5.072  17.455  16.066  0.00  0.00      A     
ATOM   1567 HD11 LEU A 100      -4.049  17.094  15.973  0.00  0.00      A     
ATOM   1568 HD12 LEU A 100      -5.757  16.645  15.829  0.00  0.00      A     
ATOM   1569 HD13 LEU A 100      -5.257  17.771  17.093  0.00  0.00      A     
ATOM   1570  CD2 LEU A 100      -6.765  19.000  15.199  0.00  0.00      A     
ATOM   1571 HD21 LEU A 100      -7.375  18.116  15.028  0.00  0.00      A     
ATOM   1572 HD22 LEU A 100      -6.999  19.727  14.425  0.00  0.00      A     
ATOM   1573 HD23 LEU A 100      -6.989  19.404  16.184  0.00  0.00      A     
ATOM   1574  C   LEU A 100      -3.775  22.218  15.687  0.00  0.00      A     
ATOM   1575  O   LEU A 100      -2.738  22.762  15.304  0.00  0.00      A     
ATOM   1576  N   GLY A 101      -4.331  22.507  16.864  0.00  0.00      A     
ATOM   1577  HN  GLY A 101      -5.158  21.974  17.119  0.00  0.00      A     
ATOM   1578  CA  GLY A 101      -3.765  23.405  17.881  0.00  0.00      A     
ATOM   1579  HA1 GLY A 101      -3.364  24.291  17.393  0.00  0.00      A     
ATOM   1580  HA2 GLY A 101      -2.953  22.899  18.401  0.00  0.00      A     
ATOM   1581  C   GLY A 101      -4.801  23.862  18.913  0.00  0.00      A     
ATOM   1582  O   GLY A 101      -4.624  23.646  20.114  0.00  0.00      A     
ATOM   1583  N   GLY A 102      -5.939  24.366  18.430  0.00  0.00      A     
ATOM   1584  HN  GLY A 102      -5.953  24.513  17.424  0.00  0.00      A     
ATOM   1585  CA  GLY A 102      -7.113  24.824  19.198  0.00  0.00      A     
ATOM   1586  HA1 GLY A 102      -7.058  25.899  19.336  0.00  0.00      A     
ATOM   1587  HA2 GLY A 102      -7.121  24.354  20.181  0.00  0.00      A     
ATOM   1588  C   GLY A 102      -8.459  24.518  18.527  0.00  0.00      A     
ATOM   1589  O   GLY A 102      -9.396  25.312  18.613  0.00  0.00      A     
ATOM   1590  N   VAL A 103      -8.540  23.379  17.835  0.00  0.00      A     
ATOM   1591  HN  VAL A 103      -7.714  22.792  17.842  0.00  0.00      A     
ATOM   1592  CA  VAL A 103      -9.724  22.862  17.107  0.00  0.00      A     
ATOM   1593  HA  VAL A 103     -10.605  23.425  17.414  0.00  0.00      A     
ATOM   1594  CB  VAL A 103      -9.592  23.001  15.577  0.00  0.00      A     
ATOM   1595  HB  VAL A 103     -10.411  22.457  15.106  0.00  0.00      A     
ATOM   1596  CG1 VAL A 103      -9.707  24.458  15.142  0.00  0.00      A     
ATOM   1597 HG11 VAL A 103      -9.637  24.527  14.056  0.00  0.00      A     
ATOM   1598 HG12 VAL A 103      -8.908  25.045  15.593  0.00  0.00      A     
ATOM   1599 HG13 VAL A 103     -10.671  24.851  15.457  0.00  0.00      A     
ATOM   1600  CG2 VAL A 103      -8.283  22.426  15.036  0.00  0.00      A     
ATOM   1601 HG21 VAL A 103      -7.430  22.981  15.424  0.00  0.00      A     
ATOM   1602 HG22 VAL A 103      -8.280  22.487  13.949  0.00  0.00      A     
ATOM   1603 HG23 VAL A 103      -8.201  21.384  15.327  0.00  0.00      A     
ATOM   1604  C   VAL A 103     -10.005  21.397  17.443  0.00  0.00      A     
ATOM   1605  O   VAL A 103      -9.101  20.622  17.748  0.00  0.00      A     
ATOM   1606  N   ASP A 104     -11.275  21.013  17.411  0.00  0.00      A     
ATOM   1607  HN  ASP A 104     -11.961  21.680  17.076  0.00  0.00      A     
ATOM   1608  CA  ASP A 104     -11.781  19.796  18.057  0.00  0.00      A     
ATOM   1609  HA  ASP A 104     -11.056  18.987  17.954  0.00  0.00      A     
ATOM   1610  CB  ASP A 104     -11.917  20.127  19.555  0.00  0.00      A     
ATOM   1611  HB1 ASP A 104     -12.356  21.118  19.671  0.00  0.00      A     
ATOM   1612  HB2 ASP A 104     -10.924  20.154  20.008  0.00  0.00      A     
ATOM   1613  CG  ASP A 104     -12.783  19.136  20.310  0.00  0.00      A     
ATOM   1614  OD1 ASP A 104     -13.981  19.427  20.502  0.00  0.00      A     
ATOM   1615  OD2 ASP A 104     -12.310  18.033  20.659  0.00  0.00      A     
ATOM   1616  C   ASP A 104     -13.109  19.314  17.427  0.00  0.00      A     
ATOM   1617  O   ASP A 104     -13.850  20.101  16.838  0.00  0.00      A     
ATOM   1618  N   LYS A 105     -13.438  18.022  17.588  0.00  0.00      A     
ATOM   1619  HN  LYS A 105     -12.771  17.466  18.109  0.00  0.00      A     
ATOM   1620  CA  LYS A 105     -14.626  17.301  17.062  0.00  0.00      A     
ATOM   1621  HA  LYS A 105     -14.589  17.328  15.971  0.00  0.00      A     
ATOM   1622  CB  LYS A 105     -14.515  15.823  17.502  0.00  0.00      A     
ATOM   1623  HB1 LYS A 105     -15.431  15.303  17.233  0.00  0.00      A     
ATOM   1624  HB2 LYS A 105     -14.410  15.769  18.586  0.00  0.00      A     
ATOM   1625  CG  LYS A 105     -13.373  15.060  16.817  0.00  0.00      A     
ATOM   1626  HG1 LYS A 105     -12.409  15.387  17.205  0.00  0.00      A     
ATOM   1627  HG2 LYS A 105     -13.424  15.281  15.754  0.00  0.00      A     
ATOM   1628  CD  LYS A 105     -13.523  13.539  16.966  0.00  0.00      A     
ATOM   1629  HD1 LYS A 105     -12.826  13.046  16.287  0.00  0.00      A     
ATOM   1630  HD2 LYS A 105     -14.533  13.269  16.659  0.00  0.00      A     
ATOM   1631  CE  LYS A 105     -13.263  13.038  18.390  0.00  0.00      A     
ATOM   1632  HE1 LYS A 105     -13.549  13.823  19.097  0.00  0.00      A     
ATOM   1633  HE2 LYS A 105     -12.189  12.866  18.506  0.00  0.00      A     
ATOM   1634  NZ  LYS A 105     -14.046  11.810  18.683  0.00  0.00      A     
ATOM   1635  HZ1 LYS A 105     -15.022  12.064  18.839  0.00  0.00      A     
ATOM   1636  HZ2 LYS A 105     -13.737  11.366  19.534  0.00  0.00      A     
ATOM   1637  HZ3 LYS A 105     -14.037  11.137  17.919  0.00  0.00      A     
ATOM   1638  C   LYS A 105     -16.032  17.854  17.411  0.00  0.00      A     
ATOM   1639  O   LYS A 105     -17.017  17.138  17.227  0.00  0.00      A     
ATOM   1640  N   ARG A 106     -16.170  19.058  17.985  0.00  0.00      A     
ATOM   1641  HN  ARG A 106     -15.311  19.578  18.111  0.00  0.00      A     
ATOM   1642  CA  ARG A 106     -17.415  19.542  18.640  0.00  0.00      A     
ATOM   1643  HA  ARG A 106     -18.262  18.971  18.259  0.00  0.00      A     
ATOM   1644  CB  ARG A 106     -17.316  19.244  20.153  0.00  0.00      A     
ATOM   1645  HB1 ARG A 106     -18.204  19.631  20.644  0.00  0.00      A     
ATOM   1646  HB2 ARG A 106     -16.458  19.772  20.554  0.00  0.00      A     
ATOM   1647  CG  ARG A 106     -17.221  17.756  20.536  0.00  0.00      A     
ATOM   1648  HG1 ARG A 106     -16.478  17.238  19.934  0.00  0.00      A     
ATOM   1649  HG2 ARG A 106     -18.192  17.299  20.357  0.00  0.00      A     
ATOM   1650  CD  ARG A 106     -16.843  17.564  22.010  0.00  0.00      A     
ATOM   1651  HD1 ARG A 106     -17.065  16.533  22.292  0.00  0.00      A     
ATOM   1652  HD2 ARG A 106     -17.446  18.236  22.622  0.00  0.00      A     
ATOM   1653  NE  ARG A 106     -15.407  17.813  22.219  0.00  0.00      A     
ATOM   1654  HE  ARG A 106     -14.888  18.245  21.460  0.00  0.00      A     
ATOM   1655  CZ  ARG A 106     -14.671  17.570  23.269  0.00  0.00      A     
ATOM   1656  NH1 ARG A 106     -15.128  17.209  24.409  0.00  0.00      A     
ATOM   1657 HH11 ARG A 106     -14.469  17.094  25.168  0.00  0.00      A     
ATOM   1658 HH12 ARG A 106     -16.118  17.290  24.572  0.00  0.00      A     
ATOM   1659  NH2 ARG A 106     -13.402  17.688  23.188  0.00  0.00      A     
ATOM   1660 HH21 ARG A 106     -12.824  17.605  24.008  0.00  0.00      A     
ATOM   1661 HH22 ARG A 106     -12.998  17.926  22.289  0.00  0.00      A     
ATOM   1662  C   ARG A 106     -17.841  21.004  18.363  0.00  0.00      A     
ATOM   1663  O   ARG A 106     -18.779  21.471  19.004  0.00  0.00      A     
ATOM   1664  N   THR A 107     -17.234  21.726  17.408  0.00  0.00      A     
ATOM   1665  HN  THR A 107     -16.446  21.302  16.942  0.00  0.00      A     
ATOM   1666  CA  THR A 107     -17.709  23.088  16.983  0.00  0.00      A     
ATOM   1667  HA  THR A 107     -18.754  23.187  17.268  0.00  0.00      A     
ATOM   1668  CB  THR A 107     -16.977  24.266  17.651  0.00  0.00      A     
ATOM   1669  HB  THR A 107     -17.378  25.201  17.259  0.00  0.00      A     
ATOM   1670  CG2 THR A 107     -17.139  24.302  19.156  0.00  0.00      A     
ATOM   1671 HG21 THR A 107     -16.665  25.199  19.555  0.00  0.00      A     
ATOM   1672 HG22 THR A 107     -16.688  23.421  19.603  0.00  0.00      A     
ATOM   1673 HG23 THR A 107     -18.201  24.318  19.393  0.00  0.00      A     
ATOM   1674  OG1 THR A 107     -15.601  24.229  17.391  0.00  0.00      A     
ATOM   1675  HG1 THR A 107     -15.278  25.148  17.493  0.00  0.00      A     
ATOM   1676  C   THR A 107     -17.707  23.409  15.486  0.00  0.00      A     
ATOM   1677  O   THR A 107     -18.368  24.367  15.090  0.00  0.00      A     
ATOM   1678  N   GLN A 108     -17.043  22.626  14.637  0.00  0.00      A     
ATOM   1679  HN  GLN A 108     -16.520  21.850  15.024  0.00  0.00      A     
ATOM   1680  CA  GLN A 108     -17.006  22.795  13.173  0.00  0.00      A     
ATOM   1681  HA  GLN A 108     -17.897  23.332  12.844  0.00  0.00      A     
ATOM   1682  CB  GLN A 108     -15.774  23.621  12.754  0.00  0.00      A     
ATOM   1683  HB1 GLN A 108     -15.676  23.508  11.676  0.00  0.00      A     
ATOM   1684  HB2 GLN A 108     -14.878  23.202  13.209  0.00  0.00      A     
ATOM   1685  CG  GLN A 108     -15.847  25.133  13.026  0.00  0.00      A     
ATOM   1686  HG1 GLN A 108     -16.886  25.452  12.992  0.00  0.00      A     
ATOM   1687  HG2 GLN A 108     -15.319  25.655  12.228  0.00  0.00      A     
ATOM   1688  CD  GLN A 108     -15.205  25.576  14.338  0.00  0.00      A     
ATOM   1689  OE1 GLN A 108     -14.097  25.203  14.694  0.00  0.00      A     
ATOM   1690  NE2 GLN A 108     -15.832  26.435  15.096  0.00  0.00      A     
ATOM   1691 HE21 GLN A 108     -15.370  26.703  15.951  0.00  0.00      A     
ATOM   1692 HE22 GLN A 108     -16.732  26.806  14.814  0.00  0.00      A     
ATOM   1693  C   GLN A 108     -17.018  21.436  12.436  0.00  0.00      A     
ATOM   1694  O   GLN A 108     -15.967  20.855  12.146  0.00  0.00      A     
ATOM   1695  N   PHE A 109     -18.212  20.916  12.126  0.00  0.00      A     
ATOM   1696  HN  PHE A 109     -19.040  21.447  12.371  0.00  0.00      A     
ATOM   1697  CA  PHE A 109     -18.418  19.639  11.415  0.00  0.00      A     
ATOM   1698  HA  PHE A 109     -17.889  18.873  11.976  0.00  0.00      A     
ATOM   1699  CB  PHE A 109     -19.907  19.269  11.422  0.00  0.00      A     
ATOM   1700  HB1 PHE A 109     -20.425  19.792  10.618  0.00  0.00      A     
ATOM   1701  HB2 PHE A 109     -20.357  19.583  12.365  0.00  0.00      A     
ATOM   1702  CG  PHE A 109     -20.107  17.775  11.282  0.00  0.00      A     
ATOM   1703  CD1 PHE A 109     -20.103  16.965  12.431  0.00  0.00      A     
ATOM   1704  HD1 PHE A 109     -20.032  17.423  13.405  0.00  0.00      A     
ATOM   1705  CE1 PHE A 109     -20.154  15.566  12.312  0.00  0.00      A     
ATOM   1706  HE1 PHE A 109     -20.135  14.945  13.197  0.00  0.00      A     
ATOM   1707  CZ  PHE A 109     -20.196  14.975  11.039  0.00  0.00      A     
ATOM   1708  HZ  PHE A 109     -20.196  13.899  10.936  0.00  0.00      A     
ATOM   1709  CE2 PHE A 109     -20.238  15.784   9.893  0.00  0.00      A     
ATOM   1710  HE2 PHE A 109     -20.273  15.328   8.918  0.00  0.00      A     
ATOM   1711  CD2 PHE A 109     -20.218  17.182  10.012  0.00  0.00      A     
ATOM   1712  HD2 PHE A 109     -20.235  17.798   9.124  0.00  0.00      A     
ATOM   1713  C   PHE A 109     -17.843  19.586   9.983  0.00  0.00      A     
ATOM   1714  O   PHE A 109     -17.661  18.513   9.402  0.00  0.00      A     
ATOM   1715  N   TRP A 110     -17.464  20.739   9.440  0.00  0.00      A     
ATOM   1716  HN  TRP A 110     -17.723  21.584   9.938  0.00  0.00      A     
ATOM   1717  CA  TRP A 110     -16.818  20.901   8.134  0.00  0.00      A     
ATOM   1718  HA  TRP A 110     -16.599  19.918   7.717  0.00  0.00      A     
ATOM   1719  CB  TRP A 110     -17.826  21.566   7.192  0.00  0.00      A     
ATOM   1720  HB1 TRP A 110     -17.367  21.691   6.216  0.00  0.00      A     
ATOM   1721  HB2 TRP A 110     -18.093  22.551   7.577  0.00  0.00      A     
ATOM   1722  CG  TRP A 110     -19.069  20.748   7.017  0.00  0.00      A     
ATOM   1723  CD1 TRP A 110     -20.200  20.872   7.748  0.00  0.00      A     
ATOM   1724  HD1 TRP A 110     -20.360  21.608   8.528  0.00  0.00      A     
ATOM   1725  NE1 TRP A 110     -21.080  19.865   7.404  0.00  0.00      A     
ATOM   1726  HE1 TRP A 110     -21.967  19.698   7.878  0.00  0.00      A     
ATOM   1727  CE2 TRP A 110     -20.570  19.055   6.418  0.00  0.00      A     
ATOM   1728  CZ2 TRP A 110     -21.065  17.922   5.759  0.00  0.00      A     
ATOM   1729  HZ2 TRP A 110     -22.049  17.550   5.997  0.00  0.00      A     
ATOM   1730  CH2 TRP A 110     -20.269  17.278   4.798  0.00  0.00      A     
ATOM   1731  HH2 TRP A 110     -20.637  16.395   4.289  0.00  0.00      A     
ATOM   1732  CZ3 TRP A 110     -18.988  17.777   4.512  0.00  0.00      A     
ATOM   1733  HZ3 TRP A 110     -18.373  17.280   3.772  0.00  0.00      A     
ATOM   1734  CE3 TRP A 110     -18.498  18.914   5.185  0.00  0.00      A     
ATOM   1735  HE3 TRP A 110     -17.503  19.278   4.966  0.00  0.00      A     
ATOM   1736  CD2 TRP A 110     -19.277  19.591   6.149  0.00  0.00      A     
ATOM   1737  C   TRP A 110     -15.442  21.583   8.256  0.00  0.00      A     
ATOM   1738  O   TRP A 110     -15.041  22.391   7.412  0.00  0.00      A     
ATOM   1739  N   LEU A 111     -14.733  21.255   9.345  0.00  0.00      A     
ATOM   1740  HN  LEU A 111     -15.199  20.659  10.017  0.00  0.00      A     
ATOM   1741  CA  LEU A 111     -13.312  21.551   9.563  0.00  0.00      A     
ATOM   1742  HA  LEU A 111     -12.847  21.720   8.590  0.00  0.00      A     
ATOM   1743  CB  LEU A 111     -13.189  22.831  10.408  0.00  0.00      A     
ATOM   1744  HB1 LEU A 111     -13.575  22.608  11.400  0.00  0.00      A     
ATOM   1745  HB2 LEU A 111     -13.811  23.609   9.971  0.00  0.00      A     
ATOM   1746  CG  LEU A 111     -11.760  23.379  10.577  0.00  0.00      A     
ATOM   1747  HG  LEU A 111     -11.148  22.647  11.104  0.00  0.00      A     
ATOM   1748  CD1 LEU A 111     -11.100  23.713   9.242  0.00  0.00      A     
ATOM   1749 HD11 LEU A 111     -10.158  24.231   9.417  0.00  0.00      A     
ATOM   1750 HD12 LEU A 111     -11.750  24.354   8.650  0.00  0.00      A     
ATOM   1751 HD13 LEU A 111     -10.888  22.799   8.694  0.00  0.00      A     
ATOM   1752  CD2 LEU A 111     -11.818  24.646  11.422  0.00  0.00      A     
ATOM   1753 HD21 LEU A 111     -12.393  25.415  10.908  0.00  0.00      A     
ATOM   1754 HD22 LEU A 111     -10.807  25.014  11.595  0.00  0.00      A     
ATOM   1755 HD23 LEU A 111     -12.280  24.428  12.384  0.00  0.00      A     
ATOM   1756  C   LEU A 111     -12.535  20.402  10.233  0.00  0.00      A     
ATOM   1757  O   LEU A 111     -11.387  20.167   9.854  0.00  0.00      A     
ATOM   1758  N   TYR A 112     -13.101  19.660  11.195  0.00  0.00      A     
ATOM   1759  HN  TYR A 112     -14.047  19.863  11.496  0.00  0.00      A     
ATOM   1760  CA  TYR A 112     -12.358  18.564  11.848  0.00  0.00      A     
ATOM   1761  HA  TYR A 112     -11.421  19.001  12.182  0.00  0.00      A     
ATOM   1762  CB  TYR A 112     -13.030  18.059  13.130  0.00  0.00      A     
ATOM   1763  HB1 TYR A 112     -13.785  17.309  12.893  0.00  0.00      A     
ATOM   1764  HB2 TYR A 112     -13.521  18.888  13.639  0.00  0.00      A     
ATOM   1765  CG  TYR A 112     -11.984  17.473  14.061  0.00  0.00      A     
ATOM   1766  CD1 TYR A 112     -11.218  18.329  14.878  0.00  0.00      A     
ATOM   1767  HD1 TYR A 112     -11.426  19.392  14.888  0.00  0.00      A     
ATOM   1768  CE1 TYR A 112     -10.161  17.809  15.653  0.00  0.00      A     
ATOM   1769  HE1 TYR A 112      -9.549  18.457  16.264  0.00  0.00      A     
ATOM   1770  CZ  TYR A 112      -9.860  16.435  15.601  0.00  0.00      A     
ATOM   1771  OH  TYR A 112      -8.822  15.934  16.318  0.00  0.00      A     
ATOM   1772  HH  TYR A 112      -8.621  15.036  16.041  0.00  0.00      A     
ATOM   1773  CE2 TYR A 112     -10.629  15.578  14.791  0.00  0.00      A     
ATOM   1774  HE2 TYR A 112     -10.413  14.522  14.771  0.00  0.00      A     
ATOM   1775  CD2 TYR A 112     -11.686  16.098  14.019  0.00  0.00      A     
ATOM   1776  HD2 TYR A 112     -12.271  15.439  13.393  0.00  0.00      A     
ATOM   1777  C   TYR A 112     -11.992  17.400  10.896  0.00  0.00      A     
ATOM   1778  O   TYR A 112     -10.886  16.858  10.982  0.00  0.00      A     
ATOM   1779  N   PHE A 113     -12.839  17.092   9.913  0.00  0.00      A     
ATOM   1780  HN  PHE A 113     -13.766  17.508   9.966  0.00  0.00      A     
ATOM   1781  CA  PHE A 113     -12.550  16.187   8.787  0.00  0.00      A     
ATOM   1782  HA  PHE A 113     -12.101  15.272   9.170  0.00  0.00      A     
ATOM   1783  CB  PHE A 113     -13.884  15.795   8.134  0.00  0.00      A     
ATOM   1784  HB1 PHE A 113     -14.296  16.663   7.623  0.00  0.00      A     
ATOM   1785  HB2 PHE A 113     -14.588  15.532   8.925  0.00  0.00      A     
ATOM   1786  CG  PHE A 113     -13.820  14.625   7.165  0.00  0.00      A     
ATOM   1787  CD1 PHE A 113     -13.560  14.838   5.797  0.00  0.00      A     
ATOM   1788  HD1 PHE A 113     -13.378  15.840   5.434  0.00  0.00      A     
ATOM   1789  CE1 PHE A 113     -13.541  13.754   4.899  0.00  0.00      A     
ATOM   1790  HE1 PHE A 113     -13.343  13.926   3.850  0.00  0.00      A     
ATOM   1791  CZ  PHE A 113     -13.780  12.450   5.365  0.00  0.00      A     
ATOM   1792  HZ  PHE A 113     -13.766  11.614   4.677  0.00  0.00      A     
ATOM   1793  CE2 PHE A 113     -14.038  12.231   6.729  0.00  0.00      A     
ATOM   1794  HE2 PHE A 113     -14.235  11.228   7.082  0.00  0.00      A     
ATOM   1795  CD2 PHE A 113     -14.060  13.316   7.627  0.00  0.00      A     
ATOM   1796  HD2 PHE A 113     -14.274  13.146   8.673  0.00  0.00      A     
ATOM   1797  C   PHE A 113     -11.554  16.770   7.758  0.00  0.00      A     
ATOM   1798  O   PHE A 113     -10.789  16.021   7.157  0.00  0.00      A     
ATOM   1799  N   ALA A 114     -11.486  18.095   7.578  0.00  0.00      A     
ATOM   1800  HN  ALA A 114     -12.183  18.669   8.032  0.00  0.00      A     
ATOM   1801  CA  ALA A 114     -10.596  18.746   6.602  0.00  0.00      A     
ATOM   1802  HA  ALA A 114     -10.817  18.334   5.616  0.00  0.00      A     
ATOM   1803  CB  ALA A 114     -10.920  20.247   6.565  0.00  0.00      A     
ATOM   1804  HB1 ALA A 114     -10.404  20.711   5.723  0.00  0.00      A     
ATOM   1805  HB2 ALA A 114     -10.589  20.728   7.483  0.00  0.00      A     
ATOM   1806  HB3 ALA A 114     -11.990  20.405   6.447  0.00  0.00      A     
ATOM   1807  C   ALA A 114      -9.082  18.545   6.848  0.00  0.00      A     
ATOM   1808  O   ALA A 114      -8.337  18.309   5.894  0.00  0.00      A     
ATOM   1809  N   GLY A 115      -8.619  18.613   8.104  0.00  0.00      A     
ATOM   1810  HN  GLY A 115      -9.301  18.797   8.827  0.00  0.00      A     
ATOM   1811  CA  GLY A 115      -7.199  18.820   8.451  0.00  0.00      A     
ATOM   1812  HA1 GLY A 115      -7.136  19.753   9.010  0.00  0.00      A     
ATOM   1813  HA2 GLY A 115      -6.599  18.944   7.550  0.00  0.00      A     
ATOM   1814  C   GLY A 115      -6.529  17.743   9.319  0.00  0.00      A     
ATOM   1815  O   GLY A 115      -5.414  17.332   9.011  0.00  0.00      A     
ATOM   1816  N   ASN A 116      -7.170  17.230  10.373  0.00  0.00      A     
ATOM   1817  HN  ASN A 116      -8.033  17.675  10.657  0.00  0.00      A     
ATOM   1818  CA  ASN A 116      -6.604  16.161  11.211  0.00  0.00      A     
ATOM   1819  HA  ASN A 116      -5.601  16.470  11.512  0.00  0.00      A     
ATOM   1820  CB  ASN A 116      -7.452  15.990  12.483  0.00  0.00      A     
ATOM   1821  HB1 ASN A 116      -8.428  15.571  12.240  0.00  0.00      A     
ATOM   1822  HB2 ASN A 116      -7.598  16.954  12.966  0.00  0.00      A     
ATOM   1823  CG  ASN A 116      -6.734  15.085  13.464  0.00  0.00      A     
ATOM   1824  OD1 ASN A 116      -5.557  15.241  13.733  0.00  0.00      A     
ATOM   1825  ND2 ASN A 116      -7.359  14.065  13.983  0.00  0.00      A     
ATOM   1826 HD21 ASN A 116      -6.773  13.446  14.508  0.00  0.00      A     
ATOM   1827 HD22 ASN A 116      -8.260  13.760  13.618  0.00  0.00      A     
ATOM   1828  C   ASN A 116      -6.445  14.826  10.451  0.00  0.00      A     
ATOM   1829  O   ASN A 116      -5.378  14.219  10.458  0.00  0.00      A     
ATOM   1830  N   LEU A 117      -7.472  14.428   9.703  0.00  0.00      A     
ATOM   1831  HN  LEU A 117      -8.332  14.951   9.776  0.00  0.00      A     
ATOM   1832  CA  LEU A 117      -7.431  13.335   8.725  0.00  0.00      A     
ATOM   1833  HA  LEU A 117      -7.226  12.394   9.239  0.00  0.00      A     
ATOM   1834  CB  LEU A 117      -8.851  13.300   8.147  0.00  0.00      A     
ATOM   1835  HB1 LEU A 117      -9.070  14.286   7.744  0.00  0.00      A     
ATOM   1836  HB2 LEU A 117      -9.544  13.127   8.973  0.00  0.00      A     
ATOM   1837  CG  LEU A 117      -9.156  12.274   7.053  0.00  0.00      A     
ATOM   1838  HG  LEU A 117      -8.530  12.454   6.179  0.00  0.00      A     
ATOM   1839  CD1 LEU A 117      -8.966  10.841   7.532  0.00  0.00      A     
ATOM   1840 HD11 LEU A 117      -9.618  10.641   8.381  0.00  0.00      A     
ATOM   1841 HD12 LEU A 117      -7.927  10.680   7.816  0.00  0.00      A     
ATOM   1842 HD13 LEU A 117      -9.205  10.154   6.725  0.00  0.00      A     
ATOM   1843  CD2 LEU A 117     -10.622  12.469   6.684  0.00  0.00      A     
ATOM   1844 HD21 LEU A 117     -10.767  13.460   6.256  0.00  0.00      A     
ATOM   1845 HD22 LEU A 117     -11.252  12.367   7.567  0.00  0.00      A     
ATOM   1846 HD23 LEU A 117     -10.931  11.738   5.954  0.00  0.00      A     
ATOM   1847  C   LEU A 117      -6.313  13.543   7.676  0.00  0.00      A     
ATOM   1848  O   LEU A 117      -5.390  12.738   7.564  0.00  0.00      A     
ATOM   1849  N   ALA A 118      -6.273  14.709   7.028  0.00  0.00      A     
ATOM   1850  HN  ALA A 118      -7.095  15.296   7.049  0.00  0.00      A     
ATOM   1851  CA  ALA A 118      -5.137  15.144   6.209  0.00  0.00      A     
ATOM   1852  HA  ALA A 118      -4.965  14.370   5.465  0.00  0.00      A     
ATOM   1853  CB  ALA A 118      -5.525  16.416   5.457  0.00  0.00      A     
ATOM   1854  HB1 ALA A 118      -4.715  16.698   4.785  0.00  0.00      A     
ATOM   1855  HB2 ALA A 118      -5.712  17.225   6.163  0.00  0.00      A     
ATOM   1856  HB3 ALA A 118      -6.410  16.240   4.848  0.00  0.00      A     
ATOM   1857  C   ALA A 118      -3.787  15.310   6.953  0.00  0.00      A     
ATOM   1858  O   ALA A 118      -2.759  15.470   6.300  0.00  0.00      A     
ATOM   1859  N   SER A 119      -3.724  15.211   8.285  0.00  0.00      A     
ATOM   1860  HN  SER A 119      -4.599  15.108   8.785  0.00  0.00      A     
ATOM   1861  CA  SER A 119      -2.466  15.112   9.059  0.00  0.00      A     
ATOM   1862  HA  SER A 119      -1.691  15.696   8.566  0.00  0.00      A     
ATOM   1863  CB  SER A 119      -2.605  15.657  10.475  0.00  0.00      A     
ATOM   1864  HB1 SER A 119      -1.620  15.672  10.942  0.00  0.00      A     
ATOM   1865  HB2 SER A 119      -3.243  15.010  11.073  0.00  0.00      A     
ATOM   1866  OG  SER A 119      -3.129  16.972  10.461  0.00  0.00      A     
ATOM   1867  HG1 SER A 119      -3.889  17.017   9.844  0.00  0.00      A     
ATOM   1868  C   SER A 119      -1.961  13.673   9.166  0.00  0.00      A     
ATOM   1869  O   SER A 119      -0.757  13.444   9.104  0.00  0.00      A     
ATOM   1870  N   GLY A 120      -2.868  12.690   9.173  0.00  0.00      A     
ATOM   1871  HN  GLY A 120      -3.846  12.945   9.271  0.00  0.00      A     
ATOM   1872  CA  GLY A 120      -2.566  11.341   8.671  0.00  0.00      A     
ATOM   1873  HA1 GLY A 120      -3.468  10.738   8.736  0.00  0.00      A     
ATOM   1874  HA2 GLY A 120      -1.785  10.882   9.277  0.00  0.00      A     
ATOM   1875  C   GLY A 120      -2.105  11.366   7.206  0.00  0.00      A     
ATOM   1876  O   GLY A 120      -1.126  10.716   6.840  0.00  0.00      A     
ATOM   1877  N   GLY A 121      -2.714  12.219   6.376  0.00  0.00      A     
ATOM   1878  HN  GLY A 121      -3.586  12.624   6.705  0.00  0.00      A     
ATOM   1879  CA  GLY A 121      -2.150  12.671   5.090  0.00  0.00      A     
ATOM   1880  HA1 GLY A 121      -2.738  13.506   4.713  0.00  0.00      A     
ATOM   1881  HA2 GLY A 121      -2.212  11.863   4.363  0.00  0.00      A     
ATOM   1882  C   GLY A 121      -0.688  13.145   5.164  0.00  0.00      A     
ATOM   1883  O   GLY A 121       0.155  12.592   4.470  0.00  0.00      A     
ATOM   1884  N   ALA A 122      -0.351  14.094   6.043  0.00  0.00      A     
ATOM   1885  HN  ALA A 122      -1.107  14.562   6.527  0.00  0.00      A     
ATOM   1886  CA  ALA A 122       1.015  14.598   6.252  0.00  0.00      A     
ATOM   1887  HA  ALA A 122       1.399  14.937   5.290  0.00  0.00      A     
ATOM   1888  CB  ALA A 122       0.961  15.819   7.178  0.00  0.00      A     
ATOM   1889  HB1 ALA A 122       1.961  16.240   7.292  0.00  0.00      A     
ATOM   1890  HB2 ALA A 122       0.587  15.541   8.163  0.00  0.00      A     
ATOM   1891  HB3 ALA A 122       0.316  16.583   6.746  0.00  0.00      A     
ATOM   1892  C   ALA A 122       2.013  13.542   6.779  0.00  0.00      A     
ATOM   1893  O   ALA A 122       3.161  13.513   6.327  0.00  0.00      A     
ATOM   1894  N   ALA A 123       1.586  12.631   7.660  0.00  0.00      A     
ATOM   1895  HN  ALA A 123       0.668  12.761   8.071  0.00  0.00      A     
ATOM   1896  CA  ALA A 123       2.347  11.434   8.042  0.00  0.00      A     
ATOM   1897  HA  ALA A 123       3.278  11.742   8.518  0.00  0.00      A     
ATOM   1898  CB  ALA A 123       1.509  10.647   9.060  0.00  0.00      A     
ATOM   1899  HB1 ALA A 123       1.209  11.297   9.882  0.00  0.00      A     
ATOM   1900  HB2 ALA A 123       2.098   9.819   9.454  0.00  0.00      A     
ATOM   1901  HB3 ALA A 123       0.614  10.241   8.594  0.00  0.00      A     
ATOM   1902  C   ALA A 123       2.717  10.568   6.818  0.00  0.00      A     
ATOM   1903  O   ALA A 123       3.887  10.234   6.601  0.00  0.00      A     
ATOM   1904  N   GLY A 124       1.726  10.311   5.956  0.00  0.00      A     
ATOM   1905  HN  GLY A 124       0.797  10.619   6.219  0.00  0.00      A     
ATOM   1906  CA  GLY A 124       1.912   9.726   4.625  0.00  0.00      A     
ATOM   1907  HA1 GLY A 124       0.961   9.702   4.100  0.00  0.00      A     
ATOM   1908  HA2 GLY A 124       2.281   8.704   4.721  0.00  0.00      A     
ATOM   1909  C   GLY A 124       2.885  10.513   3.750  0.00  0.00      A     
ATOM   1910  O   GLY A 124       3.925   9.982   3.399  0.00  0.00      A     
ATOM   1911  N   ALA A 125       2.616  11.786   3.450  0.00  0.00      A     
ATOM   1912  HN  ALA A 125       1.741  12.167   3.791  0.00  0.00      A     
ATOM   1913  CA  ALA A 125       3.439  12.634   2.577  0.00  0.00      A     
ATOM   1914  HA  ALA A 125       3.458  12.186   1.583  0.00  0.00      A     
ATOM   1915  CB  ALA A 125       2.761  14.005   2.463  0.00  0.00      A     
ATOM   1916  HB1 ALA A 125       1.742  13.894   2.096  0.00  0.00      A     
ATOM   1917  HB2 ALA A 125       3.318  14.630   1.763  0.00  0.00      A     
ATOM   1918  HB3 ALA A 125       2.739  14.496   3.436  0.00  0.00      A     
ATOM   1919  C   ALA A 125       4.906  12.781   3.037  0.00  0.00      A     
ATOM   1920  O   ALA A 125       5.824  12.727   2.218  0.00  0.00      A     
ATOM   1921  N   THR A 126       5.143  12.916   4.345  0.00  0.00      A     
ATOM   1922  HN  THR A 126       4.341  12.968   4.963  0.00  0.00      A     
ATOM   1923  CA  THR A 126       6.504  12.988   4.927  0.00  0.00      A     
ATOM   1924  HA  THR A 126       7.081  13.727   4.371  0.00  0.00      A     
ATOM   1925  CB  THR A 126       6.502  13.419   6.402  0.00  0.00      A     
ATOM   1926  HB  THR A 126       6.160  12.597   7.032  0.00  0.00      A     
ATOM   1927  CG2 THR A 126       7.878  13.897   6.860  0.00  0.00      A     
ATOM   1928 HG21 THR A 126       7.833  14.173   7.915  0.00  0.00      A     
ATOM   1929 HG22 THR A 126       8.182  14.765   6.273  0.00  0.00      A     
ATOM   1930 HG23 THR A 126       8.622  13.113   6.733  0.00  0.00      A     
ATOM   1931  OG1 THR A 126       5.652  14.524   6.597  0.00  0.00      A     
ATOM   1932  HG1 THR A 126       4.736  14.193   6.544  0.00  0.00      A     
ATOM   1933  C   THR A 126       7.244  11.656   4.810  0.00  0.00      A     
ATOM   1934  O   THR A 126       8.414  11.638   4.439  0.00  0.00      A     
ATOM   1935  N   SER A 127       6.553  10.529   5.020  0.00  0.00      A     
ATOM   1936  HN  SER A 127       5.594  10.601   5.338  0.00  0.00      A     
ATOM   1937  CA  SER A 127       7.088   9.180   4.727  0.00  0.00      A     
ATOM   1938  HA  SER A 127       8.035   9.044   5.249  0.00  0.00      A     
ATOM   1939  CB  SER A 127       6.127   8.078   5.197  0.00  0.00      A     
ATOM   1940  HB1 SER A 127       6.608   7.107   5.069  0.00  0.00      A     
ATOM   1941  HB2 SER A 127       5.213   8.094   4.602  0.00  0.00      A     
ATOM   1942  OG  SER A 127       5.793   8.247   6.559  0.00  0.00      A     
ATOM   1943  HG1 SER A 127       5.099   8.926   6.636  0.00  0.00      A     
ATOM   1944  C   SER A 127       7.356   8.987   3.232  0.00  0.00      A     
ATOM   1945  O   SER A 127       8.421   8.531   2.829  0.00  0.00      A     
ATOM   1946  N   LEU A 128       6.417   9.416   2.389  0.00  0.00      A     
ATOM   1947  HN  LEU A 128       5.566   9.768   2.812  0.00  0.00      A     
ATOM   1948  CA  LEU A 128       6.458   9.398   0.925  0.00  0.00      A     
ATOM   1949  HA  LEU A 128       6.650   8.374   0.618  0.00  0.00      A     
ATOM   1950  CB  LEU A 128       5.055   9.802   0.418  0.00  0.00      A     
ATOM   1951  HB1 LEU A 128       4.967  10.886   0.478  0.00  0.00      A     
ATOM   1952  HB2 LEU A 128       4.306   9.367   1.076  0.00  0.00      A     
ATOM   1953  CG  LEU A 128       4.669   9.353  -0.998  0.00  0.00      A     
ATOM   1954  HG  LEU A 128       5.402   9.722  -1.703  0.00  0.00      A     
ATOM   1955  CD1 LEU A 128       4.553   7.830  -1.112  0.00  0.00      A     
ATOM   1956 HD11 LEU A 128       5.525   7.364  -0.969  0.00  0.00      A     
ATOM   1957 HD12 LEU A 128       4.184   7.552  -2.098  0.00  0.00      A     
ATOM   1958 HD13 LEU A 128       3.858   7.452  -0.362  0.00  0.00      A     
ATOM   1959  CD2 LEU A 128       3.311   9.944  -1.371  0.00  0.00      A     
ATOM   1960 HD21 LEU A 128       3.040   9.634  -2.379  0.00  0.00      A     
ATOM   1961 HD22 LEU A 128       3.363  11.032  -1.342  0.00  0.00      A     
ATOM   1962 HD23 LEU A 128       2.548   9.597  -0.675  0.00  0.00      A     
ATOM   1963  C   LEU A 128       7.601  10.248   0.331  0.00  0.00      A     
ATOM   1964  O   LEU A 128       8.081   9.926  -0.749  0.00  0.00      A     
ATOM   1965  N   CYS A 129       8.130  11.254   1.038  0.00  0.00      A     
ATOM   1966  HN  CYS A 129       7.671  11.537   1.894  0.00  0.00      A     
ATOM   1967  CA  CYS A 129       9.387  11.916   0.646  0.00  0.00      A     
ATOM   1968  HA  CYS A 129       9.261  12.340  -0.352  0.00  0.00      A     
ATOM   1969  CB  CYS A 129       9.691  13.075   1.607  0.00  0.00      A     
ATOM   1970  HB1 CYS A 129      10.675  13.489   1.372  0.00  0.00      A     
ATOM   1971  HB2 CYS A 129       9.706  12.720   2.639  0.00  0.00      A     
ATOM   1972  SG  CYS A 129       8.453  14.392   1.413  0.00  0.00      A     
ATOM   1973  HG1 CYS A 129       7.369  13.657   1.715  0.00  0.00      A     
ATOM   1974  C   CYS A 129      10.577  10.931   0.543  0.00  0.00      A     
ATOM   1975  O   CYS A 129      11.390  11.059  -0.370  0.00  0.00      A     
ATOM   1976  N   PHE A 130      10.630   9.907   1.406  0.00  0.00      A     
ATOM   1977  HN  PHE A 130       9.921   9.866   2.127  0.00  0.00      A     
ATOM   1978  CA  PHE A 130      11.556   8.763   1.304  0.00  0.00      A     
ATOM   1979  HA  PHE A 130      12.487   9.074   0.827  0.00  0.00      A     
ATOM   1980  CB  PHE A 130      11.874   8.242   2.718  0.00  0.00      A     
ATOM   1981  HB1 PHE A 130      12.522   7.370   2.619  0.00  0.00      A     
ATOM   1982  HB2 PHE A 130      10.953   7.891   3.185  0.00  0.00      A     
ATOM   1983  CG  PHE A 130      12.540   9.220   3.671  0.00  0.00      A     
ATOM   1984  CD1 PHE A 130      11.763  10.129   4.416  0.00  0.00      A     
ATOM   1985  HD1 PHE A 130      10.690  10.162   4.287  0.00  0.00      A     
ATOM   1986  CE1 PHE A 130      12.375  10.981   5.354  0.00  0.00      A     
ATOM   1987  HE1 PHE A 130      11.773  11.670   5.930  0.00  0.00      A     
ATOM   1988  CZ  PHE A 130      13.763  10.912   5.566  0.00  0.00      A     
ATOM   1989  HZ  PHE A 130      14.233  11.546   6.308  0.00  0.00      A     
ATOM   1990  CE2 PHE A 130      14.541  10.001   4.830  0.00  0.00      A     
ATOM   1991  HE2 PHE A 130      15.606   9.932   5.014  0.00  0.00      A     
ATOM   1992  CD2 PHE A 130      13.932   9.164   3.877  0.00  0.00      A     
ATOM   1993  HD2 PHE A 130      14.534   8.455   3.326  0.00  0.00      A     
ATOM   1994  C   PHE A 130      10.982   7.591   0.479  0.00  0.00      A     
ATOM   1995  O   PHE A 130      11.711   6.909  -0.235  0.00  0.00      A     
ATOM   1996  N   VAL A 131       9.671   7.337   0.579  0.00  0.00      A     
ATOM   1997  HN  VAL A 131       9.160   7.908   1.245  0.00  0.00      A     
ATOM   1998  CA  VAL A 131       9.018   6.104   0.080  0.00  0.00      A     
ATOM   1999  HA  VAL A 131       9.773   5.319   0.038  0.00  0.00      A     
ATOM   2000  CB  VAL A 131       7.941   5.606   1.076  0.00  0.00      A     
ATOM   2001  HB  VAL A 131       7.259   6.421   1.305  0.00  0.00      A     
ATOM   2002  CG1 VAL A 131       7.101   4.421   0.583  0.00  0.00      A     
ATOM   2003 HG11 VAL A 131       6.473   4.727  -0.253  0.00  0.00      A     
ATOM   2004 HG12 VAL A 131       6.444   4.074   1.381  0.00  0.00      A     
ATOM   2005 HG13 VAL A 131       7.750   3.604   0.267  0.00  0.00      A     
ATOM   2006  CG2 VAL A 131       8.607   5.148   2.382  0.00  0.00      A     
ATOM   2007 HG21 VAL A 131       9.173   5.965   2.828  0.00  0.00      A     
ATOM   2008 HG22 VAL A 131       9.281   4.314   2.189  0.00  0.00      A     
ATOM   2009 HG23 VAL A 131       7.846   4.840   3.098  0.00  0.00      A     
ATOM   2010  C   VAL A 131       8.475   6.200  -1.352  0.00  0.00      A     
ATOM   2011  O   VAL A 131       8.368   5.168  -2.000  0.00  0.00      A     
ATOM   2012  N   TYR A 132       8.210   7.381  -1.924  0.00  0.00      A     
ATOM   2013  HN  TYR A 132       8.343   8.229  -1.385  0.00  0.00      A     
ATOM   2014  CA  TYR A 132       7.815   7.501  -3.345  0.00  0.00      A     
ATOM   2015  HA  TYR A 132       6.870   6.967  -3.456  0.00  0.00      A     
ATOM   2016  CB  TYR A 132       7.558   8.955  -3.764  0.00  0.00      A     
ATOM   2017  HB1 TYR A 132       8.506   9.456  -3.946  0.00  0.00      A     
ATOM   2018  HB2 TYR A 132       7.079   9.484  -2.951  0.00  0.00      A     
ATOM   2019  CG  TYR A 132       6.661   9.101  -4.983  0.00  0.00      A     
ATOM   2020  CD1 TYR A 132       7.206   9.287  -6.269  0.00  0.00      A     
ATOM   2021  HD1 TYR A 132       8.280   9.284  -6.406  0.00  0.00      A     
ATOM   2022  CE1 TYR A 132       6.356   9.480  -7.380  0.00  0.00      A     
ATOM   2023  HE1 TYR A 132       6.771   9.627  -8.366  0.00  0.00      A     
ATOM   2024  CZ  TYR A 132       4.956   9.466  -7.205  0.00  0.00      A     
ATOM   2025  OH  TYR A 132       4.119   9.671  -8.251  0.00  0.00      A     
ATOM   2026  HH  TYR A 132       4.603   9.950  -9.050  0.00  0.00      A     
ATOM   2027  CE2 TYR A 132       4.413   9.245  -5.927  0.00  0.00      A     
ATOM   2028  HE2 TYR A 132       3.341   9.220  -5.811  0.00  0.00      A     
ATOM   2029  CD2 TYR A 132       5.263   9.067  -4.820  0.00  0.00      A     
ATOM   2030  HD2 TYR A 132       4.836   8.906  -3.844  0.00  0.00      A     
ATOM   2031  C   TYR A 132       8.796   6.842  -4.334  0.00  0.00      A     
ATOM   2032  O   TYR A 132       8.327   6.049  -5.145  0.00  0.00      A     
ATOM   2033  N   PRO A 133      10.132   7.056  -4.271  0.00  0.00      A     
ATOM   2034  CD  PRO A 133      10.868   7.989  -3.419  0.00  0.00      A     
ATOM   2035  HD1 PRO A 133      10.551   7.964  -2.380  0.00  0.00      A     
ATOM   2036  HD2 PRO A 133      10.765   9.001  -3.814  0.00  0.00      A     
ATOM   2037  CG  PRO A 133      12.332   7.563  -3.503  0.00  0.00      A     
ATOM   2038  HG1 PRO A 133      13.009   8.403  -3.342  0.00  0.00      A     
ATOM   2039  HG2 PRO A 133      12.528   6.766  -2.785  0.00  0.00      A     
ATOM   2040  CB  PRO A 133      12.433   7.011  -4.919  0.00  0.00      A     
ATOM   2041  HB1 PRO A 133      12.559   7.845  -5.606  0.00  0.00      A     
ATOM   2042  HB2 PRO A 133      13.257   6.304  -5.019  0.00  0.00      A     
ATOM   2043  CA  PRO A 133      11.067   6.361  -5.165  0.00  0.00      A     
ATOM   2044  HA  PRO A 133      10.781   6.538  -6.203  0.00  0.00      A     
ATOM   2045  C   PRO A 133      11.103   4.838  -4.950  0.00  0.00      A     
ATOM   2046  O   PRO A 133      11.307   4.094  -5.906  0.00  0.00      A     
ATOM   2047  N   LEU A 134      10.846   4.361  -3.727  0.00  0.00      A     
ATOM   2048  HN  LEU A 134      10.662   5.034  -2.998  0.00  0.00      A     
ATOM   2049  CA  LEU A 134      10.722   2.937  -3.381  0.00  0.00      A     
ATOM   2050  HA  LEU A 134      11.546   2.394  -3.845  0.00  0.00      A     
ATOM   2051  CB  LEU A 134      10.867   2.838  -1.849  0.00  0.00      A     
ATOM   2052  HB1 LEU A 134      10.121   3.479  -1.385  0.00  0.00      A     
ATOM   2053  HB2 LEU A 134      11.850   3.221  -1.568  0.00  0.00      A     
ATOM   2054  CG  LEU A 134      10.699   1.433  -1.253  0.00  0.00      A     
ATOM   2055  HG  LEU A 134       9.708   1.056  -1.499  0.00  0.00      A     
ATOM   2056  CD1 LEU A 134      11.761   0.462  -1.760  0.00  0.00      A     
ATOM   2057 HD11 LEU A 134      12.755   0.848  -1.540  0.00  0.00      A     
ATOM   2058 HD12 LEU A 134      11.644   0.321  -2.833  0.00  0.00      A     
ATOM   2059 HD13 LEU A 134      11.631  -0.501  -1.272  0.00  0.00      A     
ATOM   2060  CD2 LEU A 134      10.819   1.514   0.266  0.00  0.00      A     
ATOM   2061 HD21 LEU A 134      10.602   0.535   0.687  0.00  0.00      A     
ATOM   2062 HD22 LEU A 134      10.096   2.230   0.653  0.00  0.00      A     
ATOM   2063 HD23 LEU A 134      11.826   1.823   0.549  0.00  0.00      A     
ATOM   2064  C   LEU A 134       9.413   2.294  -3.899  0.00  0.00      A     
ATOM   2065  O   LEU A 134       9.450   1.231  -4.511  0.00  0.00      A     
ATOM   2066  N   ASP A 135       8.268   2.953  -3.716  0.00  0.00      A     
ATOM   2067  HN  ASP A 135       8.316   3.810  -3.176  0.00  0.00      A     
ATOM   2068  CA  ASP A 135       6.951   2.572  -4.257  0.00  0.00      A     
ATOM   2069  HA  ASP A 135       6.724   1.548  -3.957  0.00  0.00      A     
ATOM   2070  CB  ASP A 135       5.915   3.515  -3.614  0.00  0.00      A     
ATOM   2071  HB1 ASP A 135       6.098   4.533  -3.965  0.00  0.00      A     
ATOM   2072  HB2 ASP A 135       6.058   3.505  -2.532  0.00  0.00      A     
ATOM   2073  CG  ASP A 135       4.455   3.148  -3.886  0.00  0.00      A     
ATOM   2074  OD1 ASP A 135       4.126   1.958  -4.064  0.00  0.00      A     
ATOM   2075  OD2 ASP A 135       3.595   4.057  -3.900  0.00  0.00      A     
ATOM   2076  C   ASP A 135       6.912   2.628  -5.802  0.00  0.00      A     
ATOM   2077  O   ASP A 135       6.370   1.739  -6.462  0.00  0.00      A     
ATOM   2078  N   PHE A 136       7.577   3.619  -6.399  0.00  0.00      A     
ATOM   2079  HN  PHE A 136       7.944   4.354  -5.801  0.00  0.00      A     
ATOM   2080  CA  PHE A 136       7.853   3.724  -7.838  0.00  0.00      A     
ATOM   2081  HA  PHE A 136       6.920   3.626  -8.384  0.00  0.00      A     
ATOM   2082  CB  PHE A 136       8.416   5.137  -8.086  0.00  0.00      A     
ATOM   2083  HB1 PHE A 136       9.414   5.197  -7.654  0.00  0.00      A     
ATOM   2084  HB2 PHE A 136       7.782   5.827  -7.531  0.00  0.00      A     
ATOM   2085  CG  PHE A 136       8.470   5.714  -9.489  0.00  0.00      A     
ATOM   2086  CD1 PHE A 136       8.471   4.915 -10.647  0.00  0.00      A     
ATOM   2087  HD1 PHE A 136       8.393   3.848 -10.585  0.00  0.00      A     
ATOM   2088  CE1 PHE A 136       8.606   5.507 -11.910  0.00  0.00      A     
ATOM   2089  HE1 PHE A 136       8.655   4.887 -12.790  0.00  0.00      A     
ATOM   2090  CZ  PHE A 136       8.714   6.898 -12.034  0.00  0.00      A     
ATOM   2091  HZ  PHE A 136       8.835   7.328 -13.010  0.00  0.00      A     
ATOM   2092  CE2 PHE A 136       8.686   7.709 -10.890  0.00  0.00      A     
ATOM   2093  HE2 PHE A 136       8.780   8.784 -10.975  0.00  0.00      A     
ATOM   2094  CD2 PHE A 136       8.568   7.114  -9.623  0.00  0.00      A     
ATOM   2095  HD2 PHE A 136       8.575   7.736  -8.738  0.00  0.00      A     
ATOM   2096  C   PHE A 136       8.766   2.584  -8.325  0.00  0.00      A     
ATOM   2097  O   PHE A 136       8.387   1.857  -9.247  0.00  0.00      A     
ATOM   2098  N   ALA A 137       9.902   2.324  -7.670  0.00  0.00      A     
ATOM   2099  HN  ALA A 137      10.205   2.959  -6.936  0.00  0.00      A     
ATOM   2100  CA  ALA A 137      10.739   1.155  -7.957  0.00  0.00      A     
ATOM   2101  HA  ALA A 137      11.076   1.226  -8.991  0.00  0.00      A     
ATOM   2102  CB  ALA A 137      11.979   1.194  -7.055  0.00  0.00      A     
ATOM   2103  HB1 ALA A 137      12.608   0.326  -7.251  0.00  0.00      A     
ATOM   2104  HB2 ALA A 137      11.684   1.187  -6.005  0.00  0.00      A     
ATOM   2105  HB3 ALA A 137      12.555   2.099  -7.255  0.00  0.00      A     
ATOM   2106  C   ALA A 137       9.972  -0.180  -7.836  0.00  0.00      A     
ATOM   2107  O   ALA A 137      10.042  -1.009  -8.744  0.00  0.00      A     
ATOM   2108  N   ARG A 138       9.159  -0.377  -6.784  0.00  0.00      A     
ATOM   2109  HN  ARG A 138       9.176   0.327  -6.046  0.00  0.00      A     
ATOM   2110  CA  ARG A 138       8.287  -1.560  -6.619  0.00  0.00      A     
ATOM   2111  HA  ARG A 138       8.913  -2.442  -6.734  0.00  0.00      A     
ATOM   2112  CB  ARG A 138       7.675  -1.587  -5.205  0.00  0.00      A     
ATOM   2113  HB1 ARG A 138       6.884  -0.841  -5.105  0.00  0.00      A     
ATOM   2114  HB2 ARG A 138       8.457  -1.341  -4.485  0.00  0.00      A     
ATOM   2115  CG  ARG A 138       7.146  -2.990  -4.863  0.00  0.00      A     
ATOM   2116  HG1 ARG A 138       7.186  -3.118  -3.791  0.00  0.00      A     
ATOM   2117  HG2 ARG A 138       7.808  -3.730  -5.307  0.00  0.00      A     
ATOM   2118  CD  ARG A 138       5.701  -3.270  -5.288  0.00  0.00      A     
ATOM   2119  HD1 ARG A 138       5.494  -2.860  -6.272  0.00  0.00      A     
ATOM   2120  HD2 ARG A 138       5.045  -2.761  -4.577  0.00  0.00      A     
ATOM   2121  NE  ARG A 138       5.381  -4.709  -5.290  0.00  0.00      A     
ATOM   2122  HE  ARG A 138       4.723  -5.034  -4.581  0.00  0.00      A     
ATOM   2123  CZ  ARG A 138       5.789  -5.632  -6.120  0.00  0.00      A     
ATOM   2124  NH1 ARG A 138       6.570  -5.403  -7.114  0.00  0.00      A     
ATOM   2125 HH11 ARG A 138       6.843  -6.184  -7.690  0.00  0.00      A     
ATOM   2126 HH12 ARG A 138       6.755  -4.444  -7.365  0.00  0.00      A     
ATOM   2127  NH2 ARG A 138       5.419  -6.851  -6.000  0.00  0.00      A     
ATOM   2128 HH21 ARG A 138       5.751  -7.532  -6.650  0.00  0.00      A     
ATOM   2129 HH22 ARG A 138       4.723  -7.073  -5.280  0.00  0.00      A     
ATOM   2130  C   ARG A 138       7.208  -1.669  -7.693  0.00  0.00      A     
ATOM   2131  O   ARG A 138       6.987  -2.767  -8.206  0.00  0.00      A     
ATOM   2132  N   THR A 139       6.568  -0.557  -8.050  0.00  0.00      A     
ATOM   2133  HN  THR A 139       6.779   0.279  -7.512  0.00  0.00      A     
ATOM   2134  CA  THR A 139       5.598  -0.454  -9.165  0.00  0.00      A     
ATOM   2135  HA  THR A 139       4.775  -1.146  -8.993  0.00  0.00      A     
ATOM   2136  CB  THR A 139       4.994   0.957  -9.293  0.00  0.00      A     
ATOM   2137  HB  THR A 139       5.785   1.690  -9.449  0.00  0.00      A     
ATOM   2138  CG2 THR A 139       3.968   1.083 -10.418  0.00  0.00      A     
ATOM   2139 HG21 THR A 139       3.192   0.327 -10.300  0.00  0.00      A     
ATOM   2140 HG22 THR A 139       4.450   0.962 -11.387  0.00  0.00      A     
ATOM   2141 HG23 THR A 139       3.519   2.076 -10.384  0.00  0.00      A     
ATOM   2142  OG1 THR A 139       4.299   1.272  -8.114  0.00  0.00      A     
ATOM   2143  HG1 THR A 139       4.981   1.469  -7.439  0.00  0.00      A     
ATOM   2144  C   THR A 139       6.240  -0.836 -10.492  0.00  0.00      A     
ATOM   2145  O   THR A 139       5.666  -1.614 -11.243  0.00  0.00      A     
ATOM   2146  N   ARG A 140       7.471  -0.381 -10.763  0.00  0.00      A     
ATOM   2147  HN  ARG A 140       7.885   0.281 -10.109  0.00  0.00      A     
ATOM   2148  CA  ARG A 140       8.233  -0.761 -11.968  0.00  0.00      A     
ATOM   2149  HA  ARG A 140       7.538  -0.764 -12.800  0.00  0.00      A     
ATOM   2150  CB  ARG A 140       9.327   0.285 -12.255  0.00  0.00      A     
ATOM   2151  HB1 ARG A 140       9.971  -0.070 -13.052  0.00  0.00      A     
ATOM   2152  HB2 ARG A 140       9.938   0.423 -11.361  0.00  0.00      A     
ATOM   2153  CG  ARG A 140       8.740   1.644 -12.686  0.00  0.00      A     
ATOM   2154  HG1 ARG A 140       9.541   2.383 -12.724  0.00  0.00      A     
ATOM   2155  HG2 ARG A 140       8.028   1.972 -11.930  0.00  0.00      A     
ATOM   2156  CD  ARG A 140       8.011   1.615 -14.042  0.00  0.00      A     
ATOM   2157  HD1 ARG A 140       7.197   2.335 -14.007  0.00  0.00      A     
ATOM   2158  HD2 ARG A 140       7.537   0.649 -14.206  0.00  0.00      A     
ATOM   2159  NE  ARG A 140       8.896   1.903 -15.189  0.00  0.00      A     
ATOM   2160  HE  ARG A 140       9.425   1.134 -15.568  0.00  0.00      A     
ATOM   2161  CZ  ARG A 140       8.975   3.030 -15.859  0.00  0.00      A     
ATOM   2162  NH1 ARG A 140       8.389   4.106 -15.500  0.00  0.00      A     
ATOM   2163 HH11 ARG A 140       8.494   4.953 -16.043  0.00  0.00      A     
ATOM   2164 HH12 ARG A 140       7.759   4.088 -14.711  0.00  0.00      A     
ATOM   2165  NH2 ARG A 140       9.652   3.108 -16.945  0.00  0.00      A     
ATOM   2166 HH21 ARG A 140       9.617   3.952 -17.503  0.00  0.00      A     
ATOM   2167 HH22 ARG A 140      10.094   2.288 -17.296  0.00  0.00      A     
ATOM   2168  C   ARG A 140       8.742  -2.208 -11.957  0.00  0.00      A     
ATOM   2169  O   ARG A 140       8.597  -2.884 -12.969  0.00  0.00      A     
ATOM   2170  N   LEU A 141       9.184  -2.742 -10.817  0.00  0.00      A     
ATOM   2171  HN  LEU A 141       9.346  -2.111 -10.040  0.00  0.00      A     
ATOM   2172  CA  LEU A 141       9.416  -4.187 -10.626  0.00  0.00      A     
ATOM   2173  HA  LEU A 141      10.167  -4.519 -11.346  0.00  0.00      A     
ATOM   2174  CB  LEU A 141       9.947  -4.439  -9.199  0.00  0.00      A     
ATOM   2175  HB1 LEU A 141       9.864  -5.503  -8.985  0.00  0.00      A     
ATOM   2176  HB2 LEU A 141       9.316  -3.904  -8.492  0.00  0.00      A     
ATOM   2177  CG  LEU A 141      11.413  -4.020  -8.988  0.00  0.00      A     
ATOM   2178  HG  LEU A 141      11.608  -3.102  -9.533  0.00  0.00      A     
ATOM   2179  CD1 LEU A 141      11.726  -3.789  -7.509  0.00  0.00      A     
ATOM   2180 HD11 LEU A 141      11.117  -2.971  -7.131  0.00  0.00      A     
ATOM   2181 HD12 LEU A 141      12.774  -3.507  -7.403  0.00  0.00      A     
ATOM   2182 HD13 LEU A 141      11.532  -4.688  -6.930  0.00  0.00      A     
ATOM   2183  CD2 LEU A 141      12.363  -5.115  -9.469  0.00  0.00      A     
ATOM   2184 HD21 LEU A 141      13.388  -4.746  -9.431  0.00  0.00      A     
ATOM   2185 HD22 LEU A 141      12.129  -5.378 -10.498  0.00  0.00      A     
ATOM   2186 HD23 LEU A 141      12.273  -6.003  -8.846  0.00  0.00      A     
ATOM   2187  C   LEU A 141       8.157  -5.042 -10.900  0.00  0.00      A     
ATOM   2188  O   LEU A 141       8.256  -6.093 -11.527  0.00  0.00      A     
ATOM   2189  N   ALA A 142       6.968  -4.590 -10.483  0.00  0.00      A     
ATOM   2190  HN  ALA A 142       6.937  -3.729  -9.952  0.00  0.00      A     
ATOM   2191  CA  ALA A 142       5.702  -5.224 -10.866  0.00  0.00      A     
ATOM   2192  HA  ALA A 142       5.781  -6.294 -10.673  0.00  0.00      A     
ATOM   2193  CB  ALA A 142       4.577  -4.669  -9.986  0.00  0.00      A     
ATOM   2194  HB1 ALA A 142       4.764  -4.890  -8.939  0.00  0.00      A     
ATOM   2195  HB2 ALA A 142       3.633  -5.133 -10.272  0.00  0.00      A     
ATOM   2196  HB3 ALA A 142       4.490  -3.591 -10.115  0.00  0.00      A     
ATOM   2197  C   ALA A 142       5.373  -5.066 -12.369  0.00  0.00      A     
ATOM   2198  O   ALA A 142       4.954  -6.043 -12.989  0.00  0.00      A     
ATOM   2199  N   ALA A 143       5.609  -3.885 -12.951  0.00  0.00      A     
ATOM   2200  HN  ALA A 143       5.871  -3.118 -12.344  0.00  0.00      A     
ATOM   2201  CA  ALA A 143       5.412  -3.556 -14.370  0.00  0.00      A     
ATOM   2202  HA  ALA A 143       4.385  -3.796 -14.635  0.00  0.00      A     
ATOM   2203  CB  ALA A 143       5.582  -2.041 -14.542  0.00  0.00      A     
ATOM   2204  HB1 ALA A 143       4.979  -1.508 -13.807  0.00  0.00      A     
ATOM   2205  HB2 ALA A 143       5.262  -1.749 -15.543  0.00  0.00      A     
ATOM   2206  HB3 ALA A 143       6.630  -1.775 -14.431  0.00  0.00      A     
ATOM   2207  C   ALA A 143       6.323  -4.301 -15.373  0.00  0.00      A     
ATOM   2208  O   ALA A 143       5.977  -4.367 -16.552  0.00  0.00      A     
ATOM   2209  N   ASP A 144       7.469  -4.841 -14.939  0.00  0.00      A     
ATOM   2210  HN  ASP A 144       7.735  -4.664 -13.979  0.00  0.00      A     
ATOM   2211  CA  ASP A 144       8.399  -5.598 -15.791  0.00  0.00      A     
ATOM   2212  HA  ASP A 144       8.619  -4.976 -16.661  0.00  0.00      A     
ATOM   2213  CB  ASP A 144       9.727  -5.834 -15.056  0.00  0.00      A     
ATOM   2214  HB1 ASP A 144       9.586  -6.582 -14.277  0.00  0.00      A     
ATOM   2215  HB2 ASP A 144      10.026  -4.907 -14.569  0.00  0.00      A     
ATOM   2216  CG  ASP A 144      10.864  -6.277 -15.986  0.00  0.00      A     
ATOM   2217  OD1 ASP A 144      10.628  -6.970 -17.005  0.00  0.00      A     
ATOM   2218  OD2 ASP A 144      12.035  -5.968 -15.674  0.00  0.00      A     
ATOM   2219  C   ASP A 144       7.798  -6.923 -16.305  0.00  0.00      A     
ATOM   2220  O   ASP A 144       7.616  -7.898 -15.561  0.00  0.00      A     
ATOM   2221  N   VAL A 145       7.549  -6.954 -17.614  0.00  0.00      A     
ATOM   2222  HN  VAL A 145       7.741  -6.096 -18.128  0.00  0.00      A     
ATOM   2223  CA  VAL A 145       6.900  -8.058 -18.349  0.00  0.00      A     
ATOM   2224  HA  VAL A 145       6.616  -8.822 -17.630  0.00  0.00      A     
ATOM   2225  CB  VAL A 145       5.604  -7.596 -19.042  0.00  0.00      A     
ATOM   2226  HB  VAL A 145       5.195  -8.425 -19.618  0.00  0.00      A     
ATOM   2227  CG1 VAL A 145       4.549  -7.200 -18.009  0.00  0.00      A     
ATOM   2228 HG11 VAL A 145       4.476  -7.962 -17.236  0.00  0.00      A     
ATOM   2229 HG12 VAL A 145       3.589  -7.104 -18.509  0.00  0.00      A     
ATOM   2230 HG13 VAL A 145       4.807  -6.259 -17.540  0.00  0.00      A     
ATOM   2231  CG2 VAL A 145       5.817  -6.411 -19.991  0.00  0.00      A     
ATOM   2232 HG21 VAL A 145       6.115  -5.524 -19.432  0.00  0.00      A     
ATOM   2233 HG22 VAL A 145       4.885  -6.200 -20.514  0.00  0.00      A     
ATOM   2234 HG23 VAL A 145       6.590  -6.655 -20.718  0.00  0.00      A     
ATOM   2235  C   VAL A 145       7.827  -8.780 -19.332  0.00  0.00      A     
ATOM   2236  O   VAL A 145       7.379  -9.558 -20.172  0.00  0.00      A     
ATOM   2237  N   GLY A 146       9.141  -8.576 -19.229  0.00  0.00      A     
ATOM   2238  HN  GLY A 146       9.460  -7.911 -18.532  0.00  0.00      A     
ATOM   2239  CA  GLY A 146      10.137  -9.366 -19.968  0.00  0.00      A     
ATOM   2240  HA1 GLY A 146      11.123  -8.925 -19.833  0.00  0.00      A     
ATOM   2241  HA2 GLY A 146       9.895  -9.352 -21.031  0.00  0.00      A     
ATOM   2242  C   GLY A 146      10.196 -10.816 -19.473  0.00  0.00      A     
ATOM   2243  O   GLY A 146      10.250 -11.034 -18.258  0.00  0.00      A     
ATOM   2244  N   LYS A 147      10.165 -11.807 -20.379  0.00  0.00      A     
ATOM   2245  HN  LYS A 147      10.109 -11.531 -21.360  0.00  0.00      A     
ATOM   2246  CA  LYS A 147       9.931 -13.243 -20.073  0.00  0.00      A     
ATOM   2247  HA  LYS A 147       8.893 -13.346 -19.748  0.00  0.00      A     
ATOM   2248  CB  LYS A 147      10.097 -14.079 -21.351  0.00  0.00      A     
ATOM   2249  HB1 LYS A 147      10.270 -15.122 -21.079  0.00  0.00      A     
ATOM   2250  HB2 LYS A 147      10.958 -13.725 -21.919  0.00  0.00      A     
ATOM   2251  CG  LYS A 147       8.826 -14.028 -22.205  0.00  0.00      A     
ATOM   2252  HG1 LYS A 147       8.642 -13.015 -22.532  0.00  0.00      A     
ATOM   2253  HG2 LYS A 147       7.980 -14.341 -21.593  0.00  0.00      A     
ATOM   2254  CD  LYS A 147       8.903 -14.941 -23.429  0.00  0.00      A     
ATOM   2255  HD1 LYS A 147       7.931 -14.950 -23.917  0.00  0.00      A     
ATOM   2256  HD2 LYS A 147       9.117 -15.947 -23.076  0.00  0.00      A     
ATOM   2257  CE  LYS A 147       9.959 -14.545 -24.460  0.00  0.00      A     
ATOM   2258  HE1 LYS A 147      10.028 -15.343 -25.204  0.00  0.00      A     
ATOM   2259  HE2 LYS A 147      10.935 -14.463 -23.971  0.00  0.00      A     
ATOM   2260  NZ  LYS A 147       9.610 -13.276 -25.137  0.00  0.00      A     
ATOM   2261  HZ1 LYS A 147      10.250 -13.096 -25.903  0.00  0.00      A     
ATOM   2262  HZ2 LYS A 147       9.708 -12.476 -24.510  0.00  0.00      A     
ATOM   2263  HZ3 LYS A 147       8.665 -13.290 -25.512  0.00  0.00      A     
ATOM   2264  C   LYS A 147      10.738 -13.884 -18.935  0.00  0.00      A     
ATOM   2265  O   LYS A 147      10.149 -14.666 -18.188  0.00  0.00      A     
ATOM   2266  N   ALA A 148      12.013 -13.549 -18.763  0.00  0.00      A     
ATOM   2267  HN  ALA A 148      12.388 -12.841 -19.378  0.00  0.00      A     
ATOM   2268  CA  ALA A 148      12.868 -14.060 -17.682  0.00  0.00      A     
ATOM   2269  HA  ALA A 148      12.277 -14.137 -16.766  0.00  0.00      A     
ATOM   2270  CB  ALA A 148      13.324 -15.477 -18.064  0.00  0.00      A     
ATOM   2271  HB1 ALA A 148      12.463 -16.144 -18.121  0.00  0.00      A     
ATOM   2272  HB2 ALA A 148      14.008 -15.861 -17.306  0.00  0.00      A     
ATOM   2273  HB3 ALA A 148      13.824 -15.471 -19.033  0.00  0.00      A     
ATOM   2274  C   ALA A 148      14.064 -13.134 -17.348  0.00  0.00      A     
ATOM   2275  O   ALA A 148      14.063 -12.524 -16.277  0.00  0.00      A     
ATOM   2276  N   GLY A 149      15.041 -12.990 -18.259  0.00  0.00      A     
ATOM   2277  HN  GLY A 149      14.999 -13.602 -19.062  0.00  0.00      A     
ATOM   2278  CA  GLY A 149      16.314 -12.272 -18.032  0.00  0.00      A     
ATOM   2279  HA1 GLY A 149      17.046 -12.996 -17.673  0.00  0.00      A     
ATOM   2280  HA2 GLY A 149      16.182 -11.534 -17.245  0.00  0.00      A     
ATOM   2281  C   GLY A 149      16.963 -11.543 -19.229  0.00  0.00      A     
ATOM   2282  O   GLY A 149      18.003 -10.909 -19.035  0.00  0.00      A     
ATOM   2283  N   ALA A 150      16.371 -11.556 -20.431  0.00  0.00      A     
ATOM   2284  HN  ALA A 150      15.531 -12.108 -20.523  0.00  0.00      A     
ATOM   2285  CA  ALA A 150      16.968 -11.020 -21.678  0.00  0.00      A     
ATOM   2286  HA  ALA A 150      17.846 -10.424 -21.427  0.00  0.00      A     
ATOM   2287  CB  ALA A 150      17.458 -12.227 -22.475  0.00  0.00      A     
ATOM   2288  HB1 ALA A 150      18.010 -11.885 -23.351  0.00  0.00      A     
ATOM   2289  HB2 ALA A 150      16.613 -12.839 -22.787  0.00  0.00      A     
ATOM   2290  HB3 ALA A 150      18.123 -12.822 -21.853  0.00  0.00      A     
ATOM   2291  C   ALA A 150      16.064 -10.074 -22.525  0.00  0.00      A     
ATOM   2292  O   ALA A 150      16.312  -9.806 -23.699  0.00  0.00      A     
ATOM   2293  N   GLU A 151      14.980  -9.573 -21.939  0.00  0.00      A     
ATOM   2294  HN  GLU A 151      14.860  -9.847 -20.974  0.00  0.00      A     
ATOM   2295  CA  GLU A 151      14.061  -8.543 -22.492  0.00  0.00      A     
ATOM   2296  HA  GLU A 151      14.645  -7.792 -23.025  0.00  0.00      A     
ATOM   2297  CB  GLU A 151      13.078  -9.175 -23.499  0.00  0.00      A     
ATOM   2298  HB1 GLU A 151      13.635  -9.539 -24.363  0.00  0.00      A     
ATOM   2299  HB2 GLU A 151      12.372  -8.422 -23.850  0.00  0.00      A     
ATOM   2300  CG  GLU A 151      12.315 -10.343 -22.873  0.00  0.00      A     
ATOM   2301  HG1 GLU A 151      11.860 -10.016 -21.940  0.00  0.00      A     
ATOM   2302  HG2 GLU A 151      13.023 -11.135 -22.640  0.00  0.00      A     
ATOM   2303  CD  GLU A 151      11.256 -10.942 -23.783  0.00  0.00      A     
ATOM   2304  OE1 GLU A 151      10.112 -11.136 -23.311  0.00  0.00      A     
ATOM   2305  OE2 GLU A 151      11.601 -11.394 -24.898  0.00  0.00      A     
ATOM   2306  C   GLU A 151      13.330  -7.775 -21.365  0.00  0.00      A     
ATOM   2307  O   GLU A 151      12.218  -7.265 -21.523  0.00  0.00      A     
ATOM   2308  N   ARG A 152      13.933  -7.777 -20.171  0.00  0.00      A     
ATOM   2309  HN  ARG A 152      14.877  -8.155 -20.146  0.00  0.00      A     
ATOM   2310  CA  ARG A 152      13.488  -7.058 -18.971  0.00  0.00      A     
ATOM   2311  HA  ARG A 152      12.431  -7.240 -18.798  0.00  0.00      A     
ATOM   2312  CB  ARG A 152      14.262  -7.576 -17.760  0.00  0.00      A     
ATOM   2313  HB1 ARG A 152      13.760  -7.116 -16.926  0.00  0.00      A     
ATOM   2314  HB2 ARG A 152      15.288  -7.204 -17.800  0.00  0.00      A     
ATOM   2315  CG  ARG A 152      14.301  -9.085 -17.473  0.00  0.00      A     
ATOM   2316  HG1 ARG A 152      14.973  -9.579 -18.171  0.00  0.00      A     
ATOM   2317  HG2 ARG A 152      13.308  -9.517 -17.588  0.00  0.00      A     
ATOM   2318  CD  ARG A 152      14.806  -9.298 -16.030  0.00  0.00      A     
ATOM   2319  HD1 ARG A 152      15.772  -8.798 -15.922  0.00  0.00      A     
ATOM   2320  HD2 ARG A 152      14.950 -10.358 -15.840  0.00  0.00      A     
ATOM   2321  NE  ARG A 152      13.835  -8.754 -15.063  0.00  0.00      A     
ATOM   2322  HE  ARG A 152      12.888  -8.639 -15.395  0.00  0.00      A     
ATOM   2323  CZ  ARG A 152      14.071  -8.152 -13.929  0.00  0.00      A     
ATOM   2324  NH1 ARG A 152      15.157  -8.287 -13.251  0.00  0.00      A     
ATOM   2325 HH11 ARG A 152      15.291  -7.769 -12.396  0.00  0.00      A     
ATOM   2326 HH12 ARG A 152      15.887  -8.848 -13.645  0.00  0.00      A     
ATOM   2327  NH2 ARG A 152      13.179  -7.352 -13.477  0.00  0.00      A     
ATOM   2328 HH21 ARG A 152      13.433  -6.727 -12.735  0.00  0.00      A     
ATOM   2329 HH22 ARG A 152      12.578  -6.948 -14.188  0.00  0.00      A     
ATOM   2330  C   ARG A 152      13.696  -5.536 -19.083  0.00  0.00      A     
ATOM   2331  O   ARG A 152      14.425  -5.079 -19.961  0.00  0.00      A     
ATOM   2332  N   GLU A 153      13.149  -4.757 -18.147  0.00  0.00      A     
ATOM   2333  HN  GLU A 153      12.574  -5.213 -17.448  0.00  0.00      A     
ATOM   2334  CA  GLU A 153      13.382  -3.290 -18.078  0.00  0.00      A     
ATOM   2335  HA  GLU A 153      14.325  -3.065 -18.573  0.00  0.00      A     
ATOM   2336  CB  GLU A 153      12.272  -2.523 -18.822  0.00  0.00      A     
ATOM   2337  HB1 GLU A 153      12.335  -1.466 -18.563  0.00  0.00      A     
ATOM   2338  HB2 GLU A 153      11.303  -2.889 -18.482  0.00  0.00      A     
ATOM   2339  CG  GLU A 153      12.330  -2.619 -20.354  0.00  0.00      A     
ATOM   2340  HG1 GLU A 153      11.467  -2.083 -20.757  0.00  0.00      A     
ATOM   2341  HG2 GLU A 153      12.227  -3.664 -20.649  0.00  0.00      A     
ATOM   2342  CD  GLU A 153      13.610  -2.033 -20.978  0.00  0.00      A     
ATOM   2343  OE1 GLU A 153      13.832  -2.265 -22.190  0.00  0.00      A     
ATOM   2344  OE2 GLU A 153      14.400  -1.342 -20.290  0.00  0.00      A     
ATOM   2345  C   GLU A 153      13.556  -2.671 -16.674  0.00  0.00      A     
ATOM   2346  O   GLU A 153      14.143  -1.592 -16.571  0.00  0.00      A     
ATOM   2347  N   PHE A 154      13.109  -3.321 -15.593  0.00  0.00      A     
ATOM   2348  HN  PHE A 154      12.637  -4.210 -15.725  0.00  0.00      A     
ATOM   2349  CA  PHE A 154      13.103  -2.756 -14.229  0.00  0.00      A     
ATOM   2350  HA  PHE A 154      13.754  -1.887 -14.205  0.00  0.00      A     
ATOM   2351  CB  PHE A 154      11.691  -2.242 -13.904  0.00  0.00      A     
ATOM   2352  HB1 PHE A 154      11.737  -1.645 -12.993  0.00  0.00      A     
ATOM   2353  HB2 PHE A 154      11.053  -3.099 -13.706  0.00  0.00      A     
ATOM   2354  CG  PHE A 154      11.076  -1.405 -15.024  0.00  0.00      A     
ATOM   2355  CD1 PHE A 154      11.715  -0.227 -15.458  0.00  0.00      A     
ATOM   2356  HD1 PHE A 154      12.602   0.119 -14.945  0.00  0.00      A     
ATOM   2357  CE1 PHE A 154      11.285   0.426 -16.627  0.00  0.00      A     
ATOM   2358  HE1 PHE A 154      11.845   1.274 -16.997  0.00  0.00      A     
ATOM   2359  CZ  PHE A 154      10.173  -0.064 -17.339  0.00  0.00      A     
ATOM   2360  HZ  PHE A 154       9.863   0.398 -18.267  0.00  0.00      A     
ATOM   2361  CE2 PHE A 154       9.484  -1.193 -16.864  0.00  0.00      A     
ATOM   2362  HE2 PHE A 154       8.637  -1.588 -17.412  0.00  0.00      A     
ATOM   2363  CD2 PHE A 154       9.942  -1.867 -15.719  0.00  0.00      A     
ATOM   2364  HD2 PHE A 154       9.445  -2.772 -15.402  0.00  0.00      A     
ATOM   2365  C   PHE A 154      13.675  -3.760 -13.206  0.00  0.00      A     
ATOM   2366  O   PHE A 154      12.996  -4.675 -12.739  0.00  0.00      A     
ATOM   2367  N   ARG A 155      14.988  -3.663 -12.954  0.00  0.00      A     
ATOM   2368  HN  ARG A 155      15.419  -2.810 -13.301  0.00  0.00      A     
ATOM   2369  CA  ARG A 155      15.878  -4.837 -12.777  0.00  0.00      A     
ATOM   2370  HA  ARG A 155      15.408  -5.683 -13.264  0.00  0.00      A     
ATOM   2371  CB  ARG A 155      17.176  -4.531 -13.547  0.00  0.00      A     
ATOM   2372  HB1 ARG A 155      17.806  -3.877 -12.953  0.00  0.00      A     
ATOM   2373  HB2 ARG A 155      16.904  -3.989 -14.454  0.00  0.00      A     
ATOM   2374  CG  ARG A 155      17.999  -5.762 -13.959  0.00  0.00      A     
ATOM   2375  HG1 ARG A 155      17.339  -6.618 -14.091  0.00  0.00      A     
ATOM   2376  HG2 ARG A 155      18.714  -5.998 -13.171  0.00  0.00      A     
ATOM   2377  CD  ARG A 155      18.739  -5.531 -15.289  0.00  0.00      A     
ATOM   2378  HD1 ARG A 155      18.000  -5.551 -16.092  0.00  0.00      A     
ATOM   2379  HD2 ARG A 155      19.434  -6.354 -15.460  0.00  0.00      A     
ATOM   2380  NE  ARG A 155      19.481  -4.255 -15.316  0.00  0.00      A     
ATOM   2381  HE  ARG A 155      19.886  -3.921 -14.457  0.00  0.00      A     
ATOM   2382  CZ  ARG A 155      19.783  -3.532 -16.362  0.00  0.00      A     
ATOM   2383  NH1 ARG A 155      19.482  -3.842 -17.569  0.00  0.00      A     
ATOM   2384 HH11 ARG A 155      19.783  -3.254 -18.331  0.00  0.00      A     
ATOM   2385 HH12 ARG A 155      19.070  -4.741 -17.746  0.00  0.00      A     
ATOM   2386  NH2 ARG A 155      20.431  -2.442 -16.209  0.00  0.00      A     
ATOM   2387 HH21 ARG A 155      20.914  -2.062 -17.008  0.00  0.00      A     
ATOM   2388 HH22 ARG A 155      20.617  -2.130 -15.265  0.00  0.00      A     
ATOM   2389  C   ARG A 155      16.120  -5.316 -11.348  0.00  0.00      A     
ATOM   2390  O   ARG A 155      15.934  -6.500 -11.076  0.00  0.00      A     
ATOM   2391  N   GLY A 156      16.454  -4.381 -10.467  0.00  0.00      A     
ATOM   2392  HN  GLY A 156      16.526  -3.450 -10.847  0.00  0.00      A     
ATOM   2393  CA  GLY A 156      16.658  -4.496  -9.011  0.00  0.00      A     
ATOM   2394  HA1 GLY A 156      17.649  -4.898  -8.797  0.00  0.00      A     
ATOM   2395  HA2 GLY A 156      15.909  -5.155  -8.572  0.00  0.00      A     
ATOM   2396  C   GLY A 156      16.539  -3.107  -8.365  0.00  0.00      A     
ATOM   2397  O   GLY A 156      16.408  -2.133  -9.100  0.00  0.00      A     
ATOM   2398  N   LEU A 157      16.528  -2.975  -7.035  0.00  0.00      A     
ATOM   2399  HN  LEU A 157      16.704  -3.804  -6.473  0.00  0.00      A     
ATOM   2400  CA  LEU A 157      16.100  -1.731  -6.356  0.00  0.00      A     
ATOM   2401  HA  LEU A 157      15.045  -1.588  -6.589  0.00  0.00      A     
ATOM   2402  CB  LEU A 157      16.220  -1.939  -4.831  0.00  0.00      A     
ATOM   2403  HB1 LEU A 157      17.259  -2.167  -4.588  0.00  0.00      A     
ATOM   2404  HB2 LEU A 157      15.616  -2.803  -4.553  0.00  0.00      A     
ATOM   2405  CG  LEU A 157      15.777  -0.735  -3.974  0.00  0.00      A     
ATOM   2406  HG  LEU A 157      16.433   0.112  -4.173  0.00  0.00      A     
ATOM   2407  CD1 LEU A 157      14.332  -0.317  -4.242  0.00  0.00      A     
ATOM   2408 HD11 LEU A 157      13.656  -1.151  -4.064  0.00  0.00      A     
ATOM   2409 HD12 LEU A 157      14.228   0.039  -5.266  0.00  0.00      A     
ATOM   2410 HD13 LEU A 157      14.073   0.509  -3.581  0.00  0.00      A     
ATOM   2411  CD2 LEU A 157      15.882  -1.090  -2.493  0.00  0.00      A     
ATOM   2412 HD21 LEU A 157      16.908  -1.373  -2.254  0.00  0.00      A     
ATOM   2413 HD22 LEU A 157      15.213  -1.914  -2.251  0.00  0.00      A     
ATOM   2414 HD23 LEU A 157      15.617  -0.222  -1.889  0.00  0.00      A     
ATOM   2415  C   LEU A 157      16.808  -0.439  -6.839  0.00  0.00      A     
ATOM   2416  O   LEU A 157      16.140   0.520  -7.227  0.00  0.00      A     
ATOM   2417  N   GLY A 158      18.142  -0.434  -6.896  0.00  0.00      A     
ATOM   2418  HN  GLY A 158      18.635  -1.261  -6.594  0.00  0.00      A     
ATOM   2419  CA  GLY A 158      18.920   0.728  -7.358  0.00  0.00      A     
ATOM   2420  HA1 GLY A 158      19.940   0.631  -6.995  0.00  0.00      A     
ATOM   2421  HA2 GLY A 158      18.499   1.639  -6.932  0.00  0.00      A     
ATOM   2422  C   GLY A 158      18.966   0.899  -8.883  0.00  0.00      A     
ATOM   2423  O   GLY A 158      18.888   2.012  -9.396  0.00  0.00      A     
ATOM   2424  N   ASP A 159      18.977  -0.204  -9.635  0.00  0.00      A     
ATOM   2425  HN  ASP A 159      19.085  -1.094  -9.164  0.00  0.00      A     
ATOM   2426  CA  ASP A 159      18.769  -0.189 -11.089  0.00  0.00      A     
ATOM   2427  HA  ASP A 159      19.541   0.437 -11.535  0.00  0.00      A     
ATOM   2428  CB  ASP A 159      18.940  -1.621 -11.621  0.00  0.00      A     
ATOM   2429  HB1 ASP A 159      18.015  -2.176 -11.460  0.00  0.00      A     
ATOM   2430  HB2 ASP A 159      19.728  -2.123 -11.060  0.00  0.00      A     
ATOM   2431  CG  ASP A 159      19.322  -1.662 -13.101  0.00  0.00      A     
ATOM   2432  OD1 ASP A 159      18.482  -1.347 -13.971  0.00  0.00      A     
ATOM   2433  OD2 ASP A 159      20.481  -2.006 -13.427  0.00  0.00      A     
ATOM   2434  C   ASP A 159      17.392   0.407 -11.472  0.00  0.00      A     
ATOM   2435  O   ASP A 159      17.258   1.118 -12.469  0.00  0.00      A     
ATOM   2436  N   CYS A 160      16.352   0.147 -10.674  0.00  0.00      A     
ATOM   2437  HN  CYS A 160      16.508  -0.467  -9.881  0.00  0.00      A     
ATOM   2438  CA  CYS A 160      15.035   0.776 -10.806  0.00  0.00      A     
ATOM   2439  HA  CYS A 160      14.695   0.693 -11.838  0.00  0.00      A     
ATOM   2440  CB  CYS A 160      14.008   0.065  -9.919  0.00  0.00      A     
ATOM   2441  HB1 CYS A 160      13.074   0.628  -9.930  0.00  0.00      A     
ATOM   2442  HB2 CYS A 160      14.370  -0.001  -8.892  0.00  0.00      A     
ATOM   2443  SG  CYS A 160      13.699  -1.589 -10.578  0.00  0.00      A     
ATOM   2444  HG1 CYS A 160      14.900  -2.076 -10.229  0.00  0.00      A     
ATOM   2445  C   CYS A 160      15.089   2.270 -10.486  0.00  0.00      A     
ATOM   2446  O   CYS A 160      14.566   3.052 -11.274  0.00  0.00      A     
ATOM   2447  N   LEU A 161      15.764   2.668  -9.398  0.00  0.00      A     
ATOM   2448  HN  LEU A 161      16.145   1.956  -8.783  0.00  0.00      A     
ATOM   2449  CA  LEU A 161      16.009   4.075  -9.056  0.00  0.00      A     
ATOM   2450  HA  LEU A 161      15.039   4.535  -8.870  0.00  0.00      A     
ATOM   2451  CB  LEU A 161      16.816   4.143  -7.738  0.00  0.00      A     
ATOM   2452  HB1 LEU A 161      17.786   3.673  -7.880  0.00  0.00      A     
ATOM   2453  HB2 LEU A 161      16.281   3.544  -6.999  0.00  0.00      A     
ATOM   2454  CG  LEU A 161      17.054   5.528  -7.099  0.00  0.00      A     
ATOM   2455  HG  LEU A 161      17.366   5.354  -6.069  0.00  0.00      A     
ATOM   2456  CD1 LEU A 161      18.163   6.332  -7.777  0.00  0.00      A     
ATOM   2457 HD11 LEU A 161      18.371   7.225  -7.189  0.00  0.00      A     
ATOM   2458 HD12 LEU A 161      17.875   6.640  -8.777  0.00  0.00      A     
ATOM   2459 HD13 LEU A 161      19.073   5.733  -7.828  0.00  0.00      A     
ATOM   2460  CD2 LEU A 161      15.794   6.388  -7.062  0.00  0.00      A     
ATOM   2461 HD21 LEU A 161      15.985   7.279  -6.465  0.00  0.00      A     
ATOM   2462 HD22 LEU A 161      14.984   5.821  -6.605  0.00  0.00      A     
ATOM   2463 HD23 LEU A 161      15.508   6.689  -8.068  0.00  0.00      A     
ATOM   2464  C   LEU A 161      16.645   4.847 -10.226  0.00  0.00      A     
ATOM   2465  O   LEU A 161      16.074   5.840 -10.672  0.00  0.00      A     
ATOM   2466  N   VAL A 162      17.757   4.381 -10.810  0.00  0.00      A     
ATOM   2467  HN  VAL A 162      18.207   3.563 -10.403  0.00  0.00      A     
ATOM   2468  CA  VAL A 162      18.381   5.078 -11.966  0.00  0.00      A     
ATOM   2469  HA  VAL A 162      18.495   6.122 -11.679  0.00  0.00      A     
ATOM   2470  CB  VAL A 162      19.803   4.599 -12.303  0.00  0.00      A     
ATOM   2471  HB  VAL A 162      20.212   5.297 -13.030  0.00  0.00      A     
ATOM   2472  CG1 VAL A 162      20.716   4.616 -11.074  0.00  0.00      A     
ATOM   2473 HG11 VAL A 162      20.429   3.838 -10.369  0.00  0.00      A     
ATOM   2474 HG12 VAL A 162      20.652   5.582 -10.577  0.00  0.00      A     
ATOM   2475 HG13 VAL A 162      21.748   4.448 -11.384  0.00  0.00      A     
ATOM   2476  CG2 VAL A 162      19.863   3.205 -12.915  0.00  0.00      A     
ATOM   2477 HG21 VAL A 162      19.476   2.482 -12.204  0.00  0.00      A     
ATOM   2478 HG22 VAL A 162      20.899   2.960 -13.147  0.00  0.00      A     
ATOM   2479 HG23 VAL A 162      19.285   3.161 -13.836  0.00  0.00      A     
ATOM   2480  C   VAL A 162      17.508   5.096 -13.232  0.00  0.00      A     
ATOM   2481  O   VAL A 162      17.524   6.091 -13.959  0.00  0.00      A     
ATOM   2482  N   LYS A 163      16.677   4.060 -13.456  0.00  0.00      A     
ATOM   2483  HN  LYS A 163      16.765   3.270 -12.824  0.00  0.00      A     
ATOM   2484  CA  LYS A 163      15.626   3.991 -14.507  0.00  0.00      A     
ATOM   2485  HA  LYS A 163      16.090   4.203 -15.470  0.00  0.00      A     
ATOM   2486  CB  LYS A 163      14.998   2.577 -14.544  0.00  0.00      A     
ATOM   2487  HB1 LYS A 163      13.912   2.659 -14.622  0.00  0.00      A     
ATOM   2488  HB2 LYS A 163      15.189   2.068 -13.603  0.00  0.00      A     
ATOM   2489  CG  LYS A 163      15.465   1.664 -15.688  0.00  0.00      A     
ATOM   2490  HG1 LYS A 163      14.949   0.713 -15.565  0.00  0.00      A     
ATOM   2491  HG2 LYS A 163      16.537   1.483 -15.598  0.00  0.00      A     
ATOM   2492  CD  LYS A 163      15.152   2.224 -17.088  0.00  0.00      A     
ATOM   2493  HD1 LYS A 163      16.030   2.755 -17.461  0.00  0.00      A     
ATOM   2494  HD2 LYS A 163      14.333   2.941 -17.017  0.00  0.00      A     
ATOM   2495  CE  LYS A 163      14.735   1.151 -18.107  0.00  0.00      A     
ATOM   2496  HE1 LYS A 163      14.559   1.636 -19.072  0.00  0.00      A     
ATOM   2497  HE2 LYS A 163      13.795   0.692 -17.786  0.00  0.00      A     
ATOM   2498  NZ  LYS A 163      15.744   0.085 -18.276  0.00  0.00      A     
ATOM   2499  HZ1 LYS A 163      16.682   0.453 -18.419  0.00  0.00      A     
ATOM   2500  HZ2 LYS A 163      15.498  -0.513 -19.066  0.00  0.00      A     
ATOM   2501  HZ3 LYS A 163      15.793  -0.523 -17.463  0.00  0.00      A     
ATOM   2502  C   LYS A 163      14.498   5.031 -14.382  0.00  0.00      A     
ATOM   2503  O   LYS A 163      13.779   5.240 -15.358  0.00  0.00      A     
ATOM   2504  N   ILE A 164      14.333   5.668 -13.218  0.00  0.00      A     
ATOM   2505  HN  ILE A 164      14.921   5.359 -12.454  0.00  0.00      A     
ATOM   2506  CA  ILE A 164      13.230   6.619 -12.926  0.00  0.00      A     
ATOM   2507  HA  ILE A 164      12.648   6.766 -13.836  0.00  0.00      A     
ATOM   2508  CB  ILE A 164      12.248   6.042 -11.873  0.00  0.00      A     
ATOM   2509  HB  ILE A 164      11.422   6.746 -11.784  0.00  0.00      A     
ATOM   2510  CG2 ILE A 164      11.687   4.705 -12.401  0.00  0.00      A     
ATOM   2511 HG21 ILE A 164      10.946   4.309 -11.713  0.00  0.00      A     
ATOM   2512 HG22 ILE A 164      12.478   3.962 -12.490  0.00  0.00      A     
ATOM   2513 HG23 ILE A 164      11.225   4.856 -13.376  0.00  0.00      A     
ATOM   2514  CG1 ILE A 164      12.871   5.881 -10.468  0.00  0.00      A     
ATOM   2515 HG11 ILE A 164      13.332   6.817 -10.166  0.00  0.00      A     
ATOM   2516 HG12 ILE A 164      13.648   5.133 -10.515  0.00  0.00      A     
ATOM   2517  CD  ILE A 164      11.912   5.487  -9.341  0.00  0.00      A     
ATOM   2518  HD1 ILE A 164      11.153   6.257  -9.228  0.00  0.00      A     
ATOM   2519  HD2 ILE A 164      12.469   5.412  -8.406  0.00  0.00      A     
ATOM   2520  HD3 ILE A 164      11.446   4.524  -9.542  0.00  0.00      A     
ATOM   2521  C   ILE A 164      13.731   8.020 -12.542  0.00  0.00      A     
ATOM   2522  O   ILE A 164      13.171   9.022 -12.984  0.00  0.00      A     
ATOM   2523  N   TYR A 165      14.857   8.098 -11.835  0.00  0.00      A     
ATOM   2524  HN  TYR A 165      15.231   7.222 -11.484  0.00  0.00      A     
ATOM   2525  CA  TYR A 165      15.610   9.310 -11.492  0.00  0.00      A     
ATOM   2526  HA  TYR A 165      14.994   9.966 -10.877  0.00  0.00      A     
ATOM   2527  CB  TYR A 165      16.805   8.822 -10.660  0.00  0.00      A     
ATOM   2528  HB1 TYR A 165      17.301   8.023 -11.211  0.00  0.00      A     
ATOM   2529  HB2 TYR A 165      16.418   8.381  -9.740  0.00  0.00      A     
ATOM   2530  CG  TYR A 165      17.877   9.818 -10.287  0.00  0.00      A     
ATOM   2531  CD1 TYR A 165      17.830  10.469  -9.041  0.00  0.00      A     
ATOM   2532  HD1 TYR A 165      16.975  10.342  -8.390  0.00  0.00      A     
ATOM   2533  CE1 TYR A 165      18.919  11.253  -8.617  0.00  0.00      A     
ATOM   2534  HE1 TYR A 165      18.891  11.760  -7.664  0.00  0.00      A     
ATOM   2535  CZ  TYR A 165      20.066  11.365  -9.424  0.00  0.00      A     
ATOM   2536  OH  TYR A 165      21.139  12.047  -8.963  0.00  0.00      A     
ATOM   2537  HH  TYR A 165      21.827  12.135  -9.653  0.00  0.00      A     
ATOM   2538  CE2 TYR A 165      20.092  10.749 -10.692  0.00  0.00      A     
ATOM   2539  HE2 TYR A 165      20.974  10.812 -11.310  0.00  0.00      A     
ATOM   2540  CD2 TYR A 165      18.999   9.975 -11.121  0.00  0.00      A     
ATOM   2541  HD2 TYR A 165      19.059   9.448 -12.063  0.00  0.00      A     
ATOM   2542  C   TYR A 165      16.051  10.110 -12.729  0.00  0.00      A     
ATOM   2543  O   TYR A 165      15.757  11.303 -12.836  0.00  0.00      A     
ATOM   2544  N   LYS A 166      16.669   9.438 -13.714  0.00  0.00      A     
ATOM   2545  HN  LYS A 166      16.840   8.449 -13.565  0.00  0.00      A     
ATOM   2546  CA  LYS A 166      17.164  10.046 -14.972  0.00  0.00      A     
ATOM   2547  HA  LYS A 166      17.792  10.901 -14.713  0.00  0.00      A     
ATOM   2548  CB  LYS A 166      18.041   9.038 -15.736  0.00  0.00      A     
ATOM   2549  HB1 LYS A 166      18.260   9.438 -16.728  0.00  0.00      A     
ATOM   2550  HB2 LYS A 166      17.511   8.092 -15.856  0.00  0.00      A     
ATOM   2551  CG  LYS A 166      19.377   8.816 -15.010  0.00  0.00      A     
ATOM   2552  HG1 LYS A 166      19.209   8.294 -14.067  0.00  0.00      A     
ATOM   2553  HG2 LYS A 166      19.820   9.788 -14.790  0.00  0.00      A     
ATOM   2554  CD  LYS A 166      20.384   8.026 -15.851  0.00  0.00      A     
ATOM   2555  HD1 LYS A 166      21.355   8.129 -15.370  0.00  0.00      A     
ATOM   2556  HD2 LYS A 166      20.446   8.456 -16.852  0.00  0.00      A     
ATOM   2557  CE  LYS A 166      20.041   6.537 -15.937  0.00  0.00      A     
ATOM   2558  HE1 LYS A 166      19.037   6.410 -16.353  0.00  0.00      A     
ATOM   2559  HE2 LYS A 166      20.035   6.134 -14.920  0.00  0.00      A     
ATOM   2560  NZ  LYS A 166      21.042   5.812 -16.754  0.00  0.00      A     
ATOM   2561  HZ1 LYS A 166      20.975   4.805 -16.607  0.00  0.00      A     
ATOM   2562  HZ2 LYS A 166      21.992   6.085 -16.515  0.00  0.00      A     
ATOM   2563  HZ3 LYS A 166      20.919   5.963 -17.752  0.00  0.00      A     
ATOM   2564  C   LYS A 166      16.093  10.658 -15.890  0.00  0.00      A     
ATOM   2565  O   LYS A 166      16.454  11.341 -16.844  0.00  0.00      A     
ATOM   2566  N   SER A 167      14.803  10.478 -15.582  0.00  0.00      A     
ATOM   2567  HN  SER A 167      14.601   9.907 -14.777  0.00  0.00      A     
ATOM   2568  CA  SER A 167      13.671  11.124 -16.287  0.00  0.00      A     
ATOM   2569  HA  SER A 167      13.631  10.748 -17.310  0.00  0.00      A     
ATOM   2570  CB  SER A 167      12.327  10.825 -15.616  0.00  0.00      A     
ATOM   2571  HB1 SER A 167      11.519  11.176 -16.260  0.00  0.00      A     
ATOM   2572  HB2 SER A 167      12.267  11.347 -14.661  0.00  0.00      A     
ATOM   2573  OG  SER A 167      12.176   9.444 -15.388  0.00  0.00      A     
ATOM   2574  HG1 SER A 167      12.477   9.272 -14.471  0.00  0.00      A     
ATOM   2575  C   SER A 167      13.781  12.648 -16.369  0.00  0.00      A     
ATOM   2576  O   SER A 167      13.373  13.224 -17.366  0.00  0.00      A     
ATOM   2577  N   ASP A 168      14.337  13.274 -15.324  0.00  0.00      A     
ATOM   2578  HN  ASP A 168      14.639  12.679 -14.564  0.00  0.00      A     
ATOM   2579  CA  ASP A 168      14.872  14.646 -15.332  0.00  0.00      A     
ATOM   2580  HA  ASP A 168      15.590  14.741 -16.147  0.00  0.00      A     
ATOM   2581  CB  ASP A 168      13.734  15.667 -15.557  0.00  0.00      A     
ATOM   2582  HB1 ASP A 168      12.947  15.519 -14.814  0.00  0.00      A     
ATOM   2583  HB2 ASP A 168      13.293  15.537 -16.544  0.00  0.00      A     
ATOM   2584  CG  ASP A 168      14.260  17.094 -15.475  0.00  0.00      A     
ATOM   2585  OD1 ASP A 168      13.850  17.852 -14.569  0.00  0.00      A     
ATOM   2586  OD2 ASP A 168      15.134  17.461 -16.289  0.00  0.00      A     
ATOM   2587  C   ASP A 168      15.605  14.979 -14.011  0.00  0.00      A     
ATOM   2588  O   ASP A 168      16.817  15.188 -13.984  0.00  0.00      A     
ATOM   2589  N   GLY A 169      14.833  14.999 -12.927  0.00  0.00      A     
ATOM   2590  HN  GLY A 169      13.872  14.729 -13.073  0.00  0.00      A     
ATOM   2591  CA  GLY A 169      15.122  15.541 -11.593  0.00  0.00      A     
ATOM   2592  HA1 GLY A 169      15.284  16.618 -11.657  0.00  0.00      A     
ATOM   2593  HA2 GLY A 169      16.013  15.076 -11.177  0.00  0.00      A     
ATOM   2594  C   GLY A 169      13.929  15.268 -10.663  0.00  0.00      A     
ATOM   2595  O   GLY A 169      13.142  14.363 -10.943  0.00  0.00      A     
ATOM   2596  N   ILE A 170      13.722  16.028  -9.585  0.00  0.00      A     
ATOM   2597  HN  ILE A 170      14.412  16.738  -9.360  0.00  0.00      A     
ATOM   2598  CA  ILE A 170      12.600  15.784  -8.643  0.00  0.00      A     
ATOM   2599  HA  ILE A 170      12.731  14.768  -8.269  0.00  0.00      A     
ATOM   2600  CB  ILE A 170      12.621  16.712  -7.413  0.00  0.00      A     
ATOM   2601  HB  ILE A 170      11.654  16.630  -6.915  0.00  0.00      A     
ATOM   2602  CG2 ILE A 170      13.660  16.180  -6.421  0.00  0.00      A     
ATOM   2603 HG21 ILE A 170      14.646  16.173  -6.880  0.00  0.00      A     
ATOM   2604 HG22 ILE A 170      13.408  15.158  -6.140  0.00  0.00      A     
ATOM   2605 HG23 ILE A 170      13.671  16.785  -5.517  0.00  0.00      A     
ATOM   2606  CG1 ILE A 170      12.807  18.190  -7.807  0.00  0.00      A     
ATOM   2607 HG11 ILE A 170      12.056  18.443  -8.550  0.00  0.00      A     
ATOM   2608 HG12 ILE A 170      13.785  18.345  -8.254  0.00  0.00      A     
ATOM   2609  CD  ILE A 170      12.662  19.166  -6.639  0.00  0.00      A     
ATOM   2610  HD1 ILE A 170      13.503  19.049  -5.959  0.00  0.00      A     
ATOM   2611  HD2 ILE A 170      11.725  18.985  -6.111  0.00  0.00      A     
ATOM   2612  HD3 ILE A 170      12.665  20.186  -7.022  0.00  0.00      A     
ATOM   2613  C   ILE A 170      11.186  15.785  -9.244  0.00  0.00      A     
ATOM   2614  O   ILE A 170      10.373  14.992  -8.790  0.00  0.00      A     
ATOM   2615  N   LYS A 171      10.860  16.573 -10.280  0.00  0.00      A     
ATOM   2616  HN  LYS A 171      11.603  17.136 -10.687  0.00  0.00      A     
ATOM   2617  CA  LYS A 171       9.577  16.445 -11.027  0.00  0.00      A     
ATOM   2618  HA  LYS A 171       8.761  16.355 -10.307  0.00  0.00      A     
ATOM   2619  CB  LYS A 171       9.325  17.705 -11.879  0.00  0.00      A     
ATOM   2620  HB1 LYS A 171      10.010  17.716 -12.726  0.00  0.00      A     
ATOM   2621  HB2 LYS A 171       9.521  18.581 -11.260  0.00  0.00      A     
ATOM   2622  CG  LYS A 171       7.884  17.812 -12.411  0.00  0.00      A     
ATOM   2623  HG1 LYS A 171       7.187  17.744 -11.575  0.00  0.00      A     
ATOM   2624  HG2 LYS A 171       7.683  16.999 -13.109  0.00  0.00      A     
ATOM   2625  CD  LYS A 171       7.670  19.147 -13.138  0.00  0.00      A     
ATOM   2626  HD1 LYS A 171       8.340  19.204 -13.998  0.00  0.00      A     
ATOM   2627  HD2 LYS A 171       7.910  19.963 -12.454  0.00  0.00      A     
ATOM   2628  CE  LYS A 171       6.218  19.291 -13.609  0.00  0.00      A     
ATOM   2629  HE1 LYS A 171       5.558  19.129 -12.751  0.00  0.00      A     
ATOM   2630  HE2 LYS A 171       6.003  18.520 -14.356  0.00  0.00      A     
ATOM   2631  NZ  LYS A 171       5.991  20.646 -14.169  0.00  0.00      A     
ATOM   2632  HZ1 LYS A 171       5.017  20.862 -14.363  0.00  0.00      A     
ATOM   2633  HZ2 LYS A 171       6.524  20.814 -15.022  0.00  0.00      A     
ATOM   2634  HZ3 LYS A 171       6.278  21.353 -13.495  0.00  0.00      A     
ATOM   2635  C   LYS A 171       9.499  15.163 -11.871  0.00  0.00      A     
ATOM   2636  O   LYS A 171       8.413  14.702 -12.186  0.00  0.00      A     
ATOM   2637  N   GLY A 172      10.645  14.547 -12.164  0.00  0.00      A     
ATOM   2638  HN  GLY A 172      11.489  15.006 -11.847  0.00  0.00      A     
ATOM   2639  CA  GLY A 172      10.775  13.214 -12.767  0.00  0.00      A     
ATOM   2640  HA1 GLY A 172      11.727  13.171 -13.294  0.00  0.00      A     
ATOM   2641  HA2 GLY A 172       9.978  13.066 -13.495  0.00  0.00      A     
ATOM   2642  C   GLY A 172      10.752  12.047 -11.762  0.00  0.00      A     
ATOM   2643  O   GLY A 172      10.112  11.034 -12.042  0.00  0.00      A     
ATOM   2644  N   LEU A 173      11.385  12.179 -10.591  0.00  0.00      A     
ATOM   2645  HN  LEU A 173      11.962  13.004 -10.466  0.00  0.00      A     
ATOM   2646  CA  LEU A 173      11.383  11.160  -9.524  0.00  0.00      A     
ATOM   2647  HA  LEU A 173      11.441  10.179  -9.996  0.00  0.00      A     
ATOM   2648  CB  LEU A 173      12.636  11.369  -8.652  0.00  0.00      A     
ATOM   2649  HB1 LEU A 173      12.549  12.320  -8.125  0.00  0.00      A     
ATOM   2650  HB2 LEU A 173      13.504  11.432  -9.306  0.00  0.00      A     
ATOM   2651  CG  LEU A 173      12.895  10.251  -7.623  0.00  0.00      A     
ATOM   2652  HG  LEU A 173      12.031  10.141  -6.967  0.00  0.00      A     
ATOM   2653  CD1 LEU A 173      13.180   8.916  -8.309  0.00  0.00      A     
ATOM   2654 HD11 LEU A 173      13.503   8.180  -7.578  0.00  0.00      A     
ATOM   2655 HD12 LEU A 173      13.970   9.040  -9.045  0.00  0.00      A     
ATOM   2656 HD13 LEU A 173      12.275   8.548  -8.789  0.00  0.00      A     
ATOM   2657  CD2 LEU A 173      14.106  10.607  -6.769  0.00  0.00      A     
ATOM   2658 HD21 LEU A 173      14.980  10.750  -7.401  0.00  0.00      A     
ATOM   2659 HD22 LEU A 173      14.304   9.816  -6.047  0.00  0.00      A     
ATOM   2660 HD23 LEU A 173      13.910  11.531  -6.227  0.00  0.00      A     
ATOM   2661  C   LEU A 173      10.099  11.173  -8.671  0.00  0.00      A     
ATOM   2662  O   LEU A 173       9.469  10.137  -8.492  0.00  0.00      A     
ATOM   2663  N   TYR A 174       9.657  12.349  -8.221  0.00  0.00      A     
ATOM   2664  HN  TYR A 174      10.222  13.169  -8.411  0.00  0.00      A     
ATOM   2665  CA  TYR A 174       8.338  12.591  -7.616  0.00  0.00      A     
ATOM   2666  HA  TYR A 174       8.026  11.692  -7.090  0.00  0.00      A     
ATOM   2667  CB  TYR A 174       8.429  13.731  -6.577  0.00  0.00      A     
ATOM   2668  HB1 TYR A 174       7.446  13.894  -6.158  0.00  0.00      A     
ATOM   2669  HB2 TYR A 174       8.683  14.658  -7.084  0.00  0.00      A     
ATOM   2670  CG  TYR A 174       9.343  13.541  -5.378  0.00  0.00      A     
ATOM   2671  CD1 TYR A 174      10.141  14.618  -4.946  0.00  0.00      A     
ATOM   2672  HD1 TYR A 174      10.138  15.546  -5.501  0.00  0.00      A     
ATOM   2673  CE1 TYR A 174      10.907  14.503  -3.770  0.00  0.00      A     
ATOM   2674  HE1 TYR A 174      11.515  15.326  -3.423  0.00  0.00      A     
ATOM   2675  CZ  TYR A 174      10.877  13.312  -3.019  0.00  0.00      A     
ATOM   2676  OH  TYR A 174      11.672  13.210  -1.925  0.00  0.00      A     
ATOM   2677  HH  TYR A 174      11.584  12.357  -1.463  0.00  0.00      A     
ATOM   2678  CE2 TYR A 174      10.077  12.231  -3.443  0.00  0.00      A     
ATOM   2679  HE2 TYR A 174      10.055  11.323  -2.858  0.00  0.00      A     
ATOM   2680  CD2 TYR A 174       9.305  12.352  -4.619  0.00  0.00      A     
ATOM   2681  HD2 TYR A 174       8.663  11.541  -4.929  0.00  0.00      A     
ATOM   2682  C   TYR A 174       7.237  12.869  -8.670  0.00  0.00      A     
ATOM   2683  O   TYR A 174       6.228  13.496  -8.359  0.00  0.00      A     
ATOM   2684  N   GLN A 175       7.400  12.421  -9.922  0.00  0.00      A     
ATOM   2685  HN  GLN A 175       8.248  11.915 -10.128  0.00  0.00      A     
ATOM   2686  CA  GLN A 175       6.402  12.561 -11.002  0.00  0.00      A     
ATOM   2687  HA  GLN A 175       6.279  13.624 -11.223  0.00  0.00      A     
ATOM   2688  CB  GLN A 175       6.934  11.870 -12.268  0.00  0.00      A     
ATOM   2689  HB1 GLN A 175       6.991  10.795 -12.084  0.00  0.00      A     
ATOM   2690  HB2 GLN A 175       7.939  12.222 -12.471  0.00  0.00      A     
ATOM   2691  CG  GLN A 175       6.071  12.111 -13.517  0.00  0.00      A     
ATOM   2692  HG1 GLN A 175       5.040  12.275 -13.223  0.00  0.00      A     
ATOM   2693  HG2 GLN A 175       6.117  11.222 -14.146  0.00  0.00      A     
ATOM   2694  CD  GLN A 175       6.492  13.303 -14.364  0.00  0.00      A     
ATOM   2695  OE1 GLN A 175       5.815  14.312 -14.447  0.00  0.00      A     
ATOM   2696  NE2 GLN A 175       7.567  13.206 -15.104  0.00  0.00      A     
ATOM   2697 HE21 GLN A 175       7.798  14.020 -15.640  0.00  0.00      A     
ATOM   2698 HE22 GLN A 175       8.136  12.370 -15.062  0.00  0.00      A     
ATOM   2699  C   GLN A 175       5.023  11.998 -10.598  0.00  0.00      A     
ATOM   2700  O   GLN A 175       4.847  10.781 -10.515  0.00  0.00      A     
ATOM   2701  N   GLY A 176       4.063  12.879 -10.305  0.00  0.00      A     
ATOM   2702  HN  GLY A 176       4.282  13.863 -10.448  0.00  0.00      A     
ATOM   2703  CA  GLY A 176       2.720  12.567  -9.780  0.00  0.00      A     
ATOM   2704  HA1 GLY A 176       2.496  11.512  -9.942  0.00  0.00      A     
ATOM   2705  HA2 GLY A 176       1.986  13.149 -10.337  0.00  0.00      A     
ATOM   2706  C   GLY A 176       2.504  12.864  -8.283  0.00  0.00      A     
ATOM   2707  O   GLY A 176       1.365  12.877  -7.817  0.00  0.00      A     
ATOM   2708  N   PHE A 177       3.556  13.112  -7.497  0.00  0.00      A     
ATOM   2709  HN  PHE A 177       4.473  13.130  -7.934  0.00  0.00      A     
ATOM   2710  CA  PHE A 177       3.491  13.307  -6.034  0.00  0.00      A     
ATOM   2711  HA  PHE A 177       3.138  12.384  -5.579  0.00  0.00      A     
ATOM   2712  CB  PHE A 177       4.913  13.559  -5.526  0.00  0.00      A     
ATOM   2713  HB1 PHE A 177       5.281  14.477  -5.986  0.00  0.00      A     
ATOM   2714  HB2 PHE A 177       5.534  12.732  -5.874  0.00  0.00      A     
ATOM   2715  CG  PHE A 177       5.096  13.681  -4.024  0.00  0.00      A     
ATOM   2716  CD1 PHE A 177       4.784  14.882  -3.356  0.00  0.00      A     
ATOM   2717  HD1 PHE A 177       4.376  15.720  -3.903  0.00  0.00      A     
ATOM   2718  CE1 PHE A 177       5.012  15.007  -1.974  0.00  0.00      A     
ATOM   2719  HE1 PHE A 177       4.772  15.931  -1.468  0.00  0.00      A     
ATOM   2720  CZ  PHE A 177       5.576  13.939  -1.256  0.00  0.00      A     
ATOM   2721  HZ  PHE A 177       5.771  14.038  -0.197  0.00  0.00      A     
ATOM   2722  CE2 PHE A 177       5.907  12.748  -1.923  0.00  0.00      A     
ATOM   2723  HE2 PHE A 177       6.368  11.939  -1.379  0.00  0.00      A     
ATOM   2724  CD2 PHE A 177       5.661  12.614  -3.300  0.00  0.00      A     
ATOM   2725  HD2 PHE A 177       5.931  11.699  -3.806  0.00  0.00      A     
ATOM   2726  C   PHE A 177       2.549  14.442  -5.592  0.00  0.00      A     
ATOM   2727  O   PHE A 177       1.800  14.287  -4.627  0.00  0.00      A     
ATOM   2728  N   ASN A 178       2.522  15.543  -6.350  0.00  0.00      A     
ATOM   2729  HN  ASN A 178       3.121  15.554  -7.164  0.00  0.00      A     
ATOM   2730  CA  ASN A 178       1.600  16.680  -6.193  0.00  0.00      A     
ATOM   2731  HA  ASN A 178       1.683  17.031  -5.163  0.00  0.00      A     
ATOM   2732  CB  ASN A 178       2.078  17.827  -7.105  0.00  0.00      A     
ATOM   2733  HB1 ASN A 178       3.122  18.057  -6.903  0.00  0.00      A     
ATOM   2734  HB2 ASN A 178       1.493  18.714  -6.864  0.00  0.00      A     
ATOM   2735  CG  ASN A 178       1.932  17.559  -8.591  0.00  0.00      A     
ATOM   2736  OD1 ASN A 178       2.019  16.441  -9.072  0.00  0.00      A     
ATOM   2737  ND2 ASN A 178       1.728  18.582  -9.370  0.00  0.00      A     
ATOM   2738 HD21 ASN A 178       1.527  18.408 -10.345  0.00  0.00      A     
ATOM   2739 HD22 ASN A 178       1.612  19.499  -8.953  0.00  0.00      A     
ATOM   2740  C   ASN A 178       0.095  16.349  -6.376  0.00  0.00      A     
ATOM   2741  O   ASN A 178      -0.750  17.213  -6.172  0.00  0.00      A     
ATOM   2742  N   VAL A 179      -0.249  15.091  -6.679  0.00  0.00      A     
ATOM   2743  HN  VAL A 179       0.494  14.472  -6.975  0.00  0.00      A     
ATOM   2744  CA  VAL A 179      -1.613  14.535  -6.526  0.00  0.00      A     
ATOM   2745  HA  VAL A 179      -2.213  15.260  -5.976  0.00  0.00      A     
ATOM   2746  CB  VAL A 179      -2.331  14.325  -7.865  0.00  0.00      A     
ATOM   2747  HB  VAL A 179      -3.269  13.815  -7.667  0.00  0.00      A     
ATOM   2748  CG1 VAL A 179      -2.659  15.676  -8.498  0.00  0.00      A     
ATOM   2749 HG11 VAL A 179      -1.746  16.247  -8.638  0.00  0.00      A     
ATOM   2750 HG12 VAL A 179      -3.314  16.238  -7.835  0.00  0.00      A     
ATOM   2751 HG13 VAL A 179      -3.154  15.540  -9.457  0.00  0.00      A     
ATOM   2752  CG2 VAL A 179      -1.538  13.481  -8.863  0.00  0.00      A     
ATOM   2753 HG21 VAL A 179      -1.288  12.520  -8.417  0.00  0.00      A     
ATOM   2754 HG22 VAL A 179      -0.627  14.001  -9.160  0.00  0.00      A     
ATOM   2755 HG23 VAL A 179      -2.143  13.308  -9.749  0.00  0.00      A     
ATOM   2756  C   VAL A 179      -1.690  13.267  -5.675  0.00  0.00      A     
ATOM   2757  O   VAL A 179      -2.748  13.005  -5.106  0.00  0.00      A     
ATOM   2758  N   SER A 180      -0.578  12.561  -5.424  0.00  0.00      A     
ATOM   2759  HN  SER A 180       0.264  12.798  -5.929  0.00  0.00      A     
ATOM   2760  CA  SER A 180      -0.506  11.580  -4.312  0.00  0.00      A     
ATOM   2761  HA  SER A 180      -1.226  10.783  -4.494  0.00  0.00      A     
ATOM   2762  CB  SER A 180       0.870  10.931  -4.160  0.00  0.00      A     
ATOM   2763  HB1 SER A 180       0.987  10.581  -3.133  0.00  0.00      A     
ATOM   2764  HB2 SER A 180       1.653  11.657  -4.360  0.00  0.00      A     
ATOM   2765  OG  SER A 180       0.997   9.808  -5.002  0.00  0.00      A     
ATOM   2766  HG1 SER A 180       0.773  10.059  -5.927  0.00  0.00      A     
ATOM   2767  C   SER A 180      -0.876  12.198  -2.964  0.00  0.00      A     
ATOM   2768  O   SER A 180      -1.543  11.550  -2.171  0.00  0.00      A     
ATOM   2769  N   VAL A 181      -0.555  13.475  -2.727  0.00  0.00      A     
ATOM   2770  HN  VAL A 181       0.054  13.933  -3.399  0.00  0.00      A     
ATOM   2771  CA  VAL A 181      -1.058  14.270  -1.575  0.00  0.00      A     
ATOM   2772  HA  VAL A 181      -0.707  13.789  -0.664  0.00  0.00      A     
ATOM   2773  CB  VAL A 181      -0.487  15.700  -1.565  0.00  0.00      A     
ATOM   2774  HB  VAL A 181      -0.989  16.274  -0.787  0.00  0.00      A     
ATOM   2775  CG1 VAL A 181       1.009  15.678  -1.233  0.00  0.00      A     
ATOM   2776 HG11 VAL A 181       1.163  15.202  -0.265  0.00  0.00      A     
ATOM   2777 HG12 VAL A 181       1.383  16.701  -1.185  0.00  0.00      A     
ATOM   2778 HG13 VAL A 181       1.563  15.133  -1.997  0.00  0.00      A     
ATOM   2779  CG2 VAL A 181      -0.672  16.415  -2.906  0.00  0.00      A     
ATOM   2780 HG21 VAL A 181      -0.294  17.435  -2.833  0.00  0.00      A     
ATOM   2781 HG22 VAL A 181      -1.727  16.463  -3.170  0.00  0.00      A     
ATOM   2782 HG23 VAL A 181      -0.123  15.904  -3.692  0.00  0.00      A     
ATOM   2783  C   VAL A 181      -2.590  14.325  -1.424  0.00  0.00      A     
ATOM   2784  O   VAL A 181      -3.080  14.480  -0.306  0.00  0.00      A     
ATOM   2785  N   GLN A 182      -3.356  14.113  -2.502  0.00  0.00      A     
ATOM   2786  HN  GLN A 182      -2.884  13.985  -3.387  0.00  0.00      A     
ATOM   2787  CA  GLN A 182      -4.808  13.838  -2.468  0.00  0.00      A     
ATOM   2788  HA  GLN A 182      -5.280  14.398  -1.662  0.00  0.00      A     
ATOM   2789  CB  GLN A 182      -5.460  14.235  -3.811  0.00  0.00      A     
ATOM   2790  HB1 GLN A 182      -6.539  14.101  -3.719  0.00  0.00      A     
ATOM   2791  HB2 GLN A 182      -5.118  13.538  -4.574  0.00  0.00      A     
ATOM   2792  CG  GLN A 182      -5.199  15.669  -4.308  0.00  0.00      A     
ATOM   2793  HG1 GLN A 182      -4.160  15.950  -4.145  0.00  0.00      A     
ATOM   2794  HG2 GLN A 182      -5.833  16.349  -3.743  0.00  0.00      A     
ATOM   2795  CD  GLN A 182      -5.489  15.860  -5.796  0.00  0.00      A     
ATOM   2796  OE1 GLN A 182      -5.732  14.934  -6.559  0.00  0.00      A     
ATOM   2797  NE2 GLN A 182      -5.455  17.070  -6.289  0.00  0.00      A     
ATOM   2798 HE21 GLN A 182      -5.569  17.182  -7.287  0.00  0.00      A     
ATOM   2799 HE22 GLN A 182      -5.233  17.868  -5.700  0.00  0.00      A     
ATOM   2800  C   GLN A 182      -5.094  12.339  -2.244  0.00  0.00      A     
ATOM   2801  O   GLN A 182      -5.878  11.946  -1.381  0.00  0.00      A     
ATOM   2802  N   GLY A 183      -4.431  11.473  -3.014  0.00  0.00      A     
ATOM   2803  HN  GLY A 183      -3.776  11.851  -3.692  0.00  0.00      A     
ATOM   2804  CA  GLY A 183      -4.683  10.028  -3.021  0.00  0.00      A     
ATOM   2805  HA1 GLY A 183      -4.190   9.606  -3.886  0.00  0.00      A     
ATOM   2806  HA2 GLY A 183      -5.753   9.863  -3.132  0.00  0.00      A     
ATOM   2807  C   GLY A 183      -4.234   9.247  -1.780  0.00  0.00      A     
ATOM   2808  O   GLY A 183      -4.690   8.125  -1.570  0.00  0.00      A     
ATOM   2809  N   ILE A 184      -3.380   9.823  -0.930  0.00  0.00      A     
ATOM   2810  HN  ILE A 184      -2.912  10.667  -1.244  0.00  0.00      A     
ATOM   2811  CA  ILE A 184      -3.073   9.300   0.415  0.00  0.00      A     
ATOM   2812  HA  ILE A 184      -3.048   8.210   0.363  0.00  0.00      A     
ATOM   2813  CB  ILE A 184      -1.688   9.761   0.914  0.00  0.00      A     
ATOM   2814  HB  ILE A 184      -1.556   9.335   1.905  0.00  0.00      A     
ATOM   2815  CG2 ILE A 184      -0.583   9.140   0.040  0.00  0.00      A     
ATOM   2816 HG21 ILE A 184      -0.587   9.573  -0.958  0.00  0.00      A     
ATOM   2817 HG22 ILE A 184      -0.742   8.065  -0.046  0.00  0.00      A     
ATOM   2818 HG23 ILE A 184       0.393   9.297   0.498  0.00  0.00      A     
ATOM   2819  CG1 ILE A 184      -1.607  11.295   1.096  0.00  0.00      A     
ATOM   2820 HG11 ILE A 184      -2.214  11.572   1.957  0.00  0.00      A     
ATOM   2821 HG12 ILE A 184      -2.023  11.808   0.234  0.00  0.00      A     
ATOM   2822  CD  ILE A 184      -0.195  11.828   1.338  0.00  0.00      A     
ATOM   2823  HD1 ILE A 184       0.405  11.738   0.432  0.00  0.00      A     
ATOM   2824  HD2 ILE A 184       0.270  11.265   2.145  0.00  0.00      A     
ATOM   2825  HD3 ILE A 184      -0.260  12.879   1.616  0.00  0.00      A     
ATOM   2826  C   ILE A 184      -4.136   9.645   1.465  0.00  0.00      A     
ATOM   2827  O   ILE A 184      -4.323   8.862   2.394  0.00  0.00      A     
ATOM   2828  N   ILE A 185      -4.856  10.772   1.339  0.00  0.00      A     
ATOM   2829  HN  ILE A 185      -4.704  11.368   0.536  0.00  0.00      A     
ATOM   2830  CA  ILE A 185      -5.965  11.080   2.267  0.00  0.00      A     
ATOM   2831  HA  ILE A 185      -5.668  10.755   3.258  0.00  0.00      A     
ATOM   2832  CB  ILE A 185      -6.285  12.584   2.435  0.00  0.00      A     
ATOM   2833  HB  ILE A 185      -7.033  12.641   3.229  0.00  0.00      A     
ATOM   2834  CG2 ILE A 185      -5.027  13.301   2.944  0.00  0.00      A     
ATOM   2835 HG21 ILE A 185      -4.248  13.297   2.181  0.00  0.00      A     
ATOM   2836 HG22 ILE A 185      -4.671  12.794   3.837  0.00  0.00      A     
ATOM   2837 HG23 ILE A 185      -5.261  14.336   3.192  0.00  0.00      A     
ATOM   2838  CG1 ILE A 185      -6.860  13.322   1.210  0.00  0.00      A     
ATOM   2839 HG11 ILE A 185      -7.558  12.683   0.676  0.00  0.00      A     
ATOM   2840 HG12 ILE A 185      -6.053  13.600   0.534  0.00  0.00      A     
ATOM   2841  CD  ILE A 185      -7.638  14.583   1.599  0.00  0.00      A     
ATOM   2842  HD1 ILE A 185      -6.970  15.333   2.019  0.00  0.00      A     
ATOM   2843  HD2 ILE A 185      -8.412  14.338   2.328  0.00  0.00      A     
ATOM   2844  HD3 ILE A 185      -8.116  14.984   0.707  0.00  0.00      A     
ATOM   2845  C   ILE A 185      -7.212  10.257   1.954  0.00  0.00      A     
ATOM   2846  O   ILE A 185      -7.774   9.653   2.866  0.00  0.00      A     
ATOM   2847  N   ILE A 186      -7.586  10.140   0.673  0.00  0.00      A     
ATOM   2848  HN  ILE A 186      -7.065  10.667  -0.019  0.00  0.00      A     
ATOM   2849  CA  ILE A 186      -8.860   9.520   0.264  0.00  0.00      A     
ATOM   2850  HA  ILE A 186      -9.643  10.100   0.743  0.00  0.00      A     
ATOM   2851  CB  ILE A 186      -9.108   9.670  -1.247  0.00  0.00      A     
ATOM   2852  HB  ILE A 186      -8.861  10.697  -1.524  0.00  0.00      A     
ATOM   2853  CG2 ILE A 186      -8.215   8.725  -2.061  0.00  0.00      A     
ATOM   2854 HG21 ILE A 186      -8.556   7.697  -1.956  0.00  0.00      A     
ATOM   2855 HG22 ILE A 186      -7.186   8.797  -1.720  0.00  0.00      A     
ATOM   2856 HG23 ILE A 186      -8.257   9.004  -3.109  0.00  0.00      A     
ATOM   2857  CG1 ILE A 186     -10.607   9.449  -1.549  0.00  0.00      A     
ATOM   2858 HG11 ILE A 186     -11.197  10.104  -0.906  0.00  0.00      A     
ATOM   2859 HG12 ILE A 186     -10.886   8.417  -1.335  0.00  0.00      A     
ATOM   2860  CD  ILE A 186     -10.992   9.748  -2.995  0.00  0.00      A     
ATOM   2861  HD1 ILE A 186     -10.666  10.751  -3.266  0.00  0.00      A     
ATOM   2862  HD2 ILE A 186     -12.073   9.686  -3.093  0.00  0.00      A     
ATOM   2863  HD3 ILE A 186     -10.544   9.010  -3.658  0.00  0.00      A     
ATOM   2864  C   ILE A 186      -9.048   8.071   0.740  0.00  0.00      A     
ATOM   2865  O   ILE A 186     -10.173   7.676   1.023  0.00  0.00      A     
ATOM   2866  N   TYR A 187      -7.974   7.294   0.919  0.00  0.00      A     
ATOM   2867  HN  TYR A 187      -7.076   7.660   0.643  0.00  0.00      A     
ATOM   2868  CA  TYR A 187      -8.063   5.921   1.440  0.00  0.00      A     
ATOM   2869  HA  TYR A 187      -8.780   5.378   0.827  0.00  0.00      A     
ATOM   2870  CB  TYR A 187      -6.699   5.228   1.300  0.00  0.00      A     
ATOM   2871  HB1 TYR A 187      -5.963   5.743   1.918  0.00  0.00      A     
ATOM   2872  HB2 TYR A 187      -6.371   5.310   0.262  0.00  0.00      A     
ATOM   2873  CG  TYR A 187      -6.735   3.755   1.663  0.00  0.00      A     
ATOM   2874  CD1 TYR A 187      -7.521   2.872   0.896  0.00  0.00      A     
ATOM   2875  HD1 TYR A 187      -8.064   3.242   0.040  0.00  0.00      A     
ATOM   2876  CE1 TYR A 187      -7.606   1.513   1.248  0.00  0.00      A     
ATOM   2877  HE1 TYR A 187      -8.211   0.825   0.681  0.00  0.00      A     
ATOM   2878  CZ  TYR A 187      -6.893   1.027   2.358  0.00  0.00      A     
ATOM   2879  OH  TYR A 187      -6.974  -0.293   2.656  0.00  0.00      A     
ATOM   2880  HH  TYR A 187      -6.453  -0.509   3.460  0.00  0.00      A     
ATOM   2881  CE2 TYR A 187      -6.084   1.902   3.115  0.00  0.00      A     
ATOM   2882  HE2 TYR A 187      -5.520   1.514   3.950  0.00  0.00      A     
ATOM   2883  CD2 TYR A 187      -6.004   3.266   2.765  0.00  0.00      A     
ATOM   2884  HD2 TYR A 187      -5.373   3.931   3.336  0.00  0.00      A     
ATOM   2885  C   TYR A 187      -8.624   5.846   2.871  0.00  0.00      A     
ATOM   2886  O   TYR A 187      -9.743   5.371   3.070  0.00  0.00      A     
ATOM   2887  N   ARG A 188      -7.907   6.383   3.872  0.00  0.00      A     
ATOM   2888  HN  ARG A 188      -7.033   6.828   3.628  0.00  0.00      A     
ATOM   2889  CA  ARG A 188      -8.403   6.477   5.267  0.00  0.00      A     
ATOM   2890  HA  ARG A 188      -8.835   5.516   5.545  0.00  0.00      A     
ATOM   2891  CB  ARG A 188      -7.248   6.761   6.251  0.00  0.00      A     
ATOM   2892  HB1 ARG A 188      -7.582   7.499   6.982  0.00  0.00      A     
ATOM   2893  HB2 ARG A 188      -6.418   7.201   5.703  0.00  0.00      A     
ATOM   2894  CG  ARG A 188      -6.739   5.532   7.041  0.00  0.00      A     
ATOM   2895  HG1 ARG A 188      -7.587   5.008   7.483  0.00  0.00      A     
ATOM   2896  HG2 ARG A 188      -6.108   5.886   7.855  0.00  0.00      A     
ATOM   2897  CD  ARG A 188      -5.922   4.546   6.193  0.00  0.00      A     
ATOM   2898  HD1 ARG A 188      -5.108   5.086   5.707  0.00  0.00      A     
ATOM   2899  HD2 ARG A 188      -6.575   4.151   5.412  0.00  0.00      A     
ATOM   2900  NE  ARG A 188      -5.380   3.410   6.977  0.00  0.00      A     
ATOM   2901  HE  ARG A 188      -5.955   2.593   7.085  0.00  0.00      A     
ATOM   2902  CZ  ARG A 188      -4.152   3.241   7.417  0.00  0.00      A     
ATOM   2903  NH1 ARG A 188      -3.240   4.134   7.456  0.00  0.00      A     
ATOM   2904 HH11 ARG A 188      -2.303   3.739   7.498  0.00  0.00      A     
ATOM   2905 HH12 ARG A 188      -3.404   5.046   7.070  0.00  0.00      A     
ATOM   2906  NH2 ARG A 188      -3.725   2.112   7.831  0.00  0.00      A     
ATOM   2907 HH21 ARG A 188      -2.712   2.041   7.926  0.00  0.00      A     
ATOM   2908 HH22 ARG A 188      -4.227   1.257   7.636  0.00  0.00      A     
ATOM   2909  C   ARG A 188      -9.575   7.465   5.441  0.00  0.00      A     
ATOM   2910  O   ARG A 188     -10.343   7.310   6.388  0.00  0.00      A     
ATOM   2911  N   ALA A 189      -9.778   8.418   4.527  0.00  0.00      A     
ATOM   2912  HN  ALA A 189      -9.063   8.568   3.826  0.00  0.00      A     
ATOM   2913  CA  ALA A 189     -10.955   9.297   4.508  0.00  0.00      A     
ATOM   2914  HA  ALA A 189     -11.150   9.637   5.525  0.00  0.00      A     
ATOM   2915  CB  ALA A 189     -10.645  10.519   3.639  0.00  0.00      A     
ATOM   2916  HB1 ALA A 189     -11.476  11.224   3.679  0.00  0.00      A     
ATOM   2917  HB2 ALA A 189     -10.509  10.210   2.609  0.00  0.00      A     
ATOM   2918  HB3 ALA A 189      -9.741  11.017   3.993  0.00  0.00      A     
ATOM   2919  C   ALA A 189     -12.251   8.613   4.030  0.00  0.00      A     
ATOM   2920  O   ALA A 189     -13.269   8.726   4.706  0.00  0.00      A     
ATOM   2921  N   ALA A 190     -12.227   7.851   2.932  0.00  0.00      A     
ATOM   2922  HN  ALA A 190     -11.379   7.819   2.375  0.00  0.00      A     
ATOM   2923  CA  ALA A 190     -13.336   6.982   2.525  0.00  0.00      A     
ATOM   2924  HA  ALA A 190     -14.248   7.579   2.460  0.00  0.00      A     
ATOM   2925  CB  ALA A 190     -13.031   6.419   1.132  0.00  0.00      A     
ATOM   2926  HB1 ALA A 190     -13.851   5.777   0.805  0.00  0.00      A     
ATOM   2927  HB2 ALA A 190     -12.106   5.843   1.160  0.00  0.00      A     
ATOM   2928  HB3 ALA A 190     -12.917   7.239   0.422  0.00  0.00      A     
ATOM   2929  C   ALA A 190     -13.603   5.866   3.556  0.00  0.00      A     
ATOM   2930  O   ALA A 190     -14.760   5.547   3.826  0.00  0.00      A     
ATOM   2931  N   TYR A 191     -12.547   5.356   4.209  0.00  0.00      A     
ATOM   2932  HN  TYR A 191     -11.621   5.587   3.866  0.00  0.00      A     
ATOM   2933  CA  TYR A 191     -12.661   4.512   5.407  0.00  0.00      A     
ATOM   2934  HA  TYR A 191     -13.197   3.611   5.116  0.00  0.00      A     
ATOM   2935  CB  TYR A 191     -11.253   4.107   5.901  0.00  0.00      A     
ATOM   2936  HB1 TYR A 191     -10.893   4.815   6.644  0.00  0.00      A     
ATOM   2937  HB2 TYR A 191     -10.566   4.151   5.060  0.00  0.00      A     
ATOM   2938  CG  TYR A 191     -11.135   2.712   6.481  0.00  0.00      A     
ATOM   2939  CD1 TYR A 191     -11.622   2.420   7.771  0.00  0.00      A     
ATOM   2940  HD1 TYR A 191     -12.054   3.204   8.379  0.00  0.00      A     
ATOM   2941  CE1 TYR A 191     -11.580   1.093   8.254  0.00  0.00      A     
ATOM   2942  HE1 TYR A 191     -11.972   0.842   9.225  0.00  0.00      A     
ATOM   2943  CZ  TYR A 191     -11.039   0.065   7.454  0.00  0.00      A     
ATOM   2944  OH  TYR A 191     -11.081  -1.228   7.862  0.00  0.00      A     
ATOM   2945  HH  TYR A 191     -10.807  -1.815   7.144  0.00  0.00      A     
ATOM   2946  CE2 TYR A 191     -10.477   0.379   6.203  0.00  0.00      A     
ATOM   2947  HE2 TYR A 191     -10.006  -0.401   5.630  0.00  0.00      A     
ATOM   2948  CD2 TYR A 191     -10.534   1.696   5.711  0.00  0.00      A     
ATOM   2949  HD2 TYR A 191     -10.126   1.921   4.735  0.00  0.00      A     
ATOM   2950  C   TYR A 191     -13.488   5.209   6.507  0.00  0.00      A     
ATOM   2951  O   TYR A 191     -14.572   4.752   6.862  0.00  0.00      A     
ATOM   2952  N   PHE A 192     -13.040   6.372   6.994  0.00  0.00      A     
ATOM   2953  HN  PHE A 192     -12.145   6.713   6.658  0.00  0.00      A     
ATOM   2954  CA  PHE A 192     -13.706   7.134   8.064  0.00  0.00      A     
ATOM   2955  HA  PHE A 192     -13.907   6.439   8.875  0.00  0.00      A     
ATOM   2956  CB  PHE A 192     -12.731   8.191   8.601  0.00  0.00      A     
ATOM   2957  HB1 PHE A 192     -12.623   8.990   7.866  0.00  0.00      A     
ATOM   2958  HB2 PHE A 192     -11.753   7.734   8.742  0.00  0.00      A     
ATOM   2959  CG  PHE A 192     -13.157   8.761   9.938  0.00  0.00      A     
ATOM   2960  CD1 PHE A 192     -13.297   7.907  11.051  0.00  0.00      A     
ATOM   2961  HD1 PHE A 192     -13.046   6.859  10.965  0.00  0.00      A     
ATOM   2962  CE1 PHE A 192     -13.783   8.408  12.270  0.00  0.00      A     
ATOM   2963  HE1 PHE A 192     -13.915   7.744  13.114  0.00  0.00      A     
ATOM   2964  CZ  PHE A 192     -14.111   9.768  12.385  0.00  0.00      A     
ATOM   2965  HZ  PHE A 192     -14.508  10.152  13.315  0.00  0.00      A     
ATOM   2966  CE2 PHE A 192     -13.924  10.631  11.291  0.00  0.00      A     
ATOM   2967  HE2 PHE A 192     -14.168  11.680  11.379  0.00  0.00      A     
ATOM   2968  CD2 PHE A 192     -13.453  10.129  10.067  0.00  0.00      A     
ATOM   2969  HD2 PHE A 192     -13.329  10.795   9.226  0.00  0.00      A     
ATOM   2970  C   PHE A 192     -15.076   7.748   7.693  0.00  0.00      A     
ATOM   2971  O   PHE A 192     -15.924   7.947   8.566  0.00  0.00      A     
ATOM   2972  N   GLY A 193     -15.339   7.967   6.402  0.00  0.00      A     
ATOM   2973  HN  GLY A 193     -14.565   7.868   5.753  0.00  0.00      A     
ATOM   2974  CA  GLY A 193     -16.627   8.409   5.842  0.00  0.00      A     
ATOM   2975  HA1 GLY A 193     -16.472   8.719   4.809  0.00  0.00      A     
ATOM   2976  HA2 GLY A 193     -16.983   9.270   6.406  0.00  0.00      A     
ATOM   2977  C   GLY A 193     -17.748   7.358   5.851  0.00  0.00      A     
ATOM   2978  O   GLY A 193     -18.917   7.721   5.685  0.00  0.00      A     
ATOM   2979  N   ILE A 194     -17.415   6.084   6.111  0.00  0.00      A     
ATOM   2980  HN  ILE A 194     -16.429   5.850   6.094  0.00  0.00      A     
ATOM   2981  CA  ILE A 194     -18.387   5.018   6.449  0.00  0.00      A     
ATOM   2982  HA  ILE A 194     -19.325   5.508   6.699  0.00  0.00      A     
ATOM   2983  CB  ILE A 194     -18.703   4.099   5.242  0.00  0.00      A     
ATOM   2984  HB  ILE A 194     -19.591   3.536   5.522  0.00  0.00      A     
ATOM   2985  CG2 ILE A 194     -19.049   4.908   3.975  0.00  0.00      A     
ATOM   2986 HG21 ILE A 194     -18.150   5.364   3.557  0.00  0.00      A     
ATOM   2987 HG22 ILE A 194     -19.763   5.693   4.211  0.00  0.00      A     
ATOM   2988 HG23 ILE A 194     -19.504   4.268   3.221  0.00  0.00      A     
ATOM   2989  CG1 ILE A 194     -17.591   3.080   4.925  0.00  0.00      A     
ATOM   2990 HG11 ILE A 194     -17.243   2.627   5.851  0.00  0.00      A     
ATOM   2991 HG12 ILE A 194     -16.747   3.588   4.456  0.00  0.00      A     
ATOM   2992  CD  ILE A 194     -18.077   1.941   4.015  0.00  0.00      A     
ATOM   2993  HD1 ILE A 194     -18.446   2.328   3.068  0.00  0.00      A     
ATOM   2994  HD2 ILE A 194     -18.868   1.381   4.512  0.00  0.00      A     
ATOM   2995  HD3 ILE A 194     -17.254   1.267   3.803  0.00  0.00      A     
ATOM   2996  C   ILE A 194     -18.059   4.215   7.730  0.00  0.00      A     
ATOM   2997  O   ILE A 194     -18.839   3.342   8.129  0.00  0.00      A     
ATOM   2998  N   TYR A 195     -16.944   4.506   8.417  0.00  0.00      A     
ATOM   2999  HN  TYR A 195     -16.293   5.151   7.993  0.00  0.00      A     
ATOM   3000  CA  TYR A 195     -16.545   3.853   9.678  0.00  0.00      A     
ATOM   3001  HA  TYR A 195     -16.474   2.794   9.447  0.00  0.00      A     
ATOM   3002  CB  TYR A 195     -15.135   4.272  10.125  0.00  0.00      A     
ATOM   3003  HB1 TYR A 195     -15.173   5.265  10.575  0.00  0.00      A     
ATOM   3004  HB2 TYR A 195     -14.478   4.311   9.262  0.00  0.00      A     
ATOM   3005  CG  TYR A 195     -14.517   3.274  11.087  0.00  0.00      A     
ATOM   3006  CD1 TYR A 195     -14.220   1.974  10.631  0.00  0.00      A     
ATOM   3007  HD1 TYR A 195     -14.375   1.718   9.591  0.00  0.00      A     
ATOM   3008  CE1 TYR A 195     -13.752   0.996  11.528  0.00  0.00      A     
ATOM   3009  HE1 TYR A 195     -13.546  -0.005  11.182  0.00  0.00      A     
ATOM   3010  CZ  TYR A 195     -13.583   1.314  12.891  0.00  0.00      A     
ATOM   3011  OH  TYR A 195     -13.221   0.350  13.774  0.00  0.00      A     
ATOM   3012  HH  TYR A 195     -13.114  -0.512  13.331  0.00  0.00      A     
ATOM   3013  CE2 TYR A 195     -13.846   2.624  13.342  0.00  0.00      A     
ATOM   3014  HE2 TYR A 195     -13.714   2.852  14.388  0.00  0.00      A     
ATOM   3015  CD2 TYR A 195     -14.303   3.606  12.439  0.00  0.00      A     
ATOM   3016  HD2 TYR A 195     -14.528   4.603  12.796  0.00  0.00      A     
ATOM   3017  C   TYR A 195     -17.555   3.982  10.844  0.00  0.00      A     
ATOM   3018  O   TYR A 195     -17.543   3.155  11.758  0.00  0.00      A     
ATOM   3019  N   ASP A 196     -18.503   4.919  10.802  0.00  0.00      A     
ATOM   3020  HN  ASP A 196     -18.448   5.629  10.073  0.00  0.00      A     
ATOM   3021  CA  ASP A 196     -19.647   4.962  11.724  0.00  0.00      A     
ATOM   3022  HA  ASP A 196     -19.339   4.536  12.678  0.00  0.00      A     
ATOM   3023  CB  ASP A 196     -20.028   6.425  11.981  0.00  0.00      A     
ATOM   3024  HB1 ASP A 196     -20.450   6.858  11.072  0.00  0.00      A     
ATOM   3025  HB2 ASP A 196     -19.134   6.990  12.251  0.00  0.00      A     
ATOM   3026  CG  ASP A 196     -21.035   6.531  13.122  0.00  0.00      A     
ATOM   3027  OD1 ASP A 196     -20.661   6.253  14.285  0.00  0.00      A     
ATOM   3028  OD2 ASP A 196     -22.215   6.863  12.862  0.00  0.00      A     
ATOM   3029  C   ASP A 196     -20.878   4.148  11.261  0.00  0.00      A     
ATOM   3030  O   ASP A 196     -21.567   3.567  12.101  0.00  0.00      A     
ATOM   3031  N   THR A 197     -21.169   4.058   9.959  0.00  0.00      A     
ATOM   3032  HN  THR A 197     -20.565   4.536   9.302  0.00  0.00      A     
ATOM   3033  CA  THR A 197     -22.375   3.351   9.453  0.00  0.00      A     
ATOM   3034  HA  THR A 197     -23.211   3.551  10.121  0.00  0.00      A     
ATOM   3035  CB  THR A 197     -22.799   3.858   8.069  0.00  0.00      A     
ATOM   3036  HB  THR A 197     -21.977   3.737   7.363  0.00  0.00      A     
ATOM   3037  CG2 THR A 197     -24.045   3.167   7.522  0.00  0.00      A     
ATOM   3038 HG21 THR A 197     -23.830   2.122   7.311  0.00  0.00      A     
ATOM   3039 HG22 THR A 197     -24.343   3.639   6.587  0.00  0.00      A     
ATOM   3040 HG23 THR A 197     -24.863   3.238   8.240  0.00  0.00      A     
ATOM   3041  OG1 THR A 197     -23.139   5.221   8.161  0.00  0.00      A     
ATOM   3042  HG1 THR A 197     -23.284   5.434   9.105  0.00  0.00      A     
ATOM   3043  C   THR A 197     -22.212   1.832   9.423  0.00  0.00      A     
ATOM   3044  O   THR A 197     -23.007   1.128  10.048  0.00  0.00      A     
ATOM   3045  N   ALA A 198     -21.154   1.318   8.788  0.00  0.00      A     
ATOM   3046  HN  ALA A 198     -20.520   1.964   8.335  0.00  0.00      A     
ATOM   3047  CA  ALA A 198     -20.843  -0.119   8.651  0.00  0.00      A     
ATOM   3048  HA  ALA A 198     -21.753  -0.620   8.321  0.00  0.00      A     
ATOM   3049  CB  ALA A 198     -19.827  -0.265   7.506  0.00  0.00      A     
ATOM   3050  HB1 ALA A 198     -20.231   0.170   6.594  0.00  0.00      A     
ATOM   3051  HB2 ALA A 198     -19.620  -1.317   7.319  0.00  0.00      A     
ATOM   3052  HB3 ALA A 198     -18.893   0.236   7.749  0.00  0.00      A     
ATOM   3053  C   ALA A 198     -20.414  -0.863   9.957  0.00  0.00      A     
ATOM   3054  O   ALA A 198     -19.977  -2.014   9.902  0.00  0.00      A     
ATOM   3055  N   LYS A 199     -20.574  -0.244  11.140  0.00  0.00      A     
ATOM   3056  HN  LYS A 199     -20.873   0.718  11.086  0.00  0.00      A     
ATOM   3057  CA  LYS A 199     -20.345  -0.840  12.481  0.00  0.00      A     
ATOM   3058  HA  LYS A 199     -20.271  -1.912  12.360  0.00  0.00      A     
ATOM   3059  CB  LYS A 199     -19.003  -0.359  13.075  0.00  0.00      A     
ATOM   3060  HB1 LYS A 199     -18.975  -0.607  14.133  0.00  0.00      A     
ATOM   3061  HB2 LYS A 199     -18.912   0.722  12.960  0.00  0.00      A     
ATOM   3062  CG  LYS A 199     -17.802  -1.055  12.424  0.00  0.00      A     
ATOM   3063  HG1 LYS A 199     -17.804  -0.840  11.358  0.00  0.00      A     
ATOM   3064  HG2 LYS A 199     -17.904  -2.134  12.549  0.00  0.00      A     
ATOM   3065  CD  LYS A 199     -16.441  -0.622  12.988  0.00  0.00      A     
ATOM   3066  HD1 LYS A 199     -16.361   0.466  12.989  0.00  0.00      A     
ATOM   3067  HD2 LYS A 199     -15.686  -1.008  12.303  0.00  0.00      A     
ATOM   3068  CE  LYS A 199     -16.132  -1.200  14.378  0.00  0.00      A     
ATOM   3069  HE1 LYS A 199     -15.055  -1.386  14.441  0.00  0.00      A     
ATOM   3070  HE2 LYS A 199     -16.632  -2.169  14.475  0.00  0.00      A     
ATOM   3071  NZ  LYS A 199     -16.533  -0.292  15.481  0.00  0.00      A     
ATOM   3072  HZ1 LYS A 199     -15.952   0.542  15.533  0.00  0.00      A     
ATOM   3073  HZ2 LYS A 199     -16.510  -0.756  16.386  0.00  0.00      A     
ATOM   3074  HZ3 LYS A 199     -17.490   0.037  15.389  0.00  0.00      A     
ATOM   3075  C   LYS A 199     -21.522  -0.703  13.459  0.00  0.00      A     
ATOM   3076  O   LYS A 199     -21.365  -0.977  14.652  0.00  0.00      A     
ATOM   3077  N   GLY A 200     -22.715  -0.364  12.969  0.00  0.00      A     
ATOM   3078  HN  GLY A 200     -22.776  -0.239  11.966  0.00  0.00      A     
ATOM   3079  CA  GLY A 200     -23.924  -0.160  13.793  0.00  0.00      A     
ATOM   3080  HA1 GLY A 200     -24.215   0.880  13.687  0.00  0.00      A     
ATOM   3081  HA2 GLY A 200     -23.693  -0.315  14.846  0.00  0.00      A     
ATOM   3082  C   GLY A 200     -25.154  -1.034  13.477  0.00  0.00      A     
ATOM   3083  O   GLY A 200     -26.103  -1.041  14.263  0.00  0.00      A     
ATOM   3084  N   MET A 201     -25.146  -1.809  12.388  0.00  0.00      A     
ATOM   3085  HN  MET A 201     -24.336  -1.741  11.781  0.00  0.00      A     
ATOM   3086  CA  MET A 201     -26.267  -2.654  11.926  0.00  0.00      A     
ATOM   3087  HA  MET A 201     -27.177  -2.347  12.438  0.00  0.00      A     
ATOM   3088  CB  MET A 201     -26.479  -2.399  10.422  0.00  0.00      A     
ATOM   3089  HB1 MET A 201     -25.606  -2.756   9.878  0.00  0.00      A     
ATOM   3090  HB2 MET A 201     -26.574  -1.326  10.253  0.00  0.00      A     
ATOM   3091  CG  MET A 201     -27.711  -3.087   9.824  0.00  0.00      A     
ATOM   3092  HG1 MET A 201     -28.605  -2.718  10.327  0.00  0.00      A     
ATOM   3093  HG2 MET A 201     -27.641  -4.161   9.989  0.00  0.00      A     
ATOM   3094  SD  MET A 201     -27.876  -2.810   8.040  0.00  0.00      A     
ATOM   3095  CE  MET A 201     -29.186  -4.004   7.648  0.00  0.00      A     
ATOM   3096  HE1 MET A 201     -30.068  -3.823   8.261  0.00  0.00      A     
ATOM   3097  HE2 MET A 201     -28.835  -5.015   7.835  0.00  0.00      A     
ATOM   3098  HE3 MET A 201     -29.453  -3.914   6.597  0.00  0.00      A     
ATOM   3099  C   MET A 201     -26.092  -4.163  12.195  0.00  0.00      A     
ATOM   3100  O   MET A 201     -27.094  -4.869  12.332  0.00  0.00      A     
ATOM   3101  N   LEU A 202     -24.861  -4.677  12.301  0.00  0.00      A     
ATOM   3102  HN  LEU A 202     -24.085  -4.030  12.302  0.00  0.00      A     
ATOM   3103  CA  LEU A 202     -24.594  -6.121  12.459  0.00  0.00      A     
ATOM   3104  HA  LEU A 202     -25.445  -6.548  12.989  0.00  0.00      A     
ATOM   3105  CB  LEU A 202     -24.551  -6.768  11.060  0.00  0.00      A     
ATOM   3106  HB1 LEU A 202     -23.667  -6.407  10.549  0.00  0.00      A     
ATOM   3107  HB2 LEU A 202     -25.422  -6.447  10.488  0.00  0.00      A     
ATOM   3108  CG  LEU A 202     -24.500  -8.303  11.040  0.00  0.00      A     
ATOM   3109  HG  LEU A 202     -23.667  -8.640  11.650  0.00  0.00      A     
ATOM   3110  CD1 LEU A 202     -25.796  -8.923  11.555  0.00  0.00      A     
ATOM   3111 HD11 LEU A 202     -25.948  -8.652  12.596  0.00  0.00      A     
ATOM   3112 HD12 LEU A 202     -25.730 -10.007  11.492  0.00  0.00      A     
ATOM   3113 HD13 LEU A 202     -26.640  -8.577  10.962  0.00  0.00      A     
ATOM   3114  CD2 LEU A 202     -24.278  -8.802   9.616  0.00  0.00      A     
ATOM   3115 HD21 LEU A 202     -23.331  -8.419   9.237  0.00  0.00      A     
ATOM   3116 HD22 LEU A 202     -25.085  -8.459   8.973  0.00  0.00      A     
ATOM   3117 HD23 LEU A 202     -24.239  -9.891   9.608  0.00  0.00      A     
ATOM   3118  C   LEU A 202     -23.360  -6.493  13.319  0.00  0.00      A     
ATOM   3119  O   LEU A 202     -23.536  -7.367  14.171  0.00  0.00      A     
ATOM   3120  N   PRO A 203     -22.175  -5.848  13.202  0.00  0.00      A     
ATOM   3121  CD  PRO A 203     -21.772  -4.943  12.126  0.00  0.00      A     
ATOM   3122  HD1 PRO A 203     -22.259  -3.974  12.228  0.00  0.00      A     
ATOM   3123  HD2 PRO A 203     -21.976  -5.358  11.142  0.00  0.00      A     
ATOM   3124  CG  PRO A 203     -20.269  -4.770  12.287  0.00  0.00      A     
ATOM   3125  HG1 PRO A 203     -19.771  -5.580  11.769  0.00  0.00      A     
ATOM   3126  HG2 PRO A 203     -19.905  -3.830  11.891  0.00  0.00      A     
ATOM   3127  CB  PRO A 203     -20.062  -4.909  13.791  0.00  0.00      A     
ATOM   3128  HB1 PRO A 203     -19.034  -5.173  14.030  0.00  0.00      A     
ATOM   3129  HB2 PRO A 203     -20.348  -3.983  14.292  0.00  0.00      A     
ATOM   3130  CA  PRO A 203     -21.042  -6.037  14.130  0.00  0.00      A     
ATOM   3131  HA  PRO A 203     -20.562  -6.979  13.879  0.00  0.00      A     
ATOM   3132  C   PRO A 203     -21.425  -6.074  15.624  0.00  0.00      A     
ATOM   3133  O   PRO A 203     -22.106  -5.164  16.112  0.00  0.00      A     
ATOM   3134  N   ASP A 204     -21.054  -7.142  16.338  0.00  0.00      A     
ATOM   3135  HN  ASP A 204     -20.478  -7.840  15.875  0.00  0.00      A     
ATOM   3136  CA  ASP A 204     -21.519  -7.454  17.705  0.00  0.00      A     
ATOM   3137  HA  ASP A 204     -21.543  -6.528  18.279  0.00  0.00      A     
ATOM   3138  CB  ASP A 204     -22.948  -8.017  17.584  0.00  0.00      A     
ATOM   3139  HB1 ASP A 204     -22.910  -9.054  17.243  0.00  0.00      A     
ATOM   3140  HB2 ASP A 204     -23.503  -7.449  16.841  0.00  0.00      A     
ATOM   3141  CG  ASP A 204     -23.720  -7.931  18.892  0.00  0.00      A     
ATOM   3142  OD1 ASP A 204     -24.434  -6.922  19.103  0.00  0.00      A     
ATOM   3143  OD2 ASP A 204     -23.634  -8.862  19.723  0.00  0.00      A     
ATOM   3144  C   ASP A 204     -20.632  -8.500  18.444  0.00  0.00      A     
ATOM   3145  O   ASP A 204     -20.030  -9.355  17.790  0.00  0.00      A     
ATOM   3146  N   PRO A 205     -20.565  -8.503  19.791  0.00  0.00      A     
ATOM   3147  CD  PRO A 205     -20.859  -7.352  20.633  0.00  0.00      A     
ATOM   3148  HD1 PRO A 205     -21.931  -7.214  20.711  0.00  0.00      A     
ATOM   3149  HD2 PRO A 205     -20.398  -6.454  20.229  0.00  0.00      A     
ATOM   3150  CG  PRO A 205     -20.279  -7.642  22.013  0.00  0.00      A     
ATOM   3151  HG1 PRO A 205     -19.274  -7.229  22.084  0.00  0.00      A     
ATOM   3152  HG2 PRO A 205     -20.909  -7.238  22.806  0.00  0.00      A     
ATOM   3153  CB  PRO A 205     -20.223  -9.164  22.056  0.00  0.00      A     
ATOM   3154  HB1 PRO A 205     -19.439  -9.523  22.723  0.00  0.00      A     
ATOM   3155  HB2 PRO A 205     -21.194  -9.538  22.389  0.00  0.00      A     
ATOM   3156  CA  PRO A 205     -19.968  -9.577  20.599  0.00  0.00      A     
ATOM   3157  HA  PRO A 205     -18.895  -9.578  20.413  0.00  0.00      A     
ATOM   3158  C   PRO A 205     -20.477 -11.018  20.396  0.00  0.00      A     
ATOM   3159  O   PRO A 205     -19.679 -11.950  20.535  0.00  0.00      A     
ATOM   3160  N   LYS A 206     -21.788 -11.232  20.165  0.00  0.00      A     
ATOM   3161  HN  LYS A 206     -22.369 -10.404  20.045  0.00  0.00      A     
ATOM   3162  CA  LYS A 206     -22.467 -12.529  20.463  0.00  0.00      A     
ATOM   3163  HA  LYS A 206     -21.752 -13.337  20.313  0.00  0.00      A     
ATOM   3164  CB  LYS A 206     -22.887 -12.494  21.954  0.00  0.00      A     
ATOM   3165  HB1 LYS A 206     -23.695 -13.196  22.146  0.00  0.00      A     
ATOM   3166  HB2 LYS A 206     -23.274 -11.501  22.192  0.00  0.00      A     
ATOM   3167  CG  LYS A 206     -21.775 -12.838  22.953  0.00  0.00      A     
ATOM   3168  HG1 LYS A 206     -22.198 -12.738  23.951  0.00  0.00      A     
ATOM   3169  HG2 LYS A 206     -20.956 -12.124  22.874  0.00  0.00      A     
ATOM   3170  CD  LYS A 206     -21.234 -14.268  22.798  0.00  0.00      A     
ATOM   3171  HD1 LYS A 206     -20.613 -14.340  21.905  0.00  0.00      A     
ATOM   3172  HD2 LYS A 206     -22.062 -14.972  22.726  0.00  0.00      A     
ATOM   3173  CE  LYS A 206     -20.402 -14.586  24.037  0.00  0.00      A     
ATOM   3174  HE1 LYS A 206     -21.041 -14.456  24.913  0.00  0.00      A     
ATOM   3175  HE2 LYS A 206     -19.590 -13.858  24.115  0.00  0.00      A     
ATOM   3176  NZ  LYS A 206     -19.857 -15.962  24.031  0.00  0.00      A     
ATOM   3177  HZ1 LYS A 206     -19.325 -16.117  24.884  0.00  0.00      A     
ATOM   3178  HZ2 LYS A 206     -19.242 -16.121  23.238  0.00  0.00      A     
ATOM   3179  HZ3 LYS A 206     -20.595 -16.659  24.026  0.00  0.00      A     
ATOM   3180  C   LYS A 206     -23.653 -12.946  19.560  0.00  0.00      A     
ATOM   3181  O   LYS A 206     -24.465 -13.783  19.956  0.00  0.00      A     
ATOM   3182  N   ASN A 207     -23.784 -12.398  18.353  0.00  0.00      A     
ATOM   3183  HN  ASN A 207     -23.033 -11.791  18.043  0.00  0.00      A     
ATOM   3184  CA  ASN A 207     -25.021 -12.490  17.551  0.00  0.00      A     
ATOM   3185  HA  ASN A 207     -25.649 -13.279  17.965  0.00  0.00      A     
ATOM   3186  CB  ASN A 207     -25.750 -11.148  17.763  0.00  0.00      A     
ATOM   3187  HB1 ASN A 207     -25.315 -10.381  17.125  0.00  0.00      A     
ATOM   3188  HB2 ASN A 207     -25.613 -10.839  18.794  0.00  0.00      A     
ATOM   3189  CG  ASN A 207     -27.247 -11.191  17.538  0.00  0.00      A     
ATOM   3190  OD1 ASN A 207     -27.857 -12.211  17.266  0.00  0.00      A     
ATOM   3191  ND2 ASN A 207     -27.911 -10.083  17.684  0.00  0.00      A     
ATOM   3192 HD21 ASN A 207     -28.905 -10.098  17.512  0.00  0.00      A     
ATOM   3193 HD22 ASN A 207     -27.440  -9.229  17.951  0.00  0.00      A     
ATOM   3194  C   ASN A 207     -24.831 -12.887  16.061  0.00  0.00      A     
ATOM   3195  O   ASN A 207     -25.742 -12.725  15.244  0.00  0.00      A     
ATOM   3196  N   THR A 208     -23.648 -13.371  15.681  0.00  0.00      A     
ATOM   3197  HN  THR A 208     -22.948 -13.483  16.402  0.00  0.00      A     
ATOM   3198  CA  THR A 208     -23.214 -13.585  14.273  0.00  0.00      A     
ATOM   3199  HA  THR A 208     -24.046 -13.934  13.667  0.00  0.00      A     
ATOM   3200  CB  THR A 208     -22.682 -12.279  13.672  0.00  0.00      A     
ATOM   3201  HB  THR A 208     -22.283 -12.481  12.684  0.00  0.00      A     
ATOM   3202  CG2 THR A 208     -23.722 -11.177  13.549  0.00  0.00      A     
ATOM   3203 HG21 THR A 208     -24.618 -11.564  13.069  0.00  0.00      A     
ATOM   3204 HG22 THR A 208     -23.325 -10.378  12.936  0.00  0.00      A     
ATOM   3205 HG23 THR A 208     -23.958 -10.766  14.529  0.00  0.00      A     
ATOM   3206  OG1 THR A 208     -21.664 -11.781  14.494  0.00  0.00      A     
ATOM   3207  HG1 THR A 208     -21.370 -10.944  14.062  0.00  0.00      A     
ATOM   3208  C   THR A 208     -22.090 -14.619  14.128  0.00  0.00      A     
ATOM   3209  O   THR A 208     -21.569 -15.105  15.133  0.00  0.00      A     
ATOM   3210  N   HIE A 209     -21.657 -14.942  12.897  0.00  0.00      A     
ATOM   3211  HN  HIE A 209     -22.110 -14.502  12.102  0.00  0.00      A     
ATOM   3212  CA  HIE A 209     -20.542 -15.876  12.619  0.00  0.00      A     
ATOM   3213  HA  HIE A 209     -20.078 -16.159  13.565  0.00  0.00      A     
ATOM   3214  NE2 HIE A 209     -18.319 -19.535  11.940  0.00  0.00      A     
ATOM   3215  HE2 HIE A 209     -17.452 -19.956  12.266  0.00  0.00      A     
ATOM   3216  CD2 HIE A 209     -19.085 -18.607  12.610  0.00  0.00      A     
ATOM   3217  HD2 HIE A 209     -18.909 -18.221  13.606  0.00  0.00      A     
ATOM   3218  ND1 HIE A 209     -19.958 -18.976  10.580  0.00  0.00      A     
ATOM   3219  CG  HIE A 209     -20.084 -18.238  11.756  0.00  0.00      A     
ATOM   3220  CE1 HIE A 209     -18.853 -19.726  10.725  0.00  0.00      A     
ATOM   3221  HE1 HIE A 209     -18.434 -20.367   9.960  0.00  0.00      A     
ATOM   3222  CB  HIE A 209     -21.112 -17.161  11.998  0.00  0.00      A     
ATOM   3223  HB1 HIE A 209     -21.592 -16.917  11.050  0.00  0.00      A     
ATOM   3224  HB2 HIE A 209     -21.873 -17.565  12.664  0.00  0.00      A     
ATOM   3225  C   HIE A 209     -19.412 -15.242  11.776  0.00  0.00      A     
ATOM   3226  O   HIE A 209     -19.639 -14.315  10.995  0.00  0.00      A     
ATOM   3227  N   ILE A 210     -18.170 -15.684  11.986  0.00  0.00      A     
ATOM   3228  HN  ILE A 210     -18.068 -16.553  12.489  0.00  0.00      A     
ATOM   3229  CA  ILE A 210     -16.964 -14.838  11.880  0.00  0.00      A     
ATOM   3230  HA  ILE A 210     -17.151 -13.997  12.543  0.00  0.00      A     
ATOM   3231  CB  ILE A 210     -15.741 -15.562  12.481  0.00  0.00      A     
ATOM   3232  HB  ILE A 210     -16.003 -15.853  13.501  0.00  0.00      A     
ATOM   3233  CG2 ILE A 210     -15.374 -16.846  11.717  0.00  0.00      A     
ATOM   3234 HG21 ILE A 210     -16.240 -17.499  11.612  0.00  0.00      A     
ATOM   3235 HG22 ILE A 210     -14.602 -17.389  12.263  0.00  0.00      A     
ATOM   3236 HG23 ILE A 210     -14.993 -16.603  10.727  0.00  0.00      A     
ATOM   3237  CG1 ILE A 210     -14.491 -14.661  12.565  0.00  0.00      A     
ATOM   3238 HG11 ILE A 210     -14.146 -14.415  11.562  0.00  0.00      A     
ATOM   3239 HG12 ILE A 210     -13.708 -15.233  13.055  0.00  0.00      A     
ATOM   3240  CD  ILE A 210     -14.669 -13.352  13.344  0.00  0.00      A     
ATOM   3241  HD1 ILE A 210     -13.702 -12.863  13.460  0.00  0.00      A     
ATOM   3242  HD2 ILE A 210     -15.073 -13.569  14.327  0.00  0.00      A     
ATOM   3243  HD3 ILE A 210     -15.338 -12.667  12.827  0.00  0.00      A     
ATOM   3244  C   ILE A 210     -16.628 -14.204  10.515  0.00  0.00      A     
ATOM   3245  O   ILE A 210     -16.259 -13.038  10.489  0.00  0.00      A     
ATOM   3246  N   VAL A 211     -16.762 -14.881   9.373  0.00  0.00      A     
ATOM   3247  HN  VAL A 211     -17.074 -15.846   9.423  0.00  0.00      A     
ATOM   3248  CA  VAL A 211     -16.333 -14.317   8.064  0.00  0.00      A     
ATOM   3249  HA  VAL A 211     -15.388 -13.796   8.221  0.00  0.00      A     
ATOM   3250  CB  VAL A 211     -16.058 -15.389   7.000  0.00  0.00      A     
ATOM   3251  HB  VAL A 211     -16.946 -16.003   6.854  0.00  0.00      A     
ATOM   3252  CG1 VAL A 211     -15.639 -14.778   5.656  0.00  0.00      A     
ATOM   3253 HG11 VAL A 211     -14.783 -14.119   5.793  0.00  0.00      A     
ATOM   3254 HG12 VAL A 211     -16.460 -14.216   5.215  0.00  0.00      A     
ATOM   3255 HG13 VAL A 211     -15.366 -15.567   4.956  0.00  0.00      A     
ATOM   3256  CG2 VAL A 211     -14.897 -16.265   7.473  0.00  0.00      A     
ATOM   3257 HG21 VAL A 211     -14.639 -16.990   6.707  0.00  0.00      A     
ATOM   3258 HG22 VAL A 211     -15.186 -16.800   8.374  0.00  0.00      A     
ATOM   3259 HG23 VAL A 211     -14.023 -15.646   7.680  0.00  0.00      A     
ATOM   3260  C   VAL A 211     -17.291 -13.264   7.520  0.00  0.00      A     
ATOM   3261  O   VAL A 211     -16.836 -12.199   7.117  0.00  0.00      A     
ATOM   3262  N   ILE A 212     -18.611 -13.452   7.598  0.00  0.00      A     
ATOM   3263  HN  ILE A 212     -18.957 -14.358   7.901  0.00  0.00      A     
ATOM   3264  CA  ILE A 212     -19.564 -12.333   7.397  0.00  0.00      A     
ATOM   3265  HA  ILE A 212     -19.331 -11.843   6.451  0.00  0.00      A     
ATOM   3266  CB  ILE A 212     -21.016 -12.859   7.284  0.00  0.00      A     
ATOM   3267  HB  ILE A 212     -21.171 -13.591   8.072  0.00  0.00      A     
ATOM   3268  CG2 ILE A 212     -22.096 -11.777   7.448  0.00  0.00      A     
ATOM   3269 HG21 ILE A 212     -23.079 -12.245   7.497  0.00  0.00      A     
ATOM   3270 HG22 ILE A 212     -22.088 -11.097   6.600  0.00  0.00      A     
ATOM   3271 HG23 ILE A 212     -21.961 -11.207   8.362  0.00  0.00      A     
ATOM   3272  CG1 ILE A 212     -21.305 -13.504   5.903  0.00  0.00      A     
ATOM   3273 HG11 ILE A 212     -21.056 -12.789   5.121  0.00  0.00      A     
ATOM   3274 HG12 ILE A 212     -22.372 -13.700   5.826  0.00  0.00      A     
ATOM   3275  CD  ILE A 212     -20.600 -14.820   5.575  0.00  0.00      A     
ATOM   3276  HD1 ILE A 212     -20.855 -15.574   6.316  0.00  0.00      A     
ATOM   3277  HD2 ILE A 212     -19.523 -14.677   5.536  0.00  0.00      A     
ATOM   3278  HD3 ILE A 212     -20.934 -15.170   4.597  0.00  0.00      A     
ATOM   3279  C   ILE A 212     -19.360 -11.247   8.482  0.00  0.00      A     
ATOM   3280  O   ILE A 212     -19.466 -10.055   8.196  0.00  0.00      A     
ATOM   3281  N   SER A 213     -18.898 -11.629   9.680  0.00  0.00      A     
ATOM   3282  HN  SER A 213     -18.828 -12.623   9.850  0.00  0.00      A     
ATOM   3283  CA  SER A 213     -18.404 -10.707  10.737  0.00  0.00      A     
ATOM   3284  HA  SER A 213     -19.067  -9.848  10.750  0.00  0.00      A     
ATOM   3285  CB  SER A 213     -18.465 -11.329  12.137  0.00  0.00      A     
ATOM   3286  HB1 SER A 213     -18.386 -10.539  12.885  0.00  0.00      A     
ATOM   3287  HB2 SER A 213     -17.635 -12.013  12.285  0.00  0.00      A     
ATOM   3288  OG  SER A 213     -19.687 -12.010  12.313  0.00  0.00      A     
ATOM   3289  HG1 SER A 213     -19.654 -12.839  11.801  0.00  0.00      A     
ATOM   3290  C   SER A 213     -16.991 -10.141  10.509  0.00  0.00      A     
ATOM   3291  O   SER A 213     -16.457  -9.446  11.374  0.00  0.00      A     
ATOM   3292  N   TRP A 214     -16.400 -10.366   9.333  0.00  0.00      A     
ATOM   3293  HN  TRP A 214     -16.860 -11.030   8.725  0.00  0.00      A     
ATOM   3294  CA  TRP A 214     -15.116  -9.810   8.870  0.00  0.00      A     
ATOM   3295  HA  TRP A 214     -14.733  -9.101   9.603  0.00  0.00      A     
ATOM   3296  CB  TRP A 214     -14.097 -10.953   8.748  0.00  0.00      A     
ATOM   3297  HB1 TRP A 214     -14.440 -11.644   7.979  0.00  0.00      A     
ATOM   3298  HB2 TRP A 214     -14.077 -11.507   9.687  0.00  0.00      A     
ATOM   3299  CG  TRP A 214     -12.688 -10.561   8.411  0.00  0.00      A     
ATOM   3300  CD1 TRP A 214     -12.043  -9.454   8.849  0.00  0.00      A     
ATOM   3301  HD1 TRP A 214     -12.474  -8.713   9.513  0.00  0.00      A     
ATOM   3302  NE1 TRP A 214     -10.769  -9.414   8.314  0.00  0.00      A     
ATOM   3303  HE1 TRP A 214     -10.107  -8.670   8.492  0.00  0.00      A     
ATOM   3304  CE2 TRP A 214     -10.527 -10.502   7.508  0.00  0.00      A     
ATOM   3305  CZ2 TRP A 214      -9.419 -10.892   6.745  0.00  0.00      A     
ATOM   3306  HZ2 TRP A 214      -8.531 -10.281   6.725  0.00  0.00      A     
ATOM   3307  CH2 TRP A 214      -9.488 -12.088   6.012  0.00  0.00      A     
ATOM   3308  HH2 TRP A 214      -8.658 -12.397   5.397  0.00  0.00      A     
ATOM   3309  CZ3 TRP A 214     -10.637 -12.893   6.085  0.00  0.00      A     
ATOM   3310  HZ3 TRP A 214     -10.677 -13.821   5.528  0.00  0.00      A     
ATOM   3311  CE3 TRP A 214     -11.739 -12.498   6.867  0.00  0.00      A     
ATOM   3312  HE3 TRP A 214     -12.619 -13.125   6.904  0.00  0.00      A     
ATOM   3313  CD2 TRP A 214     -11.725 -11.276   7.575  0.00  0.00      A     
ATOM   3314  C   TRP A 214     -15.265  -9.045   7.542  0.00  0.00      A     
ATOM   3315  O   TRP A 214     -14.659  -7.994   7.348  0.00  0.00      A     
ATOM   3316  N   MET A 215     -16.143  -9.509   6.648  0.00  0.00      A     
ATOM   3317  HN  MET A 215     -16.565 -10.409   6.844  0.00  0.00      A     
ATOM   3318  CA  MET A 215     -16.457  -8.880   5.355  0.00  0.00      A     
ATOM   3319  HA  MET A 215     -15.518  -8.608   4.881  0.00  0.00      A     
ATOM   3320  CB  MET A 215     -17.165  -9.890   4.435  0.00  0.00      A     
ATOM   3321  HB1 MET A 215     -17.489  -9.381   3.526  0.00  0.00      A     
ATOM   3322  HB2 MET A 215     -18.046 -10.281   4.942  0.00  0.00      A     
ATOM   3323  CG  MET A 215     -16.268 -11.062   4.011  0.00  0.00      A     
ATOM   3324  HG1 MET A 215     -16.808 -11.656   3.275  0.00  0.00      A     
ATOM   3325  HG2 MET A 215     -16.085 -11.705   4.868  0.00  0.00      A     
ATOM   3326  SD  MET A 215     -14.674 -10.604   3.284  0.00  0.00      A     
ATOM   3327  CE  MET A 215     -13.577 -11.163   4.612  0.00  0.00      A     
ATOM   3328  HE1 MET A 215     -13.812 -10.636   5.535  0.00  0.00      A     
ATOM   3329  HE2 MET A 215     -12.537 -10.974   4.350  0.00  0.00      A     
ATOM   3330  HE3 MET A 215     -13.708 -12.235   4.761  0.00  0.00      A     
ATOM   3331  C   MET A 215     -17.248  -7.559   5.425  0.00  0.00      A     
ATOM   3332  O   MET A 215     -17.393  -6.904   4.394  0.00  0.00      A     
ATOM   3333  N   ILE A 216     -17.686  -7.093   6.603  0.00  0.00      A     
ATOM   3334  HN  ILE A 216     -17.565  -7.677   7.420  0.00  0.00      A     
ATOM   3335  CA  ILE A 216     -18.215  -5.719   6.781  0.00  0.00      A     
ATOM   3336  HA  ILE A 216     -18.485  -5.349   5.798  0.00  0.00      A     
ATOM   3337  CB  ILE A 216     -19.546  -5.702   7.564  0.00  0.00      A     
ATOM   3338  HB  ILE A 216     -20.227  -6.385   7.063  0.00  0.00      A     
ATOM   3339  CG2 ILE A 216     -19.385  -6.203   9.000  0.00  0.00      A     
ATOM   3340 HG21 ILE A 216     -18.694  -5.567   9.547  0.00  0.00      A     
ATOM   3341 HG22 ILE A 216     -19.020  -7.230   9.003  0.00  0.00      A     
ATOM   3342 HG23 ILE A 216     -20.356  -6.169   9.490  0.00  0.00      A     
ATOM   3343  CG1 ILE A 216     -20.240  -4.323   7.577  0.00  0.00      A     
ATOM   3344 HG11 ILE A 216     -19.537  -3.560   7.898  0.00  0.00      A     
ATOM   3345 HG12 ILE A 216     -21.052  -4.334   8.303  0.00  0.00      A     
ATOM   3346  CD  ILE A 216     -20.837  -3.920   6.223  0.00  0.00      A     
ATOM   3347  HD1 ILE A 216     -21.341  -2.958   6.321  0.00  0.00      A     
ATOM   3348  HD2 ILE A 216     -21.561  -4.668   5.897  0.00  0.00      A     
ATOM   3349  HD3 ILE A 216     -20.057  -3.823   5.474  0.00  0.00      A     
ATOM   3350  C   ILE A 216     -17.159  -4.721   7.301  0.00  0.00      A     
ATOM   3351  O   ILE A 216     -17.173  -3.559   6.908  0.00  0.00      A     
ATOM   3352  N   ALA A 217     -16.140  -5.155   8.046  0.00  0.00      A     
ATOM   3353  HN  ALA A 217     -16.178  -6.098   8.423  0.00  0.00      A     
ATOM   3354  CA  ALA A 217     -14.901  -4.389   8.241  0.00  0.00      A     
ATOM   3355  HA  ALA A 217     -15.141  -3.366   8.534  0.00  0.00      A     
ATOM   3356  CB  ALA A 217     -14.081  -5.034   9.366  0.00  0.00      A     
ATOM   3357  HB1 ALA A 217     -14.645  -4.997  10.297  0.00  0.00      A     
ATOM   3358  HB2 ALA A 217     -13.149  -4.484   9.499  0.00  0.00      A     
ATOM   3359  HB3 ALA A 217     -13.854  -6.073   9.125  0.00  0.00      A     
ATOM   3360  C   ALA A 217     -14.103  -4.315   6.928  0.00  0.00      A     
ATOM   3361  O   ALA A 217     -13.764  -3.231   6.456  0.00  0.00      A     
ATOM   3362  N   GLN A 218     -13.927  -5.456   6.253  0.00  0.00      A     
ATOM   3363  HN  GLN A 218     -14.200  -6.327   6.699  0.00  0.00      A     
ATOM   3364  CA  GLN A 218     -13.354  -5.498   4.906  0.00  0.00      A     
ATOM   3365  HA  GLN A 218     -12.509  -4.816   4.899  0.00  0.00      A     
ATOM   3366  CB  GLN A 218     -12.797  -6.893   4.568  0.00  0.00      A     
ATOM   3367  HB1 GLN A 218     -12.281  -6.835   3.609  0.00  0.00      A     
ATOM   3368  HB2 GLN A 218     -13.628  -7.586   4.456  0.00  0.00      A     
ATOM   3369  CG  GLN A 218     -11.814  -7.474   5.605  0.00  0.00      A     
ATOM   3370  HG1 GLN A 218     -11.528  -8.472   5.274  0.00  0.00      A     
ATOM   3371  HG2 GLN A 218     -12.310  -7.593   6.563  0.00  0.00      A     
ATOM   3372  CD  GLN A 218     -10.548  -6.651   5.845  0.00  0.00      A     
ATOM   3373  OE1 GLN A 218     -10.552  -5.471   6.141  0.00  0.00      A     
ATOM   3374  NE2 GLN A 218      -9.380  -7.227   5.759  0.00  0.00      A     
ATOM   3375 HE21 GLN A 218      -8.591  -6.630   5.932  0.00  0.00      A     
ATOM   3376 HE22 GLN A 218      -9.319  -8.168   5.393  0.00  0.00      A     
ATOM   3377  C   GLN A 218     -14.286  -4.946   3.811  0.00  0.00      A     
ATOM   3378  O   GLN A 218     -13.795  -4.631   2.738  0.00  0.00      A     
ATOM   3379  N   THR A 219     -15.580  -4.692   4.072  0.00  0.00      A     
ATOM   3380  HN  THR A 219     -15.967  -5.036   4.937  0.00  0.00      A     
ATOM   3381  CA  THR A 219     -16.383  -3.756   3.239  0.00  0.00      A     
ATOM   3382  HA  THR A 219     -16.320  -4.056   2.193  0.00  0.00      A     
ATOM   3383  CB  THR A 219     -17.874  -3.681   3.609  0.00  0.00      A     
ATOM   3384  HB  THR A 219     -17.970  -3.636   4.686  0.00  0.00      A     
ATOM   3385  CG2 THR A 219     -18.642  -2.490   3.026  0.00  0.00      A     
ATOM   3386 HG21 THR A 219     -18.582  -2.501   1.937  0.00  0.00      A     
ATOM   3387 HG22 THR A 219     -18.251  -1.547   3.404  0.00  0.00      A     
ATOM   3388 HG23 THR A 219     -19.682  -2.539   3.341  0.00  0.00      A     
ATOM   3389  OG1 THR A 219     -18.545  -4.814   3.119  0.00  0.00      A     
ATOM   3390  HG1 THR A 219     -18.103  -5.603   3.489  0.00  0.00      A     
ATOM   3391  C   THR A 219     -15.830  -2.345   3.333  0.00  0.00      A     
ATOM   3392  O   THR A 219     -15.650  -1.712   2.302  0.00  0.00      A     
ATOM   3393  N   VAL A 220     -15.521  -1.841   4.533  0.00  0.00      A     
ATOM   3394  HN  VAL A 220     -15.666  -2.410   5.358  0.00  0.00      A     
ATOM   3395  CA  VAL A 220     -14.882  -0.515   4.686  0.00  0.00      A     
ATOM   3396  HA  VAL A 220     -15.493   0.211   4.160  0.00  0.00      A     
ATOM   3397  CB  VAL A 220     -14.781  -0.052   6.152  0.00  0.00      A     
ATOM   3398  HB  VAL A 220     -14.035  -0.639   6.685  0.00  0.00      A     
ATOM   3399  CG1 VAL A 220     -14.370   1.416   6.186  0.00  0.00      A     
ATOM   3400 HG11 VAL A 220     -14.350   1.782   7.211  0.00  0.00      A     
ATOM   3401 HG12 VAL A 220     -15.056   2.024   5.601  0.00  0.00      A     
ATOM   3402 HG13 VAL A 220     -13.376   1.511   5.764  0.00  0.00      A     
ATOM   3403  CG2 VAL A 220     -16.117  -0.154   6.893  0.00  0.00      A     
ATOM   3404 HG21 VAL A 220     -16.898   0.353   6.331  0.00  0.00      A     
ATOM   3405 HG22 VAL A 220     -16.033   0.294   7.884  0.00  0.00      A     
ATOM   3406 HG23 VAL A 220     -16.389  -1.197   7.020  0.00  0.00      A     
ATOM   3407  C   VAL A 220     -13.513  -0.467   4.005  0.00  0.00      A     
ATOM   3408  O   VAL A 220     -13.254   0.441   3.221  0.00  0.00      A     
ATOM   3409  N   THR A 221     -12.684  -1.498   4.187  0.00  0.00      A     
ATOM   3410  HN  THR A 221     -12.925  -2.169   4.912  0.00  0.00      A     
ATOM   3411  CA  THR A 221     -11.393  -1.670   3.475  0.00  0.00      A     
ATOM   3412  HA  THR A 221     -10.780  -0.791   3.658  0.00  0.00      A     
ATOM   3413  CB  THR A 221     -10.628  -2.894   4.010  0.00  0.00      A     
ATOM   3414  HB  THR A 221     -11.099  -3.805   3.641  0.00  0.00      A     
ATOM   3415  CG2 THR A 221      -9.150  -2.903   3.644  0.00  0.00      A     
ATOM   3416 HG21 THR A 221      -8.662  -2.017   4.050  0.00  0.00      A     
ATOM   3417 HG22 THR A 221      -9.027  -2.920   2.564  0.00  0.00      A     
ATOM   3418 HG23 THR A 221      -8.679  -3.793   4.062  0.00  0.00      A     
ATOM   3419  OG1 THR A 221     -10.655  -2.895   5.422  0.00  0.00      A     
ATOM   3420  HG1 THR A 221     -10.531  -3.823   5.709  0.00  0.00      A     
ATOM   3421  C   THR A 221     -11.536  -1.773   1.949  0.00  0.00      A     
ATOM   3422  O   THR A 221     -10.757  -1.163   1.210  0.00  0.00      A     
ATOM   3423  N   ALA A 222     -12.554  -2.476   1.444  0.00  0.00      A     
ATOM   3424  HN  ALA A 222     -13.112  -3.034   2.079  0.00  0.00      A     
ATOM   3425  CA  ALA A 222     -12.871  -2.578   0.016  0.00  0.00      A     
ATOM   3426  HA  ALA A 222     -11.952  -2.794  -0.525  0.00  0.00      A     
ATOM   3427  CB  ALA A 222     -13.825  -3.760  -0.192  0.00  0.00      A     
ATOM   3428  HB1 ALA A 222     -14.750  -3.604   0.363  0.00  0.00      A     
ATOM   3429  HB2 ALA A 222     -13.350  -4.679   0.155  0.00  0.00      A     
ATOM   3430  HB3 ALA A 222     -14.062  -3.867  -1.251  0.00  0.00      A     
ATOM   3431  C   ALA A 222     -13.456  -1.286  -0.589  0.00  0.00      A     
ATOM   3432  O   ALA A 222     -13.009  -0.861  -1.651  0.00  0.00      A     
ATOM   3433  N   VAL A 223     -14.398  -0.620   0.089  0.00  0.00      A     
ATOM   3434  HN  VAL A 223     -14.734  -1.045   0.948  0.00  0.00      A     
ATOM   3435  CA  VAL A 223     -14.950   0.701  -0.290  0.00  0.00      A     
ATOM   3436  HA  VAL A 223     -15.325   0.646  -1.311  0.00  0.00      A     
ATOM   3437  CB  VAL A 223     -16.124   1.123   0.619  0.00  0.00      A     
ATOM   3438  HB  VAL A 223     -15.841   0.991   1.663  0.00  0.00      A     
ATOM   3439  CG1 VAL A 223     -16.546   2.586   0.414  0.00  0.00      A     
ATOM   3440 HG11 VAL A 223     -15.774   3.262   0.781  0.00  0.00      A     
ATOM   3441 HG12 VAL A 223     -17.457   2.793   0.975  0.00  0.00      A     
ATOM   3442 HG13 VAL A 223     -16.732   2.782  -0.642  0.00  0.00      A     
ATOM   3443  CG2 VAL A 223     -17.359   0.267   0.317  0.00  0.00      A     
ATOM   3444 HG21 VAL A 223     -17.710   0.458  -0.698  0.00  0.00      A     
ATOM   3445 HG22 VAL A 223     -18.155   0.505   1.023  0.00  0.00      A     
ATOM   3446 HG23 VAL A 223     -17.121  -0.791   0.412  0.00  0.00      A     
ATOM   3447  C   VAL A 223     -13.870   1.776  -0.282  0.00  0.00      A     
ATOM   3448  O   VAL A 223     -13.778   2.539  -1.241  0.00  0.00      A     
ATOM   3449  N   ALA A 224     -12.995   1.801   0.725  0.00  0.00      A     
ATOM   3450  HN  ALA A 224     -13.148   1.186   1.519  0.00  0.00      A     
ATOM   3451  CA  ALA A 224     -11.792   2.631   0.729  0.00  0.00      A     
ATOM   3452  HA  ALA A 224     -12.089   3.676   0.650  0.00  0.00      A     
ATOM   3453  CB  ALA A 224     -11.080   2.436   2.071  0.00  0.00      A     
ATOM   3454  HB1 ALA A 224     -11.735   2.750   2.884  0.00  0.00      A     
ATOM   3455  HB2 ALA A 224     -10.171   3.035   2.099  0.00  0.00      A     
ATOM   3456  HB3 ALA A 224     -10.813   1.388   2.213  0.00  0.00      A     
ATOM   3457  C   ALA A 224     -10.868   2.334  -0.470  0.00  0.00      A     
ATOM   3458  O   ALA A 224     -10.506   3.253  -1.206  0.00  0.00      A     
ATOM   3459  N   GLY A 225     -10.545   1.061  -0.729  0.00  0.00      A     
ATOM   3460  HN  GLY A 225     -10.860   0.356  -0.069  0.00  0.00      A     
ATOM   3461  CA  GLY A 225      -9.715   0.624  -1.867  0.00  0.00      A     
ATOM   3462  HA1 GLY A 225      -9.587  -0.455  -1.802  0.00  0.00      A     
ATOM   3463  HA2 GLY A 225      -8.732   1.090  -1.801  0.00  0.00      A     
ATOM   3464  C   GLY A 225     -10.298   0.933  -3.254  0.00  0.00      A     
ATOM   3465  O   GLY A 225      -9.571   1.370  -4.144  0.00  0.00      A     
ATOM   3466  N   LEU A 226     -11.611   0.762  -3.431  0.00  0.00      A     
ATOM   3467  HN  LEU A 226     -12.127   0.345  -2.662  0.00  0.00      A     
ATOM   3468  CA  LEU A 226     -12.359   1.063  -4.659  0.00  0.00      A     
ATOM   3469  HA  LEU A 226     -11.786   0.685  -5.505  0.00  0.00      A     
ATOM   3470  CB  LEU A 226     -13.704   0.311  -4.588  0.00  0.00      A     
ATOM   3471  HB1 LEU A 226     -14.290   0.727  -3.767  0.00  0.00      A     
ATOM   3472  HB2 LEU A 226     -13.511  -0.738  -4.357  0.00  0.00      A     
ATOM   3473  CG  LEU A 226     -14.546   0.372  -5.876  0.00  0.00      A     
ATOM   3474  HG  LEU A 226     -14.688   1.410  -6.178  0.00  0.00      A     
ATOM   3475  CD1 LEU A 226     -13.899  -0.403  -7.023  0.00  0.00      A     
ATOM   3476 HD11 LEU A 226     -14.538  -0.342  -7.904  0.00  0.00      A     
ATOM   3477 HD12 LEU A 226     -13.772  -1.447  -6.740  0.00  0.00      A     
ATOM   3478 HD13 LEU A 226     -12.931   0.029  -7.269  0.00  0.00      A     
ATOM   3479  CD2 LEU A 226     -15.915  -0.252  -5.623  0.00  0.00      A     
ATOM   3480 HD21 LEU A 226     -16.428   0.297  -4.833  0.00  0.00      A     
ATOM   3481 HD22 LEU A 226     -15.806  -1.294  -5.322  0.00  0.00      A     
ATOM   3482 HD23 LEU A 226     -16.518  -0.197  -6.529  0.00  0.00      A     
ATOM   3483  C   LEU A 226     -12.561   2.574  -4.883  0.00  0.00      A     
ATOM   3484  O   LEU A 226     -12.269   3.068  -5.968  0.00  0.00      A     
ATOM   3485  N   THR A 227     -12.970   3.325  -3.853  0.00  0.00      A     
ATOM   3486  HN  THR A 227     -13.205   2.845  -2.990  0.00  0.00      A     
ATOM   3487  CA  THR A 227     -13.065   4.811  -3.875  0.00  0.00      A     
ATOM   3488  HA  THR A 227     -13.722   5.113  -4.690  0.00  0.00      A     
ATOM   3489  CB  THR A 227     -13.645   5.382  -2.570  0.00  0.00      A     
ATOM   3490  HB  THR A 227     -12.959   5.187  -1.745  0.00  0.00      A     
ATOM   3491  CG2 THR A 227     -13.943   6.877  -2.629  0.00  0.00      A     
ATOM   3492 HG21 THR A 227     -13.017   7.445  -2.685  0.00  0.00      A     
ATOM   3493 HG22 THR A 227     -14.476   7.176  -1.727  0.00  0.00      A     
ATOM   3494 HG23 THR A 227     -14.565   7.098  -3.497  0.00  0.00      A     
ATOM   3495  OG1 THR A 227     -14.874   4.768  -2.292  0.00  0.00      A     
ATOM   3496  HG1 THR A 227     -14.660   3.927  -1.856  0.00  0.00      A     
ATOM   3497  C   THR A 227     -11.708   5.472  -4.110  0.00  0.00      A     
ATOM   3498  O   THR A 227     -11.620   6.509  -4.766  0.00  0.00      A     
ATOM   3499  N   SER A 228     -10.636   4.828  -3.639  0.00  0.00      A     
ATOM   3500  HN  SER A 228     -10.800   4.023  -3.045  0.00  0.00      A     
ATOM   3501  CA  SER A 228      -9.240   5.192  -3.933  0.00  0.00      A     
ATOM   3502  HA  SER A 228      -9.155   6.279  -3.954  0.00  0.00      A     
ATOM   3503  CB  SER A 228      -8.274   4.670  -2.869  0.00  0.00      A     
ATOM   3504  HB1 SER A 228      -7.266   5.035  -3.076  0.00  0.00      A     
ATOM   3505  HB2 SER A 228      -8.266   3.578  -2.874  0.00  0.00      A     
ATOM   3506  OG  SER A 228      -8.669   5.131  -1.605  0.00  0.00      A     
ATOM   3507  HG1 SER A 228      -9.452   4.608  -1.350  0.00  0.00      A     
ATOM   3508  C   SER A 228      -8.714   4.663  -5.263  0.00  0.00      A     
ATOM   3509  O   SER A 228      -7.640   5.082  -5.670  0.00  0.00      A     
ATOM   3510  N   TYR A 229      -9.388   3.763  -5.981  0.00  0.00      A     
ATOM   3511  HN  TYR A 229     -10.278   3.418  -5.640  0.00  0.00      A     
ATOM   3512  CA  TYR A 229      -8.868   3.247  -7.259  0.00  0.00      A     
ATOM   3513  HA  TYR A 229      -7.860   2.884  -7.050  0.00  0.00      A     
ATOM   3514  CB  TYR A 229      -9.670   2.026  -7.725  0.00  0.00      A     
ATOM   3515  HB1 TYR A 229     -10.494   2.334  -8.367  0.00  0.00      A     
ATOM   3516  HB2 TYR A 229     -10.096   1.520  -6.859  0.00  0.00      A     
ATOM   3517  CG  TYR A 229      -8.798   1.034  -8.460  0.00  0.00      A     
ATOM   3518  CD1 TYR A 229      -8.145   0.011  -7.746  0.00  0.00      A     
ATOM   3519  HD1 TYR A 229      -8.294  -0.078  -6.677  0.00  0.00      A     
ATOM   3520  CE1 TYR A 229      -7.293  -0.885  -8.422  0.00  0.00      A     
ATOM   3521  HE1 TYR A 229      -6.779  -1.672  -7.890  0.00  0.00      A     
ATOM   3522  CZ  TYR A 229      -7.116  -0.771  -9.816  0.00  0.00      A     
ATOM   3523  OH  TYR A 229      -6.356  -1.680 -10.476  0.00  0.00      A     
ATOM   3524  HH  TYR A 229      -6.479  -1.596 -11.441  0.00  0.00      A     
ATOM   3525  CE2 TYR A 229      -7.745   0.276 -10.520  0.00  0.00      A     
ATOM   3526  HE2 TYR A 229      -7.566   0.401 -11.575  0.00  0.00      A     
ATOM   3527  CD2 TYR A 229      -8.580   1.181  -9.841  0.00  0.00      A     
ATOM   3528  HD2 TYR A 229      -9.037   1.999 -10.378  0.00  0.00      A     
ATOM   3529  C   TYR A 229      -8.701   4.326  -8.360  0.00  0.00      A     
ATOM   3530  O   TYR A 229      -7.641   4.344  -9.000  0.00  0.00      A     
ATOM   3531  N   PRO A 230      -9.619   5.313  -8.501  0.00  0.00      A     
ATOM   3532  CD  PRO A 230     -10.990   5.275  -8.004  0.00  0.00      A     
ATOM   3533  HD1 PRO A 230     -11.008   5.584  -6.962  0.00  0.00      A     
ATOM   3534  HD2 PRO A 230     -11.436   4.289  -8.113  0.00  0.00      A     
ATOM   3535  CG  PRO A 230     -11.776   6.280  -8.832  0.00  0.00      A     
ATOM   3536  HG1 PRO A 230     -12.133   5.794  -9.736  0.00  0.00      A     
ATOM   3537  HG2 PRO A 230     -12.611   6.701  -8.269  0.00  0.00      A     
ATOM   3538  CB  PRO A 230     -10.732   7.336  -9.177  0.00  0.00      A     
ATOM   3539  HB1 PRO A 230     -10.957   7.821 -10.127  0.00  0.00      A     
ATOM   3540  HB2 PRO A 230     -10.708   8.078  -8.378  0.00  0.00      A     
ATOM   3541  CA  PRO A 230      -9.400   6.571  -9.236  0.00  0.00      A     
ATOM   3542  HA  PRO A 230      -9.189   6.319 -10.275  0.00  0.00      A     
ATOM   3543  C   PRO A 230      -8.253   7.474  -8.724  0.00  0.00      A     
ATOM   3544  O   PRO A 230      -7.996   8.517  -9.317  0.00  0.00      A     
ATOM   3545  N   PHE A 231      -7.555   7.108  -7.643  0.00  0.00      A     
ATOM   3546  HN  PHE A 231      -7.832   6.253  -7.179  0.00  0.00      A     
ATOM   3547  CA  PHE A 231      -6.488   7.895  -6.996  0.00  0.00      A     
ATOM   3548  HA  PHE A 231      -6.265   8.774  -7.589  0.00  0.00      A     
ATOM   3549  CB  PHE A 231      -6.967   8.405  -5.630  0.00  0.00      A     
ATOM   3550  HB1 PHE A 231      -6.090   8.714  -5.065  0.00  0.00      A     
ATOM   3551  HB2 PHE A 231      -7.433   7.595  -5.071  0.00  0.00      A     
ATOM   3552  CG  PHE A 231      -7.929   9.580  -5.693  0.00  0.00      A     
ATOM   3553  CD1 PHE A 231      -9.274   9.384  -6.055  0.00  0.00      A     
ATOM   3554  HD1 PHE A 231      -9.642   8.391  -6.267  0.00  0.00      A     
ATOM   3555  CE1 PHE A 231     -10.158  10.476  -6.109  0.00  0.00      A     
ATOM   3556  HE1 PHE A 231     -11.193  10.321  -6.378  0.00  0.00      A     
ATOM   3557  CZ  PHE A 231      -9.710  11.766  -5.779  0.00  0.00      A     
ATOM   3558  HZ  PHE A 231     -10.400  12.598  -5.801  0.00  0.00      A     
ATOM   3559  CE2 PHE A 231      -8.370  11.967  -5.407  0.00  0.00      A     
ATOM   3560  HE2 PHE A 231      -8.027  12.958  -5.150  0.00  0.00      A     
ATOM   3561  CD2 PHE A 231      -7.485  10.875  -5.360  0.00  0.00      A     
ATOM   3562  HD2 PHE A 231      -6.460  11.033  -5.064  0.00  0.00      A     
ATOM   3563  C   PHE A 231      -5.156   7.132  -6.877  0.00  0.00      A     
ATOM   3564  O   PHE A 231      -4.123   7.646  -7.283  0.00  0.00      A     
ATOM   3565  N   ASP A 232      -5.137   5.875  -6.446  0.00  0.00      A     
ATOM   3566  HN  ASP A 232      -5.995   5.498  -6.059  0.00  0.00      A     
ATOM   3567  CA  ASP A 232      -3.983   4.972  -6.571  0.00  0.00      A     
ATOM   3568  HA  ASP A 232      -3.121   5.424  -6.080  0.00  0.00      A     
ATOM   3569  CB  ASP A 232      -4.309   3.683  -5.811  0.00  0.00      A     
ATOM   3570  HB1 ASP A 232      -5.291   3.328  -6.134  0.00  0.00      A     
ATOM   3571  HB2 ASP A 232      -4.369   3.905  -4.744  0.00  0.00      A     
ATOM   3572  CG  ASP A 232      -3.289   2.568  -6.030  0.00  0.00      A     
ATOM   3573  OD1 ASP A 232      -2.064   2.759  -5.864  0.00  0.00      A     
ATOM   3574  OD2 ASP A 232      -3.745   1.465  -6.403  0.00  0.00      A     
ATOM   3575  C   ASP A 232      -3.589   4.729  -8.047  0.00  0.00      A     
ATOM   3576  O   ASP A 232      -2.414   4.790  -8.392  0.00  0.00      A     
ATOM   3577  N   THR A 233      -4.546   4.611  -8.977  0.00  0.00      A     
ATOM   3578  HN  THR A 233      -5.510   4.539  -8.673  0.00  0.00      A     
ATOM   3579  CA  THR A 233      -4.243   4.631 -10.437  0.00  0.00      A     
ATOM   3580  HA  THR A 233      -3.477   3.882 -10.636  0.00  0.00      A     
ATOM   3581  CB  THR A 233      -5.470   4.255 -11.282  0.00  0.00      A     
ATOM   3582  HB  THR A 233      -6.225   5.038 -11.205  0.00  0.00      A     
ATOM   3583  CG2 THR A 233      -5.158   4.003 -12.756  0.00  0.00      A     
ATOM   3584 HG21 THR A 233      -4.882   4.933 -13.250  0.00  0.00      A     
ATOM   3585 HG22 THR A 233      -6.043   3.601 -13.249  0.00  0.00      A     
ATOM   3586 HG23 THR A 233      -4.346   3.283 -12.848  0.00  0.00      A     
ATOM   3587  OG1 THR A 233      -6.007   3.051 -10.794  0.00  0.00      A     
ATOM   3588  HG1 THR A 233      -6.723   3.309 -10.188  0.00  0.00      A     
ATOM   3589  C   THR A 233      -3.679   5.982 -10.908  0.00  0.00      A     
ATOM   3590  O   THR A 233      -2.926   6.055 -11.877  0.00  0.00      A     
ATOM   3591  N   VAL A 234      -3.964   7.063 -10.173  0.00  0.00      A     
ATOM   3592  HN  VAL A 234      -4.550   6.908  -9.364  0.00  0.00      A     
ATOM   3593  CA  VAL A 234      -3.370   8.428 -10.287  0.00  0.00      A     
ATOM   3594  HA  VAL A 234      -2.993   8.573 -11.296  0.00  0.00      A     
ATOM   3595  CB  VAL A 234      -4.469   9.491 -10.059  0.00  0.00      A     
ATOM   3596  HB  VAL A 234      -4.896   9.346  -9.074  0.00  0.00      A     
ATOM   3597  CG1 VAL A 234      -4.024  10.949 -10.168  0.00  0.00      A     
ATOM   3598 HG11 VAL A 234      -4.899  11.593 -10.200  0.00  0.00      A     
ATOM   3599 HG12 VAL A 234      -3.435  11.093 -11.068  0.00  0.00      A     
ATOM   3600 HG13 VAL A 234      -3.449  11.240  -9.294  0.00  0.00      A     
ATOM   3601  CG2 VAL A 234      -5.583   9.333 -11.108  0.00  0.00      A     
ATOM   3602 HG21 VAL A 234      -5.202   9.583 -12.094  0.00  0.00      A     
ATOM   3603 HG22 VAL A 234      -6.403  10.015 -10.890  0.00  0.00      A     
ATOM   3604 HG23 VAL A 234      -5.989   8.324 -11.108  0.00  0.00      A     
ATOM   3605  C   VAL A 234      -2.122   8.593  -9.387  0.00  0.00      A     
ATOM   3606  O   VAL A 234      -1.612   9.691  -9.151  0.00  0.00      A     
ATOM   3607  N   ARG A 235      -1.573   7.457  -8.941  0.00  0.00      A     
ATOM   3608  HN  ARG A 235      -2.165   6.639  -9.006  0.00  0.00      A     
ATOM   3609  CA  ARG A 235      -0.237   7.237  -8.353  0.00  0.00      A     
ATOM   3610  HA  ARG A 235       0.361   8.138  -8.462  0.00  0.00      A     
ATOM   3611  CB  ARG A 235      -0.415   6.993  -6.843  0.00  0.00      A     
ATOM   3612  HB1 ARG A 235      -1.233   6.291  -6.703  0.00  0.00      A     
ATOM   3613  HB2 ARG A 235      -0.715   7.949  -6.418  0.00  0.00      A     
ATOM   3614  CG  ARG A 235       0.770   6.475  -6.010  0.00  0.00      A     
ATOM   3615  HG1 ARG A 235       1.620   7.151  -6.099  0.00  0.00      A     
ATOM   3616  HG2 ARG A 235       1.052   5.480  -6.352  0.00  0.00      A     
ATOM   3617  CD  ARG A 235       0.314   6.395  -4.544  0.00  0.00      A     
ATOM   3618  HD1 ARG A 235      -0.656   5.894  -4.513  0.00  0.00      A     
ATOM   3619  HD2 ARG A 235       0.185   7.408  -4.156  0.00  0.00      A     
ATOM   3620  NE  ARG A 235       1.249   5.647  -3.684  0.00  0.00      A     
ATOM   3621  HE  ARG A 235       2.121   5.291  -4.068  0.00  0.00      A     
ATOM   3622  CZ  ARG A 235       1.031   5.275  -2.449  0.00  0.00      A     
ATOM   3623  NH1 ARG A 235      -0.013   5.551  -1.760  0.00  0.00      A     
ATOM   3624 HH11 ARG A 235      -0.070   5.141  -0.841  0.00  0.00      A     
ATOM   3625 HH12 ARG A 235      -0.786   6.058  -2.177  0.00  0.00      A     
ATOM   3626  NH2 ARG A 235       1.879   4.537  -1.845  0.00  0.00      A     
ATOM   3627 HH21 ARG A 235       1.624   4.171  -0.938  0.00  0.00      A     
ATOM   3628 HH22 ARG A 235       2.680   4.234  -2.391  0.00  0.00      A     
ATOM   3629  C   ARG A 235       0.574   6.169  -9.101  0.00  0.00      A     
ATOM   3630  O   ARG A 235       1.758   6.042  -8.815  0.00  0.00      A     
ATOM   3631  N   ARG A 236       0.035   5.525 -10.154  0.00  0.00      A     
ATOM   3632  HN  ARG A 236      -0.946   5.689 -10.314  0.00  0.00      A     
ATOM   3633  CA  ARG A 236       0.776   4.593 -11.052  0.00  0.00      A     
ATOM   3634  HA  ARG A 236       1.792   4.480 -10.673  0.00  0.00      A     
ATOM   3635  CB  ARG A 236       0.145   3.185 -11.043  0.00  0.00      A     
ATOM   3636  HB1 ARG A 236       0.812   2.511 -11.584  0.00  0.00      A     
ATOM   3637  HB2 ARG A 236      -0.799   3.224 -11.588  0.00  0.00      A     
ATOM   3638  CG  ARG A 236      -0.153   2.560  -9.672  0.00  0.00      A     
ATOM   3639  HG1 ARG A 236      -0.404   1.514  -9.829  0.00  0.00      A     
ATOM   3640  HG2 ARG A 236      -1.033   3.042  -9.264  0.00  0.00      A     
ATOM   3641  CD  ARG A 236       0.978   2.620  -8.640  0.00  0.00      A     
ATOM   3642  HD1 ARG A 236       1.561   3.531  -8.764  0.00  0.00      A     
ATOM   3643  HD2 ARG A 236       1.645   1.772  -8.804  0.00  0.00      A     
ATOM   3644  NE  ARG A 236       0.450   2.599  -7.263  0.00  0.00      A     
ATOM   3645  HE  ARG A 236      -0.536   2.772  -7.093  0.00  0.00      A     
ATOM   3646  CZ  ARG A 236       1.163   2.518  -6.174  0.00  0.00      A     
ATOM   3647  NH1 ARG A 236       2.427   2.327  -6.176  0.00  0.00      A     
ATOM   3648 HH11 ARG A 236       2.935   2.271  -5.294  0.00  0.00      A     
ATOM   3649 HH12 ARG A 236       2.914   2.198  -7.045  0.00  0.00      A     
ATOM   3650  NH2 ARG A 236       0.593   2.602  -5.034  0.00  0.00      A     
ATOM   3651 HH21 ARG A 236       1.162   2.528  -4.214  0.00  0.00      A     
ATOM   3652 HH22 ARG A 236      -0.418   2.718  -5.032  0.00  0.00      A     
ATOM   3653  C   ARG A 236       0.984   5.065 -12.504  0.00  0.00      A     
ATOM   3654  O   ARG A 236       2.054   4.809 -13.057  0.00  0.00      A     
ATOM   3655  N   ARG A 237       0.040   5.787 -13.131  0.00  0.00      A     
ATOM   3656  HN  ARG A 237      -0.809   5.989 -12.620  0.00  0.00      A     
ATOM   3657  CA  ARG A 237       0.157   6.201 -14.560  0.00  0.00      A     
ATOM   3658  HA  ARG A 237       0.378   5.317 -15.157  0.00  0.00      A     
ATOM   3659  CB  ARG A 237      -1.165   6.796 -15.084  0.00  0.00      A     
ATOM   3660  HB1 ARG A 237      -0.996   7.222 -16.073  0.00  0.00      A     
ATOM   3661  HB2 ARG A 237      -1.447   7.614 -14.422  0.00  0.00      A     
ATOM   3662  CG  ARG A 237      -2.348   5.803 -15.185  0.00  0.00      A     
ATOM   3663  HG1 ARG A 237      -3.259   6.374 -15.356  0.00  0.00      A     
ATOM   3664  HG2 ARG A 237      -2.450   5.265 -14.244  0.00  0.00      A     
ATOM   3665  CD  ARG A 237      -2.256   4.780 -16.323  0.00  0.00      A     
ATOM   3666  HD1 ARG A 237      -1.332   4.226 -16.220  0.00  0.00      A     
ATOM   3667  HD2 ARG A 237      -2.217   5.309 -17.275  0.00  0.00      A     
ATOM   3668  NE  ARG A 237      -3.386   3.823 -16.299  0.00  0.00      A     
ATOM   3669  HE  ARG A 237      -3.312   3.009 -15.704  0.00  0.00      A     
ATOM   3670  CZ  ARG A 237      -4.459   3.838 -17.051  0.00  0.00      A     
ATOM   3671  NH1 ARG A 237      -4.669   4.690 -17.979  0.00  0.00      A     
ATOM   3672 HH11 ARG A 237      -5.519   4.531 -18.520  0.00  0.00      A     
ATOM   3673 HH12 ARG A 237      -3.936   5.297 -18.283  0.00  0.00      A     
ATOM   3674  NH2 ARG A 237      -5.399   2.978 -16.939  0.00  0.00      A     
ATOM   3675 HH21 ARG A 237      -6.126   3.012 -17.650  0.00  0.00      A     
ATOM   3676 HH22 ARG A 237      -5.401   2.276 -16.209  0.00  0.00      A     
ATOM   3677  C   ARG A 237       1.356   7.125 -14.826  0.00  0.00      A     
ATOM   3678  O   ARG A 237       2.046   6.941 -15.829  0.00  0.00      A     
ATOM   3679  N   MET A 238       1.691   8.022 -13.898  0.00  0.00      A     
ATOM   3680  HN  MET A 238       1.051   8.127 -13.118  0.00  0.00      A     
ATOM   3681  CA  MET A 238       2.904   8.866 -13.932  0.00  0.00      A     
ATOM   3682  HA  MET A 238       3.095   9.149 -14.965  0.00  0.00      A     
ATOM   3683  CB  MET A 238       2.691  10.162 -13.146  0.00  0.00      A     
ATOM   3684  HB1 MET A 238       3.621  10.716 -13.142  0.00  0.00      A     
ATOM   3685  HB2 MET A 238       2.433   9.941 -12.114  0.00  0.00      A     
ATOM   3686  CG  MET A 238       1.605  11.048 -13.756  0.00  0.00      A     
ATOM   3687  HG1 MET A 238       1.577  11.970 -13.178  0.00  0.00      A     
ATOM   3688  HG2 MET A 238       0.645  10.550 -13.619  0.00  0.00      A     
ATOM   3689  SD  MET A 238       1.772  11.460 -15.523  0.00  0.00      A     
ATOM   3690  CE  MET A 238       3.147  12.635 -15.518  0.00  0.00      A     
ATOM   3691  HE1 MET A 238       4.077  12.101 -15.340  0.00  0.00      A     
ATOM   3692  HE2 MET A 238       2.996  13.384 -14.741  0.00  0.00      A     
ATOM   3693  HE3 MET A 238       3.206  13.130 -16.488  0.00  0.00      A     
ATOM   3694  C   MET A 238       4.193   8.173 -13.458  0.00  0.00      A     
ATOM   3695  O   MET A 238       5.241   8.419 -14.059  0.00  0.00      A     
ATOM   3696  N   MET A 239       4.108   7.194 -12.543  0.00  0.00      A     
ATOM   3697  HN  MET A 239       3.243   7.102 -12.029  0.00  0.00      A     
ATOM   3698  CA  MET A 239       5.154   6.159 -12.352  0.00  0.00      A     
ATOM   3699  HA  MET A 239       6.082   6.674 -12.111  0.00  0.00      A     
ATOM   3700  CB  MET A 239       4.840   5.210 -11.178  0.00  0.00      A     
ATOM   3701  HB1 MET A 239       5.572   4.401 -11.173  0.00  0.00      A     
ATOM   3702  HB2 MET A 239       3.864   4.759 -11.320  0.00  0.00      A     
ATOM   3703  CG  MET A 239       4.894   5.862  -9.796  0.00  0.00      A     
ATOM   3704  HG1 MET A 239       4.174   6.671  -9.754  0.00  0.00      A     
ATOM   3705  HG2 MET A 239       5.882   6.287  -9.636  0.00  0.00      A     
ATOM   3706  SD  MET A 239       4.530   4.692  -8.457  0.00  0.00      A     
ATOM   3707  CE  MET A 239       4.604   5.806  -7.028  0.00  0.00      A     
ATOM   3708  HE1 MET A 239       4.411   5.241  -6.116  0.00  0.00      A     
ATOM   3709  HE2 MET A 239       3.849   6.585  -7.131  0.00  0.00      A     
ATOM   3710  HE3 MET A 239       5.590   6.267  -6.961  0.00  0.00      A     
ATOM   3711  C   MET A 239       5.447   5.326 -13.623  0.00  0.00      A     
ATOM   3712  O   MET A 239       6.375   4.522 -13.634  0.00  0.00      A     
ATOM   3713  N   MET A 240       4.715   5.537 -14.723  0.00  0.00      A     
ATOM   3714  HN  MET A 240       3.877   6.087 -14.613  0.00  0.00      A     
ATOM   3715  CA  MET A 240       5.067   5.055 -16.068  0.00  0.00      A     
ATOM   3716  HA  MET A 240       5.960   4.440 -16.014  0.00  0.00      A     
ATOM   3717  CB  MET A 240       3.953   4.159 -16.611  0.00  0.00      A     
ATOM   3718  HB1 MET A 240       4.091   4.001 -17.681  0.00  0.00      A     
ATOM   3719  HB2 MET A 240       2.996   4.652 -16.460  0.00  0.00      A     
ATOM   3720  CG  MET A 240       3.941   2.801 -15.908  0.00  0.00      A     
ATOM   3721  HG1 MET A 240       3.037   2.280 -16.209  0.00  0.00      A     
ATOM   3722  HG2 MET A 240       3.887   2.964 -14.830  0.00  0.00      A     
ATOM   3723  SD  MET A 240       5.352   1.711 -16.254  0.00  0.00      A     
ATOM   3724  CE  MET A 240       5.020   1.285 -17.983  0.00  0.00      A     
ATOM   3725  HE1 MET A 240       3.993   0.934 -18.082  0.00  0.00      A     
ATOM   3726  HE2 MET A 240       5.699   0.492 -18.297  0.00  0.00      A     
ATOM   3727  HE3 MET A 240       5.169   2.159 -18.617  0.00  0.00      A     
ATOM   3728  C   MET A 240       5.413   6.150 -17.084  0.00  0.00      A     
ATOM   3729  O   MET A 240       6.173   5.850 -17.996  0.00  0.00      A     
ATOM   3730  N   GLN A 241       4.912   7.388 -16.951  0.00  0.00      A     
ATOM   3731  HN  GLN A 241       4.290   7.568 -16.179  0.00  0.00      A     
ATOM   3732  CA  GLN A 241       5.272   8.503 -17.858  0.00  0.00      A     
ATOM   3733  HA  GLN A 241       5.287   8.128 -18.881  0.00  0.00      A     
ATOM   3734  CB  GLN A 241       4.243   9.645 -17.800  0.00  0.00      A     
ATOM   3735  HB1 GLN A 241       4.551  10.402 -18.521  0.00  0.00      A     
ATOM   3736  HB2 GLN A 241       4.282  10.109 -16.814  0.00  0.00      A     
ATOM   3737  CG  GLN A 241       2.782   9.272 -18.110  0.00  0.00      A     
ATOM   3738  HG1 GLN A 241       2.267  10.157 -18.485  0.00  0.00      A     
ATOM   3739  HG2 GLN A 241       2.290   8.996 -17.183  0.00  0.00      A     
ATOM   3740  CD  GLN A 241       2.599   8.145 -19.121  0.00  0.00      A     
ATOM   3741  OE1 GLN A 241       2.809   8.278 -20.312  0.00  0.00      A     
ATOM   3742  NE2 GLN A 241       2.176   6.981 -18.703  0.00  0.00      A     
ATOM   3743 HE21 GLN A 241       2.038   6.289 -19.414  0.00  0.00      A     
ATOM   3744 HE22 GLN A 241       2.020   6.835 -17.712  0.00  0.00      A     
ATOM   3745  C   GLN A 241       6.680   9.077 -17.611  0.00  0.00      A     
ATOM   3746  O   GLN A 241       7.348   9.477 -18.559  0.00  0.00      A     
ATOM   3747  N   SER A 242       7.172   9.059 -16.368  0.00  0.00      A     
ATOM   3748  HN  SER A 242       6.557   8.758 -15.620  0.00  0.00      A     
ATOM   3749  CA  SER A 242       8.625   9.082 -16.105  0.00  0.00      A     
ATOM   3750  HA  SER A 242       9.097   9.854 -16.716  0.00  0.00      A     
ATOM   3751  CB  SER A 242       8.902   9.396 -14.638  0.00  0.00      A     
ATOM   3752  HB1 SER A 242       9.813   8.890 -14.315  0.00  0.00      A     
ATOM   3753  HB2 SER A 242       8.066   9.061 -14.021  0.00  0.00      A     
ATOM   3754  OG  SER A 242       9.085  10.780 -14.471  0.00  0.00      A     
ATOM   3755  HG1 SER A 242       9.411  10.890 -13.552  0.00  0.00      A     
ATOM   3756  C   SER A 242       9.267   7.737 -16.472  0.00  0.00      A     
ATOM   3757  O   SER A 242       8.633   6.689 -16.369  0.00  0.00      A     
ATOM   3758  N   GLY A 243      10.530   7.726 -16.901  0.00  0.00      A     
ATOM   3759  HN  GLY A 243      11.079   8.571 -16.784  0.00  0.00      A     
ATOM   3760  CA  GLY A 243      11.164   6.551 -17.524  0.00  0.00      A     
ATOM   3761  HA1 GLY A 243      11.127   5.704 -16.838  0.00  0.00      A     
ATOM   3762  HA2 GLY A 243      12.211   6.778 -17.723  0.00  0.00      A     
ATOM   3763  C   GLY A 243      10.501   6.148 -18.854  0.00  0.00      A     
ATOM   3764  O   GLY A 243      10.209   4.968 -19.057  0.00  0.00      A     
ATOM   3765  N   ARG A 244      10.201   7.156 -19.688  0.00  0.00      A     
ATOM   3766  HN  ARG A 244      10.470   8.076 -19.361  0.00  0.00      A     
ATOM   3767  CA  ARG A 244       9.487   7.154 -20.991  0.00  0.00      A     
ATOM   3768  HA  ARG A 244       9.770   6.282 -21.581  0.00  0.00      A     
ATOM   3769  CB  ARG A 244       7.966   7.146 -20.699  0.00  0.00      A     
ATOM   3770  HB1 ARG A 244       7.544   8.101 -21.014  0.00  0.00      A     
ATOM   3771  HB2 ARG A 244       7.799   7.078 -19.624  0.00  0.00      A     
ATOM   3772  CG  ARG A 244       7.170   6.006 -21.357  0.00  0.00      A     
ATOM   3773  HG1 ARG A 244       7.442   5.055 -20.897  0.00  0.00      A     
ATOM   3774  HG2 ARG A 244       7.402   5.960 -22.420  0.00  0.00      A     
ATOM   3775  CD  ARG A 244       5.663   6.265 -21.166  0.00  0.00      A     
ATOM   3776  HD1 ARG A 244       5.438   7.294 -21.455  0.00  0.00      A     
ATOM   3777  HD2 ARG A 244       5.411   6.188 -20.116  0.00  0.00      A     
ATOM   3778  NE  ARG A 244       4.800   5.328 -21.910  0.00  0.00      A     
ATOM   3779  HE  ARG A 244       4.592   4.428 -21.511  0.00  0.00      A     
ATOM   3780  CZ  ARG A 244       4.105   5.621 -22.977  0.00  0.00      A     
ATOM   3781  NH1 ARG A 244       4.231   6.706 -23.634  0.00  0.00      A     
ATOM   3782 HH11 ARG A 244       3.695   6.825 -24.484  0.00  0.00      A     
ATOM   3783 HH12 ARG A 244       5.011   7.318 -23.441  0.00  0.00      A     
ATOM   3784  NH2 ARG A 244       3.244   4.802 -23.443  0.00  0.00      A     
ATOM   3785 HH21 ARG A 244       2.786   5.072 -24.309  0.00  0.00      A     
ATOM   3786 HH22 ARG A 244       3.097   3.927 -22.980  0.00  0.00      A     
ATOM   3787  C   ARG A 244       9.878   8.435 -21.774  0.00  0.00      A     
ATOM   3788  O   ARG A 244      10.351   9.388 -21.158  0.00  0.00      A     
ATOM   3789  N   LYS A 245       9.696   8.509 -23.103  0.00  0.00      A     
ATOM   3790  HN  LYS A 245       9.300   7.704 -23.574  0.00  0.00      A     
ATOM   3791  CA  LYS A 245       9.980   9.747 -23.891  0.00  0.00      A     
ATOM   3792  HA  LYS A 245      10.916  10.182 -23.536  0.00  0.00      A     
ATOM   3793  CB  LYS A 245      10.131   9.430 -25.390  0.00  0.00      A     
ATOM   3794  HB1 LYS A 245       9.984  10.357 -25.945  0.00  0.00      A     
ATOM   3795  HB2 LYS A 245       9.366   8.725 -25.713  0.00  0.00      A     
ATOM   3796  CG  LYS A 245      11.526   8.881 -25.718  0.00  0.00      A     
ATOM   3797  HG1 LYS A 245      11.628   7.888 -25.279  0.00  0.00      A     
ATOM   3798  HG2 LYS A 245      12.273   9.532 -25.268  0.00  0.00      A     
ATOM   3799  CD  LYS A 245      11.788   8.786 -27.229  0.00  0.00      A     
ATOM   3800  HD1 LYS A 245      11.010   8.164 -27.676  0.00  0.00      A     
ATOM   3801  HD2 LYS A 245      12.743   8.288 -27.386  0.00  0.00      A     
ATOM   3802  CE  LYS A 245      11.796  10.144 -27.952  0.00  0.00      A     
ATOM   3803  HE1 LYS A 245      10.933  10.730 -27.630  0.00  0.00      A     
ATOM   3804  HE2 LYS A 245      11.677   9.969 -29.025  0.00  0.00      A     
ATOM   3805  NZ  LYS A 245      13.040  10.918 -27.732  0.00  0.00      A     
ATOM   3806  HZ1 LYS A 245      13.681  10.773 -28.506  0.00  0.00      A     
ATOM   3807  HZ2 LYS A 245      13.525  10.655 -26.877  0.00  0.00      A     
ATOM   3808  HZ3 LYS A 245      12.849  11.920 -27.700  0.00  0.00      A     
ATOM   3809  C   LYS A 245       8.914  10.842 -23.736  0.00  0.00      A     
ATOM   3810  O   LYS A 245       7.740  10.582 -23.990  0.00  0.00      A     
ATOM   3811  N   GLY A 246       9.325  12.079 -23.435  0.00  0.00      A     
ATOM   3812  HN  GLY A 246      10.304  12.204 -23.230  0.00  0.00      A     
ATOM   3813  CA  GLY A 246       8.443  13.266 -23.334  0.00  0.00      A     
ATOM   3814  HA1 GLY A 246       9.062  14.157 -23.235  0.00  0.00      A     
ATOM   3815  HA2 GLY A 246       7.827  13.187 -22.437  0.00  0.00      A     
ATOM   3816  C   GLY A 246       7.507  13.490 -24.535  0.00  0.00      A     
ATOM   3817  O   GLY A 246       6.299  13.631 -24.363  0.00  0.00      A     
ATOM   3818  N   THR A 247       8.038  13.383 -25.757  0.00  0.00      A     
ATOM   3819  HN  THR A 247       9.042  13.278 -25.821  0.00  0.00      A     
ATOM   3820  CA  THR A 247       7.285  13.389 -27.042  0.00  0.00      A     
ATOM   3821  HA  THR A 247       6.730  14.324 -27.110  0.00  0.00      A     
ATOM   3822  CB  THR A 247       8.231  13.308 -28.250  0.00  0.00      A     
ATOM   3823  HB  THR A 247       7.669  13.119 -29.164  0.00  0.00      A     
ATOM   3824  CG2 THR A 247       9.006  14.596 -28.462  0.00  0.00      A     
ATOM   3825 HG21 THR A 247       8.303  15.373 -28.753  0.00  0.00      A     
ATOM   3826 HG22 THR A 247       9.731  14.464 -29.263  0.00  0.00      A     
ATOM   3827 HG23 THR A 247       9.518  14.891 -27.548  0.00  0.00      A     
ATOM   3828  OG1 THR A 247       9.155  12.264 -28.065  0.00  0.00      A     
ATOM   3829  HG1 THR A 247       9.824  12.378 -28.777  0.00  0.00      A     
ATOM   3830  C   THR A 247       6.258  12.269 -27.239  0.00  0.00      A     
ATOM   3831  O   THR A 247       5.576  12.245 -28.263  0.00  0.00      A     
ATOM   3832  N   ASP A 248       6.113  11.328 -26.311  0.00  0.00      A     
ATOM   3833  HN  ASP A 248       6.715  11.382 -25.499  0.00  0.00      A     
ATOM   3834  CA  ASP A 248       5.217  10.166 -26.426  0.00  0.00      A     
ATOM   3835  HA  ASP A 248       4.474  10.354 -27.203  0.00  0.00      A     
ATOM   3836  CB  ASP A 248       6.082   8.979 -26.882  0.00  0.00      A     
ATOM   3837  HB1 ASP A 248       6.905   8.855 -26.179  0.00  0.00      A     
ATOM   3838  HB2 ASP A 248       6.516   9.223 -27.848  0.00  0.00      A     
ATOM   3839  CG  ASP A 248       5.347   7.648 -27.033  0.00  0.00      A     
ATOM   3840  OD1 ASP A 248       5.831   6.650 -26.458  0.00  0.00      A     
ATOM   3841  OD2 ASP A 248       4.339   7.561 -27.779  0.00  0.00      A     
ATOM   3842  C   ASP A 248       4.399   9.859 -25.153  0.00  0.00      A     
ATOM   3843  O   ASP A 248       3.524   8.995 -25.212  0.00  0.00      A     
ATOM   3844  N   ILE A 249       4.623  10.554 -24.025  0.00  0.00      A     
ATOM   3845  HN  ILE A 249       5.325  11.282 -24.030  0.00  0.00      A     
ATOM   3846  CA  ILE A 249       3.827  10.330 -22.798  0.00  0.00      A     
ATOM   3847  HA  ILE A 249       3.957   9.282 -22.527  0.00  0.00      A     
ATOM   3848  CB  ILE A 249       4.288  11.157 -21.574  0.00  0.00      A     
ATOM   3849  HB  ILE A 249       3.717  10.789 -20.722  0.00  0.00      A     
ATOM   3850  CG2 ILE A 249       5.767  10.877 -21.271  0.00  0.00      A     
ATOM   3851 HG21 ILE A 249       5.957   9.805 -21.299  0.00  0.00      A     
ATOM   3852 HG22 ILE A 249       6.031  11.241 -20.279  0.00  0.00      A     
ATOM   3853 HG23 ILE A 249       6.395  11.377 -22.003  0.00  0.00      A     
ATOM   3854  CG1 ILE A 249       3.990  12.667 -21.682  0.00  0.00      A     
ATOM   3855 HG11 ILE A 249       2.919  12.802 -21.824  0.00  0.00      A     
ATOM   3856 HG12 ILE A 249       4.507  13.083 -22.545  0.00  0.00      A     
ATOM   3857  CD  ILE A 249       4.372  13.471 -20.433  0.00  0.00      A     
ATOM   3858  HD1 ILE A 249       4.009  14.494 -20.538  0.00  0.00      A     
ATOM   3859  HD2 ILE A 249       5.455  13.500 -20.314  0.00  0.00      A     
ATOM   3860  HD3 ILE A 249       3.916  13.026 -19.548  0.00  0.00      A     
ATOM   3861  C   ILE A 249       2.331  10.525 -23.063  0.00  0.00      A     
ATOM   3862  O   ILE A 249       1.931  11.410 -23.821  0.00  0.00      A     
ATOM   3863  N   MET A 250       1.501   9.696 -22.437  0.00  0.00      A     
ATOM   3864  HN  MET A 250       1.911   8.999 -21.824  0.00  0.00      A     
ATOM   3865  CA  MET A 250       0.064   9.616 -22.742  0.00  0.00      A     
ATOM   3866  HA  MET A 250      -0.094   9.915 -23.778  0.00  0.00      A     
ATOM   3867  CB  MET A 250      -0.405   8.160 -22.599  0.00  0.00      A     
ATOM   3868  HB1 MET A 250      -1.482   8.114 -22.764  0.00  0.00      A     
ATOM   3869  HB2 MET A 250      -0.194   7.804 -21.590  0.00  0.00      A     
ATOM   3870  CG  MET A 250       0.283   7.239 -23.613  0.00  0.00      A     
ATOM   3871  HG1 MET A 250       1.354   7.231 -23.408  0.00  0.00      A     
ATOM   3872  HG2 MET A 250       0.139   7.634 -24.617  0.00  0.00      A     
ATOM   3873  SD  MET A 250      -0.302   5.527 -23.587  0.00  0.00      A     
ATOM   3874  CE  MET A 250      -1.940   5.697 -24.352  0.00  0.00      A     
ATOM   3875  HE1 MET A 250      -2.412   4.717 -24.417  0.00  0.00      A     
ATOM   3876  HE2 MET A 250      -1.837   6.108 -25.356  0.00  0.00      A     
ATOM   3877  HE3 MET A 250      -2.572   6.350 -23.751  0.00  0.00      A     
ATOM   3878  C   MET A 250      -0.823  10.548 -21.904  0.00  0.00      A     
ATOM   3879  O   MET A 250      -2.024  10.603 -22.149  0.00  0.00      A     
ATOM   3880  N   TYR A 251      -0.258  11.261 -20.921  0.00  0.00      A     
ATOM   3881  HN  TYR A 251       0.744  11.215 -20.846  0.00  0.00      A     
ATOM   3882  CA  TYR A 251      -1.007  12.021 -19.906  0.00  0.00      A     
ATOM   3883  HA  TYR A 251      -1.984  12.261 -20.313  0.00  0.00      A     
ATOM   3884  CB  TYR A 251      -1.254  11.125 -18.677  0.00  0.00      A     
ATOM   3885  HB1 TYR A 251      -1.972  11.631 -18.034  0.00  0.00      A     
ATOM   3886  HB2 TYR A 251      -0.316  11.023 -18.131  0.00  0.00      A     
ATOM   3887  CG  TYR A 251      -1.790   9.734 -18.969  0.00  0.00      A     
ATOM   3888  CD1 TYR A 251      -3.046   9.575 -19.585  0.00  0.00      A     
ATOM   3889  HD1 TYR A 251      -3.637  10.448 -19.825  0.00  0.00      A     
ATOM   3890  CE1 TYR A 251      -3.498   8.293 -19.954  0.00  0.00      A     
ATOM   3891  HE1 TYR A 251      -4.445   8.176 -20.456  0.00  0.00      A     
ATOM   3892  CZ  TYR A 251      -2.695   7.168 -19.687  0.00  0.00      A     
ATOM   3893  OH  TYR A 251      -3.113   5.935 -20.062  0.00  0.00      A     
ATOM   3894  HH  TYR A 251      -3.901   5.999 -20.609  0.00  0.00      A     
ATOM   3895  CE2 TYR A 251      -1.460   7.317 -19.027  0.00  0.00      A     
ATOM   3896  HE2 TYR A 251      -0.855   6.445 -18.836  0.00  0.00      A     
ATOM   3897  CD2 TYR A 251      -1.009   8.602 -18.667  0.00  0.00      A     
ATOM   3898  HD2 TYR A 251      -0.054   8.723 -18.178  0.00  0.00      A     
ATOM   3899  C   TYR A 251      -0.344  13.370 -19.531  0.00  0.00      A     
ATOM   3900  O   TYR A 251       0.200  13.502 -18.436  0.00  0.00      A     
ATOM   3901  N   THR A 252      -0.363  14.347 -20.450  0.00  0.00      A     
ATOM   3902  HN  THR A 252      -0.816  14.095 -21.329  0.00  0.00      A     
ATOM   3903  CA  THR A 252       0.349  15.665 -20.486  0.00  0.00      A     
ATOM   3904  HA  THR A 252       1.174  15.565 -21.184  0.00  0.00      A     
ATOM   3905  CB  THR A 252      -0.564  16.778 -21.033  0.00  0.00      A     
ATOM   3906  HB  THR A 252      -1.370  16.953 -20.327  0.00  0.00      A     
ATOM   3907  CG2 THR A 252       0.106  18.120 -21.299  0.00  0.00      A     
ATOM   3908 HG21 THR A 252       0.480  18.559 -20.376  0.00  0.00      A     
ATOM   3909 HG22 THR A 252      -0.626  18.805 -21.725  0.00  0.00      A     
ATOM   3910 HG23 THR A 252       0.919  17.989 -22.002  0.00  0.00      A     
ATOM   3911  OG1 THR A 252      -1.123  16.387 -22.250  0.00  0.00      A     
ATOM   3912  HG1 THR A 252      -2.083  16.376 -22.084  0.00  0.00      A     
ATOM   3913  C   THR A 252       0.936  16.240 -19.196  0.00  0.00      A     
ATOM   3914  O   THR A 252       2.090  16.668 -19.190  0.00  0.00      A     
ATOM   3915  N   GLY A 253       0.126  16.318 -18.138  0.00  0.00      A     
ATOM   3916  HN  GLY A 253      -0.777  15.878 -18.227  0.00  0.00      A     
ATOM   3917  CA  GLY A 253       0.422  17.001 -16.876  0.00  0.00      A     
ATOM   3918  HA1 GLY A 253       0.375  18.079 -17.036  0.00  0.00      A     
ATOM   3919  HA2 GLY A 253       1.432  16.748 -16.552  0.00  0.00      A     
ATOM   3920  C   GLY A 253      -0.547  16.641 -15.742  0.00  0.00      A     
ATOM   3921  O   GLY A 253      -1.391  15.749 -15.882  0.00  0.00      A     
ATOM   3922  N   THR A 254      -0.407  17.331 -14.607  0.00  0.00      A     
ATOM   3923  HN  THR A 254       0.282  18.071 -14.601  0.00  0.00      A     
ATOM   3924  CA  THR A 254      -1.057  17.030 -13.303  0.00  0.00      A     
ATOM   3925  HA  THR A 254      -0.667  16.088 -12.931  0.00  0.00      A     
ATOM   3926  CB  THR A 254      -0.664  18.095 -12.267  0.00  0.00      A     
ATOM   3927  HB  THR A 254      -1.048  19.068 -12.574  0.00  0.00      A     
ATOM   3928  CG2 THR A 254      -1.143  17.796 -10.854  0.00  0.00      A     
ATOM   3929 HG21 THR A 254      -0.814  18.589 -10.185  0.00  0.00      A     
ATOM   3930 HG22 THR A 254      -0.729  16.843 -10.528  0.00  0.00      A     
ATOM   3931 HG23 THR A 254      -2.231  17.767 -10.815  0.00  0.00      A     
ATOM   3932  OG1 THR A 254       0.746  18.156 -12.176  0.00  0.00      A     
ATOM   3933  HG1 THR A 254       1.112  17.297 -12.457  0.00  0.00      A     
ATOM   3934  C   THR A 254      -2.580  16.850 -13.338  0.00  0.00      A     
ATOM   3935  O   THR A 254      -3.130  16.085 -12.543  0.00  0.00      A     
ATOM   3936  N   LEU A 255      -3.266  17.458 -14.308  0.00  0.00      A     
ATOM   3937  HN  LEU A 255      -2.745  18.065 -14.930  0.00  0.00      A     
ATOM   3938  CA  LEU A 255      -4.726  17.430 -14.474  0.00  0.00      A     
ATOM   3939  HA  LEU A 255      -5.141  16.744 -13.738  0.00  0.00      A     
ATOM   3940  CB  LEU A 255      -5.225  18.848 -14.126  0.00  0.00      A     
ATOM   3941  HB1 LEU A 255      -4.885  19.538 -14.899  0.00  0.00      A     
ATOM   3942  HB2 LEU A 255      -4.743  19.146 -13.193  0.00  0.00      A     
ATOM   3943  CG  LEU A 255      -6.739  19.044 -13.933  0.00  0.00      A     
ATOM   3944  HG  LEU A 255      -7.260  18.918 -14.879  0.00  0.00      A     
ATOM   3945  CD1 LEU A 255      -7.336  18.099 -12.894  0.00  0.00      A     
ATOM   3946 HD11 LEU A 255      -6.804  18.206 -11.950  0.00  0.00      A     
ATOM   3947 HD12 LEU A 255      -7.268  17.073 -13.247  0.00  0.00      A     
ATOM   3948 HD13 LEU A 255      -8.387  18.341 -12.755  0.00  0.00      A     
ATOM   3949  CD2 LEU A 255      -6.976  20.470 -13.453  0.00  0.00      A     
ATOM   3950 HD21 LEU A 255      -6.526  21.155 -14.165  0.00  0.00      A     
ATOM   3951 HD22 LEU A 255      -6.518  20.623 -12.475  0.00  0.00      A     
ATOM   3952 HD23 LEU A 255      -8.043  20.671 -13.394  0.00  0.00      A     
ATOM   3953  C   LEU A 255      -5.173  16.880 -15.855  0.00  0.00      A     
ATOM   3954  O   LEU A 255      -6.315  17.068 -16.272  0.00  0.00      A     
ATOM   3955  N   ASP A 256      -4.297  16.179 -16.585  0.00  0.00      A     
ATOM   3956  HN  ASP A 256      -3.363  16.073 -16.205  0.00  0.00      A     
ATOM   3957  CA  ASP A 256      -4.572  15.640 -17.930  0.00  0.00      A     
ATOM   3958  HA  ASP A 256      -5.620  15.839 -18.137  0.00  0.00      A     
ATOM   3959  CB  ASP A 256      -3.787  16.427 -18.991  0.00  0.00      A     
ATOM   3960  HB1 ASP A 256      -2.759  16.065 -18.991  0.00  0.00      A     
ATOM   3961  HB2 ASP A 256      -3.782  17.484 -18.732  0.00  0.00      A     
ATOM   3962  CG  ASP A 256      -4.402  16.298 -20.391  0.00  0.00      A     
ATOM   3963  OD1 ASP A 256      -3.661  16.386 -21.394  0.00  0.00      A     
ATOM   3964  OD2 ASP A 256      -5.618  16.019 -20.517  0.00  0.00      A     
ATOM   3965  C   ASP A 256      -4.453  14.100 -18.066  0.00  0.00      A     
ATOM   3966  O   ASP A 256      -4.055  13.579 -19.112  0.00  0.00      A     
ATOM   3967  N   CYS A 257      -4.894  13.357 -17.047  0.00  0.00      A     
ATOM   3968  HN  CYS A 257      -5.091  13.837 -16.173  0.00  0.00      A     
ATOM   3969  CA  CYS A 257      -5.137  11.907 -17.122  0.00  0.00      A     
ATOM   3970  HA  CYS A 257      -4.788  11.529 -18.082  0.00  0.00      A     
ATOM   3971  CB  CYS A 257      -4.301  11.221 -16.039  0.00  0.00      A     
ATOM   3972  HB1 CYS A 257      -4.739  11.398 -15.056  0.00  0.00      A     
ATOM   3973  HB2 CYS A 257      -3.289  11.626 -16.043  0.00  0.00      A     
ATOM   3974  SG  CYS A 257      -4.265   9.440 -16.390  0.00  0.00      A     
ATOM   3975  HG1 CYS A 257      -3.743   9.038 -15.220  0.00  0.00      A     
ATOM   3976  C   CYS A 257      -6.627  11.500 -17.029  0.00  0.00      A     
ATOM   3977  O   CYS A 257      -7.081  10.684 -17.835  0.00  0.00      A     
ATOM   3978  N   TRP A 258      -7.421  12.089 -16.119  0.00  0.00      A     
ATOM   3979  HN  TRP A 258      -7.012  12.788 -15.515  0.00  0.00      A     
ATOM   3980  CA  TRP A 258      -8.832  11.705 -15.882  0.00  0.00      A     
ATOM   3981  HA  TRP A 258      -8.850  10.708 -15.443  0.00  0.00      A     
ATOM   3982  CB  TRP A 258      -9.522  12.675 -14.911  0.00  0.00      A     
ATOM   3983  HB1 TRP A 258     -10.504  12.255 -14.696  0.00  0.00      A     
ATOM   3984  HB2 TRP A 258      -9.691  13.626 -15.418  0.00  0.00      A     
ATOM   3985  CG  TRP A 258      -8.898  13.001 -13.594  0.00  0.00      A     
ATOM   3986  CD1 TRP A 258      -8.043  14.025 -13.376  0.00  0.00      A     
ATOM   3987  HD1 TRP A 258      -7.658  14.691 -14.144  0.00  0.00      A     
ATOM   3988  NE1 TRP A 258      -7.801  14.141 -12.022  0.00  0.00      A     
ATOM   3989  HE1 TRP A 258      -7.219  14.873 -11.611  0.00  0.00      A     
ATOM   3990  CE2 TRP A 258      -8.550  13.246 -11.294  0.00  0.00      A     
ATOM   3991  CZ2 TRP A 258      -8.733  13.054  -9.918  0.00  0.00      A     
ATOM   3992  HZ2 TRP A 258      -8.235  13.700  -9.208  0.00  0.00      A     
ATOM   3993  CH2 TRP A 258      -9.584  12.024  -9.482  0.00  0.00      A     
ATOM   3994  HH2 TRP A 258      -9.755  11.863  -8.427  0.00  0.00      A     
ATOM   3995  CZ3 TRP A 258     -10.227  11.201 -10.421  0.00  0.00      A     
ATOM   3996  HZ3 TRP A 258     -10.881  10.411 -10.074  0.00  0.00      A     
ATOM   3997  CE3 TRP A 258     -10.071  11.435 -11.801  0.00  0.00      A     
ATOM   3998  HE3 TRP A 258     -10.626  10.838 -12.508  0.00  0.00      A     
ATOM   3999  CD2 TRP A 258      -9.226  12.462 -12.275  0.00  0.00      A     
ATOM   4000  C   TRP A 258      -9.695  11.650 -17.156  0.00  0.00      A     
ATOM   4001  O   TRP A 258     -10.291  10.618 -17.471  0.00  0.00      A     
ATOM   4002  N   ARG A 259      -9.720  12.753 -17.918  0.00  0.00      A     
ATOM   4003  HN  ARG A 259      -9.170  13.540 -17.586  0.00  0.00      A     
ATOM   4004  CA  ARG A 259     -10.480  12.912 -19.178  0.00  0.00      A     
ATOM   4005  HA  ARG A 259     -11.517  12.612 -19.010  0.00  0.00      A     
ATOM   4006  CB  ARG A 259     -10.475  14.388 -19.618  0.00  0.00      A     
ATOM   4007  HB1 ARG A 259     -10.716  14.423 -20.678  0.00  0.00      A     
ATOM   4008  HB2 ARG A 259      -9.479  14.812 -19.495  0.00  0.00      A     
ATOM   4009  CG  ARG A 259     -11.500  15.302 -18.931  0.00  0.00      A     
ATOM   4010  HG1 ARG A 259     -12.496  14.908 -19.108  0.00  0.00      A     
ATOM   4011  HG2 ARG A 259     -11.423  16.283 -19.399  0.00  0.00      A     
ATOM   4012  CD  ARG A 259     -11.304  15.483 -17.430  0.00  0.00      A     
ATOM   4013  HD1 ARG A 259     -10.237  15.587 -17.256  0.00  0.00      A     
ATOM   4014  HD2 ARG A 259     -11.640  14.596 -16.897  0.00  0.00      A     
ATOM   4015  NE  ARG A 259     -11.970  16.702 -16.932  0.00  0.00      A     
ATOM   4016  HE  ARG A 259     -11.448  17.560 -17.014  0.00  0.00      A     
ATOM   4017  CZ  ARG A 259     -13.099  16.816 -16.277  0.00  0.00      A     
ATOM   4018  NH1 ARG A 259     -13.937  15.864 -16.098  0.00  0.00      A     
ATOM   4019 HH11 ARG A 259     -14.716  15.995 -15.472  0.00  0.00      A     
ATOM   4020 HH12 ARG A 259     -13.707  14.952 -16.448  0.00  0.00      A     
ATOM   4021  NH2 ARG A 259     -13.414  17.937 -15.754  0.00  0.00      A     
ATOM   4022 HH21 ARG A 259     -14.259  18.034 -15.205  0.00  0.00      A     
ATOM   4023 HH22 ARG A 259     -12.787  18.718 -15.857  0.00  0.00      A     
ATOM   4024  C   ARG A 259      -9.997  12.008 -20.324  0.00  0.00      A     
ATOM   4025  O   ARG A 259     -10.741  11.822 -21.285  0.00  0.00      A     
ATOM   4026  N   LYS A 260      -8.800  11.413 -20.226  0.00  0.00      A     
ATOM   4027  HN  LYS A 260      -8.242  11.662 -19.420  0.00  0.00      A     
ATOM   4028  CA  LYS A 260      -8.339  10.317 -21.109  0.00  0.00      A     
ATOM   4029  HA  LYS A 260      -8.819  10.416 -22.087  0.00  0.00      A     
ATOM   4030  CB  LYS A 260      -6.820  10.369 -21.323  0.00  0.00      A     
ATOM   4031  HB1 LYS A 260      -6.477   9.384 -21.649  0.00  0.00      A     
ATOM   4032  HB2 LYS A 260      -6.308  10.622 -20.393  0.00  0.00      A     
ATOM   4033  CG  LYS A 260      -6.463  11.379 -22.419  0.00  0.00      A     
ATOM   4034  HG1 LYS A 260      -6.721  12.387 -22.092  0.00  0.00      A     
ATOM   4035  HG2 LYS A 260      -7.020  11.142 -23.324  0.00  0.00      A     
ATOM   4036  CD  LYS A 260      -4.970  11.303 -22.731  0.00  0.00      A     
ATOM   4037  HD1 LYS A 260      -4.698  10.289 -23.030  0.00  0.00      A     
ATOM   4038  HD2 LYS A 260      -4.412  11.569 -21.835  0.00  0.00      A     
ATOM   4039  CE  LYS A 260      -4.623  12.266 -23.864  0.00  0.00      A     
ATOM   4040  HE1 LYS A 260      -5.016  13.255 -23.610  0.00  0.00      A     
ATOM   4041  HE2 LYS A 260      -5.108  11.929 -24.786  0.00  0.00      A     
ATOM   4042  NZ  LYS A 260      -3.159  12.352 -24.053  0.00  0.00      A     
ATOM   4043  HZ1 LYS A 260      -2.910  12.893 -24.878  0.00  0.00      A     
ATOM   4044  HZ2 LYS A 260      -2.743  11.431 -24.153  0.00  0.00      A     
ATOM   4045  HZ3 LYS A 260      -2.723  12.789 -23.241  0.00  0.00      A     
ATOM   4046  C   LYS A 260      -8.760   8.935 -20.618  0.00  0.00      A     
ATOM   4047  O   LYS A 260      -9.294   8.181 -21.420  0.00  0.00      A     
ATOM   4048  N   ILE A 261      -8.638   8.620 -19.325  0.00  0.00      A     
ATOM   4049  HN  ILE A 261      -8.194   9.298 -18.715  0.00  0.00      A     
ATOM   4050  CA  ILE A 261      -9.200   7.372 -18.746  0.00  0.00      A     
ATOM   4051  HA  ILE A 261      -8.698   6.518 -19.206  0.00  0.00      A     
ATOM   4052  CB  ILE A 261      -8.941   7.297 -17.220  0.00  0.00      A     
ATOM   4053  HB  ILE A 261      -9.293   8.220 -16.757  0.00  0.00      A     
ATOM   4054  CG2 ILE A 261      -9.699   6.117 -16.581  0.00  0.00      A     
ATOM   4055 HG21 ILE A 261     -10.775   6.228 -16.718  0.00  0.00      A     
ATOM   4056 HG22 ILE A 261      -9.524   6.083 -15.508  0.00  0.00      A     
ATOM   4057 HG23 ILE A 261      -9.366   5.180 -17.027  0.00  0.00      A     
ATOM   4058  CG1 ILE A 261      -7.422   7.154 -16.957  0.00  0.00      A     
ATOM   4059 HG11 ILE A 261      -6.893   7.962 -17.461  0.00  0.00      A     
ATOM   4060 HG12 ILE A 261      -7.074   6.213 -17.385  0.00  0.00      A     
ATOM   4061  CD  ILE A 261      -7.015   7.198 -15.477  0.00  0.00      A     
ATOM   4062  HD1 ILE A 261      -5.928   7.176 -15.407  0.00  0.00      A     
ATOM   4063  HD2 ILE A 261      -7.402   6.331 -14.943  0.00  0.00      A     
ATOM   4064  HD3 ILE A 261      -7.386   8.114 -15.016  0.00  0.00      A     
ATOM   4065  C   ILE A 261     -10.693   7.222 -19.100  0.00  0.00      A     
ATOM   4066  O   ILE A 261     -11.112   6.187 -19.611  0.00  0.00      A     
ATOM   4067  N   ALA A 262     -11.467   8.303 -18.974  0.00  0.00      A     
ATOM   4068  HN  ALA A 262     -11.061   9.118 -18.527  0.00  0.00      A     
ATOM   4069  CA  ALA A 262     -12.881   8.374 -19.358  0.00  0.00      A     
ATOM   4070  HA  ALA A 262     -13.437   7.671 -18.734  0.00  0.00      A     
ATOM   4071  CB  ALA A 262     -13.359   9.794 -19.029  0.00  0.00      A     
ATOM   4072  HB1 ALA A 262     -14.426   9.878 -19.235  0.00  0.00      A     
ATOM   4073  HB2 ALA A 262     -12.821  10.521 -19.639  0.00  0.00      A     
ATOM   4074  HB3 ALA A 262     -13.188  10.017 -17.977  0.00  0.00      A     
ATOM   4075  C   ALA A 262     -13.230   8.022 -20.829  0.00  0.00      A     
ATOM   4076  O   ALA A 262     -14.384   7.675 -21.095  0.00  0.00      A     
ATOM   4077  N   ARG A 263     -12.282   8.112 -21.782  0.00  0.00      A     
ATOM   4078  HN  ARG A 263     -11.345   8.344 -21.472  0.00  0.00      A     
ATOM   4079  CA  ARG A 263     -12.561   8.082 -23.245  0.00  0.00      A     
ATOM   4080  HA  ARG A 263     -13.551   7.654 -23.416  0.00  0.00      A     
ATOM   4081  CB  ARG A 263     -12.579   9.518 -23.801  0.00  0.00      A     
ATOM   4082  HB1 ARG A 263     -12.799   9.469 -24.869  0.00  0.00      A     
ATOM   4083  HB2 ARG A 263     -11.591   9.965 -23.683  0.00  0.00      A     
ATOM   4084  CG  ARG A 263     -13.621  10.429 -23.127  0.00  0.00      A     
ATOM   4085  HG1 ARG A 263     -13.235  10.763 -22.164  0.00  0.00      A     
ATOM   4086  HG2 ARG A 263     -14.540   9.866 -22.956  0.00  0.00      A     
ATOM   4087  CD  ARG A 263     -13.973  11.654 -23.980  0.00  0.00      A     
ATOM   4088  HD1 ARG A 263     -14.610  12.316 -23.388  0.00  0.00      A     
ATOM   4089  HD2 ARG A 263     -14.561  11.314 -24.833  0.00  0.00      A     
ATOM   4090  NE  ARG A 263     -12.781  12.401 -24.432  0.00  0.00      A     
ATOM   4091  HE  ARG A 263     -12.176  12.819 -23.741  0.00  0.00      A     
ATOM   4092  CZ  ARG A 263     -12.371  12.596 -25.659  0.00  0.00      A     
ATOM   4093  NH1 ARG A 263     -12.971  12.149 -26.696  0.00  0.00      A     
ATOM   4094 HH11 ARG A 263     -12.564  12.262 -27.611  0.00  0.00      A     
ATOM   4095 HH12 ARG A 263     -13.750  11.522 -26.576  0.00  0.00      A     
ATOM   4096  NH2 ARG A 263     -11.308  13.268 -25.871  0.00  0.00      A     
ATOM   4097 HH21 ARG A 263     -11.009  13.466 -26.812  0.00  0.00      A     
ATOM   4098 HH22 ARG A 263     -10.792  13.587 -25.062  0.00  0.00      A     
ATOM   4099  C   ARG A 263     -11.624   7.224 -24.106  0.00  0.00      A     
ATOM   4100  O   ARG A 263     -12.101   6.559 -25.019  0.00  0.00      A     
ATOM   4101  N   ASP A 264     -10.332   7.197 -23.798  0.00  0.00      A     
ATOM   4102  HN  ASP A 264     -10.027   7.794 -23.042  0.00  0.00      A     
ATOM   4103  CA  ASP A 264      -9.325   6.291 -24.387  0.00  0.00      A     
ATOM   4104  HA  ASP A 264      -9.486   6.251 -25.466  0.00  0.00      A     
ATOM   4105  CB  ASP A 264      -7.931   6.888 -24.103  0.00  0.00      A     
ATOM   4106  HB1 ASP A 264      -7.546   6.499 -23.158  0.00  0.00      A     
ATOM   4107  HB2 ASP A 264      -8.010   7.973 -24.003  0.00  0.00      A     
ATOM   4108  CG  ASP A 264      -6.943   6.612 -25.234  0.00  0.00      A     
ATOM   4109  OD1 ASP A 264      -5.973   5.849 -25.039  0.00  0.00      A     
ATOM   4110  OD2 ASP A 264      -7.139   7.180 -26.332  0.00  0.00      A     
ATOM   4111  C   ASP A 264      -9.430   4.839 -23.852  0.00  0.00      A     
ATOM   4112  O   ASP A 264      -8.953   3.886 -24.469  0.00  0.00      A     
ATOM   4113  N   GLU A 265     -10.112   4.668 -22.715  0.00  0.00      A     
ATOM   4114  HN  GLU A 265     -10.404   5.511 -22.245  0.00  0.00      A     
ATOM   4115  CA  GLU A 265     -10.421   3.376 -22.078  0.00  0.00      A     
ATOM   4116  HA  GLU A 265     -10.216   2.562 -22.773  0.00  0.00      A     
ATOM   4117  CB  GLU A 265      -9.519   3.190 -20.849  0.00  0.00      A     
ATOM   4118  HB1 GLU A 265      -9.825   2.277 -20.343  0.00  0.00      A     
ATOM   4119  HB2 GLU A 265      -9.664   4.025 -20.165  0.00  0.00      A     
ATOM   4120  CG  GLU A 265      -8.028   3.075 -21.181  0.00  0.00      A     
ATOM   4121  HG1 GLU A 265      -7.889   2.257 -21.891  0.00  0.00      A     
ATOM   4122  HG2 GLU A 265      -7.675   4.001 -21.640  0.00  0.00      A     
ATOM   4123  CD  GLU A 265      -7.226   2.797 -19.906  0.00  0.00      A     
ATOM   4124  OE1 GLU A 265      -6.968   1.609 -19.599  0.00  0.00      A     
ATOM   4125  OE2 GLU A 265      -6.896   3.749 -19.165  0.00  0.00      A     
ATOM   4126  C   GLU A 265     -11.908   3.224 -21.681  0.00  0.00      A     
ATOM   4127  O   GLU A 265     -12.444   2.118 -21.734  0.00  0.00      A     
ATOM   4128  N   GLY A 266     -12.595   4.319 -21.332  0.00  0.00      A     
ATOM   4129  HN  GLY A 266     -12.057   5.148 -21.114  0.00  0.00      A     
ATOM   4130  CA  GLY A 266     -14.062   4.409 -21.208  0.00  0.00      A     
ATOM   4131  HA1 GLY A 266     -14.523   3.483 -21.551  0.00  0.00      A     
ATOM   4132  HA2 GLY A 266     -14.417   5.206 -21.861  0.00  0.00      A     
ATOM   4133  C   GLY A 266     -14.580   4.692 -19.789  0.00  0.00      A     
ATOM   4134  O   GLY A 266     -13.843   4.626 -18.811  0.00  0.00      A     
ATOM   4135  N   GLY A 267     -15.882   4.958 -19.640  0.00  0.00      A     
ATOM   4136  HN  GLY A 267     -16.427   5.126 -20.477  0.00  0.00      A     
ATOM   4137  CA  GLY A 267     -16.515   5.259 -18.338  0.00  0.00      A     
ATOM   4138  HA1 GLY A 267     -17.594   5.315 -18.478  0.00  0.00      A     
ATOM   4139  HA2 GLY A 267     -16.169   6.235 -17.994  0.00  0.00      A     
ATOM   4140  C   GLY A 267     -16.244   4.242 -17.213  0.00  0.00      A     
ATOM   4141  O   GLY A 267     -16.066   4.630 -16.060  0.00  0.00      A     
ATOM   4142  N   LYS A 268     -16.139   2.944 -17.543  0.00  0.00      A     
ATOM   4143  HN  LYS A 268     -16.288   2.707 -18.515  0.00  0.00      A     
ATOM   4144  CA  LYS A 268     -15.761   1.862 -16.600  0.00  0.00      A     
ATOM   4145  HA  LYS A 268     -16.374   1.963 -15.702  0.00  0.00      A     
ATOM   4146  CB  LYS A 268     -16.052   0.496 -17.261  0.00  0.00      A     
ATOM   4147  HB1 LYS A 268     -15.145   0.143 -17.757  0.00  0.00      A     
ATOM   4148  HB2 LYS A 268     -16.824   0.609 -18.026  0.00  0.00      A     
ATOM   4149  CG  LYS A 268     -16.545  -0.561 -16.253  0.00  0.00      A     
ATOM   4150  HG1 LYS A 268     -17.617  -0.426 -16.100  0.00  0.00      A     
ATOM   4151  HG2 LYS A 268     -16.049  -0.409 -15.293  0.00  0.00      A     
ATOM   4152  CD  LYS A 268     -16.271  -2.011 -16.688  0.00  0.00      A     
ATOM   4153  HD1 LYS A 268     -16.756  -2.699 -15.993  0.00  0.00      A     
ATOM   4154  HD2 LYS A 268     -15.194  -2.178 -16.613  0.00  0.00      A     
ATOM   4155  CE  LYS A 268     -16.686  -2.351 -18.125  0.00  0.00      A     
ATOM   4156  HE1 LYS A 268     -16.176  -3.277 -18.412  0.00  0.00      A     
ATOM   4157  HE2 LYS A 268     -16.320  -1.566 -18.792  0.00  0.00      A     
ATOM   4158  NZ  LYS A 268     -18.149  -2.540 -18.301  0.00  0.00      A     
ATOM   4159  HZ1 LYS A 268     -18.381  -2.689 -19.281  0.00  0.00      A     
ATOM   4160  HZ2 LYS A 268     -18.715  -1.755 -17.999  0.00  0.00      A     
ATOM   4161  HZ3 LYS A 268     -18.475  -3.372 -17.811  0.00  0.00      A     
ATOM   4162  C   LYS A 268     -14.294   1.910 -16.118  0.00  0.00      A     
ATOM   4163  O   LYS A 268     -13.958   1.326 -15.089  0.00  0.00      A     
ATOM   4164  N   ALA A 269     -13.407   2.573 -16.863  0.00  0.00      A     
ATOM   4165  HN  ALA A 269     -13.754   3.117 -17.645  0.00  0.00      A     
ATOM   4166  CA  ALA A 269     -11.954   2.412 -16.758  0.00  0.00      A     
ATOM   4167  HA  ALA A 269     -11.748   1.355 -16.876  0.00  0.00      A     
ATOM   4168  CB  ALA A 269     -11.304   3.130 -17.939  0.00  0.00      A     
ATOM   4169  HB1 ALA A 269     -11.721   2.751 -18.871  0.00  0.00      A     
ATOM   4170  HB2 ALA A 269     -10.227   2.962 -17.929  0.00  0.00      A     
ATOM   4171  HB3 ALA A 269     -11.493   4.201 -17.875  0.00  0.00      A     
ATOM   4172  C   ALA A 269     -11.320   2.849 -15.421  0.00  0.00      A     
ATOM   4173  O   ALA A 269     -10.306   2.290 -15.007  0.00  0.00      A     
ATOM   4174  N   PHE A 270     -11.946   3.783 -14.700  0.00  0.00      A     
ATOM   4175  HN  PHE A 270     -12.769   4.202 -15.110  0.00  0.00      A     
ATOM   4176  CA  PHE A 270     -11.512   4.269 -13.377  0.00  0.00      A     
ATOM   4177  HA  PHE A 270     -10.517   4.702 -13.483  0.00  0.00      A     
ATOM   4178  CB  PHE A 270     -12.470   5.379 -12.938  0.00  0.00      A     
ATOM   4179  HB1 PHE A 270     -12.229   5.670 -11.919  0.00  0.00      A     
ATOM   4180  HB2 PHE A 270     -13.493   4.996 -12.935  0.00  0.00      A     
ATOM   4181  CG  PHE A 270     -12.384   6.619 -13.797  0.00  0.00      A     
ATOM   4182  CD1 PHE A 270     -11.306   7.508 -13.621  0.00  0.00      A     
ATOM   4183  HD1 PHE A 270     -10.540   7.294 -12.888  0.00  0.00      A     
ATOM   4184  CE1 PHE A 270     -11.223   8.674 -14.399  0.00  0.00      A     
ATOM   4185  HE1 PHE A 270     -10.393   9.354 -14.272  0.00  0.00      A     
ATOM   4186  CZ  PHE A 270     -12.222   8.958 -15.344  0.00  0.00      A     
ATOM   4187  HZ  PHE A 270     -12.173   9.870 -15.922  0.00  0.00      A     
ATOM   4188  CE2 PHE A 270     -13.291   8.065 -15.531  0.00  0.00      A     
ATOM   4189  HE2 PHE A 270     -14.060   8.286 -16.260  0.00  0.00      A     
ATOM   4190  CD2 PHE A 270     -13.374   6.894 -14.759  0.00  0.00      A     
ATOM   4191  HD2 PHE A 270     -14.205   6.215 -14.902  0.00  0.00      A     
ATOM   4192  C   PHE A 270     -11.378   3.204 -12.267  0.00  0.00      A     
ATOM   4193  O   PHE A 270     -10.811   3.491 -11.214  0.00  0.00      A     
ATOM   4194  N   PHE A 271     -11.846   1.976 -12.514  0.00  0.00      A     
ATOM   4195  HN  PHE A 271     -12.346   1.849 -13.384  0.00  0.00      A     
ATOM   4196  CA  PHE A 271     -11.811   0.843 -11.577  0.00  0.00      A     
ATOM   4197  HA  PHE A 271     -11.214   1.119 -10.708  0.00  0.00      A     
ATOM   4198  CB  PHE A 271     -13.243   0.585 -11.080  0.00  0.00      A     
ATOM   4199  HB1 PHE A 271     -13.212  -0.148 -10.273  0.00  0.00      A     
ATOM   4200  HB2 PHE A 271     -13.827   0.156 -11.896  0.00  0.00      A     
ATOM   4201  CG  PHE A 271     -13.949   1.832 -10.569  0.00  0.00      A     
ATOM   4202  CD1 PHE A 271     -14.909   2.479 -11.371  0.00  0.00      A     
ATOM   4203  HD1 PHE A 271     -15.167   2.076 -12.340  0.00  0.00      A     
ATOM   4204  CE1 PHE A 271     -15.533   3.656 -10.916  0.00  0.00      A     
ATOM   4205  HE1 PHE A 271     -16.275   4.147 -11.530  0.00  0.00      A     
ATOM   4206  CZ  PHE A 271     -15.199   4.188  -9.658  0.00  0.00      A     
ATOM   4207  HZ  PHE A 271     -15.685   5.085  -9.301  0.00  0.00      A     
ATOM   4208  CE2 PHE A 271     -14.237   3.547  -8.858  0.00  0.00      A     
ATOM   4209  HE2 PHE A 271     -13.981   3.953  -7.888  0.00  0.00      A     
ATOM   4210  CD2 PHE A 271     -13.609   2.376  -9.315  0.00  0.00      A     
ATOM   4211  HD2 PHE A 271     -12.860   1.900  -8.701  0.00  0.00      A     
ATOM   4212  C   PHE A 271     -11.141  -0.422 -12.165  0.00  0.00      A     
ATOM   4213  O   PHE A 271     -11.271  -1.508 -11.594  0.00  0.00      A     
ATOM   4214  N   LYS A 272     -10.431  -0.289 -13.302  0.00  0.00      A     
ATOM   4215  HN  LYS A 272     -10.384   0.647 -13.694  0.00  0.00      A     
ATOM   4216  CA  LYS A 272      -9.659  -1.340 -14.011  0.00  0.00      A     
ATOM   4217  HA  LYS A 272     -10.350  -2.078 -14.422  0.00  0.00      A     
ATOM   4218  CB  LYS A 272      -8.879  -0.708 -15.179  0.00  0.00      A     
ATOM   4219  HB1 LYS A 272      -7.974  -1.285 -15.375  0.00  0.00      A     
ATOM   4220  HB2 LYS A 272      -8.574   0.308 -14.925  0.00  0.00      A     
ATOM   4221  CG  LYS A 272      -9.713  -0.714 -16.456  0.00  0.00      A     
ATOM   4222  HG1 LYS A 272     -10.666  -0.233 -16.267  0.00  0.00      A     
ATOM   4223  HG2 LYS A 272      -9.903  -1.747 -16.735  0.00  0.00      A     
ATOM   4224  CD  LYS A 272      -8.968  -0.032 -17.604  0.00  0.00      A     
ATOM   4225  HD1 LYS A 272      -8.008  -0.531 -17.733  0.00  0.00      A     
ATOM   4226  HD2 LYS A 272      -8.783   1.018 -17.371  0.00  0.00      A     
ATOM   4227  CE  LYS A 272      -9.788  -0.145 -18.891  0.00  0.00      A     
ATOM   4228  HE1 LYS A 272     -10.436   0.730 -18.988  0.00  0.00      A     
ATOM   4229  HE2 LYS A 272     -10.423  -1.030 -18.829  0.00  0.00      A     
ATOM   4230  NZ  LYS A 272      -8.901  -0.284 -20.064  0.00  0.00      A     
ATOM   4231  HZ1 LYS A 272      -8.442  -1.190 -20.037  0.00  0.00      A     
ATOM   4232  HZ2 LYS A 272      -8.167   0.425 -20.060  0.00  0.00      A     
ATOM   4233  HZ3 LYS A 272      -9.410  -0.235 -20.942  0.00  0.00      A     
ATOM   4234  C   LYS A 272      -8.696  -2.126 -13.119  0.00  0.00      A     
ATOM   4235  O   LYS A 272      -7.594  -1.665 -12.844  0.00  0.00      A     
ATOM   4236  N   GLY A 273      -9.131  -3.292 -12.648  0.00  0.00      A     
ATOM   4237  HN  GLY A 273     -10.041  -3.603 -12.966  0.00  0.00      A     
ATOM   4238  CA  GLY A 273      -8.329  -4.222 -11.845  0.00  0.00      A     
ATOM   4239  HA1 GLY A 273      -7.274  -3.958 -11.914  0.00  0.00      A     
ATOM   4240  HA2 GLY A 273      -8.452  -5.222 -12.257  0.00  0.00      A     
ATOM   4241  C   GLY A 273      -8.666  -4.296 -10.355  0.00  0.00      A     
ATOM   4242  O   GLY A 273      -8.027  -5.079  -9.657  0.00  0.00      A     
ATOM   4243  N   ALA A 274      -9.638  -3.526  -9.851  0.00  0.00      A     
ATOM   4244  HN  ALA A 274     -10.120  -2.912 -10.497  0.00  0.00      A     
ATOM   4245  CA  ALA A 274      -9.892  -3.318  -8.413  0.00  0.00      A     
ATOM   4246  HA  ALA A 274      -9.029  -2.790  -8.010  0.00  0.00      A     
ATOM   4247  CB  ALA A 274     -11.092  -2.374  -8.271  0.00  0.00      A     
ATOM   4248  HB1 ALA A 274     -10.910  -1.453  -8.827  0.00  0.00      A     
ATOM   4249  HB2 ALA A 274     -11.233  -2.121  -7.219  0.00  0.00      A     
ATOM   4250  HB3 ALA A 274     -11.996  -2.854  -8.646  0.00  0.00      A     
ATOM   4251  C   ALA A 274     -10.036  -4.580  -7.522  0.00  0.00      A     
ATOM   4252  O   ALA A 274      -9.665  -4.531  -6.348  0.00  0.00      A     
ATOM   4253  N   TRP A 275     -10.464  -5.734  -8.059  0.00  0.00      A     
ATOM   4254  HN  TRP A 275     -10.774  -5.717  -9.020  0.00  0.00      A     
ATOM   4255  CA  TRP A 275     -10.392  -7.038  -7.357  0.00  0.00      A     
ATOM   4256  HA  TRP A 275     -11.034  -6.998  -6.483  0.00  0.00      A     
ATOM   4257  CB  TRP A 275     -10.950  -8.149  -8.255  0.00  0.00      A     
ATOM   4258  HB1 TRP A 275     -10.271  -8.307  -9.094  0.00  0.00      A     
ATOM   4259  HB2 TRP A 275     -11.904  -7.816  -8.665  0.00  0.00      A     
ATOM   4260  CG  TRP A 275     -11.199  -9.456  -7.559  0.00  0.00      A     
ATOM   4261  CD1 TRP A 275     -10.611 -10.640  -7.849  0.00  0.00      A     
ATOM   4262  HD1 TRP A 275      -9.878 -10.800  -8.625  0.00  0.00      A     
ATOM   4263  NE1 TRP A 275     -11.094 -11.625  -7.009  0.00  0.00      A     
ATOM   4264  HE1 TRP A 275     -10.795 -12.600  -7.046  0.00  0.00      A     
ATOM   4265  CE2 TRP A 275     -12.015 -11.123  -6.118  0.00  0.00      A     
ATOM   4266  CZ2 TRP A 275     -12.757 -11.708  -5.082  0.00  0.00      A     
ATOM   4267  HZ2 TRP A 275     -12.664 -12.764  -4.874  0.00  0.00      A     
ATOM   4268  CH2 TRP A 275     -13.622 -10.902  -4.322  0.00  0.00      A     
ATOM   4269  HH2 TRP A 275     -14.201 -11.334  -3.517  0.00  0.00      A     
ATOM   4270  CZ3 TRP A 275     -13.747  -9.534  -4.622  0.00  0.00      A     
ATOM   4271  HZ3 TRP A 275     -14.424  -8.922  -4.040  0.00  0.00      A     
ATOM   4272  CE3 TRP A 275     -13.009  -8.960  -5.678  0.00  0.00      A     
ATOM   4273  HE3 TRP A 275     -13.137  -7.915  -5.908  0.00  0.00      A     
ATOM   4274  CD2 TRP A 275     -12.110  -9.736  -6.445  0.00  0.00      A     
ATOM   4275  C   TRP A 275      -8.982  -7.384  -6.828  0.00  0.00      A     
ATOM   4276  O   TRP A 275      -8.828  -7.935  -5.738  0.00  0.00      A     
ATOM   4277  N   SER A 276      -7.939  -6.945  -7.541  0.00  0.00      A     
ATOM   4278  HN  SER A 276      -8.149  -6.470  -8.410  0.00  0.00      A     
ATOM   4279  CA  SER A 276      -6.517  -7.024  -7.148  0.00  0.00      A     
ATOM   4280  HA  SER A 276      -6.275  -8.066  -6.943  0.00  0.00      A     
ATOM   4281  CB  SER A 276      -5.576  -6.548  -8.262  0.00  0.00      A     
ATOM   4282  HB1 SER A 276      -4.585  -6.966  -8.083  0.00  0.00      A     
ATOM   4283  HB2 SER A 276      -5.511  -5.460  -8.236  0.00  0.00      A     
ATOM   4284  OG  SER A 276      -6.021  -6.934  -9.544  0.00  0.00      A     
ATOM   4285  HG1 SER A 276      -6.673  -6.265  -9.815  0.00  0.00      A     
ATOM   4286  C   SER A 276      -6.161  -6.225  -5.890  0.00  0.00      A     
ATOM   4287  O   SER A 276      -5.252  -6.627  -5.170  0.00  0.00      A     
ATOM   4288  N   ASN A 277      -6.905  -5.163  -5.555  0.00  0.00      A     
ATOM   4289  HN  ASN A 277      -7.666  -4.901  -6.168  0.00  0.00      A     
ATOM   4290  CA  ASN A 277      -6.833  -4.517  -4.239  0.00  0.00      A     
ATOM   4291  HA  ASN A 277      -5.817  -4.599  -3.847  0.00  0.00      A     
ATOM   4292  CB  ASN A 277      -7.159  -3.015  -4.402  0.00  0.00      A     
ATOM   4293  HB1 ASN A 277      -8.157  -2.889  -4.821  0.00  0.00      A     
ATOM   4294  HB2 ASN A 277      -6.440  -2.566  -5.085  0.00  0.00      A     
ATOM   4295  CG  ASN A 277      -7.121  -2.276  -3.073  0.00  0.00      A     
ATOM   4296  OD1 ASN A 277      -7.973  -2.435  -2.220  0.00  0.00      A     
ATOM   4297  ND2 ASN A 277      -6.130  -1.473  -2.816  0.00  0.00      A     
ATOM   4298 HD21 ASN A 277      -6.078  -1.105  -1.872  0.00  0.00      A     
ATOM   4299 HD22 ASN A 277      -5.508  -1.184  -3.559  0.00  0.00      A     
ATOM   4300  C   ASN A 277      -7.751  -5.197  -3.199  0.00  0.00      A     
ATOM   4301  O   ASN A 277      -7.300  -5.479  -2.090  0.00  0.00      A     
ATOM   4302  N   VAL A 278      -9.031  -5.436  -3.518  0.00  0.00      A     
ATOM   4303  HN  VAL A 278      -9.355  -5.174  -4.442  0.00  0.00      A     
ATOM   4304  CA  VAL A 278     -10.024  -5.714  -2.453  0.00  0.00      A     
ATOM   4305  HA  VAL A 278      -9.744  -5.090  -1.607  0.00  0.00      A     
ATOM   4306  CB  VAL A 278     -11.458  -5.270  -2.789  0.00  0.00      A     
ATOM   4307  HB  VAL A 278     -12.060  -5.387  -1.889  0.00  0.00      A     
ATOM   4308  CG1 VAL A 278     -11.496  -3.792  -3.199  0.00  0.00      A     
ATOM   4309 HG11 VAL A 278     -10.967  -3.188  -2.463  0.00  0.00      A     
ATOM   4310 HG12 VAL A 278     -12.530  -3.452  -3.255  0.00  0.00      A     
ATOM   4311 HG13 VAL A 278     -11.024  -3.648  -4.170  0.00  0.00      A     
ATOM   4312  CG2 VAL A 278     -12.114  -6.079  -3.902  0.00  0.00      A     
ATOM   4313 HG21 VAL A 278     -11.586  -5.900  -4.832  0.00  0.00      A     
ATOM   4314 HG22 VAL A 278     -13.151  -5.762  -4.014  0.00  0.00      A     
ATOM   4315 HG23 VAL A 278     -12.105  -7.139  -3.655  0.00  0.00      A     
ATOM   4316  C   VAL A 278     -10.002  -7.134  -1.881  0.00  0.00      A     
ATOM   4317  O   VAL A 278     -10.176  -7.267  -0.671  0.00  0.00      A     
ATOM   4318  N   LEU A 279      -9.695  -8.181  -2.662  0.00  0.00      A     
ATOM   4319  HN  LEU A 279      -9.548  -8.021  -3.651  0.00  0.00      A     
ATOM   4320  CA  LEU A 279      -9.518  -9.555  -2.136  0.00  0.00      A     
ATOM   4321  HA  LEU A 279     -10.396  -9.798  -1.542  0.00  0.00      A     
ATOM   4322  CB  LEU A 279      -9.473 -10.555  -3.309  0.00  0.00      A     
ATOM   4323  HB1 LEU A 279      -8.660 -10.287  -3.979  0.00  0.00      A     
ATOM   4324  HB2 LEU A 279     -10.404 -10.468  -3.869  0.00  0.00      A     
ATOM   4325  CG  LEU A 279      -9.283 -12.028  -2.891  0.00  0.00      A     
ATOM   4326  HG  LEU A 279      -8.347 -12.136  -2.344  0.00  0.00      A     
ATOM   4327  CD1 LEU A 279     -10.429 -12.553  -2.028  0.00  0.00      A     
ATOM   4328 HD11 LEU A 279     -11.381 -12.401  -2.537  0.00  0.00      A     
ATOM   4329 HD12 LEU A 279     -10.449 -12.035  -1.071  0.00  0.00      A     
ATOM   4330 HD13 LEU A 279     -10.292 -13.616  -1.838  0.00  0.00      A     
ATOM   4331  CD2 LEU A 279      -9.194 -12.912  -4.129  0.00  0.00      A     
ATOM   4332 HD21 LEU A 279     -10.146 -12.886  -4.655  0.00  0.00      A     
ATOM   4333 HD22 LEU A 279      -8.976 -13.937  -3.827  0.00  0.00      A     
ATOM   4334 HD23 LEU A 279      -8.398 -12.551  -4.779  0.00  0.00      A     
ATOM   4335  C   LEU A 279      -8.307  -9.701  -1.185  0.00  0.00      A     
ATOM   4336  O   LEU A 279      -8.357 -10.468  -0.221  0.00  0.00      A     
ATOM   4337  N   ARG A 280      -7.250  -8.900  -1.382  0.00  0.00      A     
ATOM   4338  HN  ARG A 280      -7.229  -8.400  -2.267  0.00  0.00      A     
ATOM   4339  CA  ARG A 280      -6.108  -8.744  -0.459  0.00  0.00      A     
ATOM   4340  HA  ARG A 280      -5.592  -9.701  -0.386  0.00  0.00      A     
ATOM   4341  CB  ARG A 280      -5.129  -7.702  -1.024  0.00  0.00      A     
ATOM   4342  HB1 ARG A 280      -5.543  -6.714  -0.832  0.00  0.00      A     
ATOM   4343  HB2 ARG A 280      -5.038  -7.827  -2.105  0.00  0.00      A     
ATOM   4344  CG  ARG A 280      -3.720  -7.798  -0.414  0.00  0.00      A     
ATOM   4345  HG1 ARG A 280      -3.212  -8.665  -0.837  0.00  0.00      A     
ATOM   4346  HG2 ARG A 280      -3.778  -7.926   0.667  0.00  0.00      A     
ATOM   4347  CD  ARG A 280      -2.896  -6.537  -0.708  0.00  0.00      A     
ATOM   4348  HD1 ARG A 280      -2.910  -6.344  -1.783  0.00  0.00      A     
ATOM   4349  HD2 ARG A 280      -1.861  -6.714  -0.411  0.00  0.00      A     
ATOM   4350  NE  ARG A 280      -3.451  -5.373   0.011  0.00  0.00      A     
ATOM   4351  HE  ARG A 280      -4.343  -4.998  -0.292  0.00  0.00      A     
ATOM   4352  CZ  ARG A 280      -3.010  -4.778   1.088  0.00  0.00      A     
ATOM   4353  NH1 ARG A 280      -3.726  -3.871   1.630  0.00  0.00      A     
ATOM   4354 HH11 ARG A 280      -3.417  -3.421   2.484  0.00  0.00      A     
ATOM   4355 HH12 ARG A 280      -4.614  -3.654   1.204  0.00  0.00      A     
ATOM   4356  NH2 ARG A 280      -1.889  -5.040   1.648  0.00  0.00      A     
ATOM   4357 HH21 ARG A 280      -1.553  -4.360   2.325  0.00  0.00      A     
ATOM   4358 HH22 ARG A 280      -1.262  -5.665   1.199  0.00  0.00      A     
ATOM   4359  C   ARG A 280      -6.539  -8.384   0.969  0.00  0.00      A     
ATOM   4360  O   ARG A 280      -5.886  -8.822   1.905  0.00  0.00      A     
ATOM   4361  N   GLY A 281      -7.670  -7.695   1.141  0.00  0.00      A     
ATOM   4362  HN  GLY A 281      -8.138  -7.364   0.309  0.00  0.00      A     
ATOM   4363  CA  GLY A 281      -8.336  -7.507   2.441  0.00  0.00      A     
ATOM   4364  HA1 GLY A 281      -8.764  -6.508   2.484  0.00  0.00      A     
ATOM   4365  HA2 GLY A 281      -7.609  -7.577   3.249  0.00  0.00      A     
ATOM   4366  C   GLY A 281      -9.460  -8.519   2.716  0.00  0.00      A     
ATOM   4367  O   GLY A 281      -9.432  -9.181   3.750  0.00  0.00      A     
ATOM   4368  N   MET A 282     -10.389  -8.724   1.775  0.00  0.00      A     
ATOM   4369  HN  MET A 282     -10.324  -8.149   0.942  0.00  0.00      A     
ATOM   4370  CA  MET A 282     -11.539  -9.661   1.845  0.00  0.00      A     
ATOM   4371  HA  MET A 282     -12.045  -9.480   2.791  0.00  0.00      A     
ATOM   4372  CB  MET A 282     -12.540  -9.324   0.720  0.00  0.00      A     
ATOM   4373  HB1 MET A 282     -13.353 -10.049   0.730  0.00  0.00      A     
ATOM   4374  HB2 MET A 282     -12.047  -9.394  -0.246  0.00  0.00      A     
ATOM   4375  CG  MET A 282     -13.157  -7.927   0.867  0.00  0.00      A     
ATOM   4376  HG1 MET A 282     -12.366  -7.181   0.820  0.00  0.00      A     
ATOM   4377  HG2 MET A 282     -13.635  -7.848   1.843  0.00  0.00      A     
ATOM   4378  SD  MET A 282     -14.383  -7.519  -0.407  0.00  0.00      A     
ATOM   4379  CE  MET A 282     -15.797  -8.488   0.193  0.00  0.00      A     
ATOM   4380  HE1 MET A 282     -16.656  -8.320  -0.457  0.00  0.00      A     
ATOM   4381  HE2 MET A 282     -16.052  -8.178   1.207  0.00  0.00      A     
ATOM   4382  HE3 MET A 282     -15.553  -9.550   0.192  0.00  0.00      A     
ATOM   4383  C   MET A 282     -11.185 -11.176   1.847  0.00  0.00      A     
ATOM   4384  O   MET A 282     -12.017 -12.030   1.540  0.00  0.00      A     
ATOM   4385  N   GLY A 283      -9.945 -11.527   2.190  0.00  0.00      A     
ATOM   4386  HN  GLY A 283      -9.353 -10.774   2.509  0.00  0.00      A     
ATOM   4387  CA  GLY A 283      -9.451 -12.905   2.323  0.00  0.00      A     
ATOM   4388  HA1 GLY A 283      -9.694 -13.458   1.416  0.00  0.00      A     
ATOM   4389  HA2 GLY A 283      -9.951 -13.390   3.162  0.00  0.00      A     
ATOM   4390  C   GLY A 283      -7.936 -13.001   2.540  0.00  0.00      A     
ATOM   4391  O   GLY A 283      -7.487 -13.670   3.466  0.00  0.00      A     
ATOM   4392  N   GLY A 284      -7.136 -12.271   1.752  0.00  0.00      A     
ATOM   4393  HN  GLY A 284      -7.574 -11.721   1.018  0.00  0.00      A     
ATOM   4394  CA  GLY A 284      -5.662 -12.276   1.857  0.00  0.00      A     
ATOM   4395  HA1 GLY A 284      -5.255 -11.576   1.129  0.00  0.00      A     
ATOM   4396  HA2 GLY A 284      -5.286 -13.273   1.623  0.00  0.00      A     
ATOM   4397  C   GLY A 284      -5.117 -11.880   3.239  0.00  0.00      A     
ATOM   4398  O   GLY A 284      -4.267 -12.566   3.799  0.00  0.00      A     
ATOM   4399  N   ALA A 285      -5.673 -10.822   3.830  0.00  0.00      A     
ATOM   4400  HN  ALA A 285      -6.268 -10.246   3.251  0.00  0.00      A     
ATOM   4401  CA  ALA A 285      -5.344 -10.295   5.158  0.00  0.00      A     
ATOM   4402  HA  ALA A 285      -4.271 -10.098   5.182  0.00  0.00      A     
ATOM   4403  CB  ALA A 285      -6.062  -8.947   5.308  0.00  0.00      A     
ATOM   4404  HB1 ALA A 285      -5.828  -8.507   6.279  0.00  0.00      A     
ATOM   4405  HB2 ALA A 285      -7.138  -9.086   5.226  0.00  0.00      A     
ATOM   4406  HB3 ALA A 285      -5.722  -8.261   4.531  0.00  0.00      A     
ATOM   4407  C   ALA A 285      -5.627 -11.238   6.353  0.00  0.00      A     
ATOM   4408  O   ALA A 285      -5.370 -10.856   7.492  0.00  0.00      A     
ATOM   4409  N   PHE A 286      -6.103 -12.472   6.139  0.00  0.00      A     
ATOM   4410  HN  PHE A 286      -6.292 -12.758   5.186  0.00  0.00      A     
ATOM   4411  CA  PHE A 286      -6.200 -13.493   7.199  0.00  0.00      A     
ATOM   4412  HA  PHE A 286      -6.871 -13.122   7.975  0.00  0.00      A     
ATOM   4413  CB  PHE A 286      -6.816 -14.767   6.609  0.00  0.00      A     
ATOM   4414  HB1 PHE A 286      -6.101 -15.230   5.926  0.00  0.00      A     
ATOM   4415  HB2 PHE A 286      -7.695 -14.497   6.024  0.00  0.00      A     
ATOM   4416  CG  PHE A 286      -7.247 -15.780   7.649  0.00  0.00      A     
ATOM   4417  CD1 PHE A 286      -8.565 -15.762   8.146  0.00  0.00      A     
ATOM   4418  HD1 PHE A 286      -9.267 -15.018   7.794  0.00  0.00      A     
ATOM   4419  CE1 PHE A 286      -8.975 -16.719   9.092  0.00  0.00      A     
ATOM   4420  HE1 PHE A 286      -9.989 -16.715   9.461  0.00  0.00      A     
ATOM   4421  CZ  PHE A 286      -8.067 -17.688   9.550  0.00  0.00      A     
ATOM   4422  HZ  PHE A 286      -8.383 -18.437  10.261  0.00  0.00      A     
ATOM   4423  CE2 PHE A 286      -6.745 -17.690   9.078  0.00  0.00      A     
ATOM   4424  HE2 PHE A 286      -6.036 -18.415   9.453  0.00  0.00      A     
ATOM   4425  CD2 PHE A 286      -6.337 -16.743   8.123  0.00  0.00      A     
ATOM   4426  HD2 PHE A 286      -5.315 -16.748   7.770  0.00  0.00      A     
ATOM   4427  C   PHE A 286      -4.844 -13.780   7.884  0.00  0.00      A     
ATOM   4428  O   PHE A 286      -4.790 -14.081   9.070  0.00  0.00      A     
ATOM   4429  N   VAL A 287      -3.733 -13.574   7.169  0.00  0.00      A     
ATOM   4430  HN  VAL A 287      -3.851 -13.357   6.188  0.00  0.00      A     
ATOM   4431  CA  VAL A 287      -2.360 -13.522   7.730  0.00  0.00      A     
ATOM   4432  HA  VAL A 287      -2.100 -14.515   8.099  0.00  0.00      A     
ATOM   4433  CB  VAL A 287      -1.334 -13.143   6.648  0.00  0.00      A     
ATOM   4434  HB  VAL A 287      -0.350 -13.088   7.104  0.00  0.00      A     
ATOM   4435  CG1 VAL A 287      -1.273 -14.215   5.559  0.00  0.00      A     
ATOM   4436 HG11 VAL A 287      -1.086 -15.190   6.009  0.00  0.00      A     
ATOM   4437 HG12 VAL A 287      -0.456 -13.982   4.880  0.00  0.00      A     
ATOM   4438 HG13 VAL A 287      -2.205 -14.245   4.995  0.00  0.00      A     
ATOM   4439  CG2 VAL A 287      -1.626 -11.789   5.986  0.00  0.00      A     
ATOM   4440 HG21 VAL A 287      -2.637 -11.761   5.592  0.00  0.00      A     
ATOM   4441 HG22 VAL A 287      -0.940 -11.628   5.157  0.00  0.00      A     
ATOM   4442 HG23 VAL A 287      -1.494 -10.984   6.708  0.00  0.00      A     
ATOM   4443  C   VAL A 287      -2.185 -12.575   8.925  0.00  0.00      A     
ATOM   4444  O   VAL A 287      -1.420 -12.873   9.839  0.00  0.00      A     
ATOM   4445  N   LEU A 288      -2.925 -11.462   8.978  0.00  0.00      A     
ATOM   4446  HN  LEU A 288      -3.592 -11.289   8.237  0.00  0.00      A     
ATOM   4447  CA  LEU A 288      -2.869 -10.508  10.091  0.00  0.00      A     
ATOM   4448  HA  LEU A 288      -1.826 -10.222  10.232  0.00  0.00      A     
ATOM   4449  CB  LEU A 288      -3.690  -9.261   9.703  0.00  0.00      A     
ATOM   4450  HB1 LEU A 288      -4.749  -9.503   9.796  0.00  0.00      A     
ATOM   4451  HB2 LEU A 288      -3.497  -9.011   8.659  0.00  0.00      A     
ATOM   4452  CG  LEU A 288      -3.380  -8.019  10.556  0.00  0.00      A     
ATOM   4453  HG  LEU A 288      -3.393  -8.284  11.612  0.00  0.00      A     
ATOM   4454  CD1 LEU A 288      -2.026  -7.413  10.189  0.00  0.00      A     
ATOM   4455 HD11 LEU A 288      -1.832  -6.551  10.826  0.00  0.00      A     
ATOM   4456 HD12 LEU A 288      -2.026  -7.089   9.148  0.00  0.00      A     
ATOM   4457 HD13 LEU A 288      -1.227  -8.135  10.344  0.00  0.00      A     
ATOM   4458  CD2 LEU A 288      -4.441  -6.948  10.315  0.00  0.00      A     
ATOM   4459 HD21 LEU A 288      -4.440  -6.647   9.267  0.00  0.00      A     
ATOM   4460 HD22 LEU A 288      -4.219  -6.077  10.932  0.00  0.00      A     
ATOM   4461 HD23 LEU A 288      -5.422  -7.332  10.588  0.00  0.00      A     
ATOM   4462  C   LEU A 288      -3.346 -11.128  11.419  0.00  0.00      A     
ATOM   4463  O   LEU A 288      -2.712 -10.918  12.450  0.00  0.00      A     
ATOM   4464  N   VAL A 289      -4.385 -11.976  11.376  0.00  0.00      A     
ATOM   4465  HN  VAL A 289      -4.768 -12.183  10.463  0.00  0.00      A     
ATOM   4466  CA  VAL A 289      -4.891 -12.770  12.529  0.00  0.00      A     
ATOM   4467  HA  VAL A 289      -4.717 -12.175  13.422  0.00  0.00      A     
ATOM   4468  CB  VAL A 289      -6.416 -13.014  12.484  0.00  0.00      A     
ATOM   4469  HB  VAL A 289      -6.713 -13.504  13.412  0.00  0.00      A     
ATOM   4470  CG1 VAL A 289      -7.176 -11.683  12.416  0.00  0.00      A     
ATOM   4471 HG11 VAL A 289      -6.931 -11.151  11.498  0.00  0.00      A     
ATOM   4472 HG12 VAL A 289      -6.909 -11.065  13.271  0.00  0.00      A     
ATOM   4473 HG13 VAL A 289      -8.247 -11.877  12.431  0.00  0.00      A     
ATOM   4474  CG2 VAL A 289      -6.909 -13.873  11.318  0.00  0.00      A     
ATOM   4475 HG21 VAL A 289      -6.339 -14.801  11.269  0.00  0.00      A     
ATOM   4476 HG22 VAL A 289      -6.801 -13.331  10.382  0.00  0.00      A     
ATOM   4477 HG23 VAL A 289      -7.961 -14.119  11.464  0.00  0.00      A     
ATOM   4478  C   VAL A 289      -4.102 -14.069  12.788  0.00  0.00      A     
ATOM   4479  O   VAL A 289      -4.598 -14.990  13.437  0.00  0.00      A     
ATOM   4480  N   LEU A 290      -2.854 -14.111  12.304  0.00  0.00      A     
ATOM   4481  HN  LEU A 290      -2.586 -13.345  11.708  0.00  0.00      A     
ATOM   4482  CA  LEU A 290      -1.819 -15.095  12.650  0.00  0.00      A     
ATOM   4483  HA  LEU A 290      -2.136 -15.607  13.559  0.00  0.00      A     
ATOM   4484  CB  LEU A 290      -1.760 -16.116  11.492  0.00  0.00      A     
ATOM   4485  HB1 LEU A 290      -1.372 -15.608  10.608  0.00  0.00      A     
ATOM   4486  HB2 LEU A 290      -2.779 -16.438  11.269  0.00  0.00      A     
ATOM   4487  CG  LEU A 290      -0.909 -17.375  11.742  0.00  0.00      A     
ATOM   4488  HG  LEU A 290       0.129 -17.096  11.914  0.00  0.00      A     
ATOM   4489  CD1 LEU A 290      -1.408 -18.201  12.927  0.00  0.00      A     
ATOM   4490 HD11 LEU A 290      -2.466 -18.430  12.803  0.00  0.00      A     
ATOM   4491 HD12 LEU A 290      -1.266 -17.637  13.848  0.00  0.00      A     
ATOM   4492 HD13 LEU A 290      -0.838 -19.126  13.001  0.00  0.00      A     
ATOM   4493  CD2 LEU A 290      -0.963 -18.276  10.509  0.00  0.00      A     
ATOM   4494 HD21 LEU A 290      -0.604 -17.724   9.641  0.00  0.00      A     
ATOM   4495 HD22 LEU A 290      -1.987 -18.603  10.331  0.00  0.00      A     
ATOM   4496 HD23 LEU A 290      -0.323 -19.145  10.661  0.00  0.00      A     
ATOM   4497  C   LEU A 290      -0.432 -14.471  12.972  0.00  0.00      A     
ATOM   4498  O   LEU A 290       0.378 -15.120  13.636  0.00  0.00      A     
ATOM   4499  N   TYR A 291      -0.158 -13.223  12.553  0.00  0.00      A     
ATOM   4500  HN  TYR A 291      -0.826 -12.806  11.921  0.00  0.00      A     
ATOM   4501  CA  TYR A 291       1.159 -12.557  12.697  0.00  0.00      A     
ATOM   4502  HA  TYR A 291       1.785 -13.162  13.353  0.00  0.00      A     
ATOM   4503  CB  TYR A 291       1.855 -12.503  11.322  0.00  0.00      A     
ATOM   4504  HB1 TYR A 291       2.882 -12.168  11.467  0.00  0.00      A     
ATOM   4505  HB2 TYR A 291       1.350 -11.742  10.725  0.00  0.00      A     
ATOM   4506  CG  TYR A 291       1.902 -13.798  10.518  0.00  0.00      A     
ATOM   4507  CD1 TYR A 291       1.508 -13.785   9.166  0.00  0.00      A     
ATOM   4508  HD1 TYR A 291       1.167 -12.860   8.727  0.00  0.00      A     
ATOM   4509  CE1 TYR A 291       1.544 -14.964   8.397  0.00  0.00      A     
ATOM   4510  HE1 TYR A 291       1.242 -14.963   7.362  0.00  0.00      A     
ATOM   4511  CZ  TYR A 291       1.963 -16.171   8.984  0.00  0.00      A     
ATOM   4512  OH  TYR A 291       1.958 -17.312   8.249  0.00  0.00      A     
ATOM   4513  HH  TYR A 291       2.144 -18.083   8.813  0.00  0.00      A     
ATOM   4514  CE2 TYR A 291       2.368 -16.191  10.335  0.00  0.00      A     
ATOM   4515  HE2 TYR A 291       2.684 -17.118  10.783  0.00  0.00      A     
ATOM   4516  CD2 TYR A 291       2.347 -15.003  11.097  0.00  0.00      A     
ATOM   4517  HD2 TYR A 291       2.643 -15.021  12.137  0.00  0.00      A     
ATOM   4518  C   TYR A 291       1.150 -11.146  13.347  0.00  0.00      A     
ATOM   4519  O   TYR A 291       2.211 -10.599  13.648  0.00  0.00      A     
ATOM   4520  N   ASP A 292      -0.016 -10.548  13.606  0.00  0.00      A     
ATOM   4521  HN  ASP A 292      -0.853 -10.999  13.259  0.00  0.00      A     
ATOM   4522  CA  ASP A 292      -0.172  -9.259  14.330  0.00  0.00      A     
ATOM   4523  HA  ASP A 292       0.734  -9.066  14.905  0.00  0.00      A     
ATOM   4524  CB  ASP A 292      -0.334  -8.147  13.278  0.00  0.00      A     
ATOM   4525  HB1 ASP A 292      -1.340  -8.208  12.864  0.00  0.00      A     
ATOM   4526  HB2 ASP A 292       0.377  -8.314  12.466  0.00  0.00      A     
ATOM   4527  CG  ASP A 292      -0.085  -6.741  13.826  0.00  0.00      A     
ATOM   4528  OD1 ASP A 292       0.942  -6.533  14.519  0.00  0.00      A     
ATOM   4529  OD2 ASP A 292      -0.887  -5.824  13.544  0.00  0.00      A     
ATOM   4530  C   ASP A 292      -1.337  -9.254  15.356  0.00  0.00      A     
ATOM   4531  O   ASP A 292      -1.411  -8.414  16.252  0.00  0.00      A     
ATOM   4532  N   GLU A 293      -2.206 -10.255  15.252  0.00  0.00      A     
ATOM   4533  HN  GLU A 293      -2.086 -10.856  14.446  0.00  0.00      A     
ATOM   4534  CA  GLU A 293      -3.324 -10.641  16.117  0.00  0.00      A     
ATOM   4535  HA  GLU A 293      -3.148 -10.317  17.144  0.00  0.00      A     
ATOM   4536  CB  GLU A 293      -4.582  -9.945  15.553  0.00  0.00      A     
ATOM   4537  HB1 GLU A 293      -4.562 -10.031  14.465  0.00  0.00      A     
ATOM   4538  HB2 GLU A 293      -4.526  -8.882  15.792  0.00  0.00      A     
ATOM   4539  CG  GLU A 293      -5.949 -10.470  15.997  0.00  0.00      A     
ATOM   4540  HG1 GLU A 293      -6.028 -11.533  15.760  0.00  0.00      A     
ATOM   4541  HG2 GLU A 293      -6.709  -9.958  15.403  0.00  0.00      A     
ATOM   4542  CD  GLU A 293      -6.246 -10.238  17.479  0.00  0.00      A     
ATOM   4543  OE1 GLU A 293      -7.002  -9.293  17.795  0.00  0.00      A     
ATOM   4544  OE2 GLU A 293      -5.816 -11.061  18.322  0.00  0.00      A     
ATOM   4545  C   GLU A 293      -3.425 -12.186  16.091  0.00  0.00      A     
ATOM   4546  O   GLU A 293      -2.958 -12.814  15.145  0.00  0.00      A     
ATOM   4547  N   ILE A 294      -4.021 -12.821  17.108  0.00  0.00      A     
ATOM   4548  HN  ILE A 294      -4.386 -12.242  17.854  0.00  0.00      A     
ATOM   4549  CA  ILE A 294      -4.239 -14.292  17.148  0.00  0.00      A     
ATOM   4550  HA  ILE A 294      -4.498 -14.596  16.132  0.00  0.00      A     
ATOM   4551  CB  ILE A 294      -2.906 -15.001  17.511  0.00  0.00      A     
ATOM   4552  HB  ILE A 294      -2.101 -14.456  17.017  0.00  0.00      A     
ATOM   4553  CG2 ILE A 294      -2.619 -14.951  19.022  0.00  0.00      A     
ATOM   4554 HG21 ILE A 294      -2.748 -13.933  19.392  0.00  0.00      A     
ATOM   4555 HG22 ILE A 294      -1.590 -15.253  19.212  0.00  0.00      A     
ATOM   4556 HG23 ILE A 294      -3.288 -15.625  19.557  0.00  0.00      A     
ATOM   4557  CG1 ILE A 294      -2.852 -16.439  16.946  0.00  0.00      A     
ATOM   4558 HG11 ILE A 294      -3.189 -16.422  15.909  0.00  0.00      A     
ATOM   4559 HG12 ILE A 294      -3.520 -17.090  17.510  0.00  0.00      A     
ATOM   4560  CD  ILE A 294      -1.446 -17.051  16.965  0.00  0.00      A     
ATOM   4561  HD1 ILE A 294      -1.475 -18.033  16.491  0.00  0.00      A     
ATOM   4562  HD2 ILE A 294      -0.756 -16.413  16.411  0.00  0.00      A     
ATOM   4563  HD3 ILE A 294      -1.094 -17.168  17.989  0.00  0.00      A     
ATOM   4564  C   ILE A 294      -5.428 -14.759  18.026  0.00  0.00      A     
ATOM   4565  O   ILE A 294      -5.697 -15.954  18.145  0.00  0.00      A     
ATOM   4566  N   LYS A 295      -6.180 -13.824  18.630  0.00  0.00      A     
ATOM   4567  HN  LYS A 295      -5.885 -12.861  18.498  0.00  0.00      A     
ATOM   4568  CA  LYS A 295      -7.307 -14.077  19.566  0.00  0.00      A     
ATOM   4569  HA  LYS A 295      -7.532 -15.145  19.570  0.00  0.00      A     
ATOM   4570  CB  LYS A 295      -6.900 -13.680  20.995  0.00  0.00      A     
ATOM   4571  HB1 LYS A 295      -7.743 -13.865  21.660  0.00  0.00      A     
ATOM   4572  HB2 LYS A 295      -6.677 -12.612  21.017  0.00  0.00      A     
ATOM   4573  CG  LYS A 295      -5.682 -14.467  21.508  0.00  0.00      A     
ATOM   4574  HG1 LYS A 295      -4.841 -14.301  20.838  0.00  0.00      A     
ATOM   4575  HG2 LYS A 295      -5.910 -15.534  21.521  0.00  0.00      A     
ATOM   4576  CD  LYS A 295      -5.242 -14.016  22.903  0.00  0.00      A     
ATOM   4577  HD1 LYS A 295      -5.129 -12.932  22.900  0.00  0.00      A     
ATOM   4578  HD2 LYS A 295      -4.272 -14.467  23.115  0.00  0.00      A     
ATOM   4579  CE  LYS A 295      -6.228 -14.433  23.994  0.00  0.00      A     
ATOM   4580  HE1 LYS A 295      -7.234 -14.110  23.715  0.00  0.00      A     
ATOM   4581  HE2 LYS A 295      -6.232 -15.525  24.053  0.00  0.00      A     
ATOM   4582  NZ  LYS A 295      -5.861 -13.849  25.304  0.00  0.00      A     
ATOM   4583  HZ1 LYS A 295      -5.915 -12.832  25.267  0.00  0.00      A     
ATOM   4584  HZ2 LYS A 295      -6.491 -14.174  26.033  0.00  0.00      A     
ATOM   4585  HZ3 LYS A 295      -4.905 -14.093  25.558  0.00  0.00      A     
ATOM   4586  C   LYS A 295      -8.630 -13.396  19.182  0.00  0.00      A     
ATOM   4587  O   LYS A 295      -9.672 -13.808  19.689  0.00  0.00      A     
ATOM   4588  N   LYS A 296      -8.579 -12.420  18.265  0.00  0.00      A     
ATOM   4589  HN  LYS A 296      -7.636 -12.096  18.085  0.00  0.00      A     
ATOM   4590  CA  LYS A 296      -9.657 -11.809  17.440  0.00  0.00      A     
ATOM   4591  HA  LYS A 296      -9.590 -10.730  17.573  0.00  0.00      A     
ATOM   4592  CB  LYS A 296      -9.336 -12.138  15.965  0.00  0.00      A     
ATOM   4593  HB1 LYS A 296      -8.299 -11.884  15.759  0.00  0.00      A     
ATOM   4594  HB2 LYS A 296      -9.435 -13.215  15.812  0.00  0.00      A     
ATOM   4595  CG  LYS A 296     -10.212 -11.424  14.924  0.00  0.00      A     
ATOM   4596  HG1 LYS A 296     -11.256 -11.701  15.074  0.00  0.00      A     
ATOM   4597  HG2 LYS A 296      -9.920 -11.778  13.937  0.00  0.00      A     
ATOM   4598  CD  LYS A 296     -10.080  -9.895  14.959  0.00  0.00      A     
ATOM   4599  HD1 LYS A 296      -9.032  -9.601  14.895  0.00  0.00      A     
ATOM   4600  HD2 LYS A 296     -10.504  -9.526  15.894  0.00  0.00      A     
ATOM   4601  CE  LYS A 296     -10.855  -9.296  13.784  0.00  0.00      A     
ATOM   4602  HE1 LYS A 296     -11.799  -9.842  13.701  0.00  0.00      A     
ATOM   4603  HE2 LYS A 296     -10.304  -9.454  12.852  0.00  0.00      A     
ATOM   4604  NZ  LYS A 296     -11.150  -7.863  14.008  0.00  0.00      A     
ATOM   4605  HZ1 LYS A 296     -11.833  -7.505  13.348  0.00  0.00      A     
ATOM   4606  HZ2 LYS A 296     -11.593  -7.742  14.919  0.00  0.00      A     
ATOM   4607  HZ3 LYS A 296     -10.316  -7.284  14.026  0.00  0.00      A     
ATOM   4608  C   LYS A 296     -11.108 -12.220  17.770  0.00  0.00      A     
ATOM   4609  O   LYS A 296     -11.510 -13.356  17.513  0.00  0.00      A     
ATOM   4610  N   TYR A 297     -11.911 -11.282  18.272  0.00  0.00      A     
ATOM   4611  HN  TYR A 297     -11.480 -10.394  18.488  0.00  0.00      A     
ATOM   4612  CA  TYR A 297     -13.370 -11.446  18.491  0.00  0.00      A     
ATOM   4613  HA  TYR A 297     -13.752 -12.070  17.683  0.00  0.00      A     
ATOM   4614  CB  TYR A 297     -13.622 -12.199  19.814  0.00  0.00      A     
ATOM   4615  HB1 TYR A 297     -12.855 -12.959  19.963  0.00  0.00      A     
ATOM   4616  HB2 TYR A 297     -14.573 -12.722  19.710  0.00  0.00      A     
ATOM   4617  CG  TYR A 297     -13.695 -11.317  21.049  0.00  0.00      A     
ATOM   4618  CD1 TYR A 297     -14.838 -11.347  21.874  0.00  0.00      A     
ATOM   4619  HD1 TYR A 297     -15.637 -12.043  21.657  0.00  0.00      A     
ATOM   4620  CE1 TYR A 297     -14.953 -10.446  22.952  0.00  0.00      A     
ATOM   4621  HE1 TYR A 297     -15.826 -10.446  23.590  0.00  0.00      A     
ATOM   4622  CZ  TYR A 297     -13.955  -9.473  23.155  0.00  0.00      A     
ATOM   4623  OH  TYR A 297     -14.128  -8.495  24.074  0.00  0.00      A     
ATOM   4624  HH  TYR A 297     -13.692  -7.686  23.761  0.00  0.00      A     
ATOM   4625  CE2 TYR A 297     -12.796  -9.472  22.358  0.00  0.00      A     
ATOM   4626  HE2 TYR A 297     -12.016  -8.749  22.535  0.00  0.00      A     
ATOM   4627  CD2 TYR A 297     -12.652 -10.416  21.330  0.00  0.00      A     
ATOM   4628  HD2 TYR A 297     -11.748 -10.424  20.741  0.00  0.00      A     
ATOM   4629  C   TYR A 297     -14.212 -10.143  18.427  0.00  0.00      A     
ATOM   4630  O   TYR A 297     -15.440 -10.188  18.507  0.00  0.00      A     
ATOM   4631  N   THR A 298     -13.571  -8.976  18.250  0.00  0.00      A     
ATOM   4632  HN  THR A 298     -12.558  -9.012  18.223  0.00  0.00      A     
ATOM   4633  CA  THR A 298     -14.182  -7.644  17.966  0.00  0.00      A     
ATOM   4634  HA  THR A 298     -15.247  -7.746  17.764  0.00  0.00      A     
ATOM   4635  CB  THR A 298     -13.995  -6.693  19.141  0.00  0.00      A     
ATOM   4636  HB  THR A 298     -12.934  -6.582  19.361  0.00  0.00      A     
ATOM   4637  CG2 THR A 298     -14.621  -5.316  18.962  0.00  0.00      A     
ATOM   4638 HG21 THR A 298     -14.667  -4.806  19.924  0.00  0.00      A     
ATOM   4639 HG22 THR A 298     -14.013  -4.721  18.283  0.00  0.00      A     
ATOM   4640 HG23 THR A 298     -15.622  -5.408  18.545  0.00  0.00      A     
ATOM   4641  OG1 THR A 298     -14.641  -7.282  20.232  0.00  0.00      A     
ATOM   4642  HG1 THR A 298     -14.815  -8.193  19.952  0.00  0.00      A     
ATOM   4643  C   THR A 298     -13.583  -6.992  16.731  0.00  0.00      A     
ATOM   4644  OT1 THR A 298     -14.262  -6.192  16.062  0.00  0.00      A     
ATOM   4645  OT2 THR A 298     -12.440  -7.336  16.367  0.00  0.00      A     
ATOM   4646  PC  GTP C   1       1.292  -1.655   5.843  0.00  0.00      C     
ATOM   4647  O1C GTP C   1       1.173  -2.572   6.969  0.00  0.00      C     
ATOM   4648  O2C GTP C   1       2.601  -1.033   5.691  0.00  0.00      C     
ATOM   4649  O3C GTP C   1       0.986  -2.335   4.586  0.00  0.00      C     
ATOM   4650  O3B GTP C   1       0.404  -0.482   6.132  0.00  0.00      C     
ATOM   4651  PB  GTP C   1      -0.989  -0.394   5.561  0.00  0.00      C     
ATOM   4652  O1B GTP C   1      -1.074  -0.729   4.121  0.00  0.00      C     
ATOM   4653  O2B GTP C   1      -1.870  -1.156   6.468  0.00  0.00      C     
ATOM   4654  O3A GTP C   1      -1.600   0.987   5.545  0.00  0.00      C     
ATOM   4655  PA  GTP C   1      -0.755   2.114   6.011  0.00  0.00      C     
ATOM   4656  O1A GTP C   1       0.607   2.093   5.461  0.00  0.00      C     
ATOM   4657  O2A GTP C   1      -1.005   2.376   7.441  0.00  0.00      C     
ATOM   4658  O5' GTP C   1      -1.409   3.354   5.263  0.00  0.00      C     
ATOM   4659  C5' GTP C   1      -0.862   4.648   5.464  0.00  0.00      C     
ATOM   4660  H5' GTP C   1      -0.854   4.903   6.524  0.00  0.00      C     
ATOM   4661 H5'' GTP C   1       0.195   4.622   5.192  0.00  0.00      C     
ATOM   4662  C4' GTP C   1      -1.595   5.715   4.653  0.00  0.00      C     
ATOM   4663  H4' GTP C   1      -1.804   5.316   3.660  0.00  0.00      C     
ATOM   4664  O4' GTP C   1      -2.814   6.125   5.277  0.00  0.00      C     
ATOM   4665  C1' GTP C   1      -2.947   7.516   5.048  0.00  0.00      C     
ATOM   4666  H1' GTP C   1      -3.256   7.680   4.015  0.00  0.00      C     
ATOM   4667  N9  GTP C   1      -3.885   8.216   5.959  0.00  0.00      C     
ATOM   4668  C8  GTP C   1      -4.693   9.277   5.648  0.00  0.00      C     
ATOM   4669  H8  GTP C   1      -4.730   9.702   4.659  0.00  0.00      C     
ATOM   4670  N7  GTP C   1      -5.427   9.707   6.636  0.00  0.00      C     
ATOM   4671  C5  GTP C   1      -5.050   8.893   7.711  0.00  0.00      C     
ATOM   4672  C6  GTP C   1      -5.460   8.858   9.097  0.00  0.00      C     
ATOM   4673  O6  GTP C   1      -6.290   9.527   9.705  0.00  0.00      C     
ATOM   4674  N1  GTP C   1      -4.792   7.928   9.854  0.00  0.00      C     
ATOM   4675  H1  GTP C   1      -5.033   7.875  10.818  0.00  0.00      C     
ATOM   4676  N2  GTP C   1      -3.291   6.291  10.183  0.00  0.00      C     
ATOM   4677  H21 GTP C   1      -3.558   6.241  11.144  0.00  0.00      C     
ATOM   4678  H22 GTP C   1      -2.605   5.682   9.775  0.00  0.00      C     
ATOM   4679  C2  GTP C   1      -3.854   7.111   9.356  0.00  0.00      C     
ATOM   4680  N3  GTP C   1      -3.447   7.077   8.098  0.00  0.00      C     
ATOM   4681  C4  GTP C   1      -4.080   7.997   7.309  0.00  0.00      C     
ATOM   4682  C3' GTP C   1      -0.711   6.961   4.503  0.00  0.00      C     
ATOM   4683  H3' GTP C   1       0.258   6.842   4.994  0.00  0.00      C     
ATOM   4684  O3' GTP C   1      -0.551   7.299   3.137  0.00  0.00      C     
ATOM   4685 H3'' GTP C   1      -0.784   8.239   3.110  0.00  0.00      C     
ATOM   4686  C2' GTP C   1      -1.534   8.048   5.203  0.00  0.00      C     
ATOM   4687 H2'' GTP C   1      -1.266   8.073   6.262  0.00  0.00      C     
ATOM   4688  O2' GTP C   1      -1.408   9.329   4.598  0.00  0.00      C     
ATOM   4689  H2' GTP C   1      -1.265   9.970   5.324  0.00  0.00      C     
END
