# Supplementary material for: Dataset of the AAC2 conformations in the c-, intermediate- and m-states obtained from free-energy simulations
Source: Data Brief. 2016 Apr 13;7:1355–7. doi: 10.1016/j.dib.2016.04.022 (PMC4845157; doi:10.1016/j.dib.2016.04.022)
Supplement: Supplementary file 2 — Supplementary material [file mmc2.zip › AAC_GTP_intermediate_state_min.pdb]

HEADER The conformation of AAC2 in the intermediate-basin in the presence of GTP
CRYST1    1.000    1.000    1.000  90.00  90.00  90.00 P 1           1
ATOM      1  N   ASP A   3      27.817   3.066  20.088  0.00  0.00      A     
ATOM      2  HT1 ASP A   3      28.483   2.703  20.759  0.00  0.00      A     
ATOM      3  HT2 ASP A   3      27.205   3.722  20.561  0.00  0.00      A     
ATOM      4  HT3 ASP A   3      28.315   3.576  19.367  0.00  0.00      A     
ATOM      5  CA  ASP A   3      27.051   1.955  19.483  0.00  0.00      A     
ATOM      6  HA  ASP A   3      26.612   1.368  20.290  0.00  0.00      A     
ATOM      7  CB  ASP A   3      25.887   2.530  18.649  0.00  0.00      A     
ATOM      8  HB1 ASP A   3      26.250   3.342  18.023  0.00  0.00      A     
ATOM      9  HB2 ASP A   3      25.168   2.972  19.339  0.00  0.00      A     
ATOM     10  CG  ASP A   3      25.153   1.502  17.791  0.00  0.00      A     
ATOM     11  OD1 ASP A   3      24.768   0.448  18.341  0.00  0.00      A     
ATOM     12  OD2 ASP A   3      25.031   1.728  16.563  0.00  0.00      A     
ATOM     13  C   ASP A   3      28.026   1.005  18.773  0.00  0.00      A     
ATOM     14  O   ASP A   3      29.225   1.277  18.750  0.00  0.00      A     
ATOM     15  N   ALA A   4      27.576  -0.155  18.293  0.00  0.00      A     
ATOM     16  HN  ALA A   4      26.575  -0.322  18.282  0.00  0.00      A     
ATOM     17  CA  ALA A   4      28.452  -1.245  17.850  0.00  0.00      A     
ATOM     18  HA  ALA A   4      29.394  -0.819  17.504  0.00  0.00      A     
ATOM     19  CB  ALA A   4      28.754  -2.117  19.080  0.00  0.00      A     
ATOM     20  HB1 ALA A   4      29.582  -2.788  18.864  0.00  0.00      A     
ATOM     21  HB2 ALA A   4      27.877  -2.698  19.359  0.00  0.00      A     
ATOM     22  HB3 ALA A   4      29.043  -1.491  19.926  0.00  0.00      A     
ATOM     23  C   ALA A   4      27.916  -2.057  16.648  0.00  0.00      A     
ATOM     24  O   ALA A   4      26.832  -1.810  16.120  0.00  0.00      A     
ATOM     25  N   ALA A   5      28.712  -3.023  16.183  0.00  0.00      A     
ATOM     26  HN  ALA A   5      29.538  -3.232  16.723  0.00  0.00      A     
ATOM     27  CA  ALA A   5      28.643  -3.633  14.848  0.00  0.00      A     
ATOM     28  HA  ALA A   5      28.646  -2.820  14.121  0.00  0.00      A     
ATOM     29  CB  ALA A   5      29.952  -4.418  14.669  0.00  0.00      A     
ATOM     30  HB1 ALA A   5      29.987  -5.256  15.367  0.00  0.00      A     
ATOM     31  HB2 ALA A   5      30.807  -3.763  14.846  0.00  0.00      A     
ATOM     32  HB3 ALA A   5      30.023  -4.801  13.650  0.00  0.00      A     
ATOM     33  C   ALA A   5      27.400  -4.504  14.503  0.00  0.00      A     
ATOM     34  O   ALA A   5      27.413  -5.171  13.465  0.00  0.00      A     
ATOM     35  N   VAL A   6      26.345  -4.528  15.331  0.00  0.00      A     
ATOM     36  HN  VAL A   6      26.395  -3.932  16.146  0.00  0.00      A     
ATOM     37  CA  VAL A   6      25.175  -5.440  15.178  0.00  0.00      A     
ATOM     38  HA  VAL A   6      25.173  -5.834  14.161  0.00  0.00      A     
ATOM     39  CB  VAL A   6      25.288  -6.665  16.112  0.00  0.00      A     
ATOM     40  HB  VAL A   6      24.477  -7.352  15.882  0.00  0.00      A     
ATOM     41  CG1 VAL A   6      26.594  -7.433  15.905  0.00  0.00      A     
ATOM     42 HG11 VAL A   6      26.625  -7.816  14.888  0.00  0.00      A     
ATOM     43 HG12 VAL A   6      26.639  -8.274  16.592  0.00  0.00      A     
ATOM     44 HG13 VAL A   6      27.459  -6.799  16.090  0.00  0.00      A     
ATOM     45  CG2 VAL A   6      25.203  -6.288  17.592  0.00  0.00      A     
ATOM     46 HG21 VAL A   6      26.060  -5.673  17.858  0.00  0.00      A     
ATOM     47 HG22 VAL A   6      25.215  -7.190  18.202  0.00  0.00      A     
ATOM     48 HG23 VAL A   6      24.276  -5.755  17.799  0.00  0.00      A     
ATOM     49  C   VAL A   6      23.784  -4.800  15.347  0.00  0.00      A     
ATOM     50  O   VAL A   6      22.778  -5.456  15.076  0.00  0.00      A     
ATOM     51  N   SER A   7      23.682  -3.541  15.786  0.00  0.00      A     
ATOM     52  HN  SER A   7      24.538  -3.034  15.961  0.00  0.00      A     
ATOM     53  CA  SER A   7      22.400  -2.831  16.015  0.00  0.00      A     
ATOM     54  HA  SER A   7      21.825  -3.381  16.759  0.00  0.00      A     
ATOM     55  CB  SER A   7      22.647  -1.424  16.566  0.00  0.00      A     
ATOM     56  HB1 SER A   7      21.714  -0.858  16.574  0.00  0.00      A     
ATOM     57  HB2 SER A   7      23.370  -0.908  15.938  0.00  0.00      A     
ATOM     58  OG  SER A   7      23.143  -1.509  17.882  0.00  0.00      A     
ATOM     59  HG1 SER A   7      23.722  -0.715  18.019  0.00  0.00      A     
ATOM     60  C   SER A   7      21.497  -2.712  14.782  0.00  0.00      A     
ATOM     61  O   SER A   7      20.365  -3.198  14.816  0.00  0.00      A     
ATOM     62  N   PHE A   8      21.972  -2.117  13.678  0.00  0.00      A     
ATOM     63  HN  PHE A   8      22.911  -1.740  13.689  0.00  0.00      A     
ATOM     64  CA  PHE A   8      21.150  -1.960  12.461  0.00  0.00      A     
ATOM     65  HA  PHE A   8      20.248  -1.415  12.741  0.00  0.00      A     
ATOM     66  CB  PHE A   8      21.877  -1.109  11.400  0.00  0.00      A     
ATOM     67  HB1 PHE A   8      22.152  -0.159  11.858  0.00  0.00      A     
ATOM     68  HB2 PHE A   8      21.166  -0.879  10.608  0.00  0.00      A     
ATOM     69  CG  PHE A   8      23.113  -1.709  10.747  0.00  0.00      A     
ATOM     70  CD1 PHE A   8      23.004  -2.781   9.838  0.00  0.00      A     
ATOM     71  HD1 PHE A   8      22.037  -3.182   9.579  0.00  0.00      A     
ATOM     72  CE1 PHE A   8      24.154  -3.341   9.254  0.00  0.00      A     
ATOM     73  HE1 PHE A   8      24.064  -4.184   8.585  0.00  0.00      A     
ATOM     74  CZ  PHE A   8      25.419  -2.800   9.532  0.00  0.00      A     
ATOM     75  HZ  PHE A   8      26.303  -3.217   9.066  0.00  0.00      A     
ATOM     76  CE2 PHE A   8      25.533  -1.716  10.416  0.00  0.00      A     
ATOM     77  HE2 PHE A   8      26.511  -1.307  10.636  0.00  0.00      A     
ATOM     78  CD2 PHE A   8      24.385  -1.173  11.023  0.00  0.00      A     
ATOM     79  HD2 PHE A   8      24.482  -0.338  11.702  0.00  0.00      A     
ATOM     80  C   PHE A   8      20.656  -3.299  11.885  0.00  0.00      A     
ATOM     81  O   PHE A   8      19.566  -3.379  11.317  0.00  0.00      A     
ATOM     82  N   ALA A   9      21.436  -4.369  12.060  0.00  0.00      A     
ATOM     83  HN  ALA A   9      22.338  -4.232  12.499  0.00  0.00      A     
ATOM     84  CA  ALA A   9      21.118  -5.703  11.568  0.00  0.00      A     
ATOM     85  HA  ALA A   9      20.839  -5.625  10.515  0.00  0.00      A     
ATOM     86  CB  ALA A   9      22.405  -6.525  11.649  0.00  0.00      A     
ATOM     87  HB1 ALA A   9      22.235  -7.532  11.276  0.00  0.00      A     
ATOM     88  HB2 ALA A   9      22.763  -6.584  12.677  0.00  0.00      A     
ATOM     89  HB3 ALA A   9      23.160  -6.053  11.025  0.00  0.00      A     
ATOM     90  C   ALA A   9      19.939  -6.389  12.292  0.00  0.00      A     
ATOM     91  O   ALA A   9      19.248  -7.207  11.668  0.00  0.00      A     
ATOM     92  N   LYS A  10      19.661  -6.084  13.573  0.00  0.00      A     
ATOM     93  HN  LYS A  10      20.267  -5.420  14.048  0.00  0.00      A     
ATOM     94  CA  LYS A  10      18.457  -6.604  14.269  0.00  0.00      A     
ATOM     95  HA  LYS A  10      18.180  -7.536  13.783  0.00  0.00      A     
ATOM     96  CB  LYS A  10      18.707  -6.939  15.747  0.00  0.00      A     
ATOM     97  HB1 LYS A  10      17.830  -6.668  16.338  0.00  0.00      A     
ATOM     98  HB2 LYS A  10      19.564  -6.383  16.129  0.00  0.00      A     
ATOM     99  CG  LYS A  10      18.939  -8.455  15.866  0.00  0.00      A     
ATOM    100  HG1 LYS A  10      19.886  -8.704  15.390  0.00  0.00      A     
ATOM    101  HG2 LYS A  10      18.146  -8.992  15.343  0.00  0.00      A     
ATOM    102  CD  LYS A  10      18.955  -8.971  17.302  0.00  0.00      A     
ATOM    103  HD1 LYS A  10      19.635  -8.366  17.896  0.00  0.00      A     
ATOM    104  HD2 LYS A  10      19.326  -9.997  17.277  0.00  0.00      A     
ATOM    105  CE  LYS A  10      17.553  -8.953  17.925  0.00  0.00      A     
ATOM    106  HE1 LYS A  10      16.827  -9.257  17.165  0.00  0.00      A     
ATOM    107  HE2 LYS A  10      17.311  -7.935  18.248  0.00  0.00      A     
ATOM    108  NZ  LYS A  10      17.486  -9.897  19.062  0.00  0.00      A     
ATOM    109  HZ1 LYS A  10      17.670 -10.840  18.724  0.00  0.00      A     
ATOM    110  HZ2 LYS A  10      16.565  -9.909  19.493  0.00  0.00      A     
ATOM    111  HZ3 LYS A  10      18.157  -9.648  19.786  0.00  0.00      A     
ATOM    112  C   LYS A  10      17.190  -5.784  14.076  0.00  0.00      A     
ATOM    113  O   LYS A  10      16.117  -6.374  14.118  0.00  0.00      A     
ATOM    114  N   ASP A  11      17.303  -4.535  13.635  0.00  0.00      A     
ATOM    115  HN  ASP A  11      18.226  -4.126  13.644  0.00  0.00      A     
ATOM    116  CA  ASP A  11      16.224  -3.764  12.981  0.00  0.00      A     
ATOM    117  HA  ASP A  11      15.346  -3.853  13.623  0.00  0.00      A     
ATOM    118  CB  ASP A  11      16.650  -2.281  12.963  0.00  0.00      A     
ATOM    119  HB1 ASP A  11      17.277  -2.096  12.089  0.00  0.00      A     
ATOM    120  HB2 ASP A  11      17.256  -2.083  13.849  0.00  0.00      A     
ATOM    121  CG  ASP A  11      15.483  -1.283  12.991  0.00  0.00      A     
ATOM    122  OD1 ASP A  11      15.706  -0.116  12.582  0.00  0.00      A     
ATOM    123  OD2 ASP A  11      14.377  -1.648  13.435  0.00  0.00      A     
ATOM    124  C   ASP A  11      15.793  -4.330  11.586  0.00  0.00      A     
ATOM    125  O   ASP A  11      15.335  -3.606  10.700  0.00  0.00      A     
ATOM    126  N   PHE A  12      15.975  -5.648  11.398  0.00  0.00      A     
ATOM    127  HN  PHE A  12      16.345  -6.121  12.204  0.00  0.00      A     
ATOM    128  CA  PHE A  12      15.311  -6.510  10.408  0.00  0.00      A     
ATOM    129  HA  PHE A  12      14.261  -6.217  10.376  0.00  0.00      A     
ATOM    130  CB  PHE A  12      15.928  -6.291   9.018  0.00  0.00      A     
ATOM    131  HB1 PHE A  12      16.776  -6.964   8.883  0.00  0.00      A     
ATOM    132  HB2 PHE A  12      16.317  -5.275   8.941  0.00  0.00      A     
ATOM    133  CG  PHE A  12      14.929  -6.467   7.894  0.00  0.00      A     
ATOM    134  CD1 PHE A  12      15.074  -7.500   6.949  0.00  0.00      A     
ATOM    135  HD1 PHE A  12      15.880  -8.213   7.044  0.00  0.00      A     
ATOM    136  CE1 PHE A  12      14.172  -7.603   5.876  0.00  0.00      A     
ATOM    137  HE1 PHE A  12      14.278  -8.412   5.166  0.00  0.00      A     
ATOM    138  CZ  PHE A  12      13.119  -6.678   5.751  0.00  0.00      A     
ATOM    139  HZ  PHE A  12      12.412  -6.763   4.940  0.00  0.00      A     
ATOM    140  CE2 PHE A  12      12.949  -5.669   6.714  0.00  0.00      A     
ATOM    141  HE2 PHE A  12      12.125  -4.973   6.632  0.00  0.00      A     
ATOM    142  CD2 PHE A  12      13.852  -5.567   7.787  0.00  0.00      A     
ATOM    143  HD2 PHE A  12      13.730  -4.783   8.526  0.00  0.00      A     
ATOM    144  C   PHE A  12      15.332  -8.018  10.772  0.00  0.00      A     
ATOM    145  O   PHE A  12      14.336  -8.708  10.555  0.00  0.00      A     
ATOM    146  N   LEU A  13      16.417  -8.548  11.371  0.00  0.00      A     
ATOM    147  HN  LEU A  13      17.247  -7.974  11.449  0.00  0.00      A     
ATOM    148  CA  LEU A  13      16.485  -9.954  11.849  0.00  0.00      A     
ATOM    149  HA  LEU A  13      16.221 -10.604  11.016  0.00  0.00      A     
ATOM    150  CB  LEU A  13      17.930 -10.296  12.284  0.00  0.00      A     
ATOM    151  HB1 LEU A  13      18.175  -9.689  13.151  0.00  0.00      A     
ATOM    152  HB2 LEU A  13      18.608 -10.022  11.476  0.00  0.00      A     
ATOM    153  CG  LEU A  13      18.179 -11.782  12.649  0.00  0.00      A     
ATOM    154  HG  LEU A  13      17.413 -12.129  13.334  0.00  0.00      A     
ATOM    155  CD1 LEU A  13      18.167 -12.669  11.409  0.00  0.00      A     
ATOM    156 HD11 LEU A  13      18.414 -13.693  11.690  0.00  0.00      A     
ATOM    157 HD12 LEU A  13      18.896 -12.319  10.684  0.00  0.00      A     
ATOM    158 HD13 LEU A  13      17.175 -12.664  10.962  0.00  0.00      A     
ATOM    159  CD2 LEU A  13      19.503 -12.005  13.372  0.00  0.00      A     
ATOM    160 HD21 LEU A  13      19.552 -13.036  13.722  0.00  0.00      A     
ATOM    161 HD22 LEU A  13      19.574 -11.345  14.236  0.00  0.00      A     
ATOM    162 HD23 LEU A  13      20.339 -11.828  12.703  0.00  0.00      A     
ATOM    163  C   LEU A  13      15.481 -10.288  12.976  0.00  0.00      A     
ATOM    164  O   LEU A  13      15.085 -11.443  13.127  0.00  0.00      A     
ATOM    165  N   ALA A  14      15.048  -9.299  13.761  0.00  0.00      A     
ATOM    166  HN  ALA A  14      15.404  -8.363  13.626  0.00  0.00      A     
ATOM    167  CA  ALA A  14      14.021  -9.486  14.789  0.00  0.00      A     
ATOM    168  HA  ALA A  14      14.354 -10.272  15.468  0.00  0.00      A     
ATOM    169  CB  ALA A  14      13.955  -8.187  15.594  0.00  0.00      A     
ATOM    170  HB1 ALA A  14      13.164  -8.254  16.338  0.00  0.00      A     
ATOM    171  HB2 ALA A  14      13.744  -7.348  14.932  0.00  0.00      A     
ATOM    172  HB3 ALA A  14      14.903  -8.006  16.101  0.00  0.00      A     
ATOM    173  C   ALA A  14      12.642  -9.961  14.250  0.00  0.00      A     
ATOM    174  O   ALA A  14      11.881 -10.564  15.005  0.00  0.00      A     
ATOM    175  N   GLY A  15      12.363  -9.800  12.946  0.00  0.00      A     
ATOM    176  HN  GLY A  15      13.024  -9.269  12.397  0.00  0.00      A     
ATOM    177  CA  GLY A  15      11.220 -10.424  12.250  0.00  0.00      A     
ATOM    178  HA1 GLY A  15      10.309 -10.168  12.782  0.00  0.00      A     
ATOM    179  HA2 GLY A  15      11.331 -11.508  12.280  0.00  0.00      A     
ATOM    180  C   GLY A  15      11.007 -10.005  10.787  0.00  0.00      A     
ATOM    181  O   GLY A  15      10.633 -10.835   9.958  0.00  0.00      A     
ATOM    182  N   GLY A  16      11.293  -8.745  10.440  0.00  0.00      A     
ATOM    183  HN  GLY A  16      11.477  -8.098  11.209  0.00  0.00      A     
ATOM    184  CA  GLY A  16      11.209  -8.165   9.084  0.00  0.00      A     
ATOM    185  HA1 GLY A  16      11.721  -7.204   9.094  0.00  0.00      A     
ATOM    186  HA2 GLY A  16      10.161  -7.990   8.851  0.00  0.00      A     
ATOM    187  C   GLY A  16      11.809  -8.991   7.932  0.00  0.00      A     
ATOM    188  O   GLY A  16      11.319  -8.908   6.801  0.00  0.00      A     
ATOM    189  N   VAL A  17      12.794  -9.855   8.222  0.00  0.00      A     
ATOM    190  HN  VAL A  17      13.159  -9.800   9.166  0.00  0.00      A     
ATOM    191  CA  VAL A  17      13.311 -10.934   7.334  0.00  0.00      A     
ATOM    192  HA  VAL A  17      13.879 -10.449   6.543  0.00  0.00      A     
ATOM    193  CB  VAL A  17      14.274 -11.899   8.056  0.00  0.00      A     
ATOM    194  HB  VAL A  17      14.433 -12.773   7.424  0.00  0.00      A     
ATOM    195  CG1 VAL A  17      15.634 -11.234   8.255  0.00  0.00      A     
ATOM    196 HG11 VAL A  17      15.518 -10.327   8.845  0.00  0.00      A     
ATOM    197 HG12 VAL A  17      16.055 -10.989   7.280  0.00  0.00      A     
ATOM    198 HG13 VAL A  17      16.304 -11.928   8.764  0.00  0.00      A     
ATOM    199  CG2 VAL A  17      13.753 -12.388   9.412  0.00  0.00      A     
ATOM    200 HG21 VAL A  17      13.688 -11.566  10.124  0.00  0.00      A     
ATOM    201 HG22 VAL A  17      14.433 -13.141   9.812  0.00  0.00      A     
ATOM    202 HG23 VAL A  17      12.768 -12.841   9.294  0.00  0.00      A     
ATOM    203  C   VAL A  17      12.249 -11.768   6.605  0.00  0.00      A     
ATOM    204  O   VAL A  17      12.519 -12.245   5.499  0.00  0.00      A     
ATOM    205  N   ALA A  18      11.024 -11.832   7.143  0.00  0.00      A     
ATOM    206  HN  ALA A  18      10.917 -11.443   8.075  0.00  0.00      A     
ATOM    207  CA  ALA A  18       9.786 -12.254   6.471  0.00  0.00      A     
ATOM    208  HA  ALA A  18       9.748 -13.342   6.463  0.00  0.00      A     
ATOM    209  CB  ALA A  18       8.631 -11.759   7.351  0.00  0.00      A     
ATOM    210  HB1 ALA A  18       7.676 -12.028   6.903  0.00  0.00      A     
ATOM    211  HB2 ALA A  18       8.682 -10.675   7.462  0.00  0.00      A     
ATOM    212  HB3 ALA A  18       8.697 -12.217   8.337  0.00  0.00      A     
ATOM    213  C   ALA A  18       9.622 -11.768   5.005  0.00  0.00      A     
ATOM    214  O   ALA A  18       9.029 -12.457   4.171  0.00  0.00      A     
ATOM    215  N   ALA A  19      10.206 -10.615   4.659  0.00  0.00      A     
ATOM    216  HN  ALA A  19      10.662 -10.093   5.402  0.00  0.00      A     
ATOM    217  CA  ALA A  19      10.235 -10.048   3.306  0.00  0.00      A     
ATOM    218  HA  ALA A  19       9.213  -9.822   3.005  0.00  0.00      A     
ATOM    219  CB  ALA A  19      11.024  -8.735   3.374  0.00  0.00      A     
ATOM    220  HB1 ALA A  19      10.569  -8.054   4.091  0.00  0.00      A     
ATOM    221  HB2 ALA A  19      11.039  -8.261   2.391  0.00  0.00      A     
ATOM    222  HB3 ALA A  19      12.049  -8.943   3.683  0.00  0.00      A     
ATOM    223  C   ALA A  19      10.809 -10.975   2.214  0.00  0.00      A     
ATOM    224  O   ALA A  19      10.404 -10.866   1.060  0.00  0.00      A     
ATOM    225  N   ALA A  20      11.709 -11.898   2.568  0.00  0.00      A     
ATOM    226  HN  ALA A  20      11.995 -11.941   3.540  0.00  0.00      A     
ATOM    227  CA  ALA A  20      12.311 -12.849   1.628  0.00  0.00      A     
ATOM    228  HA  ALA A  20      12.317 -12.409   0.638  0.00  0.00      A     
ATOM    229  CB  ALA A  20      13.768 -13.050   2.051  0.00  0.00      A     
ATOM    230  HB1 ALA A  20      13.815 -13.534   3.028  0.00  0.00      A     
ATOM    231  HB2 ALA A  20      14.279 -12.088   2.091  0.00  0.00      A     
ATOM    232  HB3 ALA A  20      14.274 -13.675   1.318  0.00  0.00      A     
ATOM    233  C   ALA A  20      11.564 -14.196   1.491  0.00  0.00      A     
ATOM    234  O   ALA A  20      11.854 -14.971   0.578  0.00  0.00      A     
ATOM    235  N   ILE A  21      10.601 -14.466   2.378  0.00  0.00      A     
ATOM    236  HN  ILE A  21      10.378 -13.735   3.040  0.00  0.00      A     
ATOM    237  CA  ILE A  21      10.020 -15.804   2.619  0.00  0.00      A     
ATOM    238  HA  ILE A  21      10.130 -16.413   1.721  0.00  0.00      A     
ATOM    239  CB  ILE A  21      10.763 -16.527   3.779  0.00  0.00      A     
ATOM    240  HB  ILE A  21      10.087 -17.270   4.207  0.00  0.00      A     
ATOM    241  CG2 ILE A  21      11.976 -17.282   3.216  0.00  0.00      A     
ATOM    242 HG21 ILE A  21      12.433 -17.897   3.991  0.00  0.00      A     
ATOM    243 HG22 ILE A  21      12.716 -16.578   2.838  0.00  0.00      A     
ATOM    244 HG23 ILE A  21      11.664 -17.936   2.402  0.00  0.00      A     
ATOM    245  CG1 ILE A  21      11.222 -15.557   4.899  0.00  0.00      A     
ATOM    246 HG11 ILE A  21      10.432 -14.841   5.100  0.00  0.00      A     
ATOM    247 HG12 ILE A  21      12.096 -14.997   4.564  0.00  0.00      A     
ATOM    248  CD  ILE A  21      11.567 -16.229   6.229  0.00  0.00      A     
ATOM    249  HD1 ILE A  21      10.688 -16.741   6.619  0.00  0.00      A     
ATOM    250  HD2 ILE A  21      11.878 -15.469   6.946  0.00  0.00      A     
ATOM    251  HD3 ILE A  21      12.382 -16.937   6.092  0.00  0.00      A     
ATOM    252  C   ILE A  21       8.507 -15.735   2.867  0.00  0.00      A     
ATOM    253  O   ILE A  21       7.729 -15.978   1.950  0.00  0.00      A     
ATOM    254  N   SER A  22       8.061 -15.290   4.044  0.00  0.00      A     
ATOM    255  HN  SER A  22       8.731 -15.123   4.781  0.00  0.00      A     
ATOM    256  CA  SER A  22       6.640 -15.142   4.419  0.00  0.00      A     
ATOM    257  HA  SER A  22       6.176 -16.127   4.353  0.00  0.00      A     
ATOM    258  CB  SER A  22       6.492 -14.665   5.875  0.00  0.00      A     
ATOM    259  HB1 SER A  22       5.588 -15.099   6.307  0.00  0.00      A     
ATOM    260  HB2 SER A  22       6.390 -13.580   5.886  0.00  0.00      A     
ATOM    261  OG  SER A  22       7.622 -15.010   6.661  0.00  0.00      A     
ATOM    262  HG1 SER A  22       7.335 -15.531   7.429  0.00  0.00      A     
ATOM    263  C   SER A  22       5.833 -14.209   3.501  0.00  0.00      A     
ATOM    264  O   SER A  22       4.625 -14.389   3.365  0.00  0.00      A     
ATOM    265  N   LYS A  23       6.482 -13.240   2.828  0.00  0.00      A     
ATOM    266  HN  LYS A  23       7.454 -13.088   3.083  0.00  0.00      A     
ATOM    267  CA  LYS A  23       5.898 -12.485   1.691  0.00  0.00      A     
ATOM    268  HA  LYS A  23       4.824 -12.385   1.852  0.00  0.00      A     
ATOM    269  CB  LYS A  23       6.488 -11.070   1.594  0.00  0.00      A     
ATOM    270  HB1 LYS A  23       6.245 -10.666   0.610  0.00  0.00      A     
ATOM    271  HB2 LYS A  23       7.574 -11.103   1.695  0.00  0.00      A     
ATOM    272  CG  LYS A  23       5.881 -10.152   2.667  0.00  0.00      A     
ATOM    273  HG1 LYS A  23       6.248 -10.464   3.646  0.00  0.00      A     
ATOM    274  HG2 LYS A  23       4.796 -10.265   2.669  0.00  0.00      A     
ATOM    275  CD  LYS A  23       6.219  -8.666   2.463  0.00  0.00      A     
ATOM    276  HD1 LYS A  23       7.299  -8.541   2.525  0.00  0.00      A     
ATOM    277  HD2 LYS A  23       5.772  -8.102   3.284  0.00  0.00      A     
ATOM    278  CE  LYS A  23       5.750  -8.048   1.136  0.00  0.00      A     
ATOM    279  HE1 LYS A  23       6.329  -8.469   0.307  0.00  0.00      A     
ATOM    280  HE2 LYS A  23       5.961  -6.975   1.170  0.00  0.00      A     
ATOM    281  NZ  LYS A  23       4.305  -8.254   0.894  0.00  0.00      A     
ATOM    282  HZ1 LYS A  23       3.728  -8.217   1.728  0.00  0.00      A     
ATOM    283  HZ2 LYS A  23       4.094  -9.116   0.386  0.00  0.00      A     
ATOM    284  HZ3 LYS A  23       3.927  -7.575   0.231  0.00  0.00      A     
ATOM    285  C   LYS A  23       6.008 -13.198   0.337  0.00  0.00      A     
ATOM    286  O   LYS A  23       5.041 -13.213  -0.414  0.00  0.00      A     
ATOM    287  N   THR A  24       7.130 -13.848   0.027  0.00  0.00      A     
ATOM    288  HN  THR A  24       7.886 -13.830   0.694  0.00  0.00      A     
ATOM    289  CA  THR A  24       7.290 -14.687  -1.192  0.00  0.00      A     
ATOM    290  HA  THR A  24       7.168 -14.056  -2.070  0.00  0.00      A     
ATOM    291  CB  THR A  24       8.693 -15.304  -1.264  0.00  0.00      A     
ATOM    292  HB  THR A  24       8.817 -15.988  -0.429  0.00  0.00      A     
ATOM    293  CG2 THR A  24       8.968 -16.018  -2.584  0.00  0.00      A     
ATOM    294 HG21 THR A  24      10.022 -16.289  -2.644  0.00  0.00      A     
ATOM    295 HG22 THR A  24       8.725 -15.371  -3.423  0.00  0.00      A     
ATOM    296 HG23 THR A  24       8.377 -16.931  -2.646  0.00  0.00      A     
ATOM    297  OG1 THR A  24       9.666 -14.290  -1.169  0.00  0.00      A     
ATOM    298  HG1 THR A  24      10.462 -14.724  -0.817  0.00  0.00      A     
ATOM    299  C   THR A  24       6.239 -15.804  -1.293  0.00  0.00      A     
ATOM    300  O   THR A  24       5.726 -16.066  -2.380  0.00  0.00      A     
ATOM    301  N   ALA A  25       5.835 -16.364  -0.148  0.00  0.00      A     
ATOM    302  HN  ALA A  25       6.380 -16.142   0.679  0.00  0.00      A     
ATOM    303  CA  ALA A  25       4.741 -17.324   0.045  0.00  0.00      A     
ATOM    304  HA  ALA A  25       4.909 -18.174  -0.618  0.00  0.00      A     
ATOM    305  CB  ALA A  25       4.850 -17.810   1.497  0.00  0.00      A     
ATOM    306  HB1 ALA A  25       4.682 -16.981   2.185  0.00  0.00      A     
ATOM    307  HB2 ALA A  25       5.841 -18.225   1.676  0.00  0.00      A     
ATOM    308  HB3 ALA A  25       4.112 -18.587   1.690  0.00  0.00      A     
ATOM    309  C   ALA A  25       3.306 -16.811  -0.253  0.00  0.00      A     
ATOM    310  O   ALA A  25       2.385 -17.623  -0.367  0.00  0.00      A     
ATOM    311  N   VAL A  26       3.110 -15.492  -0.406  0.00  0.00      A     
ATOM    312  HN  VAL A  26       3.906 -14.891  -0.232  0.00  0.00      A     
ATOM    313  CA  VAL A  26       1.826 -14.841  -0.793  0.00  0.00      A     
ATOM    314  HA  VAL A  26       1.127 -15.620  -1.096  0.00  0.00      A     
ATOM    315  CB  VAL A  26       1.147 -14.082   0.365  0.00  0.00      A     
ATOM    316  HB  VAL A  26       0.222 -13.641  -0.008  0.00  0.00      A     
ATOM    317  CG1 VAL A  26       0.770 -15.027   1.509  0.00  0.00      A     
ATOM    318 HG11 VAL A  26       1.667 -15.444   1.968  0.00  0.00      A     
ATOM    319 HG12 VAL A  26       0.154 -15.840   1.125  0.00  0.00      A     
ATOM    320 HG13 VAL A  26       0.204 -14.482   2.263  0.00  0.00      A     
ATOM    321  CG2 VAL A  26       2.011 -12.955   0.934  0.00  0.00      A     
ATOM    322 HG21 VAL A  26       2.292 -12.254   0.147  0.00  0.00      A     
ATOM    323 HG22 VAL A  26       2.903 -13.375   1.393  0.00  0.00      A     
ATOM    324 HG23 VAL A  26       1.444 -12.419   1.692  0.00  0.00      A     
ATOM    325  C   VAL A  26       1.935 -13.918  -2.013  0.00  0.00      A     
ATOM    326  O   VAL A  26       0.917 -13.516  -2.574  0.00  0.00      A     
ATOM    327  N   ALA A  27       3.151 -13.681  -2.513  0.00  0.00      A     
ATOM    328  HN  ALA A  27       3.944 -13.952  -1.950  0.00  0.00      A     
ATOM    329  CA  ALA A  27       3.429 -13.066  -3.814  0.00  0.00      A     
ATOM    330  HA  ALA A  27       3.228 -12.003  -3.719  0.00  0.00      A     
ATOM    331  CB  ALA A  27       4.930 -13.177  -4.100  0.00  0.00      A     
ATOM    332  HB1 ALA A  27       5.220 -14.221  -4.180  0.00  0.00      A     
ATOM    333  HB2 ALA A  27       5.492 -12.705  -3.293  0.00  0.00      A     
ATOM    334  HB3 ALA A  27       5.160 -12.671  -5.039  0.00  0.00      A     
ATOM    335  C   ALA A  27       2.541 -13.562  -4.988  0.00  0.00      A     
ATOM    336  O   ALA A  27       2.081 -12.702  -5.739  0.00  0.00      A     
ATOM    337  N   PRO A  28       2.196 -14.869  -5.124  0.00  0.00      A     
ATOM    338  CD  PRO A  28       2.780 -16.012  -4.421  0.00  0.00      A     
ATOM    339  HD1 PRO A  28       2.411 -16.055  -3.398  0.00  0.00      A     
ATOM    340  HD2 PRO A  28       3.868 -15.974  -4.426  0.00  0.00      A     
ATOM    341  CG  PRO A  28       2.303 -17.266  -5.147  0.00  0.00      A     
ATOM    342  HG1 PRO A  28       3.009 -17.527  -5.934  0.00  0.00      A     
ATOM    343  HG2 PRO A  28       2.177 -18.104  -4.461  0.00  0.00      A     
ATOM    344  CB  PRO A  28       0.975 -16.826  -5.753  0.00  0.00      A     
ATOM    345  HB1 PRO A  28       0.718 -17.417  -6.632  0.00  0.00      A     
ATOM    346  HB2 PRO A  28       0.192 -16.919  -4.998  0.00  0.00      A     
ATOM    347  CA  PRO A  28       1.204 -15.350  -6.099  0.00  0.00      A     
ATOM    348  HA  PRO A  28       1.653 -15.286  -7.089  0.00  0.00      A     
ATOM    349  C   PRO A  28      -0.130 -14.583  -6.151  0.00  0.00      A     
ATOM    350  O   PRO A  28      -0.626 -14.309  -7.242  0.00  0.00      A     
ATOM    351  N   ILE A  29      -0.688 -14.195  -4.994  0.00  0.00      A     
ATOM    352  HN  ILE A  29      -0.185 -14.398  -4.139  0.00  0.00      A     
ATOM    353  CA  ILE A  29      -1.944 -13.415  -4.897  0.00  0.00      A     
ATOM    354  HA  ILE A  29      -2.487 -13.517  -5.838  0.00  0.00      A     
ATOM    355  CB  ILE A  29      -2.888 -13.938  -3.787  0.00  0.00      A     
ATOM    356  HB  ILE A  29      -3.735 -13.251  -3.730  0.00  0.00      A     
ATOM    357  CG2 ILE A  29      -3.446 -15.306  -4.207  0.00  0.00      A     
ATOM    358 HG21 ILE A  29      -4.228 -15.623  -3.519  0.00  0.00      A     
ATOM    359 HG22 ILE A  29      -2.653 -16.054  -4.211  0.00  0.00      A     
ATOM    360 HG23 ILE A  29      -3.882 -15.239  -5.204  0.00  0.00      A     
ATOM    361  CG1 ILE A  29      -2.233 -14.000  -2.386  0.00  0.00      A     
ATOM    362 HG11 ILE A  29      -1.836 -13.017  -2.135  0.00  0.00      A     
ATOM    363 HG12 ILE A  29      -1.409 -14.712  -2.400  0.00  0.00      A     
ATOM    364  CD  ILE A  29      -3.187 -14.404  -1.255  0.00  0.00      A     
ATOM    365  HD1 ILE A  29      -4.079 -13.778  -1.273  0.00  0.00      A     
ATOM    366  HD2 ILE A  29      -2.683 -14.275  -0.296  0.00  0.00      A     
ATOM    367  HD3 ILE A  29      -3.475 -15.451  -1.356  0.00  0.00      A     
ATOM    368  C   ILE A  29      -1.704 -11.909  -4.745  0.00  0.00      A     
ATOM    369  O   ILE A  29      -2.393 -11.117  -5.381  0.00  0.00      A     
ATOM    370  N   GLU A  30      -0.671 -11.491  -4.003  0.00  0.00      A     
ATOM    371  HN  GLU A  30      -0.139 -12.194  -3.499  0.00  0.00      A     
ATOM    372  CA  GLU A  30      -0.203 -10.090  -3.940  0.00  0.00      A     
ATOM    373  HA  GLU A  30      -1.016  -9.469  -3.562  0.00  0.00      A     
ATOM    374  CB  GLU A  30       0.954 -10.003  -2.928  0.00  0.00      A     
ATOM    375  HB1 GLU A  30       1.750 -10.666  -3.249  0.00  0.00      A     
ATOM    376  HB2 GLU A  30       0.588 -10.344  -1.958  0.00  0.00      A     
ATOM    377  CG  GLU A  30       1.529  -8.590  -2.775  0.00  0.00      A     
ATOM    378  HG1 GLU A  30       0.699  -7.907  -2.578  0.00  0.00      A     
ATOM    379  HG2 GLU A  30       2.005  -8.301  -3.714  0.00  0.00      A     
ATOM    380  CD  GLU A  30       2.567  -8.457  -1.653  0.00  0.00      A     
ATOM    381  OE1 GLU A  30       3.116  -9.467  -1.156  0.00  0.00      A     
ATOM    382  OE2 GLU A  30       2.823  -7.315  -1.200  0.00  0.00      A     
ATOM    383  C   GLU A  30       0.170  -9.506  -5.323  0.00  0.00      A     
ATOM    384  O   GLU A  30       0.093  -8.293  -5.529  0.00  0.00      A     
ATOM    385  N   ARG A  31       0.462 -10.370  -6.310  0.00  0.00      A     
ATOM    386  HN  ARG A  31       0.584 -11.337  -6.019  0.00  0.00      A     
ATOM    387  CA  ARG A  31       0.658 -10.083  -7.748  0.00  0.00      A     
ATOM    388  HA  ARG A  31       1.643  -9.633  -7.851  0.00  0.00      A     
ATOM    389  CB  ARG A  31       0.628 -11.434  -8.500  0.00  0.00      A     
ATOM    390  HB1 ARG A  31      -0.397 -11.809  -8.500  0.00  0.00      A     
ATOM    391  HB2 ARG A  31       1.238 -12.163  -7.973  0.00  0.00      A     
ATOM    392  CG  ARG A  31       1.130 -11.401  -9.948  0.00  0.00      A     
ATOM    393  HG1 ARG A  31       0.559 -10.665 -10.503  0.00  0.00      A     
ATOM    394  HG2 ARG A  31       0.951 -12.375 -10.401  0.00  0.00      A     
ATOM    395  CD  ARG A  31       2.623 -11.081 -10.069  0.00  0.00      A     
ATOM    396  HD1 ARG A  31       3.202 -11.936  -9.711  0.00  0.00      A     
ATOM    397  HD2 ARG A  31       2.856 -10.220  -9.444  0.00  0.00      A     
ATOM    398  NE  ARG A  31       2.972 -10.784 -11.468  0.00  0.00      A     
ATOM    399  HE  ARG A  31       2.540 -11.353 -12.191  0.00  0.00      A     
ATOM    400  CZ  ARG A  31       3.845  -9.909 -11.887  0.00  0.00      A     
ATOM    401  NH1 ARG A  31       4.643  -9.268 -11.116  0.00  0.00      A     
ATOM    402 HH11 ARG A  31       5.320  -8.685 -11.579  0.00  0.00      A     
ATOM    403 HH12 ARG A  31       4.807  -9.632 -10.200  0.00  0.00      A     
ATOM    404  NH2 ARG A  31       3.983  -9.622 -13.124  0.00  0.00      A     
ATOM    405 HH21 ARG A  31       4.632  -8.894 -13.383  0.00  0.00      A     
ATOM    406 HH22 ARG A  31       3.316  -9.980 -13.798  0.00  0.00      A     
ATOM    407  C   ARG A  31      -0.320  -9.068  -8.360  0.00  0.00      A     
ATOM    408  O   ARG A  31       0.069  -8.332  -9.267  0.00  0.00      A     
ATOM    409  N   VAL A  32      -1.546  -8.952  -7.836  0.00  0.00      A     
ATOM    410  HN  VAL A  32      -1.772  -9.592  -7.083  0.00  0.00      A     
ATOM    411  CA  VAL A  32      -2.525  -7.884  -8.181  0.00  0.00      A     
ATOM    412  HA  VAL A  32      -2.809  -8.020  -9.221  0.00  0.00      A     
ATOM    413  CB  VAL A  32      -3.827  -7.980  -7.372  0.00  0.00      A     
ATOM    414  HB  VAL A  32      -4.461  -7.146  -7.664  0.00  0.00      A     
ATOM    415  CG1 VAL A  32      -4.580  -9.271  -7.700  0.00  0.00      A     
ATOM    416 HG11 VAL A  32      -4.715  -9.364  -8.778  0.00  0.00      A     
ATOM    417 HG12 VAL A  32      -5.562  -9.242  -7.230  0.00  0.00      A     
ATOM    418 HG13 VAL A  32      -4.033 -10.139  -7.332  0.00  0.00      A     
ATOM    419  CG2 VAL A  32      -3.611  -7.887  -5.862  0.00  0.00      A     
ATOM    420 HG21 VAL A  32      -3.085  -6.974  -5.608  0.00  0.00      A     
ATOM    421 HG22 VAL A  32      -3.024  -8.730  -5.508  0.00  0.00      A     
ATOM    422 HG23 VAL A  32      -4.578  -7.884  -5.358  0.00  0.00      A     
ATOM    423  C   VAL A  32      -1.990  -6.447  -8.094  0.00  0.00      A     
ATOM    424  O   VAL A  32      -2.396  -5.616  -8.907  0.00  0.00      A     
ATOM    425  N   LYS A  33      -0.997  -6.179  -7.225  0.00  0.00      A     
ATOM    426  HN  LYS A  33      -0.747  -6.934  -6.588  0.00  0.00      A     
ATOM    427  CA  LYS A  33      -0.162  -4.946  -7.163  0.00  0.00      A     
ATOM    428  HA  LYS A  33      -0.776  -4.096  -6.858  0.00  0.00      A     
ATOM    429  CB  LYS A  33       0.953  -5.145  -6.124  0.00  0.00      A     
ATOM    430  HB1 LYS A  33       1.706  -4.386  -6.286  0.00  0.00      A     
ATOM    431  HB2 LYS A  33       1.431  -6.113  -6.287  0.00  0.00      A     
ATOM    432  CG  LYS A  33       0.498  -5.032  -4.663  0.00  0.00      A     
ATOM    433  HG1 LYS A  33      -0.245  -5.809  -4.472  0.00  0.00      A     
ATOM    434  HG2 LYS A  33       0.039  -4.058  -4.496  0.00  0.00      A     
ATOM    435  CD  LYS A  33       1.670  -5.233  -3.684  0.00  0.00      A     
ATOM    436  HD1 LYS A  33       2.324  -6.015  -4.068  0.00  0.00      A     
ATOM    437  HD2 LYS A  33       1.245  -5.603  -2.750  0.00  0.00      A     
ATOM    438  CE  LYS A  33       2.529  -4.016  -3.303  0.00  0.00      A     
ATOM    439  HE1 LYS A  33       3.437  -4.379  -2.813  0.00  0.00      A     
ATOM    440  HE2 LYS A  33       1.972  -3.436  -2.567  0.00  0.00      A     
ATOM    441  NZ  LYS A  33       2.880  -3.103  -4.414  0.00  0.00      A     
ATOM    442  HZ1 LYS A  33       2.089  -2.488  -4.638  0.00  0.00      A     
ATOM    443  HZ2 LYS A  33       3.201  -3.521  -5.273  0.00  0.00      A     
ATOM    444  HZ3 LYS A  33       3.555  -2.383  -4.136  0.00  0.00      A     
ATOM    445  C   LYS A  33       0.493  -4.518  -8.487  0.00  0.00      A     
ATOM    446  O   LYS A  33       0.969  -3.393  -8.615  0.00  0.00      A     
ATOM    447  N   LEU A  34       0.510  -5.411  -9.469  0.00  0.00      A     
ATOM    448  HN  LEU A  34       0.162  -6.328  -9.228  0.00  0.00      A     
ATOM    449  CA  LEU A  34       1.029  -5.205 -10.820  0.00  0.00      A     
ATOM    450  HA  LEU A  34       1.222  -4.144 -10.986  0.00  0.00      A     
ATOM    451  CB  LEU A  34       2.359  -5.988 -10.867  0.00  0.00      A     
ATOM    452  HB1 LEU A  34       2.150  -7.056 -10.796  0.00  0.00      A     
ATOM    453  HB2 LEU A  34       2.934  -5.724  -9.977  0.00  0.00      A     
ATOM    454  CG  LEU A  34       3.295  -5.764 -12.061  0.00  0.00      A     
ATOM    455  HG  LEU A  34       4.184  -6.347 -11.852  0.00  0.00      A     
ATOM    456  CD1 LEU A  34       2.735  -6.270 -13.386  0.00  0.00      A     
ATOM    457 HD11 LEU A  34       3.517  -6.241 -14.143  0.00  0.00      A     
ATOM    458 HD12 LEU A  34       1.907  -5.652 -13.720  0.00  0.00      A     
ATOM    459 HD13 LEU A  34       2.391  -7.297 -13.276  0.00  0.00      A     
ATOM    460  CD2 LEU A  34       3.722  -4.305 -12.180  0.00  0.00      A     
ATOM    461 HD21 LEU A  34       4.494  -4.210 -12.940  0.00  0.00      A     
ATOM    462 HD22 LEU A  34       4.130  -3.961 -11.229  0.00  0.00      A     
ATOM    463 HD23 LEU A  34       2.877  -3.676 -12.448  0.00  0.00      A     
ATOM    464  C   LEU A  34      -0.013  -5.657 -11.859  0.00  0.00      A     
ATOM    465  O   LEU A  34      -0.451  -4.866 -12.694  0.00  0.00      A     
ATOM    466  N   LEU A  35      -0.496  -6.894 -11.709  0.00  0.00      A     
ATOM    467  HN  LEU A  35      -0.101  -7.438 -10.950  0.00  0.00      A     
ATOM    468  CA  LEU A  35      -1.472  -7.586 -12.561  0.00  0.00      A     
ATOM    469  HA  LEU A  35      -1.053  -7.641 -13.567  0.00  0.00      A     
ATOM    470  CB  LEU A  35      -1.584  -9.010 -11.981  0.00  0.00      A     
ATOM    471  HB1 LEU A  35      -2.148  -8.960 -11.053  0.00  0.00      A     
ATOM    472  HB2 LEU A  35      -0.580  -9.353 -11.744  0.00  0.00      A     
ATOM    473  CG  LEU A  35      -2.218 -10.083 -12.875  0.00  0.00      A     
ATOM    474  HG  LEU A  35      -3.190  -9.737 -13.216  0.00  0.00      A     
ATOM    475  CD1 LEU A  35      -1.322 -10.408 -14.068  0.00  0.00      A     
ATOM    476 HD11 LEU A  35      -1.275  -9.549 -14.733  0.00  0.00      A     
ATOM    477 HD12 LEU A  35      -1.725 -11.257 -14.616  0.00  0.00      A     
ATOM    478 HD13 LEU A  35      -0.320 -10.663 -13.726  0.00  0.00      A     
ATOM    479  CD2 LEU A  35      -2.411 -11.368 -12.074  0.00  0.00      A     
ATOM    480 HD21 LEU A  35      -2.914 -12.109 -12.694  0.00  0.00      A     
ATOM    481 HD22 LEU A  35      -3.035 -11.171 -11.203  0.00  0.00      A     
ATOM    482 HD23 LEU A  35      -1.446 -11.760 -11.753  0.00  0.00      A     
ATOM    483  C   LEU A  35      -2.847  -6.889 -12.700  0.00  0.00      A     
ATOM    484  O   LEU A  35      -3.585  -7.186 -13.639  0.00  0.00      A     
ATOM    485  N   LEU A  36      -3.177  -5.938 -11.813  0.00  0.00      A     
ATOM    486  HN  LEU A  36      -2.574  -5.823 -11.009  0.00  0.00      A     
ATOM    487  CA  LEU A  36      -4.336  -5.036 -11.941  0.00  0.00      A     
ATOM    488  HA  LEU A  36      -4.889  -5.310 -12.836  0.00  0.00      A     
ATOM    489  CB  LEU A  36      -5.286  -5.215 -10.737  0.00  0.00      A     
ATOM    490  HB1 LEU A  36      -6.147  -4.563 -10.891  0.00  0.00      A     
ATOM    491  HB2 LEU A  36      -4.773  -4.869  -9.839  0.00  0.00      A     
ATOM    492  CG  LEU A  36      -5.811  -6.638 -10.473  0.00  0.00      A     
ATOM    493  HG  LEU A  36      -4.980  -7.292 -10.211  0.00  0.00      A     
ATOM    494  CD1 LEU A  36      -6.803  -6.607  -9.311  0.00  0.00      A     
ATOM    495 HD11 LEU A  36      -7.098  -7.624  -9.053  0.00  0.00      A     
ATOM    496 HD12 LEU A  36      -7.689  -6.036  -9.588  0.00  0.00      A     
ATOM    497 HD13 LEU A  36      -6.344  -6.141  -8.441  0.00  0.00      A     
ATOM    498  CD2 LEU A  36      -6.559  -7.235 -11.662  0.00  0.00      A     
ATOM    499 HD21 LEU A  36      -7.371  -6.571 -11.956  0.00  0.00      A     
ATOM    500 HD22 LEU A  36      -6.961  -8.211 -11.387  0.00  0.00      A     
ATOM    501 HD23 LEU A  36      -5.868  -7.367 -12.490  0.00  0.00      A     
ATOM    502  C   LEU A  36      -3.968  -3.543 -12.125  0.00  0.00      A     
ATOM    503  O   LEU A  36      -4.813  -2.769 -12.575  0.00  0.00      A     
ATOM    504  N   GLN A  37      -2.722  -3.136 -11.851  0.00  0.00      A     
ATOM    505  HN  GLN A  37      -2.049  -3.842 -11.588  0.00  0.00      A     
ATOM    506  CA  GLN A  37      -2.285  -1.722 -11.842  0.00  0.00      A     
ATOM    507  HA  GLN A  37      -3.161  -1.084 -11.716  0.00  0.00      A     
ATOM    508  CB  GLN A  37      -1.360  -1.458 -10.640  0.00  0.00      A     
ATOM    509  HB1 GLN A  37      -1.082  -0.401 -10.664  0.00  0.00      A     
ATOM    510  HB2 GLN A  37      -0.446  -2.048 -10.737  0.00  0.00      A     
ATOM    511  CG  GLN A  37      -2.020  -1.757  -9.282  0.00  0.00      A     
ATOM    512  HG1 GLN A  37      -1.863  -2.801  -9.016  0.00  0.00      A     
ATOM    513  HG2 GLN A  37      -3.092  -1.579  -9.354  0.00  0.00      A     
ATOM    514  CD  GLN A  37      -1.481  -0.856  -8.177  0.00  0.00      A     
ATOM    515  OE1 GLN A  37      -2.170   0.024  -7.699  0.00  0.00      A     
ATOM    516  NE2 GLN A  37      -0.258  -1.014  -7.745  0.00  0.00      A     
ATOM    517 HE21 GLN A  37       0.106  -0.363  -7.038  0.00  0.00      A     
ATOM    518 HE22 GLN A  37       0.341  -1.736  -8.113  0.00  0.00      A     
ATOM    519  C   GLN A  37      -1.601  -1.230 -13.136  0.00  0.00      A     
ATOM    520  O   GLN A  37      -1.566  -0.026 -13.385  0.00  0.00      A     
ATOM    521  N   VAL A  38      -1.109  -2.143 -13.984  0.00  0.00      A     
ATOM    522  HN  VAL A  38      -1.068  -3.103 -13.658  0.00  0.00      A     
ATOM    523  CA  VAL A  38      -0.565  -1.833 -15.337  0.00  0.00      A     
ATOM    524  HA  VAL A  38      -0.889  -0.829 -15.611  0.00  0.00      A     
ATOM    525  CB  VAL A  38       0.980  -1.817 -15.377  0.00  0.00      A     
ATOM    526  HB  VAL A  38       1.300  -1.523 -16.378  0.00  0.00      A     
ATOM    527  CG1 VAL A  38       1.566  -0.793 -14.402  0.00  0.00      A     
ATOM    528 HG11 VAL A  38       1.129   0.188 -14.594  0.00  0.00      A     
ATOM    529 HG12 VAL A  38       2.645  -0.730 -14.539  0.00  0.00      A     
ATOM    530 HG13 VAL A  38       1.356  -1.081 -13.372  0.00  0.00      A     
ATOM    531  CG2 VAL A  38       1.589  -3.184 -15.066  0.00  0.00      A     
ATOM    532 HG21 VAL A  38       1.288  -3.491 -14.068  0.00  0.00      A     
ATOM    533 HG22 VAL A  38       2.676  -3.123 -15.111  0.00  0.00      A     
ATOM    534 HG23 VAL A  38       1.254  -3.927 -15.787  0.00  0.00      A     
ATOM    535  C   VAL A  38      -1.125  -2.737 -16.444  0.00  0.00      A     
ATOM    536  O   VAL A  38      -0.597  -2.777 -17.559  0.00  0.00      A     
ATOM    537  N   GLN A  39      -2.211  -3.465 -16.157  0.00  0.00      A     
ATOM    538  HN  GLN A  39      -2.615  -3.336 -15.241  0.00  0.00      A     
ATOM    539  CA  GLN A  39      -2.962  -4.257 -17.148  0.00  0.00      A     
ATOM    540  HA  GLN A  39      -2.274  -4.953 -17.626  0.00  0.00      A     
ATOM    541  CB  GLN A  39      -4.070  -5.098 -16.480  0.00  0.00      A     
ATOM    542  HB1 GLN A  39      -3.605  -5.796 -15.787  0.00  0.00      A     
ATOM    543  HB2 GLN A  39      -4.573  -5.675 -17.255  0.00  0.00      A     
ATOM    544  CG  GLN A  39      -5.104  -4.249 -15.721  0.00  0.00      A     
ATOM    545  HG1 GLN A  39      -5.429  -3.408 -16.326  0.00  0.00      A     
ATOM    546  HG2 GLN A  39      -4.608  -3.866 -14.838  0.00  0.00      A     
ATOM    547  CD  GLN A  39      -6.381  -4.944 -15.279  0.00  0.00      A     
ATOM    548  OE1 GLN A  39      -6.936  -5.820 -15.927  0.00  0.00      A     
ATOM    549  NE2 GLN A  39      -6.931  -4.534 -14.166  0.00  0.00      A     
ATOM    550 HE21 GLN A  39      -7.917  -4.737 -14.035  0.00  0.00      A     
ATOM    551 HE22 GLN A  39      -6.527  -3.742 -13.687  0.00  0.00      A     
ATOM    552  C   GLN A  39      -3.568  -3.410 -18.276  0.00  0.00      A     
ATOM    553  O   GLN A  39      -3.684  -3.902 -19.398  0.00  0.00      A     
ATOM    554  N   HIE A  40      -3.962  -2.158 -18.017  0.00  0.00      A     
ATOM    555  HN  HIE A  40      -3.846  -1.808 -17.069  0.00  0.00      A     
ATOM    556  CA  HIE A  40      -4.721  -1.329 -18.968  0.00  0.00      A     
ATOM    557  HA  HIE A  40      -4.489  -1.643 -19.984  0.00  0.00      A     
ATOM    558  NE2 HIE A  40      -8.684   0.006 -20.976  0.00  0.00      A     
ATOM    559  HE2 HIE A  40      -9.516   0.542 -21.238  0.00  0.00      A     
ATOM    560  CD2 HIE A  40      -8.200  -0.220 -19.704  0.00  0.00      A     
ATOM    561  HD2 HIE A  40      -8.610   0.142 -18.768  0.00  0.00      A     
ATOM    562  ND1 HIE A  40      -6.883  -1.237 -21.207  0.00  0.00      A     
ATOM    563  CG  HIE A  40      -7.089  -0.997 -19.848  0.00  0.00      A     
ATOM    564  CE1 HIE A  40      -7.880  -0.612 -21.854  0.00  0.00      A     
ATOM    565  HE1 HIE A  40      -8.023  -0.613 -22.929  0.00  0.00      A     
ATOM    566  CB  HIE A  40      -6.228  -1.542 -18.735  0.00  0.00      A     
ATOM    567  HB1 HIE A  40      -6.522  -1.081 -17.792  0.00  0.00      A     
ATOM    568  HB2 HIE A  40      -6.437  -2.607 -18.653  0.00  0.00      A     
ATOM    569  C   HIE A  40      -4.393   0.163 -18.879  0.00  0.00      A     
ATOM    570  O   HIE A  40      -4.330   0.742 -17.793  0.00  0.00      A     
ATOM    571  N   ALA A  41      -4.283   0.800 -20.041  0.00  0.00      A     
ATOM    572  HN  ALA A  41      -4.362   0.244 -20.882  0.00  0.00      A     
ATOM    573  CA  ALA A  41      -4.072   2.240 -20.190  0.00  0.00      A     
ATOM    574  HA  ALA A  41      -4.338   2.752 -19.263  0.00  0.00      A     
ATOM    575  CB  ALA A  41      -2.576   2.472 -20.442  0.00  0.00      A     
ATOM    576  HB1 ALA A  41      -1.996   2.081 -19.604  0.00  0.00      A     
ATOM    577  HB2 ALA A  41      -2.381   3.542 -20.532  0.00  0.00      A     
ATOM    578  HB3 ALA A  41      -2.263   1.971 -21.358  0.00  0.00      A     
ATOM    579  C   ALA A  41      -4.947   2.853 -21.303  0.00  0.00      A     
ATOM    580  O   ALA A  41      -5.510   3.929 -21.105  0.00  0.00      A     
ATOM    581  N   SER A  42      -5.117   2.156 -22.436  0.00  0.00      A     
ATOM    582  HN  SER A  42      -4.632   1.272 -22.522  0.00  0.00      A     
ATOM    583  CA  SER A  42      -5.937   2.640 -23.568  0.00  0.00      A     
ATOM    584  HA  SER A  42      -6.844   3.090 -23.162  0.00  0.00      A     
ATOM    585  CB  SER A  42      -5.181   3.739 -24.328  0.00  0.00      A     
ATOM    586  HB1 SER A  42      -4.933   4.552 -23.645  0.00  0.00      A     
ATOM    587  HB2 SER A  42      -5.827   4.140 -25.112  0.00  0.00      A     
ATOM    588  OG  SER A  42      -3.990   3.240 -24.915  0.00  0.00      A     
ATOM    589  HG1 SER A  42      -3.677   3.949 -25.520  0.00  0.00      A     
ATOM    590  C   SER A  42      -6.399   1.607 -24.610  0.00  0.00      A     
ATOM    591  O   SER A  42      -7.442   1.840 -25.229  0.00  0.00      A     
ATOM    592  N   LYS A  43      -5.666   0.501 -24.846  0.00  0.00      A     
ATOM    593  HN  LYS A  43      -4.863   0.351 -24.248  0.00  0.00      A     
ATOM    594  CA  LYS A  43      -5.891  -0.385 -26.026  0.00  0.00      A     
ATOM    595  HA  LYS A  43      -6.966  -0.551 -26.135  0.00  0.00      A     
ATOM    596  CB  LYS A  43      -5.394   0.356 -27.289  0.00  0.00      A     
ATOM    597  HB1 LYS A  43      -5.914   1.312 -27.373  0.00  0.00      A     
ATOM    598  HB2 LYS A  43      -5.667  -0.232 -28.165  0.00  0.00      A     
ATOM    599  CG  LYS A  43      -3.873   0.613 -27.321  0.00  0.00      A     
ATOM    600  HG1 LYS A  43      -3.332  -0.331 -27.255  0.00  0.00      A     
ATOM    601  HG2 LYS A  43      -3.586   1.244 -26.485  0.00  0.00      A     
ATOM    602  CD  LYS A  43      -3.488   1.299 -28.632  0.00  0.00      A     
ATOM    603  HD1 LYS A  43      -4.134   2.164 -28.788  0.00  0.00      A     
ATOM    604  HD2 LYS A  43      -3.650   0.582 -29.435  0.00  0.00      A     
ATOM    605  CE  LYS A  43      -2.030   1.762 -28.675  0.00  0.00      A     
ATOM    606  HE1 LYS A  43      -1.377   0.909 -28.469  0.00  0.00      A     
ATOM    607  HE2 LYS A  43      -1.864   2.515 -27.897  0.00  0.00      A     
ATOM    608  NZ  LYS A  43      -1.717   2.330 -30.010  0.00  0.00      A     
ATOM    609  HZ1 LYS A  43      -0.750   2.642 -30.076  0.00  0.00      A     
ATOM    610  HZ2 LYS A  43      -2.315   3.126 -30.213  0.00  0.00      A     
ATOM    611  HZ3 LYS A  43      -1.892   1.644 -30.739  0.00  0.00      A     
ATOM    612  C   LYS A  43      -5.283  -1.801 -26.043  0.00  0.00      A     
ATOM    613  O   LYS A  43      -5.622  -2.594 -26.916  0.00  0.00      A     
ATOM    614  N   GLN A  44      -4.303  -2.105 -25.194  0.00  0.00      A     
ATOM    615  HN  GLN A  44      -4.125  -1.453 -24.445  0.00  0.00      A     
ATOM    616  CA  GLN A  44      -3.314  -3.184 -25.442  0.00  0.00      A     
ATOM    617  HA  GLN A  44      -2.973  -3.100 -26.476  0.00  0.00      A     
ATOM    618  CB  GLN A  44      -2.091  -2.950 -24.541  0.00  0.00      A     
ATOM    619  HB1 GLN A  44      -1.417  -3.804 -24.605  0.00  0.00      A     
ATOM    620  HB2 GLN A  44      -2.442  -2.874 -23.515  0.00  0.00      A     
ATOM    621  CG  GLN A  44      -1.291  -1.691 -24.925  0.00  0.00      A     
ATOM    622  HG1 GLN A  44      -1.938  -0.961 -25.406  0.00  0.00      A     
ATOM    623  HG2 GLN A  44      -0.511  -1.960 -25.635  0.00  0.00      A     
ATOM    624  CD  GLN A  44      -0.675  -1.014 -23.709  0.00  0.00      A     
ATOM    625  OE1 GLN A  44      -1.254  -0.111 -23.126  0.00  0.00      A     
ATOM    626  NE2 GLN A  44       0.502  -1.375 -23.280  0.00  0.00      A     
ATOM    627 HE21 GLN A  44       0.797  -1.006 -22.391  0.00  0.00      A     
ATOM    628 HE22 GLN A  44       1.015  -2.112 -23.762  0.00  0.00      A     
ATOM    629  C   GLN A  44      -3.825  -4.639 -25.305  0.00  0.00      A     
ATOM    630  O   GLN A  44      -3.188  -5.544 -25.846  0.00  0.00      A     
ATOM    631  N   ILE A  45      -4.955  -4.872 -24.625  0.00  0.00      A     
ATOM    632  HN  ILE A  45      -5.343  -4.075 -24.132  0.00  0.00      A     
ATOM    633  CA  ILE A  45      -5.763  -6.121 -24.622  0.00  0.00      A     
ATOM    634  HA  ILE A  45      -5.753  -6.532 -25.628  0.00  0.00      A     
ATOM    635  CB  ILE A  45      -5.232  -7.221 -23.658  0.00  0.00      A     
ATOM    636  HB  ILE A  45      -6.088  -7.809 -23.321  0.00  0.00      A     
ATOM    637  CG2 ILE A  45      -4.325  -8.219 -24.398  0.00  0.00      A     
ATOM    638 HG21 ILE A  45      -4.865  -8.666 -25.233  0.00  0.00      A     
ATOM    639 HG22 ILE A  45      -3.990  -9.015 -23.739  0.00  0.00      A     
ATOM    640 HG23 ILE A  45      -3.444  -7.725 -24.789  0.00  0.00      A     
ATOM    641  CG1 ILE A  45      -4.585  -6.629 -22.393  0.00  0.00      A     
ATOM    642 HG11 ILE A  45      -5.257  -5.866 -22.017  0.00  0.00      A     
ATOM    643 HG12 ILE A  45      -3.643  -6.145 -22.641  0.00  0.00      A     
ATOM    644  CD  ILE A  45      -4.339  -7.639 -21.268  0.00  0.00      A     
ATOM    645  HD1 ILE A  45      -5.269  -8.146 -21.013  0.00  0.00      A     
ATOM    646  HD2 ILE A  45      -3.975  -7.107 -20.390  0.00  0.00      A     
ATOM    647  HD3 ILE A  45      -3.588  -8.370 -21.567  0.00  0.00      A     
ATOM    648  C   ILE A  45      -7.240  -5.841 -24.277  0.00  0.00      A     
ATOM    649  O   ILE A  45      -7.565  -4.849 -23.621  0.00  0.00      A     
ATOM    650  N   THR A  46      -8.142  -6.735 -24.689  0.00  0.00      A     
ATOM    651  HN  THR A  46      -7.802  -7.530 -25.212  0.00  0.00      A     
ATOM    652  CA  THR A  46      -9.616  -6.646 -24.514  0.00  0.00      A     
ATOM    653  HA  THR A  46      -9.949  -5.717 -24.973  0.00  0.00      A     
ATOM    654  CB  THR A  46     -10.322  -7.792 -25.244  0.00  0.00      A     
ATOM    655  HB  THR A  46     -11.342  -7.884 -24.883  0.00  0.00      A     
ATOM    656  CG2 THR A  46     -10.369  -7.548 -26.743  0.00  0.00      A     
ATOM    657 HG21 THR A  46      -9.367  -7.380 -27.134  0.00  0.00      A     
ATOM    658 HG22 THR A  46     -10.984  -6.671 -26.930  0.00  0.00      A     
ATOM    659 HG23 THR A  46     -10.823  -8.396 -27.252  0.00  0.00      A     
ATOM    660  OG1 THR A  46      -9.652  -9.016 -25.062  0.00  0.00      A     
ATOM    661  HG1 THR A  46     -10.258  -9.677 -25.462  0.00  0.00      A     
ATOM    662  C   THR A  46     -10.137  -6.633 -23.069  0.00  0.00      A     
ATOM    663  O   THR A  46      -9.747  -7.447 -22.231  0.00  0.00      A     
ATOM    664  N   ALA A  47     -11.064  -5.713 -22.785  0.00  0.00      A     
ATOM    665  HN  ALA A  47     -11.412  -5.170 -23.568  0.00  0.00      A     
ATOM    666  CA  ALA A  47     -11.579  -5.307 -21.465  0.00  0.00      A     
ATOM    667  HA  ALA A  47     -10.722  -5.040 -20.851  0.00  0.00      A     
ATOM    668  CB  ALA A  47     -12.378  -4.016 -21.696  0.00  0.00      A     
ATOM    669  HB1 ALA A  47     -11.757  -3.282 -22.211  0.00  0.00      A     
ATOM    670  HB2 ALA A  47     -12.690  -3.592 -20.742  0.00  0.00      A     
ATOM    671  HB3 ALA A  47     -13.260  -4.221 -22.303  0.00  0.00      A     
ATOM    672  C   ALA A  47     -12.370  -6.336 -20.607  0.00  0.00      A     
ATOM    673  O   ALA A  47     -12.669  -6.044 -19.446  0.00  0.00      A     
ATOM    674  N   ASP A  48     -12.662  -7.542 -21.106  0.00  0.00      A     
ATOM    675  HN  ASP A  48     -12.549  -7.647 -22.107  0.00  0.00      A     
ATOM    676  CA  ASP A  48     -13.263  -8.665 -20.346  0.00  0.00      A     
ATOM    677  HA  ASP A  48     -13.496  -8.331 -19.338  0.00  0.00      A     
ATOM    678  CB  ASP A  48     -14.612  -9.038 -20.983  0.00  0.00      A     
ATOM    679  HB1 ASP A  48     -14.467  -9.244 -22.041  0.00  0.00      A     
ATOM    680  HB2 ASP A  48     -15.281  -8.180 -20.901  0.00  0.00      A     
ATOM    681  CG  ASP A  48     -15.287 -10.245 -20.328  0.00  0.00      A     
ATOM    682  OD1 ASP A  48     -15.339 -11.318 -20.978  0.00  0.00      A     
ATOM    683  OD2 ASP A  48     -15.775 -10.123 -19.183  0.00  0.00      A     
ATOM    684  C   ASP A  48     -12.309  -9.869 -20.143  0.00  0.00      A     
ATOM    685  O   ASP A  48     -12.581 -10.757 -19.327  0.00  0.00      A     
ATOM    686  N   LYS A  49     -11.121  -9.856 -20.770  0.00  0.00      A     
ATOM    687  HN  LYS A  49     -10.943  -9.104 -21.428  0.00  0.00      A     
ATOM    688  CA  LYS A  49     -10.027 -10.810 -20.476  0.00  0.00      A     
ATOM    689  HA  LYS A  49     -10.485 -11.795 -20.442  0.00  0.00      A     
ATOM    690  CB  LYS A  49      -9.002 -10.820 -21.628  0.00  0.00      A     
ATOM    691  HB1 LYS A  49      -8.044 -10.440 -21.272  0.00  0.00      A     
ATOM    692  HB2 LYS A  49      -9.337 -10.158 -22.427  0.00  0.00      A     
ATOM    693  CG  LYS A  49      -8.808 -12.222 -22.239  0.00  0.00      A     
ATOM    694  HG1 LYS A  49      -8.098 -12.144 -23.058  0.00  0.00      A     
ATOM    695  HG2 LYS A  49      -9.757 -12.562 -22.653  0.00  0.00      A     
ATOM    696  CD  LYS A  49      -8.279 -13.275 -21.257  0.00  0.00      A     
ATOM    697  HD1 LYS A  49      -9.029 -13.475 -20.495  0.00  0.00      A     
ATOM    698  HD2 LYS A  49      -7.385 -12.880 -20.775  0.00  0.00      A     
ATOM    699  CE  LYS A  49      -7.934 -14.581 -21.985  0.00  0.00      A     
ATOM    700  HE1 LYS A  49      -7.194 -14.358 -22.760  0.00  0.00      A     
ATOM    701  HE2 LYS A  49      -8.832 -14.970 -22.475  0.00  0.00      A     
ATOM    702  NZ  LYS A  49      -7.380 -15.587 -21.044  0.00  0.00      A     
ATOM    703  HZ1 LYS A  49      -6.538 -15.229 -20.587  0.00  0.00      A     
ATOM    704  HZ2 LYS A  49      -7.076 -16.423 -21.536  0.00  0.00      A     
ATOM    705  HZ3 LYS A  49      -8.054 -15.826 -20.325  0.00  0.00      A     
ATOM    706  C   LYS A  49      -9.366 -10.628 -19.091  0.00  0.00      A     
ATOM    707  O   LYS A  49      -8.492 -11.408 -18.717  0.00  0.00      A     
ATOM    708  N   GLN A  50      -9.806  -9.630 -18.320  0.00  0.00      A     
ATOM    709  HN  GLN A  50     -10.520  -9.051 -18.725  0.00  0.00      A     
ATOM    710  CA  GLN A  50      -9.445  -9.377 -16.912  0.00  0.00      A     
ATOM    711  HA  GLN A  50      -8.400  -9.066 -16.874  0.00  0.00      A     
ATOM    712  CB  GLN A  50     -10.319  -8.235 -16.355  0.00  0.00      A     
ATOM    713  HB1 GLN A  50     -10.041  -8.060 -15.315  0.00  0.00      A     
ATOM    714  HB2 GLN A  50     -11.363  -8.546 -16.378  0.00  0.00      A     
ATOM    715  CG  GLN A  50     -10.181  -6.916 -17.129  0.00  0.00      A     
ATOM    716  HG1 GLN A  50     -10.587  -7.052 -18.128  0.00  0.00      A     
ATOM    717  HG2 GLN A  50      -9.129  -6.653 -17.210  0.00  0.00      A     
ATOM    718  CD  GLN A  50     -10.907  -5.737 -16.492  0.00  0.00      A     
ATOM    719  OE1 GLN A  50     -11.351  -5.749 -15.354  0.00  0.00      A     
ATOM    720  NE2 GLN A  50     -11.038  -4.631 -17.175  0.00  0.00      A     
ATOM    721 HE21 GLN A  50     -11.505  -3.863 -16.721  0.00  0.00      A     
ATOM    722 HE22 GLN A  50     -10.643  -4.531 -18.097  0.00  0.00      A     
ATOM    723  C   GLN A  50      -9.592 -10.611 -15.996  0.00  0.00      A     
ATOM    724  O   GLN A  50     -10.343 -11.543 -16.296  0.00  0.00      A     
ATOM    725  N   TYR A  51      -8.893 -10.620 -14.860  0.00  0.00      A     
ATOM    726  HN  TYR A  51      -8.274  -9.839 -14.671  0.00  0.00      A     
ATOM    727  CA  TYR A  51      -9.000 -11.694 -13.862  0.00  0.00      A     
ATOM    728  HA  TYR A  51      -9.059 -12.632 -14.402  0.00  0.00      A     
ATOM    729  CB  TYR A  51      -7.734 -11.776 -13.005  0.00  0.00      A     
ATOM    730  HB1 TYR A  51      -7.859 -12.578 -12.277  0.00  0.00      A     
ATOM    731  HB2 TYR A  51      -7.601 -10.839 -12.462  0.00  0.00      A     
ATOM    732  CG  TYR A  51      -6.506 -12.073 -13.838  0.00  0.00      A     
ATOM    733  CD1 TYR A  51      -6.321 -13.356 -14.393  0.00  0.00      A     
ATOM    734  HD1 TYR A  51      -7.013 -14.150 -14.147  0.00  0.00      A     
ATOM    735  CE1 TYR A  51      -5.261 -13.587 -15.295  0.00  0.00      A     
ATOM    736  HE1 TYR A  51      -5.119 -14.552 -15.752  0.00  0.00      A     
ATOM    737  CZ  TYR A  51      -4.385 -12.536 -15.626  0.00  0.00      A     
ATOM    738  OH  TYR A  51      -3.397 -12.714 -16.533  0.00  0.00      A     
ATOM    739  HH  TYR A  51      -3.565 -13.521 -17.071  0.00  0.00      A     
ATOM    740  CE2 TYR A  51      -4.549 -11.273 -15.040  0.00  0.00      A     
ATOM    741  HE2 TYR A  51      -3.872 -10.484 -15.315  0.00  0.00      A     
ATOM    742  CD2 TYR A  51      -5.606 -11.037 -14.143  0.00  0.00      A     
ATOM    743  HD2 TYR A  51      -5.744 -10.055 -13.713  0.00  0.00      A     
ATOM    744  C   TYR A  51     -10.263 -11.594 -12.993  0.00  0.00      A     
ATOM    745  O   TYR A  51     -10.491 -10.607 -12.293  0.00  0.00      A     
ATOM    746  N   LYS A  52     -11.068 -12.659 -13.009  0.00  0.00      A     
ATOM    747  HN  LYS A  52     -10.736 -13.434 -13.584  0.00  0.00      A     
ATOM    748  CA  LYS A  52     -12.345 -12.868 -12.291  0.00  0.00      A     
ATOM    749  HA  LYS A  52     -12.935 -11.956 -12.373  0.00  0.00      A     
ATOM    750  CB  LYS A  52     -13.125 -14.009 -12.990  0.00  0.00      A     
ATOM    751  HB1 LYS A  52     -14.146 -14.003 -12.611  0.00  0.00      A     
ATOM    752  HB2 LYS A  52     -12.678 -14.964 -12.714  0.00  0.00      A     
ATOM    753  CG  LYS A  52     -13.175 -13.953 -14.532  0.00  0.00      A     
ATOM    754  HG1 LYS A  52     -13.757 -14.805 -14.887  0.00  0.00      A     
ATOM    755  HG2 LYS A  52     -12.166 -14.063 -14.933  0.00  0.00      A     
ATOM    756  CD  LYS A  52     -13.800 -12.668 -15.092  0.00  0.00      A     
ATOM    757  HD1 LYS A  52     -13.319 -11.795 -14.652  0.00  0.00      A     
ATOM    758  HD2 LYS A  52     -14.860 -12.652 -14.844  0.00  0.00      A     
ATOM    759  CE  LYS A  52     -13.616 -12.602 -16.611  0.00  0.00      A     
ATOM    760  HE1 LYS A  52     -13.963 -13.536 -17.063  0.00  0.00      A     
ATOM    761  HE2 LYS A  52     -12.544 -12.499 -16.816  0.00  0.00      A     
ATOM    762  NZ  LYS A  52     -14.353 -11.452 -17.185  0.00  0.00      A     
ATOM    763  HZ1 LYS A  52     -15.347 -11.645 -17.287  0.00  0.00      A     
ATOM    764  HZ2 LYS A  52     -14.033 -11.214 -18.121  0.00  0.00      A     
ATOM    765  HZ3 LYS A  52     -14.241 -10.620 -16.611  0.00  0.00      A     
ATOM    766  C   LYS A  52     -12.176 -13.106 -10.771  0.00  0.00      A     
ATOM    767  O   LYS A  52     -12.784 -14.004 -10.192  0.00  0.00      A     
ATOM    768  N   GLY A  53     -11.281 -12.343 -10.141  0.00  0.00      A     
ATOM    769  HN  GLY A  53     -10.834 -11.639 -10.716  0.00  0.00      A     
ATOM    770  CA  GLY A  53     -10.931 -12.397  -8.711  0.00  0.00      A     
ATOM    771  HA1 GLY A  53     -11.592 -13.088  -8.187  0.00  0.00      A     
ATOM    772  HA2 GLY A  53     -11.085 -11.408  -8.280  0.00  0.00      A     
ATOM    773  C   GLY A  53      -9.481 -12.818  -8.418  0.00  0.00      A     
ATOM    774  O   GLY A  53      -8.755 -13.289  -9.295  0.00  0.00      A     
ATOM    775  N   ILE A  54      -9.061 -12.693  -7.154  0.00  0.00      A     
ATOM    776  HN  ILE A  54      -9.688 -12.276  -6.481  0.00  0.00      A     
ATOM    777  CA  ILE A  54      -7.709 -13.084  -6.679  0.00  0.00      A     
ATOM    778  HA  ILE A  54      -6.977 -12.578  -7.311  0.00  0.00      A     
ATOM    779  CB  ILE A  54      -7.453 -12.609  -5.230  0.00  0.00      A     
ATOM    780  HB  ILE A  54      -6.441 -12.914  -4.955  0.00  0.00      A     
ATOM    781  CG2 ILE A  54      -7.493 -11.072  -5.198  0.00  0.00      A     
ATOM    782 HG21 ILE A  54      -6.830 -10.668  -5.960  0.00  0.00      A     
ATOM    783 HG22 ILE A  54      -7.151 -10.707  -4.232  0.00  0.00      A     
ATOM    784 HG23 ILE A  54      -8.505 -10.701  -5.365  0.00  0.00      A     
ATOM    785  CG1 ILE A  54      -8.435 -13.233  -4.213  0.00  0.00      A     
ATOM    786 HG11 ILE A  54      -8.422 -14.317  -4.321  0.00  0.00      A     
ATOM    787 HG12 ILE A  54      -9.449 -12.884  -4.414  0.00  0.00      A     
ATOM    788  CD  ILE A  54      -8.090 -12.917  -2.752  0.00  0.00      A     
ATOM    789  HD1 ILE A  54      -8.794 -13.425  -2.093  0.00  0.00      A     
ATOM    790  HD2 ILE A  54      -8.161 -11.848  -2.562  0.00  0.00      A     
ATOM    791  HD3 ILE A  54      -7.083 -13.269  -2.527  0.00  0.00      A     
ATOM    792  C   ILE A  54      -7.385 -14.583  -6.816  0.00  0.00      A     
ATOM    793  O   ILE A  54      -6.216 -14.963  -6.816  0.00  0.00      A     
ATOM    794  N   ILE A  55      -8.404 -15.434  -6.977  0.00  0.00      A     
ATOM    795  HN  ILE A  55      -9.334 -15.062  -6.883  0.00  0.00      A     
ATOM    796  CA  ILE A  55      -8.251 -16.863  -7.299  0.00  0.00      A     
ATOM    797  HA  ILE A  55      -7.336 -17.218  -6.829  0.00  0.00      A     
ATOM    798  CB  ILE A  55      -9.415 -17.737  -6.774  0.00  0.00      A     
ATOM    799  HB  ILE A  55     -10.194 -17.789  -7.535  0.00  0.00      A     
ATOM    800  CG2 ILE A  55      -8.843 -19.150  -6.580  0.00  0.00      A     
ATOM    801 HG21 ILE A  55      -8.073 -19.141  -5.808  0.00  0.00      A     
ATOM    802 HG22 ILE A  55      -8.414 -19.526  -7.508  0.00  0.00      A     
ATOM    803 HG23 ILE A  55      -9.628 -19.832  -6.273  0.00  0.00      A     
ATOM    804  CG1 ILE A  55     -10.078 -17.302  -5.446  0.00  0.00      A     
ATOM    805 HG11 ILE A  55      -9.310 -17.075  -4.706  0.00  0.00      A     
ATOM    806 HG12 ILE A  55     -10.660 -18.143  -5.067  0.00  0.00      A     
ATOM    807  CD  ILE A  55     -11.053 -16.117  -5.562  0.00  0.00      A     
ATOM    808  HD1 ILE A  55     -10.521 -15.168  -5.540  0.00  0.00      A     
ATOM    809  HD2 ILE A  55     -11.738 -16.134  -4.714  0.00  0.00      A     
ATOM    810  HD3 ILE A  55     -11.634 -16.186  -6.481  0.00  0.00      A     
ATOM    811  C   ILE A  55      -8.083 -17.099  -8.805  0.00  0.00      A     
ATOM    812  O   ILE A  55      -7.173 -17.808  -9.217  0.00  0.00      A     
ATOM    813  N   ASP A  56      -8.892 -16.444  -9.647  0.00  0.00      A     
ATOM    814  HN  ASP A  56      -9.615 -15.862  -9.259  0.00  0.00      A     
ATOM    815  CA  ASP A  56      -8.735 -16.472 -11.112  0.00  0.00      A     
ATOM    816  HA  ASP A  56      -8.880 -17.498 -11.456  0.00  0.00      A     
ATOM    817  CB  ASP A  56      -9.822 -15.598 -11.747  0.00  0.00      A     
ATOM    818  HB1 ASP A  56      -9.599 -14.549 -11.546  0.00  0.00      A     
ATOM    819  HB2 ASP A  56     -10.781 -15.832 -11.287  0.00  0.00      A     
ATOM    820  CG  ASP A  56      -9.941 -15.825 -13.254  0.00  0.00      A     
ATOM    821  OD1 ASP A  56     -10.282 -16.955 -13.656  0.00  0.00      A     
ATOM    822  OD2 ASP A  56      -9.728 -14.861 -14.024  0.00  0.00      A     
ATOM    823  C   ASP A  56      -7.334 -16.025 -11.573  0.00  0.00      A     
ATOM    824  O   ASP A  56      -6.774 -16.611 -12.498  0.00  0.00      A     
ATOM    825  N   CYS A  57      -6.733 -15.057 -10.866  0.00  0.00      A     
ATOM    826  HN  CYS A  57      -7.282 -14.605 -10.146  0.00  0.00      A     
ATOM    827  CA  CYS A  57      -5.321 -14.681 -11.009  0.00  0.00      A     
ATOM    828  HA  CYS A  57      -5.169 -14.231 -11.992  0.00  0.00      A     
ATOM    829  CB  CYS A  57      -4.948 -13.640  -9.934  0.00  0.00      A     
ATOM    830  HB1 CYS A  57      -3.881 -13.419 -10.008  0.00  0.00      A     
ATOM    831  HB2 CYS A  57      -5.140 -14.044  -8.939  0.00  0.00      A     
ATOM    832  SG  CYS A  57      -5.869 -12.089 -10.137  0.00  0.00      A     
ATOM    833  HG1 CYS A  57      -7.102 -12.591  -9.955  0.00  0.00      A     
ATOM    834  C   CYS A  57      -4.388 -15.907 -10.937  0.00  0.00      A     
ATOM    835  O   CYS A  57      -3.784 -16.281 -11.943  0.00  0.00      A     
ATOM    836  N   VAL A  58      -4.301 -16.570  -9.774  0.00  0.00      A     
ATOM    837  HN  VAL A  58      -4.873 -16.251  -9.003  0.00  0.00      A     
ATOM    838  CA  VAL A  58      -3.407 -17.734  -9.549  0.00  0.00      A     
ATOM    839  HA  VAL A  58      -2.436 -17.480  -9.962  0.00  0.00      A     
ATOM    840  CB  VAL A  58      -3.185 -18.060  -8.061  0.00  0.00      A     
ATOM    841  HB  VAL A  58      -2.559 -18.950  -7.990  0.00  0.00      A     
ATOM    842  CG1 VAL A  58      -2.440 -16.921  -7.368  0.00  0.00      A     
ATOM    843 HG11 VAL A  58      -3.039 -16.011  -7.370  0.00  0.00      A     
ATOM    844 HG12 VAL A  58      -1.501 -16.731  -7.884  0.00  0.00      A     
ATOM    845 HG13 VAL A  58      -2.219 -17.204  -6.340  0.00  0.00      A     
ATOM    846  CG2 VAL A  58      -4.479 -18.323  -7.292  0.00  0.00      A     
ATOM    847 HG21 VAL A  58      -5.018 -19.166  -7.724  0.00  0.00      A     
ATOM    848 HG22 VAL A  58      -5.113 -17.439  -7.303  0.00  0.00      A     
ATOM    849 HG23 VAL A  58      -4.232 -18.562  -6.260  0.00  0.00      A     
ATOM    850  C   VAL A  58      -3.817 -19.017 -10.269  0.00  0.00      A     
ATOM    851  O   VAL A  58      -2.956 -19.831 -10.588  0.00  0.00      A     
ATOM    852  N   VAL A  59      -5.099 -19.190 -10.599  0.00  0.00      A     
ATOM    853  HN  VAL A  59      -5.772 -18.525 -10.229  0.00  0.00      A     
ATOM    854  CA  VAL A  59      -5.576 -20.263 -11.498  0.00  0.00      A     
ATOM    855  HA  VAL A  59      -5.200 -21.219 -11.134  0.00  0.00      A     
ATOM    856  CB  VAL A  59      -7.117 -20.337 -11.510  0.00  0.00      A     
ATOM    857  HB  VAL A  59      -7.523 -19.333 -11.622  0.00  0.00      A     
ATOM    858  CG1 VAL A  59      -7.689 -21.211 -12.632  0.00  0.00      A     
ATOM    859 HG11 VAL A  59      -7.252 -22.208 -12.590  0.00  0.00      A     
ATOM    860 HG12 VAL A  59      -7.493 -20.764 -13.605  0.00  0.00      A     
ATOM    861 HG13 VAL A  59      -8.771 -21.291 -12.518  0.00  0.00      A     
ATOM    862  CG2 VAL A  59      -7.620 -20.940 -10.194  0.00  0.00      A     
ATOM    863 HG21 VAL A  59      -7.207 -20.396  -9.347  0.00  0.00      A     
ATOM    864 HG22 VAL A  59      -7.319 -21.985 -10.117  0.00  0.00      A     
ATOM    865 HG23 VAL A  59      -8.707 -20.874 -10.154  0.00  0.00      A     
ATOM    866  C   VAL A  59      -5.035 -20.093 -12.919  0.00  0.00      A     
ATOM    867  O   VAL A  59      -4.580 -21.076 -13.509  0.00  0.00      A     
ATOM    868  N   ARG A  60      -5.038 -18.871 -13.474  0.00  0.00      A     
ATOM    869  HN  ARG A  60      -5.434 -18.110 -12.922  0.00  0.00      A     
ATOM    870  CA  ARG A  60      -4.688 -18.602 -14.888  0.00  0.00      A     
ATOM    871  HA  ARG A  60      -4.892 -19.488 -15.491  0.00  0.00      A     
ATOM    872  CB  ARG A  60      -5.557 -17.458 -15.418  0.00  0.00      A     
ATOM    873  HB1 ARG A  60      -5.153 -17.117 -16.372  0.00  0.00      A     
ATOM    874  HB2 ARG A  60      -5.512 -16.625 -14.716  0.00  0.00      A     
ATOM    875  CG  ARG A  60      -7.015 -17.887 -15.641  0.00  0.00      A     
ATOM    876  HG1 ARG A  60      -7.374 -18.453 -14.782  0.00  0.00      A     
ATOM    877  HG2 ARG A  60      -7.081 -18.515 -16.530  0.00  0.00      A     
ATOM    878  CD  ARG A  60      -7.916 -16.664 -15.802  0.00  0.00      A     
ATOM    879  HD1 ARG A  60      -7.873 -16.123 -14.859  0.00  0.00      A     
ATOM    880  HD2 ARG A  60      -8.945 -16.993 -15.964  0.00  0.00      A     
ATOM    881  NE  ARG A  60      -7.485 -15.764 -16.887  0.00  0.00      A     
ATOM    882  HE  ARG A  60      -6.702 -16.027 -17.477  0.00  0.00      A     
ATOM    883  CZ  ARG A  60      -7.941 -14.569 -17.142  0.00  0.00      A     
ATOM    884  NH1 ARG A  60      -8.962 -14.061 -16.556  0.00  0.00      A     
ATOM    885 HH11 ARG A  60      -9.286 -13.138 -16.796  0.00  0.00      A     
ATOM    886 HH12 ARG A  60      -9.318 -14.530 -15.722  0.00  0.00      A     
ATOM    887  NH2 ARG A  60      -7.344 -13.865 -18.029  0.00  0.00      A     
ATOM    888 HH21 ARG A  60      -7.653 -12.917 -18.194  0.00  0.00      A     
ATOM    889 HH22 ARG A  60      -6.476 -14.243 -18.398  0.00  0.00      A     
ATOM    890  C   ARG A  60      -3.224 -18.268 -15.154  0.00  0.00      A     
ATOM    891  O   ARG A  60      -2.679 -18.792 -16.123  0.00  0.00      A     
ATOM    892  N   ILE A  61      -2.563 -17.437 -14.345  0.00  0.00      A     
ATOM    893  HN  ILE A  61      -3.057 -17.041 -13.549  0.00  0.00      A     
ATOM    894  CA  ILE A  61      -1.182 -16.988 -14.646  0.00  0.00      A     
ATOM    895  HA  ILE A  61      -1.224 -16.617 -15.669  0.00  0.00      A     
ATOM    896  CB  ILE A  61      -0.729 -15.760 -13.824  0.00  0.00      A     
ATOM    897  HB  ILE A  61       0.261 -15.477 -14.181  0.00  0.00      A     
ATOM    898  CG2 ILE A  61      -1.650 -14.575 -14.167  0.00  0.00      A     
ATOM    899 HG21 ILE A  61      -1.732 -14.462 -15.248  0.00  0.00      A     
ATOM    900 HG22 ILE A  61      -1.227 -13.651 -13.775  0.00  0.00      A     
ATOM    901 HG23 ILE A  61      -2.645 -14.721 -13.746  0.00  0.00      A     
ATOM    902  CG1 ILE A  61      -0.596 -16.053 -12.314  0.00  0.00      A     
ATOM    903 HG11 ILE A  61       0.335 -16.598 -12.157  0.00  0.00      A     
ATOM    904 HG12 ILE A  61      -1.406 -16.698 -11.996  0.00  0.00      A     
ATOM    905  CD  ILE A  61      -0.604 -14.825 -11.395  0.00  0.00      A     
ATOM    906  HD1 ILE A  61       0.222 -14.168 -11.653  0.00  0.00      A     
ATOM    907  HD2 ILE A  61      -0.503 -15.137 -10.357  0.00  0.00      A     
ATOM    908  HD3 ILE A  61      -1.549 -14.288 -11.483  0.00  0.00      A     
ATOM    909  C   ILE A  61      -0.105 -18.094 -14.737  0.00  0.00      A     
ATOM    910  O   ILE A  61       0.764 -17.937 -15.592  0.00  0.00      A     
ATOM    911  N   PRO A  62      -0.180 -19.265 -14.059  0.00  0.00      A     
ATOM    912  CD  PRO A  62      -1.000 -19.578 -12.897  0.00  0.00      A     
ATOM    913  HD1 PRO A  62      -2.023 -19.794 -13.206  0.00  0.00      A     
ATOM    914  HD2 PRO A  62      -0.987 -18.780 -12.160  0.00  0.00      A     
ATOM    915  CG  PRO A  62      -0.392 -20.837 -12.287  0.00  0.00      A     
ATOM    916  HG1 PRO A  62       0.440 -20.561 -11.640  0.00  0.00      A     
ATOM    917  HG2 PRO A  62      -1.129 -21.428 -11.743  0.00  0.00      A     
ATOM    918  CB  PRO A  62       0.139 -21.575 -13.506  0.00  0.00      A     
ATOM    919  HB1 PRO A  62       0.942 -22.259 -13.237  0.00  0.00      A     
ATOM    920  HB2 PRO A  62      -0.679 -22.119 -13.982  0.00  0.00      A     
ATOM    921  CA  PRO A  62       0.634 -20.441 -14.410  0.00  0.00      A     
ATOM    922  HA  PRO A  62       1.670 -20.231 -14.161  0.00  0.00      A     
ATOM    923  C   PRO A  62       0.559 -20.858 -15.889  0.00  0.00      A     
ATOM    924  O   PRO A  62       1.569 -21.205 -16.499  0.00  0.00      A     
ATOM    925  N   LYS A  63      -0.632 -20.765 -16.498  0.00  0.00      A     
ATOM    926  HN  LYS A  63      -1.396 -20.371 -15.962  0.00  0.00      A     
ATOM    927  CA  LYS A  63      -0.879 -21.090 -17.915  0.00  0.00      A     
ATOM    928  HA  LYS A  63      -0.207 -21.893 -18.226  0.00  0.00      A     
ATOM    929  CB  LYS A  63      -2.326 -21.592 -18.109  0.00  0.00      A     
ATOM    930  HB1 LYS A  63      -2.453 -21.836 -19.166  0.00  0.00      A     
ATOM    931  HB2 LYS A  63      -3.044 -20.809 -17.863  0.00  0.00      A     
ATOM    932  CG  LYS A  63      -2.631 -22.863 -17.295  0.00  0.00      A     
ATOM    933  HG1 LYS A  63      -1.697 -23.382 -17.081  0.00  0.00      A     
ATOM    934  HG2 LYS A  63      -3.254 -23.524 -17.900  0.00  0.00      A     
ATOM    935  CD  LYS A  63      -3.359 -22.608 -15.971  0.00  0.00      A     
ATOM    936  HD1 LYS A  63      -4.397 -22.336 -16.170  0.00  0.00      A     
ATOM    937  HD2 LYS A  63      -2.876 -21.798 -15.424  0.00  0.00      A     
ATOM    938  CE  LYS A  63      -3.295 -23.888 -15.133  0.00  0.00      A     
ATOM    939  HE1 LYS A  63      -2.245 -24.109 -14.916  0.00  0.00      A     
ATOM    940  HE2 LYS A  63      -3.687 -24.726 -15.720  0.00  0.00      A     
ATOM    941  NZ  LYS A  63      -4.054 -23.759 -13.871  0.00  0.00      A     
ATOM    942  HZ1 LYS A  63      -5.046 -23.942 -14.019  0.00  0.00      A     
ATOM    943  HZ2 LYS A  63      -3.988 -22.822 -13.484  0.00  0.00      A     
ATOM    944  HZ3 LYS A  63      -3.744 -24.449 -13.189  0.00  0.00      A     
ATOM    945  C   LYS A  63      -0.577 -19.915 -18.846  0.00  0.00      A     
ATOM    946  O   LYS A  63       0.140 -20.076 -19.827  0.00  0.00      A     
ATOM    947  N   GLU A  64      -1.075 -18.720 -18.539  0.00  0.00      A     
ATOM    948  HN  GLU A  64      -1.675 -18.672 -17.722  0.00  0.00      A     
ATOM    949  CA  GLU A  64      -0.878 -17.502 -19.354  0.00  0.00      A     
ATOM    950  HA  GLU A  64      -1.094 -17.717 -20.400  0.00  0.00      A     
ATOM    951  CB  GLU A  64      -1.862 -16.412 -18.902  0.00  0.00      A     
ATOM    952  HB1 GLU A  64      -1.633 -15.497 -19.451  0.00  0.00      A     
ATOM    953  HB2 GLU A  64      -1.717 -16.222 -17.839  0.00  0.00      A     
ATOM    954  CG  GLU A  64      -3.337 -16.772 -19.156  0.00  0.00      A     
ATOM    955  HG1 GLU A  64      -3.586 -17.681 -18.605  0.00  0.00      A     
ATOM    956  HG2 GLU A  64      -3.471 -16.973 -20.222  0.00  0.00      A     
ATOM    957  CD  GLU A  64      -4.296 -15.650 -18.726  0.00  0.00      A     
ATOM    958  OE1 GLU A  64      -5.533 -15.814 -18.858  0.00  0.00      A     
ATOM    959  OE2 GLU A  64      -3.833 -14.596 -18.232  0.00  0.00      A     
ATOM    960  C   GLU A  64       0.557 -16.929 -19.324  0.00  0.00      A     
ATOM    961  O   GLU A  64       0.990 -16.302 -20.293  0.00  0.00      A     
ATOM    962  N   GLN A  65       1.305 -17.128 -18.231  0.00  0.00      A     
ATOM    963  HN  GLN A  65       0.871 -17.623 -17.461  0.00  0.00      A     
ATOM    964  CA  GLN A  65       2.572 -16.419 -17.936  0.00  0.00      A     
ATOM    965  HA  GLN A  65       3.011 -16.066 -18.868  0.00  0.00      A     
ATOM    966  CB  GLN A  65       2.262 -15.181 -17.070  0.00  0.00      A     
ATOM    967  HB1 GLN A  65       3.167 -14.578 -17.003  0.00  0.00      A     
ATOM    968  HB2 GLN A  65       1.986 -15.503 -16.067  0.00  0.00      A     
ATOM    969  CG  GLN A  65       1.125 -14.304 -17.620  0.00  0.00      A     
ATOM    970  HG1 GLN A  65       0.162 -14.766 -17.408  0.00  0.00      A     
ATOM    971  HG2 GLN A  65       1.236 -14.214 -18.696  0.00  0.00      A     
ATOM    972  CD  GLN A  65       1.113 -12.908 -17.033  0.00  0.00      A     
ATOM    973  OE1 GLN A  65       1.176 -12.692 -15.833  0.00  0.00      A     
ATOM    974  NE2 GLN A  65       1.053 -11.895 -17.856  0.00  0.00      A     
ATOM    975 HE21 GLN A  65       1.028 -10.969 -17.458  0.00  0.00      A     
ATOM    976 HE22 GLN A  65       0.966 -12.045 -18.851  0.00  0.00      A     
ATOM    977  C   GLN A  65       3.669 -17.267 -17.242  0.00  0.00      A     
ATOM    978  O   GLN A  65       4.822 -16.827 -17.158  0.00  0.00      A     
ATOM    979  N   GLY A  66       3.346 -18.473 -16.761  0.00  0.00      A     
ATOM    980  HN  GLY A  66       2.374 -18.738 -16.830  0.00  0.00      A     
ATOM    981  CA  GLY A  66       4.208 -19.360 -15.951  0.00  0.00      A     
ATOM    982  HA1 GLY A  66       5.257 -19.208 -16.199  0.00  0.00      A     
ATOM    983  HA2 GLY A  66       3.967 -20.395 -16.187  0.00  0.00      A     
ATOM    984  C   GLY A  66       4.054 -19.159 -14.434  0.00  0.00      A     
ATOM    985  O   GLY A  66       3.728 -18.059 -13.986  0.00  0.00      A     
ATOM    986  N   VAL A  67       4.317 -20.184 -13.612  0.00  0.00      A     
ATOM    987  HN  VAL A  67       4.581 -21.071 -14.033  0.00  0.00      A     
ATOM    988  CA  VAL A  67       4.367 -20.041 -12.130  0.00  0.00      A     
ATOM    989  HA  VAL A  67       3.417 -19.626 -11.793  0.00  0.00      A     
ATOM    990  CB  VAL A  67       4.572 -21.362 -11.361  0.00  0.00      A     
ATOM    991  HB  VAL A  67       4.667 -21.123 -10.301  0.00  0.00      A     
ATOM    992  CG1 VAL A  67       3.354 -22.273 -11.509  0.00  0.00      A     
ATOM    993 HG11 VAL A  67       3.491 -23.166 -10.897  0.00  0.00      A     
ATOM    994 HG12 VAL A  67       3.227 -22.572 -12.547  0.00  0.00      A     
ATOM    995 HG13 VAL A  67       2.463 -21.751 -11.162  0.00  0.00      A     
ATOM    996  CG2 VAL A  67       5.824 -22.140 -11.778  0.00  0.00      A     
ATOM    997 HG21 VAL A  67       6.720 -21.543 -11.621  0.00  0.00      A     
ATOM    998 HG22 VAL A  67       5.757 -22.433 -12.822  0.00  0.00      A     
ATOM    999 HG23 VAL A  67       5.912 -23.037 -11.167  0.00  0.00      A     
ATOM   1000  C   VAL A  67       5.432 -19.049 -11.666  0.00  0.00      A     
ATOM   1001  O   VAL A  67       5.188 -18.272 -10.752  0.00  0.00      A     
ATOM   1002  N   LEU A  68       6.572 -18.961 -12.358  0.00  0.00      A     
ATOM   1003  HN  LEU A  68       6.730 -19.627 -13.111  0.00  0.00      A     
ATOM   1004  CA  LEU A  68       7.589 -17.930 -12.105  0.00  0.00      A     
ATOM   1005  HA  LEU A  68       7.866 -17.999 -11.055  0.00  0.00      A     
ATOM   1006  CB  LEU A  68       8.831 -18.291 -12.942  0.00  0.00      A     
ATOM   1007  HB1 LEU A  68       8.539 -18.316 -13.988  0.00  0.00      A     
ATOM   1008  HB2 LEU A  68       9.137 -19.303 -12.671  0.00  0.00      A     
ATOM   1009  CG  LEU A  68      10.055 -17.369 -12.793  0.00  0.00      A     
ATOM   1010  HG  LEU A  68       9.801 -16.364 -13.130  0.00  0.00      A     
ATOM   1011  CD1 LEU A  68      10.565 -17.303 -11.354  0.00  0.00      A     
ATOM   1012 HD11 LEU A  68       9.814 -16.846 -10.714  0.00  0.00      A     
ATOM   1013 HD12 LEU A  68      11.467 -16.694 -11.312  0.00  0.00      A     
ATOM   1014 HD13 LEU A  68      10.793 -18.306 -10.993  0.00  0.00      A     
ATOM   1015  CD2 LEU A  68      11.204 -17.891 -13.653  0.00  0.00      A     
ATOM   1016 HD21 LEU A  68      11.503 -18.884 -13.316  0.00  0.00      A     
ATOM   1017 HD22 LEU A  68      12.055 -17.216 -13.580  0.00  0.00      A     
ATOM   1018 HD23 LEU A  68      10.885 -17.949 -14.693  0.00  0.00      A     
ATOM   1019  C   LEU A  68       7.063 -16.485 -12.307  0.00  0.00      A     
ATOM   1020  O   LEU A  68       7.612 -15.539 -11.740  0.00  0.00      A     
ATOM   1021  N   SER A  69       5.936 -16.296 -13.011  0.00  0.00      A     
ATOM   1022  HN  SER A  69       5.487 -17.111 -13.409  0.00  0.00      A     
ATOM   1023  CA  SER A  69       5.228 -15.002 -13.058  0.00  0.00      A     
ATOM   1024  HA  SER A  69       5.949 -14.269 -13.395  0.00  0.00      A     
ATOM   1025  CB  SER A  69       4.099 -14.980 -14.087  0.00  0.00      A     
ATOM   1026  HB1 SER A  69       4.414 -15.509 -14.985  0.00  0.00      A     
ATOM   1027  HB2 SER A  69       3.894 -13.944 -14.358  0.00  0.00      A     
ATOM   1028  OG  SER A  69       2.921 -15.558 -13.566  0.00  0.00      A     
ATOM   1029  HG1 SER A  69       3.043 -16.529 -13.628  0.00  0.00      A     
ATOM   1030  C   SER A  69       4.713 -14.496 -11.703  0.00  0.00      A     
ATOM   1031  O   SER A  69       4.697 -13.284 -11.502  0.00  0.00      A     
ATOM   1032  N   PHE A  70       4.423 -15.381 -10.735  0.00  0.00      A     
ATOM   1033  HN  PHE A  70       4.487 -16.372 -10.951  0.00  0.00      A     
ATOM   1034  CA  PHE A  70       4.172 -15.022  -9.323  0.00  0.00      A     
ATOM   1035  HA  PHE A  70       3.261 -14.429  -9.247  0.00  0.00      A     
ATOM   1036  CB  PHE A  70       4.021 -16.303  -8.485  0.00  0.00      A     
ATOM   1037  HB1 PHE A  70       3.884 -16.005  -7.446  0.00  0.00      A     
ATOM   1038  HB2 PHE A  70       4.968 -16.840  -8.529  0.00  0.00      A     
ATOM   1039  CG  PHE A  70       2.911 -17.285  -8.829  0.00  0.00      A     
ATOM   1040  CD1 PHE A  70       1.668 -16.853  -9.324  0.00  0.00      A     
ATOM   1041  HD1 PHE A  70       1.494 -15.806  -9.513  0.00  0.00      A     
ATOM   1042  CE1 PHE A  70       0.634 -17.783  -9.535  0.00  0.00      A     
ATOM   1043  HE1 PHE A  70      -0.323 -17.447  -9.893  0.00  0.00      A     
ATOM   1044  CZ  PHE A  70       0.827 -19.144  -9.251  0.00  0.00      A     
ATOM   1045  HZ  PHE A  70       0.017 -19.847  -9.388  0.00  0.00      A     
ATOM   1046  CE2 PHE A  70       2.072 -19.584  -8.775  0.00  0.00      A     
ATOM   1047  HE2 PHE A  70       2.232 -20.630  -8.554  0.00  0.00      A     
ATOM   1048  CD2 PHE A  70       3.106 -18.655  -8.564  0.00  0.00      A     
ATOM   1049  HD2 PHE A  70       4.058 -18.994  -8.185  0.00  0.00      A     
ATOM   1050  C   PHE A  70       5.306 -14.192  -8.690  0.00  0.00      A     
ATOM   1051  O   PHE A  70       5.083 -13.417  -7.761  0.00  0.00      A     
ATOM   1052  N   TRP A  71       6.524 -14.346  -9.217  0.00  0.00      A     
ATOM   1053  HN  TRP A  71       6.607 -15.013  -9.975  0.00  0.00      A     
ATOM   1054  CA  TRP A  71       7.772 -13.843  -8.641  0.00  0.00      A     
ATOM   1055  HA  TRP A  71       7.524 -13.196  -7.801  0.00  0.00      A     
ATOM   1056  CB  TRP A  71       8.546 -15.044  -8.073  0.00  0.00      A     
ATOM   1057  HB1 TRP A  71       9.476 -14.707  -7.622  0.00  0.00      A     
ATOM   1058  HB2 TRP A  71       8.807 -15.708  -8.896  0.00  0.00      A     
ATOM   1059  CG  TRP A  71       7.785 -15.834  -7.042  0.00  0.00      A     
ATOM   1060  CD1 TRP A  71       7.304 -15.355  -5.870  0.00  0.00      A     
ATOM   1061  HD1 TRP A  71       7.432 -14.340  -5.518  0.00  0.00      A     
ATOM   1062  NE1 TRP A  71       6.605 -16.348  -5.205  0.00  0.00      A     
ATOM   1063  HE1 TRP A  71       6.202 -16.246  -4.274  0.00  0.00      A     
ATOM   1064  CE2 TRP A  71       6.560 -17.507  -5.943  0.00  0.00      A     
ATOM   1065  CZ2 TRP A  71       5.953 -18.751  -5.724  0.00  0.00      A     
ATOM   1066  HZ2 TRP A  71       5.364 -18.921  -4.833  0.00  0.00      A     
ATOM   1067  CH2 TRP A  71       6.138 -19.774  -6.669  0.00  0.00      A     
ATOM   1068  HH2 TRP A  71       5.664 -20.735  -6.527  0.00  0.00      A     
ATOM   1069  CZ3 TRP A  71       6.936 -19.546  -7.804  0.00  0.00      A     
ATOM   1070  HZ3 TRP A  71       7.077 -20.342  -8.526  0.00  0.00      A     
ATOM   1071  CE3 TRP A  71       7.537 -18.290  -8.014  0.00  0.00      A     
ATOM   1072  HE3 TRP A  71       8.143 -18.124  -8.890  0.00  0.00      A     
ATOM   1073  CD2 TRP A  71       7.352 -17.230  -7.099  0.00  0.00      A     
ATOM   1074  C   TRP A  71       8.583 -12.946  -9.601  0.00  0.00      A     
ATOM   1075  O   TRP A  71       9.675 -12.499  -9.245  0.00  0.00      A     
ATOM   1076  N   ARG A  72       7.997 -12.547 -10.745  0.00  0.00      A     
ATOM   1077  HN  ARG A  72       7.119 -13.002 -10.968  0.00  0.00      A     
ATOM   1078  CA  ARG A  72       8.337 -11.306 -11.489  0.00  0.00      A     
ATOM   1079  HA  ARG A  72       9.313 -11.411 -11.965  0.00  0.00      A     
ATOM   1080  CB  ARG A  72       7.284 -11.040 -12.583  0.00  0.00      A     
ATOM   1081  HB1 ARG A  72       7.352  -9.995 -12.891  0.00  0.00      A     
ATOM   1082  HB2 ARG A  72       6.300 -11.198 -12.144  0.00  0.00      A     
ATOM   1083  CG  ARG A  72       7.403 -11.900 -13.853  0.00  0.00      A     
ATOM   1084  HG1 ARG A  72       7.550 -12.944 -13.582  0.00  0.00      A     
ATOM   1085  HG2 ARG A  72       8.264 -11.568 -14.431  0.00  0.00      A     
ATOM   1086  CD  ARG A  72       6.122 -11.736 -14.694  0.00  0.00      A     
ATOM   1087  HD1 ARG A  72       6.017 -10.677 -14.939  0.00  0.00      A     
ATOM   1088  HD2 ARG A  72       5.260 -12.029 -14.090  0.00  0.00      A     
ATOM   1089  NE  ARG A  72       6.130 -12.527 -15.945  0.00  0.00      A     
ATOM   1090  HE  ARG A  72       6.820 -13.255 -16.067  0.00  0.00      A     
ATOM   1091  CZ  ARG A  72       5.313 -12.388 -16.964  0.00  0.00      A     
ATOM   1092  NH1 ARG A  72       4.292 -11.621 -16.994  0.00  0.00      A     
ATOM   1093 HH11 ARG A  72       3.805 -11.543 -17.872  0.00  0.00      A     
ATOM   1094 HH12 ARG A  72       4.245 -10.860 -16.332  0.00  0.00      A     
ATOM   1095  NH2 ARG A  72       5.488 -13.017 -18.062  0.00  0.00      A     
ATOM   1096 HH21 ARG A  72       4.871 -12.765 -18.824  0.00  0.00      A     
ATOM   1097 HH22 ARG A  72       6.353 -13.502 -18.234  0.00  0.00      A     
ATOM   1098  C   ARG A  72       8.419 -10.112 -10.521  0.00  0.00      A     
ATOM   1099  O   ARG A  72       7.399  -9.651 -10.010  0.00  0.00      A     
ATOM   1100  N   GLY A  73       9.638  -9.681 -10.194  0.00  0.00      A     
ATOM   1101  HN  GLY A  73      10.405 -10.127 -10.672  0.00  0.00      A     
ATOM   1102  CA  GLY A  73       9.939  -8.610  -9.224  0.00  0.00      A     
ATOM   1103  HA1 GLY A  73       9.048  -8.001  -9.065  0.00  0.00      A     
ATOM   1104  HA2 GLY A  73      10.705  -7.957  -9.641  0.00  0.00      A     
ATOM   1105  C   GLY A  73      10.428  -9.075  -7.840  0.00  0.00      A     
ATOM   1106  O   GLY A  73      11.085  -8.301  -7.142  0.00  0.00      A     
ATOM   1107  N   ASN A  74      10.170 -10.327  -7.437  0.00  0.00      A     
ATOM   1108  HN  ASN A  74       9.711 -10.952  -8.092  0.00  0.00      A     
ATOM   1109  CA  ASN A  74      10.567 -10.874  -6.127  0.00  0.00      A     
ATOM   1110  HA  ASN A  74      10.104 -10.269  -5.345  0.00  0.00      A     
ATOM   1111  CB  ASN A  74      10.031 -12.312  -6.005  0.00  0.00      A     
ATOM   1112  HB1 ASN A  74      10.492 -12.928  -6.773  0.00  0.00      A     
ATOM   1113  HB2 ASN A  74       8.953 -12.317  -6.148  0.00  0.00      A     
ATOM   1114  CG  ASN A  74      10.342 -12.964  -4.669  0.00  0.00      A     
ATOM   1115  OD1 ASN A  74      11.324 -13.660  -4.504  0.00  0.00      A     
ATOM   1116  ND2 ASN A  74       9.532 -12.739  -3.670  0.00  0.00      A     
ATOM   1117 HD21 ASN A  74       9.766 -13.217  -2.802  0.00  0.00      A     
ATOM   1118 HD22 ASN A  74       8.736 -12.145  -3.757  0.00  0.00      A     
ATOM   1119  C   ASN A  74      12.087 -10.793  -5.893  0.00  0.00      A     
ATOM   1120  O   ASN A  74      12.503 -10.196  -4.907  0.00  0.00      A     
ATOM   1121  N   LEU A  75      12.904 -11.257  -6.848  0.00  0.00      A     
ATOM   1122  HN  LEU A  75      12.473 -11.738  -7.623  0.00  0.00      A     
ATOM   1123  CA  LEU A  75      14.382 -11.244  -6.797  0.00  0.00      A     
ATOM   1124  HA  LEU A  75      14.661 -11.738  -5.866  0.00  0.00      A     
ATOM   1125  CB  LEU A  75      14.906 -12.094  -7.979  0.00  0.00      A     
ATOM   1126  HB1 LEU A  75      15.123 -11.428  -8.815  0.00  0.00      A     
ATOM   1127  HB2 LEU A  75      14.133 -12.790  -8.309  0.00  0.00      A     
ATOM   1128  CG  LEU A  75      16.163 -12.928  -7.656  0.00  0.00      A     
ATOM   1129  HG  LEU A  75      16.922 -12.296  -7.200  0.00  0.00      A     
ATOM   1130  CD1 LEU A  75      15.856 -14.093  -6.715  0.00  0.00      A     
ATOM   1131 HD11 LEU A  75      15.528 -13.729  -5.743  0.00  0.00      A     
ATOM   1132 HD12 LEU A  75      16.760 -14.683  -6.561  0.00  0.00      A     
ATOM   1133 HD13 LEU A  75      15.085 -14.735  -7.141  0.00  0.00      A     
ATOM   1134  CD2 LEU A  75      16.725 -13.530  -8.943  0.00  0.00      A     
ATOM   1135 HD21 LEU A  75      17.618 -14.112  -8.713  0.00  0.00      A     
ATOM   1136 HD22 LEU A  75      16.989 -12.732  -9.636  0.00  0.00      A     
ATOM   1137 HD23 LEU A  75      15.986 -14.184  -9.406  0.00  0.00      A     
ATOM   1138  C   LEU A  75      15.049  -9.840  -6.724  0.00  0.00      A     
ATOM   1139  O   LEU A  75      16.273  -9.737  -6.677  0.00  0.00      A     
ATOM   1140  N   ALA A  76      14.244  -8.771  -6.671  0.00  0.00      A     
ATOM   1141  HN  ALA A  76      13.258  -8.958  -6.761  0.00  0.00      A     
ATOM   1142  CA  ALA A  76      14.637  -7.404  -6.301  0.00  0.00      A     
ATOM   1143  HA  ALA A  76      15.695  -7.389  -6.043  0.00  0.00      A     
ATOM   1144  CB  ALA A  76      14.451  -6.508  -7.530  0.00  0.00      A     
ATOM   1145  HB1 ALA A  76      15.080  -6.868  -8.345  0.00  0.00      A     
ATOM   1146  HB2 ALA A  76      14.742  -5.484  -7.287  0.00  0.00      A     
ATOM   1147  HB3 ALA A  76      13.408  -6.519  -7.847  0.00  0.00      A     
ATOM   1148  C   ALA A  76      13.873  -6.859  -5.064  0.00  0.00      A     
ATOM   1149  O   ALA A  76      14.435  -6.099  -4.277  0.00  0.00      A     
ATOM   1150  N   ASN A  77      12.623  -7.275  -4.822  0.00  0.00      A     
ATOM   1151  HN  ASN A  77      12.182  -7.884  -5.500  0.00  0.00      A     
ATOM   1152  CA  ASN A  77      11.862  -6.929  -3.611  0.00  0.00      A     
ATOM   1153  HA  ASN A  77      11.963  -5.853  -3.447  0.00  0.00      A     
ATOM   1154  CB  ASN A  77      10.384  -7.253  -3.878  0.00  0.00      A     
ATOM   1155  HB1 ASN A  77      10.222  -8.327  -3.796  0.00  0.00      A     
ATOM   1156  HB2 ASN A  77      10.112  -6.950  -4.885  0.00  0.00      A     
ATOM   1157  CG  ASN A  77       9.444  -6.553  -2.918  0.00  0.00      A     
ATOM   1158  OD1 ASN A  77       8.670  -7.162  -2.209  0.00  0.00      A     
ATOM   1159  ND2 ASN A  77       9.449  -5.249  -2.856  0.00  0.00      A     
ATOM   1160 HD21 ASN A  77       8.784  -4.859  -2.217  0.00  0.00      A     
ATOM   1161 HD22 ASN A  77      10.127  -4.677  -3.349  0.00  0.00      A     
ATOM   1162  C   ASN A  77      12.374  -7.611  -2.318  0.00  0.00      A     
ATOM   1163  O   ASN A  77      12.452  -6.958  -1.280  0.00  0.00      A     
ATOM   1164  N   VAL A  78      12.823  -8.874  -2.377  0.00  0.00      A     
ATOM   1165  HN  VAL A  78      12.716  -9.373  -3.257  0.00  0.00      A     
ATOM   1166  CA  VAL A  78      13.490  -9.587  -1.249  0.00  0.00      A     
ATOM   1167  HA  VAL A  78      12.834  -9.513  -0.381  0.00  0.00      A     
ATOM   1168  CB  VAL A  78      13.689 -11.094  -1.523  0.00  0.00      A     
ATOM   1169  HB  VAL A  78      14.046 -11.557  -0.604  0.00  0.00      A     
ATOM   1170  CG1 VAL A  78      12.369 -11.777  -1.889  0.00  0.00      A     
ATOM   1171 HG11 VAL A  78      12.494 -12.860  -1.847  0.00  0.00      A     
ATOM   1172 HG12 VAL A  78      12.063 -11.505  -2.891  0.00  0.00      A     
ATOM   1173 HG13 VAL A  78      11.583 -11.482  -1.197  0.00  0.00      A     
ATOM   1174  CG2 VAL A  78      14.718 -11.392  -2.618  0.00  0.00      A     
ATOM   1175 HG21 VAL A  78      14.690 -12.451  -2.874  0.00  0.00      A     
ATOM   1176 HG22 VAL A  78      15.716 -11.164  -2.253  0.00  0.00      A     
ATOM   1177 HG23 VAL A  78      14.519 -10.806  -3.512  0.00  0.00      A     
ATOM   1178  C   VAL A  78      14.829  -8.965  -0.818  0.00  0.00      A     
ATOM   1179  O   VAL A  78      15.424  -9.370   0.182  0.00  0.00      A     
ATOM   1180  N   ILE A  79      15.293  -7.954  -1.560  0.00  0.00      A     
ATOM   1181  HN  ILE A  79      14.738  -7.712  -2.367  0.00  0.00      A     
ATOM   1182  CA  ILE A  79      16.521  -7.165  -1.346  0.00  0.00      A     
ATOM   1183  HA  ILE A  79      17.165  -7.722  -0.667  0.00  0.00      A     
ATOM   1184  CB  ILE A  79      17.295  -6.980  -2.682  0.00  0.00      A     
ATOM   1185  HB  ILE A  79      16.904  -6.088  -3.176  0.00  0.00      A     
ATOM   1186  CG2 ILE A  79      18.791  -6.751  -2.407  0.00  0.00      A     
ATOM   1187 HG21 ILE A  79      19.193  -7.558  -1.795  0.00  0.00      A     
ATOM   1188 HG22 ILE A  79      18.952  -5.811  -1.887  0.00  0.00      A     
ATOM   1189 HG23 ILE A  79      19.342  -6.717  -3.348  0.00  0.00      A     
ATOM   1190  CG1 ILE A  79      17.156  -8.142  -3.700  0.00  0.00      A     
ATOM   1191 HG11 ILE A  79      17.626  -7.840  -4.631  0.00  0.00      A     
ATOM   1192 HG12 ILE A  79      16.106  -8.314  -3.926  0.00  0.00      A     
ATOM   1193  CD  ILE A  79      17.781  -9.476  -3.291  0.00  0.00      A     
ATOM   1194  HD1 ILE A  79      18.866  -9.409  -3.354  0.00  0.00      A     
ATOM   1195  HD2 ILE A  79      17.447 -10.258  -3.974  0.00  0.00      A     
ATOM   1196  HD3 ILE A  79      17.487  -9.732  -2.276  0.00  0.00      A     
ATOM   1197  C   ILE A  79      16.228  -5.807  -0.660  0.00  0.00      A     
ATOM   1198  O   ILE A  79      17.133  -4.995  -0.460  0.00  0.00      A     
ATOM   1199  N   ARG A  80      14.976  -5.546  -0.233  0.00  0.00      A     
ATOM   1200  HN  ARG A  80      14.255  -6.224  -0.466  0.00  0.00      A     
ATOM   1201  CA  ARG A  80      14.582  -4.398   0.628  0.00  0.00      A     
ATOM   1202  HA  ARG A  80      14.806  -3.469   0.107  0.00  0.00      A     
ATOM   1203  CB  ARG A  80      13.059  -4.412   0.880  0.00  0.00      A     
ATOM   1204  HB1 ARG A  80      12.841  -3.837   1.779  0.00  0.00      A     
ATOM   1205  HB2 ARG A  80      12.715  -5.435   1.044  0.00  0.00      A     
ATOM   1206  CG  ARG A  80      12.271  -3.773  -0.278  0.00  0.00      A     
ATOM   1207  HG1 ARG A  80      12.413  -4.359  -1.184  0.00  0.00      A     
ATOM   1208  HG2 ARG A  80      12.649  -2.764  -0.451  0.00  0.00      A     
ATOM   1209  CD  ARG A  80      10.770  -3.692   0.032  0.00  0.00      A     
ATOM   1210  HD1 ARG A  80      10.638  -3.227   1.008  0.00  0.00      A     
ATOM   1211  HD2 ARG A  80      10.368  -4.707   0.077  0.00  0.00      A     
ATOM   1212  NE  ARG A  80      10.045  -2.916  -0.997  0.00  0.00      A     
ATOM   1213  HE  ARG A  80      10.449  -2.899  -1.929  0.00  0.00      A     
ATOM   1214  CZ  ARG A  80       8.896  -2.294  -0.886  0.00  0.00      A     
ATOM   1215  NH1 ARG A  80       8.233  -2.204   0.207  0.00  0.00      A     
ATOM   1216 HH11 ARG A  80       7.348  -1.706   0.166  0.00  0.00      A     
ATOM   1217 HH12 ARG A  80       8.633  -2.552   1.050  0.00  0.00      A     
ATOM   1218  NH2 ARG A  80       8.344  -1.739  -1.899  0.00  0.00      A     
ATOM   1219 HH21 ARG A  80       7.491  -1.210  -1.791  0.00  0.00      A     
ATOM   1220 HH22 ARG A  80       8.855  -1.691  -2.774  0.00  0.00      A     
ATOM   1221  C   ARG A  80      15.380  -4.260   1.937  0.00  0.00      A     
ATOM   1222  O   ARG A  80      15.362  -3.189   2.533  0.00  0.00      A     
ATOM   1223  N   TYR A  81      16.104  -5.291   2.372  0.00  0.00      A     
ATOM   1224  HN  TYR A  81      15.939  -6.171   1.909  0.00  0.00      A     
ATOM   1225  CA  TYR A  81      17.057  -5.250   3.495  0.00  0.00      A     
ATOM   1226  HA  TYR A  81      16.545  -4.886   4.385  0.00  0.00      A     
ATOM   1227  CB  TYR A  81      17.560  -6.675   3.781  0.00  0.00      A     
ATOM   1228  HB1 TYR A  81      17.875  -7.137   2.843  0.00  0.00      A     
ATOM   1229  HB2 TYR A  81      16.738  -7.268   4.183  0.00  0.00      A     
ATOM   1230  CG  TYR A  81      18.729  -6.718   4.756  0.00  0.00      A     
ATOM   1231  CD1 TYR A  81      20.055  -6.777   4.281  0.00  0.00      A     
ATOM   1232  HD1 TYR A  81      20.248  -6.884   3.222  0.00  0.00      A     
ATOM   1233  CE1 TYR A  81      21.139  -6.661   5.176  0.00  0.00      A     
ATOM   1234  HE1 TYR A  81      22.154  -6.674   4.807  0.00  0.00      A     
ATOM   1235  CZ  TYR A  81      20.900  -6.514   6.558  0.00  0.00      A     
ATOM   1236  OH  TYR A  81      21.927  -6.368   7.430  0.00  0.00      A     
ATOM   1237  HH  TYR A  81      22.758  -6.185   6.970  0.00  0.00      A     
ATOM   1238  CE2 TYR A  81      19.575  -6.488   7.031  0.00  0.00      A     
ATOM   1239  HE2 TYR A  81      19.403  -6.344   8.087  0.00  0.00      A     
ATOM   1240  CD2 TYR A  81      18.495  -6.576   6.134  0.00  0.00      A     
ATOM   1241  HD2 TYR A  81      17.485  -6.477   6.502  0.00  0.00      A     
ATOM   1242  C   TYR A  81      18.281  -4.337   3.278  0.00  0.00      A     
ATOM   1243  O   TYR A  81      18.725  -3.682   4.222  0.00  0.00      A     
ATOM   1244  N   PHE A  82      18.874  -4.338   2.077  0.00  0.00      A     
ATOM   1245  HN  PHE A  82      18.427  -4.836   1.318  0.00  0.00      A     
ATOM   1246  CA  PHE A  82      20.221  -3.776   1.857  0.00  0.00      A     
ATOM   1247  HA  PHE A  82      20.855  -4.161   2.659  0.00  0.00      A     
ATOM   1248  CB  PHE A  82      20.818  -4.296   0.533  0.00  0.00      A     
ATOM   1249  HB1 PHE A  82      21.047  -3.457  -0.125  0.00  0.00      A     
ATOM   1250  HB2 PHE A  82      20.089  -4.920   0.014  0.00  0.00      A     
ATOM   1251  CG  PHE A  82      22.082  -5.108   0.746  0.00  0.00      A     
ATOM   1252  CD1 PHE A  82      21.999  -6.493   0.979  0.00  0.00      A     
ATOM   1253  HD1 PHE A  82      21.041  -6.989   0.939  0.00  0.00      A     
ATOM   1254  CE1 PHE A  82      23.157  -7.235   1.274  0.00  0.00      A     
ATOM   1255  HE1 PHE A  82      23.086  -8.299   1.460  0.00  0.00      A     
ATOM   1256  CZ  PHE A  82      24.406  -6.596   1.334  0.00  0.00      A     
ATOM   1257  HZ  PHE A  82      25.295  -7.166   1.574  0.00  0.00      A     
ATOM   1258  CE2 PHE A  82      24.499  -5.219   1.066  0.00  0.00      A     
ATOM   1259  HE2 PHE A  82      25.461  -4.726   1.104  0.00  0.00      A     
ATOM   1260  CD2 PHE A  82      23.339  -4.476   0.774  0.00  0.00      A     
ATOM   1261  HD2 PHE A  82      23.414  -3.415   0.586  0.00  0.00      A     
ATOM   1262  C   PHE A  82      20.332  -2.238   1.980  0.00  0.00      A     
ATOM   1263  O   PHE A  82      21.347  -1.781   2.523  0.00  0.00      A     
ATOM   1264  N   PRO A  83      19.323  -1.438   1.560  0.00  0.00      A     
ATOM   1265  CD  PRO A  83      18.428  -1.780   0.460  0.00  0.00      A     
ATOM   1266  HD1 PRO A  83      17.395  -1.805   0.813  0.00  0.00      A     
ATOM   1267  HD2 PRO A  83      18.677  -2.722  -0.025  0.00  0.00      A     
ATOM   1268  CG  PRO A  83      18.617  -0.640  -0.532  0.00  0.00      A     
ATOM   1269  HG1 PRO A  83      19.572  -0.746  -1.049  0.00  0.00      A     
ATOM   1270  HG2 PRO A  83      17.793  -0.567  -1.240  0.00  0.00      A     
ATOM   1271  CB  PRO A  83      18.660   0.549   0.418  0.00  0.00      A     
ATOM   1272  HB1 PRO A  83      19.194   1.392  -0.021  0.00  0.00      A     
ATOM   1273  HB2 PRO A  83      17.631   0.818   0.655  0.00  0.00      A     
ATOM   1274  CA  PRO A  83      19.360   0.031   1.683  0.00  0.00      A     
ATOM   1275  HA  PRO A  83      20.396   0.373   1.663  0.00  0.00      A     
ATOM   1276  C   PRO A  83      18.677   0.644   2.928  0.00  0.00      A     
ATOM   1277  O   PRO A  83      19.125   1.675   3.423  0.00  0.00      A     
ATOM   1278  N   THR A  84      17.583   0.073   3.449  0.00  0.00      A     
ATOM   1279  HN  THR A  84      17.254  -0.779   3.016  0.00  0.00      A     
ATOM   1280  CA  THR A  84      16.690   0.711   4.470  0.00  0.00      A     
ATOM   1281  HA  THR A  84      16.212   1.576   4.015  0.00  0.00      A     
ATOM   1282  CB  THR A  84      15.571  -0.258   4.873  0.00  0.00      A     
ATOM   1283  HB  THR A  84      16.014  -1.198   5.202  0.00  0.00      A     
ATOM   1284  CG2 THR A  84      14.568   0.221   5.921  0.00  0.00      A     
ATOM   1285 HG21 THR A  84      13.742  -0.486   5.996  0.00  0.00      A     
ATOM   1286 HG22 THR A  84      14.180   1.202   5.645  0.00  0.00      A     
ATOM   1287 HG23 THR A  84      15.042   0.278   6.900  0.00  0.00      A     
ATOM   1288  OG1 THR A  84      14.780  -0.489   3.745  0.00  0.00      A     
ATOM   1289  HG1 THR A  84      14.211  -1.232   4.008  0.00  0.00      A     
ATOM   1290  C   THR A  84      17.357   1.220   5.755  0.00  0.00      A     
ATOM   1291  O   THR A  84      16.817   2.104   6.419  0.00  0.00      A     
ATOM   1292  N   GLN A  85      18.532   0.699   6.097  0.00  0.00      A     
ATOM   1293  HN  GLN A  85      18.923   0.010   5.459  0.00  0.00      A     
ATOM   1294  CA  GLN A  85      19.260   0.894   7.357  0.00  0.00      A     
ATOM   1295  HA  GLN A  85      18.834   1.741   7.893  0.00  0.00      A     
ATOM   1296  CB  GLN A  85      19.097  -0.375   8.226  0.00  0.00      A     
ATOM   1297  HB1 GLN A  85      19.506  -0.179   9.217  0.00  0.00      A     
ATOM   1298  HB2 GLN A  85      19.703  -1.161   7.775  0.00  0.00      A     
ATOM   1299  CG  GLN A  85      17.678  -0.949   8.408  0.00  0.00      A     
ATOM   1300  HG1 GLN A  85      17.782  -1.935   8.857  0.00  0.00      A     
ATOM   1301  HG2 GLN A  85      17.182  -1.084   7.450  0.00  0.00      A     
ATOM   1302  CD  GLN A  85      16.766  -0.159   9.329  0.00  0.00      A     
ATOM   1303  OE1 GLN A  85      16.915   1.031   9.565  0.00  0.00      A     
ATOM   1304  NE2 GLN A  85      15.785  -0.797   9.910  0.00  0.00      A     
ATOM   1305 HE21 GLN A  85      15.414  -0.360  10.747  0.00  0.00      A     
ATOM   1306 HE22 GLN A  85      15.693  -1.804   9.833  0.00  0.00      A     
ATOM   1307  C   GLN A  85      20.767   1.203   7.137  0.00  0.00      A     
ATOM   1308  O   GLN A  85      21.571   0.967   8.042  0.00  0.00      A     
ATOM   1309  N   ALA A  86      21.176   1.674   5.946  0.00  0.00      A     
ATOM   1310  HN  ALA A  86      20.481   1.727   5.213  0.00  0.00      A     
ATOM   1311  CA  ALA A  86      22.596   1.829   5.551  0.00  0.00      A     
ATOM   1312  HA  ALA A  86      23.229   1.497   6.371  0.00  0.00      A     
ATOM   1313  CB  ALA A  86      22.870   0.888   4.374  0.00  0.00      A     
ATOM   1314  HB1 ALA A  86      22.245   1.155   3.521  0.00  0.00      A     
ATOM   1315  HB2 ALA A  86      22.670  -0.142   4.662  0.00  0.00      A     
ATOM   1316  HB3 ALA A  86      23.921   0.963   4.097  0.00  0.00      A     
ATOM   1317  C   ALA A  86      23.072   3.272   5.248  0.00  0.00      A     
ATOM   1318  O   ALA A  86      24.239   3.591   5.477  0.00  0.00      A     
ATOM   1319  N   LEU A  87      22.156   4.164   4.863  0.00  0.00      A     
ATOM   1320  HN  LEU A  87      21.258   3.802   4.575  0.00  0.00      A     
ATOM   1321  CA  LEU A  87      22.279   5.633   4.906  0.00  0.00      A     
ATOM   1322  HA  LEU A  87      23.123   5.877   5.548  0.00  0.00      A     
ATOM   1323  CB  LEU A  87      22.589   6.170   3.492  0.00  0.00      A     
ATOM   1324  HB1 LEU A  87      21.713   6.023   2.862  0.00  0.00      A     
ATOM   1325  HB2 LEU A  87      23.397   5.578   3.066  0.00  0.00      A     
ATOM   1326  CG  LEU A  87      23.013   7.653   3.422  0.00  0.00      A     
ATOM   1327  HG  LEU A  87      22.280   8.289   3.907  0.00  0.00      A     
ATOM   1328  CD1 LEU A  87      24.367   7.914   4.068  0.00  0.00      A     
ATOM   1329 HD11 LEU A  87      25.125   7.266   3.633  0.00  0.00      A     
ATOM   1330 HD12 LEU A  87      24.294   7.731   5.135  0.00  0.00      A     
ATOM   1331 HD13 LEU A  87      24.650   8.956   3.924  0.00  0.00      A     
ATOM   1332  CD2 LEU A  87      23.097   8.086   1.968  0.00  0.00      A     
ATOM   1333 HD21 LEU A  87      22.112   7.997   1.517  0.00  0.00      A     
ATOM   1334 HD22 LEU A  87      23.799   7.454   1.433  0.00  0.00      A     
ATOM   1335 HD23 LEU A  87      23.404   9.128   1.906  0.00  0.00      A     
ATOM   1336  C   LEU A  87      21.016   6.239   5.571  0.00  0.00      A     
ATOM   1337  O   LEU A  87      20.489   7.276   5.165  0.00  0.00      A     
ATOM   1338  N   ASN A  88      20.495   5.544   6.587  0.00  0.00      A     
ATOM   1339  HN  ASN A  88      21.018   4.729   6.877  0.00  0.00      A     
ATOM   1340  CA  ASN A  88      19.227   5.863   7.254  0.00  0.00      A     
ATOM   1341  HA  ASN A  88      19.085   6.945   7.241  0.00  0.00      A     
ATOM   1342  CB  ASN A  88      18.128   5.223   6.389  0.00  0.00      A     
ATOM   1343  HB1 ASN A  88      18.225   4.143   6.442  0.00  0.00      A     
ATOM   1344  HB2 ASN A  88      18.256   5.523   5.350  0.00  0.00      A     
ATOM   1345  CG  ASN A  88      16.725   5.631   6.772  0.00  0.00      A     
ATOM   1346  OD1 ASN A  88      16.441   6.753   7.148  0.00  0.00      A     
ATOM   1347  ND2 ASN A  88      15.780   4.736   6.678  0.00  0.00      A     
ATOM   1348 HD21 ASN A  88      14.841   5.089   6.725  0.00  0.00      A     
ATOM   1349 HD22 ASN A  88      16.015   3.812   6.335  0.00  0.00      A     
ATOM   1350  C   ASN A  88      19.137   5.431   8.743  0.00  0.00      A     
ATOM   1351  O   ASN A  88      18.305   5.952   9.482  0.00  0.00      A     
ATOM   1352  N   PHE A  89      19.985   4.511   9.221  0.00  0.00      A     
ATOM   1353  HN  PHE A  89      20.700   4.136   8.608  0.00  0.00      A     
ATOM   1354  CA  PHE A  89      20.049   4.123  10.640  0.00  0.00      A     
ATOM   1355  HA  PHE A  89      19.051   4.196  11.068  0.00  0.00      A     
ATOM   1356  CB  PHE A  89      20.487   2.653  10.751  0.00  0.00      A     
ATOM   1357  HB1 PHE A  89      21.542   2.570  10.491  0.00  0.00      A     
ATOM   1358  HB2 PHE A  89      19.925   2.072  10.021  0.00  0.00      A     
ATOM   1359  CG  PHE A  89      20.262   2.025  12.118  0.00  0.00      A     
ATOM   1360  CD1 PHE A  89      21.205   2.189  13.150  0.00  0.00      A     
ATOM   1361  HD1 PHE A  89      22.106   2.758  12.978  0.00  0.00      A     
ATOM   1362  CE1 PHE A  89      20.986   1.612  14.413  0.00  0.00      A     
ATOM   1363  HE1 PHE A  89      21.721   1.738  15.196  0.00  0.00      A     
ATOM   1364  CZ  PHE A  89      19.814   0.878  14.659  0.00  0.00      A     
ATOM   1365  HZ  PHE A  89      19.640   0.441  15.632  0.00  0.00      A     
ATOM   1366  CE2 PHE A  89      18.872   0.707  13.632  0.00  0.00      A     
ATOM   1367  HE2 PHE A  89      17.975   0.135  13.819  0.00  0.00      A     
ATOM   1368  CD2 PHE A  89      19.105   1.261  12.361  0.00  0.00      A     
ATOM   1369  HD2 PHE A  89      18.391   1.093  11.571  0.00  0.00      A     
ATOM   1370  C   PHE A  89      20.958   5.038  11.484  0.00  0.00      A     
ATOM   1371  O   PHE A  89      20.650   5.276  12.650  0.00  0.00      A     
ATOM   1372  N   ALA A  90      22.032   5.611  10.922  0.00  0.00      A     
ATOM   1373  HN  ALA A  90      22.254   5.378   9.963  0.00  0.00      A     
ATOM   1374  CA  ALA A  90      23.021   6.389  11.687  0.00  0.00      A     
ATOM   1375  HA  ALA A  90      23.286   5.803  12.564  0.00  0.00      A     
ATOM   1376  CB  ALA A  90      24.294   6.575  10.853  0.00  0.00      A     
ATOM   1377  HB1 ALA A  90      25.134   6.805  11.512  0.00  0.00      A     
ATOM   1378  HB2 ALA A  90      24.169   7.404  10.157  0.00  0.00      A     
ATOM   1379  HB3 ALA A  90      24.520   5.668  10.298  0.00  0.00      A     
ATOM   1380  C   ALA A  90      22.537   7.752  12.221  0.00  0.00      A     
ATOM   1381  O   ALA A  90      23.184   8.324  13.100  0.00  0.00      A     
ATOM   1382  N   PHE A  91      21.413   8.282  11.730  0.00  0.00      A     
ATOM   1383  HN  PHE A  91      20.990   7.818  10.937  0.00  0.00      A     
ATOM   1384  CA  PHE A  91      20.923   9.624  12.091  0.00  0.00      A     
ATOM   1385  HA  PHE A  91      21.467   9.978  12.965  0.00  0.00      A     
ATOM   1386  CB  PHE A  91      21.237  10.600  10.946  0.00  0.00      A     
ATOM   1387  HB1 PHE A  91      20.305  11.002  10.545  0.00  0.00      A     
ATOM   1388  HB2 PHE A  91      21.723  10.054  10.140  0.00  0.00      A     
ATOM   1389  CG  PHE A  91      22.152  11.759  11.281  0.00  0.00      A     
ATOM   1390  CD1 PHE A  91      21.641  12.941  11.842  0.00  0.00      A     
ATOM   1391  HD1 PHE A  91      20.598  12.998  12.108  0.00  0.00      A     
ATOM   1392  CE1 PHE A  91      22.485  14.043  12.062  0.00  0.00      A     
ATOM   1393  HE1 PHE A  91      22.087  14.953  12.493  0.00  0.00      A     
ATOM   1394  CZ  PHE A  91      23.846  13.964  11.724  0.00  0.00      A     
ATOM   1395  HZ  PHE A  91      24.493  14.814  11.894  0.00  0.00      A     
ATOM   1396  CE2 PHE A  91      24.361  12.783  11.165  0.00  0.00      A     
ATOM   1397  HE2 PHE A  91      25.406  12.716  10.895  0.00  0.00      A     
ATOM   1398  CD2 PHE A  91      23.514  11.684  10.948  0.00  0.00      A     
ATOM   1399  HD2 PHE A  91      23.903  10.786  10.494  0.00  0.00      A     
ATOM   1400  C   PHE A  91      19.440   9.694  12.499  0.00  0.00      A     
ATOM   1401  O   PHE A  91      19.046  10.691  13.093  0.00  0.00      A     
ATOM   1402  N   LYS A  92      18.618   8.654  12.277  0.00  0.00      A     
ATOM   1403  HN  LYS A  92      18.979   7.866  11.761  0.00  0.00      A     
ATOM   1404  CA  LYS A  92      17.183   8.651  12.665  0.00  0.00      A     
ATOM   1405  HA  LYS A  92      16.716   9.485  12.143  0.00  0.00      A     
ATOM   1406  CB  LYS A  92      16.474   7.385  12.156  0.00  0.00      A     
ATOM   1407  HB1 LYS A  92      16.603   7.335  11.075  0.00  0.00      A     
ATOM   1408  HB2 LYS A  92      15.406   7.493  12.349  0.00  0.00      A     
ATOM   1409  CG  LYS A  92      16.952   6.058  12.769  0.00  0.00      A     
ATOM   1410  HG1 LYS A  92      16.753   6.051  13.841  0.00  0.00      A     
ATOM   1411  HG2 LYS A  92      18.022   5.937  12.599  0.00  0.00      A     
ATOM   1412  CD  LYS A  92      16.198   4.904  12.095  0.00  0.00      A     
ATOM   1413  HD1 LYS A  92      16.414   4.929  11.026  0.00  0.00      A     
ATOM   1414  HD2 LYS A  92      15.125   5.049  12.231  0.00  0.00      A     
ATOM   1415  CE  LYS A  92      16.590   3.531  12.648  0.00  0.00      A     
ATOM   1416  HE1 LYS A  92      16.355   3.490  13.716  0.00  0.00      A     
ATOM   1417  HE2 LYS A  92      17.671   3.397  12.539  0.00  0.00      A     
ATOM   1418  NZ  LYS A  92      15.864   2.462  11.920  0.00  0.00      A     
ATOM   1419  HZ1 LYS A  92      14.864   2.553  11.997  0.00  0.00      A     
ATOM   1420  HZ2 LYS A  92      16.078   1.523  12.270  0.00  0.00      A     
ATOM   1421  HZ3 LYS A  92      16.081   2.463  10.924  0.00  0.00      A     
ATOM   1422  C   LYS A  92      16.887   8.942  14.145  0.00  0.00      A     
ATOM   1423  O   LYS A  92      15.868   9.555  14.454  0.00  0.00      A     
ATOM   1424  N   ASP A  93      17.789   8.584  15.058  0.00  0.00      A     
ATOM   1425  HN  ASP A  93      18.569   8.013  14.752  0.00  0.00      A     
ATOM   1426  CA  ASP A  93      17.744   9.025  16.460  0.00  0.00      A     
ATOM   1427  HA  ASP A  93      16.705   9.166  16.747  0.00  0.00      A     
ATOM   1428  CB  ASP A  93      18.316   7.921  17.350  0.00  0.00      A     
ATOM   1429  HB1 ASP A  93      19.381   7.806  17.146  0.00  0.00      A     
ATOM   1430  HB2 ASP A  93      17.815   6.976  17.126  0.00  0.00      A     
ATOM   1431  CG  ASP A  93      18.108   8.257  18.822  0.00  0.00      A     
ATOM   1432  OD1 ASP A  93      19.107   8.641  19.466  0.00  0.00      A     
ATOM   1433  OD2 ASP A  93      16.943   8.160  19.282  0.00  0.00      A     
ATOM   1434  C   ASP A  93      18.442  10.379  16.716  0.00  0.00      A     
ATOM   1435  O   ASP A  93      17.908  11.211  17.448  0.00  0.00      A     
ATOM   1436  N   LYS A  94      19.569  10.672  16.056  0.00  0.00      A     
ATOM   1437  HN  LYS A  94      20.013   9.938  15.517  0.00  0.00      A     
ATOM   1438  CA  LYS A  94      20.189  12.014  16.060  0.00  0.00      A     
ATOM   1439  HA  LYS A  94      20.448  12.242  17.091  0.00  0.00      A     
ATOM   1440  CB  LYS A  94      21.468  11.972  15.213  0.00  0.00      A     
ATOM   1441  HB1 LYS A  94      21.189  11.828  14.175  0.00  0.00      A     
ATOM   1442  HB2 LYS A  94      22.075  11.120  15.508  0.00  0.00      A     
ATOM   1443  CG  LYS A  94      22.325  13.239  15.316  0.00  0.00      A     
ATOM   1444  HG1 LYS A  94      21.745  14.095  14.974  0.00  0.00      A     
ATOM   1445  HG2 LYS A  94      23.172  13.139  14.643  0.00  0.00      A     
ATOM   1446  CD  LYS A  94      22.853  13.512  16.729  0.00  0.00      A     
ATOM   1447  HD1 LYS A  94      22.026  13.648  17.425  0.00  0.00      A     
ATOM   1448  HD2 LYS A  94      23.422  14.440  16.709  0.00  0.00      A     
ATOM   1449  CE  LYS A  94      23.761  12.384  17.212  0.00  0.00      A     
ATOM   1450  HE1 LYS A  94      24.623  12.324  16.539  0.00  0.00      A     
ATOM   1451  HE2 LYS A  94      23.228  11.429  17.172  0.00  0.00      A     
ATOM   1452  NZ  LYS A  94      24.208  12.649  18.592  0.00  0.00      A     
ATOM   1453  HZ1 LYS A  94      23.432  12.581  19.243  0.00  0.00      A     
ATOM   1454  HZ2 LYS A  94      24.604  13.584  18.659  0.00  0.00      A     
ATOM   1455  HZ3 LYS A  94      24.929  11.979  18.846  0.00  0.00      A     
ATOM   1456  C   LYS A  94      19.244  13.141  15.601  0.00  0.00      A     
ATOM   1457  O   LYS A  94      19.315  14.252  16.120  0.00  0.00      A     
ATOM   1458  N   TYR A  95      18.314  12.842  14.700  0.00  0.00      A     
ATOM   1459  HN  TYR A  95      18.412  11.948  14.233  0.00  0.00      A     
ATOM   1460  CA  TYR A  95      17.193  13.703  14.306  0.00  0.00      A     
ATOM   1461  HA  TYR A  95      17.571  14.691  14.048  0.00  0.00      A     
ATOM   1462  CB  TYR A  95      16.524  13.082  13.071  0.00  0.00      A     
ATOM   1463  HB1 TYR A  95      15.604  13.632  12.875  0.00  0.00      A     
ATOM   1464  HB2 TYR A  95      16.231  12.061  13.317  0.00  0.00      A     
ATOM   1465  CG  TYR A  95      17.329  13.054  11.773  0.00  0.00      A     
ATOM   1466  CD1 TYR A  95      18.314  14.022  11.474  0.00  0.00      A     
ATOM   1467  HD1 TYR A  95      18.583  14.779  12.197  0.00  0.00      A     
ATOM   1468  CE1 TYR A  95      18.944  14.034  10.212  0.00  0.00      A     
ATOM   1469  HE1 TYR A  95      19.690  14.775   9.967  0.00  0.00      A     
ATOM   1470  CZ  TYR A  95      18.580  13.093   9.236  0.00  0.00      A     
ATOM   1471  OH  TYR A  95      19.105  13.166   7.988  0.00  0.00      A     
ATOM   1472  HH  TYR A  95      18.602  12.605   7.377  0.00  0.00      A     
ATOM   1473  CE2 TYR A  95      17.636  12.096   9.542  0.00  0.00      A     
ATOM   1474  HE2 TYR A  95      17.373  11.367   8.794  0.00  0.00      A     
ATOM   1475  CD2 TYR A  95      17.017  12.078  10.807  0.00  0.00      A     
ATOM   1476  HD2 TYR A  95      16.259  11.339  11.021  0.00  0.00      A     
ATOM   1477  C   TYR A  95      16.168  13.931  15.435  0.00  0.00      A     
ATOM   1478  O   TYR A  95      15.848  15.083  15.746  0.00  0.00      A     
ATOM   1479  N   LYS A  96      15.740  12.874  16.153  0.00  0.00      A     
ATOM   1480  HN  LYS A  96      16.051  11.954  15.866  0.00  0.00      A     
ATOM   1481  CA  LYS A  96      14.969  13.015  17.416  0.00  0.00      A     
ATOM   1482  HA  LYS A  96      14.016  13.502  17.201  0.00  0.00      A     
ATOM   1483  CB  LYS A  96      14.695  11.664  18.100  0.00  0.00      A     
ATOM   1484  HB1 LYS A  96      14.260  11.883  19.077  0.00  0.00      A     
ATOM   1485  HB2 LYS A  96      15.637  11.151  18.277  0.00  0.00      A     
ATOM   1486  CG  LYS A  96      13.737  10.710  17.372  0.00  0.00      A     
ATOM   1487  HG1 LYS A  96      13.990  10.676  16.312  0.00  0.00      A     
ATOM   1488  HG2 LYS A  96      12.715  11.079  17.474  0.00  0.00      A     
ATOM   1489  CD  LYS A  96      13.836   9.280  17.941  0.00  0.00      A     
ATOM   1490  HD1 LYS A  96      14.816   8.888  17.677  0.00  0.00      A     
ATOM   1491  HD2 LYS A  96      13.090   8.651  17.455  0.00  0.00      A     
ATOM   1492  CE  LYS A  96      13.663   9.191  19.469  0.00  0.00      A     
ATOM   1493  HE1 LYS A  96      12.595   9.181  19.711  0.00  0.00      A     
ATOM   1494  HE2 LYS A  96      14.099  10.082  19.929  0.00  0.00      A     
ATOM   1495  NZ  LYS A  96      14.355   7.998  20.021  0.00  0.00      A     
ATOM   1496  HZ1 LYS A  96      14.286   7.948  21.027  0.00  0.00      A     
ATOM   1497  HZ2 LYS A  96      15.358   8.056  19.802  0.00  0.00      A     
ATOM   1498  HZ3 LYS A  96      14.020   7.141  19.610  0.00  0.00      A     
ATOM   1499  C   LYS A  96      15.688  13.920  18.420  0.00  0.00      A     
ATOM   1500  O   LYS A  96      15.060  14.798  18.997  0.00  0.00      A     
ATOM   1501  N   GLN A  97      17.006  13.760  18.574  0.00  0.00      A     
ATOM   1502  HN  GLN A  97      17.431  12.985  18.076  0.00  0.00      A     
ATOM   1503  CA  GLN A  97      17.854  14.585  19.453  0.00  0.00      A     
ATOM   1504  HA  GLN A  97      17.435  14.518  20.458  0.00  0.00      A     
ATOM   1505  CB  GLN A  97      19.286  14.012  19.526  0.00  0.00      A     
ATOM   1506  HB1 GLN A  97      19.917  14.710  20.076  0.00  0.00      A     
ATOM   1507  HB2 GLN A  97      19.693  13.924  18.524  0.00  0.00      A     
ATOM   1508  CG  GLN A  97      19.385  12.650  20.235  0.00  0.00      A     
ATOM   1509  HG1 GLN A  97      18.666  11.957  19.801  0.00  0.00      A     
ATOM   1510  HG2 GLN A  97      19.139  12.769  21.290  0.00  0.00      A     
ATOM   1511  CD  GLN A  97      20.780  12.038  20.124  0.00  0.00      A     
ATOM   1512  OE1 GLN A  97      21.816  12.688  20.245  0.00  0.00      A     
ATOM   1513  NE2 GLN A  97      20.898  10.766  19.863  0.00  0.00      A     
ATOM   1514 HE21 GLN A  97      21.831  10.388  19.759  0.00  0.00      A     
ATOM   1515 HE22 GLN A  97      20.081  10.156  19.777  0.00  0.00      A     
ATOM   1516  C   GLN A  97      17.881  16.102  19.127  0.00  0.00      A     
ATOM   1517  O   GLN A  97      18.395  16.862  19.951  0.00  0.00      A     
ATOM   1518  N   ILE A  98      17.291  16.570  18.012  0.00  0.00      A     
ATOM   1519  HN  ILE A  98      16.930  15.891  17.352  0.00  0.00      A     
ATOM   1520  CA  ILE A  98      17.099  18.012  17.711  0.00  0.00      A     
ATOM   1521  HA  ILE A  98      17.322  18.571  18.619  0.00  0.00      A     
ATOM   1522  CB  ILE A  98      18.072  18.544  16.632  0.00  0.00      A     
ATOM   1523  HB  ILE A  98      17.695  19.510  16.291  0.00  0.00      A     
ATOM   1524  CG2 ILE A  98      19.430  18.816  17.297  0.00  0.00      A     
ATOM   1525 HG21 ILE A  98      20.148  19.193  16.571  0.00  0.00      A     
ATOM   1526 HG22 ILE A  98      19.818  17.903  17.739  0.00  0.00      A     
ATOM   1527 HG23 ILE A  98      19.317  19.561  18.085  0.00  0.00      A     
ATOM   1528  CG1 ILE A  98      18.164  17.620  15.396  0.00  0.00      A     
ATOM   1529 HG11 ILE A  98      17.159  17.396  15.044  0.00  0.00      A     
ATOM   1530 HG12 ILE A  98      18.638  16.682  15.677  0.00  0.00      A     
ATOM   1531  CD  ILE A  98      18.936  18.212  14.212  0.00  0.00      A     
ATOM   1532  HD1 ILE A  98      18.889  17.516  13.375  0.00  0.00      A     
ATOM   1533  HD2 ILE A  98      19.982  18.368  14.472  0.00  0.00      A     
ATOM   1534  HD3 ILE A  98      18.485  19.156  13.907  0.00  0.00      A     
ATOM   1535  C   ILE A  98      15.662  18.434  17.369  0.00  0.00      A     
ATOM   1536  O   ILE A  98      15.200  19.419  17.939  0.00  0.00      A     
ATOM   1537  N   PHE A  99      14.913  17.719  16.524  0.00  0.00      A     
ATOM   1538  HN  PHE A  99      15.321  16.903  16.076  0.00  0.00      A     
ATOM   1539  CA  PHE A  99      13.517  18.086  16.186  0.00  0.00      A     
ATOM   1540  HA  PHE A  99      13.415  19.173  16.195  0.00  0.00      A     
ATOM   1541  CB  PHE A  99      13.188  17.611  14.763  0.00  0.00      A     
ATOM   1542  HB1 PHE A  99      12.127  17.787  14.580  0.00  0.00      A     
ATOM   1543  HB2 PHE A  99      13.354  16.534  14.719  0.00  0.00      A     
ATOM   1544  CG  PHE A  99      13.951  18.256  13.611  0.00  0.00      A     
ATOM   1545  CD1 PHE A  99      14.803  19.372  13.779  0.00  0.00      A     
ATOM   1546  HD1 PHE A  99      14.929  19.835  14.746  0.00  0.00      A     
ATOM   1547  CE1 PHE A  99      15.507  19.904  12.683  0.00  0.00      A     
ATOM   1548  HE1 PHE A  99      16.164  20.752  12.823  0.00  0.00      A     
ATOM   1549  CZ  PHE A  99      15.360  19.334  11.408  0.00  0.00      A     
ATOM   1550  HZ  PHE A  99      15.915  19.732  10.569  0.00  0.00      A     
ATOM   1551  CE2 PHE A  99      14.494  18.244  11.228  0.00  0.00      A     
ATOM   1552  HE2 PHE A  99      14.390  17.790  10.253  0.00  0.00      A     
ATOM   1553  CD2 PHE A  99      13.795  17.710  12.324  0.00  0.00      A     
ATOM   1554  HD2 PHE A  99      13.164  16.846  12.183  0.00  0.00      A     
ATOM   1555  C   PHE A  99      12.471  17.593  17.210  0.00  0.00      A     
ATOM   1556  O   PHE A  99      11.313  18.010  17.177  0.00  0.00      A     
ATOM   1557  N   LEU A 100      12.894  16.768  18.173  0.00  0.00      A     
ATOM   1558  HN  LEU A 100      13.835  16.405  18.088  0.00  0.00      A     
ATOM   1559  CA  LEU A 100      12.112  16.316  19.333  0.00  0.00      A     
ATOM   1560  HA  LEU A 100      11.324  17.047  19.514  0.00  0.00      A     
ATOM   1561  CB  LEU A 100      11.477  14.954  18.967  0.00  0.00      A     
ATOM   1562  HB1 LEU A 100      12.148  14.158  19.293  0.00  0.00      A     
ATOM   1563  HB2 LEU A 100      11.381  14.868  17.883  0.00  0.00      A     
ATOM   1564  CG  LEU A 100      10.080  14.732  19.574  0.00  0.00      A     
ATOM   1565  HG  LEU A 100      10.090  14.975  20.636  0.00  0.00      A     
ATOM   1566  CD1 LEU A 100       9.020  15.573  18.861  0.00  0.00      A     
ATOM   1567 HD11 LEU A 100       8.999  15.323  17.802  0.00  0.00      A     
ATOM   1568 HD12 LEU A 100       9.234  16.634  18.969  0.00  0.00      A     
ATOM   1569 HD13 LEU A 100       8.039  15.378  19.292  0.00  0.00      A     
ATOM   1570  CD2 LEU A 100       9.674  13.269  19.405  0.00  0.00      A     
ATOM   1571 HD21 LEU A 100      10.382  12.632  19.931  0.00  0.00      A     
ATOM   1572 HD22 LEU A 100       9.651  13.005  18.348  0.00  0.00      A     
ATOM   1573 HD23 LEU A 100       8.684  13.118  19.836  0.00  0.00      A     
ATOM   1574  C   LEU A 100      12.973  16.278  20.625  0.00  0.00      A     
ATOM   1575  O   LEU A 100      12.726  15.501  21.544  0.00  0.00      A     
ATOM   1576  N   GLY A 101      14.028  17.101  20.681  0.00  0.00      A     
ATOM   1577  HN  GLY A 101      14.113  17.767  19.928  0.00  0.00      A     
ATOM   1578  CA  GLY A 101      15.217  16.878  21.525  0.00  0.00      A     
ATOM   1579  HA1 GLY A 101      16.038  17.465  21.115  0.00  0.00      A     
ATOM   1580  HA2 GLY A 101      15.493  15.825  21.458  0.00  0.00      A     
ATOM   1581  C   GLY A 101      15.121  17.222  23.018  0.00  0.00      A     
ATOM   1582  O   GLY A 101      16.145  17.195  23.703  0.00  0.00      A     
ATOM   1583  N   GLY A 102      13.940  17.576  23.523  0.00  0.00      A     
ATOM   1584  HN  GLY A 102      13.156  17.532  22.888  0.00  0.00      A     
ATOM   1585  CA  GLY A 102      13.713  18.059  24.898  0.00  0.00      A     
ATOM   1586  HA1 GLY A 102      14.471  18.791  25.167  0.00  0.00      A     
ATOM   1587  HA2 GLY A 102      13.779  17.219  25.590  0.00  0.00      A     
ATOM   1588  C   GLY A 102      12.348  18.722  25.083  0.00  0.00      A     
ATOM   1589  O   GLY A 102      12.272  19.878  25.501  0.00  0.00      A     
ATOM   1590  N   VAL A 103      11.286  18.033  24.656  0.00  0.00      A     
ATOM   1591  HN  VAL A 103      11.417  17.063  24.405  0.00  0.00      A     
ATOM   1592  CA  VAL A 103       9.959  18.629  24.383  0.00  0.00      A     
ATOM   1593  HA  VAL A 103       9.902  19.573  24.917  0.00  0.00      A     
ATOM   1594  CB  VAL A 103       9.757  18.920  22.883  0.00  0.00      A     
ATOM   1595  HB  VAL A 103       8.757  19.325  22.733  0.00  0.00      A     
ATOM   1596  CG1 VAL A 103      10.758  19.955  22.376  0.00  0.00      A     
ATOM   1597 HG11 VAL A 103      10.569  20.160  21.325  0.00  0.00      A     
ATOM   1598 HG12 VAL A 103      11.776  19.585  22.473  0.00  0.00      A     
ATOM   1599 HG13 VAL A 103      10.655  20.874  22.950  0.00  0.00      A     
ATOM   1600  CG2 VAL A 103       9.897  17.672  22.009  0.00  0.00      A     
ATOM   1601 HG21 VAL A 103       9.232  16.883  22.354  0.00  0.00      A     
ATOM   1602 HG22 VAL A 103      10.917  17.306  22.051  0.00  0.00      A     
ATOM   1603 HG23 VAL A 103       9.639  17.922  20.981  0.00  0.00      A     
ATOM   1604  C   VAL A 103       8.780  17.793  24.871  0.00  0.00      A     
ATOM   1605  O   VAL A 103       8.895  16.591  25.089  0.00  0.00      A     
ATOM   1606  N   ASP A 104       7.619  18.431  25.019  0.00  0.00      A     
ATOM   1607  HN  ASP A 104       7.611  19.420  24.802  0.00  0.00      A     
ATOM   1608  CA  ASP A 104       6.488  17.870  25.767  0.00  0.00      A     
ATOM   1609  HA  ASP A 104       6.828  16.973  26.288  0.00  0.00      A     
ATOM   1610  CB  ASP A 104       6.101  18.881  26.850  0.00  0.00      A     
ATOM   1611  HB1 ASP A 104       5.611  19.731  26.377  0.00  0.00      A     
ATOM   1612  HB2 ASP A 104       7.004  19.240  27.344  0.00  0.00      A     
ATOM   1613  CG  ASP A 104       5.183  18.250  27.895  0.00  0.00      A     
ATOM   1614  OD1 ASP A 104       5.657  17.951  29.018  0.00  0.00      A     
ATOM   1615  OD2 ASP A 104       4.005  17.988  27.565  0.00  0.00      A     
ATOM   1616  C   ASP A 104       5.272  17.468  24.899  0.00  0.00      A     
ATOM   1617  O   ASP A 104       4.620  18.304  24.260  0.00  0.00      A     
ATOM   1618  N   LYS A 105       4.925  16.171  24.963  0.00  0.00      A     
ATOM   1619  HN  LYS A 105       5.550  15.581  25.495  0.00  0.00      A     
ATOM   1620  CA  LYS A 105       3.788  15.492  24.292  0.00  0.00      A     
ATOM   1621  HA  LYS A 105       3.863  15.735  23.229  0.00  0.00      A     
ATOM   1622  CB  LYS A 105       4.000  13.966  24.428  0.00  0.00      A     
ATOM   1623  HB1 LYS A 105       3.695  13.632  25.422  0.00  0.00      A     
ATOM   1624  HB2 LYS A 105       5.066  13.758  24.310  0.00  0.00      A     
ATOM   1625  CG  LYS A 105       3.254  13.159  23.352  0.00  0.00      A     
ATOM   1626  HG1 LYS A 105       3.392  13.655  22.393  0.00  0.00      A     
ATOM   1627  HG2 LYS A 105       2.191  13.137  23.584  0.00  0.00      A     
ATOM   1628  CD  LYS A 105       3.761  11.712  23.232  0.00  0.00      A     
ATOM   1629  HD1 LYS A 105       3.744  11.243  24.217  0.00  0.00      A     
ATOM   1630  HD2 LYS A 105       4.791  11.711  22.876  0.00  0.00      A     
ATOM   1631  CE  LYS A 105       2.888  10.874  22.285  0.00  0.00      A     
ATOM   1632  HE1 LYS A 105       1.888  10.794  22.726  0.00  0.00      A     
ATOM   1633  HE2 LYS A 105       3.300   9.861  22.233  0.00  0.00      A     
ATOM   1634  NZ  LYS A 105       2.794  11.470  20.927  0.00  0.00      A     
ATOM   1635  HZ1 LYS A 105       2.403  12.408  20.975  0.00  0.00      A     
ATOM   1636  HZ2 LYS A 105       2.149  10.964  20.318  0.00  0.00      A     
ATOM   1637  HZ3 LYS A 105       3.687  11.515  20.445  0.00  0.00      A     
ATOM   1638  C   LYS A 105       2.368  15.969  24.696  0.00  0.00      A     
ATOM   1639  O   LYS A 105       1.364  15.421  24.237  0.00  0.00      A     
ATOM   1640  N   ARG A 106       2.263  17.039  25.493  0.00  0.00      A     
ATOM   1641  HN  ARG A 106       3.123  17.342  25.944  0.00  0.00      A     
ATOM   1642  CA  ARG A 106       1.076  17.918  25.607  0.00  0.00      A     
ATOM   1643  HA  ARG A 106       0.383  17.702  24.793  0.00  0.00      A     
ATOM   1644  CB  ARG A 106       0.366  17.640  26.939  0.00  0.00      A     
ATOM   1645  HB1 ARG A 106       1.072  17.866  27.735  0.00  0.00      A     
ATOM   1646  HB2 ARG A 106       0.130  16.576  26.997  0.00  0.00      A     
ATOM   1647  CG  ARG A 106      -0.916  18.455  27.212  0.00  0.00      A     
ATOM   1648  HG1 ARG A 106      -0.661  19.513  27.277  0.00  0.00      A     
ATOM   1649  HG2 ARG A 106      -1.303  18.150  28.185  0.00  0.00      A     
ATOM   1650  CD  ARG A 106      -2.037  18.289  26.176  0.00  0.00      A     
ATOM   1651  HD1 ARG A 106      -1.697  18.717  25.233  0.00  0.00      A     
ATOM   1652  HD2 ARG A 106      -2.912  18.854  26.505  0.00  0.00      A     
ATOM   1653  NE  ARG A 106      -2.404  16.872  26.005  0.00  0.00      A     
ATOM   1654  HE  ARG A 106      -2.463  16.293  26.830  0.00  0.00      A     
ATOM   1655  CZ  ARG A 106      -2.361  16.180  24.901  0.00  0.00      A     
ATOM   1656  NH1 ARG A 106      -2.294  16.673  23.722  0.00  0.00      A     
ATOM   1657 HH11 ARG A 106      -2.087  16.031  22.974  0.00  0.00      A     
ATOM   1658 HH12 ARG A 106      -2.506  17.651  23.568  0.00  0.00      A     
ATOM   1659  NH2 ARG A 106      -2.312  14.907  24.959  0.00  0.00      A     
ATOM   1660 HH21 ARG A 106      -2.019  14.422  24.126  0.00  0.00      A     
ATOM   1661 HH22 ARG A 106      -2.204  14.486  25.871  0.00  0.00      A     
ATOM   1662  C   ARG A 106       1.451  19.393  25.467  0.00  0.00      A     
ATOM   1663  O   ARG A 106       1.049  20.007  24.480  0.00  0.00      A     
ATOM   1664  N   THR A 107       2.267  19.935  26.373  0.00  0.00      A     
ATOM   1665  HN  THR A 107       2.651  19.301  27.071  0.00  0.00      A     
ATOM   1666  CA  THR A 107       2.509  21.391  26.567  0.00  0.00      A     
ATOM   1667  HA  THR A 107       1.578  21.850  26.900  0.00  0.00      A     
ATOM   1668  CB  THR A 107       3.538  21.635  27.684  0.00  0.00      A     
ATOM   1669  HB  THR A 107       4.471  21.136  27.438  0.00  0.00      A     
ATOM   1670  CG2 THR A 107       3.852  23.089  28.003  0.00  0.00      A     
ATOM   1671 HG21 THR A 107       4.311  23.581  27.146  0.00  0.00      A     
ATOM   1672 HG22 THR A 107       4.576  23.123  28.815  0.00  0.00      A     
ATOM   1673 HG23 THR A 107       2.941  23.618  28.285  0.00  0.00      A     
ATOM   1674  OG1 THR A 107       3.030  21.096  28.874  0.00  0.00      A     
ATOM   1675  HG1 THR A 107       3.277  21.715  29.591  0.00  0.00      A     
ATOM   1676  C   THR A 107       2.943  22.165  25.322  0.00  0.00      A     
ATOM   1677  O   THR A 107       2.645  23.349  25.212  0.00  0.00      A     
ATOM   1678  N   GLN A 108       3.582  21.519  24.343  0.00  0.00      A     
ATOM   1679  HN  GLN A 108       3.814  20.545  24.490  0.00  0.00      A     
ATOM   1680  CA  GLN A 108       4.126  22.190  23.149  0.00  0.00      A     
ATOM   1681  HA  GLN A 108       4.010  23.265  23.262  0.00  0.00      A     
ATOM   1682  CB  GLN A 108       5.634  21.906  23.070  0.00  0.00      A     
ATOM   1683  HB1 GLN A 108       6.036  22.298  22.135  0.00  0.00      A     
ATOM   1684  HB2 GLN A 108       5.809  20.829  23.099  0.00  0.00      A     
ATOM   1685  CG  GLN A 108       6.392  22.583  24.215  0.00  0.00      A     
ATOM   1686  HG1 GLN A 108       6.066  22.184  25.175  0.00  0.00      A     
ATOM   1687  HG2 GLN A 108       6.199  23.654  24.201  0.00  0.00      A     
ATOM   1688  CD  GLN A 108       7.880  22.340  24.076  0.00  0.00      A     
ATOM   1689  OE1 GLN A 108       8.401  21.346  24.547  0.00  0.00      A     
ATOM   1690  NE2 GLN A 108       8.621  23.196  23.426  0.00  0.00      A     
ATOM   1691 HE21 GLN A 108       9.616  23.046  23.446  0.00  0.00      A     
ATOM   1692 HE22 GLN A 108       8.203  24.061  23.109  0.00  0.00      A     
ATOM   1693  C   GLN A 108       3.405  21.864  21.827  0.00  0.00      A     
ATOM   1694  O   GLN A 108       3.975  22.101  20.764  0.00  0.00      A     
ATOM   1695  N   PHE A 109       2.177  21.328  21.870  0.00  0.00      A     
ATOM   1696  HN  PHE A 109       1.751  21.254  22.785  0.00  0.00      A     
ATOM   1697  CA  PHE A 109       1.511  20.602  20.767  0.00  0.00      A     
ATOM   1698  HA  PHE A 109       1.881  19.581  20.794  0.00  0.00      A     
ATOM   1699  CB  PHE A 109       0.001  20.508  21.026  0.00  0.00      A     
ATOM   1700  HB1 PHE A 109      -0.471  21.467  20.806  0.00  0.00      A     
ATOM   1701  HB2 PHE A 109      -0.156  20.299  22.081  0.00  0.00      A     
ATOM   1702  CG  PHE A 109      -0.683  19.412  20.228  0.00  0.00      A     
ATOM   1703  CD1 PHE A 109      -1.011  18.189  20.842  0.00  0.00      A     
ATOM   1704  HD1 PHE A 109      -0.780  18.034  21.885  0.00  0.00      A     
ATOM   1705  CE1 PHE A 109      -1.631  17.165  20.101  0.00  0.00      A     
ATOM   1706  HE1 PHE A 109      -1.880  16.223  20.571  0.00  0.00      A     
ATOM   1707  CZ  PHE A 109      -1.922  17.359  18.740  0.00  0.00      A     
ATOM   1708  HZ  PHE A 109      -2.394  16.572  18.166  0.00  0.00      A     
ATOM   1709  CE2 PHE A 109      -1.595  18.577  18.122  0.00  0.00      A     
ATOM   1710  HE2 PHE A 109      -1.810  18.730  17.072  0.00  0.00      A     
ATOM   1711  CD2 PHE A 109      -0.980  19.598  18.866  0.00  0.00      A     
ATOM   1712  HD2 PHE A 109      -0.725  20.526  18.380  0.00  0.00      A     
ATOM   1713  C   PHE A 109       1.811  21.045  19.328  0.00  0.00      A     
ATOM   1714  O   PHE A 109       2.302  20.226  18.560  0.00  0.00      A     
ATOM   1715  N   TRP A 110       1.596  22.305  18.949  0.00  0.00      A     
ATOM   1716  HN  TRP A 110       1.215  22.964  19.620  0.00  0.00      A     
ATOM   1717  CA  TRP A 110       1.759  22.745  17.548  0.00  0.00      A     
ATOM   1718  HA  TRP A 110       1.524  21.887  16.922  0.00  0.00      A     
ATOM   1719  CB  TRP A 110       0.697  23.788  17.219  0.00  0.00      A     
ATOM   1720  HB1 TRP A 110       0.789  24.064  16.168  0.00  0.00      A     
ATOM   1721  HB2 TRP A 110       0.864  24.679  17.824  0.00  0.00      A     
ATOM   1722  CG  TRP A 110      -0.696  23.283  17.442  0.00  0.00      A     
ATOM   1723  CD1 TRP A 110      -1.468  23.589  18.504  0.00  0.00      A     
ATOM   1724  HD1 TRP A 110      -1.164  24.238  19.313  0.00  0.00      A     
ATOM   1725  NE1 TRP A 110      -2.683  22.940  18.404  0.00  0.00      A     
ATOM   1726  HE1 TRP A 110      -3.400  22.998  19.121  0.00  0.00      A     
ATOM   1727  CE2 TRP A 110      -2.753  22.171  17.264  0.00  0.00      A     
ATOM   1728  CZ2 TRP A 110      -3.750  21.346  16.726  0.00  0.00      A     
ATOM   1729  HZ2 TRP A 110      -4.706  21.258  17.222  0.00  0.00      A     
ATOM   1730  CH2 TRP A 110      -3.485  20.636  15.542  0.00  0.00      A     
ATOM   1731  HH2 TRP A 110      -4.243  19.996  15.107  0.00  0.00      A     
ATOM   1732  CZ3 TRP A 110      -2.222  20.740  14.932  0.00  0.00      A     
ATOM   1733  HZ3 TRP A 110      -2.016  20.170  14.033  0.00  0.00      A     
ATOM   1734  CE3 TRP A 110      -1.226  21.569  15.483  0.00  0.00      A     
ATOM   1735  HE3 TRP A 110      -0.260  21.634  15.004  0.00  0.00      A     
ATOM   1736  CD2 TRP A 110      -1.474  22.333  16.647  0.00  0.00      A     
ATOM   1737  C   TRP A 110       3.192  23.154  17.139  0.00  0.00      A     
ATOM   1738  O   TRP A 110       3.437  23.571  16.004  0.00  0.00      A     
ATOM   1739  N   LEU A 111       4.156  22.949  18.039  0.00  0.00      A     
ATOM   1740  HN  LEU A 111       3.842  22.670  18.959  0.00  0.00      A     
ATOM   1741  CA  LEU A 111       5.590  22.805  17.750  0.00  0.00      A     
ATOM   1742  HA  LEU A 111       5.790  23.118  16.726  0.00  0.00      A     
ATOM   1743  CB  LEU A 111       6.378  23.714  18.714  0.00  0.00      A     
ATOM   1744  HB1 LEU A 111       6.226  23.348  19.729  0.00  0.00      A     
ATOM   1745  HB2 LEU A 111       5.982  24.729  18.657  0.00  0.00      A     
ATOM   1746  CG  LEU A 111       7.893  23.759  18.435  0.00  0.00      A     
ATOM   1747  HG  LEU A 111       8.277  22.749  18.318  0.00  0.00      A     
ATOM   1748  CD1 LEU A 111       8.219  24.564  17.181  0.00  0.00      A     
ATOM   1749 HD11 LEU A 111       7.817  25.574  17.267  0.00  0.00      A     
ATOM   1750 HD12 LEU A 111       7.796  24.073  16.310  0.00  0.00      A     
ATOM   1751 HD13 LEU A 111       9.299  24.622  17.051  0.00  0.00      A     
ATOM   1752  CD2 LEU A 111       8.626  24.405  19.603  0.00  0.00      A     
ATOM   1753 HD21 LEU A 111       8.298  25.437  19.726  0.00  0.00      A     
ATOM   1754 HD22 LEU A 111       9.695  24.396  19.398  0.00  0.00      A     
ATOM   1755 HD23 LEU A 111       8.455  23.824  20.507  0.00  0.00      A     
ATOM   1756  C   LEU A 111       6.043  21.333  17.866  0.00  0.00      A     
ATOM   1757  O   LEU A 111       6.806  20.870  17.023  0.00  0.00      A     
ATOM   1758  N   TYR A 112       5.533  20.588  18.852  0.00  0.00      A     
ATOM   1759  HN  TYR A 112       4.953  21.060  19.532  0.00  0.00      A     
ATOM   1760  CA  TYR A 112       5.832  19.166  19.083  0.00  0.00      A     
ATOM   1761  HA  TYR A 112       6.913  19.037  19.161  0.00  0.00      A     
ATOM   1762  CB  TYR A 112       5.202  18.744  20.425  0.00  0.00      A     
ATOM   1763  HB1 TYR A 112       4.134  18.957  20.399  0.00  0.00      A     
ATOM   1764  HB2 TYR A 112       5.640  19.347  21.220  0.00  0.00      A     
ATOM   1765  CG  TYR A 112       5.390  17.275  20.757  0.00  0.00      A     
ATOM   1766  CD1 TYR A 112       6.408  16.859  21.637  0.00  0.00      A     
ATOM   1767  HD1 TYR A 112       7.014  17.600  22.137  0.00  0.00      A     
ATOM   1768  CE1 TYR A 112       6.659  15.482  21.826  0.00  0.00      A     
ATOM   1769  HE1 TYR A 112       7.460  15.145  22.467  0.00  0.00      A     
ATOM   1770  CZ  TYR A 112       5.903  14.528  21.114  0.00  0.00      A     
ATOM   1771  OH  TYR A 112       6.201  13.208  21.188  0.00  0.00      A     
ATOM   1772  HH  TYR A 112       5.756  12.726  20.473  0.00  0.00      A     
ATOM   1773  CE2 TYR A 112       4.844  14.948  20.289  0.00  0.00      A     
ATOM   1774  HE2 TYR A 112       4.242  14.228  19.764  0.00  0.00      A     
ATOM   1775  CD2 TYR A 112       4.579  16.315  20.127  0.00  0.00      A     
ATOM   1776  HD2 TYR A 112       3.776  16.622  19.473  0.00  0.00      A     
ATOM   1777  C   TYR A 112       5.358  18.255  17.934  0.00  0.00      A     
ATOM   1778  O   TYR A 112       6.130  17.451  17.415  0.00  0.00      A     
ATOM   1779  N   PHE A 113       4.105  18.396  17.492  0.00  0.00      A     
ATOM   1780  HN  PHE A 113       3.515  19.084  17.946  0.00  0.00      A     
ATOM   1781  CA  PHE A 113       3.536  17.655  16.359  0.00  0.00      A     
ATOM   1782  HA  PHE A 113       3.677  16.587  16.532  0.00  0.00      A     
ATOM   1783  CB  PHE A 113       2.027  17.930  16.283  0.00  0.00      A     
ATOM   1784  HB1 PHE A 113       1.858  18.995  16.130  0.00  0.00      A     
ATOM   1785  HB2 PHE A 113       1.576  17.671  17.242  0.00  0.00      A     
ATOM   1786  CG  PHE A 113       1.312  17.161  15.188  0.00  0.00      A     
ATOM   1787  CD1 PHE A 113       1.288  17.664  13.873  0.00  0.00      A     
ATOM   1788  HD1 PHE A 113       1.765  18.607  13.644  0.00  0.00      A     
ATOM   1789  CE1 PHE A 113       0.632  16.952  12.855  0.00  0.00      A     
ATOM   1790  HE1 PHE A 113       0.604  17.347  11.849  0.00  0.00      A     
ATOM   1791  CZ  PHE A 113      -0.015  15.741  13.151  0.00  0.00      A     
ATOM   1792  HZ  PHE A 113      -0.538  15.212  12.367  0.00  0.00      A     
ATOM   1793  CE2 PHE A 113      -0.004  15.239  14.466  0.00  0.00      A     
ATOM   1794  HE2 PHE A 113      -0.526  14.323  14.704  0.00  0.00      A     
ATOM   1795  CD2 PHE A 113       0.663  15.947  15.483  0.00  0.00      A     
ATOM   1796  HD2 PHE A 113       0.654  15.569  16.495  0.00  0.00      A     
ATOM   1797  C   PHE A 113       4.264  17.996  15.050  0.00  0.00      A     
ATOM   1798  O   PHE A 113       4.743  17.095  14.364  0.00  0.00      A     
ATOM   1799  N   ALA A 114       4.481  19.285  14.771  0.00  0.00      A     
ATOM   1800  HN  ALA A 114       3.935  19.977  15.270  0.00  0.00      A     
ATOM   1801  CA  ALA A 114       5.399  19.759  13.733  0.00  0.00      A     
ATOM   1802  HA  ALA A 114       5.050  19.374  12.776  0.00  0.00      A     
ATOM   1803  CB  ALA A 114       5.324  21.284  13.650  0.00  0.00      A     
ATOM   1804  HB1 ALA A 114       4.337  21.595  13.312  0.00  0.00      A     
ATOM   1805  HB2 ALA A 114       6.049  21.636  12.916  0.00  0.00      A     
ATOM   1806  HB3 ALA A 114       5.542  21.729  14.622  0.00  0.00      A     
ATOM   1807  C   ALA A 114       6.860  19.278  13.894  0.00  0.00      A     
ATOM   1808  O   ALA A 114       7.558  19.182  12.898  0.00  0.00      A     
ATOM   1809  N   GLY A 115       7.324  18.905  15.091  0.00  0.00      A     
ATOM   1810  HN  GLY A 115       6.734  19.086  15.894  0.00  0.00      A     
ATOM   1811  CA  GLY A 115       8.655  18.321  15.346  0.00  0.00      A     
ATOM   1812  HA1 GLY A 115       8.891  18.467  16.398  0.00  0.00      A     
ATOM   1813  HA2 GLY A 115       9.413  18.831  14.753  0.00  0.00      A     
ATOM   1814  C   GLY A 115       8.726  16.815  15.065  0.00  0.00      A     
ATOM   1815  O   GLY A 115       9.651  16.326  14.411  0.00  0.00      A     
ATOM   1816  N   ASN A 116       7.681  16.081  15.450  0.00  0.00      A     
ATOM   1817  HN  ASN A 116       6.988  16.541  16.034  0.00  0.00      A     
ATOM   1818  CA  ASN A 116       7.408  14.710  15.012  0.00  0.00      A     
ATOM   1819  HA  ASN A 116       8.262  14.081  15.276  0.00  0.00      A     
ATOM   1820  CB  ASN A 116       6.175  14.235  15.809  0.00  0.00      A     
ATOM   1821  HB1 ASN A 116       5.281  14.745  15.456  0.00  0.00      A     
ATOM   1822  HB2 ASN A 116       6.308  14.489  16.862  0.00  0.00      A     
ATOM   1823  CG  ASN A 116       5.946  12.741  15.747  0.00  0.00      A     
ATOM   1824  OD1 ASN A 116       6.347  11.983  16.611  0.00  0.00      A     
ATOM   1825  ND2 ASN A 116       5.286  12.248  14.735  0.00  0.00      A     
ATOM   1826 HD21 ASN A 116       5.159  11.254  14.739  0.00  0.00      A     
ATOM   1827 HD22 ASN A 116       4.945  12.830  13.994  0.00  0.00      A     
ATOM   1828  C   ASN A 116       7.229  14.619  13.474  0.00  0.00      A     
ATOM   1829  O   ASN A 116       7.719  13.687  12.839  0.00  0.00      A     
ATOM   1830  N   LEU A 117       6.593  15.619  12.854  0.00  0.00      A     
ATOM   1831  HN  LEU A 117       6.143  16.314  13.443  0.00  0.00      A     
ATOM   1832  CA  LEU A 117       6.432  15.762  11.401  0.00  0.00      A     
ATOM   1833  HA  LEU A 117       6.206  14.780  10.992  0.00  0.00      A     
ATOM   1834  CB  LEU A 117       5.219  16.674  11.155  0.00  0.00      A     
ATOM   1835  HB1 LEU A 117       5.459  17.666  11.533  0.00  0.00      A     
ATOM   1836  HB2 LEU A 117       4.370  16.291  11.724  0.00  0.00      A     
ATOM   1837  CG  LEU A 117       4.792  16.817   9.687  0.00  0.00      A     
ATOM   1838  HG  LEU A 117       5.598  17.272   9.119  0.00  0.00      A     
ATOM   1839  CD1 LEU A 117       4.432  15.481   9.044  0.00  0.00      A     
ATOM   1840 HD11 LEU A 117       3.677  14.974   9.642  0.00  0.00      A     
ATOM   1841 HD12 LEU A 117       5.322  14.863   8.952  0.00  0.00      A     
ATOM   1842 HD13 LEU A 117       4.038  15.663   8.046  0.00  0.00      A     
ATOM   1843  CD2 LEU A 117       3.568  17.718   9.610  0.00  0.00      A     
ATOM   1844 HD21 LEU A 117       2.714  17.247  10.096  0.00  0.00      A     
ATOM   1845 HD22 LEU A 117       3.331  17.923   8.567  0.00  0.00      A     
ATOM   1846 HD23 LEU A 117       3.788  18.660  10.109  0.00  0.00      A     
ATOM   1847  C   LEU A 117       7.701  16.258  10.675  0.00  0.00      A     
ATOM   1848  O   LEU A 117       8.043  15.703   9.632  0.00  0.00      A     
ATOM   1849  N   ALA A 118       8.462  17.193  11.245  0.00  0.00      A     
ATOM   1850  HN  ALA A 118       8.073  17.716  12.020  0.00  0.00      A     
ATOM   1851  CA  ALA A 118       9.806  17.579  10.797  0.00  0.00      A     
ATOM   1852  HA  ALA A 118       9.755  17.929   9.770  0.00  0.00      A     
ATOM   1853  CB  ALA A 118      10.309  18.742  11.655  0.00  0.00      A     
ATOM   1854  HB1 ALA A 118      11.330  18.990  11.371  0.00  0.00      A     
ATOM   1855  HB2 ALA A 118      10.298  18.471  12.709  0.00  0.00      A     
ATOM   1856  HB3 ALA A 118       9.680  19.618  11.494  0.00  0.00      A     
ATOM   1857  C   ALA A 118      10.798  16.407  10.832  0.00  0.00      A     
ATOM   1858  O   ALA A 118      11.610  16.262   9.924  0.00  0.00      A     
ATOM   1859  N   SER A 119      10.683  15.536  11.838  0.00  0.00      A     
ATOM   1860  HN  SER A 119      10.065  15.793  12.600  0.00  0.00      A     
ATOM   1861  CA  SER A 119      11.376  14.236  11.894  0.00  0.00      A     
ATOM   1862  HA  SER A 119      12.436  14.382  11.682  0.00  0.00      A     
ATOM   1863  CB  SER A 119      11.249  13.600  13.285  0.00  0.00      A     
ATOM   1864  HB1 SER A 119      11.854  12.693  13.316  0.00  0.00      A     
ATOM   1865  HB2 SER A 119      10.210  13.329  13.475  0.00  0.00      A     
ATOM   1866  OG  SER A 119      11.685  14.473  14.307  0.00  0.00      A     
ATOM   1867  HG1 SER A 119      11.042  15.201  14.389  0.00  0.00      A     
ATOM   1868  C   SER A 119      10.822  13.230  10.875  0.00  0.00      A     
ATOM   1869  O   SER A 119      11.583  12.482  10.268  0.00  0.00      A     
ATOM   1870  N   GLY A 120       9.499  13.208  10.672  0.00  0.00      A     
ATOM   1871  HN  GLY A 120       8.951  13.840  11.244  0.00  0.00      A     
ATOM   1872  CA  GLY A 120       8.755  12.137   9.986  0.00  0.00      A     
ATOM   1873  HA1 GLY A 120       7.753  12.113  10.407  0.00  0.00      A     
ATOM   1874  HA2 GLY A 120       9.218  11.179  10.212  0.00  0.00      A     
ATOM   1875  C   GLY A 120       8.595  12.262   8.463  0.00  0.00      A     
ATOM   1876  O   GLY A 120       8.659  11.251   7.765  0.00  0.00      A     
ATOM   1877  N   GLY A 121       8.430  13.474   7.927  0.00  0.00      A     
ATOM   1878  HN  GLY A 121       8.362  14.263   8.562  0.00  0.00      A     
ATOM   1879  CA  GLY A 121       8.490  13.762   6.480  0.00  0.00      A     
ATOM   1880  HA1 GLY A 121       8.077  14.751   6.294  0.00  0.00      A     
ATOM   1881  HA2 GLY A 121       7.911  13.034   5.920  0.00  0.00      A     
ATOM   1882  C   GLY A 121       9.919  13.745   5.932  0.00  0.00      A     
ATOM   1883  O   GLY A 121      10.180  13.216   4.851  0.00  0.00      A     
ATOM   1884  N   ALA A 122      10.873  14.210   6.731  0.00  0.00      A     
ATOM   1885  HN  ALA A 122      10.587  14.826   7.486  0.00  0.00      A     
ATOM   1886  CA  ALA A 122      12.296  13.959   6.559  0.00  0.00      A     
ATOM   1887  HA  ALA A 122      12.573  14.269   5.552  0.00  0.00      A     
ATOM   1888  CB  ALA A 122      13.008  14.893   7.534  0.00  0.00      A     
ATOM   1889  HB1 ALA A 122      12.555  15.881   7.478  0.00  0.00      A     
ATOM   1890  HB2 ALA A 122      14.047  15.012   7.257  0.00  0.00      A     
ATOM   1891  HB3 ALA A 122      12.927  14.517   8.553  0.00  0.00      A     
ATOM   1892  C   ALA A 122      12.660  12.453   6.694  0.00  0.00      A     
ATOM   1893  O   ALA A 122      13.459  11.951   5.906  0.00  0.00      A     
ATOM   1894  N   ALA A 123      11.940  11.678   7.523  0.00  0.00      A     
ATOM   1895  HN  ALA A 123      11.399  12.141   8.240  0.00  0.00      A     
ATOM   1896  CA  ALA A 123      11.864  10.201   7.472  0.00  0.00      A     
ATOM   1897  HA  ALA A 123      12.867   9.843   7.263  0.00  0.00      A     
ATOM   1898  CB  ALA A 123      11.483   9.637   8.846  0.00  0.00      A     
ATOM   1899  HB1 ALA A 123      10.451   9.873   9.081  0.00  0.00      A     
ATOM   1900  HB2 ALA A 123      12.147  10.040   9.611  0.00  0.00      A     
ATOM   1901  HB3 ALA A 123      11.599   8.553   8.835  0.00  0.00      A     
ATOM   1902  C   ALA A 123      11.007   9.634   6.308  0.00  0.00      A     
ATOM   1903  O   ALA A 123      10.392   8.566   6.384  0.00  0.00      A     
ATOM   1904  N   GLY A 124      10.972  10.366   5.198  0.00  0.00      A     
ATOM   1905  HN  GLY A 124      11.264  11.329   5.287  0.00  0.00      A     
ATOM   1906  CA  GLY A 124      10.802   9.844   3.840  0.00  0.00      A     
ATOM   1907  HA1 GLY A 124       9.788  10.040   3.505  0.00  0.00      A     
ATOM   1908  HA2 GLY A 124      10.954   8.765   3.839  0.00  0.00      A     
ATOM   1909  C   GLY A 124      11.786  10.457   2.825  0.00  0.00      A     
ATOM   1910  O   GLY A 124      11.680  10.173   1.641  0.00  0.00      A     
ATOM   1911  N   ALA A 125      12.762  11.258   3.277  0.00  0.00      A     
ATOM   1912  HN  ALA A 125      12.806  11.418   4.274  0.00  0.00      A     
ATOM   1913  CA  ALA A 125      13.647  12.082   2.441  0.00  0.00      A     
ATOM   1914  HA  ALA A 125      13.534  11.762   1.413  0.00  0.00      A     
ATOM   1915  CB  ALA A 125      13.146  13.518   2.497  0.00  0.00      A     
ATOM   1916  HB1 ALA A 125      13.702  14.124   1.784  0.00  0.00      A     
ATOM   1917  HB2 ALA A 125      13.278  13.927   3.496  0.00  0.00      A     
ATOM   1918  HB3 ALA A 125      12.090  13.537   2.229  0.00  0.00      A     
ATOM   1919  C   ALA A 125      15.160  11.971   2.749  0.00  0.00      A     
ATOM   1920  O   ALA A 125      15.965  12.058   1.823  0.00  0.00      A     
ATOM   1921  N   THR A 126      15.547  11.578   3.970  0.00  0.00      A     
ATOM   1922  HN  THR A 126      14.877  11.679   4.728  0.00  0.00      A     
ATOM   1923  CA  THR A 126      16.712  10.674   4.203  0.00  0.00      A     
ATOM   1924  HA  THR A 126      17.548  11.022   3.601  0.00  0.00      A     
ATOM   1925  CB  THR A 126      17.195  10.739   5.664  0.00  0.00      A     
ATOM   1926  HB  THR A 126      16.382  10.484   6.339  0.00  0.00      A     
ATOM   1927  CG2 THR A 126      18.420   9.897   5.997  0.00  0.00      A     
ATOM   1928 HG21 THR A 126      18.146   8.845   6.062  0.00  0.00      A     
ATOM   1929 HG22 THR A 126      18.814  10.199   6.964  0.00  0.00      A     
ATOM   1930 HG23 THR A 126      19.190  10.031   5.239  0.00  0.00      A     
ATOM   1931  OG1 THR A 126      17.630  12.053   5.936  0.00  0.00      A     
ATOM   1932  HG1 THR A 126      16.871  12.529   6.337  0.00  0.00      A     
ATOM   1933  C   THR A 126      16.421   9.229   3.730  0.00  0.00      A     
ATOM   1934  O   THR A 126      17.265   8.341   3.785  0.00  0.00      A     
ATOM   1935  N   SER A 127      15.236   9.019   3.139  0.00  0.00      A     
ATOM   1936  HN  SER A 127      14.570   9.768   3.224  0.00  0.00      A     
ATOM   1937  CA  SER A 127      14.818   7.831   2.369  0.00  0.00      A     
ATOM   1938  HA  SER A 127      15.638   7.115   2.356  0.00  0.00      A     
ATOM   1939  CB  SER A 127      13.641   7.119   3.049  0.00  0.00      A     
ATOM   1940  HB1 SER A 127      13.323   6.273   2.437  0.00  0.00      A     
ATOM   1941  HB2 SER A 127      12.805   7.808   3.153  0.00  0.00      A     
ATOM   1942  OG  SER A 127      14.013   6.619   4.318  0.00  0.00      A     
ATOM   1943  HG1 SER A 127      14.237   7.372   4.905  0.00  0.00      A     
ATOM   1944  C   SER A 127      14.489   8.143   0.890  0.00  0.00      A     
ATOM   1945  O   SER A 127      13.783   7.367   0.247  0.00  0.00      A     
ATOM   1946  N   LEU A 128      15.033   9.227   0.301  0.00  0.00      A     
ATOM   1947  HN  LEU A 128      15.638   9.809   0.868  0.00  0.00      A     
ATOM   1948  CA  LEU A 128      14.759   9.669  -1.094  0.00  0.00      A     
ATOM   1949  HA  LEU A 128      14.138   8.910  -1.571  0.00  0.00      A     
ATOM   1950  CB  LEU A 128      13.892  10.939  -1.019  0.00  0.00      A     
ATOM   1951  HB1 LEU A 128      14.484  11.720  -0.549  0.00  0.00      A     
ATOM   1952  HB2 LEU A 128      13.040  10.714  -0.383  0.00  0.00      A     
ATOM   1953  CG  LEU A 128      13.319  11.507  -2.327  0.00  0.00      A     
ATOM   1954  HG  LEU A 128      14.131  11.805  -2.979  0.00  0.00      A     
ATOM   1955  CD1 LEU A 128      12.414  10.526  -3.067  0.00  0.00      A     
ATOM   1956 HD11 LEU A 128      12.991   9.657  -3.383  0.00  0.00      A     
ATOM   1957 HD12 LEU A 128      12.010  11.001  -3.960  0.00  0.00      A     
ATOM   1958 HD13 LEU A 128      11.601  10.204  -2.417  0.00  0.00      A     
ATOM   1959  CD2 LEU A 128      12.501  12.755  -2.010  0.00  0.00      A     
ATOM   1960 HD21 LEU A 128      12.151  13.209  -2.934  0.00  0.00      A     
ATOM   1961 HD22 LEU A 128      13.132  13.475  -1.489  0.00  0.00      A     
ATOM   1962 HD23 LEU A 128      11.652  12.495  -1.379  0.00  0.00      A     
ATOM   1963  C   LEU A 128      15.988   9.809  -2.041  0.00  0.00      A     
ATOM   1964  O   LEU A 128      15.806  10.069  -3.227  0.00  0.00      A     
ATOM   1965  N   CYS A 129      17.219   9.536  -1.597  0.00  0.00      A     
ATOM   1966  HN  CYS A 129      17.346   9.443  -0.598  0.00  0.00      A     
ATOM   1967  CA  CYS A 129      18.432   9.568  -2.447  0.00  0.00      A     
ATOM   1968  HA  CYS A 129      18.157   9.835  -3.467  0.00  0.00      A     
ATOM   1969  CB  CYS A 129      19.351  10.682  -1.927  0.00  0.00      A     
ATOM   1970  HB1 CYS A 129      20.271  10.695  -2.516  0.00  0.00      A     
ATOM   1971  HB2 CYS A 129      19.618  10.502  -0.884  0.00  0.00      A     
ATOM   1972  SG  CYS A 129      18.520  12.288  -2.087  0.00  0.00      A     
ATOM   1973  HG1 CYS A 129      17.559  12.107  -1.169  0.00  0.00      A     
ATOM   1974  C   CYS A 129      19.207   8.232  -2.578  0.00  0.00      A     
ATOM   1975  O   CYS A 129      20.106   8.124  -3.409  0.00  0.00      A     
ATOM   1976  N   PHE A 130      18.876   7.220  -1.772  0.00  0.00      A     
ATOM   1977  HN  PHE A 130      18.159   7.419  -1.092  0.00  0.00      A     
ATOM   1978  CA  PHE A 130      19.640   5.970  -1.591  0.00  0.00      A     
ATOM   1979  HA  PHE A 130      20.222   5.760  -2.490  0.00  0.00      A     
ATOM   1980  CB  PHE A 130      20.617   6.183  -0.413  0.00  0.00      A     
ATOM   1981  HB1 PHE A 130      20.605   5.299   0.219  0.00  0.00      A     
ATOM   1982  HB2 PHE A 130      20.266   7.003   0.214  0.00  0.00      A     
ATOM   1983  CG  PHE A 130      22.060   6.471  -0.791  0.00  0.00      A     
ATOM   1984  CD1 PHE A 130      22.435   7.731  -1.295  0.00  0.00      A     
ATOM   1985  HD1 PHE A 130      21.699   8.511  -1.415  0.00  0.00      A     
ATOM   1986  CE1 PHE A 130      23.778   7.996  -1.613  0.00  0.00      A     
ATOM   1987  HE1 PHE A 130      24.056   8.967  -1.992  0.00  0.00      A     
ATOM   1988  CZ  PHE A 130      24.755   7.001  -1.442  0.00  0.00      A     
ATOM   1989  HZ  PHE A 130      25.786   7.200  -1.706  0.00  0.00      A     
ATOM   1990  CE2 PHE A 130      24.391   5.754  -0.907  0.00  0.00      A     
ATOM   1991  HE2 PHE A 130      25.141   4.991  -0.745  0.00  0.00      A     
ATOM   1992  CD2 PHE A 130      23.052   5.498  -0.567  0.00  0.00      A     
ATOM   1993  HD2 PHE A 130      22.791   4.553  -0.119  0.00  0.00      A     
ATOM   1994  C   PHE A 130      18.768   4.711  -1.341  0.00  0.00      A     
ATOM   1995  O   PHE A 130      19.046   3.663  -1.920  0.00  0.00      A     
ATOM   1996  N   VAL A 131      17.700   4.785  -0.528  0.00  0.00      A     
ATOM   1997  HN  VAL A 131      17.561   5.663  -0.045  0.00  0.00      A     
ATOM   1998  CA  VAL A 131      16.805   3.643  -0.177  0.00  0.00      A     
ATOM   1999  HA  VAL A 131      17.439   2.844   0.182  0.00  0.00      A     
ATOM   2000  CB  VAL A 131      15.825   3.984   0.973  0.00  0.00      A     
ATOM   2001  HB  VAL A 131      15.229   4.853   0.694  0.00  0.00      A     
ATOM   2002  CG1 VAL A 131      14.876   2.825   1.315  0.00  0.00      A     
ATOM   2003 HG11 VAL A 131      14.276   3.081   2.189  0.00  0.00      A     
ATOM   2004 HG12 VAL A 131      15.445   1.919   1.529  0.00  0.00      A     
ATOM   2005 HG13 VAL A 131      14.188   2.630   0.494  0.00  0.00      A     
ATOM   2006  CG2 VAL A 131      16.568   4.299   2.270  0.00  0.00      A     
ATOM   2007 HG21 VAL A 131      17.240   5.136   2.118  0.00  0.00      A     
ATOM   2008 HG22 VAL A 131      17.145   3.432   2.590  0.00  0.00      A     
ATOM   2009 HG23 VAL A 131      15.860   4.571   3.054  0.00  0.00      A     
ATOM   2010  C   VAL A 131      15.986   3.071  -1.345  0.00  0.00      A     
ATOM   2011  O   VAL A 131      16.051   1.872  -1.620  0.00  0.00      A     
ATOM   2012  N   TYR A 132      15.199   3.907  -2.021  0.00  0.00      A     
ATOM   2013  HN  TYR A 132      15.276   4.890  -1.791  0.00  0.00      A     
ATOM   2014  CA  TYR A 132      14.187   3.526  -3.027  0.00  0.00      A     
ATOM   2015  HA  TYR A 132      13.615   2.687  -2.627  0.00  0.00      A     
ATOM   2016  CB  TYR A 132      13.205   4.703  -3.172  0.00  0.00      A     
ATOM   2017  HB1 TYR A 132      13.767   5.633  -3.145  0.00  0.00      A     
ATOM   2018  HB2 TYR A 132      12.550   4.715  -2.299  0.00  0.00      A     
ATOM   2019  CG  TYR A 132      12.346   4.730  -4.426  0.00  0.00      A     
ATOM   2020  CD1 TYR A 132      12.765   5.494  -5.533  0.00  0.00      A     
ATOM   2021  HD1 TYR A 132      13.704   6.031  -5.501  0.00  0.00      A     
ATOM   2022  CE1 TYR A 132      11.969   5.563  -6.691  0.00  0.00      A     
ATOM   2023  HE1 TYR A 132      12.302   6.136  -7.542  0.00  0.00      A     
ATOM   2024  CZ  TYR A 132      10.749   4.863  -6.747  0.00  0.00      A     
ATOM   2025  OH  TYR A 132       9.982   4.951  -7.862  0.00  0.00      A     
ATOM   2026  HH  TYR A 132      10.400   5.529  -8.506  0.00  0.00      A     
ATOM   2027  CE2 TYR A 132      10.333   4.084  -5.649  0.00  0.00      A     
ATOM   2028  HE2 TYR A 132       9.399   3.545  -5.715  0.00  0.00      A     
ATOM   2029  CD2 TYR A 132      11.132   4.017  -4.486  0.00  0.00      A     
ATOM   2030  HD2 TYR A 132      10.812   3.420  -3.644  0.00  0.00      A     
ATOM   2031  C   TYR A 132      14.699   3.037  -4.407  0.00  0.00      A     
ATOM   2032  O   TYR A 132      14.043   2.159  -4.968  0.00  0.00      A     
ATOM   2033  N   PRO A 133      15.832   3.504  -4.978  0.00  0.00      A     
ATOM   2034  CD  PRO A 133      16.671   4.590  -4.488  0.00  0.00      A     
ATOM   2035  HD1 PRO A 133      17.342   4.208  -3.723  0.00  0.00      A     
ATOM   2036  HD2 PRO A 133      16.078   5.409  -4.092  0.00  0.00      A     
ATOM   2037  CG  PRO A 133      17.495   5.068  -5.679  0.00  0.00      A     
ATOM   2038  HG1 PRO A 133      16.927   5.803  -6.252  0.00  0.00      A     
ATOM   2039  HG2 PRO A 133      18.455   5.475  -5.365  0.00  0.00      A     
ATOM   2040  CB  PRO A 133      17.648   3.786  -6.489  0.00  0.00      A     
ATOM   2041  HB1 PRO A 133      17.888   3.997  -7.531  0.00  0.00      A     
ATOM   2042  HB2 PRO A 133      18.416   3.165  -6.029  0.00  0.00      A     
ATOM   2043  CA  PRO A 133      16.277   3.124  -6.328  0.00  0.00      A     
ATOM   2044  HA  PRO A 133      15.587   3.590  -7.030  0.00  0.00      A     
ATOM   2045  C   PRO A 133      16.313   1.618  -6.662  0.00  0.00      A     
ATOM   2046  O   PRO A 133      15.928   1.228  -7.769  0.00  0.00      A     
ATOM   2047  N   LEU A 134      16.717   0.760  -5.718  0.00  0.00      A     
ATOM   2048  HN  LEU A 134      17.101   1.152  -4.864  0.00  0.00      A     
ATOM   2049  CA  LEU A 134      16.680  -0.712  -5.832  0.00  0.00      A     
ATOM   2050  HA  LEU A 134      17.136  -0.976  -6.786  0.00  0.00      A     
ATOM   2051  CB  LEU A 134      17.556  -1.276  -4.693  0.00  0.00      A     
ATOM   2052  HB1 LEU A 134      17.080  -1.035  -3.742  0.00  0.00      A     
ATOM   2053  HB2 LEU A 134      18.516  -0.762  -4.711  0.00  0.00      A     
ATOM   2054  CG  LEU A 134      17.838  -2.788  -4.721  0.00  0.00      A     
ATOM   2055  HG  LEU A 134      16.918  -3.340  -4.533  0.00  0.00      A     
ATOM   2056  CD1 LEU A 134      18.449  -3.268  -6.035  0.00  0.00      A     
ATOM   2057 HD11 LEU A 134      18.653  -4.334  -5.964  0.00  0.00      A     
ATOM   2058 HD12 LEU A 134      19.382  -2.742  -6.235  0.00  0.00      A     
ATOM   2059 HD13 LEU A 134      17.751  -3.106  -6.852  0.00  0.00      A     
ATOM   2060  CD2 LEU A 134      18.856  -3.141  -3.636  0.00  0.00      A     
ATOM   2061 HD21 LEU A 134      19.007  -4.217  -3.639  0.00  0.00      A     
ATOM   2062 HD22 LEU A 134      18.480  -2.834  -2.663  0.00  0.00      A     
ATOM   2063 HD23 LEU A 134      19.798  -2.629  -3.835  0.00  0.00      A     
ATOM   2064  C   LEU A 134      15.256  -1.326  -5.849  0.00  0.00      A     
ATOM   2065  O   LEU A 134      15.054  -2.432  -6.347  0.00  0.00      A     
ATOM   2066  N   ASP A 135      14.242  -0.584  -5.402  0.00  0.00      A     
ATOM   2067  HN  ASP A 135      14.456   0.333  -5.031  0.00  0.00      A     
ATOM   2068  CA  ASP A 135      12.827  -0.970  -5.478  0.00  0.00      A     
ATOM   2069  HA  ASP A 135      12.798  -2.025  -5.740  0.00  0.00      A     
ATOM   2070  CB  ASP A 135      12.183  -0.860  -4.090  0.00  0.00      A     
ATOM   2071  HB1 ASP A 135      11.793   0.149  -3.944  0.00  0.00      A     
ATOM   2072  HB2 ASP A 135      12.933  -1.045  -3.319  0.00  0.00      A     
ATOM   2073  CG  ASP A 135      11.068  -1.892  -3.924  0.00  0.00      A     
ATOM   2074  OD1 ASP A 135      11.346  -3.061  -3.557  0.00  0.00      A     
ATOM   2075  OD2 ASP A 135       9.888  -1.548  -4.135  0.00  0.00      A     
ATOM   2076  C   ASP A 135      12.038  -0.232  -6.592  0.00  0.00      A     
ATOM   2077  O   ASP A 135      11.001  -0.718  -7.046  0.00  0.00      A     
ATOM   2078  N   PHE A 136      12.588   0.831  -7.191  0.00  0.00      A     
ATOM   2079  HN  PHE A 136      13.365   1.300  -6.740  0.00  0.00      A     
ATOM   2080  CA  PHE A 136      12.270   1.133  -8.597  0.00  0.00      A     
ATOM   2081  HA  PHE A 136      11.186   1.181  -8.695  0.00  0.00      A     
ATOM   2082  CB  PHE A 136      12.806   2.500  -9.020  0.00  0.00      A     
ATOM   2083  HB1 PHE A 136      13.892   2.488  -8.973  0.00  0.00      A     
ATOM   2084  HB2 PHE A 136      12.450   3.255  -8.321  0.00  0.00      A     
ATOM   2085  CG  PHE A 136      12.352   2.875 -10.421  0.00  0.00      A     
ATOM   2086  CD1 PHE A 136      11.001   3.191 -10.658  0.00  0.00      A     
ATOM   2087  HD1 PHE A 136      10.299   3.212  -9.837  0.00  0.00      A     
ATOM   2088  CE1 PHE A 136      10.554   3.452 -11.966  0.00  0.00      A     
ATOM   2089  HE1 PHE A 136       9.517   3.696 -12.145  0.00  0.00      A     
ATOM   2090  CZ  PHE A 136      11.455   3.392 -13.042  0.00  0.00      A     
ATOM   2091  HZ  PHE A 136      11.107   3.599 -14.044  0.00  0.00      A     
ATOM   2092  CE2 PHE A 136      12.806   3.078 -12.811  0.00  0.00      A     
ATOM   2093  HE2 PHE A 136      13.502   3.021 -13.635  0.00  0.00      A     
ATOM   2094  CD2 PHE A 136      13.252   2.819 -11.502  0.00  0.00      A     
ATOM   2095  HD2 PHE A 136      14.282   2.546 -11.330  0.00  0.00      A     
ATOM   2096  C   PHE A 136      12.753   0.017  -9.549  0.00  0.00      A     
ATOM   2097  O   PHE A 136      12.014  -0.383 -10.448  0.00  0.00      A     
ATOM   2098  N   ALA A 137      13.912  -0.603  -9.286  0.00  0.00      A     
ATOM   2099  HN  ALA A 137      14.529  -0.206  -8.588  0.00  0.00      A     
ATOM   2100  CA  ALA A 137      14.314  -1.833  -9.984  0.00  0.00      A     
ATOM   2101  HA  ALA A 137      14.272  -1.623 -11.055  0.00  0.00      A     
ATOM   2102  CB  ALA A 137      15.777  -2.159  -9.659  0.00  0.00      A     
ATOM   2103  HB1 ALA A 137      15.885  -2.490  -8.631  0.00  0.00      A     
ATOM   2104  HB2 ALA A 137      16.394  -1.276  -9.819  0.00  0.00      A     
ATOM   2105  HB3 ALA A 137      16.124  -2.956 -10.317  0.00  0.00      A     
ATOM   2106  C   ALA A 137      13.345  -3.024  -9.744  0.00  0.00      A     
ATOM   2107  O   ALA A 137      13.014  -3.723 -10.703  0.00  0.00      A     
ATOM   2108  N   ARG A 138      12.772  -3.195  -8.530  0.00  0.00      A     
ATOM   2109  HN  ARG A 138      13.163  -2.665  -7.761  0.00  0.00      A     
ATOM   2110  CA  ARG A 138      11.545  -4.021  -8.309  0.00  0.00      A     
ATOM   2111  HA  ARG A 138      11.760  -5.052  -8.590  0.00  0.00      A     
ATOM   2112  CB  ARG A 138      11.070  -4.009  -6.834  0.00  0.00      A     
ATOM   2113  HB1 ARG A 138      11.042  -2.997  -6.465  0.00  0.00      A     
ATOM   2114  HB2 ARG A 138      11.822  -4.538  -6.246  0.00  0.00      A     
ATOM   2115  CG  ARG A 138       9.685  -4.633  -6.515  0.00  0.00      A     
ATOM   2116  HG1 ARG A 138       9.675  -4.808  -5.444  0.00  0.00      A     
ATOM   2117  HG2 ARG A 138       9.632  -5.608  -7.002  0.00  0.00      A     
ATOM   2118  CD  ARG A 138       8.370  -3.861  -6.822  0.00  0.00      A     
ATOM   2119  HD1 ARG A 138       7.542  -4.492  -6.495  0.00  0.00      A     
ATOM   2120  HD2 ARG A 138       8.249  -3.724  -7.894  0.00  0.00      A     
ATOM   2121  NE  ARG A 138       8.255  -2.560  -6.126  0.00  0.00      A     
ATOM   2122  HE  ARG A 138       9.050  -2.224  -5.590  0.00  0.00      A     
ATOM   2123  CZ  ARG A 138       7.214  -1.757  -6.001  0.00  0.00      A     
ATOM   2124  NH1 ARG A 138       6.047  -1.948  -6.506  0.00  0.00      A     
ATOM   2125 HH11 ARG A 138       5.295  -1.298  -6.266  0.00  0.00      A     
ATOM   2126 HH12 ARG A 138       5.834  -2.741  -7.068  0.00  0.00      A     
ATOM   2127  NH2 ARG A 138       7.308  -0.698  -5.297  0.00  0.00      A     
ATOM   2128 HH21 ARG A 138       6.485  -0.105  -5.210  0.00  0.00      A     
ATOM   2129 HH22 ARG A 138       8.182  -0.503  -4.840  0.00  0.00      A     
ATOM   2130  C   ARG A 138      10.405  -3.599  -9.219  0.00  0.00      A     
ATOM   2131  O   ARG A 138       9.818  -4.452  -9.867  0.00  0.00      A     
ATOM   2132  N   THR A 139      10.081  -2.310  -9.254  0.00  0.00      A     
ATOM   2133  HN  THR A 139      10.607  -1.697  -8.644  0.00  0.00      A     
ATOM   2134  CA  THR A 139       8.946  -1.748 -10.022  0.00  0.00      A     
ATOM   2135  HA  THR A 139       8.025  -2.222  -9.683  0.00  0.00      A     
ATOM   2136  CB  THR A 139       8.788  -0.240  -9.773  0.00  0.00      A     
ATOM   2137  HB  THR A 139       9.647   0.302 -10.162  0.00  0.00      A     
ATOM   2138  CG2 THR A 139       7.518   0.332 -10.392  0.00  0.00      A     
ATOM   2139 HG21 THR A 139       6.650  -0.225 -10.038  0.00  0.00      A     
ATOM   2140 HG22 THR A 139       7.569   0.280 -11.478  0.00  0.00      A     
ATOM   2141 HG23 THR A 139       7.414   1.376 -10.094  0.00  0.00      A     
ATOM   2142  OG1 THR A 139       8.665   0.002  -8.392  0.00  0.00      A     
ATOM   2143  HG1 THR A 139       9.501  -0.198  -7.940  0.00  0.00      A     
ATOM   2144  C   THR A 139       9.052  -2.029 -11.523  0.00  0.00      A     
ATOM   2145  O   THR A 139       8.059  -2.388 -12.149  0.00  0.00      A     
ATOM   2146  N   ARG A 140      10.265  -1.975 -12.093  0.00  0.00      A     
ATOM   2147  HN  ARG A 140      11.021  -1.604 -11.522  0.00  0.00      A     
ATOM   2148  CA  ARG A 140      10.574  -2.433 -13.467  0.00  0.00      A     
ATOM   2149  HA  ARG A 140       9.808  -2.054 -14.143  0.00  0.00      A     
ATOM   2150  CB  ARG A 140      11.948  -1.878 -13.899  0.00  0.00      A     
ATOM   2151  HB1 ARG A 140      12.232  -2.308 -14.861  0.00  0.00      A     
ATOM   2152  HB2 ARG A 140      12.696  -2.181 -13.163  0.00  0.00      A     
ATOM   2153  CG  ARG A 140      11.977  -0.340 -14.012  0.00  0.00      A     
ATOM   2154  HG1 ARG A 140      13.011  -0.009 -13.982  0.00  0.00      A     
ATOM   2155  HG2 ARG A 140      11.480   0.102 -13.148  0.00  0.00      A     
ATOM   2156  CD  ARG A 140      11.327   0.210 -15.293  0.00  0.00      A     
ATOM   2157  HD1 ARG A 140      10.810   1.137 -15.034  0.00  0.00      A     
ATOM   2158  HD2 ARG A 140      10.576  -0.491 -15.660  0.00  0.00      A     
ATOM   2159  NE  ARG A 140      12.337   0.524 -16.328  0.00  0.00      A     
ATOM   2160  HE  ARG A 140      13.059   1.192 -16.089  0.00  0.00      A     
ATOM   2161  CZ  ARG A 140      12.472   0.059 -17.545  0.00  0.00      A     
ATOM   2162  NH1 ARG A 140      11.697  -0.831 -18.051  0.00  0.00      A     
ATOM   2163 HH11 ARG A 140      11.911  -1.253 -18.950  0.00  0.00      A     
ATOM   2164 HH12 ARG A 140      10.965  -1.210 -17.496  0.00  0.00      A     
ATOM   2165  NH2 ARG A 140      13.437   0.515 -18.256  0.00  0.00      A     
ATOM   2166 HH21 ARG A 140      13.623   0.185 -19.197  0.00  0.00      A     
ATOM   2167 HH22 ARG A 140      14.065   1.171 -17.815  0.00  0.00      A     
ATOM   2168  C   ARG A 140      10.497  -3.963 -13.612  0.00  0.00      A     
ATOM   2169  O   ARG A 140       9.694  -4.442 -14.407  0.00  0.00      A     
ATOM   2170  N   LEU A 141      11.251  -4.730 -12.816  0.00  0.00      A     
ATOM   2171  HN  LEU A 141      11.869  -4.254 -12.169  0.00  0.00      A     
ATOM   2172  CA  LEU A 141      11.282  -6.213 -12.829  0.00  0.00      A     
ATOM   2173  HA  LEU A 141      11.525  -6.530 -13.843  0.00  0.00      A     
ATOM   2174  CB  LEU A 141      12.418  -6.662 -11.881  0.00  0.00      A     
ATOM   2175  HB1 LEU A 141      12.154  -6.354 -10.869  0.00  0.00      A     
ATOM   2176  HB2 LEU A 141      13.328  -6.128 -12.157  0.00  0.00      A     
ATOM   2177  CG  LEU A 141      12.744  -8.170 -11.857  0.00  0.00      A     
ATOM   2178  HG  LEU A 141      11.861  -8.735 -11.568  0.00  0.00      A     
ATOM   2179  CD1 LEU A 141      13.244  -8.700 -13.197  0.00  0.00      A     
ATOM   2180 HD11 LEU A 141      14.143  -8.165 -13.501  0.00  0.00      A     
ATOM   2181 HD12 LEU A 141      12.467  -8.591 -13.953  0.00  0.00      A     
ATOM   2182 HD13 LEU A 141      13.479  -9.760 -13.107  0.00  0.00      A     
ATOM   2183  CD2 LEU A 141      13.826  -8.448 -10.816  0.00  0.00      A     
ATOM   2184 HD21 LEU A 141      14.734  -7.899 -11.067  0.00  0.00      A     
ATOM   2185 HD22 LEU A 141      14.052  -9.514 -10.793  0.00  0.00      A     
ATOM   2186 HD23 LEU A 141      13.477  -8.140  -9.832  0.00  0.00      A     
ATOM   2187  C   LEU A 141       9.933  -6.894 -12.495  0.00  0.00      A     
ATOM   2188  O   LEU A 141       9.719  -8.059 -12.823  0.00  0.00      A     
ATOM   2189  N   ALA A 142       9.003  -6.173 -11.868  0.00  0.00      A     
ATOM   2190  HN  ALA A 142       9.273  -5.267 -11.505  0.00  0.00      A     
ATOM   2191  CA  ALA A 142       7.620  -6.595 -11.673  0.00  0.00      A     
ATOM   2192  HA  ALA A 142       7.631  -7.556 -11.169  0.00  0.00      A     
ATOM   2193  CB  ALA A 142       6.934  -5.590 -10.740  0.00  0.00      A     
ATOM   2194  HB1 ALA A 142       6.878  -4.610 -11.216  0.00  0.00      A     
ATOM   2195  HB2 ALA A 142       7.492  -5.509  -9.807  0.00  0.00      A     
ATOM   2196  HB3 ALA A 142       5.930  -5.932 -10.498  0.00  0.00      A     
ATOM   2197  C   ALA A 142       6.846  -6.804 -12.993  0.00  0.00      A     
ATOM   2198  O   ALA A 142       5.956  -7.654 -13.027  0.00  0.00      A     
ATOM   2199  N   ALA A 143       7.215  -6.111 -14.076  0.00  0.00      A     
ATOM   2200  HN  ALA A 143       7.961  -5.434 -13.968  0.00  0.00      A     
ATOM   2201  CA  ALA A 143       6.609  -6.254 -15.407  0.00  0.00      A     
ATOM   2202  HA  ALA A 143       5.805  -6.983 -15.358  0.00  0.00      A     
ATOM   2203  CB  ALA A 143       5.977  -4.908 -15.783  0.00  0.00      A     
ATOM   2204  HB1 ALA A 143       5.502  -4.988 -16.762  0.00  0.00      A     
ATOM   2205  HB2 ALA A 143       6.741  -4.130 -15.818  0.00  0.00      A     
ATOM   2206  HB3 ALA A 143       5.219  -4.633 -15.052  0.00  0.00      A     
ATOM   2207  C   ALA A 143       7.595  -6.737 -16.499  0.00  0.00      A     
ATOM   2208  O   ALA A 143       7.223  -7.539 -17.355  0.00  0.00      A     
ATOM   2209  N   ASP A 144       8.843  -6.267 -16.453  0.00  0.00      A     
ATOM   2210  HN  ASP A 144       9.064  -5.629 -15.699  0.00  0.00      A     
ATOM   2211  CA  ASP A 144       9.918  -6.527 -17.418  0.00  0.00      A     
ATOM   2212  HA  ASP A 144       9.514  -6.405 -18.424  0.00  0.00      A     
ATOM   2213  CB  ASP A 144      10.978  -5.433 -17.177  0.00  0.00      A     
ATOM   2214  HB1 ASP A 144      11.308  -5.483 -16.138  0.00  0.00      A     
ATOM   2215  HB2 ASP A 144      10.524  -4.453 -17.337  0.00  0.00      A     
ATOM   2216  CG  ASP A 144      12.204  -5.555 -18.070  0.00  0.00      A     
ATOM   2217  OD1 ASP A 144      13.293  -5.905 -17.552  0.00  0.00      A     
ATOM   2218  OD2 ASP A 144      12.092  -5.343 -19.297  0.00  0.00      A     
ATOM   2219  C   ASP A 144      10.527  -7.948 -17.306  0.00  0.00      A     
ATOM   2220  O   ASP A 144      11.164  -8.268 -16.302  0.00  0.00      A     
ATOM   2221  N   VAL A 145      10.395  -8.775 -18.354  0.00  0.00      A     
ATOM   2222  HN  VAL A 145       9.917  -8.388 -19.165  0.00  0.00      A     
ATOM   2223  CA  VAL A 145      10.991 -10.135 -18.518  0.00  0.00      A     
ATOM   2224  HA  VAL A 145      12.025 -10.108 -18.177  0.00  0.00      A     
ATOM   2225  CB  VAL A 145      10.241 -11.234 -17.724  0.00  0.00      A     
ATOM   2226  HB  VAL A 145      10.487 -12.199 -18.171  0.00  0.00      A     
ATOM   2227  CG1 VAL A 145      10.679 -11.345 -16.262  0.00  0.00      A     
ATOM   2228 HG11 VAL A 145      10.295 -10.505 -15.684  0.00  0.00      A     
ATOM   2229 HG12 VAL A 145      11.767 -11.358 -16.198  0.00  0.00      A     
ATOM   2230 HG13 VAL A 145      10.290 -12.268 -15.835  0.00  0.00      A     
ATOM   2231  CG2 VAL A 145       8.718 -11.099 -17.762  0.00  0.00      A     
ATOM   2232 HG21 VAL A 145       8.378 -10.937 -18.782  0.00  0.00      A     
ATOM   2233 HG22 VAL A 145       8.395 -10.256 -17.149  0.00  0.00      A     
ATOM   2234 HG23 VAL A 145       8.279 -12.017 -17.382  0.00  0.00      A     
ATOM   2235  C   VAL A 145      11.020 -10.593 -19.990  0.00  0.00      A     
ATOM   2236  O   VAL A 145      10.246 -10.111 -20.819  0.00  0.00      A     
ATOM   2237  N   GLY A 146      11.861 -11.581 -20.334  0.00  0.00      A     
ATOM   2238  HN  GLY A 146      12.471 -11.963 -19.629  0.00  0.00      A     
ATOM   2239  CA  GLY A 146      12.027 -12.053 -21.725  0.00  0.00      A     
ATOM   2240  HA1 GLY A 146      12.780 -11.429 -22.206  0.00  0.00      A     
ATOM   2241  HA2 GLY A 146      11.097 -11.908 -22.275  0.00  0.00      A     
ATOM   2242  C   GLY A 146      12.439 -13.521 -21.942  0.00  0.00      A     
ATOM   2243  O   GLY A 146      12.542 -14.316 -21.003  0.00  0.00      A     
ATOM   2244  N   LYS A 147      12.635 -13.864 -23.221  0.00  0.00      A     
ATOM   2245  HN  LYS A 147      12.569 -13.092 -23.876  0.00  0.00      A     
ATOM   2246  CA  LYS A 147      13.070 -15.150 -23.814  0.00  0.00      A     
ATOM   2247  HA  LYS A 147      12.459 -15.952 -23.402  0.00  0.00      A     
ATOM   2248  CB  LYS A 147      12.854 -15.112 -25.353  0.00  0.00      A     
ATOM   2249  HB1 LYS A 147      12.809 -16.142 -25.712  0.00  0.00      A     
ATOM   2250  HB2 LYS A 147      13.722 -14.650 -25.819  0.00  0.00      A     
ATOM   2251  CG  LYS A 147      11.599 -14.358 -25.852  0.00  0.00      A     
ATOM   2252  HG1 LYS A 147      11.673 -13.299 -25.610  0.00  0.00      A     
ATOM   2253  HG2 LYS A 147      10.731 -14.768 -25.341  0.00  0.00      A     
ATOM   2254  CD  LYS A 147      11.340 -14.489 -27.361  0.00  0.00      A     
ATOM   2255  HD1 LYS A 147      10.373 -14.043 -27.593  0.00  0.00      A     
ATOM   2256  HD2 LYS A 147      11.255 -15.552 -27.582  0.00  0.00      A     
ATOM   2257  CE  LYS A 147      12.410 -13.889 -28.291  0.00  0.00      A     
ATOM   2258  HE1 LYS A 147      12.337 -14.418 -29.248  0.00  0.00      A     
ATOM   2259  HE2 LYS A 147      13.407 -14.097 -27.893  0.00  0.00      A     
ATOM   2260  NZ  LYS A 147      12.232 -12.434 -28.548  0.00  0.00      A     
ATOM   2261  HZ1 LYS A 147      12.484 -11.832 -27.763  0.00  0.00      A     
ATOM   2262  HZ2 LYS A 147      11.281 -12.206 -28.817  0.00  0.00      A     
ATOM   2263  HZ3 LYS A 147      12.848 -12.125 -29.300  0.00  0.00      A     
ATOM   2264  C   LYS A 147      14.543 -15.504 -23.525  0.00  0.00      A     
ATOM   2265  O   LYS A 147      14.851 -16.669 -23.264  0.00  0.00      A     
ATOM   2266  N   ALA A 148      15.437 -14.514 -23.572  0.00  0.00      A     
ATOM   2267  HN  ALA A 148      15.059 -13.599 -23.773  0.00  0.00      A     
ATOM   2268  CA  ALA A 148      16.877 -14.609 -23.263  0.00  0.00      A     
ATOM   2269  HA  ALA A 148      17.009 -15.171 -22.340  0.00  0.00      A     
ATOM   2270  CB  ALA A 148      17.567 -15.376 -24.401  0.00  0.00      A     
ATOM   2271  HB1 ALA A 148      17.208 -16.403 -24.428  0.00  0.00      A     
ATOM   2272  HB2 ALA A 148      18.645 -15.404 -24.237  0.00  0.00      A     
ATOM   2273  HB3 ALA A 148      17.361 -14.898 -25.359  0.00  0.00      A     
ATOM   2274  C   ALA A 148      17.559 -13.234 -23.037  0.00  0.00      A     
ATOM   2275  O   ALA A 148      17.026 -12.183 -23.400  0.00  0.00      A     
ATOM   2276  N   GLY A 149      18.781 -13.232 -22.507  0.00  0.00      A     
ATOM   2277  HN  GLY A 149      19.179 -14.133 -22.262  0.00  0.00      A     
ATOM   2278  CA  GLY A 149      19.588 -12.051 -22.147  0.00  0.00      A     
ATOM   2279  HA1 GLY A 149      20.583 -12.404 -21.887  0.00  0.00      A     
ATOM   2280  HA2 GLY A 149      19.172 -11.600 -21.251  0.00  0.00      A     
ATOM   2281  C   GLY A 149      19.768 -10.930 -23.182  0.00  0.00      A     
ATOM   2282  O   GLY A 149      19.589  -9.765 -22.832  0.00  0.00      A     
ATOM   2283  N   ALA A 150      20.080 -11.224 -24.447  0.00  0.00      A     
ATOM   2284  HN  ALA A 150      20.308 -12.192 -24.653  0.00  0.00      A     
ATOM   2285  CA  ALA A 150      20.437 -10.200 -25.452  0.00  0.00      A     
ATOM   2286  HA  ALA A 150      21.378  -9.754 -25.132  0.00  0.00      A     
ATOM   2287  CB  ALA A 150      20.718 -10.891 -26.783  0.00  0.00      A     
ATOM   2288  HB1 ALA A 150      21.133 -10.169 -27.482  0.00  0.00      A     
ATOM   2289  HB2 ALA A 150      19.799 -11.282 -27.210  0.00  0.00      A     
ATOM   2290  HB3 ALA A 150      21.438 -11.694 -26.633  0.00  0.00      A     
ATOM   2291  C   ALA A 150      19.449  -9.016 -25.634  0.00  0.00      A     
ATOM   2292  O   ALA A 150      19.894  -7.879 -25.779  0.00  0.00      A     
ATOM   2293  N   GLU A 151      18.133  -9.238 -25.546  0.00  0.00      A     
ATOM   2294  HN  GLU A 151      17.830 -10.204 -25.550  0.00  0.00      A     
ATOM   2295  CA  GLU A 151      17.102  -8.173 -25.599  0.00  0.00      A     
ATOM   2296  HA  GLU A 151      17.576  -7.262 -25.958  0.00  0.00      A     
ATOM   2297  CB  GLU A 151      16.016  -8.523 -26.644  0.00  0.00      A     
ATOM   2298  HB1 GLU A 151      16.503  -8.891 -27.549  0.00  0.00      A     
ATOM   2299  HB2 GLU A 151      15.459  -7.622 -26.904  0.00  0.00      A     
ATOM   2300  CG  GLU A 151      15.028  -9.571 -26.128  0.00  0.00      A     
ATOM   2301  HG1 GLU A 151      14.395  -9.129 -25.357  0.00  0.00      A     
ATOM   2302  HG2 GLU A 151      15.611 -10.368 -25.667  0.00  0.00      A     
ATOM   2303  CD  GLU A 151      14.139 -10.189 -27.213  0.00  0.00      A     
ATOM   2304  OE1 GLU A 151      12.898 -10.202 -27.074  0.00  0.00      A     
ATOM   2305  OE2 GLU A 151      14.681 -10.884 -28.104  0.00  0.00      A     
ATOM   2306  C   GLU A 151      16.504  -7.780 -24.225  0.00  0.00      A     
ATOM   2307  O   GLU A 151      15.477  -7.098 -24.178  0.00  0.00      A     
ATOM   2308  N   ARG A 152      17.097  -8.202 -23.090  0.00  0.00      A     
ATOM   2309  HN  ARG A 152      17.966  -8.722 -23.184  0.00  0.00      A     
ATOM   2310  CA  ARG A 152      16.721  -7.706 -21.738  0.00  0.00      A     
ATOM   2311  HA  ARG A 152      15.665  -7.895 -21.566  0.00  0.00      A     
ATOM   2312  CB  ARG A 152      17.542  -8.383 -20.617  0.00  0.00      A     
ATOM   2313  HB1 ARG A 152      17.378  -7.857 -19.675  0.00  0.00      A     
ATOM   2314  HB2 ARG A 152      18.603  -8.287 -20.853  0.00  0.00      A     
ATOM   2315  CG  ARG A 152      17.222  -9.864 -20.376  0.00  0.00      A     
ATOM   2316  HG1 ARG A 152      17.991 -10.271 -19.720  0.00  0.00      A     
ATOM   2317  HG2 ARG A 152      17.287 -10.388 -21.327  0.00  0.00      A     
ATOM   2318  CD  ARG A 152      15.840 -10.156 -19.764  0.00  0.00      A     
ATOM   2319  HD1 ARG A 152      15.640 -11.219 -19.863  0.00  0.00      A     
ATOM   2320  HD2 ARG A 152      15.072  -9.636 -20.337  0.00  0.00      A     
ATOM   2321  NE  ARG A 152      15.714  -9.791 -18.339  0.00  0.00      A     
ATOM   2322  HE  ARG A 152      15.083  -9.036 -18.101  0.00  0.00      A     
ATOM   2323  CZ  ARG A 152      16.245 -10.374 -17.291  0.00  0.00      A     
ATOM   2324  NH1 ARG A 152      17.077 -11.345 -17.313  0.00  0.00      A     
ATOM   2325 HH11 ARG A 152      17.496 -11.618 -16.436  0.00  0.00      A     
ATOM   2326 HH12 ARG A 152      17.329 -11.762 -18.193  0.00  0.00      A     
ATOM   2327  NH2 ARG A 152      15.938 -10.003 -16.112  0.00  0.00      A     
ATOM   2328 HH21 ARG A 152      16.465 -10.386 -15.343  0.00  0.00      A     
ATOM   2329 HH22 ARG A 152      15.287  -9.234 -16.010  0.00  0.00      A     
ATOM   2330  C   ARG A 152      16.889  -6.189 -21.620  0.00  0.00      A     
ATOM   2331  O   ARG A 152      17.648  -5.568 -22.354  0.00  0.00      A     
ATOM   2332  N   GLU A 153      16.208  -5.584 -20.660  0.00  0.00      A     
ATOM   2333  HN  GLU A 153      15.548  -6.149 -20.135  0.00  0.00      A     
ATOM   2334  CA  GLU A 153      16.367  -4.160 -20.320  0.00  0.00      A     
ATOM   2335  HA  GLU A 153      16.371  -3.572 -21.238  0.00  0.00      A     
ATOM   2336  CB  GLU A 153      15.158  -3.751 -19.468  0.00  0.00      A     
ATOM   2337  HB1 GLU A 153      15.246  -4.192 -18.480  0.00  0.00      A     
ATOM   2338  HB2 GLU A 153      14.257  -4.143 -19.934  0.00  0.00      A     
ATOM   2339  CG  GLU A 153      14.988  -2.250 -19.268  0.00  0.00      A     
ATOM   2340  HG1 GLU A 153      15.879  -1.842 -18.799  0.00  0.00      A     
ATOM   2341  HG2 GLU A 153      14.159  -2.099 -18.576  0.00  0.00      A     
ATOM   2342  CD  GLU A 153      14.716  -1.494 -20.565  0.00  0.00      A     
ATOM   2343  OE1 GLU A 153      14.292  -2.112 -21.572  0.00  0.00      A     
ATOM   2344  OE2 GLU A 153      14.933  -0.262 -20.559  0.00  0.00      A     
ATOM   2345  C   GLU A 153      17.674  -3.838 -19.570  0.00  0.00      A     
ATOM   2346  O   GLU A 153      18.153  -2.704 -19.619  0.00  0.00      A     
ATOM   2347  N   PHE A 154      18.231  -4.827 -18.860  0.00  0.00      A     
ATOM   2348  HN  PHE A 154      17.794  -5.737 -18.922  0.00  0.00      A     
ATOM   2349  CA  PHE A 154      19.334  -4.683 -17.903  0.00  0.00      A     
ATOM   2350  HA  PHE A 154      19.987  -3.861 -18.200  0.00  0.00      A     
ATOM   2351  CB  PHE A 154      18.719  -4.391 -16.516  0.00  0.00      A     
ATOM   2352  HB1 PHE A 154      19.525  -4.132 -15.838  0.00  0.00      A     
ATOM   2353  HB2 PHE A 154      18.297  -5.331 -16.160  0.00  0.00      A     
ATOM   2354  CG  PHE A 154      17.645  -3.322 -16.334  0.00  0.00      A     
ATOM   2355  CD1 PHE A 154      17.834  -1.998 -16.773  0.00  0.00      A     
ATOM   2356  HD1 PHE A 154      18.711  -1.750 -17.345  0.00  0.00      A     
ATOM   2357  CE1 PHE A 154      16.869  -1.008 -16.507  0.00  0.00      A     
ATOM   2358  HE1 PHE A 154      17.000  -0.004 -16.887  0.00  0.00      A     
ATOM   2359  CZ  PHE A 154      15.721  -1.325 -15.763  0.00  0.00      A     
ATOM   2360  HZ  PHE A 154      14.985  -0.565 -15.545  0.00  0.00      A     
ATOM   2361  CE2 PHE A 154      15.533  -2.638 -15.304  0.00  0.00      A     
ATOM   2362  HE2 PHE A 154      14.660  -2.893 -14.720  0.00  0.00      A     
ATOM   2363  CD2 PHE A 154      16.488  -3.627 -15.591  0.00  0.00      A     
ATOM   2364  HD2 PHE A 154      16.342  -4.622 -15.200  0.00  0.00      A     
ATOM   2365  C   PHE A 154      20.182  -5.982 -17.783  0.00  0.00      A     
ATOM   2366  O   PHE A 154      19.619  -7.073 -17.655  0.00  0.00      A     
ATOM   2367  N   ARG A 155      21.520  -5.876 -17.715  0.00  0.00      A     
ATOM   2368  HN  ARG A 155      21.895  -4.944 -17.864  0.00  0.00      A     
ATOM   2369  CA  ARG A 155      22.511  -6.948 -17.399  0.00  0.00      A     
ATOM   2370  HA  ARG A 155      22.572  -7.642 -18.237  0.00  0.00      A     
ATOM   2371  CB  ARG A 155      23.900  -6.296 -17.166  0.00  0.00      A     
ATOM   2372  HB1 ARG A 155      24.316  -6.650 -16.223  0.00  0.00      A     
ATOM   2373  HB2 ARG A 155      23.796  -5.216 -17.065  0.00  0.00      A     
ATOM   2374  CG  ARG A 155      24.933  -6.594 -18.258  0.00  0.00      A     
ATOM   2375  HG1 ARG A 155      24.628  -6.142 -19.200  0.00  0.00      A     
ATOM   2376  HG2 ARG A 155      24.991  -7.672 -18.385  0.00  0.00      A     
ATOM   2377  CD  ARG A 155      26.329  -6.083 -17.874  0.00  0.00      A     
ATOM   2378  HD1 ARG A 155      27.034  -6.381 -18.653  0.00  0.00      A     
ATOM   2379  HD2 ARG A 155      26.619  -6.569 -16.943  0.00  0.00      A     
ATOM   2380  NE  ARG A 155      26.351  -4.614 -17.735  0.00  0.00      A     
ATOM   2381  HE  ARG A 155      25.962  -4.082 -18.502  0.00  0.00      A     
ATOM   2382  CZ  ARG A 155      26.796  -3.892 -16.737  0.00  0.00      A     
ATOM   2383  NH1 ARG A 155      27.478  -4.348 -15.750  0.00  0.00      A     
ATOM   2384 HH11 ARG A 155      27.687  -3.742 -14.978  0.00  0.00      A     
ATOM   2385 HH12 ARG A 155      27.773  -5.310 -15.769  0.00  0.00      A     
ATOM   2386  NH2 ARG A 155      26.563  -2.639 -16.692  0.00  0.00      A     
ATOM   2387 HH21 ARG A 155      27.025  -2.078 -15.996  0.00  0.00      A     
ATOM   2388 HH22 ARG A 155      26.015  -2.216 -17.432  0.00  0.00      A     
ATOM   2389  C   ARG A 155      22.185  -7.819 -16.176  0.00  0.00      A     
ATOM   2390  O   ARG A 155      22.320  -9.045 -16.230  0.00  0.00      A     
ATOM   2391  N   GLY A 156      21.793  -7.171 -15.083  0.00  0.00      A     
ATOM   2392  HN  GLY A 156      21.676  -6.171 -15.195  0.00  0.00      A     
ATOM   2393  CA  GLY A 156      21.696  -7.733 -13.726  0.00  0.00      A     
ATOM   2394  HA1 GLY A 156      22.626  -8.248 -13.494  0.00  0.00      A     
ATOM   2395  HA2 GLY A 156      20.880  -8.455 -13.689  0.00  0.00      A     
ATOM   2396  C   GLY A 156      21.468  -6.677 -12.633  0.00  0.00      A     
ATOM   2397  O   GLY A 156      21.654  -5.480 -12.870  0.00  0.00      A     
ATOM   2398  N   LEU A 157      21.021  -7.079 -11.436  0.00  0.00      A     
ATOM   2399  HN  LEU A 157      20.944  -8.075 -11.277  0.00  0.00      A     
ATOM   2400  CA  LEU A 157      20.451  -6.165 -10.420  0.00  0.00      A     
ATOM   2401  HA  LEU A 157      19.618  -5.664 -10.896  0.00  0.00      A     
ATOM   2402  CB  LEU A 157      19.840  -7.014  -9.291  0.00  0.00      A     
ATOM   2403  HB1 LEU A 157      20.637  -7.552  -8.786  0.00  0.00      A     
ATOM   2404  HB2 LEU A 157      19.177  -7.757  -9.737  0.00  0.00      A     
ATOM   2405  CG  LEU A 157      19.035  -6.224  -8.242  0.00  0.00      A     
ATOM   2406  HG  LEU A 157      19.695  -5.534  -7.719  0.00  0.00      A     
ATOM   2407  CD1 LEU A 157      17.865  -5.446  -8.849  0.00  0.00      A     
ATOM   2408 HD11 LEU A 157      17.304  -6.085  -9.532  0.00  0.00      A     
ATOM   2409 HD12 LEU A 157      18.244  -4.575  -9.374  0.00  0.00      A     
ATOM   2410 HD13 LEU A 157      17.200  -5.095  -8.062  0.00  0.00      A     
ATOM   2411  CD2 LEU A 157      18.440  -7.178  -7.220  0.00  0.00      A     
ATOM   2412 HD21 LEU A 157      17.910  -6.606  -6.462  0.00  0.00      A     
ATOM   2413 HD22 LEU A 157      19.235  -7.749  -6.741  0.00  0.00      A     
ATOM   2414 HD23 LEU A 157      17.747  -7.860  -7.711  0.00  0.00      A     
ATOM   2415  C   LEU A 157      21.379  -5.021  -9.925  0.00  0.00      A     
ATOM   2416  O   LEU A 157      20.904  -3.957  -9.523  0.00  0.00      A     
ATOM   2417  N   GLY A 158      22.695  -5.178 -10.071  0.00  0.00      A     
ATOM   2418  HN  GLY A 158      23.004  -6.061 -10.462  0.00  0.00      A     
ATOM   2419  CA  GLY A 158      23.719  -4.134  -9.887  0.00  0.00      A     
ATOM   2420  HA1 GLY A 158      24.697  -4.583 -10.055  0.00  0.00      A     
ATOM   2421  HA2 GLY A 158      23.688  -3.761  -8.869  0.00  0.00      A     
ATOM   2422  C   GLY A 158      23.627  -2.934 -10.833  0.00  0.00      A     
ATOM   2423  O   GLY A 158      24.086  -1.847 -10.497  0.00  0.00      A     
ATOM   2424  N   ASP A 159      23.002  -3.097 -11.996  0.00  0.00      A     
ATOM   2425  HN  ASP A 159      22.713  -4.046 -12.209  0.00  0.00      A     
ATOM   2426  CA  ASP A 159      22.821  -2.066 -13.032  0.00  0.00      A     
ATOM   2427  HA  ASP A 159      23.037  -1.093 -12.594  0.00  0.00      A     
ATOM   2428  CB  ASP A 159      23.915  -2.298 -14.098  0.00  0.00      A     
ATOM   2429  HB1 ASP A 159      24.017  -3.365 -14.293  0.00  0.00      A     
ATOM   2430  HB2 ASP A 159      24.866  -1.968 -13.680  0.00  0.00      A     
ATOM   2431  CG  ASP A 159      23.700  -1.578 -15.426  0.00  0.00      A     
ATOM   2432  OD1 ASP A 159      23.212  -2.236 -16.375  0.00  0.00      A     
ATOM   2433  OD2 ASP A 159      23.977  -0.366 -15.521  0.00  0.00      A     
ATOM   2434  C   ASP A 159      21.342  -1.957 -13.518  0.00  0.00      A     
ATOM   2435  O   ASP A 159      20.969  -1.007 -14.211  0.00  0.00      A     
ATOM   2436  N   CYS A 160      20.441  -2.824 -13.031  0.00  0.00      A     
ATOM   2437  HN  CYS A 160      20.795  -3.640 -12.548  0.00  0.00      A     
ATOM   2438  CA  CYS A 160      18.976  -2.620 -13.050  0.00  0.00      A     
ATOM   2439  HA  CYS A 160      18.638  -2.507 -14.077  0.00  0.00      A     
ATOM   2440  CB  CYS A 160      18.262  -3.827 -12.429  0.00  0.00      A     
ATOM   2441  HB1 CYS A 160      17.186  -3.637 -12.411  0.00  0.00      A     
ATOM   2442  HB2 CYS A 160      18.603  -3.941 -11.403  0.00  0.00      A     
ATOM   2443  SG  CYS A 160      18.540  -5.355 -13.355  0.00  0.00      A     
ATOM   2444  HG1 CYS A 160      19.858  -5.199 -13.557  0.00  0.00      A     
ATOM   2445  C   CYS A 160      18.512  -1.367 -12.282  0.00  0.00      A     
ATOM   2446  O   CYS A 160      17.376  -0.932 -12.441  0.00  0.00      A     
ATOM   2447  N   LEU A 161      19.379  -0.790 -11.449  0.00  0.00      A     
ATOM   2448  HN  LEU A 161      20.266  -1.255 -11.322  0.00  0.00      A     
ATOM   2449  CA  LEU A 161      19.086   0.351 -10.580  0.00  0.00      A     
ATOM   2450  HA  LEU A 161      18.056   0.268 -10.227  0.00  0.00      A     
ATOM   2451  CB  LEU A 161      20.023   0.185  -9.369  0.00  0.00      A     
ATOM   2452  HB1 LEU A 161      21.062   0.315  -9.675  0.00  0.00      A     
ATOM   2453  HB2 LEU A 161      19.919  -0.844  -9.020  0.00  0.00      A     
ATOM   2454  CG  LEU A 161      19.710   1.119  -8.189  0.00  0.00      A     
ATOM   2455  HG  LEU A 161      18.652   1.372  -8.195  0.00  0.00      A     
ATOM   2456  CD1 LEU A 161      20.032   0.430  -6.870  0.00  0.00      A     
ATOM   2457 HD11 LEU A 161      21.101   0.235  -6.798  0.00  0.00      A     
ATOM   2458 HD12 LEU A 161      19.498  -0.513  -6.812  0.00  0.00      A     
ATOM   2459 HD13 LEU A 161      19.725   1.062  -6.038  0.00  0.00      A     
ATOM   2460  CD2 LEU A 161      20.538   2.397  -8.220  0.00  0.00      A     
ATOM   2461 HD21 LEU A 161      20.276   3.000  -7.361  0.00  0.00      A     
ATOM   2462 HD22 LEU A 161      20.335   2.984  -9.109  0.00  0.00      A     
ATOM   2463 HD23 LEU A 161      21.602   2.160  -8.176  0.00  0.00      A     
ATOM   2464  C   LEU A 161      19.207   1.736 -11.255  0.00  0.00      A     
ATOM   2465  O   LEU A 161      18.561   2.684 -10.811  0.00  0.00      A     
ATOM   2466  N   VAL A 162      19.990   1.882 -12.330  0.00  0.00      A     
ATOM   2467  HN  VAL A 162      20.409   1.039 -12.695  0.00  0.00      A     
ATOM   2468  CA  VAL A 162      20.641   3.173 -12.684  0.00  0.00      A     
ATOM   2469  HA  VAL A 162      20.296   3.940 -11.990  0.00  0.00      A     
ATOM   2470  CB  VAL A 162      22.178   3.106 -12.527  0.00  0.00      A     
ATOM   2471  HB  VAL A 162      22.646   3.895 -13.114  0.00  0.00      A     
ATOM   2472  CG1 VAL A 162      22.585   3.345 -11.078  0.00  0.00      A     
ATOM   2473 HG11 VAL A 162      22.188   4.299 -10.734  0.00  0.00      A     
ATOM   2474 HG12 VAL A 162      23.672   3.370 -11.001  0.00  0.00      A     
ATOM   2475 HG13 VAL A 162      22.206   2.543 -10.452  0.00  0.00      A     
ATOM   2476  CG2 VAL A 162      22.755   1.766 -12.991  0.00  0.00      A     
ATOM   2477 HG21 VAL A 162      22.469   1.565 -14.023  0.00  0.00      A     
ATOM   2478 HG22 VAL A 162      22.413   0.965 -12.341  0.00  0.00      A     
ATOM   2479 HG23 VAL A 162      23.840   1.793 -12.928  0.00  0.00      A     
ATOM   2480  C   VAL A 162      20.369   3.776 -14.061  0.00  0.00      A     
ATOM   2481  O   VAL A 162      20.573   4.973 -14.183  0.00  0.00      A     
ATOM   2482  N   LYS A 163      19.898   3.039 -15.078  0.00  0.00      A     
ATOM   2483  HN  LYS A 163      19.677   2.073 -14.861  0.00  0.00      A     
ATOM   2484  CA  LYS A 163      19.874   3.430 -16.520  0.00  0.00      A     
ATOM   2485  HA  LYS A 163      20.877   3.267 -16.920  0.00  0.00      A     
ATOM   2486  CB  LYS A 163      18.919   2.472 -17.260  0.00  0.00      A     
ATOM   2487  HB1 LYS A 163      17.898   2.649 -16.920  0.00  0.00      A     
ATOM   2488  HB2 LYS A 163      19.197   1.450 -17.004  0.00  0.00      A     
ATOM   2489  CG  LYS A 163      18.960   2.575 -18.791  0.00  0.00      A     
ATOM   2490  HG1 LYS A 163      19.977   2.374 -19.128  0.00  0.00      A     
ATOM   2491  HG2 LYS A 163      18.669   3.577 -19.105  0.00  0.00      A     
ATOM   2492  CD  LYS A 163      18.002   1.552 -19.422  0.00  0.00      A     
ATOM   2493  HD1 LYS A 163      16.969   1.815 -19.185  0.00  0.00      A     
ATOM   2494  HD2 LYS A 163      18.206   0.563 -19.014  0.00  0.00      A     
ATOM   2495  CE  LYS A 163      18.183   1.516 -20.941  0.00  0.00      A     
ATOM   2496  HE1 LYS A 163      19.249   1.412 -21.174  0.00  0.00      A     
ATOM   2497  HE2 LYS A 163      17.838   2.464 -21.364  0.00  0.00      A     
ATOM   2498  NZ  LYS A 163      17.439   0.389 -21.547  0.00  0.00      A     
ATOM   2499  HZ1 LYS A 163      17.930  -0.493 -21.419  0.00  0.00      A     
ATOM   2500  HZ2 LYS A 163      17.358   0.525 -22.551  0.00  0.00      A     
ATOM   2501  HZ3 LYS A 163      16.489   0.296 -21.180  0.00  0.00      A     
ATOM   2502  C   LYS A 163      19.571   4.908 -16.835  0.00  0.00      A     
ATOM   2503  O   LYS A 163      20.278   5.530 -17.633  0.00  0.00      A     
ATOM   2504  N   ILE A 164      18.567   5.497 -16.179  0.00  0.00      A     
ATOM   2505  HN  ILE A 164      18.067   4.927 -15.513  0.00  0.00      A     
ATOM   2506  CA  ILE A 164      18.212   6.928 -16.297  0.00  0.00      A     
ATOM   2507  HA  ILE A 164      17.982   7.097 -17.343  0.00  0.00      A     
ATOM   2508  CB  ILE A 164      16.920   7.223 -15.502  0.00  0.00      A     
ATOM   2509  HB  ILE A 164      16.202   6.436 -15.733  0.00  0.00      A     
ATOM   2510  CG2 ILE A 164      17.162   7.191 -13.985  0.00  0.00      A     
ATOM   2511 HG21 ILE A 164      17.654   6.263 -13.696  0.00  0.00      A     
ATOM   2512 HG22 ILE A 164      16.202   7.246 -13.469  0.00  0.00      A     
ATOM   2513 HG23 ILE A 164      17.778   8.035 -13.675  0.00  0.00      A     
ATOM   2514  CG1 ILE A 164      16.265   8.568 -15.874  0.00  0.00      A     
ATOM   2515 HG11 ILE A 164      16.978   9.372 -15.709  0.00  0.00      A     
ATOM   2516 HG12 ILE A 164      15.415   8.741 -15.212  0.00  0.00      A     
ATOM   2517  CD  ILE A 164      15.760   8.642 -17.322  0.00  0.00      A     
ATOM   2518  HD1 ILE A 164      15.180   9.555 -17.456  0.00  0.00      A     
ATOM   2519  HD2 ILE A 164      15.127   7.783 -17.545  0.00  0.00      A     
ATOM   2520  HD3 ILE A 164      16.598   8.659 -18.018  0.00  0.00      A     
ATOM   2521  C   ILE A 164      19.351   7.913 -15.947  0.00  0.00      A     
ATOM   2522  O   ILE A 164      19.467   8.967 -16.561  0.00  0.00      A     
ATOM   2523  N   TYR A 165      20.259   7.556 -15.038  0.00  0.00      A     
ATOM   2524  HN  TYR A 165      20.153   6.642 -14.613  0.00  0.00      A     
ATOM   2525  CA  TYR A 165      21.444   8.331 -14.633  0.00  0.00      A     
ATOM   2526  HA  TYR A 165      21.106   9.332 -14.367  0.00  0.00      A     
ATOM   2527  CB  TYR A 165      22.022   7.692 -13.361  0.00  0.00      A     
ATOM   2528  HB1 TYR A 165      22.505   6.750 -13.616  0.00  0.00      A     
ATOM   2529  HB2 TYR A 165      21.200   7.455 -12.683  0.00  0.00      A     
ATOM   2530  CG  TYR A 165      23.001   8.565 -12.604  0.00  0.00      A     
ATOM   2531  CD1 TYR A 165      22.519   9.541 -11.713  0.00  0.00      A     
ATOM   2532  HD1 TYR A 165      21.454   9.673 -11.573  0.00  0.00      A     
ATOM   2533  CE1 TYR A 165      23.427  10.345 -11.002  0.00  0.00      A     
ATOM   2534  HE1 TYR A 165      23.078  11.090 -10.309  0.00  0.00      A     
ATOM   2535  CZ  TYR A 165      24.813  10.203 -11.193  0.00  0.00      A     
ATOM   2536  OH  TYR A 165      25.652  11.007 -10.494  0.00  0.00      A     
ATOM   2537  HH  TYR A 165      26.557  11.017 -10.829  0.00  0.00      A     
ATOM   2538  CE2 TYR A 165      25.298   9.219 -12.076  0.00  0.00      A     
ATOM   2539  HE2 TYR A 165      26.363   9.104 -12.216  0.00  0.00      A     
ATOM   2540  CD2 TYR A 165      24.389   8.393 -12.773  0.00  0.00      A     
ATOM   2541  HD2 TYR A 165      24.755   7.640 -13.460  0.00  0.00      A     
ATOM   2542  C   TYR A 165      22.516   8.519 -15.737  0.00  0.00      A     
ATOM   2543  O   TYR A 165      23.404   9.359 -15.589  0.00  0.00      A     
ATOM   2544  N   LYS A 166      22.388   7.831 -16.885  0.00  0.00      A     
ATOM   2545  HN  LYS A 166      21.726   7.066 -16.870  0.00  0.00      A     
ATOM   2546  CA  LYS A 166      23.119   8.133 -18.143  0.00  0.00      A     
ATOM   2547  HA  LYS A 166      23.588   9.112 -18.049  0.00  0.00      A     
ATOM   2548  CB  LYS A 166      24.221   7.091 -18.400  0.00  0.00      A     
ATOM   2549  HB1 LYS A 166      24.520   7.131 -19.446  0.00  0.00      A     
ATOM   2550  HB2 LYS A 166      23.810   6.101 -18.222  0.00  0.00      A     
ATOM   2551  CG  LYS A 166      25.474   7.270 -17.532  0.00  0.00      A     
ATOM   2552  HG1 LYS A 166      26.121   6.411 -17.685  0.00  0.00      A     
ATOM   2553  HG2 LYS A 166      25.180   7.292 -16.484  0.00  0.00      A     
ATOM   2554  CD  LYS A 166      26.294   8.528 -17.836  0.00  0.00      A     
ATOM   2555  HD1 LYS A 166      27.133   8.566 -17.140  0.00  0.00      A     
ATOM   2556  HD2 LYS A 166      25.678   9.408 -17.678  0.00  0.00      A     
ATOM   2557  CE  LYS A 166      26.849   8.542 -19.259  0.00  0.00      A     
ATOM   2558  HE1 LYS A 166      26.025   8.630 -19.974  0.00  0.00      A     
ATOM   2559  HE2 LYS A 166      27.359   7.590 -19.446  0.00  0.00      A     
ATOM   2560  NZ  LYS A 166      27.800   9.662 -19.429  0.00  0.00      A     
ATOM   2561  HZ1 LYS A 166      28.228   9.662 -20.350  0.00  0.00      A     
ATOM   2562  HZ2 LYS A 166      28.562   9.621 -18.755  0.00  0.00      A     
ATOM   2563  HZ3 LYS A 166      27.361  10.574 -19.331  0.00  0.00      A     
ATOM   2564  C   LYS A 166      22.247   8.294 -19.389  0.00  0.00      A     
ATOM   2565  O   LYS A 166      22.689   8.933 -20.339  0.00  0.00      A     
ATOM   2566  N   SER A 167      21.005   7.805 -19.380  0.00  0.00      A     
ATOM   2567  HN  SER A 167      20.734   7.194 -18.621  0.00  0.00      A     
ATOM   2568  CA  SER A 167      19.985   8.190 -20.381  0.00  0.00      A     
ATOM   2569  HA  SER A 167      20.393   8.068 -21.385  0.00  0.00      A     
ATOM   2570  CB  SER A 167      18.723   7.337 -20.262  0.00  0.00      A     
ATOM   2571  HB1 SER A 167      18.037   7.631 -21.050  0.00  0.00      A     
ATOM   2572  HB2 SER A 167      18.243   7.528 -19.306  0.00  0.00      A     
ATOM   2573  OG  SER A 167      18.982   5.957 -20.397  0.00  0.00      A     
ATOM   2574  HG1 SER A 167      18.130   5.510 -20.304  0.00  0.00      A     
ATOM   2575  C   SER A 167      19.509   9.641 -20.249  0.00  0.00      A     
ATOM   2576  O   SER A 167      18.953  10.193 -21.188  0.00  0.00      A     
ATOM   2577  N   ASP A 168      19.671  10.246 -19.073  0.00  0.00      A     
ATOM   2578  HN  ASP A 168      20.035   9.681 -18.318  0.00  0.00      A     
ATOM   2579  CA  ASP A 168      19.210  11.594 -18.724  0.00  0.00      A     
ATOM   2580  HA  ASP A 168      19.142  12.210 -19.624  0.00  0.00      A     
ATOM   2581  CB  ASP A 168      17.805  11.455 -18.122  0.00  0.00      A     
ATOM   2582  HB1 ASP A 168      17.842  10.784 -17.269  0.00  0.00      A     
ATOM   2583  HB2 ASP A 168      17.137  11.017 -18.866  0.00  0.00      A     
ATOM   2584  CG  ASP A 168      17.230  12.781 -17.654  0.00  0.00      A     
ATOM   2585  OD1 ASP A 168      17.456  13.160 -16.480  0.00  0.00      A     
ATOM   2586  OD2 ASP A 168      16.527  13.451 -18.439  0.00  0.00      A     
ATOM   2587  C   ASP A 168      20.193  12.294 -17.760  0.00  0.00      A     
ATOM   2588  O   ASP A 168      20.747  13.335 -18.114  0.00  0.00      A     
ATOM   2589  N   GLY A 169      20.501  11.696 -16.602  0.00  0.00      A     
ATOM   2590  HN  GLY A 169      20.005  10.841 -16.371  0.00  0.00      A     
ATOM   2591  CA  GLY A 169      21.525  12.182 -15.655  0.00  0.00      A     
ATOM   2592  HA1 GLY A 169      21.811  13.196 -15.925  0.00  0.00      A     
ATOM   2593  HA2 GLY A 169      22.418  11.568 -15.736  0.00  0.00      A     
ATOM   2594  C   GLY A 169      21.118  12.218 -14.178  0.00  0.00      A     
ATOM   2595  O   GLY A 169      20.050  11.738 -13.792  0.00  0.00      A     
ATOM   2596  N   ILE A 170      21.946  12.883 -13.362  0.00  0.00      A     
ATOM   2597  HN  ILE A 170      22.851  13.118 -13.759  0.00  0.00      A     
ATOM   2598  CA  ILE A 170      21.719  13.318 -11.959  0.00  0.00      A     
ATOM   2599  HA  ILE A 170      21.499  12.414 -11.393  0.00  0.00      A     
ATOM   2600  CB  ILE A 170      23.041  13.903 -11.379  0.00  0.00      A     
ATOM   2601  HB  ILE A 170      23.838  13.203 -11.640  0.00  0.00      A     
ATOM   2602  CG2 ILE A 170      23.380  15.252 -12.034  0.00  0.00      A     
ATOM   2603 HG21 ILE A 170      22.616  15.988 -11.799  0.00  0.00      A     
ATOM   2604 HG22 ILE A 170      23.448  15.145 -13.113  0.00  0.00      A     
ATOM   2605 HG23 ILE A 170      24.340  15.616 -11.671  0.00  0.00      A     
ATOM   2606  CG1 ILE A 170      23.043  14.024  -9.833  0.00  0.00      A     
ATOM   2607 HG11 ILE A 170      22.541  13.158  -9.406  0.00  0.00      A     
ATOM   2608 HG12 ILE A 170      22.498  14.916  -9.527  0.00  0.00      A     
ATOM   2609  CD  ILE A 170      24.435  14.117  -9.199  0.00  0.00      A     
ATOM   2610  HD1 ILE A 170      24.335  14.170  -8.114  0.00  0.00      A     
ATOM   2611  HD2 ILE A 170      24.950  15.009  -9.544  0.00  0.00      A     
ATOM   2612  HD3 ILE A 170      25.028  13.244  -9.456  0.00  0.00      A     
ATOM   2613  C   ILE A 170      20.486  14.233 -11.730  0.00  0.00      A     
ATOM   2614  O   ILE A 170      20.397  14.942 -10.726  0.00  0.00      A     
ATOM   2615  N   LYS A 171      19.484  14.205 -12.617  0.00  0.00      A     
ATOM   2616  HN  LYS A 171      19.640  13.635 -13.436  0.00  0.00      A     
ATOM   2617  CA  LYS A 171      18.121  14.725 -12.366  0.00  0.00      A     
ATOM   2618  HA  LYS A 171      18.045  14.960 -11.304  0.00  0.00      A     
ATOM   2619  CB  LYS A 171      17.887  16.036 -13.141  0.00  0.00      A     
ATOM   2620  HB1 LYS A 171      17.474  15.816 -14.125  0.00  0.00      A     
ATOM   2621  HB2 LYS A 171      18.827  16.574 -13.272  0.00  0.00      A     
ATOM   2622  CG  LYS A 171      16.919  16.921 -12.344  0.00  0.00      A     
ATOM   2623  HG1 LYS A 171      17.390  17.195 -11.401  0.00  0.00      A     
ATOM   2624  HG2 LYS A 171      16.033  16.347 -12.114  0.00  0.00      A     
ATOM   2625  CD  LYS A 171      16.474  18.197 -13.057  0.00  0.00      A     
ATOM   2626  HD1 LYS A 171      16.035  17.956 -14.026  0.00  0.00      A     
ATOM   2627  HD2 LYS A 171      17.343  18.840 -13.205  0.00  0.00      A     
ATOM   2628  CE  LYS A 171      15.445  18.926 -12.185  0.00  0.00      A     
ATOM   2629  HE1 LYS A 171      15.354  19.960 -12.530  0.00  0.00      A     
ATOM   2630  HE2 LYS A 171      15.823  18.958 -11.159  0.00  0.00      A     
ATOM   2631  NZ  LYS A 171      14.110  18.276 -12.215  0.00  0.00      A     
ATOM   2632  HZ1 LYS A 171      13.657  18.407 -13.116  0.00  0.00      A     
ATOM   2633  HZ2 LYS A 171      13.511  18.704 -11.513  0.00  0.00      A     
ATOM   2634  HZ3 LYS A 171      14.152  17.276 -12.023  0.00  0.00      A     
ATOM   2635  C   LYS A 171      16.996  13.707 -12.605  0.00  0.00      A     
ATOM   2636  O   LYS A 171      15.894  13.893 -12.089  0.00  0.00      A     
ATOM   2637  N   GLY A 172      17.256  12.576 -13.258  0.00  0.00      A     
ATOM   2638  HN  GLY A 172      18.181  12.445 -13.647  0.00  0.00      A     
ATOM   2639  CA  GLY A 172      16.232  11.553 -13.520  0.00  0.00      A     
ATOM   2640  HA1 GLY A 172      16.527  11.011 -14.413  0.00  0.00      A     
ATOM   2641  HA2 GLY A 172      15.274  12.031 -13.735  0.00  0.00      A     
ATOM   2642  C   GLY A 172      16.005  10.524 -12.402  0.00  0.00      A     
ATOM   2643  O   GLY A 172      14.870  10.118 -12.184  0.00  0.00      A     
ATOM   2644  N   LEU A 173      17.041  10.119 -11.655  0.00  0.00      A     
ATOM   2645  HN  LEU A 173      17.935  10.565 -11.808  0.00  0.00      A     
ATOM   2646  CA  LEU A 173      17.006   8.929 -10.773  0.00  0.00      A     
ATOM   2647  HA  LEU A 173      16.771   8.080 -11.412  0.00  0.00      A     
ATOM   2648  CB  LEU A 173      18.419   8.712 -10.198  0.00  0.00      A     
ATOM   2649  HB1 LEU A 173      18.614   9.494  -9.463  0.00  0.00      A     
ATOM   2650  HB2 LEU A 173      19.147   8.816 -11.004  0.00  0.00      A     
ATOM   2651  CG  LEU A 173      18.644   7.345  -9.524  0.00  0.00      A     
ATOM   2652  HG  LEU A 173      17.957   7.218  -8.689  0.00  0.00      A     
ATOM   2653  CD1 LEU A 173      18.485   6.170 -10.488  0.00  0.00      A     
ATOM   2654 HD11 LEU A 173      18.754   5.246  -9.976  0.00  0.00      A     
ATOM   2655 HD12 LEU A 173      19.133   6.302 -11.354  0.00  0.00      A     
ATOM   2656 HD13 LEU A 173      17.448   6.090 -10.807  0.00  0.00      A     
ATOM   2657  CD2 LEU A 173      20.061   7.285  -8.977  0.00  0.00      A     
ATOM   2658 HD21 LEU A 173      20.219   6.325  -8.490  0.00  0.00      A     
ATOM   2659 HD22 LEU A 173      20.191   8.077  -8.242  0.00  0.00      A     
ATOM   2660 HD23 LEU A 173      20.786   7.404  -9.781  0.00  0.00      A     
ATOM   2661  C   LEU A 173      15.920   8.903  -9.669  0.00  0.00      A     
ATOM   2662  O   LEU A 173      15.494   7.822  -9.262  0.00  0.00      A     
ATOM   2663  N   TYR A 174      15.420  10.061  -9.239  0.00  0.00      A     
ATOM   2664  HN  TYR A 174      15.862  10.901  -9.588  0.00  0.00      A     
ATOM   2665  CA  TYR A 174      14.375  10.228  -8.212  0.00  0.00      A     
ATOM   2666  HA  TYR A 174      13.869   9.271  -8.084  0.00  0.00      A     
ATOM   2667  CB  TYR A 174      15.015  10.595  -6.859  0.00  0.00      A     
ATOM   2668  HB1 TYR A 174      14.481  10.061  -6.072  0.00  0.00      A     
ATOM   2669  HB2 TYR A 174      14.848  11.656  -6.671  0.00  0.00      A     
ATOM   2670  CG  TYR A 174      16.506  10.341  -6.692  0.00  0.00      A     
ATOM   2671  CD1 TYR A 174      17.407  11.402  -6.891  0.00  0.00      A     
ATOM   2672  HD1 TYR A 174      17.048  12.355  -7.247  0.00  0.00      A     
ATOM   2673  CE1 TYR A 174      18.762  11.253  -6.559  0.00  0.00      A     
ATOM   2674  HE1 TYR A 174      19.444  12.079  -6.667  0.00  0.00      A     
ATOM   2675  CZ  TYR A 174      19.231  10.024  -6.065  0.00  0.00      A     
ATOM   2676  OH  TYR A 174      20.513   9.936  -5.635  0.00  0.00      A     
ATOM   2677  HH  TYR A 174      20.702   9.037  -5.310  0.00  0.00      A     
ATOM   2678  CE2 TYR A 174      18.357   8.920  -5.977  0.00  0.00      A     
ATOM   2679  HE2 TYR A 174      18.732   7.968  -5.633  0.00  0.00      A     
ATOM   2680  CD2 TYR A 174      16.990   9.082  -6.287  0.00  0.00      A     
ATOM   2681  HD2 TYR A 174      16.304   8.252  -6.188  0.00  0.00      A     
ATOM   2682  C   TYR A 174      13.271  11.243  -8.608  0.00  0.00      A     
ATOM   2683  O   TYR A 174      12.450  11.634  -7.775  0.00  0.00      A     
ATOM   2684  N   GLN A 175      13.243  11.652  -9.885  0.00  0.00      A     
ATOM   2685  HN  GLN A 175      13.935  11.228 -10.491  0.00  0.00      A     
ATOM   2686  CA  GLN A 175      12.202  12.461 -10.551  0.00  0.00      A     
ATOM   2687  HA  GLN A 175      12.659  12.882 -11.447  0.00  0.00      A     
ATOM   2688  CB  GLN A 175      11.085  11.517 -11.030  0.00  0.00      A     
ATOM   2689  HB1 GLN A 175      10.287  12.102 -11.472  0.00  0.00      A     
ATOM   2690  HB2 GLN A 175      10.668  10.995 -10.167  0.00  0.00      A     
ATOM   2691  CG  GLN A 175      11.553  10.470 -12.060  0.00  0.00      A     
ATOM   2692  HG1 GLN A 175      10.729   9.796 -12.246  0.00  0.00      A     
ATOM   2693  HG2 GLN A 175      12.355   9.867 -11.639  0.00  0.00      A     
ATOM   2694  CD  GLN A 175      11.996  11.033 -13.411  0.00  0.00      A     
ATOM   2695  OE1 GLN A 175      11.819  12.190 -13.754  0.00  0.00      A     
ATOM   2696  NE2 GLN A 175      12.612  10.250 -14.255  0.00  0.00      A     
ATOM   2697 HE21 GLN A 175      12.907  10.658 -15.117  0.00  0.00      A     
ATOM   2698 HE22 GLN A 175      12.848   9.304 -13.966  0.00  0.00      A     
ATOM   2699  C   GLN A 175      11.670  13.696  -9.777  0.00  0.00      A     
ATOM   2700  O   GLN A 175      10.552  13.711  -9.258  0.00  0.00      A     
ATOM   2701  N   GLY A 176      12.492  14.743  -9.675  0.00  0.00      A     
ATOM   2702  HN  GLY A 176      13.374  14.681 -10.166  0.00  0.00      A     
ATOM   2703  CA  GLY A 176      12.131  16.083  -9.174  0.00  0.00      A     
ATOM   2704  HA1 GLY A 176      11.059  16.230  -9.303  0.00  0.00      A     
ATOM   2705  HA2 GLY A 176      12.639  16.831  -9.782  0.00  0.00      A     
ATOM   2706  C   GLY A 176      12.455  16.379  -7.701  0.00  0.00      A     
ATOM   2707  O   GLY A 176      12.650  17.541  -7.338  0.00  0.00      A     
ATOM   2708  N   PHE A 177      12.495  15.344  -6.854  0.00  0.00      A     
ATOM   2709  HN  PHE A 177      12.496  14.438  -7.302  0.00  0.00      A     
ATOM   2710  CA  PHE A 177      12.332  15.344  -5.381  0.00  0.00      A     
ATOM   2711  HA  PHE A 177      12.304  14.303  -5.059  0.00  0.00      A     
ATOM   2712  CB  PHE A 177      13.512  16.024  -4.663  0.00  0.00      A     
ATOM   2713  HB1 PHE A 177      13.331  15.969  -3.588  0.00  0.00      A     
ATOM   2714  HB2 PHE A 177      13.528  17.083  -4.923  0.00  0.00      A     
ATOM   2715  CG  PHE A 177      14.882  15.437  -4.911  0.00  0.00      A     
ATOM   2716  CD1 PHE A 177      15.934  16.258  -5.352  0.00  0.00      A     
ATOM   2717  HD1 PHE A 177      15.762  17.310  -5.527  0.00  0.00      A     
ATOM   2718  CE1 PHE A 177      17.213  15.715  -5.555  0.00  0.00      A     
ATOM   2719  HE1 PHE A 177      18.023  16.349  -5.892  0.00  0.00      A     
ATOM   2720  CZ  PHE A 177      17.445  14.355  -5.298  0.00  0.00      A     
ATOM   2721  HZ  PHE A 177      18.429  13.944  -5.460  0.00  0.00      A     
ATOM   2722  CE2 PHE A 177      16.404  13.539  -4.821  0.00  0.00      A     
ATOM   2723  HE2 PHE A 177      16.585  12.495  -4.593  0.00  0.00      A     
ATOM   2724  CD2 PHE A 177      15.121  14.079  -4.646  0.00  0.00      A     
ATOM   2725  HD2 PHE A 177      14.316  13.450  -4.306  0.00  0.00      A     
ATOM   2726  C   PHE A 177      11.027  15.968  -4.864  0.00  0.00      A     
ATOM   2727  O   PHE A 177      10.325  15.358  -4.060  0.00  0.00      A     
ATOM   2728  N   ASN A 178      10.699  17.172  -5.327  0.00  0.00      A     
ATOM   2729  HN  ASN A 178      11.331  17.570  -6.014  0.00  0.00      A     
ATOM   2730  CA  ASN A 178       9.631  18.040  -4.839  0.00  0.00      A     
ATOM   2731  HA  ASN A 178       9.899  18.382  -3.839  0.00  0.00      A     
ATOM   2732  CB  ASN A 178       9.615  19.273  -5.752  0.00  0.00      A     
ATOM   2733  HB1 ASN A 178      10.619  19.675  -5.860  0.00  0.00      A     
ATOM   2734  HB2 ASN A 178       8.996  20.046  -5.305  0.00  0.00      A     
ATOM   2735  CG  ASN A 178       9.088  18.951  -7.128  0.00  0.00      A     
ATOM   2736  OD1 ASN A 178       9.624  18.151  -7.874  0.00  0.00      A     
ATOM   2737  ND2 ASN A 178       7.963  19.494  -7.486  0.00  0.00      A     
ATOM   2738 HD21 ASN A 178       7.571  19.137  -8.351  0.00  0.00      A     
ATOM   2739 HD22 ASN A 178       7.381  19.971  -6.800  0.00  0.00      A     
ATOM   2740  C   ASN A 178       8.245  17.369  -4.718  0.00  0.00      A     
ATOM   2741  O   ASN A 178       7.579  17.566  -3.706  0.00  0.00      A     
ATOM   2742  N   VAL A 179       7.825  16.563  -5.705  0.00  0.00      A     
ATOM   2743  HN  VAL A 179       8.410  16.497  -6.528  0.00  0.00      A     
ATOM   2744  CA  VAL A 179       6.552  15.799  -5.670  0.00  0.00      A     
ATOM   2745  HA  VAL A 179       5.771  16.449  -5.274  0.00  0.00      A     
ATOM   2746  CB  VAL A 179       6.081  15.331  -7.061  0.00  0.00      A     
ATOM   2747  HB  VAL A 179       5.226  14.667  -6.932  0.00  0.00      A     
ATOM   2748  CG1 VAL A 179       5.607  16.526  -7.882  0.00  0.00      A     
ATOM   2749 HG11 VAL A 179       4.793  17.034  -7.363  0.00  0.00      A     
ATOM   2750 HG12 VAL A 179       5.248  16.189  -8.854  0.00  0.00      A     
ATOM   2751 HG13 VAL A 179       6.429  17.221  -8.032  0.00  0.00      A     
ATOM   2752  CG2 VAL A 179       7.154  14.587  -7.867  0.00  0.00      A     
ATOM   2753 HG21 VAL A 179       8.002  15.238  -8.080  0.00  0.00      A     
ATOM   2754 HG22 VAL A 179       6.729  14.259  -8.815  0.00  0.00      A     
ATOM   2755 HG23 VAL A 179       7.496  13.707  -7.325  0.00  0.00      A     
ATOM   2756  C   VAL A 179       6.590  14.590  -4.736  0.00  0.00      A     
ATOM   2757  O   VAL A 179       5.588  14.294  -4.090  0.00  0.00      A     
ATOM   2758  N   SER A 180       7.749  13.938  -4.579  0.00  0.00      A     
ATOM   2759  HN  SER A 180       8.554  14.251  -5.106  0.00  0.00      A     
ATOM   2760  CA  SER A 180       7.942  12.916  -3.534  0.00  0.00      A     
ATOM   2761  HA  SER A 180       7.140  12.184  -3.604  0.00  0.00      A     
ATOM   2762  CB  SER A 180       9.274  12.171  -3.664  0.00  0.00      A     
ATOM   2763  HB1 SER A 180       9.418  11.550  -2.778  0.00  0.00      A     
ATOM   2764  HB2 SER A 180      10.095  12.881  -3.730  0.00  0.00      A     
ATOM   2765  OG  SER A 180       9.279  11.332  -4.799  0.00  0.00      A     
ATOM   2766  HG1 SER A 180       9.584  11.881  -5.560  0.00  0.00      A     
ATOM   2767  C   SER A 180       7.861  13.513  -2.132  0.00  0.00      A     
ATOM   2768  O   SER A 180       7.070  13.032  -1.330  0.00  0.00      A     
ATOM   2769  N   VAL A 181       8.615  14.578  -1.828  0.00  0.00      A     
ATOM   2770  HN  VAL A 181       9.246  14.944  -2.536  0.00  0.00      A     
ATOM   2771  CA  VAL A 181       8.560  15.226  -0.494  0.00  0.00      A     
ATOM   2772  HA  VAL A 181       8.642  14.439   0.254  0.00  0.00      A     
ATOM   2773  CB  VAL A 181       9.724  16.190  -0.199  0.00  0.00      A     
ATOM   2774  HB  VAL A 181       9.576  16.604   0.798  0.00  0.00      A     
ATOM   2775  CG1 VAL A 181      11.059  15.448  -0.210  0.00  0.00      A     
ATOM   2776 HG11 VAL A 181      11.290  15.108  -1.218  0.00  0.00      A     
ATOM   2777 HG12 VAL A 181      11.010  14.593   0.462  0.00  0.00      A     
ATOM   2778 HG13 VAL A 181      11.850  16.117   0.126  0.00  0.00      A     
ATOM   2779  CG2 VAL A 181       9.848  17.350  -1.182  0.00  0.00      A     
ATOM   2780 HG21 VAL A 181      10.156  16.982  -2.154  0.00  0.00      A     
ATOM   2781 HG22 VAL A 181      10.603  18.045  -0.814  0.00  0.00      A     
ATOM   2782 HG23 VAL A 181       8.900  17.869  -1.273  0.00  0.00      A     
ATOM   2783  C   VAL A 181       7.224  15.914  -0.198  0.00  0.00      A     
ATOM   2784  O   VAL A 181       6.748  15.806   0.925  0.00  0.00      A     
ATOM   2785  N   GLN A 182       6.566  16.530  -1.189  0.00  0.00      A     
ATOM   2786  HN  GLN A 182       7.027  16.619  -2.087  0.00  0.00      A     
ATOM   2787  CA  GLN A 182       5.217  17.111  -1.048  0.00  0.00      A     
ATOM   2788  HA  GLN A 182       5.218  17.783  -0.189  0.00  0.00      A     
ATOM   2789  CB  GLN A 182       4.893  17.945  -2.293  0.00  0.00      A     
ATOM   2790  HB1 GLN A 182       4.864  17.297  -3.171  0.00  0.00      A     
ATOM   2791  HB2 GLN A 182       5.691  18.671  -2.415  0.00  0.00      A     
ATOM   2792  CG  GLN A 182       3.579  18.734  -2.202  0.00  0.00      A     
ATOM   2793  HG1 GLN A 182       3.568  19.289  -1.266  0.00  0.00      A     
ATOM   2794  HG2 GLN A 182       2.732  18.051  -2.194  0.00  0.00      A     
ATOM   2795  CD  GLN A 182       3.418  19.712  -3.367  0.00  0.00      A     
ATOM   2796  OE1 GLN A 182       3.864  19.493  -4.483  0.00  0.00      A     
ATOM   2797  NE2 GLN A 182       2.824  20.859  -3.160  0.00  0.00      A     
ATOM   2798 HE21 GLN A 182       2.718  21.487  -3.944  0.00  0.00      A     
ATOM   2799 HE22 GLN A 182       2.521  21.113  -2.228  0.00  0.00      A     
ATOM   2800  C   GLN A 182       4.132  16.054  -0.788  0.00  0.00      A     
ATOM   2801  O   GLN A 182       3.316  16.233   0.109  0.00  0.00      A     
ATOM   2802  N   GLY A 183       4.165  14.914  -1.490  0.00  0.00      A     
ATOM   2803  HN  GLY A 183       4.829  14.825  -2.251  0.00  0.00      A     
ATOM   2804  CA  GLY A 183       3.301  13.767  -1.174  0.00  0.00      A     
ATOM   2805  HA1 GLY A 183       3.433  12.999  -1.935  0.00  0.00      A     
ATOM   2806  HA2 GLY A 183       2.258  14.084  -1.171  0.00  0.00      A     
ATOM   2807  C   GLY A 183       3.600  13.141   0.192  0.00  0.00      A     
ATOM   2808  O   GLY A 183       2.688  12.905   0.977  0.00  0.00      A     
ATOM   2809  N   ILE A 184       4.879  12.930   0.518  0.00  0.00      A     
ATOM   2810  HN  ILE A 184       5.580  13.137  -0.186  0.00  0.00      A     
ATOM   2811  CA  ILE A 184       5.332  12.380   1.811  0.00  0.00      A     
ATOM   2812  HA  ILE A 184       4.811  11.439   1.978  0.00  0.00      A     
ATOM   2813  CB  ILE A 184       6.845  12.066   1.751  0.00  0.00      A     
ATOM   2814  HB  ILE A 184       7.346  12.902   1.264  0.00  0.00      A     
ATOM   2815  CG2 ILE A 184       7.489  11.900   3.140  0.00  0.00      A     
ATOM   2816 HG21 ILE A 184       7.038  11.066   3.676  0.00  0.00      A     
ATOM   2817 HG22 ILE A 184       7.380  12.814   3.721  0.00  0.00      A     
ATOM   2818 HG23 ILE A 184       8.559  11.744   3.033  0.00  0.00      A     
ATOM   2819  CG1 ILE A 184       7.052  10.785   0.906  0.00  0.00      A     
ATOM   2820 HG11 ILE A 184       6.478  10.857  -0.018  0.00  0.00      A     
ATOM   2821 HG12 ILE A 184       6.673   9.923   1.457  0.00  0.00      A     
ATOM   2822  CD  ILE A 184       8.512  10.523   0.520  0.00  0.00      A     
ATOM   2823  HD1 ILE A 184       9.098  10.303   1.406  0.00  0.00      A     
ATOM   2824  HD2 ILE A 184       8.930  11.390   0.008  0.00  0.00      A     
ATOM   2825  HD3 ILE A 184       8.564   9.658  -0.138  0.00  0.00      A     
ATOM   2826  C   ILE A 184       4.975  13.267   3.013  0.00  0.00      A     
ATOM   2827  O   ILE A 184       4.519  12.738   4.023  0.00  0.00      A     
ATOM   2828  N   ILE A 185       5.162  14.589   2.955  0.00  0.00      A     
ATOM   2829  HN  ILE A 185       5.569  14.992   2.115  0.00  0.00      A     
ATOM   2830  CA  ILE A 185       4.894  15.472   4.110  0.00  0.00      A     
ATOM   2831  HA  ILE A 185       5.365  15.006   4.973  0.00  0.00      A     
ATOM   2832  CB  ILE A 185       5.552  16.857   3.927  0.00  0.00      A     
ATOM   2833  HB  ILE A 185       6.581  16.695   3.602  0.00  0.00      A     
ATOM   2834  CG2 ILE A 185       4.861  17.702   2.850  0.00  0.00      A     
ATOM   2835 HG21 ILE A 185       5.498  18.546   2.598  0.00  0.00      A     
ATOM   2836 HG22 ILE A 185       3.896  18.074   3.197  0.00  0.00      A     
ATOM   2837 HG23 ILE A 185       4.716  17.112   1.953  0.00  0.00      A     
ATOM   2838  CG1 ILE A 185       5.600  17.677   5.232  0.00  0.00      A     
ATOM   2839 HG11 ILE A 185       4.606  17.760   5.665  0.00  0.00      A     
ATOM   2840 HG12 ILE A 185       5.939  18.684   4.997  0.00  0.00      A     
ATOM   2841  CD  ILE A 185       6.543  17.096   6.287  0.00  0.00      A     
ATOM   2842  HD1 ILE A 185       7.527  16.942   5.848  0.00  0.00      A     
ATOM   2843  HD2 ILE A 185       6.158  16.153   6.670  0.00  0.00      A     
ATOM   2844  HD3 ILE A 185       6.632  17.802   7.111  0.00  0.00      A     
ATOM   2845  C   ILE A 185       3.403  15.581   4.462  0.00  0.00      A     
ATOM   2846  O   ILE A 185       3.059  15.562   5.645  0.00  0.00      A     
ATOM   2847  N   ILE A 186       2.495  15.622   3.479  0.00  0.00      A     
ATOM   2848  HN  ILE A 186       2.817  15.683   2.520  0.00  0.00      A     
ATOM   2849  CA  ILE A 186       1.041  15.549   3.744  0.00  0.00      A     
ATOM   2850  HA  ILE A 186       0.840  16.147   4.631  0.00  0.00      A     
ATOM   2851  CB  ILE A 186       0.223  16.212   2.620  0.00  0.00      A     
ATOM   2852  HB  ILE A 186       0.626  17.218   2.486  0.00  0.00      A     
ATOM   2853  CG2 ILE A 186       0.336  15.488   1.275  0.00  0.00      A     
ATOM   2854 HG21 ILE A 186      -0.351  14.653   1.253  0.00  0.00      A     
ATOM   2855 HG22 ILE A 186       1.344  15.124   1.110  0.00  0.00      A     
ATOM   2856 HG23 ILE A 186       0.083  16.175   0.470  0.00  0.00      A     
ATOM   2857  CG1 ILE A 186      -1.250  16.349   3.058  0.00  0.00      A     
ATOM   2858 HG11 ILE A 186      -1.286  16.866   4.018  0.00  0.00      A     
ATOM   2859 HG12 ILE A 186      -1.693  15.360   3.187  0.00  0.00      A     
ATOM   2860  CD  ILE A 186      -2.112  17.130   2.066  0.00  0.00      A     
ATOM   2861  HD1 ILE A 186      -1.675  18.112   1.885  0.00  0.00      A     
ATOM   2862  HD2 ILE A 186      -3.108  17.249   2.492  0.00  0.00      A     
ATOM   2863  HD3 ILE A 186      -2.198  16.587   1.125  0.00  0.00      A     
ATOM   2864  C   ILE A 186       0.573  14.132   4.113  0.00  0.00      A     
ATOM   2865  O   ILE A 186      -0.195  13.981   5.061  0.00  0.00      A     
ATOM   2866  N   TYR A 187       1.156  13.088   3.513  0.00  0.00      A     
ATOM   2867  HN  TYR A 187       1.723  13.264   2.691  0.00  0.00      A     
ATOM   2868  CA  TYR A 187       0.967  11.689   3.934  0.00  0.00      A     
ATOM   2869  HA  TYR A 187      -0.086  11.430   3.837  0.00  0.00      A     
ATOM   2870  CB  TYR A 187       1.777  10.791   2.983  0.00  0.00      A     
ATOM   2871  HB1 TYR A 187       2.788  11.186   2.941  0.00  0.00      A     
ATOM   2872  HB2 TYR A 187       1.348  10.884   1.985  0.00  0.00      A     
ATOM   2873  CG  TYR A 187       1.896   9.307   3.282  0.00  0.00      A     
ATOM   2874  CD1 TYR A 187       0.857   8.599   3.917  0.00  0.00      A     
ATOM   2875  HD1 TYR A 187      -0.043   9.111   4.226  0.00  0.00      A     
ATOM   2876  CE1 TYR A 187       0.977   7.211   4.125  0.00  0.00      A     
ATOM   2877  HE1 TYR A 187       0.179   6.651   4.588  0.00  0.00      A     
ATOM   2878  CZ  TYR A 187       2.129   6.528   3.688  0.00  0.00      A     
ATOM   2879  OH  TYR A 187       2.236   5.196   3.902  0.00  0.00      A     
ATOM   2880  HH  TYR A 187       3.032   4.805   3.538  0.00  0.00      A     
ATOM   2881  CE2 TYR A 187       3.164   7.229   3.038  0.00  0.00      A     
ATOM   2882  HE2 TYR A 187       4.023   6.693   2.666  0.00  0.00      A     
ATOM   2883  CD2 TYR A 187       3.043   8.617   2.834  0.00  0.00      A     
ATOM   2884  HD2 TYR A 187       3.812   9.153   2.293  0.00  0.00      A     
ATOM   2885  C   TYR A 187       1.325  11.476   5.411  0.00  0.00      A     
ATOM   2886  O   TYR A 187       0.520  10.944   6.169  0.00  0.00      A     
ATOM   2887  N   ARG A 188       2.486  11.964   5.865  0.00  0.00      A     
ATOM   2888  HN  ARG A 188       3.097  12.401   5.178  0.00  0.00      A     
ATOM   2889  CA  ARG A 188       2.904  11.943   7.283  0.00  0.00      A     
ATOM   2890  HA  ARG A 188       2.788  10.933   7.676  0.00  0.00      A     
ATOM   2891  CB  ARG A 188       4.378  12.355   7.393  0.00  0.00      A     
ATOM   2892  HB1 ARG A 188       4.649  12.466   8.444  0.00  0.00      A     
ATOM   2893  HB2 ARG A 188       4.505  13.326   6.909  0.00  0.00      A     
ATOM   2894  CG  ARG A 188       5.343  11.356   6.737  0.00  0.00      A     
ATOM   2895  HG1 ARG A 188       6.294  11.862   6.609  0.00  0.00      A     
ATOM   2896  HG2 ARG A 188       4.987  11.070   5.750  0.00  0.00      A     
ATOM   2897  CD  ARG A 188       5.588  10.077   7.542  0.00  0.00      A     
ATOM   2898  HD1 ARG A 188       4.679   9.473   7.567  0.00  0.00      A     
ATOM   2899  HD2 ARG A 188       5.840  10.352   8.569  0.00  0.00      A     
ATOM   2900  NE  ARG A 188       6.718   9.325   6.955  0.00  0.00      A     
ATOM   2901  HE  ARG A 188       7.645   9.614   7.241  0.00  0.00      A     
ATOM   2902  CZ  ARG A 188       6.688   8.467   5.966  0.00  0.00      A     
ATOM   2903  NH1 ARG A 188       5.601   8.102   5.381  0.00  0.00      A     
ATOM   2904 HH11 ARG A 188       5.637   7.460   4.618  0.00  0.00      A     
ATOM   2905 HH12 ARG A 188       4.735   8.501   5.687  0.00  0.00      A     
ATOM   2906  NH2 ARG A 188       7.769   7.946   5.509  0.00  0.00      A     
ATOM   2907 HH21 ARG A 188       7.723   7.293   4.756  0.00  0.00      A     
ATOM   2908 HH22 ARG A 188       8.663   8.183   5.932  0.00  0.00      A     
ATOM   2909  C   ARG A 188       2.025  12.809   8.195  0.00  0.00      A     
ATOM   2910  O   ARG A 188       1.697  12.356   9.287  0.00  0.00      A     
ATOM   2911  N   ALA A 189       1.607  13.998   7.758  0.00  0.00      A     
ATOM   2912  HN  ALA A 189       1.938  14.324   6.859  0.00  0.00      A     
ATOM   2913  CA  ALA A 189       0.692  14.860   8.519  0.00  0.00      A     
ATOM   2914  HA  ALA A 189       1.126  15.050   9.502  0.00  0.00      A     
ATOM   2915  CB  ALA A 189       0.566  16.204   7.793  0.00  0.00      A     
ATOM   2916  HB1 ALA A 189      -0.051  16.883   8.382  0.00  0.00      A     
ATOM   2917  HB2 ALA A 189       0.100  16.069   6.817  0.00  0.00      A     
ATOM   2918  HB3 ALA A 189       1.551  16.649   7.666  0.00  0.00      A     
ATOM   2919  C   ALA A 189      -0.685  14.207   8.761  0.00  0.00      A     
ATOM   2920  O   ALA A 189      -1.101  14.067   9.910  0.00  0.00      A     
ATOM   2921  N   ALA A 190      -1.346  13.719   7.706  0.00  0.00      A     
ATOM   2922  HN  ALA A 190      -0.958  13.877   6.780  0.00  0.00      A     
ATOM   2923  CA  ALA A 190      -2.614  12.989   7.796  0.00  0.00      A     
ATOM   2924  HA  ALA A 190      -3.338  13.612   8.325  0.00  0.00      A     
ATOM   2925  CB  ALA A 190      -3.123  12.777   6.364  0.00  0.00      A     
ATOM   2926  HB1 ALA A 190      -2.411  12.178   5.794  0.00  0.00      A     
ATOM   2927  HB2 ALA A 190      -3.244  13.743   5.870  0.00  0.00      A     
ATOM   2928  HB3 ALA A 190      -4.090  12.273   6.389  0.00  0.00      A     
ATOM   2929  C   ALA A 190      -2.507  11.661   8.584  0.00  0.00      A     
ATOM   2930  O   ALA A 190      -3.392  11.333   9.371  0.00  0.00      A     
ATOM   2931  N   TYR A 191      -1.396  10.926   8.434  0.00  0.00      A     
ATOM   2932  HN  TYR A 191      -0.731  11.215   7.725  0.00  0.00      A     
ATOM   2933  CA  TYR A 191      -1.085   9.721   9.222  0.00  0.00      A     
ATOM   2934  HA  TYR A 191      -1.892   8.998   9.097  0.00  0.00      A     
ATOM   2935  CB  TYR A 191       0.212   9.106   8.662  0.00  0.00      A     
ATOM   2936  HB1 TYR A 191       1.037   9.795   8.835  0.00  0.00      A     
ATOM   2937  HB2 TYR A 191       0.078   9.031   7.586  0.00  0.00      A     
ATOM   2938  CG  TYR A 191       0.653   7.725   9.125  0.00  0.00      A     
ATOM   2939  CD1 TYR A 191       0.864   6.724   8.153  0.00  0.00      A     
ATOM   2940  HD1 TYR A 191       0.634   6.918   7.114  0.00  0.00      A     
ATOM   2941  CE1 TYR A 191       1.409   5.479   8.519  0.00  0.00      A     
ATOM   2942  HE1 TYR A 191       1.583   4.710   7.784  0.00  0.00      A     
ATOM   2943  CZ  TYR A 191       1.733   5.216   9.861  0.00  0.00      A     
ATOM   2944  OH  TYR A 191       2.300   4.028  10.196  0.00  0.00      A     
ATOM   2945  HH  TYR A 191       2.464   3.998  11.160  0.00  0.00      A     
ATOM   2946  CE2 TYR A 191       1.506   6.206  10.842  0.00  0.00      A     
ATOM   2947  HE2 TYR A 191       1.754   6.000  11.873  0.00  0.00      A     
ATOM   2948  CD2 TYR A 191       0.979   7.462  10.472  0.00  0.00      A     
ATOM   2949  HD2 TYR A 191       0.849   8.224  11.225  0.00  0.00      A     
ATOM   2950  C   TYR A 191      -0.995  10.047  10.721  0.00  0.00      A     
ATOM   2951  O   TYR A 191      -1.784   9.531  11.509  0.00  0.00      A     
ATOM   2952  N   PHE A 192      -0.082  10.939  11.130  0.00  0.00      A     
ATOM   2953  HN  PHE A 192       0.514  11.377  10.434  0.00  0.00      A     
ATOM   2954  CA  PHE A 192       0.078  11.347  12.536  0.00  0.00      A     
ATOM   2955  HA  PHE A 192       0.247  10.462  13.142  0.00  0.00      A     
ATOM   2956  CB  PHE A 192       1.300  12.269  12.687  0.00  0.00      A     
ATOM   2957  HB1 PHE A 192       1.355  12.593  13.727  0.00  0.00      A     
ATOM   2958  HB2 PHE A 192       1.128  13.159  12.079  0.00  0.00      A     
ATOM   2959  CG  PHE A 192       2.659  11.686  12.324  0.00  0.00      A     
ATOM   2960  CD1 PHE A 192       2.983  10.339  12.594  0.00  0.00      A     
ATOM   2961  HD1 PHE A 192       2.260   9.682  13.053  0.00  0.00      A     
ATOM   2962  CE1 PHE A 192       4.256   9.835  12.270  0.00  0.00      A     
ATOM   2963  HE1 PHE A 192       4.492   8.800  12.473  0.00  0.00      A     
ATOM   2964  CZ  PHE A 192       5.219  10.677  11.686  0.00  0.00      A     
ATOM   2965  HZ  PHE A 192       6.200  10.292  11.449  0.00  0.00      A     
ATOM   2966  CE2 PHE A 192       4.906  12.022  11.427  0.00  0.00      A     
ATOM   2967  HE2 PHE A 192       5.644  12.673  10.987  0.00  0.00      A     
ATOM   2968  CD2 PHE A 192       3.633  12.524  11.749  0.00  0.00      A     
ATOM   2969  HD2 PHE A 192       3.394  13.560  11.549  0.00  0.00      A     
ATOM   2970  C   PHE A 192      -1.173  12.015  13.132  0.00  0.00      A     
ATOM   2971  O   PHE A 192      -1.504  11.737  14.284  0.00  0.00      A     
ATOM   2972  N   GLY A 193      -1.885  12.829  12.341  0.00  0.00      A     
ATOM   2973  HN  GLY A 193      -1.523  12.999  11.407  0.00  0.00      A     
ATOM   2974  CA  GLY A 193      -3.084  13.597  12.722  0.00  0.00      A     
ATOM   2975  HA1 GLY A 193      -3.455  14.116  11.839  0.00  0.00      A     
ATOM   2976  HA2 GLY A 193      -2.808  14.348  13.463  0.00  0.00      A     
ATOM   2977  C   GLY A 193      -4.250  12.787  13.298  0.00  0.00      A     
ATOM   2978  O   GLY A 193      -5.066  13.341  14.029  0.00  0.00      A     
ATOM   2979  N   ILE A 194      -4.291  11.475  13.039  0.00  0.00      A     
ATOM   2980  HN  ILE A 194      -3.627  11.124  12.364  0.00  0.00      A     
ATOM   2981  CA  ILE A 194      -5.186  10.532  13.739  0.00  0.00      A     
ATOM   2982  HA  ILE A 194      -5.630  11.056  14.587  0.00  0.00      A     
ATOM   2983  CB  ILE A 194      -6.371  10.081  12.853  0.00  0.00      A     
ATOM   2984  HB  ILE A 194      -6.966   9.376  13.437  0.00  0.00      A     
ATOM   2985  CG2 ILE A 194      -7.277  11.284  12.539  0.00  0.00      A     
ATOM   2986 HG21 ILE A 194      -7.502  11.830  13.456  0.00  0.00      A     
ATOM   2987 HG22 ILE A 194      -8.218  10.950  12.104  0.00  0.00      A     
ATOM   2988 HG23 ILE A 194      -6.779  11.961  11.843  0.00  0.00      A     
ATOM   2989  CG1 ILE A 194      -5.906   9.357  11.571  0.00  0.00      A     
ATOM   2990 HG11 ILE A 194      -5.323   8.488  11.868  0.00  0.00      A     
ATOM   2991 HG12 ILE A 194      -5.265  10.016  10.984  0.00  0.00      A     
ATOM   2992  CD  ILE A 194      -7.048   8.870  10.669  0.00  0.00      A     
ATOM   2993  HD1 ILE A 194      -7.584   9.718  10.243  0.00  0.00      A     
ATOM   2994  HD2 ILE A 194      -7.739   8.251  11.243  0.00  0.00      A     
ATOM   2995  HD3 ILE A 194      -6.638   8.280   9.849  0.00  0.00      A     
ATOM   2996  C   ILE A 194      -4.460   9.342  14.384  0.00  0.00      A     
ATOM   2997  O   ILE A 194      -4.894   8.894  15.444  0.00  0.00      A     
ATOM   2998  N   TYR A 195      -3.321   8.868  13.855  0.00  0.00      A     
ATOM   2999  HN  TYR A 195      -2.981   9.269  12.987  0.00  0.00      A     
ATOM   3000  CA  TYR A 195      -2.513   7.798  14.479  0.00  0.00      A     
ATOM   3001  HA  TYR A 195      -3.076   6.866  14.445  0.00  0.00      A     
ATOM   3002  CB  TYR A 195      -1.197   7.590  13.711  0.00  0.00      A     
ATOM   3003  HB1 TYR A 195      -0.701   8.551  13.602  0.00  0.00      A     
ATOM   3004  HB2 TYR A 195      -1.420   7.206  12.716  0.00  0.00      A     
ATOM   3005  CG  TYR A 195      -0.232   6.643  14.397  0.00  0.00      A     
ATOM   3006  CD1 TYR A 195      -0.455   5.258  14.319  0.00  0.00      A     
ATOM   3007  HD1 TYR A 195      -1.284   4.876  13.740  0.00  0.00      A     
ATOM   3008  CE1 TYR A 195       0.394   4.373  15.007  0.00  0.00      A     
ATOM   3009  HE1 TYR A 195       0.225   3.312  14.956  0.00  0.00      A     
ATOM   3010  CZ  TYR A 195       1.473   4.864  15.767  0.00  0.00      A     
ATOM   3011  OH  TYR A 195       2.287   3.984  16.404  0.00  0.00      A     
ATOM   3012  HH  TYR A 195       2.989   4.417  16.919  0.00  0.00      A     
ATOM   3013  CE2 TYR A 195       1.698   6.253  15.851  0.00  0.00      A     
ATOM   3014  HE2 TYR A 195       2.518   6.625  16.447  0.00  0.00      A     
ATOM   3015  CD2 TYR A 195       0.843   7.142  15.165  0.00  0.00      A     
ATOM   3016  HD2 TYR A 195       1.000   8.209  15.246  0.00  0.00      A     
ATOM   3017  C   TYR A 195      -2.182   8.060  15.956  0.00  0.00      A     
ATOM   3018  O   TYR A 195      -2.335   7.163  16.786  0.00  0.00      A     
ATOM   3019  N   ASP A 196      -1.778   9.290  16.295  0.00  0.00      A     
ATOM   3020  HN  ASP A 196      -1.748   9.999  15.567  0.00  0.00      A     
ATOM   3021  CA  ASP A 196      -1.302   9.674  17.634  0.00  0.00      A     
ATOM   3022  HA  ASP A 196      -0.522   8.959  17.892  0.00  0.00      A     
ATOM   3023  CB  ASP A 196      -0.657  11.071  17.539  0.00  0.00      A     
ATOM   3024  HB1 ASP A 196      -1.427  11.833  17.667  0.00  0.00      A     
ATOM   3025  HB2 ASP A 196      -0.227  11.193  16.544  0.00  0.00      A     
ATOM   3026  CG  ASP A 196       0.485  11.310  18.531  0.00  0.00      A     
ATOM   3027  OD1 ASP A 196       0.961  12.463  18.631  0.00  0.00      A     
ATOM   3028  OD2 ASP A 196       0.993  10.355  19.164  0.00  0.00      A     
ATOM   3029  C   ASP A 196      -2.366   9.569  18.759  0.00  0.00      A     
ATOM   3030  O   ASP A 196      -2.062   9.777  19.931  0.00  0.00      A     
ATOM   3031  N   THR A 197      -3.605   9.181  18.433  0.00  0.00      A     
ATOM   3032  HN  THR A 197      -3.788   9.075  17.443  0.00  0.00      A     
ATOM   3033  CA  THR A 197      -4.637   8.737  19.403  0.00  0.00      A     
ATOM   3034  HA  THR A 197      -4.141   8.408  20.316  0.00  0.00      A     
ATOM   3035  CB  THR A 197      -5.547   9.906  19.804  0.00  0.00      A     
ATOM   3036  HB  THR A 197      -5.933  10.395  18.908  0.00  0.00      A     
ATOM   3037  CG2 THR A 197      -6.711   9.533  20.718  0.00  0.00      A     
ATOM   3038 HG21 THR A 197      -6.342   8.988  21.587  0.00  0.00      A     
ATOM   3039 HG22 THR A 197      -7.436   8.923  20.180  0.00  0.00      A     
ATOM   3040 HG23 THR A 197      -7.209  10.443  21.054  0.00  0.00      A     
ATOM   3041  OG1 THR A 197      -4.771  10.816  20.543  0.00  0.00      A     
ATOM   3042  HG1 THR A 197      -3.839  10.637  20.349  0.00  0.00      A     
ATOM   3043  C   THR A 197      -5.453   7.525  18.933  0.00  0.00      A     
ATOM   3044  O   THR A 197      -5.828   6.701  19.764  0.00  0.00      A     
ATOM   3045  N   ALA A 198      -5.627   7.286  17.628  0.00  0.00      A     
ATOM   3046  HN  ALA A 198      -5.337   7.984  16.953  0.00  0.00      A     
ATOM   3047  CA  ALA A 198      -6.187   6.030  17.096  0.00  0.00      A     
ATOM   3048  HA  ALA A 198      -7.196   5.917  17.491  0.00  0.00      A     
ATOM   3049  CB  ALA A 198      -6.296   6.134  15.570  0.00  0.00      A     
ATOM   3050  HB1 ALA A 198      -5.305   6.228  15.125  0.00  0.00      A     
ATOM   3051  HB2 ALA A 198      -6.900   7.002  15.300  0.00  0.00      A     
ATOM   3052  HB3 ALA A 198      -6.780   5.238  15.176  0.00  0.00      A     
ATOM   3053  C   ALA A 198      -5.403   4.766  17.524  0.00  0.00      A     
ATOM   3054  O   ALA A 198      -5.997   3.720  17.773  0.00  0.00      A     
ATOM   3055  N   LYS A 199      -4.084   4.883  17.751  0.00  0.00      A     
ATOM   3056  HN  LYS A 199      -3.640   5.756  17.474  0.00  0.00      A     
ATOM   3057  CA  LYS A 199      -3.247   3.867  18.434  0.00  0.00      A     
ATOM   3058  HA  LYS A 199      -3.254   2.963  17.826  0.00  0.00      A     
ATOM   3059  CB  LYS A 199      -1.800   4.387  18.507  0.00  0.00      A     
ATOM   3060  HB1 LYS A 199      -1.487   4.723  17.517  0.00  0.00      A     
ATOM   3061  HB2 LYS A 199      -1.143   3.572  18.814  0.00  0.00      A     
ATOM   3062  CG  LYS A 199      -1.657   5.533  19.521  0.00  0.00      A     
ATOM   3063  HG1 LYS A 199      -1.769   5.129  20.528  0.00  0.00      A     
ATOM   3064  HG2 LYS A 199      -2.437   6.279  19.359  0.00  0.00      A     
ATOM   3065  CD  LYS A 199      -0.299   6.224  19.421  0.00  0.00      A     
ATOM   3066  HD1 LYS A 199      -0.224   6.763  18.476  0.00  0.00      A     
ATOM   3067  HD2 LYS A 199       0.499   5.483  19.483  0.00  0.00      A     
ATOM   3068  CE  LYS A 199      -0.199   7.185  20.604  0.00  0.00      A     
ATOM   3069  HE1 LYS A 199      -0.179   6.585  21.517  0.00  0.00      A     
ATOM   3070  HE2 LYS A 199      -1.086   7.825  20.645  0.00  0.00      A     
ATOM   3071  NZ  LYS A 199       1.019   8.012  20.534  0.00  0.00      A     
ATOM   3072  HZ1 LYS A 199       1.798   7.486  20.146  0.00  0.00      A     
ATOM   3073  HZ2 LYS A 199       1.289   8.299  21.472  0.00  0.00      A     
ATOM   3074  HZ3 LYS A 199       0.880   8.843  19.959  0.00  0.00      A     
ATOM   3075  C   LYS A 199      -3.737   3.432  19.831  0.00  0.00      A     
ATOM   3076  O   LYS A 199      -3.346   2.368  20.302  0.00  0.00      A     
ATOM   3077  N   GLY A 200      -4.578   4.246  20.476  0.00  0.00      A     
ATOM   3078  HN  GLY A 200      -4.823   5.097  19.988  0.00  0.00      A     
ATOM   3079  CA  GLY A 200      -5.068   4.111  21.858  0.00  0.00      A     
ATOM   3080  HA1 GLY A 200      -4.621   4.904  22.458  0.00  0.00      A     
ATOM   3081  HA2 GLY A 200      -4.742   3.160  22.277  0.00  0.00      A     
ATOM   3082  C   GLY A 200      -6.595   4.210  22.037  0.00  0.00      A     
ATOM   3083  O   GLY A 200      -7.084   3.945  23.134  0.00  0.00      A     
ATOM   3084  N   MET A 201      -7.369   4.509  20.984  0.00  0.00      A     
ATOM   3085  HN  MET A 201      -6.904   4.805  20.137  0.00  0.00      A     
ATOM   3086  CA  MET A 201      -8.854   4.541  21.001  0.00  0.00      A     
ATOM   3087  HA  MET A 201      -9.165   5.221  21.793  0.00  0.00      A     
ATOM   3088  CB  MET A 201      -9.383   5.133  19.681  0.00  0.00      A     
ATOM   3089  HB1 MET A 201      -8.800   6.020  19.427  0.00  0.00      A     
ATOM   3090  HB2 MET A 201     -10.416   5.445  19.833  0.00  0.00      A     
ATOM   3091  CG  MET A 201      -9.344   4.146  18.503  0.00  0.00      A     
ATOM   3092  HG1 MET A 201     -10.040   3.329  18.695  0.00  0.00      A     
ATOM   3093  HG2 MET A 201      -8.346   3.720  18.438  0.00  0.00      A     
ATOM   3094  SD  MET A 201      -9.754   4.862  16.889  0.00  0.00      A     
ATOM   3095  CE  MET A 201     -11.539   5.119  17.087  0.00  0.00      A     
ATOM   3096  HE1 MET A 201     -11.954   5.512  16.159  0.00  0.00      A     
ATOM   3097  HE2 MET A 201     -11.727   5.831  17.890  0.00  0.00      A     
ATOM   3098  HE3 MET A 201     -12.024   4.171  17.321  0.00  0.00      A     
ATOM   3099  C   MET A 201      -9.548   3.189  21.289  0.00  0.00      A     
ATOM   3100  O   MET A 201     -10.750   3.150  21.537  0.00  0.00      A     
ATOM   3101  N   LEU A 202      -8.792   2.087  21.227  0.00  0.00      A     
ATOM   3102  HN  LEU A 202      -7.825   2.235  21.001  0.00  0.00      A     
ATOM   3103  CA  LEU A 202      -9.287   0.704  21.222  0.00  0.00      A     
ATOM   3104  HA  LEU A 202     -10.333   0.724  21.535  0.00  0.00      A     
ATOM   3105  CB  LEU A 202      -9.217   0.185  19.768  0.00  0.00      A     
ATOM   3106  HB1 LEU A 202      -8.318  -0.421  19.662  0.00  0.00      A     
ATOM   3107  HB2 LEU A 202      -9.134   1.019  19.069  0.00  0.00      A     
ATOM   3108  CG  LEU A 202     -10.433  -0.657  19.354  0.00  0.00      A     
ATOM   3109  HG  LEU A 202     -10.660  -1.373  20.143  0.00  0.00      A     
ATOM   3110  CD1 LEU A 202     -11.646   0.232  19.087  0.00  0.00      A     
ATOM   3111 HD11 LEU A 202     -12.489  -0.380  18.769  0.00  0.00      A     
ATOM   3112 HD12 LEU A 202     -11.420   0.951  18.299  0.00  0.00      A     
ATOM   3113 HD13 LEU A 202     -11.929   0.773  19.989  0.00  0.00      A     
ATOM   3114  CD2 LEU A 202     -10.143  -1.420  18.066  0.00  0.00      A     
ATOM   3115 HD21 LEU A 202     -11.008  -2.026  17.798  0.00  0.00      A     
ATOM   3116 HD22 LEU A 202      -9.291  -2.082  18.211  0.00  0.00      A     
ATOM   3117 HD23 LEU A 202      -9.935  -0.724  17.254  0.00  0.00      A     
ATOM   3118  C   LEU A 202      -8.587  -0.285  22.191  0.00  0.00      A     
ATOM   3119  O   LEU A 202      -9.315  -1.081  22.789  0.00  0.00      A     
ATOM   3120  N   PRO A 203      -7.242  -0.278  22.385  0.00  0.00      A     
ATOM   3121  CD  PRO A 203      -6.222   0.505  21.691  0.00  0.00      A     
ATOM   3122  HD1 PRO A 203      -6.442   1.566  21.688  0.00  0.00      A     
ATOM   3123  HD2 PRO A 203      -6.105   0.136  20.670  0.00  0.00      A     
ATOM   3124  CG  PRO A 203      -4.926   0.287  22.469  0.00  0.00      A     
ATOM   3125  HG1 PRO A 203      -4.043   0.395  21.847  0.00  0.00      A     
ATOM   3126  HG2 PRO A 203      -4.876   0.977  23.312  0.00  0.00      A     
ATOM   3127  CB  PRO A 203      -5.086  -1.138  22.972  0.00  0.00      A     
ATOM   3128  HB1 PRO A 203      -4.853  -1.827  22.163  0.00  0.00      A     
ATOM   3129  HB2 PRO A 203      -4.454  -1.337  23.837  0.00  0.00      A     
ATOM   3130  CA  PRO A 203      -6.577  -1.215  23.301  0.00  0.00      A     
ATOM   3131  HA  PRO A 203      -6.926  -2.225  23.105  0.00  0.00      A     
ATOM   3132  C   PRO A 203      -6.828  -0.863  24.774  0.00  0.00      A     
ATOM   3133  O   PRO A 203      -6.597   0.273  25.198  0.00  0.00      A     
ATOM   3134  N   ASP A 204      -7.266  -1.828  25.579  0.00  0.00      A     
ATOM   3135  HN  ASP A 204      -7.426  -2.747  25.177  0.00  0.00      A     
ATOM   3136  CA  ASP A 204      -7.740  -1.584  26.948  0.00  0.00      A     
ATOM   3137  HA  ASP A 204      -7.228  -0.702  27.327  0.00  0.00      A     
ATOM   3138  CB  ASP A 204      -9.240  -1.256  26.841  0.00  0.00      A     
ATOM   3139  HB1 ASP A 204      -9.803  -2.177  26.689  0.00  0.00      A     
ATOM   3140  HB2 ASP A 204      -9.414  -0.613  25.977  0.00  0.00      A     
ATOM   3141  CG  ASP A 204      -9.768  -0.521  28.064  0.00  0.00      A     
ATOM   3142  OD1 ASP A 204     -10.633  -1.079  28.777  0.00  0.00      A     
ATOM   3143  OD2 ASP A 204      -9.334   0.619  28.328  0.00  0.00      A     
ATOM   3144  C   ASP A 204      -7.460  -2.771  27.913  0.00  0.00      A     
ATOM   3145  O   ASP A 204      -7.579  -3.930  27.496  0.00  0.00      A     
ATOM   3146  N   PRO A 205      -7.103  -2.512  29.195  0.00  0.00      A     
ATOM   3147  CD  PRO A 205      -6.979  -1.192  29.808  0.00  0.00      A     
ATOM   3148  HD1 PRO A 205      -7.962  -0.744  29.919  0.00  0.00      A     
ATOM   3149  HD2 PRO A 205      -6.328  -0.543  29.224  0.00  0.00      A     
ATOM   3150  CG  PRO A 205      -6.382  -1.393  31.199  0.00  0.00      A     
ATOM   3151  HG1 PRO A 205      -5.299  -1.291  31.144  0.00  0.00      A     
ATOM   3152  HG2 PRO A 205      -6.802  -0.693  31.922  0.00  0.00      A     
ATOM   3153  CB  PRO A 205      -6.746  -2.833  31.533  0.00  0.00      A     
ATOM   3154  HB1 PRO A 205      -6.056  -3.271  32.253  0.00  0.00      A     
ATOM   3155  HB2 PRO A 205      -7.770  -2.882  31.903  0.00  0.00      A     
ATOM   3156  CA  PRO A 205      -6.632  -3.505  30.168  0.00  0.00      A     
ATOM   3157  HA  PRO A 205      -5.573  -3.654  29.981  0.00  0.00      A     
ATOM   3158  C   PRO A 205      -7.312  -4.876  30.150  0.00  0.00      A     
ATOM   3159  O   PRO A 205      -8.537  -4.980  30.239  0.00  0.00      A     
ATOM   3160  N   LYS A 206      -6.489  -5.929  30.095  0.00  0.00      A     
ATOM   3161  HN  LYS A 206      -5.501  -5.687  30.084  0.00  0.00      A     
ATOM   3162  CA  LYS A 206      -6.801  -7.376  30.012  0.00  0.00      A     
ATOM   3163  HA  LYS A 206      -5.858  -7.886  29.813  0.00  0.00      A     
ATOM   3164  CB  LYS A 206      -7.308  -7.912  31.365  0.00  0.00      A     
ATOM   3165  HB1 LYS A 206      -7.399  -8.997  31.299  0.00  0.00      A     
ATOM   3166  HB2 LYS A 206      -8.307  -7.517  31.545  0.00  0.00      A     
ATOM   3167  CG  LYS A 206      -6.425  -7.584  32.581  0.00  0.00      A     
ATOM   3168  HG1 LYS A 206      -6.944  -7.924  33.478  0.00  0.00      A     
ATOM   3169  HG2 LYS A 206      -6.289  -6.507  32.659  0.00  0.00      A     
ATOM   3170  CD  LYS A 206      -5.049  -8.257  32.528  0.00  0.00      A     
ATOM   3171  HD1 LYS A 206      -4.492  -7.905  31.659  0.00  0.00      A     
ATOM   3172  HD2 LYS A 206      -5.173  -9.335  32.461  0.00  0.00      A     
ATOM   3173  CE  LYS A 206      -4.271  -7.909  33.796  0.00  0.00      A     
ATOM   3174  HE1 LYS A 206      -4.910  -8.067  34.672  0.00  0.00      A     
ATOM   3175  HE2 LYS A 206      -4.013  -6.848  33.753  0.00  0.00      A     
ATOM   3176  NZ  LYS A 206      -3.043  -8.723  33.905  0.00  0.00      A     
ATOM   3177  HZ1 LYS A 206      -2.538  -8.736  33.020  0.00  0.00      A     
ATOM   3178  HZ2 LYS A 206      -3.248  -9.695  34.125  0.00  0.00      A     
ATOM   3179  HZ3 LYS A 206      -2.417  -8.352  34.613  0.00  0.00      A     
ATOM   3180  C   LYS A 206      -7.705  -7.850  28.863  0.00  0.00      A     
ATOM   3181  O   LYS A 206      -7.413  -8.915  28.324  0.00  0.00      A     
ATOM   3182  N   ASN A 207      -8.721  -7.112  28.414  0.00  0.00      A     
ATOM   3183  HN  ASN A 207      -8.947  -6.265  28.921  0.00  0.00      A     
ATOM   3184  CA  ASN A 207      -9.511  -7.481  27.227  0.00  0.00      A     
ATOM   3185  HA  ASN A 207      -9.884  -8.492  27.375  0.00  0.00      A     
ATOM   3186  CB  ASN A 207     -10.735  -6.549  27.125  0.00  0.00      A     
ATOM   3187  HB1 ASN A 207     -10.413  -5.538  26.895  0.00  0.00      A     
ATOM   3188  HB2 ASN A 207     -11.235  -6.526  28.091  0.00  0.00      A     
ATOM   3189  CG  ASN A 207     -11.755  -6.980  26.082  0.00  0.00      A     
ATOM   3190  OD1 ASN A 207     -11.448  -7.418  24.986  0.00  0.00      A     
ATOM   3191  ND2 ASN A 207     -13.022  -6.923  26.369  0.00  0.00      A     
ATOM   3192 HD21 ASN A 207     -13.683  -7.212  25.659  0.00  0.00      A     
ATOM   3193 HD22 ASN A 207     -13.328  -6.606  27.283  0.00  0.00      A     
ATOM   3194  C   ASN A 207      -8.647  -7.523  25.943  0.00  0.00      A     
ATOM   3195  O   ASN A 207      -8.721  -8.489  25.182  0.00  0.00      A     
ATOM   3196  N   THR A 208      -7.755  -6.543  25.771  0.00  0.00      A     
ATOM   3197  HN  THR A 208      -7.762  -5.783  26.447  0.00  0.00      A     
ATOM   3198  CA  THR A 208      -6.788  -6.418  24.651  0.00  0.00      A     
ATOM   3199  HA  THR A 208      -6.561  -7.397  24.242  0.00  0.00      A     
ATOM   3200  CB  THR A 208      -7.350  -5.553  23.510  0.00  0.00      A     
ATOM   3201  HB  THR A 208      -6.583  -5.412  22.749  0.00  0.00      A     
ATOM   3202  CG2 THR A 208      -8.553  -6.167  22.815  0.00  0.00      A     
ATOM   3203 HG21 THR A 208      -8.292  -7.166  22.474  0.00  0.00      A     
ATOM   3204 HG22 THR A 208      -8.810  -5.555  21.953  0.00  0.00      A     
ATOM   3205 HG23 THR A 208      -9.404  -6.225  23.491  0.00  0.00      A     
ATOM   3206  OG1 THR A 208      -7.726  -4.297  24.005  0.00  0.00      A     
ATOM   3207  HG1 THR A 208      -8.679  -4.346  24.233  0.00  0.00      A     
ATOM   3208  C   THR A 208      -5.461  -5.793  25.106  0.00  0.00      A     
ATOM   3209  O   THR A 208      -5.248  -5.575  26.299  0.00  0.00      A     
ATOM   3210  N   HIE A 209      -4.534  -5.523  24.183  0.00  0.00      A     
ATOM   3211  HN  HIE A 209      -4.691  -5.884  23.250  0.00  0.00      A     
ATOM   3212  CA  HIE A 209      -3.531  -4.443  24.290  0.00  0.00      A     
ATOM   3213  HA  HIE A 209      -4.004  -3.579  24.759  0.00  0.00      A     
ATOM   3214  NE2 HIE A 209      -0.399  -7.878  24.636  0.00  0.00      A     
ATOM   3215  HE2 HIE A 209      -0.001  -8.780  24.890  0.00  0.00      A     
ATOM   3216  CD2 HIE A 209      -1.180  -7.085  25.438  0.00  0.00      A     
ATOM   3217  HD2 HIE A 209      -1.477  -7.270  26.462  0.00  0.00      A     
ATOM   3218  ND1 HIE A 209      -0.879  -6.095  23.449  0.00  0.00      A     
ATOM   3219  CG  HIE A 209      -1.510  -5.998  24.693  0.00  0.00      A     
ATOM   3220  CE1 HIE A 209      -0.243  -7.277  23.454  0.00  0.00      A     
ATOM   3221  HE1 HIE A 209       0.351  -7.676  22.644  0.00  0.00      A     
ATOM   3222  CB  HIE A 209      -2.348  -4.854  25.189  0.00  0.00      A     
ATOM   3223  HB1 HIE A 209      -2.725  -5.122  26.173  0.00  0.00      A     
ATOM   3224  HB2 HIE A 209      -1.694  -3.995  25.338  0.00  0.00      A     
ATOM   3225  C   HIE A 209      -3.083  -3.962  22.896  0.00  0.00      A     
ATOM   3226  O   HIE A 209      -3.750  -4.228  21.896  0.00  0.00      A     
ATOM   3227  N   ILE A 210      -1.965  -3.233  22.819  0.00  0.00      A     
ATOM   3228  HN  ILE A 210      -1.479  -3.069  23.688  0.00  0.00      A     
ATOM   3229  CA  ILE A 210      -1.387  -2.627  21.599  0.00  0.00      A     
ATOM   3230  HA  ILE A 210      -2.066  -1.833  21.289  0.00  0.00      A     
ATOM   3231  CB  ILE A 210      -0.028  -1.958  21.932  0.00  0.00      A     
ATOM   3232  HB  ILE A 210       0.703  -2.750  22.097  0.00  0.00      A     
ATOM   3233  CG2 ILE A 210       0.480  -1.094  20.766  0.00  0.00      A     
ATOM   3234 HG21 ILE A 210       0.728  -1.721  19.911  0.00  0.00      A     
ATOM   3235 HG22 ILE A 210       1.388  -0.565  21.056  0.00  0.00      A     
ATOM   3236 HG23 ILE A 210      -0.277  -0.369  20.464  0.00  0.00      A     
ATOM   3237  CG1 ILE A 210      -0.044  -1.091  23.215  0.00  0.00      A     
ATOM   3238 HG11 ILE A 210       0.936  -0.627  23.336  0.00  0.00      A     
ATOM   3239 HG12 ILE A 210      -0.185  -1.739  24.079  0.00  0.00      A     
ATOM   3240  CD  ILE A 210      -1.105   0.019  23.264  0.00  0.00      A     
ATOM   3241  HD1 ILE A 210      -2.104  -0.413  23.231  0.00  0.00      A     
ATOM   3242  HD2 ILE A 210      -0.978   0.708  22.429  0.00  0.00      A     
ATOM   3243  HD3 ILE A 210      -0.999   0.575  24.195  0.00  0.00      A     
ATOM   3244  C   ILE A 210      -1.278  -3.571  20.376  0.00  0.00      A     
ATOM   3245  O   ILE A 210      -1.284  -3.091  19.247  0.00  0.00      A     
ATOM   3246  N   VAL A 211      -1.287  -4.903  20.538  0.00  0.00      A     
ATOM   3247  HN  VAL A 211      -1.291  -5.242  21.494  0.00  0.00      A     
ATOM   3248  CA  VAL A 211      -1.430  -5.910  19.441  0.00  0.00      A     
ATOM   3249  HA  VAL A 211      -0.640  -5.712  18.719  0.00  0.00      A     
ATOM   3250  CB  VAL A 211      -1.156  -7.335  19.978  0.00  0.00      A     
ATOM   3251  HB  VAL A 211      -1.588  -7.426  20.973  0.00  0.00      A     
ATOM   3252  CG1 VAL A 211      -1.657  -8.524  19.152  0.00  0.00      A     
ATOM   3253 HG11 VAL A 211      -2.745  -8.526  19.133  0.00  0.00      A     
ATOM   3254 HG12 VAL A 211      -1.334  -9.458  19.614  0.00  0.00      A     
ATOM   3255 HG13 VAL A 211      -1.268  -8.474  18.135  0.00  0.00      A     
ATOM   3256  CG2 VAL A 211       0.366  -7.511  20.062  0.00  0.00      A     
ATOM   3257 HG21 VAL A 211       0.802  -6.708  20.654  0.00  0.00      A     
ATOM   3258 HG22 VAL A 211       0.804  -7.486  19.064  0.00  0.00      A     
ATOM   3259 HG23 VAL A 211       0.608  -8.466  20.524  0.00  0.00      A     
ATOM   3260  C   VAL A 211      -2.725  -5.808  18.598  0.00  0.00      A     
ATOM   3261  O   VAL A 211      -2.803  -6.396  17.515  0.00  0.00      A     
ATOM   3262  N   ILE A 212      -3.715  -4.994  18.995  0.00  0.00      A     
ATOM   3263  HN  ILE A 212      -3.664  -4.612  19.934  0.00  0.00      A     
ATOM   3264  CA  ILE A 212      -4.811  -4.548  18.094  0.00  0.00      A     
ATOM   3265  HA  ILE A 212      -4.945  -5.317  17.338  0.00  0.00      A     
ATOM   3266  CB  ILE A 212      -6.149  -4.436  18.869  0.00  0.00      A     
ATOM   3267  HB  ILE A 212      -6.209  -5.289  19.550  0.00  0.00      A     
ATOM   3268  CG2 ILE A 212      -6.234  -3.156  19.719  0.00  0.00      A     
ATOM   3269 HG21 ILE A 212      -5.332  -3.045  20.315  0.00  0.00      A     
ATOM   3270 HG22 ILE A 212      -7.089  -3.222  20.394  0.00  0.00      A     
ATOM   3271 HG23 ILE A 212      -6.354  -2.277  19.086  0.00  0.00      A     
ATOM   3272  CG1 ILE A 212      -7.399  -4.488  17.963  0.00  0.00      A     
ATOM   3273 HG11 ILE A 212      -7.382  -3.657  17.256  0.00  0.00      A     
ATOM   3274 HG12 ILE A 212      -8.284  -4.370  18.591  0.00  0.00      A     
ATOM   3275  CD  ILE A 212      -7.565  -5.799  17.183  0.00  0.00      A     
ATOM   3276  HD1 ILE A 212      -6.789  -5.899  16.426  0.00  0.00      A     
ATOM   3277  HD2 ILE A 212      -8.532  -5.797  16.680  0.00  0.00      A     
ATOM   3278  HD3 ILE A 212      -7.525  -6.647  17.868  0.00  0.00      A     
ATOM   3279  C   ILE A 212      -4.499  -3.255  17.309  0.00  0.00      A     
ATOM   3280  O   ILE A 212      -4.954  -3.084  16.181  0.00  0.00      A     
ATOM   3281  N   SER A 213      -3.687  -2.345  17.852  0.00  0.00      A     
ATOM   3282  HN  SER A 213      -3.276  -2.556  18.753  0.00  0.00      A     
ATOM   3283  CA  SER A 213      -3.484  -0.975  17.335  0.00  0.00      A     
ATOM   3284  HA  SER A 213      -4.447  -0.468  17.321  0.00  0.00      A     
ATOM   3285  CB  SER A 213      -2.562  -0.188  18.269  0.00  0.00      A     
ATOM   3286  HB1 SER A 213      -2.472   0.838  17.912  0.00  0.00      A     
ATOM   3287  HB2 SER A 213      -1.571  -0.644  18.289  0.00  0.00      A     
ATOM   3288  OG  SER A 213      -3.109  -0.191  19.570  0.00  0.00      A     
ATOM   3289  HG1 SER A 213      -3.106   0.727  19.909  0.00  0.00      A     
ATOM   3290  C   SER A 213      -2.909  -0.882  15.919  0.00  0.00      A     
ATOM   3291  O   SER A 213      -3.293  -0.004  15.145  0.00  0.00      A     
ATOM   3292  N   TRP A 214      -2.005  -1.785  15.535  0.00  0.00      A     
ATOM   3293  HN  TRP A 214      -1.715  -2.492  16.201  0.00  0.00      A     
ATOM   3294  CA  TRP A 214      -1.399  -1.800  14.192  0.00  0.00      A     
ATOM   3295  HA  TRP A 214      -1.287  -0.772  13.856  0.00  0.00      A     
ATOM   3296  CB  TRP A 214       0.021  -2.396  14.244  0.00  0.00      A     
ATOM   3297  HB1 TRP A 214       0.532  -2.163  13.309  0.00  0.00      A     
ATOM   3298  HB2 TRP A 214      -0.073  -3.479  14.292  0.00  0.00      A     
ATOM   3299  CG  TRP A 214       0.908  -1.971  15.391  0.00  0.00      A     
ATOM   3300  CD1 TRP A 214       1.838  -2.769  15.973  0.00  0.00      A     
ATOM   3301  HD1 TRP A 214       2.069  -3.784  15.654  0.00  0.00      A     
ATOM   3302  NE1 TRP A 214       2.381  -2.135  17.075  0.00  0.00      A     
ATOM   3303  HE1 TRP A 214       2.954  -2.595  17.791  0.00  0.00      A     
ATOM   3304  CE2 TRP A 214       1.871  -0.868  17.227  0.00  0.00      A     
ATOM   3305  CZ2 TRP A 214       2.124   0.139  18.166  0.00  0.00      A     
ATOM   3306  HZ2 TRP A 214       2.858  -0.022  18.943  0.00  0.00      A     
ATOM   3307  CH2 TRP A 214       1.392   1.333  18.102  0.00  0.00      A     
ATOM   3308  HH2 TRP A 214       1.565   2.118  18.829  0.00  0.00      A     
ATOM   3309  CZ3 TRP A 214       0.431   1.503  17.092  0.00  0.00      A     
ATOM   3310  HZ3 TRP A 214      -0.132   2.424  17.050  0.00  0.00      A     
ATOM   3311  CE3 TRP A 214       0.207   0.498  16.130  0.00  0.00      A     
ATOM   3312  HE3 TRP A 214      -0.528   0.666  15.358  0.00  0.00      A     
ATOM   3313  CD2 TRP A 214       0.917  -0.726  16.172  0.00  0.00      A     
ATOM   3314  C   TRP A 214      -2.307  -2.475  13.143  0.00  0.00      A     
ATOM   3315  O   TRP A 214      -2.205  -2.138  11.961  0.00  0.00      A     
ATOM   3316  N   MET A 215      -3.266  -3.309  13.578  0.00  0.00      A     
ATOM   3317  HN  MET A 215      -3.235  -3.577  14.553  0.00  0.00      A     
ATOM   3318  CA  MET A 215      -4.424  -3.783  12.792  0.00  0.00      A     
ATOM   3319  HA  MET A 215      -4.053  -4.146  11.840  0.00  0.00      A     
ATOM   3320  CB  MET A 215      -5.091  -4.984  13.491  0.00  0.00      A     
ATOM   3321  HB1 MET A 215      -5.635  -4.645  14.369  0.00  0.00      A     
ATOM   3322  HB2 MET A 215      -4.321  -5.686  13.811  0.00  0.00      A     
ATOM   3323  CG  MET A 215      -6.072  -5.738  12.581  0.00  0.00      A     
ATOM   3324  HG1 MET A 215      -6.865  -5.059  12.268  0.00  0.00      A     
ATOM   3325  HG2 MET A 215      -6.532  -6.535  13.165  0.00  0.00      A     
ATOM   3326  SD  MET A 215      -5.319  -6.478  11.106  0.00  0.00      A     
ATOM   3327  CE  MET A 215      -6.783  -7.191  10.313  0.00  0.00      A     
ATOM   3328  HE1 MET A 215      -7.495  -6.400  10.076  0.00  0.00      A     
ATOM   3329  HE2 MET A 215      -7.249  -7.916  10.981  0.00  0.00      A     
ATOM   3330  HE3 MET A 215      -6.488  -7.696   9.392  0.00  0.00      A     
ATOM   3331  C   MET A 215      -5.456  -2.674  12.493  0.00  0.00      A     
ATOM   3332  O   MET A 215      -6.113  -2.703  11.456  0.00  0.00      A     
ATOM   3333  N   ILE A 216      -5.555  -1.641  13.340  0.00  0.00      A     
ATOM   3334  HN  ILE A 216      -5.075  -1.717  14.228  0.00  0.00      A     
ATOM   3335  CA  ILE A 216      -6.286  -0.394  13.015  0.00  0.00      A     
ATOM   3336  HA  ILE A 216      -7.243  -0.650  12.558  0.00  0.00      A     
ATOM   3337  CB  ILE A 216      -6.567   0.466  14.277  0.00  0.00      A     
ATOM   3338  HB  ILE A 216      -5.622   0.872  14.635  0.00  0.00      A     
ATOM   3339  CG2 ILE A 216      -7.477   1.655  13.913  0.00  0.00      A     
ATOM   3340 HG21 ILE A 216      -7.631   2.298  14.779  0.00  0.00      A     
ATOM   3341 HG22 ILE A 216      -8.446   1.293  13.567  0.00  0.00      A     
ATOM   3342 HG23 ILE A 216      -7.030   2.269  13.131  0.00  0.00      A     
ATOM   3343  CG1 ILE A 216      -7.192  -0.342  15.436  0.00  0.00      A     
ATOM   3344 HG11 ILE A 216      -6.601  -1.235  15.619  0.00  0.00      A     
ATOM   3345 HG12 ILE A 216      -8.201  -0.659  15.168  0.00  0.00      A     
ATOM   3346  CD  ILE A 216      -7.231   0.433  16.759  0.00  0.00      A     
ATOM   3347  HD1 ILE A 216      -8.022   1.182  16.741  0.00  0.00      A     
ATOM   3348  HD2 ILE A 216      -6.273   0.920  16.942  0.00  0.00      A     
ATOM   3349  HD3 ILE A 216      -7.422  -0.268  17.567  0.00  0.00      A     
ATOM   3350  C   ILE A 216      -5.496   0.456  12.004  0.00  0.00      A     
ATOM   3351  O   ILE A 216      -6.017   0.885  10.975  0.00  0.00      A     
ATOM   3352  N   ALA A 217      -4.223   0.724  12.298  0.00  0.00      A     
ATOM   3353  HN  ALA A 217      -3.864   0.347  13.167  0.00  0.00      A     
ATOM   3354  CA  ALA A 217      -3.475   1.827  11.688  0.00  0.00      A     
ATOM   3355  HA  ALA A 217      -4.147   2.684  11.652  0.00  0.00      A     
ATOM   3356  CB  ALA A 217      -2.353   2.195  12.663  0.00  0.00      A     
ATOM   3357  HB1 ALA A 217      -1.747   1.320  12.878  0.00  0.00      A     
ATOM   3358  HB2 ALA A 217      -2.782   2.556  13.599  0.00  0.00      A     
ATOM   3359  HB3 ALA A 217      -1.725   2.978  12.235  0.00  0.00      A     
ATOM   3360  C   ALA A 217      -2.984   1.646  10.224  0.00  0.00      A     
ATOM   3361  O   ALA A 217      -2.510   2.617   9.630  0.00  0.00      A     
ATOM   3362  N   GLN A 218      -3.138   0.484   9.573  0.00  0.00      A     
ATOM   3363  HN  GLN A 218      -3.561  -0.300  10.053  0.00  0.00      A     
ATOM   3364  CA  GLN A 218      -2.970   0.414   8.102  0.00  0.00      A     
ATOM   3365  HA  GLN A 218      -2.123   1.046   7.842  0.00  0.00      A     
ATOM   3366  CB  GLN A 218      -2.579  -1.003   7.647  0.00  0.00      A     
ATOM   3367  HB1 GLN A 218      -3.450  -1.545   7.280  0.00  0.00      A     
ATOM   3368  HB2 GLN A 218      -2.178  -1.522   8.512  0.00  0.00      A     
ATOM   3369  CG  GLN A 218      -1.447  -1.052   6.608  0.00  0.00      A     
ATOM   3370  HG1 GLN A 218      -1.151  -2.090   6.462  0.00  0.00      A     
ATOM   3371  HG2 GLN A 218      -0.583  -0.522   7.010  0.00  0.00      A     
ATOM   3372  CD  GLN A 218      -1.796  -0.480   5.241  0.00  0.00      A     
ATOM   3373  OE1 GLN A 218      -2.826  -0.757   4.653  0.00  0.00      A     
ATOM   3374  NE2 GLN A 218      -0.923   0.288   4.649  0.00  0.00      A     
ATOM   3375 HE21 GLN A 218      -1.174   0.603   3.718  0.00  0.00      A     
ATOM   3376 HE22 GLN A 218      -0.006   0.411   5.063  0.00  0.00      A     
ATOM   3377  C   GLN A 218      -4.181   1.009   7.345  0.00  0.00      A     
ATOM   3378  O   GLN A 218      -3.987   1.670   6.330  0.00  0.00      A     
ATOM   3379  N   THR A 219      -5.401   0.965   7.903  0.00  0.00      A     
ATOM   3380  HN  THR A 219      -5.549   0.326   8.679  0.00  0.00      A     
ATOM   3381  CA  THR A 219      -6.523   1.826   7.433  0.00  0.00      A     
ATOM   3382  HA  THR A 219      -6.674   1.626   6.373  0.00  0.00      A     
ATOM   3383  CB  THR A 219      -7.874   1.578   8.123  0.00  0.00      A     
ATOM   3384  HB  THR A 219      -8.632   2.137   7.574  0.00  0.00      A     
ATOM   3385  CG2 THR A 219      -8.298   0.115   8.153  0.00  0.00      A     
ATOM   3386 HG21 THR A 219      -7.665  -0.449   8.835  0.00  0.00      A     
ATOM   3387 HG22 THR A 219      -8.230  -0.311   7.153  0.00  0.00      A     
ATOM   3388 HG23 THR A 219      -9.330   0.050   8.499  0.00  0.00      A     
ATOM   3389  OG1 THR A 219      -7.876   2.039   9.448  0.00  0.00      A     
ATOM   3390  HG1 THR A 219      -7.321   1.441   9.980  0.00  0.00      A     
ATOM   3391  C   THR A 219      -6.213   3.322   7.549  0.00  0.00      A     
ATOM   3392  O   THR A 219      -6.410   4.058   6.586  0.00  0.00      A     
ATOM   3393  N   VAL A 220      -5.618   3.769   8.666  0.00  0.00      A     
ATOM   3394  HN  VAL A 220      -5.577   3.122   9.441  0.00  0.00      A     
ATOM   3395  CA  VAL A 220      -5.072   5.141   8.831  0.00  0.00      A     
ATOM   3396  HA  VAL A 220      -5.878   5.861   8.683  0.00  0.00      A     
ATOM   3397  CB  VAL A 220      -4.484   5.372  10.239  0.00  0.00      A     
ATOM   3398  HB  VAL A 220      -3.778   4.582  10.470  0.00  0.00      A     
ATOM   3399  CG1 VAL A 220      -3.729   6.701  10.364  0.00  0.00      A     
ATOM   3400 HG11 VAL A 220      -3.493   6.904  11.407  0.00  0.00      A     
ATOM   3401 HG12 VAL A 220      -4.328   7.516   9.960  0.00  0.00      A     
ATOM   3402 HG13 VAL A 220      -2.788   6.652   9.815  0.00  0.00      A     
ATOM   3403  CG2 VAL A 220      -5.589   5.333  11.299  0.00  0.00      A     
ATOM   3404 HG21 VAL A 220      -6.323   6.113  11.102  0.00  0.00      A     
ATOM   3405 HG22 VAL A 220      -5.161   5.484  12.290  0.00  0.00      A     
ATOM   3406 HG23 VAL A 220      -6.094   4.366  11.282  0.00  0.00      A     
ATOM   3407  C   VAL A 220      -4.012   5.456   7.776  0.00  0.00      A     
ATOM   3408  O   VAL A 220      -4.056   6.514   7.159  0.00  0.00      A     
ATOM   3409  N   THR A 221      -3.105   4.513   7.510  0.00  0.00      A     
ATOM   3410  HN  THR A 221      -3.134   3.680   8.084  0.00  0.00      A     
ATOM   3411  CA  THR A 221      -2.089   4.607   6.438  0.00  0.00      A     
ATOM   3412  HA  THR A 221      -1.461   5.476   6.630  0.00  0.00      A     
ATOM   3413  CB  THR A 221      -1.176   3.370   6.408  0.00  0.00      A     
ATOM   3414  HB  THR A 221      -1.747   2.490   6.130  0.00  0.00      A     
ATOM   3415  CG2 THR A 221      -0.013   3.515   5.437  0.00  0.00      A     
ATOM   3416 HG21 THR A 221      -0.376   3.561   4.411  0.00  0.00      A     
ATOM   3417 HG22 THR A 221       0.651   2.658   5.538  0.00  0.00      A     
ATOM   3418 HG23 THR A 221       0.535   4.424   5.673  0.00  0.00      A     
ATOM   3419  OG1 THR A 221      -0.576   3.152   7.663  0.00  0.00      A     
ATOM   3420  HG1 THR A 221      -1.263   3.096   8.344  0.00  0.00      A     
ATOM   3421  C   THR A 221      -2.717   4.801   5.053  0.00  0.00      A     
ATOM   3422  O   THR A 221      -2.311   5.698   4.318  0.00  0.00      A     
ATOM   3423  N   ALA A 222      -3.749   4.026   4.710  0.00  0.00      A     
ATOM   3424  HN  ALA A 222      -4.011   3.280   5.346  0.00  0.00      A     
ATOM   3425  CA  ALA A 222      -4.501   4.135   3.455  0.00  0.00      A     
ATOM   3426  HA  ALA A 222      -3.792   4.141   2.623  0.00  0.00      A     
ATOM   3427  CB  ALA A 222      -5.360   2.872   3.337  0.00  0.00      A     
ATOM   3428  HB1 ALA A 222      -4.718   1.991   3.371  0.00  0.00      A     
ATOM   3429  HB2 ALA A 222      -5.899   2.880   2.390  0.00  0.00      A     
ATOM   3430  HB3 ALA A 222      -6.077   2.823   4.156  0.00  0.00      A     
ATOM   3431  C   ALA A 222      -5.361   5.416   3.322  0.00  0.00      A     
ATOM   3432  O   ALA A 222      -5.436   5.992   2.236  0.00  0.00      A     
ATOM   3433  N   VAL A 223      -5.979   5.900   4.409  0.00  0.00      A     
ATOM   3434  HN  VAL A 223      -5.937   5.335   5.254  0.00  0.00      A     
ATOM   3435  CA  VAL A 223      -6.711   7.195   4.460  0.00  0.00      A     
ATOM   3436  HA  VAL A 223      -7.387   7.255   3.608  0.00  0.00      A     
ATOM   3437  CB  VAL A 223      -7.563   7.305   5.743  0.00  0.00      A     
ATOM   3438  HB  VAL A 223      -6.947   7.053   6.607  0.00  0.00      A     
ATOM   3439  CG1 VAL A 223      -8.157   8.702   5.964  0.00  0.00      A     
ATOM   3440 HG11 VAL A 223      -8.830   8.687   6.822  0.00  0.00      A     
ATOM   3441 HG12 VAL A 223      -8.713   9.020   5.081  0.00  0.00      A     
ATOM   3442 HG13 VAL A 223      -7.370   9.425   6.176  0.00  0.00      A     
ATOM   3443  CG2 VAL A 223      -8.747   6.334   5.673  0.00  0.00      A     
ATOM   3444 HG21 VAL A 223      -9.302   6.362   6.611  0.00  0.00      A     
ATOM   3445 HG22 VAL A 223      -8.396   5.316   5.514  0.00  0.00      A     
ATOM   3446 HG23 VAL A 223      -9.411   6.611   4.854  0.00  0.00      A     
ATOM   3447  C   VAL A 223      -5.770   8.398   4.354  0.00  0.00      A     
ATOM   3448  O   VAL A 223      -6.040   9.342   3.608  0.00  0.00      A     
ATOM   3449  N   ALA A 224      -4.624   8.352   5.035  0.00  0.00      A     
ATOM   3450  HN  ALA A 224      -4.472   7.580   5.676  0.00  0.00      A     
ATOM   3451  CA  ALA A 224      -3.541   9.320   4.868  0.00  0.00      A     
ATOM   3452  HA  ALA A 224      -3.934  10.322   5.041  0.00  0.00      A     
ATOM   3453  CB  ALA A 224      -2.490   9.018   5.936  0.00  0.00      A     
ATOM   3454  HB1 ALA A 224      -2.953   9.060   6.923  0.00  0.00      A     
ATOM   3455  HB2 ALA A 224      -1.699   9.761   5.882  0.00  0.00      A     
ATOM   3456  HB3 ALA A 224      -2.063   8.026   5.785  0.00  0.00      A     
ATOM   3457  C   ALA A 224      -2.943   9.303   3.444  0.00  0.00      A     
ATOM   3458  O   ALA A 224      -2.720  10.361   2.854  0.00  0.00      A     
ATOM   3459  N   GLY A 225      -2.767   8.112   2.861  0.00  0.00      A     
ATOM   3460  HN  GLY A 225      -2.877   7.284   3.438  0.00  0.00      A     
ATOM   3461  CA  GLY A 225      -2.449   7.910   1.442  0.00  0.00      A     
ATOM   3462  HA1 GLY A 225      -2.431   6.840   1.230  0.00  0.00      A     
ATOM   3463  HA2 GLY A 225      -1.463   8.322   1.228  0.00  0.00      A     
ATOM   3464  C   GLY A 225      -3.465   8.565   0.500  0.00  0.00      A     
ATOM   3465  O   GLY A 225      -3.091   9.440  -0.271  0.00  0.00      A     
ATOM   3466  N   LEU A 226      -4.757   8.241   0.622  0.00  0.00      A     
ATOM   3467  HN  LEU A 226      -4.990   7.502   1.278  0.00  0.00      A     
ATOM   3468  CA  LEU A 226      -5.866   8.866  -0.126  0.00  0.00      A     
ATOM   3469  HA  LEU A 226      -5.751   8.619  -1.182  0.00  0.00      A     
ATOM   3470  CB  LEU A 226      -7.181   8.238   0.383  0.00  0.00      A     
ATOM   3471  HB1 LEU A 226      -7.218   8.345   1.466  0.00  0.00      A     
ATOM   3472  HB2 LEU A 226      -7.159   7.171   0.159  0.00  0.00      A     
ATOM   3473  CG  LEU A 226      -8.482   8.835  -0.184  0.00  0.00      A     
ATOM   3474  HG  LEU A 226      -8.565   9.880   0.113  0.00  0.00      A     
ATOM   3475  CD1 LEU A 226      -8.554   8.744  -1.705  0.00  0.00      A     
ATOM   3476 HD11 LEU A 226      -9.522   9.107  -2.049  0.00  0.00      A     
ATOM   3477 HD12 LEU A 226      -8.422   7.714  -2.029  0.00  0.00      A     
ATOM   3478 HD13 LEU A 226      -7.783   9.373  -2.145  0.00  0.00      A     
ATOM   3479  CD2 LEU A 226      -9.677   8.075   0.385  0.00  0.00      A     
ATOM   3480 HD21 LEU A 226      -9.670   8.146   1.473  0.00  0.00      A     
ATOM   3481 HD22 LEU A 226      -9.639   7.029   0.083  0.00  0.00      A     
ATOM   3482 HD23 LEU A 226     -10.600   8.522   0.016  0.00  0.00      A     
ATOM   3483  C   LEU A 226      -5.874  10.407  -0.035  0.00  0.00      A     
ATOM   3484  O   LEU A 226      -5.960  11.085  -1.055  0.00  0.00      A     
ATOM   3485  N   THR A 227      -5.682  10.953   1.169  0.00  0.00      A     
ATOM   3486  HN  THR A 227      -5.640  10.307   1.949  0.00  0.00      A     
ATOM   3487  CA  THR A 227      -5.550  12.409   1.457  0.00  0.00      A     
ATOM   3488  HA  THR A 227      -6.446  12.911   1.095  0.00  0.00      A     
ATOM   3489  CB  THR A 227      -5.477  12.643   2.982  0.00  0.00      A     
ATOM   3490  HB  THR A 227      -4.580  12.171   3.383  0.00  0.00      A     
ATOM   3491  CG2 THR A 227      -5.504  14.104   3.426  0.00  0.00      A     
ATOM   3492 HG21 THR A 227      -4.555  14.586   3.194  0.00  0.00      A     
ATOM   3493 HG22 THR A 227      -5.653  14.155   4.505  0.00  0.00      A     
ATOM   3494 HG23 THR A 227      -6.317  14.630   2.928  0.00  0.00      A     
ATOM   3495  OG1 THR A 227      -6.609  12.066   3.598  0.00  0.00      A     
ATOM   3496  HG1 THR A 227      -6.475  11.104   3.616  0.00  0.00      A     
ATOM   3497  C   THR A 227      -4.355  13.091   0.757  0.00  0.00      A     
ATOM   3498  O   THR A 227      -4.292  14.317   0.676  0.00  0.00      A     
ATOM   3499  N   SER A 228      -3.430  12.304   0.198  0.00  0.00      A     
ATOM   3500  HN  SER A 228      -3.581  11.307   0.290  0.00  0.00      A     
ATOM   3501  CA  SER A 228      -2.105  12.729  -0.313  0.00  0.00      A     
ATOM   3502  HA  SER A 228      -2.026  13.816  -0.291  0.00  0.00      A     
ATOM   3503  CB  SER A 228      -1.016  12.146   0.591  0.00  0.00      A     
ATOM   3504  HB1 SER A 228      -0.049  12.579   0.329  0.00  0.00      A     
ATOM   3505  HB2 SER A 228      -0.962  11.064   0.458  0.00  0.00      A     
ATOM   3506  OG  SER A 228      -1.317  12.430   1.938  0.00  0.00      A     
ATOM   3507  HG1 SER A 228      -1.904  11.724   2.272  0.00  0.00      A     
ATOM   3508  C   SER A 228      -1.789  12.265  -1.741  0.00  0.00      A     
ATOM   3509  O   SER A 228      -0.817  12.709  -2.359  0.00  0.00      A     
ATOM   3510  N   TYR A 229      -2.605  11.358  -2.276  0.00  0.00      A     
ATOM   3511  HN  TYR A 229      -3.357  11.023  -1.688  0.00  0.00      A     
ATOM   3512  CA  TYR A 229      -2.371  10.636  -3.527  0.00  0.00      A     
ATOM   3513  HA  TYR A 229      -1.378  10.198  -3.434  0.00  0.00      A     
ATOM   3514  CB  TYR A 229      -3.364   9.462  -3.627  0.00  0.00      A     
ATOM   3515  HB1 TYR A 229      -4.058   9.655  -4.441  0.00  0.00      A     
ATOM   3516  HB2 TYR A 229      -3.973   9.405  -2.725  0.00  0.00      A     
ATOM   3517  CG  TYR A 229      -2.713   8.101  -3.821  0.00  0.00      A     
ATOM   3518  CD1 TYR A 229      -1.890   7.551  -2.814  0.00  0.00      A     
ATOM   3519  HD1 TYR A 229      -1.705   8.110  -1.908  0.00  0.00      A     
ATOM   3520  CE1 TYR A 229      -1.293   6.282  -2.988  0.00  0.00      A     
ATOM   3521  HE1 TYR A 229      -0.650   5.860  -2.228  0.00  0.00      A     
ATOM   3522  CZ  TYR A 229      -1.529   5.554  -4.171  0.00  0.00      A     
ATOM   3523  OH  TYR A 229      -0.930   4.360  -4.405  0.00  0.00      A     
ATOM   3524  HH  TYR A 229      -0.331   4.046  -3.690  0.00  0.00      A     
ATOM   3525  CE2 TYR A 229      -2.364   6.100  -5.168  0.00  0.00      A     
ATOM   3526  HE2 TYR A 229      -2.511   5.552  -6.084  0.00  0.00      A     
ATOM   3527  CD2 TYR A 229      -2.937   7.376  -5.005  0.00  0.00      A     
ATOM   3528  HD2 TYR A 229      -3.528   7.805  -5.801  0.00  0.00      A     
ATOM   3529  C   TYR A 229      -2.309  11.467  -4.831  0.00  0.00      A     
ATOM   3530  O   TYR A 229      -1.660  10.982  -5.760  0.00  0.00      A     
ATOM   3531  N   PRO A 230      -2.858  12.701  -4.959  0.00  0.00      A     
ATOM   3532  CD  PRO A 230      -3.852  13.332  -4.097  0.00  0.00      A     
ATOM   3533  HD1 PRO A 230      -3.362  13.783  -3.234  0.00  0.00      A     
ATOM   3534  HD2 PRO A 230      -4.613  12.620  -3.774  0.00  0.00      A     
ATOM   3535  CG  PRO A 230      -4.487  14.443  -4.928  0.00  0.00      A     
ATOM   3536  HG1 PRO A 230      -5.321  14.038  -5.500  0.00  0.00      A     
ATOM   3537  HG2 PRO A 230      -4.822  15.273  -4.304  0.00  0.00      A     
ATOM   3538  CB  PRO A 230      -3.358  14.862  -5.868  0.00  0.00      A     
ATOM   3539  HB1 PRO A 230      -3.742  15.297  -6.792  0.00  0.00      A     
ATOM   3540  HB2 PRO A 230      -2.715  15.578  -5.352  0.00  0.00      A     
ATOM   3541  CA  PRO A 230      -2.601  13.554  -6.130  0.00  0.00      A     
ATOM   3542  HA  PRO A 230      -3.027  13.070  -7.009  0.00  0.00      A     
ATOM   3543  C   PRO A 230      -1.105  13.801  -6.394  0.00  0.00      A     
ATOM   3544  O   PRO A 230      -0.640  13.681  -7.527  0.00  0.00      A     
ATOM   3545  N   PHE A 231      -0.326  14.055  -5.335  0.00  0.00      A     
ATOM   3546  HN  PHE A 231      -0.767  14.125  -4.427  0.00  0.00      A     
ATOM   3547  CA  PHE A 231       1.136  14.201  -5.405  0.00  0.00      A     
ATOM   3548  HA  PHE A 231       1.387  14.903  -6.201  0.00  0.00      A     
ATOM   3549  CB  PHE A 231       1.646  14.765  -4.075  0.00  0.00      A     
ATOM   3550  HB1 PHE A 231       2.724  14.917  -4.147  0.00  0.00      A     
ATOM   3551  HB2 PHE A 231       1.462  14.027  -3.295  0.00  0.00      A     
ATOM   3552  CG  PHE A 231       1.005  16.075  -3.672  0.00  0.00      A     
ATOM   3553  CD1 PHE A 231       0.174  16.146  -2.537  0.00  0.00      A     
ATOM   3554  HD1 PHE A 231       0.000  15.267  -1.933  0.00  0.00      A     
ATOM   3555  CE1 PHE A 231      -0.430  17.366  -2.183  0.00  0.00      A     
ATOM   3556  HE1 PHE A 231      -1.065  17.427  -1.310  0.00  0.00      A     
ATOM   3557  CZ  PHE A 231      -0.209  18.510  -2.967  0.00  0.00      A     
ATOM   3558  HZ  PHE A 231      -0.660  19.451  -2.689  0.00  0.00      A     
ATOM   3559  CE2 PHE A 231       0.600  18.435  -4.113  0.00  0.00      A     
ATOM   3560  HE2 PHE A 231       0.763  19.317  -4.717  0.00  0.00      A     
ATOM   3561  CD2 PHE A 231       1.221  17.222  -4.455  0.00  0.00      A     
ATOM   3562  HD2 PHE A 231       1.869  17.176  -5.317  0.00  0.00      A     
ATOM   3563  C   PHE A 231       1.856  12.882  -5.718  0.00  0.00      A     
ATOM   3564  O   PHE A 231       2.715  12.839  -6.596  0.00  0.00      A     
ATOM   3565  N   ASP A 232       1.471  11.791  -5.042  0.00  0.00      A     
ATOM   3566  HN  ASP A 232       0.756  11.904  -4.336  0.00  0.00      A     
ATOM   3567  CA  ASP A 232       1.968  10.434  -5.325  0.00  0.00      A     
ATOM   3568  HA  ASP A 232       3.051  10.453  -5.222  0.00  0.00      A     
ATOM   3569  CB  ASP A 232       1.418   9.464  -4.264  0.00  0.00      A     
ATOM   3570  HB1 ASP A 232       0.390   9.198  -4.510  0.00  0.00      A     
ATOM   3571  HB2 ASP A 232       1.401   9.970  -3.296  0.00  0.00      A     
ATOM   3572  CG  ASP A 232       2.278   8.204  -4.114  0.00  0.00      A     
ATOM   3573  OD1 ASP A 232       3.375   8.315  -3.524  0.00  0.00      A     
ATOM   3574  OD2 ASP A 232       1.857   7.102  -4.537  0.00  0.00      A     
ATOM   3575  C   ASP A 232       1.656   9.972  -6.770  0.00  0.00      A     
ATOM   3576  O   ASP A 232       2.455   9.270  -7.385  0.00  0.00      A     
ATOM   3577  N   THR A 233       0.552  10.448  -7.352  0.00  0.00      A     
ATOM   3578  HN  THR A 233      -0.080  10.970  -6.755  0.00  0.00      A     
ATOM   3579  CA  THR A 233       0.131  10.189  -8.742  0.00  0.00      A     
ATOM   3580  HA  THR A 233       0.183   9.119  -8.929  0.00  0.00      A     
ATOM   3581  CB  THR A 233      -1.316  10.645  -8.982  0.00  0.00      A     
ATOM   3582  HB  THR A 233      -1.449  11.678  -8.670  0.00  0.00      A     
ATOM   3583  CG2 THR A 233      -1.741  10.520 -10.439  0.00  0.00      A     
ATOM   3584 HG21 THR A 233      -1.273  11.299 -11.041  0.00  0.00      A     
ATOM   3585 HG22 THR A 233      -2.819  10.642 -10.519  0.00  0.00      A     
ATOM   3586 HG23 THR A 233      -1.448   9.543 -10.820  0.00  0.00      A     
ATOM   3587  OG1 THR A 233      -2.182   9.827  -8.234  0.00  0.00      A     
ATOM   3588  HG1 THR A 233      -2.194  10.198  -7.331  0.00  0.00      A     
ATOM   3589  C   THR A 233       1.034  10.849  -9.774  0.00  0.00      A     
ATOM   3590  O   THR A 233       1.623  10.144 -10.597  0.00  0.00      A     
ATOM   3591  N   VAL A 234       1.199  12.181  -9.736  0.00  0.00      A     
ATOM   3592  HN  VAL A 234       0.689  12.720  -9.042  0.00  0.00      A     
ATOM   3593  CA  VAL A 234       2.136  12.872 -10.658  0.00  0.00      A     
ATOM   3594  HA  VAL A 234       1.863  12.600 -11.678  0.00  0.00      A     
ATOM   3595  CB  VAL A 234       2.079  14.411 -10.591  0.00  0.00      A     
ATOM   3596  HB  VAL A 234       2.842  14.806 -11.261  0.00  0.00      A     
ATOM   3597  CG1 VAL A 234       0.723  14.918 -11.085  0.00  0.00      A     
ATOM   3598 HG11 VAL A 234      -0.070  14.609 -10.403  0.00  0.00      A     
ATOM   3599 HG12 VAL A 234       0.517  14.524 -12.081  0.00  0.00      A     
ATOM   3600 HG13 VAL A 234       0.738  16.005 -11.141  0.00  0.00      A     
ATOM   3601  CG2 VAL A 234       2.338  14.992  -9.199  0.00  0.00      A     
ATOM   3602 HG21 VAL A 234       1.560  14.672  -8.509  0.00  0.00      A     
ATOM   3603 HG22 VAL A 234       2.326  16.080  -9.255  0.00  0.00      A     
ATOM   3604 HG23 VAL A 234       3.309  14.675  -8.824  0.00  0.00      A     
ATOM   3605  C   VAL A 234       3.573  12.383 -10.478  0.00  0.00      A     
ATOM   3606  O   VAL A 234       4.277  12.168 -11.459  0.00  0.00      A     
ATOM   3607  N   ARG A 235       3.979  12.070  -9.240  0.00  0.00      A     
ATOM   3608  HN  ARG A 235       3.335  12.293  -8.483  0.00  0.00      A     
ATOM   3609  CA  ARG A 235       5.225  11.360  -8.892  0.00  0.00      A     
ATOM   3610  HA  ARG A 235       6.082  11.942  -9.232  0.00  0.00      A     
ATOM   3611  CB  ARG A 235       5.259  11.266  -7.365  0.00  0.00      A     
ATOM   3612  HB1 ARG A 235       4.328  10.806  -7.055  0.00  0.00      A     
ATOM   3613  HB2 ARG A 235       5.272  12.275  -6.953  0.00  0.00      A     
ATOM   3614  CG  ARG A 235       6.408  10.480  -6.729  0.00  0.00      A     
ATOM   3615  HG1 ARG A 235       7.314  11.087  -6.733  0.00  0.00      A     
ATOM   3616  HG2 ARG A 235       6.587   9.541  -7.253  0.00  0.00      A     
ATOM   3617  CD  ARG A 235       5.956  10.175  -5.299  0.00  0.00      A     
ATOM   3618  HD1 ARG A 235       5.125   9.466  -5.346  0.00  0.00      A     
ATOM   3619  HD2 ARG A 235       5.596  11.097  -4.834  0.00  0.00      A     
ATOM   3620  NE  ARG A 235       7.030   9.610  -4.474  0.00  0.00      A     
ATOM   3621  HE  ARG A 235       7.984   9.755  -4.768  0.00  0.00      A     
ATOM   3622  CZ  ARG A 235       6.872   9.196  -3.248  0.00  0.00      A     
ATOM   3623  NH1 ARG A 235       5.746   9.200  -2.648  0.00  0.00      A     
ATOM   3624 HH11 ARG A 235       5.694   8.789  -1.732  0.00  0.00      A     
ATOM   3625 HH12 ARG A 235       4.894   9.164  -3.203  0.00  0.00      A     
ATOM   3626  NH2 ARG A 235       7.848   8.753  -2.547  0.00  0.00      A     
ATOM   3627 HH21 ARG A 235       7.615   8.367  -1.651  0.00  0.00      A     
ATOM   3628 HH22 ARG A 235       8.752   8.665  -2.964  0.00  0.00      A     
ATOM   3629  C   ARG A 235       5.358   9.987  -9.570  0.00  0.00      A     
ATOM   3630  O   ARG A 235       6.353   9.777 -10.255  0.00  0.00      A     
ATOM   3631  N   ARG A 236       4.391   9.066  -9.438  0.00  0.00      A     
ATOM   3632  HN  ARG A 236       3.606   9.308  -8.837  0.00  0.00      A     
ATOM   3633  CA  ARG A 236       4.404   7.724 -10.084  0.00  0.00      A     
ATOM   3634  HA  ARG A 236       5.337   7.218  -9.835  0.00  0.00      A     
ATOM   3635  CB  ARG A 236       3.242   6.855  -9.554  0.00  0.00      A     
ATOM   3636  HB1 ARG A 236       3.081   6.023 -10.241  0.00  0.00      A     
ATOM   3637  HB2 ARG A 236       2.327   7.449  -9.521  0.00  0.00      A     
ATOM   3638  CG  ARG A 236       3.530   6.264  -8.158  0.00  0.00      A     
ATOM   3639  HG1 ARG A 236       3.707   7.067  -7.441  0.00  0.00      A     
ATOM   3640  HG2 ARG A 236       4.432   5.652  -8.211  0.00  0.00      A     
ATOM   3641  CD  ARG A 236       2.366   5.390  -7.663  0.00  0.00      A     
ATOM   3642  HD1 ARG A 236       2.228   4.551  -8.344  0.00  0.00      A     
ATOM   3643  HD2 ARG A 236       1.458   5.988  -7.691  0.00  0.00      A     
ATOM   3644  NE  ARG A 236       2.579   4.903  -6.282  0.00  0.00      A     
ATOM   3645  HE  ARG A 236       2.315   5.519  -5.517  0.00  0.00      A     
ATOM   3646  CZ  ARG A 236       3.180   3.794  -5.914  0.00  0.00      A     
ATOM   3647  NH1 ARG A 236       3.631   2.918  -6.731  0.00  0.00      A     
ATOM   3648 HH11 ARG A 236       3.286   2.892  -7.658  0.00  0.00      A     
ATOM   3649 HH12 ARG A 236       4.038   2.093  -6.286  0.00  0.00      A     
ATOM   3650  NH2 ARG A 236       3.379   3.483  -4.691  0.00  0.00      A     
ATOM   3651 HH21 ARG A 236       3.749   2.544  -4.557  0.00  0.00      A     
ATOM   3652 HH22 ARG A 236       2.842   3.914  -3.959  0.00  0.00      A     
ATOM   3653  C   ARG A 236       4.404   7.788 -11.620  0.00  0.00      A     
ATOM   3654  O   ARG A 236       5.215   7.113 -12.254  0.00  0.00      A     
ATOM   3655  N   ARG A 237       3.603   8.675 -12.228  0.00  0.00      A     
ATOM   3656  HN  ARG A 237       2.953   9.188 -11.635  0.00  0.00      A     
ATOM   3657  CA  ARG A 237       3.678   9.010 -13.674  0.00  0.00      A     
ATOM   3658  HA  ARG A 237       3.598   8.089 -14.254  0.00  0.00      A     
ATOM   3659  CB  ARG A 237       2.501   9.927 -14.057  0.00  0.00      A     
ATOM   3660  HB1 ARG A 237       2.757  10.517 -14.938  0.00  0.00      A     
ATOM   3661  HB2 ARG A 237       2.311  10.629 -13.242  0.00  0.00      A     
ATOM   3662  CG  ARG A 237       1.216   9.123 -14.347  0.00  0.00      A     
ATOM   3663  HG1 ARG A 237       0.353   9.733 -14.087  0.00  0.00      A     
ATOM   3664  HG2 ARG A 237       1.184   8.232 -13.718  0.00  0.00      A     
ATOM   3665  CD  ARG A 237       1.116   8.717 -15.831  0.00  0.00      A     
ATOM   3666  HD1 ARG A 237       1.981   8.103 -16.089  0.00  0.00      A     
ATOM   3667  HD2 ARG A 237       1.150   9.618 -16.444  0.00  0.00      A     
ATOM   3668  NE  ARG A 237      -0.117   7.953 -16.111  0.00  0.00      A     
ATOM   3669  HE  ARG A 237      -0.389   7.244 -15.440  0.00  0.00      A     
ATOM   3670  CZ  ARG A 237      -1.023   8.143 -17.043  0.00  0.00      A     
ATOM   3671  NH1 ARG A 237      -1.003   9.087 -17.914  0.00  0.00      A     
ATOM   3672 HH11 ARG A 237      -1.807   9.140 -18.539  0.00  0.00      A     
ATOM   3673 HH12 ARG A 237      -0.262   9.755 -17.937  0.00  0.00      A     
ATOM   3674  NH2 ARG A 237      -2.029   7.357 -17.143  0.00  0.00      A     
ATOM   3675 HH21 ARG A 237      -2.794   7.618 -17.760  0.00  0.00      A     
ATOM   3676 HH22 ARG A 237      -2.026   6.481 -16.637  0.00  0.00      A     
ATOM   3677  C   ARG A 237       5.035   9.597 -14.087  0.00  0.00      A     
ATOM   3678  O   ARG A 237       5.557   9.228 -15.139  0.00  0.00      A     
ATOM   3679  N   MET A 238       5.661  10.430 -13.255  0.00  0.00      A     
ATOM   3680  HN  MET A 238       5.147  10.780 -12.453  0.00  0.00      A     
ATOM   3681  CA  MET A 238       7.044  10.890 -13.467  0.00  0.00      A     
ATOM   3682  HA  MET A 238       7.102  11.241 -14.493  0.00  0.00      A     
ATOM   3683  CB  MET A 238       7.359  12.106 -12.582  0.00  0.00      A     
ATOM   3684  HB1 MET A 238       7.718  11.783 -11.603  0.00  0.00      A     
ATOM   3685  HB2 MET A 238       6.454  12.693 -12.450  0.00  0.00      A     
ATOM   3686  CG  MET A 238       8.388  13.021 -13.255  0.00  0.00      A     
ATOM   3687  HG1 MET A 238       7.965  13.399 -14.186  0.00  0.00      A     
ATOM   3688  HG2 MET A 238       9.267  12.430 -13.509  0.00  0.00      A     
ATOM   3689  SD  MET A 238       8.928  14.444 -12.265  0.00  0.00      A     
ATOM   3690  CE  MET A 238       7.372  15.348 -12.046  0.00  0.00      A     
ATOM   3691  HE1 MET A 238       7.566  16.243 -11.456  0.00  0.00      A     
ATOM   3692  HE2 MET A 238       6.648  14.730 -11.516  0.00  0.00      A     
ATOM   3693  HE3 MET A 238       6.970  15.633 -13.018  0.00  0.00      A     
ATOM   3694  C   MET A 238       8.096   9.766 -13.314  0.00  0.00      A     
ATOM   3695  O   MET A 238       9.011   9.687 -14.126  0.00  0.00      A     
ATOM   3696  N   MET A 239       7.934   8.826 -12.374  0.00  0.00      A     
ATOM   3697  HN  MET A 239       7.195   8.971 -11.693  0.00  0.00      A     
ATOM   3698  CA  MET A 239       8.774   7.612 -12.250  0.00  0.00      A     
ATOM   3699  HA  MET A 239       9.817   7.913 -12.165  0.00  0.00      A     
ATOM   3700  CB  MET A 239       8.434   6.829 -10.971  0.00  0.00      A     
ATOM   3701  HB1 MET A 239       8.979   5.885 -10.975  0.00  0.00      A     
ATOM   3702  HB2 MET A 239       7.370   6.601 -10.954  0.00  0.00      A     
ATOM   3703  CG  MET A 239       8.806   7.583  -9.686  0.00  0.00      A     
ATOM   3704  HG1 MET A 239       8.404   7.027  -8.839  0.00  0.00      A     
ATOM   3705  HG2 MET A 239       8.335   8.562  -9.692  0.00  0.00      A     
ATOM   3706  SD  MET A 239      10.583   7.822  -9.413  0.00  0.00      A     
ATOM   3707  CE  MET A 239      10.526   8.737  -7.848  0.00  0.00      A     
ATOM   3708  HE1 MET A 239      11.541   8.941  -7.507  0.00  0.00      A     
ATOM   3709  HE2 MET A 239      10.010   8.142  -7.094  0.00  0.00      A     
ATOM   3710  HE3 MET A 239      10.000   9.682  -7.992  0.00  0.00      A     
ATOM   3711  C   MET A 239       8.732   6.696 -13.487  0.00  0.00      A     
ATOM   3712  O   MET A 239       9.760   6.131 -13.854  0.00  0.00      A     
ATOM   3713  N   MET A 240       7.617   6.624 -14.227  0.00  0.00      A     
ATOM   3714  HN  MET A 240       6.770   7.039 -13.855  0.00  0.00      A     
ATOM   3715  CA  MET A 240       7.597   5.994 -15.568  0.00  0.00      A     
ATOM   3716  HA  MET A 240       7.872   4.945 -15.445  0.00  0.00      A     
ATOM   3717  CB  MET A 240       6.173   6.033 -16.155  0.00  0.00      A     
ATOM   3718  HB1 MET A 240       5.861   7.060 -16.326  0.00  0.00      A     
ATOM   3719  HB2 MET A 240       5.495   5.588 -15.425  0.00  0.00      A     
ATOM   3720  CG  MET A 240       6.030   5.251 -17.472  0.00  0.00      A     
ATOM   3721  HG1 MET A 240       4.993   4.925 -17.560  0.00  0.00      A     
ATOM   3722  HG2 MET A 240       6.649   4.355 -17.408  0.00  0.00      A     
ATOM   3723  SD  MET A 240       6.446   6.153 -19.000  0.00  0.00      A     
ATOM   3724  CE  MET A 240       6.731   4.728 -20.087  0.00  0.00      A     
ATOM   3725  HE1 MET A 240       5.828   4.119 -20.143  0.00  0.00      A     
ATOM   3726  HE2 MET A 240       7.548   4.126 -19.689  0.00  0.00      A     
ATOM   3727  HE3 MET A 240       6.999   5.066 -21.087  0.00  0.00      A     
ATOM   3728  C   MET A 240       8.635   6.597 -16.540  0.00  0.00      A     
ATOM   3729  O   MET A 240       9.236   5.877 -17.338  0.00  0.00      A     
ATOM   3730  N   GLN A 241       8.937   7.895 -16.423  0.00  0.00      A     
ATOM   3731  HN  GLN A 241       8.502   8.422 -15.675  0.00  0.00      A     
ATOM   3732  CA  GLN A 241       9.956   8.571 -17.242  0.00  0.00      A     
ATOM   3733  HA  GLN A 241       9.777   8.284 -18.277  0.00  0.00      A     
ATOM   3734  CB  GLN A 241       9.812  10.105 -17.164  0.00  0.00      A     
ATOM   3735  HB1 GLN A 241      10.342  10.533 -18.011  0.00  0.00      A     
ATOM   3736  HB2 GLN A 241      10.298  10.469 -16.258  0.00  0.00      A     
ATOM   3737  CG  GLN A 241       8.369  10.643 -17.190  0.00  0.00      A     
ATOM   3738  HG1 GLN A 241       8.390  11.723 -17.332  0.00  0.00      A     
ATOM   3739  HG2 GLN A 241       7.904  10.445 -16.234  0.00  0.00      A     
ATOM   3740  CD  GLN A 241       7.491  10.027 -18.266  0.00  0.00      A     
ATOM   3741  OE1 GLN A 241       7.811  10.022 -19.439  0.00  0.00      A     
ATOM   3742  NE2 GLN A 241       6.359   9.467 -17.924  0.00  0.00      A     
ATOM   3743 HE21 GLN A 241       5.792   9.100 -18.661  0.00  0.00      A     
ATOM   3744 HE22 GLN A 241       6.066   9.433 -16.954  0.00  0.00      A     
ATOM   3745  C   GLN A 241      11.401   8.125 -16.926  0.00  0.00      A     
ATOM   3746  O   GLN A 241      12.286   8.284 -17.764  0.00  0.00      A     
ATOM   3747  N   SER A 242      11.648   7.467 -15.785  0.00  0.00      A     
ATOM   3748  HN  SER A 242      10.902   7.383 -15.104  0.00  0.00      A     
ATOM   3749  CA  SER A 242      12.906   6.732 -15.519  0.00  0.00      A     
ATOM   3750  HA  SER A 242      13.735   7.383 -15.776  0.00  0.00      A     
ATOM   3751  CB  SER A 242      13.057   6.390 -14.038  0.00  0.00      A     
ATOM   3752  HB1 SER A 242      13.955   5.788 -13.887  0.00  0.00      A     
ATOM   3753  HB2 SER A 242      12.192   5.831 -13.689  0.00  0.00      A     
ATOM   3754  OG  SER A 242      13.181   7.585 -13.305  0.00  0.00      A     
ATOM   3755  HG1 SER A 242      13.284   7.320 -12.358  0.00  0.00      A     
ATOM   3756  C   SER A 242      13.084   5.458 -16.358  0.00  0.00      A     
ATOM   3757  O   SER A 242      14.169   4.879 -16.382  0.00  0.00      A     
ATOM   3758  N   GLY A 243      12.059   5.046 -17.112  0.00  0.00      A     
ATOM   3759  HN  GLY A 243      11.169   5.521 -16.993  0.00  0.00      A     
ATOM   3760  CA  GLY A 243      12.148   4.079 -18.219  0.00  0.00      A     
ATOM   3761  HA1 GLY A 243      11.183   3.584 -18.333  0.00  0.00      A     
ATOM   3762  HA2 GLY A 243      12.892   3.319 -17.992  0.00  0.00      A     
ATOM   3763  C   GLY A 243      12.514   4.692 -19.582  0.00  0.00      A     
ATOM   3764  O   GLY A 243      12.363   4.021 -20.598  0.00  0.00      A     
ATOM   3765  N   ARG A 244      12.959   5.960 -19.617  0.00  0.00      A     
ATOM   3766  HN  ARG A 244      13.031   6.439 -18.729  0.00  0.00      A     
ATOM   3767  CA  ARG A 244      13.213   6.764 -20.836  0.00  0.00      A     
ATOM   3768  HA  ARG A 244      13.250   6.097 -21.701  0.00  0.00      A     
ATOM   3769  CB  ARG A 244      12.044   7.749 -21.056  0.00  0.00      A     
ATOM   3770  HB1 ARG A 244      12.195   8.272 -22.000  0.00  0.00      A     
ATOM   3771  HB2 ARG A 244      12.051   8.492 -20.260  0.00  0.00      A     
ATOM   3772  CG  ARG A 244      10.652   7.117 -21.136  0.00  0.00      A     
ATOM   3773  HG1 ARG A 244      10.417   6.574 -20.220  0.00  0.00      A     
ATOM   3774  HG2 ARG A 244      10.602   6.440 -21.990  0.00  0.00      A     
ATOM   3775  CD  ARG A 244       9.654   8.261 -21.308  0.00  0.00      A     
ATOM   3776  HD1 ARG A 244       9.940   8.883 -22.159  0.00  0.00      A     
ATOM   3777  HD2 ARG A 244       9.707   8.893 -20.424  0.00  0.00      A     
ATOM   3778  NE  ARG A 244       8.279   7.771 -21.478  0.00  0.00      A     
ATOM   3779  HE  ARG A 244       7.712   7.687 -20.654  0.00  0.00      A     
ATOM   3780  CZ  ARG A 244       7.669   7.587 -22.620  0.00  0.00      A     
ATOM   3781  NH1 ARG A 244       8.248   7.673 -23.758  0.00  0.00      A     
ATOM   3782 HH11 ARG A 244       7.723   7.635 -24.614  0.00  0.00      A     
ATOM   3783 HH12 ARG A 244       9.249   7.874 -23.807  0.00  0.00      A     
ATOM   3784  NH2 ARG A 244       6.416   7.316 -22.638  0.00  0.00      A     
ATOM   3785 HH21 ARG A 244       5.947   7.279 -23.539  0.00  0.00      A     
ATOM   3786 HH22 ARG A 244       5.903   7.270 -21.787  0.00  0.00      A     
ATOM   3787  C   ARG A 244      14.580   7.479 -20.815  0.00  0.00      A     
ATOM   3788  O   ARG A 244      15.555   6.975 -20.255  0.00  0.00      A     
ATOM   3789  N   LYS A 245      14.662   8.626 -21.501  0.00  0.00      A     
ATOM   3790  HN  LYS A 245      13.792   8.958 -21.889  0.00  0.00      A     
ATOM   3791  CA  LYS A 245      15.873   9.389 -21.865  0.00  0.00      A     
ATOM   3792  HA  LYS A 245      16.669   9.181 -21.155  0.00  0.00      A     
ATOM   3793  CB  LYS A 245      16.309   8.977 -23.290  0.00  0.00      A     
ATOM   3794  HB1 LYS A 245      17.301   9.387 -23.481  0.00  0.00      A     
ATOM   3795  HB2 LYS A 245      15.617   9.417 -24.010  0.00  0.00      A     
ATOM   3796  CG  LYS A 245      16.358   7.456 -23.532  0.00  0.00      A     
ATOM   3797  HG1 LYS A 245      15.369   7.018 -23.401  0.00  0.00      A     
ATOM   3798  HG2 LYS A 245      17.027   7.001 -22.806  0.00  0.00      A     
ATOM   3799  CD  LYS A 245      16.844   7.076 -24.930  0.00  0.00      A     
ATOM   3800  HD1 LYS A 245      17.049   6.004 -24.929  0.00  0.00      A     
ATOM   3801  HD2 LYS A 245      17.766   7.609 -25.153  0.00  0.00      A     
ATOM   3802  CE  LYS A 245      15.804   7.394 -26.006  0.00  0.00      A     
ATOM   3803  HE1 LYS A 245      15.876   8.453 -26.276  0.00  0.00      A     
ATOM   3804  HE2 LYS A 245      14.803   7.210 -25.605  0.00  0.00      A     
ATOM   3805  NZ  LYS A 245      16.017   6.530 -27.187  0.00  0.00      A     
ATOM   3806  HZ1 LYS A 245      15.786   5.568 -26.945  0.00  0.00      A     
ATOM   3807  HZ2 LYS A 245      16.981   6.560 -27.512  0.00  0.00      A     
ATOM   3808  HZ3 LYS A 245      15.405   6.792 -27.955  0.00  0.00      A     
ATOM   3809  C   LYS A 245      15.615  10.900 -21.820  0.00  0.00      A     
ATOM   3810  O   LYS A 245      14.479  11.316 -22.028  0.00  0.00      A     
ATOM   3811  N   GLY A 246      16.641  11.729 -21.636  0.00  0.00      A     
ATOM   3812  HN  GLY A 246      17.562  11.314 -21.541  0.00  0.00      A     
ATOM   3813  CA  GLY A 246      16.530  13.204 -21.660  0.00  0.00      A     
ATOM   3814  HA1 GLY A 246      17.504  13.635 -21.431  0.00  0.00      A     
ATOM   3815  HA2 GLY A 246      15.825  13.523 -20.892  0.00  0.00      A     
ATOM   3816  C   GLY A 246      16.055  13.798 -22.998  0.00  0.00      A     
ATOM   3817  O   GLY A 246      15.544  14.913 -23.036  0.00  0.00      A     
ATOM   3818  N   THR A 247      16.179  13.016 -24.072  0.00  0.00      A     
ATOM   3819  HN  THR A 247      16.732  12.179 -23.936  0.00  0.00      A     
ATOM   3820  CA  THR A 247      15.596  13.189 -25.425  0.00  0.00      A     
ATOM   3821  HA  THR A 247      15.610  14.246 -25.692  0.00  0.00      A     
ATOM   3822  CB  THR A 247      16.420  12.405 -26.469  0.00  0.00      A     
ATOM   3823  HB  THR A 247      15.848  12.288 -27.390  0.00  0.00      A     
ATOM   3824  CG2 THR A 247      17.731  13.096 -26.818  0.00  0.00      A     
ATOM   3825 HG21 THR A 247      18.285  12.494 -27.537  0.00  0.00      A     
ATOM   3826 HG22 THR A 247      18.336  13.258 -25.929  0.00  0.00      A     
ATOM   3827 HG23 THR A 247      17.520  14.060 -27.271  0.00  0.00      A     
ATOM   3828  OG1 THR A 247      16.763  11.127 -25.970  0.00  0.00      A     
ATOM   3829  HG1 THR A 247      17.066  10.599 -26.735  0.00  0.00      A     
ATOM   3830  C   THR A 247      14.145  12.703 -25.584  0.00  0.00      A     
ATOM   3831  O   THR A 247      13.550  12.934 -26.637  0.00  0.00      A     
ATOM   3832  N   ASP A 248      13.552  12.039 -24.584  0.00  0.00      A     
ATOM   3833  HN  ASP A 248      14.086  11.921 -23.734  0.00  0.00      A     
ATOM   3834  CA  ASP A 248      12.272  11.310 -24.701  0.00  0.00      A     
ATOM   3835  HA  ASP A 248      11.762  11.662 -25.595  0.00  0.00      A     
ATOM   3836  CB  ASP A 248      12.582   9.815 -24.906  0.00  0.00      A     
ATOM   3837  HB1 ASP A 248      13.078   9.429 -24.014  0.00  0.00      A     
ATOM   3838  HB2 ASP A 248      13.270   9.703 -25.746  0.00  0.00      A     
ATOM   3839  CG  ASP A 248      11.321   8.990 -25.188  0.00  0.00      A     
ATOM   3840  OD1 ASP A 248      10.909   8.203 -24.311  0.00  0.00      A     
ATOM   3841  OD2 ASP A 248      10.721   9.164 -26.279  0.00  0.00      A     
ATOM   3842  C   ASP A 248      11.256  11.493 -23.545  0.00  0.00      A     
ATOM   3843  O   ASP A 248      10.067  11.262 -23.769  0.00  0.00      A     
ATOM   3844  N   ILE A 249      11.678  11.901 -22.338  0.00  0.00      A     
ATOM   3845  HN  ILE A 249      12.672  12.049 -22.216  0.00  0.00      A     
ATOM   3846  CA  ILE A 249      10.794  12.115 -21.166  0.00  0.00      A     
ATOM   3847  HA  ILE A 249      10.465  11.132 -20.834  0.00  0.00      A     
ATOM   3848  CB  ILE A 249      11.538  12.771 -19.972  0.00  0.00      A     
ATOM   3849  HB  ILE A 249      10.782  12.991 -19.216  0.00  0.00      A     
ATOM   3850  CG2 ILE A 249      12.526  11.780 -19.327  0.00  0.00      A     
ATOM   3851 HG21 ILE A 249      12.136  10.764 -19.347  0.00  0.00      A     
ATOM   3852 HG22 ILE A 249      12.704  12.064 -18.290  0.00  0.00      A     
ATOM   3853 HG23 ILE A 249      13.478  11.800 -19.850  0.00  0.00      A     
ATOM   3854  CG1 ILE A 249      12.243  14.103 -20.329  0.00  0.00      A     
ATOM   3855 HG11 ILE A 249      11.509  14.803 -20.725  0.00  0.00      A     
ATOM   3856 HG12 ILE A 249      12.994  13.929 -21.101  0.00  0.00      A     
ATOM   3857  CD  ILE A 249      12.927  14.790 -19.139  0.00  0.00      A     
ATOM   3858  HD1 ILE A 249      12.217  14.918 -18.322  0.00  0.00      A     
ATOM   3859  HD2 ILE A 249      13.291  15.770 -19.449  0.00  0.00      A     
ATOM   3860  HD3 ILE A 249      13.776  14.198 -18.799  0.00  0.00      A     
ATOM   3861  C   ILE A 249       9.506  12.895 -21.498  0.00  0.00      A     
ATOM   3862  O   ILE A 249       9.545  13.987 -22.060  0.00  0.00      A     
ATOM   3863  N   MET A 250       8.342  12.346 -21.130  0.00  0.00      A     
ATOM   3864  HN  MET A 250       8.348  11.432 -20.690  0.00  0.00      A     
ATOM   3865  CA  MET A 250       7.033  12.951 -21.449  0.00  0.00      A     
ATOM   3866  HA  MET A 250       7.000  13.162 -22.517  0.00  0.00      A     
ATOM   3867  CB  MET A 250       5.886  11.985 -21.117  0.00  0.00      A     
ATOM   3868  HB1 MET A 250       4.931  12.477 -21.312  0.00  0.00      A     
ATOM   3869  HB2 MET A 250       5.919  11.754 -20.052  0.00  0.00      A     
ATOM   3870  CG  MET A 250       5.914  10.674 -21.914  0.00  0.00      A     
ATOM   3871  HG1 MET A 250       5.242   9.981 -21.408  0.00  0.00      A     
ATOM   3872  HG2 MET A 250       6.913  10.242 -21.881  0.00  0.00      A     
ATOM   3873  SD  MET A 250       5.364  10.770 -23.642  0.00  0.00      A     
ATOM   3874  CE  MET A 250       6.924  11.054 -24.526  0.00  0.00      A     
ATOM   3875  HE1 MET A 250       6.732  11.069 -25.599  0.00  0.00      A     
ATOM   3876  HE2 MET A 250       7.629  10.255 -24.301  0.00  0.00      A     
ATOM   3877  HE3 MET A 250       7.361  12.008 -24.236  0.00  0.00      A     
ATOM   3878  C   MET A 250       6.768  14.297 -20.759  0.00  0.00      A     
ATOM   3879  O   MET A 250       5.932  15.053 -21.245  0.00  0.00      A     
ATOM   3880  N   TYR A 251       7.473  14.621 -19.670  0.00  0.00      A     
ATOM   3881  HN  TYR A 251       8.191  13.981 -19.374  0.00  0.00      A     
ATOM   3882  CA  TYR A 251       7.267  15.835 -18.863  0.00  0.00      A     
ATOM   3883  HA  TYR A 251       6.599  16.507 -19.395  0.00  0.00      A     
ATOM   3884  CB  TYR A 251       6.601  15.486 -17.515  0.00  0.00      A     
ATOM   3885  HB1 TYR A 251       6.137  16.389 -17.119  0.00  0.00      A     
ATOM   3886  HB2 TYR A 251       7.381  15.196 -16.809  0.00  0.00      A     
ATOM   3887  CG  TYR A 251       5.561  14.378 -17.541  0.00  0.00      A     
ATOM   3888  CD1 TYR A 251       4.434  14.472 -18.379  0.00  0.00      A     
ATOM   3889  HD1 TYR A 251       4.303  15.353 -18.986  0.00  0.00      A     
ATOM   3890  CE1 TYR A 251       3.501  13.417 -18.448  0.00  0.00      A     
ATOM   3891  HE1 TYR A 251       2.648  13.478 -19.106  0.00  0.00      A     
ATOM   3892  CZ  TYR A 251       3.686  12.267 -17.655  0.00  0.00      A     
ATOM   3893  OH  TYR A 251       2.818  11.227 -17.719  0.00  0.00      A     
ATOM   3894  HH  TYR A 251       2.118  11.387 -18.383  0.00  0.00      A     
ATOM   3895  CE2 TYR A 251       4.794  12.192 -16.791  0.00  0.00      A     
ATOM   3896  HE2 TYR A 251       4.909  11.317 -16.185  0.00  0.00      A     
ATOM   3897  CD2 TYR A 251       5.735  13.238 -16.736  0.00  0.00      A     
ATOM   3898  HD2 TYR A 251       6.588  13.166 -16.078  0.00  0.00      A     
ATOM   3899  C   TYR A 251       8.594  16.571 -18.612  0.00  0.00      A     
ATOM   3900  O   TYR A 251       9.551  15.972 -18.125  0.00  0.00      A     
ATOM   3901  N   THR A 252       8.653  17.873 -18.903  0.00  0.00      A     
ATOM   3902  HN  THR A 252       7.833  18.304 -19.329  0.00  0.00      A     
ATOM   3903  CA  THR A 252       9.851  18.727 -18.667  0.00  0.00      A     
ATOM   3904  HA  THR A 252      10.745  18.160 -18.926  0.00  0.00      A     
ATOM   3905  CB  THR A 252       9.831  19.991 -19.531  0.00  0.00      A     
ATOM   3906  HB  THR A 252      10.755  20.550 -19.377  0.00  0.00      A     
ATOM   3907  CG2 THR A 252       9.719  19.655 -21.015  0.00  0.00      A     
ATOM   3908 HG21 THR A 252       8.723  19.279 -21.248  0.00  0.00      A     
ATOM   3909 HG22 THR A 252      10.461  18.901 -21.279  0.00  0.00      A     
ATOM   3910 HG23 THR A 252       9.919  20.548 -21.605  0.00  0.00      A     
ATOM   3911  OG1 THR A 252       8.736  20.797 -19.161  0.00  0.00      A     
ATOM   3912  HG1 THR A 252       8.514  21.317 -19.962  0.00  0.00      A     
ATOM   3913  C   THR A 252      10.035  19.196 -17.220  0.00  0.00      A     
ATOM   3914  O   THR A 252      11.034  19.842 -16.895  0.00  0.00      A     
ATOM   3915  N   GLY A 253       9.072  18.899 -16.349  0.00  0.00      A     
ATOM   3916  HN  GLY A 253       8.287  18.374 -16.702  0.00  0.00      A     
ATOM   3917  CA  GLY A 253       9.027  19.305 -14.942  0.00  0.00      A     
ATOM   3918  HA1 GLY A 253       9.098  20.391 -14.874  0.00  0.00      A     
ATOM   3919  HA2 GLY A 253       9.873  18.871 -14.408  0.00  0.00      A     
ATOM   3920  C   GLY A 253       7.735  18.866 -14.245  0.00  0.00      A     
ATOM   3921  O   GLY A 253       6.876  18.209 -14.838  0.00  0.00      A     
ATOM   3922  N   THR A 254       7.579  19.242 -12.974  0.00  0.00      A     
ATOM   3923  HN  THR A 254       8.300  19.830 -12.569  0.00  0.00      A     
ATOM   3924  CA  THR A 254       6.367  18.950 -12.176  0.00  0.00      A     
ATOM   3925  HA  THR A 254       6.204  17.874 -12.153  0.00  0.00      A     
ATOM   3926  CB  THR A 254       6.507  19.425 -10.727  0.00  0.00      A     
ATOM   3927  HB  THR A 254       6.887  20.446 -10.694  0.00  0.00      A     
ATOM   3928  CG2 THR A 254       5.226  19.349  -9.900  0.00  0.00      A     
ATOM   3929 HG21 THR A 254       4.553  20.153 -10.194  0.00  0.00      A     
ATOM   3930 HG22 THR A 254       5.456  19.479  -8.843  0.00  0.00      A     
ATOM   3931 HG23 THR A 254       4.741  18.384 -10.051  0.00  0.00      A     
ATOM   3932  OG1 THR A 254       7.415  18.566 -10.096  0.00  0.00      A     
ATOM   3933  HG1 THR A 254       8.294  18.741 -10.469  0.00  0.00      A     
ATOM   3934  C   THR A 254       5.109  19.549 -12.775  0.00  0.00      A     
ATOM   3935  O   THR A 254       4.139  18.821 -12.979  0.00  0.00      A     
ATOM   3936  N   LEU A 255       5.109  20.844 -13.100  0.00  0.00      A     
ATOM   3937  HN  LEU A 255       5.925  21.413 -12.886  0.00  0.00      A     
ATOM   3938  CA  LEU A 255       3.945  21.493 -13.704  0.00  0.00      A     
ATOM   3939  HA  LEU A 255       3.099  21.320 -13.043  0.00  0.00      A     
ATOM   3940  CB  LEU A 255       4.211  23.005 -13.780  0.00  0.00      A     
ATOM   3941  HB1 LEU A 255       4.901  23.201 -14.599  0.00  0.00      A     
ATOM   3942  HB2 LEU A 255       4.709  23.312 -12.859  0.00  0.00      A     
ATOM   3943  CG  LEU A 255       2.975  23.908 -13.929  0.00  0.00      A     
ATOM   3944  HG  LEU A 255       3.319  24.933 -13.810  0.00  0.00      A     
ATOM   3945  CD1 LEU A 255       2.295  23.807 -15.292  0.00  0.00      A     
ATOM   3946 HD11 LEU A 255       1.683  24.693 -15.451  0.00  0.00      A     
ATOM   3947 HD12 LEU A 255       1.651  22.932 -15.345  0.00  0.00      A     
ATOM   3948 HD13 LEU A 255       3.042  23.759 -16.081  0.00  0.00      A     
ATOM   3949  CD2 LEU A 255       1.954  23.618 -12.825  0.00  0.00      A     
ATOM   3950 HD21 LEU A 255       2.449  23.481 -11.864  0.00  0.00      A     
ATOM   3951 HD22 LEU A 255       1.392  22.714 -13.056  0.00  0.00      A     
ATOM   3952 HD23 LEU A 255       1.249  24.440 -12.744  0.00  0.00      A     
ATOM   3953  C   LEU A 255       3.567  20.871 -15.056  0.00  0.00      A     
ATOM   3954  O   LEU A 255       2.410  20.532 -15.258  0.00  0.00      A     
ATOM   3955  N   ASP A 256       4.530  20.598 -15.938  0.00  0.00      A     
ATOM   3956  HN  ASP A 256       5.472  20.890 -15.724  0.00  0.00      A     
ATOM   3957  CA  ASP A 256       4.278  19.876 -17.196  0.00  0.00      A     
ATOM   3958  HA  ASP A 256       3.537  20.447 -17.755  0.00  0.00      A     
ATOM   3959  CB  ASP A 256       5.577  19.877 -18.017  0.00  0.00      A     
ATOM   3960  HB1 ASP A 256       6.274  19.156 -17.587  0.00  0.00      A     
ATOM   3961  HB2 ASP A 256       6.024  20.866 -17.945  0.00  0.00      A     
ATOM   3962  CG  ASP A 256       5.385  19.605 -19.508  0.00  0.00      A     
ATOM   3963  OD1 ASP A 256       4.546  20.277 -20.161  0.00  0.00      A     
ATOM   3964  OD2 ASP A 256       6.129  18.756 -20.045  0.00  0.00      A     
ATOM   3965  C   ASP A 256       3.678  18.459 -16.990  0.00  0.00      A     
ATOM   3966  O   ASP A 256       2.899  18.002 -17.821  0.00  0.00      A     
ATOM   3967  N   CYS A 257       3.938  17.791 -15.858  0.00  0.00      A     
ATOM   3968  HN  CYS A 257       4.595  18.204 -15.207  0.00  0.00      A     
ATOM   3969  CA  CYS A 257       3.251  16.550 -15.456  0.00  0.00      A     
ATOM   3970  HA  CYS A 257       3.182  15.896 -16.326  0.00  0.00      A     
ATOM   3971  CB  CYS A 257       4.121  15.850 -14.403  0.00  0.00      A     
ATOM   3972  HB1 CYS A 257       4.068  16.387 -13.455  0.00  0.00      A     
ATOM   3973  HB2 CYS A 257       5.159  15.838 -14.742  0.00  0.00      A     
ATOM   3974  SG  CYS A 257       3.550  14.143 -14.168  0.00  0.00      A     
ATOM   3975  HG1 CYS A 257       3.729  13.732 -15.432  0.00  0.00      A     
ATOM   3976  C   CYS A 257       1.793  16.762 -14.966  0.00  0.00      A     
ATOM   3977  O   CYS A 257       0.898  16.023 -15.377  0.00  0.00      A     
ATOM   3978  N   TRP A 258       1.510  17.813 -14.182  0.00  0.00      A     
ATOM   3979  HN  TRP A 258       2.285  18.374 -13.846  0.00  0.00      A     
ATOM   3980  CA  TRP A 258       0.131  18.285 -13.899  0.00  0.00      A     
ATOM   3981  HA  TRP A 258      -0.454  17.471 -13.470  0.00  0.00      A     
ATOM   3982  CB  TRP A 258       0.161  19.439 -12.882  0.00  0.00      A     
ATOM   3983  HB1 TRP A 258      -0.842  19.856 -12.826  0.00  0.00      A     
ATOM   3984  HB2 TRP A 258       0.803  20.233 -13.261  0.00  0.00      A     
ATOM   3985  CG  TRP A 258       0.574  19.120 -11.475  0.00  0.00      A     
ATOM   3986  CD1 TRP A 258       1.772  19.418 -10.927  0.00  0.00      A     
ATOM   3987  HD1 TRP A 258       2.575  19.907 -11.456  0.00  0.00      A     
ATOM   3988  NE1 TRP A 258       1.789  19.054  -9.594  0.00  0.00      A     
ATOM   3989  HE1 TRP A 258       2.546  19.267  -8.960  0.00  0.00      A     
ATOM   3990  CE2 TRP A 258       0.586  18.512  -9.210  0.00  0.00      A     
ATOM   3991  CZ2 TRP A 258       0.106  18.055  -7.976  0.00  0.00      A     
ATOM   3992  HZ2 TRP A 258       0.749  18.063  -7.111  0.00  0.00      A     
ATOM   3993  CH2 TRP A 258      -1.227  17.625  -7.877  0.00  0.00      A     
ATOM   3994  HH2 TRP A 258      -1.618  17.279  -6.929  0.00  0.00      A     
ATOM   3995  CZ3 TRP A 258      -2.059  17.677  -9.009  0.00  0.00      A     
ATOM   3996  HZ3 TRP A 258      -3.092  17.360  -8.927  0.00  0.00      A     
ATOM   3997  CE3 TRP A 258      -1.565  18.140 -10.246  0.00  0.00      A     
ATOM   3998  HE3 TRP A 258      -2.217  18.192 -11.106  0.00  0.00      A     
ATOM   3999  CD2 TRP A 258      -0.225  18.562 -10.384  0.00  0.00      A     
ATOM   4000  C   TRP A 258      -0.626  18.755 -15.163  0.00  0.00      A     
ATOM   4001  O   TRP A 258      -1.851  18.667 -15.250  0.00  0.00      A     
ATOM   4002  N   ARG A 259       0.102  19.251 -16.171  0.00  0.00      A     
ATOM   4003  HN  ARG A 259       1.084  19.409 -15.960  0.00  0.00      A     
ATOM   4004  CA  ARG A 259      -0.409  19.723 -17.473  0.00  0.00      A     
ATOM   4005  HA  ARG A 259      -1.296  20.331 -17.298  0.00  0.00      A     
ATOM   4006  CB  ARG A 259       0.662  20.629 -18.097  0.00  0.00      A     
ATOM   4007  HB1 ARG A 259       1.382  20.017 -18.640  0.00  0.00      A     
ATOM   4008  HB2 ARG A 259       1.190  21.153 -17.302  0.00  0.00      A     
ATOM   4009  CG  ARG A 259       0.093  21.716 -19.013  0.00  0.00      A     
ATOM   4010  HG1 ARG A 259      -0.599  22.335 -18.443  0.00  0.00      A     
ATOM   4011  HG2 ARG A 259      -0.440  21.268 -19.850  0.00  0.00      A     
ATOM   4012  CD  ARG A 259       1.239  22.599 -19.525  0.00  0.00      A     
ATOM   4013  HD1 ARG A 259       1.803  22.982 -18.671  0.00  0.00      A     
ATOM   4014  HD2 ARG A 259       0.822  23.462 -20.041  0.00  0.00      A     
ATOM   4015  NE  ARG A 259       2.142  21.844 -20.412  0.00  0.00      A     
ATOM   4016  HE  ARG A 259       2.865  21.270 -19.997  0.00  0.00      A     
ATOM   4017  CZ  ARG A 259       2.127  21.787 -21.715  0.00  0.00      A     
ATOM   4018  NH1 ARG A 259       1.351  22.464 -22.471  0.00  0.00      A     
ATOM   4019 HH11 ARG A 259       1.504  22.437 -23.467  0.00  0.00      A     
ATOM   4020 HH12 ARG A 259       0.688  23.102 -22.060  0.00  0.00      A     
ATOM   4021  NH2 ARG A 259       2.969  21.026 -22.305  0.00  0.00      A     
ATOM   4022 HH21 ARG A 259       2.995  20.982 -23.310  0.00  0.00      A     
ATOM   4023 HH22 ARG A 259       3.585  20.495 -21.699  0.00  0.00      A     
ATOM   4024  C   ARG A 259      -0.810  18.576 -18.417  0.00  0.00      A     
ATOM   4025  O   ARG A 259      -1.909  18.604 -18.972  0.00  0.00      A     
ATOM   4026  N   LYS A 260       0.024  17.531 -18.508  0.00  0.00      A     
ATOM   4027  HN  LYS A 260       0.888  17.634 -17.986  0.00  0.00      A     
ATOM   4028  CA  LYS A 260      -0.025  16.429 -19.504  0.00  0.00      A     
ATOM   4029  HA  LYS A 260      -0.564  16.784 -20.385  0.00  0.00      A     
ATOM   4030  CB  LYS A 260       1.415  16.130 -19.945  0.00  0.00      A     
ATOM   4031  HB1 LYS A 260       1.441  15.216 -20.539  0.00  0.00      A     
ATOM   4032  HB2 LYS A 260       2.031  15.971 -19.062  0.00  0.00      A     
ATOM   4033  CG  LYS A 260       2.006  17.243 -20.821  0.00  0.00      A     
ATOM   4034  HG1 LYS A 260       1.959  18.210 -20.320  0.00  0.00      A     
ATOM   4035  HG2 LYS A 260       1.439  17.300 -21.747  0.00  0.00      A     
ATOM   4036  CD  LYS A 260       3.461  16.899 -21.126  0.00  0.00      A     
ATOM   4037  HD1 LYS A 260       3.544  15.828 -21.313  0.00  0.00      A     
ATOM   4038  HD2 LYS A 260       4.059  17.157 -20.253  0.00  0.00      A     
ATOM   4039  CE  LYS A 260       3.999  17.625 -22.353  0.00  0.00      A     
ATOM   4040  HE1 LYS A 260       3.686  18.669 -22.322  0.00  0.00      A     
ATOM   4041  HE2 LYS A 260       3.565  17.160 -23.245  0.00  0.00      A     
ATOM   4042  NZ  LYS A 260       5.473  17.533 -22.379  0.00  0.00      A     
ATOM   4043  HZ1 LYS A 260       5.892  17.863 -23.245  0.00  0.00      A     
ATOM   4044  HZ2 LYS A 260       5.769  16.575 -22.223  0.00  0.00      A     
ATOM   4045  HZ3 LYS A 260       5.863  18.073 -21.605  0.00  0.00      A     
ATOM   4046  C   LYS A 260      -0.768  15.139 -19.096  0.00  0.00      A     
ATOM   4047  O   LYS A 260      -0.540  14.083 -19.699  0.00  0.00      A     
ATOM   4048  N   ILE A 261      -1.674  15.200 -18.118  0.00  0.00      A     
ATOM   4049  HN  ILE A 261      -1.744  16.059 -17.596  0.00  0.00      A     
ATOM   4050  CA  ILE A 261      -2.706  14.152 -17.929  0.00  0.00      A     
ATOM   4051  HA  ILE A 261      -2.827  13.646 -18.889  0.00  0.00      A     
ATOM   4052  CB  ILE A 261      -2.312  13.075 -16.882  0.00  0.00      A     
ATOM   4053  HB  ILE A 261      -2.766  13.341 -15.931  0.00  0.00      A     
ATOM   4054  CG2 ILE A 261      -2.933  11.743 -17.338  0.00  0.00      A     
ATOM   4055 HG21 ILE A 261      -2.464  11.414 -18.265  0.00  0.00      A     
ATOM   4056 HG22 ILE A 261      -3.999  11.855 -17.514  0.00  0.00      A     
ATOM   4057 HG23 ILE A 261      -2.809  10.979 -16.573  0.00  0.00      A     
ATOM   4058  CG1 ILE A 261      -0.788  12.916 -16.651  0.00  0.00      A     
ATOM   4059 HG11 ILE A 261      -0.349  13.878 -16.400  0.00  0.00      A     
ATOM   4060 HG12 ILE A 261      -0.327  12.569 -17.568  0.00  0.00      A     
ATOM   4061  CD  ILE A 261      -0.389  11.959 -15.528  0.00  0.00      A     
ATOM   4062  HD1 ILE A 261      -0.789  12.303 -14.577  0.00  0.00      A     
ATOM   4063  HD2 ILE A 261       0.698  11.934 -15.458  0.00  0.00      A     
ATOM   4064  HD3 ILE A 261      -0.757  10.957 -15.734  0.00  0.00      A     
ATOM   4065  C   ILE A 261      -4.103  14.700 -17.596  0.00  0.00      A     
ATOM   4066  O   ILE A 261      -5.096  14.165 -18.096  0.00  0.00      A     
ATOM   4067  N   ALA A 262      -4.239  15.754 -16.783  0.00  0.00      A     
ATOM   4068  HN  ALA A 262      -3.424  16.064 -16.260  0.00  0.00      A     
ATOM   4069  CA  ALA A 262      -5.562  16.255 -16.370  0.00  0.00      A     
ATOM   4070  HA  ALA A 262      -6.112  15.404 -15.972  0.00  0.00      A     
ATOM   4071  CB  ALA A 262      -5.400  17.222 -15.193  0.00  0.00      A     
ATOM   4072  HB1 ALA A 262      -6.373  17.399 -14.734  0.00  0.00      A     
ATOM   4073  HB2 ALA A 262      -4.991  18.169 -15.521  0.00  0.00      A     
ATOM   4074  HB3 ALA A 262      -4.737  16.789 -14.442  0.00  0.00      A     
ATOM   4075  C   ALA A 262      -6.447  16.819 -17.518  0.00  0.00      A     
ATOM   4076  O   ALA A 262      -7.674  16.683 -17.465  0.00  0.00      A     
ATOM   4077  N   ARG A 263      -5.868  17.327 -18.626  0.00  0.00      A     
ATOM   4078  HN  ARG A 263      -4.855  17.344 -18.660  0.00  0.00      A     
ATOM   4079  CA  ARG A 263      -6.633  17.657 -19.862  0.00  0.00      A     
ATOM   4080  HA  ARG A 263      -7.500  18.262 -19.587  0.00  0.00      A     
ATOM   4081  CB  ARG A 263      -5.808  18.435 -20.909  0.00  0.00      A     
ATOM   4082  HB1 ARG A 263      -6.496  18.770 -21.684  0.00  0.00      A     
ATOM   4083  HB2 ARG A 263      -5.149  17.729 -21.397  0.00  0.00      A     
ATOM   4084  CG  ARG A 263      -4.944  19.636 -20.505  0.00  0.00      A     
ATOM   4085  HG1 ARG A 263      -4.257  19.833 -21.330  0.00  0.00      A     
ATOM   4086  HG2 ARG A 263      -4.350  19.394 -19.628  0.00  0.00      A     
ATOM   4087  CD  ARG A 263      -5.752  20.908 -20.248  0.00  0.00      A     
ATOM   4088  HD1 ARG A 263      -6.217  20.816 -19.267  0.00  0.00      A     
ATOM   4089  HD2 ARG A 263      -6.549  21.008 -20.985  0.00  0.00      A     
ATOM   4090  NE  ARG A 263      -4.881  22.100 -20.267  0.00  0.00      A     
ATOM   4091  HE  ARG A 263      -4.431  22.346 -19.395  0.00  0.00      A     
ATOM   4092  CZ  ARG A 263      -4.697  22.957 -21.239  0.00  0.00      A     
ATOM   4093  NH1 ARG A 263      -5.221  22.875 -22.407  0.00  0.00      A     
ATOM   4094 HH11 ARG A 263      -4.973  23.564 -23.087  0.00  0.00      A     
ATOM   4095 HH12 ARG A 263      -5.749  22.052 -22.661  0.00  0.00      A     
ATOM   4096  NH2 ARG A 263      -3.957  23.986 -21.077  0.00  0.00      A     
ATOM   4097 HH21 ARG A 263      -4.102  24.750 -21.716  0.00  0.00      A     
ATOM   4098 HH22 ARG A 263      -3.517  24.139 -20.175  0.00  0.00      A     
ATOM   4099  C   ARG A 263      -7.180  16.420 -20.597  0.00  0.00      A     
ATOM   4100  O   ARG A 263      -7.993  16.582 -21.503  0.00  0.00      A     
ATOM   4101  N   ASP A 264      -6.734  15.213 -20.252  0.00  0.00      A     
ATOM   4102  HN  ASP A 264      -6.065  15.182 -19.494  0.00  0.00      A     
ATOM   4103  CA  ASP A 264      -6.812  14.016 -21.106  0.00  0.00      A     
ATOM   4104  HA  ASP A 264      -7.252  14.286 -22.063  0.00  0.00      A     
ATOM   4105  CB  ASP A 264      -5.364  13.543 -21.371  0.00  0.00      A     
ATOM   4106  HB1 ASP A 264      -4.934  13.117 -20.464  0.00  0.00      A     
ATOM   4107  HB2 ASP A 264      -4.758  14.407 -21.631  0.00  0.00      A     
ATOM   4108  CG  ASP A 264      -5.227  12.521 -22.499  0.00  0.00      A     
ATOM   4109  OD1 ASP A 264      -6.256  12.140 -23.095  0.00  0.00      A     
ATOM   4110  OD2 ASP A 264      -4.073  12.152 -22.823  0.00  0.00      A     
ATOM   4111  C   ASP A 264      -7.692  12.891 -20.525  0.00  0.00      A     
ATOM   4112  O   ASP A 264      -8.817  12.670 -20.981  0.00  0.00      A     
ATOM   4113  N   GLU A 265      -7.216  12.209 -19.487  0.00  0.00      A     
ATOM   4114  HN  GLU A 265      -6.306  12.479 -19.132  0.00  0.00      A     
ATOM   4115  CA  GLU A 265      -7.833  10.975 -18.964  0.00  0.00      A     
ATOM   4116  HA  GLU A 265      -8.337  10.446 -19.773  0.00  0.00      A     
ATOM   4117  CB  GLU A 265      -6.716  10.061 -18.428  0.00  0.00      A     
ATOM   4118  HB1 GLU A 265      -7.171   9.198 -17.943  0.00  0.00      A     
ATOM   4119  HB2 GLU A 265      -6.141  10.608 -17.686  0.00  0.00      A     
ATOM   4120  CG  GLU A 265      -5.745   9.558 -19.511  0.00  0.00      A     
ATOM   4121  HG1 GLU A 265      -6.272   8.865 -20.170  0.00  0.00      A     
ATOM   4122  HG2 GLU A 265      -5.400  10.402 -20.113  0.00  0.00      A     
ATOM   4123  CD  GLU A 265      -4.523   8.862 -18.890  0.00  0.00      A     
ATOM   4124  OE1 GLU A 265      -4.683   8.079 -17.923  0.00  0.00      A     
ATOM   4125  OE2 GLU A 265      -3.378   9.120 -19.325  0.00  0.00      A     
ATOM   4126  C   GLU A 265      -8.904  11.223 -17.877  0.00  0.00      A     
ATOM   4127  O   GLU A 265      -9.642  10.309 -17.504  0.00  0.00      A     
ATOM   4128  N   GLY A 266      -8.994  12.447 -17.346  0.00  0.00      A     
ATOM   4129  HN  GLY A 266      -8.343  13.138 -17.690  0.00  0.00      A     
ATOM   4130  CA  GLY A 266      -9.887  12.845 -16.246  0.00  0.00      A     
ATOM   4131  HA1 GLY A 266     -10.430  11.979 -15.868  0.00  0.00      A     
ATOM   4132  HA2 GLY A 266     -10.619  13.559 -16.608  0.00  0.00      A     
ATOM   4133  C   GLY A 266      -9.159  13.511 -15.076  0.00  0.00      A     
ATOM   4134  O   GLY A 266      -8.142  14.175 -15.258  0.00  0.00      A     
ATOM   4135  N   GLY A 267      -9.665  13.290 -13.866  0.00  0.00      A     
ATOM   4136  HN  GLY A 267     -10.563  12.822 -13.822  0.00  0.00      A     
ATOM   4137  CA  GLY A 267      -8.999  13.657 -12.607  0.00  0.00      A     
ATOM   4138  HA1 GLY A 267      -9.300  14.662 -12.328  0.00  0.00      A     
ATOM   4139  HA2 GLY A 267      -7.920  13.671 -12.753  0.00  0.00      A     
ATOM   4140  C   GLY A 267      -9.288  12.728 -11.419  0.00  0.00      A     
ATOM   4141  O   GLY A 267      -8.626  12.836 -10.387  0.00  0.00      A     
ATOM   4142  N   LYS A 268     -10.224  11.773 -11.542  0.00  0.00      A     
ATOM   4143  HN  LYS A 268     -10.796  11.783 -12.381  0.00  0.00      A     
ATOM   4144  CA  LYS A 268     -10.465  10.704 -10.542  0.00  0.00      A     
ATOM   4145  HA  LYS A 268     -10.746  11.174  -9.596  0.00  0.00      A     
ATOM   4146  CB  LYS A 268     -11.646   9.817 -10.991  0.00  0.00      A     
ATOM   4147  HB1 LYS A 268     -12.509  10.459 -11.163  0.00  0.00      A     
ATOM   4148  HB2 LYS A 268     -11.903   9.130 -10.183  0.00  0.00      A     
ATOM   4149  CG  LYS A 268     -11.359   9.001 -12.265  0.00  0.00      A     
ATOM   4150  HG1 LYS A 268     -10.687   8.178 -12.018  0.00  0.00      A     
ATOM   4151  HG2 LYS A 268     -10.864   9.643 -12.989  0.00  0.00      A     
ATOM   4152  CD  LYS A 268     -12.632   8.432 -12.913  0.00  0.00      A     
ATOM   4153  HD1 LYS A 268     -13.294   9.249 -13.208  0.00  0.00      A     
ATOM   4154  HD2 LYS A 268     -13.153   7.814 -12.181  0.00  0.00      A     
ATOM   4155  CE  LYS A 268     -12.299   7.568 -14.140  0.00  0.00      A     
ATOM   4156  HE1 LYS A 268     -13.210   7.067 -14.481  0.00  0.00      A     
ATOM   4157  HE2 LYS A 268     -11.585   6.797 -13.833  0.00  0.00      A     
ATOM   4158  NZ  LYS A 268     -11.721   8.367 -15.250  0.00  0.00      A     
ATOM   4159  HZ1 LYS A 268     -10.988   8.983 -14.909  0.00  0.00      A     
ATOM   4160  HZ2 LYS A 268     -12.414   8.947 -15.722  0.00  0.00      A     
ATOM   4161  HZ3 LYS A 268     -11.253   7.776 -15.935  0.00  0.00      A     
ATOM   4162  C   LYS A 268      -9.213   9.878 -10.218  0.00  0.00      A     
ATOM   4163  O   LYS A 268      -8.980   9.529  -9.071  0.00  0.00      A     
ATOM   4164  N   ALA A 269      -8.361   9.625 -11.214  0.00  0.00      A     
ATOM   4165  HN  ALA A 269      -8.586   9.980 -12.129  0.00  0.00      A     
ATOM   4166  CA  ALA A 269      -7.125   8.858 -11.043  0.00  0.00      A     
ATOM   4167  HA  ALA A 269      -7.361   8.008 -10.401  0.00  0.00      A     
ATOM   4168  CB  ALA A 269      -6.709   8.283 -12.401  0.00  0.00      A     
ATOM   4169  HB1 ALA A 269      -6.254   9.057 -13.010  0.00  0.00      A     
ATOM   4170  HB2 ALA A 269      -7.571   7.860 -12.919  0.00  0.00      A     
ATOM   4171  HB3 ALA A 269      -5.975   7.493 -12.249  0.00  0.00      A     
ATOM   4172  C   ALA A 269      -5.977   9.611 -10.322  0.00  0.00      A     
ATOM   4173  O   ALA A 269      -4.941   8.998 -10.049  0.00  0.00      A     
ATOM   4174  N   PHE A 270      -6.159  10.879  -9.917  0.00  0.00      A     
ATOM   4175  HN  PHE A 270      -6.970  11.383 -10.256  0.00  0.00      A     
ATOM   4176  CA  PHE A 270      -5.375  11.493  -8.828  0.00  0.00      A     
ATOM   4177  HA  PHE A 270      -4.323  11.481  -9.104  0.00  0.00      A     
ATOM   4178  CB  PHE A 270      -5.799  12.957  -8.596  0.00  0.00      A     
ATOM   4179  HB1 PHE A 270      -5.400  13.268  -7.633  0.00  0.00      A     
ATOM   4180  HB2 PHE A 270      -6.883  12.998  -8.504  0.00  0.00      A     
ATOM   4181  CG  PHE A 270      -5.318  14.002  -9.596  0.00  0.00      A     
ATOM   4182  CD1 PHE A 270      -6.215  14.964 -10.105  0.00  0.00      A     
ATOM   4183  HD1 PHE A 270      -7.260  14.924  -9.844  0.00  0.00      A     
ATOM   4184  CE1 PHE A 270      -5.759  16.010 -10.927  0.00  0.00      A     
ATOM   4185  HE1 PHE A 270      -6.451  16.755 -11.301  0.00  0.00      A     
ATOM   4186  CZ  PHE A 270      -4.396  16.101 -11.249  0.00  0.00      A     
ATOM   4187  HZ  PHE A 270      -4.043  16.903 -11.884  0.00  0.00      A     
ATOM   4188  CE2 PHE A 270      -3.494  15.144 -10.751  0.00  0.00      A     
ATOM   4189  HE2 PHE A 270      -2.444  15.215 -11.001  0.00  0.00      A     
ATOM   4190  CD2 PHE A 270      -3.950  14.104  -9.921  0.00  0.00      A     
ATOM   4191  HD2 PHE A 270      -3.237  13.400  -9.519  0.00  0.00      A     
ATOM   4192  C   PHE A 270      -5.457  10.703  -7.502  0.00  0.00      A     
ATOM   4193  O   PHE A 270      -4.621  10.900  -6.626  0.00  0.00      A     
ATOM   4194  N   PHE A 271      -6.412   9.779  -7.357  0.00  0.00      A     
ATOM   4195  HN  PHE A 271      -7.142   9.720  -8.059  0.00  0.00      A     
ATOM   4196  CA  PHE A 271      -6.479   8.816  -6.256  0.00  0.00      A     
ATOM   4197  HA  PHE A 271      -5.481   8.679  -5.851  0.00  0.00      A     
ATOM   4198  CB  PHE A 271      -7.354   9.397  -5.131  0.00  0.00      A     
ATOM   4199  HB1 PHE A 271      -6.779  10.176  -4.626  0.00  0.00      A     
ATOM   4200  HB2 PHE A 271      -7.551   8.620  -4.394  0.00  0.00      A     
ATOM   4201  CG  PHE A 271      -8.677   9.992  -5.583  0.00  0.00      A     
ATOM   4202  CD1 PHE A 271      -9.747   9.153  -5.944  0.00  0.00      A     
ATOM   4203  HD1 PHE A 271      -9.641   8.080  -5.883  0.00  0.00      A     
ATOM   4204  CE1 PHE A 271     -10.949   9.708  -6.418  0.00  0.00      A     
ATOM   4205  HE1 PHE A 271     -11.763   9.060  -6.714  0.00  0.00      A     
ATOM   4206  CZ  PHE A 271     -11.094  11.103  -6.508  0.00  0.00      A     
ATOM   4207  HZ  PHE A 271     -12.021  11.528  -6.866  0.00  0.00      A     
ATOM   4208  CE2 PHE A 271     -10.035  11.945  -6.131  0.00  0.00      A     
ATOM   4209  HE2 PHE A 271     -10.151  13.018  -6.200  0.00  0.00      A     
ATOM   4210  CD2 PHE A 271      -8.826  11.390  -5.674  0.00  0.00      A     
ATOM   4211  HD2 PHE A 271      -8.007  12.038  -5.398  0.00  0.00      A     
ATOM   4212  C   PHE A 271      -6.951   7.413  -6.692  0.00  0.00      A     
ATOM   4213  O   PHE A 271      -7.558   7.209  -7.745  0.00  0.00      A     
ATOM   4214  N   LYS A 272      -6.680   6.418  -5.840  0.00  0.00      A     
ATOM   4215  HN  LYS A 272      -6.145   6.661  -5.019  0.00  0.00      A     
ATOM   4216  CA  LYS A 272      -7.350   5.100  -5.843  0.00  0.00      A     
ATOM   4217  HA  LYS A 272      -7.659   4.842  -6.857  0.00  0.00      A     
ATOM   4218  CB  LYS A 272      -6.351   4.039  -5.339  0.00  0.00      A     
ATOM   4219  HB1 LYS A 272      -6.869   3.086  -5.219  0.00  0.00      A     
ATOM   4220  HB2 LYS A 272      -5.977   4.346  -4.361  0.00  0.00      A     
ATOM   4221  CG  LYS A 272      -5.158   3.823  -6.298  0.00  0.00      A     
ATOM   4222  HG1 LYS A 272      -4.722   4.783  -6.575  0.00  0.00      A     
ATOM   4223  HG2 LYS A 272      -5.509   3.327  -7.204  0.00  0.00      A     
ATOM   4224  CD  LYS A 272      -4.073   2.969  -5.626  0.00  0.00      A     
ATOM   4225  HD1 LYS A 272      -4.520   2.025  -5.314  0.00  0.00      A     
ATOM   4226  HD2 LYS A 272      -3.723   3.498  -4.739  0.00  0.00      A     
ATOM   4227  CE  LYS A 272      -2.865   2.656  -6.526  0.00  0.00      A     
ATOM   4228  HE1 LYS A 272      -2.505   3.574  -6.997  0.00  0.00      A     
ATOM   4229  HE2 LYS A 272      -3.196   1.980  -7.318  0.00  0.00      A     
ATOM   4230  NZ  LYS A 272      -1.762   2.021  -5.752  0.00  0.00      A     
ATOM   4231  HZ1 LYS A 272      -1.205   2.705  -5.250  0.00  0.00      A     
ATOM   4232  HZ2 LYS A 272      -1.121   1.468  -6.319  0.00  0.00      A     
ATOM   4233  HZ3 LYS A 272      -2.127   1.406  -5.031  0.00  0.00      A     
ATOM   4234  C   LYS A 272      -8.622   5.176  -4.973  0.00  0.00      A     
ATOM   4235  O   LYS A 272      -8.670   5.971  -4.035  0.00  0.00      A     
ATOM   4236  N   GLY A 273      -9.642   4.369  -5.268  0.00  0.00      A     
ATOM   4237  HN  GLY A 273      -9.523   3.738  -6.043  0.00  0.00      A     
ATOM   4238  CA  GLY A 273     -10.979   4.470  -4.636  0.00  0.00      A     
ATOM   4239  HA1 GLY A 273     -11.628   5.079  -5.267  0.00  0.00      A     
ATOM   4240  HA2 GLY A 273     -10.891   4.972  -3.671  0.00  0.00      A     
ATOM   4241  C   GLY A 273     -11.696   3.139  -4.371  0.00  0.00      A     
ATOM   4242  O   GLY A 273     -12.876   3.008  -4.676  0.00  0.00      A     
ATOM   4243  N   ALA A 274     -10.977   2.133  -3.867  0.00  0.00      A     
ATOM   4244  HN  ALA A 274     -10.026   2.342  -3.577  0.00  0.00      A     
ATOM   4245  CA  ALA A 274     -11.491   0.775  -3.625  0.00  0.00      A     
ATOM   4246  HA  ALA A 274     -12.507   0.837  -3.231  0.00  0.00      A     
ATOM   4247  CB  ALA A 274     -11.533   0.056  -4.989  0.00  0.00      A     
ATOM   4248  HB1 ALA A 274     -11.974  -0.936  -4.888  0.00  0.00      A     
ATOM   4249  HB2 ALA A 274     -10.526  -0.034  -5.399  0.00  0.00      A     
ATOM   4250  HB3 ALA A 274     -12.147   0.623  -5.690  0.00  0.00      A     
ATOM   4251  C   ALA A 274     -10.635  -0.010  -2.597  0.00  0.00      A     
ATOM   4252  O   ALA A 274      -9.705   0.533  -2.001  0.00  0.00      A     
ATOM   4253  N   TRP A 275     -10.854  -1.327  -2.462  0.00  0.00      A     
ATOM   4254  HN  TRP A 275     -11.672  -1.723  -2.900  0.00  0.00      A     
ATOM   4255  CA  TRP A 275      -9.898  -2.261  -1.821  0.00  0.00      A     
ATOM   4256  HA  TRP A 275      -9.866  -2.045  -0.752  0.00  0.00      A     
ATOM   4257  CB  TRP A 275     -10.391  -3.703  -1.997  0.00  0.00      A     
ATOM   4258  HB1 TRP A 275      -9.640  -4.373  -1.577  0.00  0.00      A     
ATOM   4259  HB2 TRP A 275     -10.469  -3.922  -3.063  0.00  0.00      A     
ATOM   4260  CG  TRP A 275     -11.693  -4.030  -1.333  0.00  0.00      A     
ATOM   4261  CD1 TRP A 275     -12.839  -4.380  -1.961  0.00  0.00      A     
ATOM   4262  HD1 TRP A 275     -12.959  -4.470  -3.036  0.00  0.00      A     
ATOM   4263  NE1 TRP A 275     -13.824  -4.623  -1.021  0.00  0.00      A     
ATOM   4264  HE1 TRP A 275     -14.767  -4.909  -1.249  0.00  0.00      A     
ATOM   4265  CE2 TRP A 275     -13.356  -4.450   0.264  0.00  0.00      A     
ATOM   4266  CZ2 TRP A 275     -13.955  -4.584   1.524  0.00  0.00      A     
ATOM   4267  HZ2 TRP A 275     -14.993  -4.870   1.608  0.00  0.00      A     
ATOM   4268  CH2 TRP A 275     -13.182  -4.350   2.674  0.00  0.00      A     
ATOM   4269  HH2 TRP A 275     -13.624  -4.453   3.656  0.00  0.00      A     
ATOM   4270  CZ3 TRP A 275     -11.828  -3.989   2.548  0.00  0.00      A     
ATOM   4271  HZ3 TRP A 275     -11.236  -3.821   3.438  0.00  0.00      A     
ATOM   4272  CE3 TRP A 275     -11.237  -3.856   1.275  0.00  0.00      A     
ATOM   4273  HE3 TRP A 275     -10.194  -3.592   1.193  0.00  0.00      A     
ATOM   4274  CD2 TRP A 275     -11.989  -4.077   0.099  0.00  0.00      A     
ATOM   4275  C   TRP A 275      -8.444  -2.138  -2.327  0.00  0.00      A     
ATOM   4276  O   TRP A 275      -7.501  -2.486  -1.615  0.00  0.00      A     
ATOM   4277  N   SER A 276      -8.246  -1.567  -3.521  0.00  0.00      A     
ATOM   4278  HN  SER A 276      -9.059  -1.373  -4.084  0.00  0.00      A     
ATOM   4279  CA  SER A 276      -6.948  -1.120  -4.054  0.00  0.00      A     
ATOM   4280  HA  SER A 276      -6.363  -2.002  -4.294  0.00  0.00      A     
ATOM   4281  CB  SER A 276      -7.146  -0.320  -5.344  0.00  0.00      A     
ATOM   4282  HB1 SER A 276      -6.177  -0.116  -5.805  0.00  0.00      A     
ATOM   4283  HB2 SER A 276      -7.631   0.629  -5.107  0.00  0.00      A     
ATOM   4284  OG  SER A 276      -7.968  -1.032  -6.248  0.00  0.00      A     
ATOM   4285  HG1 SER A 276      -7.461  -1.756  -6.631  0.00  0.00      A     
ATOM   4286  C   SER A 276      -6.135  -0.255  -3.081  0.00  0.00      A     
ATOM   4287  O   SER A 276      -4.934  -0.458  -2.942  0.00  0.00      A     
ATOM   4288  N   ASN A 277      -6.775   0.667  -2.352  0.00  0.00      A     
ATOM   4289  HN  ASN A 277      -7.776   0.777  -2.486  0.00  0.00      A     
ATOM   4290  CA  ASN A 277      -6.140   1.549  -1.357  0.00  0.00      A     
ATOM   4291  HA  ASN A 277      -5.358   2.131  -1.851  0.00  0.00      A     
ATOM   4292  CB  ASN A 277      -7.214   2.516  -0.820  0.00  0.00      A     
ATOM   4293  HB1 ASN A 277      -6.769   3.133  -0.040  0.00  0.00      A     
ATOM   4294  HB2 ASN A 277      -8.033   1.953  -0.374  0.00  0.00      A     
ATOM   4295  CG  ASN A 277      -7.801   3.429  -1.878  0.00  0.00      A     
ATOM   4296  OD1 ASN A 277      -8.309   3.014  -2.905  0.00  0.00      A     
ATOM   4297  ND2 ASN A 277      -7.749   4.716  -1.669  0.00  0.00      A     
ATOM   4298 HD21 ASN A 277      -8.151   5.299  -2.396  0.00  0.00      A     
ATOM   4299 HD22 ASN A 277      -7.329   5.086  -0.839  0.00  0.00      A     
ATOM   4300  C   ASN A 277      -5.445   0.798  -0.195  0.00  0.00      A     
ATOM   4301  O   ASN A 277      -4.587   1.363   0.482  0.00  0.00      A     
ATOM   4302  N   VAL A 278      -5.790  -0.481  -0.008  0.00  0.00      A     
ATOM   4303  HN  VAL A 278      -6.500  -0.849  -0.629  0.00  0.00      A     
ATOM   4304  CA  VAL A 278      -5.220  -1.429   0.969  0.00  0.00      A     
ATOM   4305  HA  VAL A 278      -4.358  -0.963   1.446  0.00  0.00      A     
ATOM   4306  CB  VAL A 278      -6.218  -1.782   2.098  0.00  0.00      A     
ATOM   4307  HB  VAL A 278      -5.778  -2.547   2.732  0.00  0.00      A     
ATOM   4308  CG1 VAL A 278      -6.488  -0.569   2.992  0.00  0.00      A     
ATOM   4309 HG11 VAL A 278      -5.548  -0.226   3.423  0.00  0.00      A     
ATOM   4310 HG12 VAL A 278      -7.152  -0.857   3.807  0.00  0.00      A     
ATOM   4311 HG13 VAL A 278      -6.946   0.236   2.419  0.00  0.00      A     
ATOM   4312  CG2 VAL A 278      -7.562  -2.314   1.589  0.00  0.00      A     
ATOM   4313 HG21 VAL A 278      -8.079  -1.553   1.008  0.00  0.00      A     
ATOM   4314 HG22 VAL A 278      -8.182  -2.596   2.440  0.00  0.00      A     
ATOM   4315 HG23 VAL A 278      -7.398  -3.199   0.975  0.00  0.00      A     
ATOM   4316  C   VAL A 278      -4.661  -2.684   0.283  0.00  0.00      A     
ATOM   4317  O   VAL A 278      -4.671  -3.772   0.859  0.00  0.00      A     
ATOM   4318  N   LEU A 279      -4.137  -2.559  -0.947  0.00  0.00      A     
ATOM   4319  HN  LEU A 279      -4.193  -1.645  -1.382  0.00  0.00      A     
ATOM   4320  CA  LEU A 279      -3.320  -3.585  -1.633  0.00  0.00      A     
ATOM   4321  HA  LEU A 279      -3.976  -4.383  -1.974  0.00  0.00      A     
ATOM   4322  CB  LEU A 279      -2.633  -2.957  -2.864  0.00  0.00      A     
ATOM   4323  HB1 LEU A 279      -1.685  -3.463  -3.039  0.00  0.00      A     
ATOM   4324  HB2 LEU A 279      -2.405  -1.911  -2.651  0.00  0.00      A     
ATOM   4325  CG  LEU A 279      -3.446  -3.040  -4.162  0.00  0.00      A     
ATOM   4326  HG  LEU A 279      -4.469  -2.745  -3.966  0.00  0.00      A     
ATOM   4327  CD1 LEU A 279      -2.850  -2.119  -5.222  0.00  0.00      A     
ATOM   4328 HD11 LEU A 279      -1.806  -2.376  -5.400  0.00  0.00      A     
ATOM   4329 HD12 LEU A 279      -2.893  -1.088  -4.873  0.00  0.00      A     
ATOM   4330 HD13 LEU A 279      -3.412  -2.197  -6.151  0.00  0.00      A     
ATOM   4331  CD2 LEU A 279      -3.462  -4.450  -4.745  0.00  0.00      A     
ATOM   4332 HD21 LEU A 279      -2.444  -4.772  -4.949  0.00  0.00      A     
ATOM   4333 HD22 LEU A 279      -4.037  -4.457  -5.671  0.00  0.00      A     
ATOM   4334 HD23 LEU A 279      -3.929  -5.139  -4.043  0.00  0.00      A     
ATOM   4335  C   LEU A 279      -2.280  -4.240  -0.701  0.00  0.00      A     
ATOM   4336  O   LEU A 279      -2.172  -5.470  -0.667  0.00  0.00      A     
ATOM   4337  N   ARG A 280      -1.647  -3.425   0.153  0.00  0.00      A     
ATOM   4338  HN  ARG A 280      -1.773  -2.430  -0.028  0.00  0.00      A     
ATOM   4339  CA  ARG A 280      -0.763  -3.801   1.274  0.00  0.00      A     
ATOM   4340  HA  ARG A 280       0.161  -4.187   0.848  0.00  0.00      A     
ATOM   4341  CB  ARG A 280      -0.460  -2.512   2.068  0.00  0.00      A     
ATOM   4342  HB1 ARG A 280      -1.403  -2.070   2.398  0.00  0.00      A     
ATOM   4343  HB2 ARG A 280       0.027  -1.795   1.404  0.00  0.00      A     
ATOM   4344  CG  ARG A 280       0.428  -2.701   3.305  0.00  0.00      A     
ATOM   4345  HG1 ARG A 280      -0.069  -3.359   4.019  0.00  0.00      A     
ATOM   4346  HG2 ARG A 280       0.578  -1.737   3.784  0.00  0.00      A     
ATOM   4347  CD  ARG A 280       1.796  -3.277   2.942  0.00  0.00      A     
ATOM   4348  HD1 ARG A 280       2.346  -2.557   2.335  0.00  0.00      A     
ATOM   4349  HD2 ARG A 280       1.643  -4.173   2.348  0.00  0.00      A     
ATOM   4350  NE  ARG A 280       2.560  -3.610   4.150  0.00  0.00      A     
ATOM   4351  HE  ARG A 280       2.570  -2.956   4.926  0.00  0.00      A     
ATOM   4352  CZ  ARG A 280       3.026  -4.780   4.479  0.00  0.00      A     
ATOM   4353  NH1 ARG A 280       3.005  -5.834   3.743  0.00  0.00      A     
ATOM   4354 HH11 ARG A 280       3.198  -6.714   4.183  0.00  0.00      A     
ATOM   4355 HH12 ARG A 280       2.650  -5.756   2.799  0.00  0.00      A     
ATOM   4356  NH2 ARG A 280       3.528  -4.923   5.637  0.00  0.00      A     
ATOM   4357 HH21 ARG A 280       3.810  -5.838   5.940  0.00  0.00      A     
ATOM   4358 HH22 ARG A 280       3.519  -4.121   6.257  0.00  0.00      A     
ATOM   4359  C   ARG A 280      -1.275  -4.926   2.185  0.00  0.00      A     
ATOM   4360  O   ARG A 280      -0.476  -5.757   2.608  0.00  0.00      A     
ATOM   4361  N   GLY A 281      -2.580  -4.974   2.460  0.00  0.00      A     
ATOM   4362  HN  GLY A 281      -3.166  -4.255   2.055  0.00  0.00      A     
ATOM   4363  CA  GLY A 281      -3.220  -5.963   3.343  0.00  0.00      A     
ATOM   4364  HA1 GLY A 281      -4.296  -5.784   3.354  0.00  0.00      A     
ATOM   4365  HA2 GLY A 281      -2.848  -5.835   4.359  0.00  0.00      A     
ATOM   4366  C   GLY A 281      -2.981  -7.418   2.928  0.00  0.00      A     
ATOM   4367  O   GLY A 281      -2.310  -8.156   3.644  0.00  0.00      A     
ATOM   4368  N   MET A 282      -3.450  -7.823   1.743  0.00  0.00      A     
ATOM   4369  HN  MET A 282      -4.023  -7.180   1.210  0.00  0.00      A     
ATOM   4370  CA  MET A 282      -3.209  -9.165   1.173  0.00  0.00      A     
ATOM   4371  HA  MET A 282      -3.584  -9.901   1.885  0.00  0.00      A     
ATOM   4372  CB  MET A 282      -4.023  -9.315  -0.120  0.00  0.00      A     
ATOM   4373  HB1 MET A 282      -3.610  -8.654  -0.882  0.00  0.00      A     
ATOM   4374  HB2 MET A 282      -5.055  -9.019   0.078  0.00  0.00      A     
ATOM   4375  CG  MET A 282      -4.036 -10.757  -0.642  0.00  0.00      A     
ATOM   4376  HG1 MET A 282      -4.332 -11.420   0.171  0.00  0.00      A     
ATOM   4377  HG2 MET A 282      -3.030 -11.035  -0.957  0.00  0.00      A     
ATOM   4378  SD  MET A 282      -5.151 -11.050  -2.037  0.00  0.00      A     
ATOM   4379  CE  MET A 282      -4.440  -9.918  -3.254  0.00  0.00      A     
ATOM   4380  HE1 MET A 282      -4.702  -8.891  -2.999  0.00  0.00      A     
ATOM   4381  HE2 MET A 282      -4.829 -10.155  -4.244  0.00  0.00      A     
ATOM   4382  HE3 MET A 282      -3.357 -10.025  -3.262  0.00  0.00      A     
ATOM   4383  C   MET A 282      -1.719  -9.504   0.943  0.00  0.00      A     
ATOM   4384  O   MET A 282      -1.361 -10.678   0.873  0.00  0.00      A     
ATOM   4385  N   GLY A 283      -0.827  -8.506   0.929  0.00  0.00      A     
ATOM   4386  HN  GLY A 283      -1.189  -7.566   1.008  0.00  0.00      A     
ATOM   4387  CA  GLY A 283       0.638  -8.664   0.971  0.00  0.00      A     
ATOM   4388  HA1 GLY A 283       1.103  -7.702   0.758  0.00  0.00      A     
ATOM   4389  HA2 GLY A 283       0.925  -9.375   0.200  0.00  0.00      A     
ATOM   4390  C   GLY A 283       1.210  -9.191   2.299  0.00  0.00      A     
ATOM   4391  O   GLY A 283       2.247  -8.718   2.772  0.00  0.00      A     
ATOM   4392  N   GLY A 284       0.501 -10.132   2.925  0.00  0.00      A     
ATOM   4393  HN  GLY A 284      -0.299 -10.480   2.407  0.00  0.00      A     
ATOM   4394  CA  GLY A 284       0.758 -10.731   4.238  0.00  0.00      A     
ATOM   4395  HA1 GLY A 284       1.830 -10.723   4.437  0.00  0.00      A     
ATOM   4396  HA2 GLY A 284       0.421 -11.768   4.231  0.00  0.00      A     
ATOM   4397  C   GLY A 284       0.057 -10.009   5.393  0.00  0.00      A     
ATOM   4398  O   GLY A 284      -0.577 -10.652   6.227  0.00  0.00      A     
ATOM   4399  N   ALA A 285       0.146  -8.679   5.438  0.00  0.00      A     
ATOM   4400  HN  ALA A 285       0.592  -8.220   4.657  0.00  0.00      A     
ATOM   4401  CA  ALA A 285      -0.202  -7.846   6.595  0.00  0.00      A     
ATOM   4402  HA  ALA A 285       0.528  -8.053   7.376  0.00  0.00      A     
ATOM   4403  CB  ALA A 285      -0.028  -6.384   6.176  0.00  0.00      A     
ATOM   4404  HB1 ALA A 285      -0.720  -6.137   5.370  0.00  0.00      A     
ATOM   4405  HB2 ALA A 285       0.992  -6.214   5.840  0.00  0.00      A     
ATOM   4406  HB3 ALA A 285      -0.230  -5.737   7.028  0.00  0.00      A     
ATOM   4407  C   ALA A 285      -1.580  -8.093   7.249  0.00  0.00      A     
ATOM   4408  O   ALA A 285      -1.678  -8.049   8.476  0.00  0.00      A     
ATOM   4409  N   PHE A 286      -2.624  -8.400   6.472  0.00  0.00      A     
ATOM   4410  HN  PHE A 286      -2.465  -8.393   5.470  0.00  0.00      A     
ATOM   4411  CA  PHE A 286      -3.990  -8.695   6.951  0.00  0.00      A     
ATOM   4412  HA  PHE A 286      -4.337  -7.817   7.496  0.00  0.00      A     
ATOM   4413  CB  PHE A 286      -4.937  -8.881   5.751  0.00  0.00      A     
ATOM   4414  HB1 PHE A 286      -4.744  -8.099   5.019  0.00  0.00      A     
ATOM   4415  HB2 PHE A 286      -5.948  -8.707   6.121  0.00  0.00      A     
ATOM   4416  CG  PHE A 286      -4.923 -10.233   5.041  0.00  0.00      A     
ATOM   4417  CD1 PHE A 286      -3.728 -10.810   4.561  0.00  0.00      A     
ATOM   4418  HD1 PHE A 286      -2.784 -10.318   4.709  0.00  0.00      A     
ATOM   4419  CE1 PHE A 286      -3.750 -12.036   3.873  0.00  0.00      A     
ATOM   4420  HE1 PHE A 286      -2.830 -12.466   3.503  0.00  0.00      A     
ATOM   4421  CZ  PHE A 286      -4.967 -12.705   3.668  0.00  0.00      A     
ATOM   4422  HZ  PHE A 286      -4.985 -13.650   3.143  0.00  0.00      A     
ATOM   4423  CE2 PHE A 286      -6.162 -12.143   4.148  0.00  0.00      A     
ATOM   4424  HE2 PHE A 286      -7.101 -12.657   3.993  0.00  0.00      A     
ATOM   4425  CD2 PHE A 286      -6.139 -10.912   4.828  0.00  0.00      A     
ATOM   4426  HD2 PHE A 286      -7.066 -10.488   5.188  0.00  0.00      A     
ATOM   4427  C   PHE A 286      -4.119  -9.874   7.940  0.00  0.00      A     
ATOM   4428  O   PHE A 286      -5.076  -9.922   8.708  0.00  0.00      A     
ATOM   4429  N   VAL A 287      -3.137 -10.785   7.963  0.00  0.00      A     
ATOM   4430  HN  VAL A 287      -2.413 -10.677   7.265  0.00  0.00      A     
ATOM   4431  CA  VAL A 287      -3.044 -11.921   8.918  0.00  0.00      A     
ATOM   4432  HA  VAL A 287      -3.750 -11.752   9.732  0.00  0.00      A     
ATOM   4433  CB  VAL A 287      -3.419 -13.272   8.277  0.00  0.00      A     
ATOM   4434  HB  VAL A 287      -3.338 -14.044   9.043  0.00  0.00      A     
ATOM   4435  CG1 VAL A 287      -4.866 -13.274   7.780  0.00  0.00      A     
ATOM   4436 HG11 VAL A 287      -4.981 -12.580   6.948  0.00  0.00      A     
ATOM   4437 HG12 VAL A 287      -5.534 -12.973   8.587  0.00  0.00      A     
ATOM   4438 HG13 VAL A 287      -5.142 -14.274   7.446  0.00  0.00      A     
ATOM   4439  CG2 VAL A 287      -2.504 -13.668   7.111  0.00  0.00      A     
ATOM   4440 HG21 VAL A 287      -1.479 -13.794   7.457  0.00  0.00      A     
ATOM   4441 HG22 VAL A 287      -2.534 -12.908   6.331  0.00  0.00      A     
ATOM   4442 HG23 VAL A 287      -2.841 -14.615   6.690  0.00  0.00      A     
ATOM   4443  C   VAL A 287      -1.674 -12.049   9.586  0.00  0.00      A     
ATOM   4444  O   VAL A 287      -1.577 -12.494  10.725  0.00  0.00      A     
ATOM   4445  N   LEU A 288      -0.610 -11.573   8.933  0.00  0.00      A     
ATOM   4446  HN  LEU A 288      -0.770 -11.242   7.989  0.00  0.00      A     
ATOM   4447  CA  LEU A 288       0.759 -11.440   9.451  0.00  0.00      A     
ATOM   4448  HA  LEU A 288       0.994 -12.354   9.998  0.00  0.00      A     
ATOM   4449  CB  LEU A 288       1.692 -11.329   8.222  0.00  0.00      A     
ATOM   4450  HB1 LEU A 288       1.678 -10.296   7.872  0.00  0.00      A     
ATOM   4451  HB2 LEU A 288       1.293 -11.951   7.419  0.00  0.00      A     
ATOM   4452  CG  LEU A 288       3.148 -11.772   8.435  0.00  0.00      A     
ATOM   4453  HG  LEU A 288       3.572 -11.283   9.312  0.00  0.00      A     
ATOM   4454  CD1 LEU A 288       3.247 -13.288   8.584  0.00  0.00      A     
ATOM   4455 HD11 LEU A 288       2.799 -13.604   9.525  0.00  0.00      A     
ATOM   4456 HD12 LEU A 288       4.293 -13.588   8.577  0.00  0.00      A     
ATOM   4457 HD13 LEU A 288       2.740 -13.786   7.758  0.00  0.00      A     
ATOM   4458  CD2 LEU A 288       3.973 -11.395   7.207  0.00  0.00      A     
ATOM   4459 HD21 LEU A 288       3.609 -11.934   6.331  0.00  0.00      A     
ATOM   4460 HD22 LEU A 288       5.018 -11.653   7.380  0.00  0.00      A     
ATOM   4461 HD23 LEU A 288       3.891 -10.325   7.030  0.00  0.00      A     
ATOM   4462  C   LEU A 288       0.904 -10.265  10.455  0.00  0.00      A     
ATOM   4463  O   LEU A 288       1.864  -9.493  10.399  0.00  0.00      A     
ATOM   4464  N   VAL A 289      -0.079 -10.085  11.345  0.00  0.00      A     
ATOM   4465  HN  VAL A 289      -0.825 -10.772  11.321  0.00  0.00      A     
ATOM   4466  CA  VAL A 289      -0.197  -8.970  12.325  0.00  0.00      A     
ATOM   4467  HA  VAL A 289      -0.040  -8.034  11.790  0.00  0.00      A     
ATOM   4468  CB  VAL A 289      -1.606  -8.898  12.946  0.00  0.00      A     
ATOM   4469  HB  VAL A 289      -1.653  -8.027  13.599  0.00  0.00      A     
ATOM   4470  CG1 VAL A 289      -2.674  -8.717  11.866  0.00  0.00      A     
ATOM   4471 HG11 VAL A 289      -2.442  -7.834  11.272  0.00  0.00      A     
ATOM   4472 HG12 VAL A 289      -3.647  -8.580  12.335  0.00  0.00      A     
ATOM   4473 HG13 VAL A 289      -2.722  -9.587  11.211  0.00  0.00      A     
ATOM   4474  CG2 VAL A 289      -1.965 -10.132  13.782  0.00  0.00      A     
ATOM   4475 HG21 VAL A 289      -1.918 -11.035  13.173  0.00  0.00      A     
ATOM   4476 HG22 VAL A 289      -2.976 -10.025  14.173  0.00  0.00      A     
ATOM   4477 HG23 VAL A 289      -1.283 -10.222  14.626  0.00  0.00      A     
ATOM   4478  C   VAL A 289       0.839  -8.985  13.458  0.00  0.00      A     
ATOM   4479  O   VAL A 289       0.978  -8.004  14.185  0.00  0.00      A     
ATOM   4480  N   LEU A 290       1.600 -10.074  13.579  0.00  0.00      A     
ATOM   4481  HN  LEU A 290       1.393 -10.841  12.958  0.00  0.00      A     
ATOM   4482  CA  LEU A 290       2.778 -10.223  14.440  0.00  0.00      A     
ATOM   4483  HA  LEU A 290       3.200  -9.230  14.610  0.00  0.00      A     
ATOM   4484  CB  LEU A 290       2.360 -10.794  15.814  0.00  0.00      A     
ATOM   4485  HB1 LEU A 290       1.504 -10.225  16.181  0.00  0.00      A     
ATOM   4486  HB2 LEU A 290       3.185 -10.605  16.503  0.00  0.00      A     
ATOM   4487  CG  LEU A 290       2.029 -12.302  15.897  0.00  0.00      A     
ATOM   4488  HG  LEU A 290       2.900 -12.882  15.594  0.00  0.00      A     
ATOM   4489  CD1 LEU A 290       1.707 -12.657  17.347  0.00  0.00      A     
ATOM   4490 HD11 LEU A 290       1.515 -13.727  17.429  0.00  0.00      A     
ATOM   4491 HD12 LEU A 290       0.829 -12.105  17.678  0.00  0.00      A     
ATOM   4492 HD13 LEU A 290       2.559 -12.411  17.979  0.00  0.00      A     
ATOM   4493  CD2 LEU A 290       0.825 -12.739  15.063  0.00  0.00      A     
ATOM   4494 HD21 LEU A 290       0.603 -13.787  15.260  0.00  0.00      A     
ATOM   4495 HD22 LEU A 290       1.052 -12.643  14.004  0.00  0.00      A     
ATOM   4496 HD23 LEU A 290      -0.044 -12.134  15.316  0.00  0.00      A     
ATOM   4497  C   LEU A 290       3.866 -11.067  13.743  0.00  0.00      A     
ATOM   4498  O   LEU A 290       3.553 -12.015  13.025  0.00  0.00      A     
ATOM   4499  N   TYR A 291       5.133 -10.685  13.920  0.00  0.00      A     
ATOM   4500  HN  TYR A 291       5.282  -9.895  14.530  0.00  0.00      A     
ATOM   4501  CA  TYR A 291       6.326 -11.407  13.413  0.00  0.00      A     
ATOM   4502  HA  TYR A 291       6.264 -12.445  13.741  0.00  0.00      A     
ATOM   4503  CB  TYR A 291       6.375 -11.386  11.870  0.00  0.00      A     
ATOM   4504  HB1 TYR A 291       7.058 -10.606  11.527  0.00  0.00      A     
ATOM   4505  HB2 TYR A 291       5.398 -11.133  11.463  0.00  0.00      A     
ATOM   4506  CG  TYR A 291       6.778 -12.709  11.249  0.00  0.00      A     
ATOM   4507  CD1 TYR A 291       5.777 -13.633  10.898  0.00  0.00      A     
ATOM   4508  HD1 TYR A 291       4.741 -13.415  11.124  0.00  0.00      A     
ATOM   4509  CE1 TYR A 291       6.120 -14.830  10.241  0.00  0.00      A     
ATOM   4510  HE1 TYR A 291       5.361 -15.539   9.943  0.00  0.00      A     
ATOM   4511  CZ  TYR A 291       7.469 -15.118   9.964  0.00  0.00      A     
ATOM   4512  OH  TYR A 291       7.770 -16.258   9.297  0.00  0.00      A     
ATOM   4513  HH  TYR A 291       8.722 -16.447   9.301  0.00  0.00      A     
ATOM   4514  CE2 TYR A 291       8.481 -14.221  10.363  0.00  0.00      A     
ATOM   4515  HE2 TYR A 291       9.515 -14.449  10.152  0.00  0.00      A     
ATOM   4516  CD2 TYR A 291       8.132 -13.012  11.003  0.00  0.00      A     
ATOM   4517  HD2 TYR A 291       8.903 -12.312  11.298  0.00  0.00      A     
ATOM   4518  C   TYR A 291       7.660 -10.844  13.939  0.00  0.00      A     
ATOM   4519  O   TYR A 291       8.646 -11.568  14.012  0.00  0.00      A     
ATOM   4520  N   ASP A 292       7.681  -9.559  14.304  0.00  0.00      A     
ATOM   4521  HN  ASP A 292       6.841  -9.017  14.182  0.00  0.00      A     
ATOM   4522  CA  ASP A 292       8.858  -8.812  14.775  0.00  0.00      A     
ATOM   4523  HA  ASP A 292       9.729  -9.464  14.738  0.00  0.00      A     
ATOM   4524  CB  ASP A 292       9.081  -7.648  13.787  0.00  0.00      A     
ATOM   4525  HB1 ASP A 292       8.478  -6.792  14.091  0.00  0.00      A     
ATOM   4526  HB2 ASP A 292       8.749  -7.952  12.792  0.00  0.00      A     
ATOM   4527  CG  ASP A 292      10.545  -7.230  13.676  0.00  0.00      A     
ATOM   4528  OD1 ASP A 292      11.224  -7.173  14.717  0.00  0.00      A     
ATOM   4529  OD2 ASP A 292      11.018  -6.945  12.556  0.00  0.00      A     
ATOM   4530  C   ASP A 292       8.706  -8.373  16.256  0.00  0.00      A     
ATOM   4531  O   ASP A 292       7.587  -8.350  16.785  0.00  0.00      A     
ATOM   4532  N   GLU A 293       9.813  -8.093  16.952  0.00  0.00      A     
ATOM   4533  HN  GLU A 293      10.668  -7.963  16.412  0.00  0.00      A     
ATOM   4534  CA  GLU A 293       9.892  -8.175  18.428  0.00  0.00      A     
ATOM   4535  HA  GLU A 293       9.622  -9.198  18.683  0.00  0.00      A     
ATOM   4536  CB  GLU A 293      11.339  -7.988  18.933  0.00  0.00      A     
ATOM   4537  HB1 GLU A 293      12.026  -8.470  18.239  0.00  0.00      A     
ATOM   4538  HB2 GLU A 293      11.414  -8.546  19.865  0.00  0.00      A     
ATOM   4539  CG  GLU A 293      11.842  -6.565  19.240  0.00  0.00      A     
ATOM   4540  HG1 GLU A 293      12.812  -6.661  19.735  0.00  0.00      A     
ATOM   4541  HG2 GLU A 293      11.182  -6.091  19.968  0.00  0.00      A     
ATOM   4542  CD  GLU A 293      12.005  -5.671  18.002  0.00  0.00      A     
ATOM   4543  OE1 GLU A 293      10.994  -5.136  17.477  0.00  0.00      A     
ATOM   4544  OE2 GLU A 293      13.157  -5.486  17.549  0.00  0.00      A     
ATOM   4545  C   GLU A 293       8.891  -7.292  19.199  0.00  0.00      A     
ATOM   4546  O   GLU A 293       8.251  -7.755  20.151  0.00  0.00      A     
ATOM   4547  N   ILE A 294       8.733  -6.045  18.754  0.00  0.00      A     
ATOM   4548  HN  ILE A 294       9.388  -5.770  18.026  0.00  0.00      A     
ATOM   4549  CA  ILE A 294       7.760  -5.049  19.231  0.00  0.00      A     
ATOM   4550  HA  ILE A 294       6.823  -5.586  19.359  0.00  0.00      A     
ATOM   4551  CB  ILE A 294       8.208  -4.478  20.599  0.00  0.00      A     
ATOM   4552  HB  ILE A 294       8.542  -5.314  21.215  0.00  0.00      A     
ATOM   4553  CG2 ILE A 294       9.391  -3.502  20.473  0.00  0.00      A     
ATOM   4554 HG21 ILE A 294       9.083  -2.582  19.976  0.00  0.00      A     
ATOM   4555 HG22 ILE A 294      10.200  -3.957  19.902  0.00  0.00      A     
ATOM   4556 HG23 ILE A 294       9.767  -3.253  21.466  0.00  0.00      A     
ATOM   4557  CG1 ILE A 294       7.076  -3.785  21.384  0.00  0.00      A     
ATOM   4558 HG11 ILE A 294       6.827  -2.838  20.912  0.00  0.00      A     
ATOM   4559 HG12 ILE A 294       7.440  -3.564  22.387  0.00  0.00      A     
ATOM   4560  CD  ILE A 294       5.804  -4.633  21.505  0.00  0.00      A     
ATOM   4561  HD1 ILE A 294       5.150  -4.210  22.266  0.00  0.00      A     
ATOM   4562  HD2 ILE A 294       5.266  -4.645  20.557  0.00  0.00      A     
ATOM   4563  HD3 ILE A 294       6.067  -5.651  21.783  0.00  0.00      A     
ATOM   4564  C   ILE A 294       7.465  -3.921  18.221  0.00  0.00      A     
ATOM   4565  O   ILE A 294       6.435  -3.252  18.336  0.00  0.00      A     
ATOM   4566  N   LYS A 295       8.315  -3.715  17.200  0.00  0.00      A     
ATOM   4567  HN  LYS A 295       9.190  -4.237  17.199  0.00  0.00      A     
ATOM   4568  CA  LYS A 295       7.972  -2.895  16.013  0.00  0.00      A     
ATOM   4569  HA  LYS A 295       7.592  -1.935  16.367  0.00  0.00      A     
ATOM   4570  CB  LYS A 295       9.239  -2.628  15.167  0.00  0.00      A     
ATOM   4571  HB1 LYS A 295      10.064  -2.375  15.835  0.00  0.00      A     
ATOM   4572  HB2 LYS A 295       9.052  -1.764  14.528  0.00  0.00      A     
ATOM   4573  CG  LYS A 295       9.650  -3.807  14.265  0.00  0.00      A     
ATOM   4574  HG1 LYS A 295       8.862  -3.981  13.532  0.00  0.00      A     
ATOM   4575  HG2 LYS A 295       9.743  -4.708  14.870  0.00  0.00      A     
ATOM   4576  CD  LYS A 295      10.948  -3.566  13.472  0.00  0.00      A     
ATOM   4577  HD1 LYS A 295      10.872  -2.619  12.936  0.00  0.00      A     
ATOM   4578  HD2 LYS A 295      11.041  -4.354  12.724  0.00  0.00      A     
ATOM   4579  CE  LYS A 295      12.232  -3.554  14.309  0.00  0.00      A     
ATOM   4580  HE1 LYS A 295      13.082  -3.453  13.628  0.00  0.00      A     
ATOM   4581  HE2 LYS A 295      12.237  -2.677  14.962  0.00  0.00      A     
ATOM   4582  NZ  LYS A 295      12.367  -4.791  15.108  0.00  0.00      A     
ATOM   4583  HZ1 LYS A 295      11.665  -4.844  15.846  0.00  0.00      A     
ATOM   4584  HZ2 LYS A 295      12.214  -5.654  14.586  0.00  0.00      A     
ATOM   4585  HZ3 LYS A 295      13.215  -4.864  15.662  0.00  0.00      A     
ATOM   4586  C   LYS A 295       6.850  -3.538  15.174  0.00  0.00      A     
ATOM   4587  O   LYS A 295       6.741  -4.766  15.114  0.00  0.00      A     
ATOM   4588  N   LYS A 296       6.064  -2.736  14.444  0.00  0.00      A     
ATOM   4589  HN  LYS A 296       6.127  -1.739  14.598  0.00  0.00      A     
ATOM   4590  CA  LYS A 296       5.199  -3.258  13.360  0.00  0.00      A     
ATOM   4591  HA  LYS A 296       4.806  -4.218  13.695  0.00  0.00      A     
ATOM   4592  CB  LYS A 296       3.967  -2.367  13.119  0.00  0.00      A     
ATOM   4593  HB1 LYS A 296       3.573  -2.036  14.078  0.00  0.00      A     
ATOM   4594  HB2 LYS A 296       3.200  -2.980  12.641  0.00  0.00      A     
ATOM   4595  CG  LYS A 296       4.217  -1.141  12.231  0.00  0.00      A     
ATOM   4596  HG1 LYS A 296       4.597  -1.472  11.269  0.00  0.00      A     
ATOM   4597  HG2 LYS A 296       4.934  -0.475  12.713  0.00  0.00      A     
ATOM   4598  CD  LYS A 296       2.913  -0.398  11.954  0.00  0.00      A     
ATOM   4599  HD1 LYS A 296       2.259  -1.043  11.365  0.00  0.00      A     
ATOM   4600  HD2 LYS A 296       2.428  -0.200  12.907  0.00  0.00      A     
ATOM   4601  CE  LYS A 296       3.124   0.926  11.204  0.00  0.00      A     
ATOM   4602  HE1 LYS A 296       3.725   1.597  11.825  0.00  0.00      A     
ATOM   4603  HE2 LYS A 296       2.145   1.397  11.064  0.00  0.00      A     
ATOM   4604  NZ  LYS A 296       3.768   0.725   9.885  0.00  0.00      A     
ATOM   4605  HZ1 LYS A 296       3.327  -0.054   9.389  0.00  0.00      A     
ATOM   4606  HZ2 LYS A 296       3.704   1.551   9.309  0.00  0.00      A     
ATOM   4607  HZ3 LYS A 296       4.746   0.460   9.994  0.00  0.00      A     
ATOM   4608  C   LYS A 296       5.972  -3.529  12.061  0.00  0.00      A     
ATOM   4609  O   LYS A 296       6.769  -2.707  11.604  0.00  0.00      A     
ATOM   4610  N   TYR A 297       5.647  -4.649  11.429  0.00  0.00      A     
ATOM   4611  HN  TYR A 297       5.061  -5.300  11.938  0.00  0.00      A     
ATOM   4612  CA  TYR A 297       6.040  -4.996  10.056  0.00  0.00      A     
ATOM   4613  HA  TYR A 297       6.970  -4.485   9.805  0.00  0.00      A     
ATOM   4614  CB  TYR A 297       6.293  -6.509  10.046  0.00  0.00      A     
ATOM   4615  HB1 TYR A 297       5.365  -7.005  10.323  0.00  0.00      A     
ATOM   4616  HB2 TYR A 297       7.037  -6.748  10.807  0.00  0.00      A     
ATOM   4617  CG  TYR A 297       6.775  -7.082   8.733  0.00  0.00      A     
ATOM   4618  CD1 TYR A 297       6.095  -8.172   8.153  0.00  0.00      A     
ATOM   4619  HD1 TYR A 297       5.248  -8.611   8.666  0.00  0.00      A     
ATOM   4620  CE1 TYR A 297       6.530  -8.687   6.917  0.00  0.00      A     
ATOM   4621  HE1 TYR A 297       6.039  -9.526   6.449  0.00  0.00      A     
ATOM   4622  CZ  TYR A 297       7.652  -8.123   6.283  0.00  0.00      A     
ATOM   4623  OH  TYR A 297       8.058  -8.608   5.092  0.00  0.00      A     
ATOM   4624  HH  TYR A 297       8.902  -8.218   4.860  0.00  0.00      A     
ATOM   4625  CE2 TYR A 297       8.359  -7.063   6.881  0.00  0.00      A     
ATOM   4626  HE2 TYR A 297       9.235  -6.656   6.399  0.00  0.00      A     
ATOM   4627  CD2 TYR A 297       7.916  -6.541   8.109  0.00  0.00      A     
ATOM   4628  HD2 TYR A 297       8.454  -5.726   8.576  0.00  0.00      A     
ATOM   4629  C   TYR A 297       4.986  -4.570   9.004  0.00  0.00      A     
ATOM   4630  O   TYR A 297       5.330  -4.261   7.863  0.00  0.00      A     
ATOM   4631  N   THR A 298       3.717  -4.468   9.427  0.00  0.00      A     
ATOM   4632  HN  THR A 298       3.552  -4.791  10.368  0.00  0.00      A     
ATOM   4633  CA  THR A 298       2.515  -3.945   8.714  0.00  0.00      A     
ATOM   4634  HA  THR A 298       2.230  -4.640   7.930  0.00  0.00      A     
ATOM   4635  CB  THR A 298       1.351  -3.897   9.703  0.00  0.00      A     
ATOM   4636  HB  THR A 298       1.643  -3.325  10.585  0.00  0.00      A     
ATOM   4637  CG2 THR A 298       0.059  -3.318   9.145  0.00  0.00      A     
ATOM   4638 HG21 THR A 298      -0.732  -3.446   9.881  0.00  0.00      A     
ATOM   4639 HG22 THR A 298       0.186  -2.255   8.949  0.00  0.00      A     
ATOM   4640 HG23 THR A 298      -0.217  -3.826   8.224  0.00  0.00      A     
ATOM   4641  OG1 THR A 298       1.087  -5.229  10.081  0.00  0.00      A     
ATOM   4642  HG1 THR A 298       0.398  -5.204  10.776  0.00  0.00      A     
ATOM   4643  C   THR A 298       2.696  -2.590   8.032  0.00  0.00      A     
ATOM   4644  OT1 THR A 298       3.003  -1.598   8.724  0.00  0.00      A     
ATOM   4645  OT2 THR A 298       2.613  -2.535   6.785  0.00  0.00      A     
ATOM   4646  PC  GTP C   1       3.795  -0.035  -4.741  0.00  0.00      C     
ATOM   4647  O1C GTP C   1       4.321  -0.880  -3.669  0.00  0.00      C     
ATOM   4648  O2C GTP C   1       3.434  -0.851  -5.895  0.00  0.00      C     
ATOM   4649  O3C GTP C   1       4.718   1.039  -5.095  0.00  0.00      C     
ATOM   4650  O3B GTP C   1       2.604   0.701  -4.140  0.00  0.00      C     
ATOM   4651  PB  GTP C   1       1.211   0.258  -4.537  0.00  0.00      C     
ATOM   4652  O1B GTP C   1       1.073  -1.170  -4.191  0.00  0.00      C     
ATOM   4653  O2B GTP C   1       0.922   0.715  -5.910  0.00  0.00      C     
ATOM   4654  O3A GTP C   1       0.059   0.874  -3.783  0.00  0.00      C     
ATOM   4655  PA  GTP C   1       0.316   1.643  -2.542  0.00  0.00      C     
ATOM   4656  O1A GTP C   1       0.743   3.002  -2.910  0.00  0.00      C     
ATOM   4657  O2A GTP C   1      -0.964   1.510  -1.815  0.00  0.00      C     
ATOM   4658  O5' GTP C   1       1.351   1.015  -1.513  0.00  0.00      C     
ATOM   4659  C5' GTP C   1       1.351   1.499  -0.165  0.00  0.00      C     
ATOM   4660  H5' GTP C   1       1.494   2.582  -0.165  0.00  0.00      C     
ATOM   4661 H5'' GTP C   1       0.352   1.364   0.256  0.00  0.00      C     
ATOM   4662  C4' GTP C   1       2.376   0.808   0.742  0.00  0.00      C     
ATOM   4663  H4' GTP C   1       2.307  -0.261   0.553  0.00  0.00      C     
ATOM   4664  O4' GTP C   1       3.684   1.309   0.460  0.00  0.00      C     
ATOM   4665  C1' GTP C   1       4.134   2.107   1.544  0.00  0.00      C     
ATOM   4666  H1' GTP C   1       4.868   1.527   2.101  0.00  0.00      C     
ATOM   4667  N9  GTP C   1       4.752   3.410   1.197  0.00  0.00      C     
ATOM   4668  C8  GTP C   1       5.756   4.028   1.900  0.00  0.00      C     
ATOM   4669  H8  GTP C   1       6.252   3.554   2.735  0.00  0.00      C     
ATOM   4670  N7  GTP C   1       6.041   5.236   1.504  0.00  0.00      C     
ATOM   4671  C5  GTP C   1       5.175   5.427   0.411  0.00  0.00      C     
ATOM   4672  C6  GTP C   1       4.989   6.542  -0.481  0.00  0.00      C     
ATOM   4673  O6  GTP C   1       5.588   7.619  -0.482  0.00  0.00      C     
ATOM   4674  N1  GTP C   1       4.013   6.355  -1.443  0.00  0.00      C     
ATOM   4675  H1  GTP C   1       3.830   7.073  -2.127  0.00  0.00      C     
ATOM   4676  N2  GTP C   1       2.360   5.192  -2.436  0.00  0.00      C     
ATOM   4677  H21 GTP C   1       1.760   4.357  -2.426  0.00  0.00      C     
ATOM   4678  H22 GTP C   1       2.208   5.970  -3.075  0.00  0.00      C     
ATOM   4679  C2  GTP C   1       3.267   5.235  -1.511  0.00  0.00      C     
ATOM   4680  N3  GTP C   1       3.385   4.194  -0.704  0.00  0.00      C     
ATOM   4681  C4  GTP C   1       4.368   4.323   0.233  0.00  0.00      C     
ATOM   4682  C3' GTP C   1       2.124   1.048   2.234  0.00  0.00      C     
ATOM   4683  H3' GTP C   1       1.065   1.208   2.443  0.00  0.00      C     
ATOM   4684  O3' GTP C   1       2.637  -0.060   2.974  0.00  0.00      C     
ATOM   4685 H3'' GTP C   1       3.476  -0.302   2.563  0.00  0.00      C     
ATOM   4686  C2' GTP C   1       2.942   2.322   2.468  0.00  0.00      C     
ATOM   4687 H2'' GTP C   1       2.359   3.178   2.120  0.00  0.00      C     
ATOM   4688  O2' GTP C   1       3.403   2.519   3.802  0.00  0.00      C     
ATOM   4689  H2' GTP C   1       2.713   2.223   4.414  0.00  0.00      C     
END
