# Supplementary material for: Dataset of the AAC2 conformations in the c-, intermediate- and m-states obtained from free-energy simulations
Source: Data Brief. 2016 Apr 13;7:1355–7. doi: 10.1016/j.dib.2016.04.022 (PMC4845157; doi:10.1016/j.dib.2016.04.022)
Supplement: Supplementary file 2 — Supplementary material [file mmc2.zip › AAC_GTP_mbasin_min.pdb]

HEADER The conformation of AAC2 in the m-basin in the presence of GTP
CRYST1    1.000    1.000    1.000  90.00  90.00  90.00 P 1           1
ATOM      1  N   ASP A   3      23.483   1.960  21.873  0.00  0.00      A     
ATOM      2  HT1 ASP A   3      23.568   2.500  22.727  0.00  0.00      A     
ATOM      3  HT2 ASP A   3      23.266   1.000  22.113  0.00  0.00      A     
ATOM      4  HT3 ASP A   3      22.698   2.319  21.343  0.00  0.00      A     
ATOM      5  CA  ASP A   3      24.716   2.039  21.052  0.00  0.00      A     
ATOM      6  HA  ASP A   3      24.559   1.420  20.170  0.00  0.00      A     
ATOM      7  CB  ASP A   3      24.960   3.480  20.574  0.00  0.00      A     
ATOM      8  HB1 ASP A   3      24.997   4.136  21.439  0.00  0.00      A     
ATOM      9  HB2 ASP A   3      24.125   3.801  19.953  0.00  0.00      A     
ATOM     10  CG  ASP A   3      26.258   3.603  19.773  0.00  0.00      A     
ATOM     11  OD1 ASP A   3      26.368   2.888  18.754  0.00  0.00      A     
ATOM     12  OD2 ASP A   3      27.174   4.325  20.239  0.00  0.00      A     
ATOM     13  C   ASP A   3      25.944   1.465  21.763  0.00  0.00      A     
ATOM     14  O   ASP A   3      26.263   1.857  22.885  0.00  0.00      A     
ATOM     15  N   ALA A   4      26.671   0.585  21.081  0.00  0.00      A     
ATOM     16  HN  ALA A   4      26.377   0.344  20.144  0.00  0.00      A     
ATOM     17  CA  ALA A   4      27.880  -0.094  21.558  0.00  0.00      A     
ATOM     18  HA  ALA A   4      28.340   0.481  22.362  0.00  0.00      A     
ATOM     19  CB  ALA A   4      27.426  -1.450  22.123  0.00  0.00      A     
ATOM     20  HB1 ALA A   4      26.721  -1.285  22.937  0.00  0.00      A     
ATOM     21  HB2 ALA A   4      28.274  -2.007  22.515  0.00  0.00      A     
ATOM     22  HB3 ALA A   4      26.933  -2.036  21.346  0.00  0.00      A     
ATOM     23  C   ALA A   4      28.931  -0.183  20.423  0.00  0.00      A     
ATOM     24  O   ALA A   4      29.163   0.802  19.725  0.00  0.00      A     
ATOM     25  N   ALA A   5      29.545  -1.345  20.193  0.00  0.00      A     
ATOM     26  HN  ALA A   5      29.432  -2.092  20.868  0.00  0.00      A     
ATOM     27  CA  ALA A   5      30.361  -1.625  19.004  0.00  0.00      A     
ATOM     28  HA  ALA A   5      30.226  -0.826  18.273  0.00  0.00      A     
ATOM     29  CB  ALA A   5      31.838  -1.621  19.423  0.00  0.00      A     
ATOM     30  HB1 ALA A   5      32.104  -0.636  19.803  0.00  0.00      A     
ATOM     31  HB2 ALA A   5      32.475  -1.837  18.565  0.00  0.00      A     
ATOM     32  HB3 ALA A   5      32.016  -2.366  20.199  0.00  0.00      A     
ATOM     33  C   ALA A   5      29.902  -2.914  18.283  0.00  0.00      A     
ATOM     34  O   ALA A   5      30.720  -3.639  17.710  0.00  0.00      A     
ATOM     35  N   VAL A   6      28.593  -3.219  18.320  0.00  0.00      A     
ATOM     36  HN  VAL A   6      27.982  -2.525  18.735  0.00  0.00      A     
ATOM     37  CA  VAL A   6      28.011  -4.510  17.858  0.00  0.00      A     
ATOM     38  HA  VAL A   6      28.643  -4.906  17.064  0.00  0.00      A     
ATOM     39  CB  VAL A   6      27.980  -5.565  18.986  0.00  0.00      A     
ATOM     40  HB  VAL A   6      27.473  -6.458  18.629  0.00  0.00      A     
ATOM     41  CG1 VAL A   6      29.394  -5.996  19.355  0.00  0.00      A     
ATOM     42 HG11 VAL A   6      29.928  -6.313  18.463  0.00  0.00      A     
ATOM     43 HG12 VAL A   6      29.360  -6.819  20.063  0.00  0.00      A     
ATOM     44 HG13 VAL A   6      29.928  -5.168  19.807  0.00  0.00      A     
ATOM     45  CG2 VAL A   6      27.227  -5.097  20.233  0.00  0.00      A     
ATOM     46 HG21 VAL A   6      26.202  -4.823  19.982  0.00  0.00      A     
ATOM     47 HG22 VAL A   6      27.730  -4.243  20.682  0.00  0.00      A     
ATOM     48 HG23 VAL A   6      27.199  -5.906  20.962  0.00  0.00      A     
ATOM     49  C   VAL A   6      26.602  -4.472  17.256  0.00  0.00      A     
ATOM     50  O   VAL A   6      26.186  -5.483  16.686  0.00  0.00      A     
ATOM     51  N   SER A   7      25.847  -3.372  17.336  0.00  0.00      A     
ATOM     52  HN  SER A   7      26.225  -2.544  17.785  0.00  0.00      A     
ATOM     53  CA  SER A   7      24.428  -3.350  16.900  0.00  0.00      A     
ATOM     54  HA  SER A   7      23.873  -4.046  17.529  0.00  0.00      A     
ATOM     55  CB  SER A   7      23.779  -1.980  17.079  0.00  0.00      A     
ATOM     56  HB1 SER A   7      22.744  -2.013  16.735  0.00  0.00      A     
ATOM     57  HB2 SER A   7      24.317  -1.264  16.471  0.00  0.00      A     
ATOM     58  OG  SER A   7      23.805  -1.568  18.432  0.00  0.00      A     
ATOM     59  HG1 SER A   7      23.752  -0.599  18.428  0.00  0.00      A     
ATOM     60  C   SER A   7      24.200  -3.792  15.450  0.00  0.00      A     
ATOM     61  O   SER A   7      23.193  -4.442  15.176  0.00  0.00      A     
ATOM     62  N   PHE A   8      25.151  -3.579  14.528  0.00  0.00      A     
ATOM     63  HN  PHE A   8      25.930  -2.980  14.780  0.00  0.00      A     
ATOM     64  CA  PHE A   8      25.043  -4.055  13.134  0.00  0.00      A     
ATOM     65  HA  PHE A   8      24.181  -3.547  12.701  0.00  0.00      A     
ATOM     66  CB  PHE A   8      26.253  -3.620  12.305  0.00  0.00      A     
ATOM     67  HB1 PHE A   8      26.517  -2.592  12.559  0.00  0.00      A     
ATOM     68  HB2 PHE A   8      25.943  -3.613  11.260  0.00  0.00      A     
ATOM     69  CG  PHE A   8      27.487  -4.496  12.429  0.00  0.00      A     
ATOM     70  CD1 PHE A   8      27.875  -5.333  11.366  0.00  0.00      A     
ATOM     71  HD1 PHE A   8      27.263  -5.406  10.480  0.00  0.00      A     
ATOM     72  CE1 PHE A   8      29.074  -6.061  11.438  0.00  0.00      A     
ATOM     73  HE1 PHE A   8      29.382  -6.679  10.604  0.00  0.00      A     
ATOM     74  CZ  PHE A   8      29.883  -5.973  12.582  0.00  0.00      A     
ATOM     75  HZ  PHE A   8      30.815  -6.520  12.625  0.00  0.00      A     
ATOM     76  CE2 PHE A   8      29.476  -5.174  13.663  0.00  0.00      A     
ATOM     77  HE2 PHE A   8      30.094  -5.098  14.549  0.00  0.00      A     
ATOM     78  CD2 PHE A   8      28.277  -4.446  13.588  0.00  0.00      A     
ATOM     79  HD2 PHE A   8      27.977  -3.826  14.416  0.00  0.00      A     
ATOM     80  C   PHE A   8      24.775  -5.567  12.962  0.00  0.00      A     
ATOM     81  O   PHE A   8      24.158  -5.952  11.966  0.00  0.00      A     
ATOM     82  N   ALA A   9      25.100  -6.398  13.960  0.00  0.00      A     
ATOM     83  HN  ALA A   9      25.624  -6.008  14.735  0.00  0.00      A     
ATOM     84  CA  ALA A   9      24.653  -7.796  14.078  0.00  0.00      A     
ATOM     85  HA  ALA A   9      23.827  -7.940  13.388  0.00  0.00      A     
ATOM     86  CB  ALA A   9      25.783  -8.723  13.598  0.00  0.00      A     
ATOM     87  HB1 ALA A   9      25.425  -9.753  13.572  0.00  0.00      A     
ATOM     88  HB2 ALA A   9      26.643  -8.663  14.257  0.00  0.00      A     
ATOM     89  HB3 ALA A   9      26.098  -8.440  12.593  0.00  0.00      A     
ATOM     90  C   ALA A   9      24.043  -8.150  15.466  0.00  0.00      A     
ATOM     91  O   ALA A   9      24.032  -9.313  15.873  0.00  0.00      A     
ATOM     92  N   LYS A  10      23.526  -7.129  16.179  0.00  0.00      A     
ATOM     93  HN  LYS A  10      23.605  -6.220  15.740  0.00  0.00      A     
ATOM     94  CA  LYS A  10      22.702  -7.186  17.415  0.00  0.00      A     
ATOM     95  HA  LYS A  10      22.094  -8.089  17.364  0.00  0.00      A     
ATOM     96  CB  LYS A  10      23.580  -7.279  18.684  0.00  0.00      A     
ATOM     97  HB1 LYS A  10      22.937  -7.136  19.554  0.00  0.00      A     
ATOM     98  HB2 LYS A  10      24.333  -6.489  18.685  0.00  0.00      A     
ATOM     99  CG  LYS A  10      24.255  -8.649  18.838  0.00  0.00      A     
ATOM    100  HG1 LYS A  10      25.145  -8.694  18.213  0.00  0.00      A     
ATOM    101  HG2 LYS A  10      23.553  -9.418  18.521  0.00  0.00      A     
ATOM    102  CD  LYS A  10      24.640  -8.925  20.295  0.00  0.00      A     
ATOM    103  HD1 LYS A  10      23.735  -8.907  20.898  0.00  0.00      A     
ATOM    104  HD2 LYS A  10      25.305  -8.134  20.646  0.00  0.00      A     
ATOM    105  CE  LYS A  10      25.330 -10.279  20.493  0.00  0.00      A     
ATOM    106  HE1 LYS A  10      25.538 -10.399  21.561  0.00  0.00      A     
ATOM    107  HE2 LYS A  10      26.284 -10.278  19.961  0.00  0.00      A     
ATOM    108  NZ  LYS A  10      24.498 -11.411  20.024  0.00  0.00      A     
ATOM    109  HZ1 LYS A  10      23.569 -11.373  20.437  0.00  0.00      A     
ATOM    110  HZ2 LYS A  10      24.918 -12.295  20.305  0.00  0.00      A     
ATOM    111  HZ3 LYS A  10      24.414 -11.403  19.010  0.00  0.00      A     
ATOM    112  C   LYS A  10      21.669  -6.037  17.521  0.00  0.00      A     
ATOM    113  O   LYS A  10      21.666  -5.263  18.476  0.00  0.00      A     
ATOM    114  N   ASP A  11      20.793  -5.918  16.528  0.00  0.00      A     
ATOM    115  HN  ASP A  11      20.914  -6.561  15.754  0.00  0.00      A     
ATOM    116  CA  ASP A  11      19.639  -4.992  16.504  0.00  0.00      A     
ATOM    117  HA  ASP A  11      19.272  -4.846  17.522  0.00  0.00      A     
ATOM    118  CB  ASP A  11      20.102  -3.622  15.978  0.00  0.00      A     
ATOM    119  HB1 ASP A  11      20.600  -3.751  15.019  0.00  0.00      A     
ATOM    120  HB2 ASP A  11      20.825  -3.202  16.678  0.00  0.00      A     
ATOM    121  CG  ASP A  11      18.948  -2.636  15.812  0.00  0.00      A     
ATOM    122  OD1 ASP A  11      18.613  -2.323  14.648  0.00  0.00      A     
ATOM    123  OD2 ASP A  11      18.385  -2.211  16.842  0.00  0.00      A     
ATOM    124  C   ASP A  11      18.456  -5.574  15.694  0.00  0.00      A     
ATOM    125  O   ASP A  11      17.527  -6.124  16.288  0.00  0.00      A     
ATOM    126  N   PHE A  12      18.528  -5.570  14.356  0.00  0.00      A     
ATOM    127  HN  PHE A  12      19.277  -5.036  13.937  0.00  0.00      A     
ATOM    128  CA  PHE A  12      17.584  -6.255  13.445  0.00  0.00      A     
ATOM    129  HA  PHE A  12      16.584  -5.890  13.684  0.00  0.00      A     
ATOM    130  CB  PHE A  12      17.883  -5.805  11.993  0.00  0.00      A     
ATOM    131  HB1 PHE A  12      18.777  -5.181  11.982  0.00  0.00      A     
ATOM    132  HB2 PHE A  12      17.068  -5.155  11.671  0.00  0.00      A     
ATOM    133  CG  PHE A  12      18.078  -6.878  10.938  0.00  0.00      A     
ATOM    134  CD1 PHE A  12      19.328  -7.503  10.797  0.00  0.00      A     
ATOM    135  HD1 PHE A  12      20.136  -7.218  11.453  0.00  0.00      A     
ATOM    136  CE1 PHE A  12      19.532  -8.482   9.806  0.00  0.00      A     
ATOM    137  HE1 PHE A  12      20.497  -8.965   9.709  0.00  0.00      A     
ATOM    138  CZ  PHE A  12      18.485  -8.822   8.931  0.00  0.00      A     
ATOM    139  HZ  PHE A  12      18.637  -9.571   8.164  0.00  0.00      A     
ATOM    140  CE2 PHE A  12      17.244  -8.173   9.046  0.00  0.00      A     
ATOM    141  HE2 PHE A  12      16.434  -8.423   8.371  0.00  0.00      A     
ATOM    142  CD2 PHE A  12      17.038  -7.210  10.051  0.00  0.00      A     
ATOM    143  HD2 PHE A  12      16.078  -6.720  10.138  0.00  0.00      A     
ATOM    144  C   PHE A  12      17.511  -7.793  13.651  0.00  0.00      A     
ATOM    145  O   PHE A  12      16.513  -8.437  13.320  0.00  0.00      A     
ATOM    146  N   LEU A  13      18.510  -8.392  14.312  0.00  0.00      A     
ATOM    147  HN  LEU A  13      19.348  -7.838  14.454  0.00  0.00      A     
ATOM    148  CA  LEU A  13      18.487  -9.717  14.961  0.00  0.00      A     
ATOM    149  HA  LEU A  13      18.288 -10.469  14.200  0.00  0.00      A     
ATOM    150  CB  LEU A  13      19.913  -9.978  15.492  0.00  0.00      A     
ATOM    151  HB1 LEU A  13      20.189  -9.154  16.145  0.00  0.00      A     
ATOM    152  HB2 LEU A  13      20.598  -9.953  14.643  0.00  0.00      A     
ATOM    153  CG  LEU A  13      20.154 -11.301  16.243  0.00  0.00      A     
ATOM    154  HG  LEU A  13      19.483 -11.374  17.094  0.00  0.00      A     
ATOM    155  CD1 LEU A  13      19.994 -12.524  15.344  0.00  0.00      A     
ATOM    156 HD11 LEU A  13      20.695 -12.469  14.514  0.00  0.00      A     
ATOM    157 HD12 LEU A  13      18.983 -12.576  14.953  0.00  0.00      A     
ATOM    158 HD13 LEU A  13      20.190 -13.431  15.913  0.00  0.00      A     
ATOM    159  CD2 LEU A  13      21.576 -11.338  16.777  0.00  0.00      A     
ATOM    160 HD21 LEU A  13      21.733 -12.264  17.329  0.00  0.00      A     
ATOM    161 HD22 LEU A  13      21.731 -10.493  17.444  0.00  0.00      A     
ATOM    162 HD23 LEU A  13      22.270 -11.279  15.940  0.00  0.00      A     
ATOM    163  C   LEU A  13      17.362  -9.898  16.016  0.00  0.00      A     
ATOM    164  O   LEU A  13      17.079 -11.026  16.422  0.00  0.00      A     
ATOM    165  N   ALA A  14      16.618  -8.841  16.364  0.00  0.00      A     
ATOM    166  HN  ALA A  14      16.934  -7.925  16.067  0.00  0.00      A     
ATOM    167  CA  ALA A  14      15.300  -8.915  17.013  0.00  0.00      A     
ATOM    168  HA  ALA A  14      15.442  -9.344  18.001  0.00  0.00      A     
ATOM    169  CB  ALA A  14      14.758  -7.486  17.166  0.00  0.00      A     
ATOM    170  HB1 ALA A  14      14.648  -7.023  16.184  0.00  0.00      A     
ATOM    171  HB2 ALA A  14      15.432  -6.883  17.770  0.00  0.00      A     
ATOM    172  HB3 ALA A  14      13.788  -7.510  17.663  0.00  0.00      A     
ATOM    173  C   ALA A  14      14.258  -9.813  16.299  0.00  0.00      A     
ATOM    174  O   ALA A  14      13.280 -10.229  16.923  0.00  0.00      A     
ATOM    175  N   GLY A  15      14.479 -10.132  15.019  0.00  0.00      A     
ATOM    176  HN  GLY A  15      15.296  -9.725  14.587  0.00  0.00      A     
ATOM    177  CA  GLY A  15      13.743 -11.177  14.293  0.00  0.00      A     
ATOM    178  HA1 GLY A  15      12.691 -10.919  14.316  0.00  0.00      A     
ATOM    179  HA2 GLY A  15      13.869 -12.125  14.816  0.00  0.00      A     
ATOM    180  C   GLY A  15      14.136 -11.405  12.825  0.00  0.00      A     
ATOM    181  O   GLY A  15      13.793 -12.442  12.264  0.00  0.00      A     
ATOM    182  N   GLY A  16      14.870 -10.472  12.209  0.00  0.00      A     
ATOM    183  HN  GLY A  16      15.139  -9.665  12.755  0.00  0.00      A     
ATOM    184  CA  GLY A  16      15.217 -10.424  10.778  0.00  0.00      A     
ATOM    185  HA1 GLY A  16      15.893  -9.588  10.639  0.00  0.00      A     
ATOM    186  HA2 GLY A  16      14.312 -10.211  10.209  0.00  0.00      A     
ATOM    187  C   GLY A  16      15.880 -11.653  10.133  0.00  0.00      A     
ATOM    188  O   GLY A  16      15.961 -11.717   8.903  0.00  0.00      A     
ATOM    189  N   VAL A  17      16.283 -12.679  10.894  0.00  0.00      A     
ATOM    190  HN  VAL A  17      16.241 -12.568  11.902  0.00  0.00      A     
ATOM    191  CA  VAL A  17      16.510 -14.033  10.331  0.00  0.00      A     
ATOM    192  HA  VAL A  17      17.336 -13.973   9.627  0.00  0.00      A     
ATOM    193  CB  VAL A  17      16.889 -15.088  11.383  0.00  0.00      A     
ATOM    194  HB  VAL A  17      17.068 -16.011  10.845  0.00  0.00      A     
ATOM    195  CG1 VAL A  17      18.193 -14.736  12.094  0.00  0.00      A     
ATOM    196 HG11 VAL A  17      18.982 -14.614  11.355  0.00  0.00      A     
ATOM    197 HG12 VAL A  17      18.474 -15.540  12.774  0.00  0.00      A     
ATOM    198 HG13 VAL A  17      18.086 -13.812  12.659  0.00  0.00      A     
ATOM    199  CG2 VAL A  17      15.783 -15.369  12.403  0.00  0.00      A     
ATOM    200 HG21 VAL A  17      15.413 -14.442  12.831  0.00  0.00      A     
ATOM    201 HG22 VAL A  17      16.173 -15.994  13.201  0.00  0.00      A     
ATOM    202 HG23 VAL A  17      14.958 -15.905  11.934  0.00  0.00      A     
ATOM    203  C   VAL A  17      15.301 -14.558   9.553  0.00  0.00      A     
ATOM    204  O   VAL A  17      15.462 -15.200   8.515  0.00  0.00      A     
ATOM    205  N   ALA A  18      14.083 -14.228   9.991  0.00  0.00      A     
ATOM    206  HN  ALA A  18      14.021 -13.677  10.845  0.00  0.00      A     
ATOM    207  CA  ALA A  18      12.832 -14.615   9.346  0.00  0.00      A     
ATOM    208  HA  ALA A  18      12.739 -15.700   9.379  0.00  0.00      A     
ATOM    209  CB  ALA A  18      11.690 -14.025  10.161  0.00  0.00      A     
ATOM    210  HB1 ALA A  18      11.794 -12.941  10.190  0.00  0.00      A     
ATOM    211  HB2 ALA A  18      11.725 -14.429  11.173  0.00  0.00      A     
ATOM    212  HB3 ALA A  18      10.732 -14.271   9.710  0.00  0.00      A     
ATOM    213  C   ALA A  18      12.731 -14.182   7.875  0.00  0.00      A     
ATOM    214  O   ALA A  18      12.169 -14.924   7.072  0.00  0.00      A     
ATOM    215  N   ALA A  19      13.336 -13.060   7.479  0.00  0.00      A     
ATOM    216  HN  ALA A  19      13.799 -12.487   8.174  0.00  0.00      A     
ATOM    217  CA  ALA A  19      13.409 -12.635   6.079  0.00  0.00      A     
ATOM    218  HA  ALA A  19      12.392 -12.484   5.721  0.00  0.00      A     
ATOM    219  CB  ALA A  19      14.119 -11.278   6.037  0.00  0.00      A     
ATOM    220  HB1 ALA A  19      14.149 -10.906   5.013  0.00  0.00      A     
ATOM    221  HB2 ALA A  19      15.133 -11.373   6.420  0.00  0.00      A     
ATOM    222  HB3 ALA A  19      13.579 -10.558   6.656  0.00  0.00      A     
ATOM    223  C   ALA A  19      14.042 -13.682   5.126  0.00  0.00      A     
ATOM    224  O   ALA A  19      13.743 -13.682   3.931  0.00  0.00      A     
ATOM    225  N   ALA A  20      14.839 -14.632   5.631  0.00  0.00      A     
ATOM    226  HN  ALA A  20      15.066 -14.578   6.618  0.00  0.00      A     
ATOM    227  CA  ALA A  20      15.459 -15.723   4.860  0.00  0.00      A     
ATOM    228  HA  ALA A  20      15.228 -15.595   3.801  0.00  0.00      A     
ATOM    229  CB  ALA A  20      16.980 -15.581   4.993  0.00  0.00      A     
ATOM    230  HB1 ALA A  20      17.478 -16.329   4.374  0.00  0.00      A     
ATOM    231  HB2 ALA A  20      17.272 -15.730   6.028  0.00  0.00      A     
ATOM    232  HB3 ALA A  20      17.300 -14.590   4.671  0.00  0.00      A     
ATOM    233  C   ALA A  20      14.948 -17.148   5.210  0.00  0.00      A     
ATOM    234  O   ALA A  20      15.432 -18.120   4.630  0.00  0.00      A     
ATOM    235  N   ILE A  21      13.926 -17.291   6.072  0.00  0.00      A     
ATOM    236  HN  ILE A  21      13.538 -16.447   6.467  0.00  0.00      A     
ATOM    237  CA  ILE A  21      13.327 -18.607   6.430  0.00  0.00      A     
ATOM    238  HA  ILE A  21      13.448 -19.264   5.568  0.00  0.00      A     
ATOM    239  CB  ILE A  21      14.141 -19.243   7.584  0.00  0.00      A     
ATOM    240  HB  ILE A  21      15.191 -19.186   7.296  0.00  0.00      A     
ATOM    241  CG2 ILE A  21      13.971 -18.473   8.908  0.00  0.00      A     
ATOM    242 HG21 ILE A  21      12.993 -18.670   9.341  0.00  0.00      A     
ATOM    243 HG22 ILE A  21      14.093 -17.407   8.745  0.00  0.00      A     
ATOM    244 HG23 ILE A  21      14.732 -18.785   9.622  0.00  0.00      A     
ATOM    245  CG1 ILE A  21      13.815 -20.739   7.767  0.00  0.00      A     
ATOM    246 HG11 ILE A  21      13.805 -21.225   6.790  0.00  0.00      A     
ATOM    247 HG12 ILE A  21      12.828 -20.849   8.214  0.00  0.00      A     
ATOM    248  CD  ILE A  21      14.845 -21.465   8.642  0.00  0.00      A     
ATOM    249  HD1 ILE A  21      14.551 -22.503   8.779  0.00  0.00      A     
ATOM    250  HD2 ILE A  21      14.912 -21.004   9.625  0.00  0.00      A     
ATOM    251  HD3 ILE A  21      15.820 -21.438   8.157  0.00  0.00      A     
ATOM    252  C   ILE A  21      11.809 -18.619   6.722  0.00  0.00      A     
ATOM    253  O   ILE A  21      11.138 -19.595   6.381  0.00  0.00      A     
ATOM    254  N   SER A  22      11.223 -17.536   7.251  0.00  0.00      A     
ATOM    255  HN  SER A  22      11.824 -16.756   7.481  0.00  0.00      A     
ATOM    256  CA  SER A  22       9.802 -17.466   7.685  0.00  0.00      A     
ATOM    257  HA  SER A  22       9.349 -18.442   7.528  0.00  0.00      A     
ATOM    258  CB  SER A  22       9.632 -17.165   9.177  0.00  0.00      A     
ATOM    259  HB1 SER A  22       8.675 -17.566   9.517  0.00  0.00      A     
ATOM    260  HB2 SER A  22       9.613 -16.086   9.322  0.00  0.00      A     
ATOM    261  OG  SER A  22      10.673 -17.695   9.967  0.00  0.00      A     
ATOM    262  HG1 SER A  22      10.670 -18.677   9.896  0.00  0.00      A     
ATOM    263  C   SER A  22       8.933 -16.453   6.928  0.00  0.00      A     
ATOM    264  O   SER A  22       7.722 -16.635   6.859  0.00  0.00      A     
ATOM    265  N   LYS A  23       9.524 -15.459   6.252  0.00  0.00      A     
ATOM    266  HN  LYS A  23      10.517 -15.317   6.409  0.00  0.00      A     
ATOM    267  CA  LYS A  23       8.894 -14.756   5.111  0.00  0.00      A     
ATOM    268  HA  LYS A  23       7.978 -14.262   5.440  0.00  0.00      A     
ATOM    269  CB  LYS A  23       9.878 -13.692   4.596  0.00  0.00      A     
ATOM    270  HB1 LYS A  23      10.788 -14.180   4.258  0.00  0.00      A     
ATOM    271  HB2 LYS A  23      10.141 -13.034   5.426  0.00  0.00      A     
ATOM    272  CG  LYS A  23       9.320 -12.829   3.456  0.00  0.00      A     
ATOM    273  HG1 LYS A  23       8.555 -12.168   3.862  0.00  0.00      A     
ATOM    274  HG2 LYS A  23       8.872 -13.461   2.693  0.00  0.00      A     
ATOM    275  CD  LYS A  23      10.444 -12.010   2.803  0.00  0.00      A     
ATOM    276  HD1 LYS A  23      11.178 -12.693   2.377  0.00  0.00      A     
ATOM    277  HD2 LYS A  23      10.957 -11.422   3.558  0.00  0.00      A     
ATOM    278  CE  LYS A  23       9.950 -11.090   1.680  0.00  0.00      A     
ATOM    279  HE1 LYS A  23       9.461 -11.703   0.921  0.00  0.00      A     
ATOM    280  HE2 LYS A  23      10.819 -10.603   1.228  0.00  0.00      A     
ATOM    281  NZ  LYS A  23       8.990 -10.076   2.171  0.00  0.00      A     
ATOM    282  HZ1 LYS A  23       8.118 -10.556   2.423  0.00  0.00      A     
ATOM    283  HZ2 LYS A  23       8.736  -9.430   1.441  0.00  0.00      A     
ATOM    284  HZ3 LYS A  23       9.382  -9.570   2.960  0.00  0.00      A     
ATOM    285  C   LYS A  23       8.487 -15.769   4.030  0.00  0.00      A     
ATOM    286  O   LYS A  23       7.354 -15.778   3.558  0.00  0.00      A     
ATOM    287  N   THR A  24       9.372 -16.730   3.760  0.00  0.00      A     
ATOM    288  HN  THR A  24      10.322 -16.567   4.078  0.00  0.00      A     
ATOM    289  CA  THR A  24       9.088 -17.995   3.046  0.00  0.00      A     
ATOM    290  HA  THR A  24       8.756 -17.756   2.039  0.00  0.00      A     
ATOM    291  CB  THR A  24      10.384 -18.802   2.914  0.00  0.00      A     
ATOM    292  HB  THR A  24      10.978 -18.686   3.821  0.00  0.00      A     
ATOM    293  CG2 THR A  24      10.237 -20.281   2.617  0.00  0.00      A     
ATOM    294 HG21 THR A  24       9.737 -20.780   3.445  0.00  0.00      A     
ATOM    295 HG22 THR A  24      11.224 -20.726   2.493  0.00  0.00      A     
ATOM    296 HG23 THR A  24       9.660 -20.419   1.709  0.00  0.00      A     
ATOM    297  OG1 THR A  24      11.086 -18.279   1.815  0.00  0.00      A     
ATOM    298  HG1 THR A  24      12.036 -18.386   2.040  0.00  0.00      A     
ATOM    299  C   THR A  24       7.960 -18.839   3.656  0.00  0.00      A     
ATOM    300  O   THR A  24       7.112 -19.322   2.913  0.00  0.00      A     
ATOM    301  N   ALA A  25       7.845 -18.950   4.983  0.00  0.00      A     
ATOM    302  HN  ALA A  25       8.558 -18.549   5.569  0.00  0.00      A     
ATOM    303  CA  ALA A  25       6.686 -19.579   5.647  0.00  0.00      A     
ATOM    304  HA  ALA A  25       6.521 -20.542   5.159  0.00  0.00      A     
ATOM    305  CB  ALA A  25       7.045 -19.885   7.106  0.00  0.00      A     
ATOM    306  HB1 ALA A  25       7.084 -18.970   7.694  0.00  0.00      A     
ATOM    307  HB2 ALA A  25       8.006 -20.400   7.155  0.00  0.00      A     
ATOM    308  HB3 ALA A  25       6.285 -20.538   7.537  0.00  0.00      A     
ATOM    309  C   ALA A  25       5.338 -18.812   5.512  0.00  0.00      A     
ATOM    310  O   ALA A  25       4.308 -19.288   5.998  0.00  0.00      A     
ATOM    311  N   VAL A  26       5.305 -17.676   4.798  0.00  0.00      A     
ATOM    312  HN  VAL A  26       6.194 -17.259   4.551  0.00  0.00      A     
ATOM    313  CA  VAL A  26       4.076 -17.041   4.255  0.00  0.00      A     
ATOM    314  HA  VAL A  26       3.252 -17.740   4.388  0.00  0.00      A     
ATOM    315  CB  VAL A  26       3.661 -15.753   4.998  0.00  0.00      A     
ATOM    316  HB  VAL A  26       2.712 -15.413   4.584  0.00  0.00      A     
ATOM    317  CG1 VAL A  26       3.425 -15.999   6.490  0.00  0.00      A     
ATOM    318 HG11 VAL A  26       2.707 -16.809   6.619  0.00  0.00      A     
ATOM    319 HG12 VAL A  26       3.023 -15.097   6.949  0.00  0.00      A     
ATOM    320 HG13 VAL A  26       4.360 -16.266   6.983  0.00  0.00      A     
ATOM    321  CG2 VAL A  26       4.665 -14.611   4.847  0.00  0.00      A     
ATOM    322 HG21 VAL A  26       4.875 -14.420   3.795  0.00  0.00      A     
ATOM    323 HG22 VAL A  26       5.592 -14.858   5.363  0.00  0.00      A     
ATOM    324 HG23 VAL A  26       4.239 -13.706   5.274  0.00  0.00      A     
ATOM    325  C   VAL A  26       4.124 -16.791   2.739  0.00  0.00      A     
ATOM    326  O   VAL A  26       3.207 -16.187   2.188  0.00  0.00      A     
ATOM    327  N   ALA A  27       5.124 -17.306   2.016  0.00  0.00      A     
ATOM    328  HN  ALA A  27       5.844 -17.830   2.497  0.00  0.00      A     
ATOM    329  CA  ALA A  27       5.136 -17.326   0.546  0.00  0.00      A     
ATOM    330  HA  ALA A  27       5.208 -16.296   0.200  0.00  0.00      A     
ATOM    331  CB  ALA A  27       6.384 -18.044   0.050  0.00  0.00      A     
ATOM    332  HB1 ALA A  27       7.276 -17.552   0.418  0.00  0.00      A     
ATOM    333  HB2 ALA A  27       6.389 -18.025  -1.039  0.00  0.00      A     
ATOM    334  HB3 ALA A  27       6.391 -19.073   0.387  0.00  0.00      A     
ATOM    335  C   ALA A  27       3.866 -17.918  -0.113  0.00  0.00      A     
ATOM    336  O   ALA A  27       3.417 -17.338  -1.108  0.00  0.00      A     
ATOM    337  N   PRO A  28       3.228 -18.970   0.457  0.00  0.00      A     
ATOM    338  CD  PRO A  28       3.822 -19.953   1.369  0.00  0.00      A     
ATOM    339  HD1 PRO A  28       3.927 -19.536   2.370  0.00  0.00      A     
ATOM    340  HD2 PRO A  28       4.781 -20.315   1.006  0.00  0.00      A     
ATOM    341  CG  PRO A  28       2.839 -21.117   1.432  0.00  0.00      A     
ATOM    342  HG1 PRO A  28       2.993 -21.786   0.584  0.00  0.00      A     
ATOM    343  HG2 PRO A  28       2.897 -21.666   2.368  0.00  0.00      A     
ATOM    344  CB  PRO A  28       1.515 -20.394   1.274  0.00  0.00      A     
ATOM    345  HB1 PRO A  28       0.733 -21.081   0.983  0.00  0.00      A     
ATOM    346  HB2 PRO A  28       1.254 -19.877   2.200  0.00  0.00      A     
ATOM    347  CA  PRO A  28       1.849 -19.391   0.170  0.00  0.00      A     
ATOM    348  HA  PRO A  28       1.855 -19.933  -0.774  0.00  0.00      A     
ATOM    349  C   PRO A  28       0.762 -18.310   0.061  0.00  0.00      A     
ATOM    350  O   PRO A  28      -0.302 -18.607  -0.469  0.00  0.00      A     
ATOM    351  N   ILE A  29       1.016 -17.073   0.502  0.00  0.00      A     
ATOM    352  HN  ILE A  29       1.893 -16.929   0.986  0.00  0.00      A     
ATOM    353  CA  ILE A  29       0.149 -15.892   0.301  0.00  0.00      A     
ATOM    354  HA  ILE A  29      -0.563 -16.125  -0.487  0.00  0.00      A     
ATOM    355  CB  ILE A  29      -0.696 -15.592   1.562  0.00  0.00      A     
ATOM    356  HB  ILE A  29      -1.188 -14.634   1.414  0.00  0.00      A     
ATOM    357  CG2 ILE A  29      -1.816 -16.638   1.684  0.00  0.00      A     
ATOM    358 HG21 ILE A  29      -2.553 -16.314   2.419  0.00  0.00      A     
ATOM    359 HG22 ILE A  29      -1.395 -17.597   1.984  0.00  0.00      A     
ATOM    360 HG23 ILE A  29      -2.328 -16.756   0.728  0.00  0.00      A     
ATOM    361  CG1 ILE A  29       0.154 -15.511   2.852  0.00  0.00      A     
ATOM    362 HG11 ILE A  29       0.900 -14.725   2.735  0.00  0.00      A     
ATOM    363 HG12 ILE A  29       0.673 -16.456   3.009  0.00  0.00      A     
ATOM    364  CD  ILE A  29      -0.646 -15.223   4.126  0.00  0.00      A     
ATOM    365  HD1 ILE A  29      -1.338 -16.039   4.329  0.00  0.00      A     
ATOM    366  HD2 ILE A  29      -1.201 -14.291   4.022  0.00  0.00      A     
ATOM    367  HD3 ILE A  29       0.038 -15.144   4.970  0.00  0.00      A     
ATOM    368  C   ILE A  29       0.905 -14.647  -0.212  0.00  0.00      A     
ATOM    369  O   ILE A  29       0.389 -13.938  -1.075  0.00  0.00      A     
ATOM    370  N   GLU A  30       2.161 -14.420   0.194  0.00  0.00      A     
ATOM    371  HN  GLU A  30       2.527 -14.995   0.945  0.00  0.00      A     
ATOM    372  CA  GLU A  30       3.005 -13.311  -0.309  0.00  0.00      A     
ATOM    373  HA  GLU A  30       2.493 -12.367  -0.135  0.00  0.00      A     
ATOM    374  CB  GLU A  30       4.345 -13.271   0.454  0.00  0.00      A     
ATOM    375  HB1 GLU A  30       4.907 -14.177   0.233  0.00  0.00      A     
ATOM    376  HB2 GLU A  30       4.147 -13.244   1.526  0.00  0.00      A     
ATOM    377  CG  GLU A  30       5.208 -12.055   0.080  0.00  0.00      A     
ATOM    378  HG1 GLU A  30       4.690 -11.143   0.387  0.00  0.00      A     
ATOM    379  HG2 GLU A  30       5.339 -12.014  -1.004  0.00  0.00      A     
ATOM    380  CD  GLU A  30       6.594 -12.126   0.732  0.00  0.00      A     
ATOM    381  OE1 GLU A  30       7.514 -12.750   0.143  0.00  0.00      A     
ATOM    382  OE2 GLU A  30       6.788 -11.544   1.821  0.00  0.00      A     
ATOM    383  C   GLU A  30       3.254 -13.377  -1.823  0.00  0.00      A     
ATOM    384  O   GLU A  30       3.036 -12.387  -2.531  0.00  0.00      A     
ATOM    385  N   ARG A  31       3.645 -14.552  -2.349  0.00  0.00      A     
ATOM    386  HN  ARG A  31       3.727 -15.347  -1.721  0.00  0.00      A     
ATOM    387  CA  ARG A  31       3.908 -14.740  -3.790  0.00  0.00      A     
ATOM    388  HA  ARG A  31       4.715 -14.069  -4.085  0.00  0.00      A     
ATOM    389  CB  ARG A  31       4.309 -16.195  -4.084  0.00  0.00      A     
ATOM    390  HB1 ARG A  31       3.531 -16.851  -3.693  0.00  0.00      A     
ATOM    391  HB2 ARG A  31       5.242 -16.418  -3.562  0.00  0.00      A     
ATOM    392  CG  ARG A  31       4.477 -16.519  -5.582  0.00  0.00      A     
ATOM    393  HG1 ARG A  31       3.528 -16.398  -6.106  0.00  0.00      A     
ATOM    394  HG2 ARG A  31       4.751 -17.567  -5.677  0.00  0.00      A     
ATOM    395  CD  ARG A  31       5.539 -15.636  -6.253  0.00  0.00      A     
ATOM    396  HD1 ARG A  31       6.442 -15.649  -5.637  0.00  0.00      A     
ATOM    397  HD2 ARG A  31       5.179 -14.609  -6.296  0.00  0.00      A     
ATOM    398  NE  ARG A  31       5.885 -16.125  -7.600  0.00  0.00      A     
ATOM    399  HE  ARG A  31       6.229 -17.072  -7.688  0.00  0.00      A     
ATOM    400  CZ  ARG A  31       6.020 -15.452  -8.712  0.00  0.00      A     
ATOM    401  NH1 ARG A  31       5.626 -14.242  -8.860  0.00  0.00      A     
ATOM    402 HH11 ARG A  31       5.731 -13.813  -9.773  0.00  0.00      A     
ATOM    403 HH12 ARG A  31       5.090 -13.823  -8.132  0.00  0.00      A     
ATOM    404  NH2 ARG A  31       6.592 -16.011  -9.709  0.00  0.00      A     
ATOM    405 HH21 ARG A  31       6.856 -15.493 -10.539  0.00  0.00      A     
ATOM    406 HH22 ARG A  31       6.921 -16.955  -9.581  0.00  0.00      A     
ATOM    407  C   ARG A  31       2.708 -14.365  -4.641  0.00  0.00      A     
ATOM    408  O   ARG A  31       2.874 -13.698  -5.656  0.00  0.00      A     
ATOM    409  N   VAL A  32       1.520 -14.807  -4.237  0.00  0.00      A     
ATOM    410  HN  VAL A  32       1.490 -15.319  -3.367  0.00  0.00      A     
ATOM    411  CA  VAL A  32       0.278 -14.620  -5.009  0.00  0.00      A     
ATOM    412  HA  VAL A  32       0.518 -14.732  -6.063  0.00  0.00      A     
ATOM    413  CB  VAL A  32      -0.773 -15.697  -4.712  0.00  0.00      A     
ATOM    414  HB  VAL A  32      -1.643 -15.505  -5.339  0.00  0.00      A     
ATOM    415  CG1 VAL A  32      -0.179 -17.061  -5.088  0.00  0.00      A     
ATOM    416 HG11 VAL A  32       0.619 -17.342  -4.401  0.00  0.00      A     
ATOM    417 HG12 VAL A  32       0.218 -17.025  -6.101  0.00  0.00      A     
ATOM    418 HG13 VAL A  32      -0.952 -17.821  -5.045  0.00  0.00      A     
ATOM    419  CG2 VAL A  32      -1.221 -15.744  -3.254  0.00  0.00      A     
ATOM    420 HG21 VAL A  32      -0.402 -16.088  -2.628  0.00  0.00      A     
ATOM    421 HG22 VAL A  32      -2.055 -16.437  -3.151  0.00  0.00      A     
ATOM    422 HG23 VAL A  32      -1.557 -14.767  -2.916  0.00  0.00      A     
ATOM    423  C   VAL A  32      -0.297 -13.215  -4.875  0.00  0.00      A     
ATOM    424  O   VAL A  32      -0.745 -12.663  -5.874  0.00  0.00      A     
ATOM    425  N   LYS A  33      -0.165 -12.571  -3.706  0.00  0.00      A     
ATOM    426  HN  LYS A  33       0.179 -13.102  -2.908  0.00  0.00      A     
ATOM    427  CA  LYS A  33      -0.431 -11.129  -3.516  0.00  0.00      A     
ATOM    428  HA  LYS A  33      -1.465 -10.916  -3.792  0.00  0.00      A     
ATOM    429  CB  LYS A  33      -0.236 -10.799  -2.030  0.00  0.00      A     
ATOM    430  HB1 LYS A  33       0.807 -10.964  -1.758  0.00  0.00      A     
ATOM    431  HB2 LYS A  33      -0.838 -11.495  -1.444  0.00  0.00      A     
ATOM    432  CG  LYS A  33      -0.679  -9.368  -1.675  0.00  0.00      A     
ATOM    433  HG1 LYS A  33      -1.629  -9.447  -1.149  0.00  0.00      A     
ATOM    434  HG2 LYS A  33      -0.860  -8.779  -2.572  0.00  0.00      A     
ATOM    435  CD  LYS A  33       0.301  -8.592  -0.788  0.00  0.00      A     
ATOM    436  HD1 LYS A  33       0.418  -9.112   0.162  0.00  0.00      A     
ATOM    437  HD2 LYS A  33      -0.130  -7.607  -0.598  0.00  0.00      A     
ATOM    438  CE  LYS A  33       1.683  -8.399  -1.416  0.00  0.00      A     
ATOM    439  HE1 LYS A  33       1.591  -7.817  -2.338  0.00  0.00      A     
ATOM    440  HE2 LYS A  33       2.123  -9.371  -1.658  0.00  0.00      A     
ATOM    441  NZ  LYS A  33       2.569  -7.683  -0.480  0.00  0.00      A     
ATOM    442  HZ1 LYS A  33       2.707  -8.128   0.409  0.00  0.00      A     
ATOM    443  HZ2 LYS A  33       2.329  -6.696  -0.349  0.00  0.00      A     
ATOM    444  HZ3 LYS A  33       3.507  -7.540  -0.873  0.00  0.00      A     
ATOM    445  C   LYS A  33       0.441 -10.229  -4.404  0.00  0.00      A     
ATOM    446  O   LYS A  33      -0.033  -9.213  -4.910  0.00  0.00      A     
ATOM    447  N   LEU A  34       1.703 -10.603  -4.617  0.00  0.00      A     
ATOM    448  HN  LEU A  34       2.056 -11.388  -4.081  0.00  0.00      A     
ATOM    449  CA  LEU A  34       2.627  -9.862  -5.486  0.00  0.00      A     
ATOM    450  HA  LEU A  34       2.368  -8.806  -5.420  0.00  0.00      A     
ATOM    451  CB  LEU A  34       4.050 -10.056  -4.926  0.00  0.00      A     
ATOM    452  HB1 LEU A  34       4.457 -10.993  -5.308  0.00  0.00      A     
ATOM    453  HB2 LEU A  34       4.000 -10.139  -3.838  0.00  0.00      A     
ATOM    454  CG  LEU A  34       5.016  -8.904  -5.247  0.00  0.00      A     
ATOM    455  HG  LEU A  34       5.078  -8.765  -6.326  0.00  0.00      A     
ATOM    456  CD1 LEU A  34       4.579  -7.596  -4.590  0.00  0.00      A     
ATOM    457 HD11 LEU A  34       3.687  -7.193  -5.062  0.00  0.00      A     
ATOM    458 HD12 LEU A  34       5.365  -6.852  -4.680  0.00  0.00      A     
ATOM    459 HD13 LEU A  34       4.398  -7.739  -3.523  0.00  0.00      A     
ATOM    460  CD2 LEU A  34       6.405  -9.247  -4.709  0.00  0.00      A     
ATOM    461 HD21 LEU A  34       7.114  -8.489  -5.036  0.00  0.00      A     
ATOM    462 HD22 LEU A  34       6.726 -10.216  -5.086  0.00  0.00      A     
ATOM    463 HD23 LEU A  34       6.376  -9.272  -3.618  0.00  0.00      A     
ATOM    464  C   LEU A  34       2.500 -10.233  -6.982  0.00  0.00      A     
ATOM    465  O   LEU A  34       2.524  -9.349  -7.834  0.00  0.00      A     
ATOM    466  N   LEU A  35       2.274 -11.513  -7.307  0.00  0.00      A     
ATOM    467  HN  LEU A  35       2.299 -12.193  -6.556  0.00  0.00      A     
ATOM    468  CA  LEU A  35       1.952 -11.998  -8.660  0.00  0.00      A     
ATOM    469  HA  LEU A  35       2.756 -11.700  -9.335  0.00  0.00      A     
ATOM    470  CB  LEU A  35       1.877 -13.540  -8.631  0.00  0.00      A     
ATOM    471  HB1 LEU A  35       1.122 -13.822  -7.901  0.00  0.00      A     
ATOM    472  HB2 LEU A  35       2.836 -13.934  -8.296  0.00  0.00      A     
ATOM    473  CG  LEU A  35       1.507 -14.227  -9.960  0.00  0.00      A     
ATOM    474  HG  LEU A  35       0.536 -13.867 -10.294  0.00  0.00      A     
ATOM    475  CD1 LEU A  35       2.540 -13.986 -11.060  0.00  0.00      A     
ATOM    476 HD11 LEU A  35       2.606 -12.922 -11.288  0.00  0.00      A     
ATOM    477 HD12 LEU A  35       2.231 -14.504 -11.967  0.00  0.00      A     
ATOM    478 HD13 LEU A  35       3.516 -14.357 -10.755  0.00  0.00      A     
ATOM    479  CD2 LEU A  35       1.403 -15.735  -9.747  0.00  0.00      A     
ATOM    480 HD21 LEU A  35       1.087 -16.213 -10.675  0.00  0.00      A     
ATOM    481 HD22 LEU A  35       0.653 -15.949  -8.985  0.00  0.00      A     
ATOM    482 HD23 LEU A  35       2.365 -16.146  -9.442  0.00  0.00      A     
ATOM    483  C   LEU A  35       0.656 -11.385  -9.217  0.00  0.00      A     
ATOM    484  O   LEU A  35       0.647 -10.949 -10.364  0.00  0.00      A     
ATOM    485  N   LEU A  36      -0.413 -11.286  -8.416  0.00  0.00      A     
ATOM    486  HN  LEU A  36      -0.352 -11.701  -7.491  0.00  0.00      A     
ATOM    487  CA  LEU A  36      -1.707 -10.693  -8.802  0.00  0.00      A     
ATOM    488  HA  LEU A  36      -2.177 -11.348  -9.534  0.00  0.00      A     
ATOM    489  CB  LEU A  36      -2.603 -10.673  -7.549  0.00  0.00      A     
ATOM    490  HB1 LEU A  36      -2.088 -10.129  -6.755  0.00  0.00      A     
ATOM    491  HB2 LEU A  36      -2.740 -11.703  -7.217  0.00  0.00      A     
ATOM    492  CG  LEU A  36      -3.996 -10.046  -7.736  0.00  0.00      A     
ATOM    493  HG  LEU A  36      -3.897  -8.988  -7.974  0.00  0.00      A     
ATOM    494  CD1 LEU A  36      -4.791 -10.735  -8.842  0.00  0.00      A     
ATOM    495 HD11 LEU A  36      -4.364 -10.500  -9.813  0.00  0.00      A     
ATOM    496 HD12 LEU A  36      -5.823 -10.385  -8.839  0.00  0.00      A     
ATOM    497 HD13 LEU A  36      -4.762 -11.816  -8.709  0.00  0.00      A     
ATOM    498  CD2 LEU A  36      -4.778 -10.176  -6.432  0.00  0.00      A     
ATOM    499 HD21 LEU A  36      -4.246  -9.655  -5.636  0.00  0.00      A     
ATOM    500 HD22 LEU A  36      -4.882 -11.225  -6.169  0.00  0.00      A     
ATOM    501 HD23 LEU A  36      -5.763  -9.724  -6.547  0.00  0.00      A     
ATOM    502  C   LEU A  36      -1.585  -9.299  -9.455  0.00  0.00      A     
ATOM    503  O   LEU A  36      -2.297  -8.996 -10.413  0.00  0.00      A     
ATOM    504  N   GLN A  37      -0.638  -8.488  -8.975  0.00  0.00      A     
ATOM    505  HN  GLN A  37      -0.068  -8.847  -8.221  0.00  0.00      A     
ATOM    506  CA  GLN A  37      -0.345  -7.133  -9.466  0.00  0.00      A     
ATOM    507  HA  GLN A  37      -1.288  -6.595  -9.573  0.00  0.00      A     
ATOM    508  CB  GLN A  37       0.508  -6.393  -8.413  0.00  0.00      A     
ATOM    509  HB1 GLN A  37       0.683  -5.375  -8.767  0.00  0.00      A     
ATOM    510  HB2 GLN A  37       1.476  -6.887  -8.318  0.00  0.00      A     
ATOM    511  CG  GLN A  37      -0.161  -6.324  -7.024  0.00  0.00      A     
ATOM    512  HG1 GLN A  37      -0.272  -7.328  -6.622  0.00  0.00      A     
ATOM    513  HG2 GLN A  37      -1.153  -5.884  -7.119  0.00  0.00      A     
ATOM    514  CD  GLN A  37       0.633  -5.480  -6.030  0.00  0.00      A     
ATOM    515  OE1 GLN A  37       0.934  -4.325  -6.276  0.00  0.00      A     
ATOM    516  NE2 GLN A  37       1.024  -6.005  -4.893  0.00  0.00      A     
ATOM    517 HE21 GLN A  37       1.522  -5.404  -4.232  0.00  0.00      A     
ATOM    518 HE22 GLN A  37       0.756  -6.944  -4.662  0.00  0.00      A     
ATOM    519  C   GLN A  37       0.341  -7.080 -10.854  0.00  0.00      A     
ATOM    520  O   GLN A  37       0.405  -6.008 -11.455  0.00  0.00      A     
ATOM    521  N   VAL A  38       0.832  -8.210 -11.386  0.00  0.00      A     
ATOM    522  HN  VAL A  38       0.741  -9.051 -10.826  0.00  0.00      A     
ATOM    523  CA  VAL A  38       1.657  -8.287 -12.626  0.00  0.00      A     
ATOM    524  HA  VAL A  38       1.513  -7.370 -13.199  0.00  0.00      A     
ATOM    525  CB  VAL A  38       3.164  -8.376 -12.307  0.00  0.00      A     
ATOM    526  HB  VAL A  38       3.712  -8.479 -13.244  0.00  0.00      A     
ATOM    527  CG1 VAL A  38       3.680  -7.109 -11.615  0.00  0.00      A     
ATOM    528 HG11 VAL A  38       3.413  -6.234 -12.208  0.00  0.00      A     
ATOM    529 HG12 VAL A  38       4.765  -7.158 -11.526  0.00  0.00      A     
ATOM    530 HG13 VAL A  38       3.244  -7.015 -10.620  0.00  0.00      A     
ATOM    531  CG2 VAL A  38       3.512  -9.569 -11.414  0.00  0.00      A     
ATOM    532 HG21 VAL A  38       4.572  -9.542 -11.186  0.00  0.00      A     
ATOM    533 HG22 VAL A  38       3.283 -10.505 -11.925  0.00  0.00      A     
ATOM    534 HG23 VAL A  38       2.964  -9.517 -10.475  0.00  0.00      A     
ATOM    535  C   VAL A  38       1.296  -9.417 -13.603  0.00  0.00      A     
ATOM    536  O   VAL A  38       1.572  -9.298 -14.795  0.00  0.00      A     
ATOM    537  N   GLN A  39       0.599 -10.467 -13.154  0.00  0.00      A     
ATOM    538  HN  GLN A  39       0.492 -10.552 -12.151  0.00  0.00      A     
ATOM    539  CA  GLN A  39       0.057 -11.564 -13.989  0.00  0.00      A     
ATOM    540  HA  GLN A  39       0.901 -12.078 -14.450  0.00  0.00      A     
ATOM    541  CB  GLN A  39      -0.659 -12.596 -13.100  0.00  0.00      A     
ATOM    542  HB1 GLN A  39       0.093 -13.038 -12.449  0.00  0.00      A     
ATOM    543  HB2 GLN A  39      -1.048 -13.396 -13.729  0.00  0.00      A     
ATOM    544  CG  GLN A  39      -1.786 -12.042 -12.203  0.00  0.00      A     
ATOM    545  HG1 GLN A  39      -1.437 -11.144 -11.706  0.00  0.00      A     
ATOM    546  HG2 GLN A  39      -2.010 -12.766 -11.422  0.00  0.00      A     
ATOM    547  CD  GLN A  39      -3.090 -11.706 -12.913  0.00  0.00      A     
ATOM    548  OE1 GLN A  39      -3.566 -12.394 -13.801  0.00  0.00      A     
ATOM    549  NE2 GLN A  39      -3.708 -10.604 -12.571  0.00  0.00      A     
ATOM    550 HE21 GLN A  39      -4.606 -10.473 -12.994  0.00  0.00      A     
ATOM    551 HE22 GLN A  39      -3.347 -10.019 -11.827  0.00  0.00      A     
ATOM    552  C   GLN A  39      -0.838 -11.113 -15.158  0.00  0.00      A     
ATOM    553  O   GLN A  39      -0.870 -11.754 -16.210  0.00  0.00      A     
ATOM    554  N   HIE A  40      -1.444  -9.930 -15.043  0.00  0.00      A     
ATOM    555  HN  HIE A  40      -1.321  -9.438 -14.170  0.00  0.00      A     
ATOM    556  CA  HIE A  40      -2.204  -9.243 -16.092  0.00  0.00      A     
ATOM    557  HA  HIE A  40      -1.990  -9.685 -17.062  0.00  0.00      A     
ATOM    558  NE2 HIE A  40      -5.856  -7.107 -17.647  0.00  0.00      A     
ATOM    559  HE2 HIE A  40      -6.371  -6.241 -17.806  0.00  0.00      A     
ATOM    560  CD2 HIE A  40      -5.142  -7.435 -16.518  0.00  0.00      A     
ATOM    561  HD2 HIE A  40      -4.991  -6.822 -15.638  0.00  0.00      A     
ATOM    562  ND1 HIE A  40      -5.006  -9.106 -18.006  0.00  0.00      A     
ATOM    563  CG  HIE A  40      -4.618  -8.673 -16.737  0.00  0.00      A     
ATOM    564  CE1 HIE A  40      -5.773  -8.128 -18.514  0.00  0.00      A     
ATOM    565  HE1 HIE A  40      -6.246  -8.154 -19.488  0.00  0.00      A     
ATOM    566  CB  HIE A  40      -3.704  -9.414 -15.794  0.00  0.00      A     
ATOM    567  HB1 HIE A  40      -3.905  -9.049 -14.787  0.00  0.00      A     
ATOM    568  HB2 HIE A  40      -3.956 -10.474 -15.826  0.00  0.00      A     
ATOM    569  C   HIE A  40      -1.829  -7.759 -16.182  0.00  0.00      A     
ATOM    570  O   HIE A  40      -1.507  -7.128 -15.175  0.00  0.00      A     
ATOM    571  N   ALA A  41      -1.967  -7.196 -17.381  0.00  0.00      A     
ATOM    572  HN  ALA A  41      -2.180  -7.809 -18.161  0.00  0.00      A     
ATOM    573  CA  ALA A  41      -2.094  -5.755 -17.595  0.00  0.00      A     
ATOM    574  HA  ALA A  41      -2.409  -5.280 -16.663  0.00  0.00      A     
ATOM    575  CB  ALA A  41      -0.718  -5.191 -17.964  0.00  0.00      A     
ATOM    576  HB1 ALA A  41      -0.783  -4.110 -18.087  0.00  0.00      A     
ATOM    577  HB2 ALA A  41      -0.366  -5.639 -18.890  0.00  0.00      A     
ATOM    578  HB3 ALA A  41      -0.004  -5.410 -17.168  0.00  0.00      A     
ATOM    579  C   ALA A  41      -3.187  -5.429 -18.635  0.00  0.00      A     
ATOM    580  O   ALA A  41      -4.076  -4.631 -18.339  0.00  0.00      A     
ATOM    581  N   SER A  42      -3.205  -6.080 -19.805  0.00  0.00      A     
ATOM    582  HN  SER A  42      -2.432  -6.698 -20.031  0.00  0.00      A     
ATOM    583  CA  SER A  42      -4.338  -5.965 -20.753  0.00  0.00      A     
ATOM    584  HA  SER A  42      -5.259  -5.936 -20.177  0.00  0.00      A     
ATOM    585  CB  SER A  42      -4.274  -4.650 -21.539  0.00  0.00      A     
ATOM    586  HB1 SER A  42      -4.279  -3.814 -20.839  0.00  0.00      A     
ATOM    587  HB2 SER A  42      -5.159  -4.566 -22.172  0.00  0.00      A     
ATOM    588  OG  SER A  42      -3.115  -4.570 -22.348  0.00  0.00      A     
ATOM    589  HG1 SER A  42      -3.164  -3.712 -22.806  0.00  0.00      A     
ATOM    590  C   SER A  42      -4.519  -7.101 -21.764  0.00  0.00      A     
ATOM    591  O   SER A  42      -5.661  -7.361 -22.161  0.00  0.00      A     
ATOM    592  N   LYS A  43      -3.449  -7.782 -22.197  0.00  0.00      A     
ATOM    593  HN  LYS A  43      -2.551  -7.522 -21.798  0.00  0.00      A     
ATOM    594  CA  LYS A  43      -3.469  -8.600 -23.432  0.00  0.00      A     
ATOM    595  HA  LYS A  43      -4.446  -9.076 -23.509  0.00  0.00      A     
ATOM    596  CB  LYS A  43      -3.341  -7.639 -24.629  0.00  0.00      A     
ATOM    597  HB1 LYS A  43      -4.049  -6.819 -24.498  0.00  0.00      A     
ATOM    598  HB2 LYS A  43      -3.623  -8.170 -25.540  0.00  0.00      A     
ATOM    599  CG  LYS A  43      -1.929  -7.054 -24.810  0.00  0.00      A     
ATOM    600  HG1 LYS A  43      -1.292  -7.801 -25.281  0.00  0.00      A     
ATOM    601  HG2 LYS A  43      -1.503  -6.797 -23.841  0.00  0.00      A     
ATOM    602  CD  LYS A  43      -1.926  -5.792 -25.675  0.00  0.00      A     
ATOM    603  HD1 LYS A  43      -0.892  -5.539 -25.913  0.00  0.00      A     
ATOM    604  HD2 LYS A  43      -2.355  -4.975 -25.095  0.00  0.00      A     
ATOM    605  CE  LYS A  43      -2.725  -5.963 -26.971  0.00  0.00      A     
ATOM    606  HE1 LYS A  43      -3.765  -6.195 -26.723  0.00  0.00      A     
ATOM    607  HE2 LYS A  43      -2.312  -6.801 -27.541  0.00  0.00      A     
ATOM    608  NZ  LYS A  43      -2.664  -4.718 -27.763  0.00  0.00      A     
ATOM    609  HZ1 LYS A  43      -2.936  -3.920 -27.194  0.00  0.00      A     
ATOM    610  HZ2 LYS A  43      -3.293  -4.736 -28.562  0.00  0.00      A     
ATOM    611  HZ3 LYS A  43      -1.715  -4.551 -28.088  0.00  0.00      A     
ATOM    612  C   LYS A  43      -2.472  -9.770 -23.526  0.00  0.00      A     
ATOM    613  O   LYS A  43      -2.137 -10.186 -24.635  0.00  0.00      A     
ATOM    614  N   GLN A  44      -1.975 -10.305 -22.407  0.00  0.00      A     
ATOM    615  HN  GLN A  44      -2.261  -9.902 -21.523  0.00  0.00      A     
ATOM    616  CA  GLN A  44      -0.924 -11.345 -22.445  0.00  0.00      A     
ATOM    617  HA  GLN A  44      -0.427 -11.266 -23.412  0.00  0.00      A     
ATOM    618  CB  GLN A  44       0.165 -11.064 -21.391  0.00  0.00      A     
ATOM    619  HB1 GLN A  44       0.357 -11.977 -20.826  0.00  0.00      A     
ATOM    620  HB2 GLN A  44      -0.163 -10.304 -20.680  0.00  0.00      A     
ATOM    621  CG  GLN A  44       1.494 -10.632 -22.041  0.00  0.00      A     
ATOM    622  HG1 GLN A  44       1.697 -11.225 -22.932  0.00  0.00      A     
ATOM    623  HG2 GLN A  44       2.293 -10.853 -21.339  0.00  0.00      A     
ATOM    624  CD  GLN A  44       1.556  -9.151 -22.411  0.00  0.00      A     
ATOM    625  OE1 GLN A  44       0.681  -8.566 -23.030  0.00  0.00      A     
ATOM    626  NE2 GLN A  44       2.579  -8.439 -22.019  0.00  0.00      A     
ATOM    627 HE21 GLN A  44       2.554  -7.456 -22.224  0.00  0.00      A     
ATOM    628 HE22 GLN A  44       3.257  -8.853 -21.390  0.00  0.00      A     
ATOM    629  C   GLN A  44      -1.389 -12.820 -22.407  0.00  0.00      A     
ATOM    630  O   GLN A  44      -0.813 -13.613 -23.155  0.00  0.00      A     
ATOM    631  N   ILE A  45      -2.403 -13.219 -21.622  0.00  0.00      A     
ATOM    632  HN  ILE A  45      -2.820 -12.528 -21.013  0.00  0.00      A     
ATOM    633  CA  ILE A  45      -2.815 -14.651 -21.472  0.00  0.00      A     
ATOM    634  HA  ILE A  45      -2.440 -15.197 -22.336  0.00  0.00      A     
ATOM    635  CB  ILE A  45      -2.163 -15.300 -20.218  0.00  0.00      A     
ATOM    636  HB  ILE A  45      -2.296 -16.375 -20.307  0.00  0.00      A     
ATOM    637  CG2 ILE A  45      -0.642 -15.068 -20.193  0.00  0.00      A     
ATOM    638 HG21 ILE A  45      -0.172 -15.744 -19.479  0.00  0.00      A     
ATOM    639 HG22 ILE A  45      -0.416 -14.040 -19.911  0.00  0.00      A     
ATOM    640 HG23 ILE A  45      -0.226 -15.278 -21.175  0.00  0.00      A     
ATOM    641  CG1 ILE A  45      -2.857 -14.875 -18.904  0.00  0.00      A     
ATOM    642 HG11 ILE A  45      -3.797 -15.417 -18.827  0.00  0.00      A     
ATOM    643 HG12 ILE A  45      -3.105 -13.823 -18.962  0.00  0.00      A     
ATOM    644  CD  ILE A  45      -2.058 -15.105 -17.611  0.00  0.00      A     
ATOM    645  HD1 ILE A  45      -1.746 -16.146 -17.541  0.00  0.00      A     
ATOM    646  HD2 ILE A  45      -2.677 -14.860 -16.749  0.00  0.00      A     
ATOM    647  HD3 ILE A  45      -1.179 -14.461 -17.587  0.00  0.00      A     
ATOM    648  C   ILE A  45      -4.342 -14.891 -21.477  0.00  0.00      A     
ATOM    649  O   ILE A  45      -5.105 -13.987 -21.128  0.00  0.00      A     
ATOM    650  N   THR A  46      -4.808 -16.089 -21.863  0.00  0.00      A     
ATOM    651  HN  THR A  46      -4.114 -16.792 -22.110  0.00  0.00      A     
ATOM    652  CA  THR A  46      -6.251 -16.480 -21.961  0.00  0.00      A     
ATOM    653  HA  THR A  46      -6.793 -15.671 -22.445  0.00  0.00      A     
ATOM    654  CB  THR A  46      -6.484 -17.730 -22.828  0.00  0.00      A     
ATOM    655  HB  THR A  46      -7.554 -17.838 -22.993  0.00  0.00      A     
ATOM    656  CG2 THR A  46      -5.811 -17.648 -24.189  0.00  0.00      A     
ATOM    657 HG21 THR A  46      -6.086 -18.516 -24.784  0.00  0.00      A     
ATOM    658 HG22 THR A  46      -4.734 -17.636 -24.063  0.00  0.00      A     
ATOM    659 HG23 THR A  46      -6.125 -16.741 -24.704  0.00  0.00      A     
ATOM    660  OG1 THR A  46      -6.015 -18.885 -22.183  0.00  0.00      A     
ATOM    661  HG1 THR A  46      -6.770 -19.512 -22.113  0.00  0.00      A     
ATOM    662  C   THR A  46      -6.934 -16.751 -20.611  0.00  0.00      A     
ATOM    663  O   THR A  46      -6.266 -16.865 -19.588  0.00  0.00      A     
ATOM    664  N   ALA A  47      -8.266 -16.887 -20.566  0.00  0.00      A     
ATOM    665  HN  ALA A  47      -8.798 -16.782 -21.419  0.00  0.00      A     
ATOM    666  CA  ALA A  47      -9.030 -17.130 -19.325  0.00  0.00      A     
ATOM    667  HA  ALA A  47      -8.878 -16.283 -18.663  0.00  0.00      A     
ATOM    668  CB  ALA A  47     -10.518 -17.165 -19.692  0.00  0.00      A     
ATOM    669  HB1 ALA A  47     -10.720 -17.990 -20.377  0.00  0.00      A     
ATOM    670  HB2 ALA A  47     -10.805 -16.224 -20.162  0.00  0.00      A     
ATOM    671  HB3 ALA A  47     -11.115 -17.295 -18.788  0.00  0.00      A     
ATOM    672  C   ALA A  47      -8.606 -18.383 -18.512  0.00  0.00      A     
ATOM    673  O   ALA A  47      -8.583 -18.363 -17.279  0.00  0.00      A     
ATOM    674  N   ASP A  48      -8.189 -19.448 -19.199  0.00  0.00      A     
ATOM    675  HN  ASP A  48      -8.247 -19.398 -20.211  0.00  0.00      A     
ATOM    676  CA  ASP A  48      -7.601 -20.676 -18.632  0.00  0.00      A     
ATOM    677  HA  ASP A  48      -8.290 -21.062 -17.879  0.00  0.00      A     
ATOM    678  CB  ASP A  48      -7.422 -21.768 -19.718  0.00  0.00      A     
ATOM    679  HB1 ASP A  48      -7.753 -22.715 -19.286  0.00  0.00      A     
ATOM    680  HB2 ASP A  48      -6.361 -21.892 -19.932  0.00  0.00      A     
ATOM    681  CG  ASP A  48      -8.128 -21.568 -21.069  0.00  0.00      A     
ATOM    682  OD1 ASP A  48      -8.027 -20.475 -21.678  0.00  0.00      A     
ATOM    683  OD2 ASP A  48      -8.685 -22.554 -21.596  0.00  0.00      A     
ATOM    684  C   ASP A  48      -6.247 -20.450 -17.916  0.00  0.00      A     
ATOM    685  O   ASP A  48      -5.847 -21.261 -17.077  0.00  0.00      A     
ATOM    686  N   LYS A  49      -5.560 -19.343 -18.244  0.00  0.00      A     
ATOM    687  HN  LYS A  49      -5.982 -18.754 -18.954  0.00  0.00      A     
ATOM    688  CA  LYS A  49      -4.240 -18.935 -17.727  0.00  0.00      A     
ATOM    689  HA  LYS A  49      -3.832 -19.735 -17.104  0.00  0.00      A     
ATOM    690  CB  LYS A  49      -3.260 -18.716 -18.900  0.00  0.00      A     
ATOM    691  HB1 LYS A  49      -2.372 -18.225 -18.500  0.00  0.00      A     
ATOM    692  HB2 LYS A  49      -3.708 -18.050 -19.639  0.00  0.00      A     
ATOM    693  CG  LYS A  49      -2.775 -20.005 -19.587  0.00  0.00      A     
ATOM    694  HG1 LYS A  49      -2.722 -20.803 -18.850  0.00  0.00      A     
ATOM    695  HG2 LYS A  49      -1.766 -19.830 -19.962  0.00  0.00      A     
ATOM    696  CD  LYS A  49      -3.637 -20.467 -20.768  0.00  0.00      A     
ATOM    697  HD1 LYS A  49      -3.575 -19.736 -21.571  0.00  0.00      A     
ATOM    698  HD2 LYS A  49      -4.673 -20.562 -20.459  0.00  0.00      A     
ATOM    699  CE  LYS A  49      -3.126 -21.819 -21.268  0.00  0.00      A     
ATOM    700  HE1 LYS A  49      -3.234 -22.547 -20.461  0.00  0.00      A     
ATOM    701  HE2 LYS A  49      -2.058 -21.730 -21.493  0.00  0.00      A     
ATOM    702  NZ  LYS A  49      -3.857 -22.291 -22.467  0.00  0.00      A     
ATOM    703  HZ1 LYS A  49      -4.859 -22.367 -22.320  0.00  0.00      A     
ATOM    704  HZ2 LYS A  49      -3.536 -23.222 -22.727  0.00  0.00      A     
ATOM    705  HZ3 LYS A  49      -3.719 -21.674 -23.263  0.00  0.00      A     
ATOM    706  C   LYS A  49      -4.287 -17.696 -16.817  0.00  0.00      A     
ATOM    707  O   LYS A  49      -3.468 -17.605 -15.907  0.00  0.00      A     
ATOM    708  N   GLN A  50      -5.262 -16.793 -16.986  0.00  0.00      A     
ATOM    709  HN  GLN A  50      -5.852 -16.931 -17.796  0.00  0.00      A     
ATOM    710  CA  GLN A  50      -5.556 -15.643 -16.100  0.00  0.00      A     
ATOM    711  HA  GLN A  50      -4.877 -14.816 -16.310  0.00  0.00      A     
ATOM    712  CB  GLN A  50      -7.007 -15.174 -16.303  0.00  0.00      A     
ATOM    713  HB1 GLN A  50      -7.320 -14.633 -15.408  0.00  0.00      A     
ATOM    714  HB2 GLN A  50      -7.642 -16.055 -16.390  0.00  0.00      A     
ATOM    715  CG  GLN A  50      -7.284 -14.235 -17.479  0.00  0.00      A     
ATOM    716  HG1 GLN A  50      -6.962 -14.686 -18.414  0.00  0.00      A     
ATOM    717  HG2 GLN A  50      -6.728 -13.311 -17.329  0.00  0.00      A     
ATOM    718  CD  GLN A  50      -8.772 -13.898 -17.571  0.00  0.00      A     
ATOM    719  OE1 GLN A  50      -9.637 -14.534 -16.995  0.00  0.00      A     
ATOM    720  NE2 GLN A  50      -9.149 -12.883 -18.297  0.00  0.00      A     
ATOM    721 HE21 GLN A  50     -10.138 -12.717 -18.346  0.00  0.00      A     
ATOM    722 HE22 GLN A  50      -8.463 -12.302 -18.755  0.00  0.00      A     
ATOM    723  C   GLN A  50      -5.441 -16.012 -14.617  0.00  0.00      A     
ATOM    724  O   GLN A  50      -6.038 -17.003 -14.208  0.00  0.00      A     
ATOM    725  N   TYR A  51      -4.780 -15.195 -13.799  0.00  0.00      A     
ATOM    726  HN  TYR A  51      -4.342 -14.365 -14.186  0.00  0.00      A     
ATOM    727  CA  TYR A  51      -4.610 -15.423 -12.356  0.00  0.00      A     
ATOM    728  HA  TYR A  51      -4.984 -16.412 -12.085  0.00  0.00      A     
ATOM    729  CB  TYR A  51      -3.111 -15.418 -12.036  0.00  0.00      A     
ATOM    730  HB1 TYR A  51      -2.970 -15.224 -10.977  0.00  0.00      A     
ATOM    731  HB2 TYR A  51      -2.642 -14.605 -12.578  0.00  0.00      A     
ATOM    732  CG  TYR A  51      -2.394 -16.708 -12.388  0.00  0.00      A     
ATOM    733  CD1 TYR A  51      -1.570 -16.786 -13.529  0.00  0.00      A     
ATOM    734  HD1 TYR A  51      -1.471 -15.930 -14.183  0.00  0.00      A     
ATOM    735  CE1 TYR A  51      -0.906 -17.990 -13.843  0.00  0.00      A     
ATOM    736  HE1 TYR A  51      -0.298 -18.064 -14.732  0.00  0.00      A     
ATOM    737  CZ  TYR A  51      -1.060 -19.116 -13.008  0.00  0.00      A     
ATOM    738  OH  TYR A  51      -0.420 -20.277 -13.293  0.00  0.00      A     
ATOM    739  HH  TYR A  51       0.111 -20.204 -14.104  0.00  0.00      A     
ATOM    740  CE2 TYR A  51      -1.889 -19.039 -11.873  0.00  0.00      A     
ATOM    741  HE2 TYR A  51      -2.010 -19.912 -11.256  0.00  0.00      A     
ATOM    742  CD2 TYR A  51      -2.561 -17.840 -11.569  0.00  0.00      A     
ATOM    743  HD2 TYR A  51      -3.222 -17.789 -10.716  0.00  0.00      A     
ATOM    744  C   TYR A  51      -5.464 -14.421 -11.556  0.00  0.00      A     
ATOM    745  O   TYR A  51      -4.993 -13.412 -11.034  0.00  0.00      A     
ATOM    746  N   LYS A  52      -6.776 -14.696 -11.551  0.00  0.00      A     
ATOM    747  HN  LYS A  52      -7.007 -15.639 -11.875  0.00  0.00      A     
ATOM    748  CA  LYS A  52      -7.940 -13.801 -11.305  0.00  0.00      A     
ATOM    749  HA  LYS A  52      -7.875 -12.948 -11.980  0.00  0.00      A     
ATOM    750  CB  LYS A  52      -9.218 -14.602 -11.651  0.00  0.00      A     
ATOM    751  HB1 LYS A  52     -10.099 -13.974 -11.511  0.00  0.00      A     
ATOM    752  HB2 LYS A  52      -9.292 -15.439 -10.955  0.00  0.00      A     
ATOM    753  CG  LYS A  52      -9.233 -15.141 -13.098  0.00  0.00      A     
ATOM    754  HG1 LYS A  52      -8.249 -15.513 -13.367  0.00  0.00      A     
ATOM    755  HG2 LYS A  52      -9.472 -14.328 -13.785  0.00  0.00      A     
ATOM    756  CD  LYS A  52     -10.237 -16.288 -13.289  0.00  0.00      A     
ATOM    757  HD1 LYS A  52     -11.244 -15.872 -13.346  0.00  0.00      A     
ATOM    758  HD2 LYS A  52     -10.194 -16.980 -12.445  0.00  0.00      A     
ATOM    759  CE  LYS A  52      -9.926 -17.056 -14.580  0.00  0.00      A     
ATOM    760  HE1 LYS A  52      -9.759 -16.334 -15.388  0.00  0.00      A     
ATOM    761  HE2 LYS A  52     -10.798 -17.660 -14.851  0.00  0.00      A     
ATOM    762  NZ  LYS A  52      -8.744 -17.944 -14.421  0.00  0.00      A     
ATOM    763  HZ1 LYS A  52      -8.969 -18.746 -13.836  0.00  0.00      A     
ATOM    764  HZ2 LYS A  52      -7.964 -17.481 -13.954  0.00  0.00      A     
ATOM    765  HZ3 LYS A  52      -8.435 -18.290 -15.326  0.00  0.00      A     
ATOM    766  C   LYS A  52      -8.059 -13.193  -9.892  0.00  0.00      A     
ATOM    767  O   LYS A  52      -9.017 -12.480  -9.601  0.00  0.00      A     
ATOM    768  N   GLY A  53      -7.117 -13.510  -9.013  0.00  0.00      A     
ATOM    769  HN  GLY A  53      -6.366 -14.077  -9.380  0.00  0.00      A     
ATOM    770  CA  GLY A  53      -7.040 -13.149  -7.590  0.00  0.00      A     
ATOM    771  HA1 GLY A  53      -8.029 -13.166  -7.137  0.00  0.00      A     
ATOM    772  HA2 GLY A  53      -6.658 -12.138  -7.486  0.00  0.00      A     
ATOM    773  C   GLY A  53      -6.125 -14.111  -6.821  0.00  0.00      A     
ATOM    774  O   GLY A  53      -5.711 -15.138  -7.358  0.00  0.00      A     
ATOM    775  N   ILE A  54      -5.795 -13.805  -5.560  0.00  0.00      A     
ATOM    776  HN  ILE A  54      -6.169 -12.959  -5.159  0.00  0.00      A     
ATOM    777  CA  ILE A  54      -4.875 -14.635  -4.740  0.00  0.00      A     
ATOM    778  HA  ILE A  54      -3.915 -14.667  -5.257  0.00  0.00      A     
ATOM    779  CB  ILE A  54      -4.624 -14.011  -3.346  0.00  0.00      A     
ATOM    780  HB  ILE A  54      -3.999 -14.707  -2.785  0.00  0.00      A     
ATOM    781  CG2 ILE A  54      -3.830 -12.703  -3.513  0.00  0.00      A     
ATOM    782 HG21 ILE A  54      -3.394 -12.409  -2.558  0.00  0.00      A     
ATOM    783 HG22 ILE A  54      -4.481 -11.903  -3.866  0.00  0.00      A     
ATOM    784 HG23 ILE A  54      -3.022 -12.844  -4.228  0.00  0.00      A     
ATOM    785  CG1 ILE A  54      -5.916 -13.769  -2.529  0.00  0.00      A     
ATOM    786 HG11 ILE A  54      -6.469 -14.704  -2.448  0.00  0.00      A     
ATOM    787 HG12 ILE A  54      -6.552 -13.047  -3.043  0.00  0.00      A     
ATOM    788  CD  ILE A  54      -5.660 -13.262  -1.103  0.00  0.00      A     
ATOM    789  HD1 ILE A  54      -6.605 -13.226  -0.559  0.00  0.00      A     
ATOM    790  HD2 ILE A  54      -5.236 -12.258  -1.123  0.00  0.00      A     
ATOM    791  HD3 ILE A  54      -4.979 -13.936  -0.583  0.00  0.00      A     
ATOM    792  C   ILE A  54      -5.301 -16.113  -4.619  0.00  0.00      A     
ATOM    793  O   ILE A  54      -4.465 -17.013  -4.693  0.00  0.00      A     
ATOM    794  N   ILE A  55      -6.614 -16.355  -4.568  0.00  0.00      A     
ATOM    795  HN  ILE A  55      -7.228 -15.557  -4.591  0.00  0.00      A     
ATOM    796  CA  ILE A  55      -7.241 -17.680  -4.426  0.00  0.00      A     
ATOM    797  HA  ILE A  55      -6.508 -18.327  -3.943  0.00  0.00      A     
ATOM    798  CB  ILE A  55      -8.425 -17.557  -3.432  0.00  0.00      A     
ATOM    799  HB  ILE A  55      -8.059 -16.993  -2.572  0.00  0.00      A     
ATOM    800  CG2 ILE A  55      -9.604 -16.772  -4.018  0.00  0.00      A     
ATOM    801 HG21 ILE A  55      -9.960 -17.281  -4.912  0.00  0.00      A     
ATOM    802 HG22 ILE A  55      -9.287 -15.760  -4.264  0.00  0.00      A     
ATOM    803 HG23 ILE A  55     -10.412 -16.699  -3.291  0.00  0.00      A     
ATOM    804  CG1 ILE A  55      -8.880 -18.922  -2.893  0.00  0.00      A     
ATOM    805 HG11 ILE A  55      -7.997 -19.490  -2.622  0.00  0.00      A     
ATOM    806 HG12 ILE A  55      -9.404 -19.460  -3.677  0.00  0.00      A     
ATOM    807  CD  ILE A  55      -9.779 -18.845  -1.650  0.00  0.00      A     
ATOM    808  HD1 ILE A  55      -9.302 -18.235  -0.883  0.00  0.00      A     
ATOM    809  HD2 ILE A  55      -9.932 -19.847  -1.252  0.00  0.00      A     
ATOM    810  HD3 ILE A  55     -10.751 -18.423  -1.903  0.00  0.00      A     
ATOM    811  C   ILE A  55      -7.555 -18.369  -5.780  0.00  0.00      A     
ATOM    812  O   ILE A  55      -7.974 -19.525  -5.818  0.00  0.00      A     
ATOM    813  N   ASP A  56      -7.213 -17.738  -6.911  0.00  0.00      A     
ATOM    814  HN  ASP A  56      -6.931 -16.769  -6.824  0.00  0.00      A     
ATOM    815  CA  ASP A  56      -7.049 -18.365  -8.244  0.00  0.00      A     
ATOM    816  HA  ASP A  56      -7.610 -19.298  -8.268  0.00  0.00      A     
ATOM    817  CB  ASP A  56      -7.644 -17.426  -9.314  0.00  0.00      A     
ATOM    818  HB1 ASP A  56      -7.003 -16.549  -9.407  0.00  0.00      A     
ATOM    819  HB2 ASP A  56      -8.627 -17.090  -8.983  0.00  0.00      A     
ATOM    820  CG  ASP A  56      -7.814 -18.089 -10.691  0.00  0.00      A     
ATOM    821  OD1 ASP A  56      -8.308 -19.239 -10.756  0.00  0.00      A     
ATOM    822  OD2 ASP A  56      -7.492 -17.446 -11.715  0.00  0.00      A     
ATOM    823  C   ASP A  56      -5.578 -18.737  -8.569  0.00  0.00      A     
ATOM    824  O   ASP A  56      -5.264 -19.144  -9.688  0.00  0.00      A     
ATOM    825  N   CYS A  57      -4.661 -18.602  -7.601  0.00  0.00      A     
ATOM    826  HN  CYS A  57      -4.974 -18.242  -6.710  0.00  0.00      A     
ATOM    827  CA  CYS A  57      -3.222 -18.816  -7.802  0.00  0.00      A     
ATOM    828  HA  CYS A  57      -3.015 -19.018  -8.853  0.00  0.00      A     
ATOM    829  CB  CYS A  57      -2.470 -17.536  -7.413  0.00  0.00      A     
ATOM    830  HB1 CYS A  57      -1.402 -17.710  -7.544  0.00  0.00      A     
ATOM    831  HB2 CYS A  57      -2.671 -17.313  -6.366  0.00  0.00      A     
ATOM    832  SG  CYS A  57      -2.926 -16.091  -8.400  0.00  0.00      A     
ATOM    833  HG1 CYS A  57      -4.207 -16.000  -8.003  0.00  0.00      A     
ATOM    834  C   CYS A  57      -2.636 -20.004  -7.016  0.00  0.00      A     
ATOM    835  O   CYS A  57      -1.950 -20.836  -7.609  0.00  0.00      A     
ATOM    836  N   VAL A  58      -2.863 -20.101  -5.700  0.00  0.00      A     
ATOM    837  HN  VAL A  58      -3.521 -19.453  -5.284  0.00  0.00      A     
ATOM    838  CA  VAL A  58      -2.162 -21.061  -4.801  0.00  0.00      A     
ATOM    839  HA  VAL A  58      -1.095 -20.960  -4.997  0.00  0.00      A     
ATOM    840  CB  VAL A  58      -2.344 -20.754  -3.303  0.00  0.00      A     
ATOM    841  HB  VAL A  58      -1.678 -21.406  -2.738  0.00  0.00      A     
ATOM    842  CG1 VAL A  58      -1.982 -19.309  -2.973  0.00  0.00      A     
ATOM    843 HG11 VAL A  58      -0.918 -19.147  -3.140  0.00  0.00      A     
ATOM    844 HG12 VAL A  58      -2.214 -19.104  -1.930  0.00  0.00      A     
ATOM    845 HG13 VAL A  58      -2.576 -18.621  -3.572  0.00  0.00      A     
ATOM    846  CG2 VAL A  58      -3.760 -20.968  -2.793  0.00  0.00      A     
ATOM    847 HG21 VAL A  58      -4.432 -20.240  -3.243  0.00  0.00      A     
ATOM    848 HG22 VAL A  58      -3.773 -20.823  -1.715  0.00  0.00      A     
ATOM    849 HG23 VAL A  58      -4.093 -21.982  -3.002  0.00  0.00      A     
ATOM    850  C   VAL A  58      -2.469 -22.545  -5.040  0.00  0.00      A     
ATOM    851  O   VAL A  58      -1.674 -23.386  -4.632  0.00  0.00      A     
ATOM    852  N   VAL A  59      -3.543 -22.872  -5.770  0.00  0.00      A     
ATOM    853  HN  VAL A  59      -4.216 -22.126  -5.935  0.00  0.00      A     
ATOM    854  CA  VAL A  59      -3.837 -24.229  -6.313  0.00  0.00      A     
ATOM    855  HA  VAL A  59      -3.059 -24.905  -5.963  0.00  0.00      A     
ATOM    856  CB  VAL A  59      -5.158 -24.834  -5.800  0.00  0.00      A     
ATOM    857  HB  VAL A  59      -5.274 -25.815  -6.252  0.00  0.00      A     
ATOM    858  CG1 VAL A  59      -5.094 -25.064  -4.294  0.00  0.00      A     
ATOM    859 HG11 VAL A  59      -4.233 -25.685  -4.049  0.00  0.00      A     
ATOM    860 HG12 VAL A  59      -5.999 -25.575  -3.968  0.00  0.00      A     
ATOM    861 HG13 VAL A  59      -5.003 -24.112  -3.776  0.00  0.00      A     
ATOM    862  CG2 VAL A  59      -6.403 -24.015  -6.143  0.00  0.00      A     
ATOM    863 HG21 VAL A  59      -6.351 -23.636  -7.162  0.00  0.00      A     
ATOM    864 HG22 VAL A  59      -6.511 -23.187  -5.451  0.00  0.00      A     
ATOM    865 HG23 VAL A  59      -7.286 -24.643  -6.047  0.00  0.00      A     
ATOM    866  C   VAL A  59      -3.750 -24.315  -7.844  0.00  0.00      A     
ATOM    867  O   VAL A  59      -4.307 -25.221  -8.465  0.00  0.00      A     
ATOM    868  N   ARG A  60      -3.013 -23.386  -8.468  0.00  0.00      A     
ATOM    869  HN  ARG A  60      -2.665 -22.628  -7.890  0.00  0.00      A     
ATOM    870  CA  ARG A  60      -2.638 -23.406  -9.899  0.00  0.00      A     
ATOM    871  HA  ARG A  60      -2.857 -24.389 -10.321  0.00  0.00      A     
ATOM    872  CB  ARG A  60      -3.465 -22.379 -10.675  0.00  0.00      A     
ATOM    873  HB1 ARG A  60      -2.939 -22.173 -11.609  0.00  0.00      A     
ATOM    874  HB2 ARG A  60      -3.548 -21.450 -10.108  0.00  0.00      A     
ATOM    875  CG  ARG A  60      -4.865 -22.928 -10.998  0.00  0.00      A     
ATOM    876  HG1 ARG A  60      -5.402 -23.133 -10.072  0.00  0.00      A     
ATOM    877  HG2 ARG A  60      -4.766 -23.858 -11.557  0.00  0.00      A     
ATOM    878  CD  ARG A  60      -5.687 -21.943 -11.830  0.00  0.00      A     
ATOM    879  HD1 ARG A  60      -5.979 -21.113 -11.184  0.00  0.00      A     
ATOM    880  HD2 ARG A  60      -6.599 -22.438 -12.166  0.00  0.00      A     
ATOM    881  NE  ARG A  60      -4.923 -21.465 -13.000  0.00  0.00      A     
ATOM    882  HE  ARG A  60      -4.355 -22.120 -13.521  0.00  0.00      A     
ATOM    883  CZ  ARG A  60      -4.766 -20.232 -13.387  0.00  0.00      A     
ATOM    884  NH1 ARG A  60      -5.353 -19.244 -12.824  0.00  0.00      A     
ATOM    885 HH11 ARG A  60      -5.338 -18.343 -13.266  0.00  0.00      A     
ATOM    886 HH12 ARG A  60      -5.922 -19.392 -12.007  0.00  0.00      A     
ATOM    887  NH2 ARG A  60      -3.976 -19.977 -14.361  0.00  0.00      A     
ATOM    888 HH21 ARG A  60      -3.756 -19.022 -14.594  0.00  0.00      A     
ATOM    889 HH22 ARG A  60      -3.429 -20.753 -14.723  0.00  0.00      A     
ATOM    890  C   ARG A  60      -1.144 -23.223 -10.164  0.00  0.00      A     
ATOM    891  O   ARG A  60      -0.554 -24.116 -10.759  0.00  0.00      A     
ATOM    892  N   ILE A  61      -0.477 -22.195  -9.633  0.00  0.00      A     
ATOM    893  HN  ILE A  61      -1.001 -21.515  -9.096  0.00  0.00      A     
ATOM    894  CA  ILE A  61       1.002 -22.096  -9.683  0.00  0.00      A     
ATOM    895  HA  ILE A  61       1.250 -22.072 -10.746  0.00  0.00      A     
ATOM    896  CB  ILE A  61       1.564 -20.767  -9.124  0.00  0.00      A     
ATOM    897  HB  ILE A  61       2.612 -20.721  -9.426  0.00  0.00      A     
ATOM    898  CG2 ILE A  61       0.854 -19.583  -9.801  0.00  0.00      A     
ATOM    899 HG21 ILE A  61       0.784 -19.760 -10.874  0.00  0.00      A     
ATOM    900 HG22 ILE A  61       1.434 -18.672  -9.662  0.00  0.00      A     
ATOM    901 HG23 ILE A  61      -0.146 -19.444  -9.392  0.00  0.00      A     
ATOM    902  CG1 ILE A  61       1.536 -20.658  -7.584  0.00  0.00      A     
ATOM    903 HG11 ILE A  61       2.109 -21.483  -7.163  0.00  0.00      A     
ATOM    904 HG12 ILE A  61       0.514 -20.739  -7.225  0.00  0.00      A     
ATOM    905  CD  ILE A  61       2.141 -19.351  -7.050  0.00  0.00      A     
ATOM    906  HD1 ILE A  61       3.176 -19.257  -7.380  0.00  0.00      A     
ATOM    907  HD2 ILE A  61       2.113 -19.356  -5.962  0.00  0.00      A     
ATOM    908  HD3 ILE A  61       1.568 -18.493  -7.397  0.00  0.00      A     
ATOM    909  C   ILE A  61       1.777 -23.329  -9.152  0.00  0.00      A     
ATOM    910  O   ILE A  61       2.832 -23.621  -9.718  0.00  0.00      A     
ATOM    911  N   PRO A  62       1.287 -24.155  -8.193  0.00  0.00      A     
ATOM    912  CD  PRO A  62       0.244 -23.910  -7.198  0.00  0.00      A     
ATOM    913  HD1 PRO A  62      -0.602 -23.337  -7.550  0.00  0.00      A     
ATOM    914  HD2 PRO A  62       0.681 -23.402  -6.337  0.00  0.00      A     
ATOM    915  CG  PRO A  62      -0.216 -25.301  -6.782  0.00  0.00      A     
ATOM    916  HG1 PRO A  62      -0.746 -25.315  -5.835  0.00  0.00      A     
ATOM    917  HG2 PRO A  62      -0.827 -25.748  -7.568  0.00  0.00      A     
ATOM    918  CB  PRO A  62       1.121 -26.013  -6.681  0.00  0.00      A     
ATOM    919  HB1 PRO A  62       1.626 -25.721  -5.759  0.00  0.00      A     
ATOM    920  HB2 PRO A  62       0.992 -27.095  -6.718  0.00  0.00      A     
ATOM    921  CA  PRO A  62       1.891 -25.467  -7.887  0.00  0.00      A     
ATOM    922  HA  PRO A  62       2.929 -25.329  -7.604  0.00  0.00      A     
ATOM    923  C   PRO A  62       1.877 -26.517  -9.006  0.00  0.00      A     
ATOM    924  O   PRO A  62       2.604 -27.506  -8.899  0.00  0.00      A     
ATOM    925  N   LYS A  63       1.055 -26.336 -10.047  0.00  0.00      A     
ATOM    926  HN  LYS A  63       0.476 -25.503 -10.028  0.00  0.00      A     
ATOM    927  CA  LYS A  63       0.814 -27.303 -11.142  0.00  0.00      A     
ATOM    928  HA  LYS A  63       1.661 -27.988 -11.175  0.00  0.00      A     
ATOM    929  CB  LYS A  63      -0.434 -28.134 -10.808  0.00  0.00      A     
ATOM    930  HB1 LYS A  63      -0.291 -28.606  -9.834  0.00  0.00      A     
ATOM    931  HB2 LYS A  63      -0.528 -28.927 -11.550  0.00  0.00      A     
ATOM    932  CG  LYS A  63      -1.743 -27.330 -10.791  0.00  0.00      A     
ATOM    933  HG1 LYS A  63      -1.915 -26.884 -11.770  0.00  0.00      A     
ATOM    934  HG2 LYS A  63      -1.689 -26.537 -10.046  0.00  0.00      A     
ATOM    935  CD  LYS A  63      -2.893 -28.274 -10.429  0.00  0.00      A     
ATOM    936  HD1 LYS A  63      -2.813 -28.511  -9.367  0.00  0.00      A     
ATOM    937  HD2 LYS A  63      -2.809 -29.207 -10.991  0.00  0.00      A     
ATOM    938  CE  LYS A  63      -4.273 -27.672 -10.686  0.00  0.00      A     
ATOM    939  HE1 LYS A  63      -4.327 -26.668 -10.255  0.00  0.00      A     
ATOM    940  HE2 LYS A  63      -4.998 -28.297 -10.157  0.00  0.00      A     
ATOM    941  NZ  LYS A  63      -4.614 -27.650 -12.130  0.00  0.00      A     
ATOM    942  HZ1 LYS A  63      -4.378 -28.528 -12.585  0.00  0.00      A     
ATOM    943  HZ2 LYS A  63      -4.138 -26.904 -12.636  0.00  0.00      A     
ATOM    944  HZ3 LYS A  63      -5.609 -27.509 -12.277  0.00  0.00      A     
ATOM    945  C   LYS A  63       0.760 -26.708 -12.562  0.00  0.00      A     
ATOM    946  O   LYS A  63       0.525 -27.434 -13.528  0.00  0.00      A     
ATOM    947  N   GLU A  64       1.017 -25.408 -12.670  0.00  0.00      A     
ATOM    948  HN  GLU A  64       1.025 -24.906 -11.796  0.00  0.00      A     
ATOM    949  CA  GLU A  64       1.073 -24.601 -13.900  0.00  0.00      A     
ATOM    950  HA  GLU A  64       1.108 -25.275 -14.758  0.00  0.00      A     
ATOM    951  CB  GLU A  64      -0.238 -23.778 -13.990  0.00  0.00      A     
ATOM    952  HB1 GLU A  64      -0.188 -22.943 -13.292  0.00  0.00      A     
ATOM    953  HB2 GLU A  64      -1.074 -24.417 -13.702  0.00  0.00      A     
ATOM    954  CG  GLU A  64      -0.511 -23.260 -15.408  0.00  0.00      A     
ATOM    955  HG1 GLU A  64      -0.465 -24.105 -16.095  0.00  0.00      A     
ATOM    956  HG2 GLU A  64       0.274 -22.568 -15.694  0.00  0.00      A     
ATOM    957  CD  GLU A  64      -1.840 -22.532 -15.631  0.00  0.00      A     
ATOM    958  OE1 GLU A  64      -2.726 -22.460 -14.745  0.00  0.00      A     
ATOM    959  OE2 GLU A  64      -2.015 -22.054 -16.774  0.00  0.00      A     
ATOM    960  C   GLU A  64       2.356 -23.723 -13.980  0.00  0.00      A     
ATOM    961  O   GLU A  64       2.500 -22.911 -14.895  0.00  0.00      A     
ATOM    962  N   GLN A  65       3.302 -23.865 -13.036  0.00  0.00      A     
ATOM    963  HN  GLN A  65       3.126 -24.553 -12.319  0.00  0.00      A     
ATOM    964  CA  GLN A  65       4.594 -23.130 -13.000  0.00  0.00      A     
ATOM    965  HA  GLN A  65       4.895 -22.917 -14.027  0.00  0.00      A     
ATOM    966  CB  GLN A  65       4.428 -21.776 -12.264  0.00  0.00      A     
ATOM    967  HB1 GLN A  65       5.393 -21.268 -12.248  0.00  0.00      A     
ATOM    968  HB2 GLN A  65       4.112 -21.953 -11.237  0.00  0.00      A     
ATOM    969  CG  GLN A  65       3.429 -20.832 -12.941  0.00  0.00      A     
ATOM    970  HG1 GLN A  65       2.432 -21.262 -12.877  0.00  0.00      A     
ATOM    971  HG2 GLN A  65       3.714 -20.733 -13.987  0.00  0.00      A     
ATOM    972  CD  GLN A  65       3.328 -19.429 -12.365  0.00  0.00      A     
ATOM    973  OE1 GLN A  65       3.935 -19.040 -11.384  0.00  0.00      A     
ATOM    974  NE2 GLN A  65       2.524 -18.596 -12.971  0.00  0.00      A     
ATOM    975 HE21 GLN A  65       2.430 -17.690 -12.560  0.00  0.00      A     
ATOM    976 HE22 GLN A  65       2.023 -18.910 -13.792  0.00  0.00      A     
ATOM    977  C   GLN A  65       5.788 -23.905 -12.378  0.00  0.00      A     
ATOM    978  O   GLN A  65       6.887 -23.358 -12.292  0.00  0.00      A     
ATOM    979  N   GLY A  66       5.607 -25.153 -11.925  0.00  0.00      A     
ATOM    980  HN  GLY A  66       4.726 -25.605 -12.140  0.00  0.00      A     
ATOM    981  CA  GLY A  66       6.584 -25.940 -11.140  0.00  0.00      A     
ATOM    982  HA1 GLY A  66       7.544 -25.944 -11.657  0.00  0.00      A     
ATOM    983  HA2 GLY A  66       6.237 -26.970 -11.074  0.00  0.00      A     
ATOM    984  C   GLY A  66       6.817 -25.415  -9.711  0.00  0.00      A     
ATOM    985  O   GLY A  66       6.594 -24.236  -9.439  0.00  0.00      A     
ATOM    986  N   VAL A  67       7.257 -26.251  -8.756  0.00  0.00      A     
ATOM    987  HN  VAL A  67       7.434 -27.215  -9.007  0.00  0.00      A     
ATOM    988  CA  VAL A  67       7.414 -25.824  -7.334  0.00  0.00      A     
ATOM    989  HA  VAL A  67       6.428 -25.533  -6.992  0.00  0.00      A     
ATOM    990  CB  VAL A  67       7.885 -26.919  -6.350  0.00  0.00      A     
ATOM    991  HB  VAL A  67       7.619 -26.596  -5.343  0.00  0.00      A     
ATOM    992  CG1 VAL A  67       7.222 -28.276  -6.580  0.00  0.00      A     
ATOM    993 HG11 VAL A  67       7.427 -28.934  -5.737  0.00  0.00      A     
ATOM    994 HG12 VAL A  67       7.617 -28.742  -7.477  0.00  0.00      A     
ATOM    995 HG13 VAL A  67       6.148 -28.149  -6.674  0.00  0.00      A     
ATOM    996  CG2 VAL A  67       9.395 -27.137  -6.373  0.00  0.00      A     
ATOM    997 HG21 VAL A  67       9.899 -26.278  -5.931  0.00  0.00      A     
ATOM    998 HG22 VAL A  67       9.725 -27.262  -7.402  0.00  0.00      A     
ATOM    999 HG23 VAL A  67       9.656 -28.018  -5.786  0.00  0.00      A     
ATOM   1000  C   VAL A  67       8.289 -24.582  -7.138  0.00  0.00      A     
ATOM   1001  O   VAL A  67       8.021 -23.773  -6.258  0.00  0.00      A     
ATOM   1002  N   LEU A  68       9.295 -24.370  -7.990  0.00  0.00      A     
ATOM   1003  HN  LEU A  68       9.429 -25.049  -8.732  0.00  0.00      A     
ATOM   1004  CA  LEU A  68      10.236 -23.241  -7.929  0.00  0.00      A     
ATOM   1005  HA  LEU A  68      10.502 -23.116  -6.882  0.00  0.00      A     
ATOM   1006  CB  LEU A  68      11.507 -23.691  -8.676  0.00  0.00      A     
ATOM   1007  HB1 LEU A  68      11.293 -23.743  -9.742  0.00  0.00      A     
ATOM   1008  HB2 LEU A  68      11.738 -24.701  -8.334  0.00  0.00      A     
ATOM   1009  CG  LEU A  68      12.779 -22.852  -8.472  0.00  0.00      A     
ATOM   1010  HG  LEU A  68      12.687 -21.912  -9.013  0.00  0.00      A     
ATOM   1011  CD1 LEU A  68      13.076 -22.554  -7.006  0.00  0.00      A     
ATOM   1012 HD11 LEU A  68      12.318 -21.887  -6.601  0.00  0.00      A     
ATOM   1013 HD12 LEU A  68      14.049 -22.074  -6.925  0.00  0.00      A     
ATOM   1014 HD13 LEU A  68      13.091 -23.481  -6.432  0.00  0.00      A     
ATOM   1015  CD2 LEU A  68      13.986 -23.618  -9.010  0.00  0.00      A     
ATOM   1016 HD21 LEU A  68      14.878 -22.999  -8.947  0.00  0.00      A     
ATOM   1017 HD22 LEU A  68      13.819 -23.895 -10.049  0.00  0.00      A     
ATOM   1018 HD23 LEU A  68      14.145 -24.525  -8.427  0.00  0.00      A     
ATOM   1019  C   LEU A  68       9.637 -21.881  -8.389  0.00  0.00      A     
ATOM   1020  O   LEU A  68      10.342 -20.875  -8.496  0.00  0.00      A     
ATOM   1021  N   SER A  69       8.322 -21.819  -8.639  0.00  0.00      A     
ATOM   1022  HN  SER A  69       7.812 -22.694  -8.620  0.00  0.00      A     
ATOM   1023  CA  SER A  69       7.598 -20.596  -9.037  0.00  0.00      A     
ATOM   1024  HA  SER A  69       8.090 -20.186  -9.916  0.00  0.00      A     
ATOM   1025  CB  SER A  69       6.151 -20.902  -9.436  0.00  0.00      A     
ATOM   1026  HB1 SER A  69       6.105 -21.840  -9.988  0.00  0.00      A     
ATOM   1027  HB2 SER A  69       5.807 -20.101 -10.089  0.00  0.00      A     
ATOM   1028  OG  SER A  69       5.297 -20.941  -8.306  0.00  0.00      A     
ATOM   1029  HG1 SER A  69       5.124 -21.870  -8.053  0.00  0.00      A     
ATOM   1030  C   SER A  69       7.553 -19.483  -7.985  0.00  0.00      A     
ATOM   1031  O   SER A  69       7.435 -18.314  -8.353  0.00  0.00      A     
ATOM   1032  N   PHE A  70       7.642 -19.798  -6.689  0.00  0.00      A     
ATOM   1033  HN  PHE A  70       7.805 -20.768  -6.447  0.00  0.00      A     
ATOM   1034  CA  PHE A  70       7.465 -18.839  -5.591  0.00  0.00      A     
ATOM   1035  HA  PHE A  70       6.779 -18.065  -5.907  0.00  0.00      A     
ATOM   1036  CB  PHE A  70       6.866 -19.526  -4.350  0.00  0.00      A     
ATOM   1037  HB1 PHE A  70       6.841 -18.770  -3.572  0.00  0.00      A     
ATOM   1038  HB2 PHE A  70       7.550 -20.299  -4.019  0.00  0.00      A     
ATOM   1039  CG  PHE A  70       5.466 -20.121  -4.381  0.00  0.00      A     
ATOM   1040  CD1 PHE A  70       4.467 -19.558  -3.563  0.00  0.00      A     
ATOM   1041  HD1 PHE A  70       4.689 -18.690  -2.964  0.00  0.00      A     
ATOM   1042  CE1 PHE A  70       3.192 -20.141  -3.473  0.00  0.00      A     
ATOM   1043  HE1 PHE A  70       2.431 -19.689  -2.854  0.00  0.00      A     
ATOM   1044  CZ  PHE A  70       2.917 -21.326  -4.170  0.00  0.00      A     
ATOM   1045  HZ  PHE A  70       1.946 -21.797  -4.086  0.00  0.00      A     
ATOM   1046  CE2 PHE A  70       3.916 -21.910  -4.964  0.00  0.00      A     
ATOM   1047  HE2 PHE A  70       3.702 -22.829  -5.487  0.00  0.00      A     
ATOM   1048  CD2 PHE A  70       5.189 -21.318  -5.069  0.00  0.00      A     
ATOM   1049  HD2 PHE A  70       5.958 -21.805  -5.650  0.00  0.00      A     
ATOM   1050  C   PHE A  70       8.765 -18.121  -5.177  0.00  0.00      A     
ATOM   1051  O   PHE A  70       8.738 -16.919  -4.906  0.00  0.00      A     
ATOM   1052  N   TRP A  71       9.906 -18.816  -5.124  0.00  0.00      A     
ATOM   1053  HN  TRP A  71       9.843 -19.817  -5.300  0.00  0.00      A     
ATOM   1054  CA  TRP A  71      11.169 -18.296  -4.549  0.00  0.00      A     
ATOM   1055  HA  TRP A  71      10.916 -17.728  -3.654  0.00  0.00      A     
ATOM   1056  CB  TRP A  71      12.038 -19.472  -4.084  0.00  0.00      A     
ATOM   1057  HB1 TRP A  71      13.063 -19.128  -3.945  0.00  0.00      A     
ATOM   1058  HB2 TRP A  71      12.046 -20.240  -4.857  0.00  0.00      A     
ATOM   1059  CG  TRP A  71      11.604 -20.078  -2.783  0.00  0.00      A     
ATOM   1060  CD1 TRP A  71      11.472 -19.394  -1.624  0.00  0.00      A     
ATOM   1061  HD1 TRP A  71      11.676 -18.338  -1.500  0.00  0.00      A     
ATOM   1062  NE1 TRP A  71      10.995 -20.228  -0.637  0.00  0.00      A     
ATOM   1063  HE1 TRP A  71      10.821 -19.916   0.313  0.00  0.00      A     
ATOM   1064  CE2 TRP A  71      10.811 -21.509  -1.103  0.00  0.00      A     
ATOM   1065  CZ2 TRP A  71      10.332 -22.681  -0.504  0.00  0.00      A     
ATOM   1066  HZ2 TRP A  71       9.979 -22.663   0.516  0.00  0.00      A     
ATOM   1067  CH2 TRP A  71      10.342 -23.879  -1.238  0.00  0.00      A     
ATOM   1068  HH2 TRP A  71       9.995 -24.799  -0.785  0.00  0.00      A     
ATOM   1069  CZ3 TRP A  71      10.816 -23.876  -2.562  0.00  0.00      A     
ATOM   1070  HZ3 TRP A  71      10.824 -24.796  -3.127  0.00  0.00      A     
ATOM   1071  CE3 TRP A  71      11.263 -22.685  -3.166  0.00  0.00      A     
ATOM   1072  HE3 TRP A  71      11.621 -22.701  -4.186  0.00  0.00      A     
ATOM   1073  CD2 TRP A  71      11.254 -21.462  -2.460  0.00  0.00      A     
ATOM   1074  C   TRP A  71      11.952 -17.284  -5.413  0.00  0.00      A     
ATOM   1075  O   TRP A  71      12.996 -16.785  -4.986  0.00  0.00      A     
ATOM   1076  N   ARG A  72      11.412 -16.883  -6.576  0.00  0.00      A     
ATOM   1077  HN  ARG A  72      10.552 -17.347  -6.835  0.00  0.00      A     
ATOM   1078  CA  ARG A  72      11.954 -15.836  -7.488  0.00  0.00      A     
ATOM   1079  HA  ARG A  72      12.902 -16.191  -7.898  0.00  0.00      A     
ATOM   1080  CB  ARG A  72      10.983 -15.569  -8.658  0.00  0.00      A     
ATOM   1081  HB1 ARG A  72      11.505 -14.979  -9.415  0.00  0.00      A     
ATOM   1082  HB2 ARG A  72      10.150 -14.967  -8.292  0.00  0.00      A     
ATOM   1083  CG  ARG A  72      10.385 -16.806  -9.339  0.00  0.00      A     
ATOM   1084  HG1 ARG A  72       9.758 -16.468 -10.163  0.00  0.00      A     
ATOM   1085  HG2 ARG A  72       9.749 -17.327  -8.627  0.00  0.00      A     
ATOM   1086  CD  ARG A  72      11.423 -17.792  -9.880  0.00  0.00      A     
ATOM   1087  HD1 ARG A  72      12.027 -18.174  -9.055  0.00  0.00      A     
ATOM   1088  HD2 ARG A  72      12.087 -17.279 -10.578  0.00  0.00      A     
ATOM   1089  NE  ARG A  72      10.743 -18.920 -10.537  0.00  0.00      A     
ATOM   1090  HE  ARG A  72      10.584 -19.754  -9.984  0.00  0.00      A     
ATOM   1091  CZ  ARG A  72      10.327 -18.973 -11.776  0.00  0.00      A     
ATOM   1092  NH1 ARG A  72      10.506 -18.041 -12.639  0.00  0.00      A     
ATOM   1093 HH11 ARG A  72      10.424 -18.309 -13.602  0.00  0.00      A     
ATOM   1094 HH12 ARG A  72      10.998 -17.189 -12.387  0.00  0.00      A     
ATOM   1095  NH2 ARG A  72       9.710 -19.995 -12.238  0.00  0.00      A     
ATOM   1096 HH21 ARG A  72       9.468 -20.015 -13.214  0.00  0.00      A     
ATOM   1097 HH22 ARG A  72       9.633 -20.848 -11.695  0.00  0.00      A     
ATOM   1098  C   ARG A  72      12.283 -14.490  -6.821  0.00  0.00      A     
ATOM   1099  O   ARG A  72      13.087 -13.721  -7.340  0.00  0.00      A     
ATOM   1100  N   GLY A  73      11.684 -14.219  -5.660  0.00  0.00      A     
ATOM   1101  HN  GLY A  73      11.057 -14.930  -5.318  0.00  0.00      A     
ATOM   1102  CA  GLY A  73      11.828 -12.981  -4.880  0.00  0.00      A     
ATOM   1103  HA1 GLY A  73      10.870 -12.460  -4.868  0.00  0.00      A     
ATOM   1104  HA2 GLY A  73      12.554 -12.322  -5.357  0.00  0.00      A     
ATOM   1105  C   GLY A  73      12.276 -13.168  -3.423  0.00  0.00      A     
ATOM   1106  O   GLY A  73      11.813 -12.408  -2.573  0.00  0.00      A     
ATOM   1107  N   ASN A  74      13.142 -14.145  -3.112  0.00  0.00      A     
ATOM   1108  HN  ASN A  74      13.488 -14.725  -3.867  0.00  0.00      A     
ATOM   1109  CA  ASN A  74      13.636 -14.391  -1.746  0.00  0.00      A     
ATOM   1110  HA  ASN A  74      13.458 -13.489  -1.155  0.00  0.00      A     
ATOM   1111  CB  ASN A  74      12.748 -15.484  -1.137  0.00  0.00      A     
ATOM   1112  HB1 ASN A  74      13.033 -16.457  -1.518  0.00  0.00      A     
ATOM   1113  HB2 ASN A  74      11.712 -15.313  -1.427  0.00  0.00      A     
ATOM   1114  CG  ASN A  74      12.803 -15.506   0.374  0.00  0.00      A     
ATOM   1115  OD1 ASN A  74      13.714 -16.022   0.992  0.00  0.00      A     
ATOM   1116  ND2 ASN A  74      11.838 -14.931   1.031  0.00  0.00      A     
ATOM   1117 HD21 ASN A  74      11.830 -15.068   2.025  0.00  0.00      A     
ATOM   1118 HD22 ASN A  74      11.077 -14.494   0.515  0.00  0.00      A     
ATOM   1119  C   ASN A  74      15.169 -14.645  -1.611  0.00  0.00      A     
ATOM   1120  O   ASN A  74      15.823 -13.846  -0.933  0.00  0.00      A     
ATOM   1121  N   LEU A  75      15.784 -15.661  -2.244  0.00  0.00      A     
ATOM   1122  HN  LEU A  75      15.219 -16.370  -2.697  0.00  0.00      A     
ATOM   1123  CA  LEU A  75      17.251 -15.880  -2.153  0.00  0.00      A     
ATOM   1124  HA  LEU A  75      17.545 -15.722  -1.117  0.00  0.00      A     
ATOM   1125  CB  LEU A  75      17.620 -17.335  -2.494  0.00  0.00      A     
ATOM   1126  HB1 LEU A  75      17.265 -17.553  -3.496  0.00  0.00      A     
ATOM   1127  HB2 LEU A  75      17.108 -17.997  -1.800  0.00  0.00      A     
ATOM   1128  CG  LEU A  75      19.134 -17.641  -2.428  0.00  0.00      A     
ATOM   1129  HG  LEU A  75      19.661 -17.017  -3.145  0.00  0.00      A     
ATOM   1130  CD1 LEU A  75      19.730 -17.388  -1.047  0.00  0.00      A     
ATOM   1131 HD11 LEU A  75      19.681 -16.331  -0.798  0.00  0.00      A     
ATOM   1132 HD12 LEU A  75      20.778 -17.688  -1.037  0.00  0.00      A     
ATOM   1133 HD13 LEU A  75      19.186 -17.965  -0.301  0.00  0.00      A     
ATOM   1134  CD2 LEU A  75      19.423 -19.096  -2.777  0.00  0.00      A     
ATOM   1135 HD21 LEU A  75      20.501 -19.235  -2.822  0.00  0.00      A     
ATOM   1136 HD22 LEU A  75      18.991 -19.334  -3.749  0.00  0.00      A     
ATOM   1137 HD23 LEU A  75      19.011 -19.748  -2.010  0.00  0.00      A     
ATOM   1138  C   LEU A  75      18.100 -14.895  -2.978  0.00  0.00      A     
ATOM   1139  O   LEU A  75      19.030 -14.306  -2.432  0.00  0.00      A     
ATOM   1140  N   ALA A  76      17.800 -14.659  -4.256  0.00  0.00      A     
ATOM   1141  HN  ALA A  76      17.067 -15.198  -4.699  0.00  0.00      A     
ATOM   1142  CA  ALA A  76      18.497 -13.617  -5.020  0.00  0.00      A     
ATOM   1143  HA  ALA A  76      19.571 -13.800  -4.943  0.00  0.00      A     
ATOM   1144  CB  ALA A  76      18.129 -13.714  -6.503  0.00  0.00      A     
ATOM   1145  HB1 ALA A  76      18.663 -12.933  -7.042  0.00  0.00      A     
ATOM   1146  HB2 ALA A  76      17.064 -13.571  -6.659  0.00  0.00      A     
ATOM   1147  HB3 ALA A  76      18.423 -14.690  -6.892  0.00  0.00      A     
ATOM   1148  C   ALA A  76      18.243 -12.213  -4.428  0.00  0.00      A     
ATOM   1149  O   ALA A  76      19.188 -11.447  -4.257  0.00  0.00      A     
ATOM   1150  N   ASN A  77      17.002 -11.939  -3.994  0.00  0.00      A     
ATOM   1151  HN  ASN A  77      16.283 -12.607  -4.254  0.00  0.00      A     
ATOM   1152  CA  ASN A  77      16.589 -10.792  -3.167  0.00  0.00      A     
ATOM   1153  HA  ASN A  77      16.749  -9.880  -3.747  0.00  0.00      A     
ATOM   1154  CB  ASN A  77      15.067 -10.946  -2.922  0.00  0.00      A     
ATOM   1155  HB1 ASN A  77      14.892 -11.916  -2.470  0.00  0.00      A     
ATOM   1156  HB2 ASN A  77      14.549 -10.927  -3.879  0.00  0.00      A     
ATOM   1157  CG  ASN A  77      14.401  -9.912  -2.023  0.00  0.00      A     
ATOM   1158  OD1 ASN A  77      14.870  -8.825  -1.755  0.00  0.00      A     
ATOM   1159  ND2 ASN A  77      13.233 -10.199  -1.519  0.00  0.00      A     
ATOM   1160 HD21 ASN A  77      12.873  -9.542  -0.853  0.00  0.00      A     
ATOM   1161 HD22 ASN A  77      12.777 -11.077  -1.729  0.00  0.00      A     
ATOM   1162  C   ASN A  77      17.411 -10.612  -1.862  0.00  0.00      A     
ATOM   1163  O   ASN A  77      17.516  -9.496  -1.361  0.00  0.00      A     
ATOM   1164  N   VAL A  78      18.083 -11.640  -1.326  0.00  0.00      A     
ATOM   1165  HN  VAL A  78      18.025 -12.551  -1.765  0.00  0.00      A     
ATOM   1166  CA  VAL A  78      19.022 -11.455  -0.190  0.00  0.00      A     
ATOM   1167  HA  VAL A  78      18.460 -10.912   0.568  0.00  0.00      A     
ATOM   1168  CB  VAL A  78      19.431 -12.789   0.457  0.00  0.00      A     
ATOM   1169  HB  VAL A  78      18.679 -13.533   0.203  0.00  0.00      A     
ATOM   1170  CG1 VAL A  78      20.790 -13.323   0.013  0.00  0.00      A     
ATOM   1171 HG11 VAL A  78      21.600 -12.787   0.502  0.00  0.00      A     
ATOM   1172 HG12 VAL A  78      20.885 -13.207  -1.061  0.00  0.00      A     
ATOM   1173 HG13 VAL A  78      20.863 -14.377   0.268  0.00  0.00      A     
ATOM   1174  CG2 VAL A  78      19.439 -12.639   1.977  0.00  0.00      A     
ATOM   1175 HG21 VAL A  78      18.461 -12.316   2.320  0.00  0.00      A     
ATOM   1176 HG22 VAL A  78      20.177 -11.898   2.278  0.00  0.00      A     
ATOM   1177 HG23 VAL A  78      19.670 -13.596   2.439  0.00  0.00      A     
ATOM   1178  C   VAL A  78      20.227 -10.552  -0.506  0.00  0.00      A     
ATOM   1179  O   VAL A  78      20.931 -10.118   0.409  0.00  0.00      A     
ATOM   1180  N   ILE A  79      20.396 -10.147  -1.777  0.00  0.00      A     
ATOM   1181  HN  ILE A  79      19.839 -10.613  -2.485  0.00  0.00      A     
ATOM   1182  CA  ILE A  79      21.184  -8.973  -2.219  0.00  0.00      A     
ATOM   1183  HA  ILE A  79      22.194  -9.188  -1.898  0.00  0.00      A     
ATOM   1184  CB  ILE A  79      21.260  -8.891  -3.763  0.00  0.00      A     
ATOM   1185  HB  ILE A  79      21.436  -9.905  -4.123  0.00  0.00      A     
ATOM   1186  CG2 ILE A  79      19.949  -8.390  -4.383  0.00  0.00      A     
ATOM   1187 HG21 ILE A  79      19.783  -7.342  -4.140  0.00  0.00      A     
ATOM   1188 HG22 ILE A  79      19.104  -8.961  -4.006  0.00  0.00      A     
ATOM   1189 HG23 ILE A  79      19.990  -8.499  -5.467  0.00  0.00      A     
ATOM   1190  CG1 ILE A  79      22.413  -8.025  -4.324  0.00  0.00      A     
ATOM   1191 HG11 ILE A  79      22.139  -6.971  -4.274  0.00  0.00      A     
ATOM   1192 HG12 ILE A  79      22.539  -8.273  -5.378  0.00  0.00      A     
ATOM   1193  CD  ILE A  79      23.771  -8.201  -3.629  0.00  0.00      A     
ATOM   1194  HD1 ILE A  79      24.040  -9.256  -3.593  0.00  0.00      A     
ATOM   1195  HD2 ILE A  79      23.741  -7.802  -2.616  0.00  0.00      A     
ATOM   1196  HD3 ILE A  79      24.533  -7.650  -4.179  0.00  0.00      A     
ATOM   1197  C   ILE A  79      20.776  -7.625  -1.570  0.00  0.00      A     
ATOM   1198  O   ILE A  79      21.442  -6.615  -1.794  0.00  0.00      A     
ATOM   1199  N   ARG A  80      19.723  -7.612  -0.731  0.00  0.00      A     
ATOM   1200  HN  ARG A  80      19.163  -8.457  -0.760  0.00  0.00      A     
ATOM   1201  CA  ARG A  80      19.192  -6.516   0.125  0.00  0.00      A     
ATOM   1202  HA  ARG A  80      19.224  -5.594  -0.448  0.00  0.00      A     
ATOM   1203  CB  ARG A  80      17.700  -6.807   0.392  0.00  0.00      A     
ATOM   1204  HB1 ARG A  80      17.210  -7.057  -0.547  0.00  0.00      A     
ATOM   1205  HB2 ARG A  80      17.219  -5.903   0.764  0.00  0.00      A     
ATOM   1206  CG  ARG A  80      17.493  -7.947   1.407  0.00  0.00      A     
ATOM   1207  HG1 ARG A  80      17.753  -7.593   2.405  0.00  0.00      A     
ATOM   1208  HG2 ARG A  80      18.157  -8.772   1.158  0.00  0.00      A     
ATOM   1209  CD  ARG A  80      16.062  -8.489   1.438  0.00  0.00      A     
ATOM   1210  HD1 ARG A  80      16.055  -9.370   2.084  0.00  0.00      A     
ATOM   1211  HD2 ARG A  80      15.779  -8.814   0.441  0.00  0.00      A     
ATOM   1212  NE  ARG A  80      15.111  -7.499   1.973  0.00  0.00      A     
ATOM   1213  HE  ARG A  80      15.152  -7.302   2.966  0.00  0.00      A     
ATOM   1214  CZ  ARG A  80      14.315  -6.685   1.325  0.00  0.00      A     
ATOM   1215  NH1 ARG A  80      14.098  -6.687   0.059  0.00  0.00      A     
ATOM   1216 HH11 ARG A  80      13.473  -5.976  -0.315  0.00  0.00      A     
ATOM   1217 HH12 ARG A  80      14.601  -7.306  -0.562  0.00  0.00      A     
ATOM   1218  NH2 ARG A  80      13.676  -5.806   1.995  0.00  0.00      A     
ATOM   1219 HH21 ARG A  80      13.244  -5.063   1.446  0.00  0.00      A     
ATOM   1220 HH22 ARG A  80      13.876  -5.701   2.970  0.00  0.00      A     
ATOM   1221  C   ARG A  80      19.904  -6.213   1.470  0.00  0.00      A     
ATOM   1222  O   ARG A  80      19.440  -5.335   2.199  0.00  0.00      A     
ATOM   1223  N   TYR A  81      20.943  -6.964   1.856  0.00  0.00      A     
ATOM   1224  HN  TYR A  81      21.234  -7.693   1.223  0.00  0.00      A     
ATOM   1225  CA  TYR A  81      21.475  -6.987   3.241  0.00  0.00      A     
ATOM   1226  HA  TYR A  81      20.625  -7.035   3.925  0.00  0.00      A     
ATOM   1227  CB  TYR A  81      22.292  -8.272   3.456  0.00  0.00      A     
ATOM   1228  HB1 TYR A  81      22.964  -8.393   2.613  0.00  0.00      A     
ATOM   1229  HB2 TYR A  81      21.620  -9.128   3.467  0.00  0.00      A     
ATOM   1230  CG  TYR A  81      23.143  -8.301   4.715  0.00  0.00      A     
ATOM   1231  CD1 TYR A  81      24.545  -8.371   4.601  0.00  0.00      A     
ATOM   1232  HD1 TYR A  81      25.010  -8.429   3.627  0.00  0.00      A     
ATOM   1233  CE1 TYR A  81      25.356  -8.347   5.749  0.00  0.00      A     
ATOM   1234  HE1 TYR A  81      26.430  -8.401   5.657  0.00  0.00      A     
ATOM   1235  CZ  TYR A  81      24.769  -8.247   7.023  0.00  0.00      A     
ATOM   1236  OH  TYR A  81      25.557  -8.225   8.125  0.00  0.00      A     
ATOM   1237  HH  TYR A  81      26.505  -8.213   7.878  0.00  0.00      A     
ATOM   1238  CE2 TYR A  81      23.364  -8.193   7.142  0.00  0.00      A     
ATOM   1239  HE2 TYR A  81      22.919  -8.127   8.124  0.00  0.00      A     
ATOM   1240  CD2 TYR A  81      22.550  -8.220   5.990  0.00  0.00      A     
ATOM   1241  HD2 TYR A  81      21.472  -8.165   6.086  0.00  0.00      A     
ATOM   1242  C   TYR A  81      22.312  -5.772   3.704  0.00  0.00      A     
ATOM   1243  O   TYR A  81      21.981  -5.178   4.732  0.00  0.00      A     
ATOM   1244  N   PHE A  82      23.418  -5.413   3.031  0.00  0.00      A     
ATOM   1245  HN  PHE A  82      23.644  -5.896   2.171  0.00  0.00      A     
ATOM   1246  CA  PHE A  82      24.330  -4.359   3.522  0.00  0.00      A     
ATOM   1247  HA  PHE A  82      24.632  -4.632   4.532  0.00  0.00      A     
ATOM   1248  CB  PHE A  82      25.612  -4.232   2.672  0.00  0.00      A     
ATOM   1249  HB1 PHE A  82      26.064  -3.268   2.904  0.00  0.00      A     
ATOM   1250  HB2 PHE A  82      25.344  -4.226   1.619  0.00  0.00      A     
ATOM   1251  CG  PHE A  82      26.714  -5.258   2.845  0.00  0.00      A     
ATOM   1252  CD1 PHE A  82      27.454  -5.656   1.712  0.00  0.00      A     
ATOM   1253  HD1 PHE A  82      27.204  -5.270   0.733  0.00  0.00      A     
ATOM   1254  CE1 PHE A  82      28.530  -6.549   1.844  0.00  0.00      A     
ATOM   1255  HE1 PHE A  82      29.096  -6.857   0.973  0.00  0.00      A     
ATOM   1256  CZ  PHE A  82      28.888  -7.028   3.112  0.00  0.00      A     
ATOM   1257  HZ  PHE A  82      29.725  -7.705   3.216  0.00  0.00      A     
ATOM   1258  CE2 PHE A  82      28.184  -6.601   4.250  0.00  0.00      A     
ATOM   1259  HE2 PHE A  82      28.486  -6.943   5.231  0.00  0.00      A     
ATOM   1260  CD2 PHE A  82      27.099  -5.718   4.119  0.00  0.00      A     
ATOM   1261  HD2 PHE A  82      26.588  -5.380   5.010  0.00  0.00      A     
ATOM   1262  C   PHE A  82      23.603  -3.005   3.669  0.00  0.00      A     
ATOM   1263  O   PHE A  82      23.599  -2.467   4.780  0.00  0.00      A     
ATOM   1264  N   PRO A  83      22.918  -2.486   2.629  0.00  0.00      A     
ATOM   1265  CD  PRO A  83      23.399  -2.567   1.256  0.00  0.00      A     
ATOM   1266  HD1 PRO A  83      23.296  -3.582   0.888  0.00  0.00      A     
ATOM   1267  HD2 PRO A  83      24.440  -2.251   1.187  0.00  0.00      A     
ATOM   1268  CG  PRO A  83      22.552  -1.615   0.427  0.00  0.00      A     
ATOM   1269  HG1 PRO A  83      23.017  -0.634   0.422  0.00  0.00      A     
ATOM   1270  HG2 PRO A  83      22.410  -1.971  -0.593  0.00  0.00      A     
ATOM   1271  CB  PRO A  83      21.254  -1.560   1.213  0.00  0.00      A     
ATOM   1272  HB1 PRO A  83      20.714  -0.646   0.994  0.00  0.00      A     
ATOM   1273  HB2 PRO A  83      20.648  -2.431   0.979  0.00  0.00      A     
ATOM   1274  CA  PRO A  83      21.714  -1.638   2.669  0.00  0.00      A     
ATOM   1275  HA  PRO A  83      22.027  -0.636   2.956  0.00  0.00      A     
ATOM   1276  C   PRO A  83      20.574  -2.035   3.641  0.00  0.00      A     
ATOM   1277  O   PRO A  83      19.425  -2.245   3.250  0.00  0.00      A     
ATOM   1278  N   THR A  84      20.859  -2.106   4.941  0.00  0.00      A     
ATOM   1279  HN  THR A  84      21.836  -1.987   5.175  0.00  0.00      A     
ATOM   1280  CA  THR A  84      19.859  -1.988   6.033  0.00  0.00      A     
ATOM   1281  HA  THR A  84      19.068  -1.308   5.718  0.00  0.00      A     
ATOM   1282  CB  THR A  84      19.195  -3.333   6.379  0.00  0.00      A     
ATOM   1283  HB  THR A  84      19.956  -4.017   6.745  0.00  0.00      A     
ATOM   1284  CG2 THR A  84      18.073  -3.207   7.406  0.00  0.00      A     
ATOM   1285 HG21 THR A  84      18.459  -2.842   8.355  0.00  0.00      A     
ATOM   1286 HG22 THR A  84      17.622  -4.180   7.589  0.00  0.00      A     
ATOM   1287 HG23 THR A  84      17.311  -2.518   7.044  0.00  0.00      A     
ATOM   1288  OG1 THR A  84      18.567  -3.900   5.249  0.00  0.00      A     
ATOM   1289  HG1 THR A  84      18.980  -3.465   4.479  0.00  0.00      A     
ATOM   1290  C   THR A  84      20.458  -1.391   7.315  0.00  0.00      A     
ATOM   1291  O   THR A  84      19.809  -0.566   7.948  0.00  0.00      A     
ATOM   1292  N   GLN A  85      21.703  -1.734   7.682  0.00  0.00      A     
ATOM   1293  HN  GLN A  85      22.164  -2.455   7.147  0.00  0.00      A     
ATOM   1294  CA  GLN A  85      22.312  -1.347   8.979  0.00  0.00      A     
ATOM   1295  HA  GLN A  85      21.660  -0.627   9.469  0.00  0.00      A     
ATOM   1296  CB  GLN A  85      22.381  -2.586   9.892  0.00  0.00      A     
ATOM   1297  HB1 GLN A  85      22.824  -2.307  10.849  0.00  0.00      A     
ATOM   1298  HB2 GLN A  85      23.037  -3.319   9.428  0.00  0.00      A     
ATOM   1299  CG  GLN A  85      21.019  -3.248  10.167  0.00  0.00      A     
ATOM   1300  HG1 GLN A  85      21.197  -4.223  10.615  0.00  0.00      A     
ATOM   1301  HG2 GLN A  85      20.484  -3.437   9.242  0.00  0.00      A     
ATOM   1302  CD  GLN A  85      20.136  -2.429  11.103  0.00  0.00      A     
ATOM   1303  OE1 GLN A  85      19.468  -1.484  10.729  0.00  0.00      A     
ATOM   1304  NE2 GLN A  85      20.121  -2.761  12.363  0.00  0.00      A     
ATOM   1305 HE21 GLN A  85      19.469  -2.302  12.993  0.00  0.00      A     
ATOM   1306 HE22 GLN A  85      20.700  -3.523  12.679  0.00  0.00      A     
ATOM   1307  C   GLN A  85      23.689  -0.641   8.903  0.00  0.00      A     
ATOM   1308  O   GLN A  85      24.234  -0.257   9.943  0.00  0.00      A     
ATOM   1309  N   ALA A  86      24.220  -0.377   7.704  0.00  0.00      A     
ATOM   1310  HN  ALA A  86      23.703  -0.687   6.895  0.00  0.00      A     
ATOM   1311  CA  ALA A  86      25.537   0.255   7.469  0.00  0.00      A     
ATOM   1312  HA  ALA A  86      25.981   0.514   8.430  0.00  0.00      A     
ATOM   1313  CB  ALA A  86      26.457  -0.780   6.823  0.00  0.00      A     
ATOM   1314  HB1 ALA A  86      26.499  -1.673   7.444  0.00  0.00      A     
ATOM   1315  HB2 ALA A  86      27.463  -0.370   6.748  0.00  0.00      A     
ATOM   1316  HB3 ALA A  86      26.095  -1.043   5.829  0.00  0.00      A     
ATOM   1317  C   ALA A  86      25.485   1.589   6.681  0.00  0.00      A     
ATOM   1318  O   ALA A  86      26.509   2.156   6.302  0.00  0.00      A     
ATOM   1319  N   LEU A  87      24.280   2.122   6.490  0.00  0.00      A     
ATOM   1320  HN  LEU A  87      23.493   1.545   6.751  0.00  0.00      A     
ATOM   1321  CA  LEU A  87      23.994   3.461   5.975  0.00  0.00      A     
ATOM   1322  HA  LEU A  87      24.859   4.101   6.156  0.00  0.00      A     
ATOM   1323  CB  LEU A  87      23.732   3.375   4.454  0.00  0.00      A     
ATOM   1324  HB1 LEU A  87      22.666   3.236   4.276  0.00  0.00      A     
ATOM   1325  HB2 LEU A  87      24.250   2.519   4.035  0.00  0.00      A     
ATOM   1326  CG  LEU A  87      24.232   4.603   3.690  0.00  0.00      A     
ATOM   1327  HG  LEU A  87      24.061   5.494   4.292  0.00  0.00      A     
ATOM   1328  CD1 LEU A  87      25.718   4.452   3.376  0.00  0.00      A     
ATOM   1329 HD11 LEU A  87      25.887   3.589   2.735  0.00  0.00      A     
ATOM   1330 HD12 LEU A  87      26.285   4.327   4.297  0.00  0.00      A     
ATOM   1331 HD13 LEU A  87      26.072   5.342   2.862  0.00  0.00      A     
ATOM   1332  CD2 LEU A  87      23.505   4.749   2.360  0.00  0.00      A     
ATOM   1333 HD21 LEU A  87      23.661   3.863   1.747  0.00  0.00      A     
ATOM   1334 HD22 LEU A  87      23.890   5.621   1.834  0.00  0.00      A     
ATOM   1335 HD23 LEU A  87      22.440   4.888   2.535  0.00  0.00      A     
ATOM   1336  C   LEU A  87      22.791   4.072   6.712  0.00  0.00      A     
ATOM   1337  O   LEU A  87      22.863   5.217   7.164  0.00  0.00      A     
ATOM   1338  N   ASN A  88      21.705   3.306   6.876  0.00  0.00      A     
ATOM   1339  HN  ASN A  88      21.714   2.379   6.468  0.00  0.00      A     
ATOM   1340  CA  ASN A  88      20.485   3.747   7.548  0.00  0.00      A     
ATOM   1341  HA  ASN A  88      20.242   4.748   7.197  0.00  0.00      A     
ATOM   1342  CB  ASN A  88      19.316   2.825   7.166  0.00  0.00      A     
ATOM   1343  HB1 ASN A  88      19.454   1.843   7.605  0.00  0.00      A     
ATOM   1344  HB2 ASN A  88      19.275   2.712   6.087  0.00  0.00      A     
ATOM   1345  CG  ASN A  88      17.983   3.391   7.619  0.00  0.00      A     
ATOM   1346  OD1 ASN A  88      17.749   4.585   7.627  0.00  0.00      A     
ATOM   1347  ND2 ASN A  88      17.058   2.586   8.054  0.00  0.00      A     
ATOM   1348 HD21 ASN A  88      16.169   3.010   8.220  0.00  0.00      A     
ATOM   1349 HD22 ASN A  88      17.221   1.585   8.107  0.00  0.00      A     
ATOM   1350  C   ASN A  88      20.633   3.864   9.067  0.00  0.00      A     
ATOM   1351  O   ASN A  88      20.472   4.960   9.587  0.00  0.00      A     
ATOM   1352  N   PHE A  89      20.944   2.777   9.784  0.00  0.00      A     
ATOM   1353  HN  PHE A  89      21.109   1.916   9.284  0.00  0.00      A     
ATOM   1354  CA  PHE A  89      20.915   2.734  11.259  0.00  0.00      A     
ATOM   1355  HA  PHE A  89      19.874   2.795  11.563  0.00  0.00      A     
ATOM   1356  CB  PHE A  89      21.421   1.375  11.750  0.00  0.00      A     
ATOM   1357  HB1 PHE A  89      22.483   1.282  11.528  0.00  0.00      A     
ATOM   1358  HB2 PHE A  89      20.896   0.589  11.211  0.00  0.00      A     
ATOM   1359  CG  PHE A  89      21.193   1.175  13.234  0.00  0.00      A     
ATOM   1360  CD1 PHE A  89      22.165   1.590  14.164  0.00  0.00      A     
ATOM   1361  HD1 PHE A  89      23.102   2.008  13.822  0.00  0.00      A     
ATOM   1362  CE1 PHE A  89      21.919   1.476  15.542  0.00  0.00      A     
ATOM   1363  HE1 PHE A  89      22.668   1.797  16.250  0.00  0.00      A     
ATOM   1364  CZ  PHE A  89      20.701   0.947  16.000  0.00  0.00      A     
ATOM   1365  HZ  PHE A  89      20.513   0.844  17.061  0.00  0.00      A     
ATOM   1366  CE2 PHE A  89      19.730   0.534  15.074  0.00  0.00      A     
ATOM   1367  HE2 PHE A  89      18.798   0.109  15.428  0.00  0.00      A     
ATOM   1368  CD2 PHE A  89      19.978   0.634  13.693  0.00  0.00      A     
ATOM   1369  HD2 PHE A  89      19.233   0.290  12.987  0.00  0.00      A     
ATOM   1370  C   PHE A  89      21.648   3.892  11.975  0.00  0.00      A     
ATOM   1371  O   PHE A  89      21.201   4.344  13.035  0.00  0.00      A     
ATOM   1372  N   ALA A  90      22.730   4.397  11.379  0.00  0.00      A     
ATOM   1373  HN  ALA A  90      23.066   3.899  10.559  0.00  0.00      A     
ATOM   1374  CA  ALA A  90      23.544   5.511  11.867  0.00  0.00      A     
ATOM   1375  HA  ALA A  90      23.490   5.520  12.952  0.00  0.00      A     
ATOM   1376  CB  ALA A  90      24.990   5.180  11.503  0.00  0.00      A     
ATOM   1377  HB1 ALA A  90      25.124   5.268  10.429  0.00  0.00      A     
ATOM   1378  HB2 ALA A  90      25.233   4.165  11.821  0.00  0.00      A     
ATOM   1379  HB3 ALA A  90      25.668   5.864  12.003  0.00  0.00      A     
ATOM   1380  C   ALA A  90      23.109   6.931  11.399  0.00  0.00      A     
ATOM   1381  O   ALA A  90      23.532   7.917  11.996  0.00  0.00      A     
ATOM   1382  N   PHE A  91      22.212   7.067  10.414  0.00  0.00      A     
ATOM   1383  HN  PHE A  91      21.923   6.228   9.926  0.00  0.00      A     
ATOM   1384  CA  PHE A  91      21.398   8.290  10.220  0.00  0.00      A     
ATOM   1385  HA  PHE A  91      21.949   9.169  10.560  0.00  0.00      A     
ATOM   1386  CB  PHE A  91      21.079   8.485   8.724  0.00  0.00      A     
ATOM   1387  HB1 PHE A  91      20.136   9.027   8.639  0.00  0.00      A     
ATOM   1388  HB2 PHE A  91      20.926   7.511   8.262  0.00  0.00      A     
ATOM   1389  CG  PHE A  91      22.122   9.263   7.930  0.00  0.00      A     
ATOM   1390  CD1 PHE A  91      21.958  10.641   7.703  0.00  0.00      A     
ATOM   1391  HD1 PHE A  91      21.090  11.140   8.091  0.00  0.00      A     
ATOM   1392  CE1 PHE A  91      22.928  11.380   7.002  0.00  0.00      A     
ATOM   1393  HE1 PHE A  91      22.796  12.445   6.853  0.00  0.00      A     
ATOM   1394  CZ  PHE A  91      24.073  10.736   6.505  0.00  0.00      A     
ATOM   1395  HZ  PHE A  91      24.827  11.298   5.969  0.00  0.00      A     
ATOM   1396  CE2 PHE A  91      24.225   9.352   6.690  0.00  0.00      A     
ATOM   1397  HE2 PHE A  91      25.100   8.854   6.299  0.00  0.00      A     
ATOM   1398  CD2 PHE A  91      23.255   8.622   7.403  0.00  0.00      A     
ATOM   1399  HD2 PHE A  91      23.393   7.570   7.569  0.00  0.00      A     
ATOM   1400  C   PHE A  91      20.096   8.231  11.053  0.00  0.00      A     
ATOM   1401  O   PHE A  91      19.714   9.210  11.686  0.00  0.00      A     
ATOM   1402  N   LYS A  92      19.470   7.049  11.132  0.00  0.00      A     
ATOM   1403  HN  LYS A  92      19.871   6.331  10.537  0.00  0.00      A     
ATOM   1404  CA  LYS A  92      18.235   6.649  11.855  0.00  0.00      A     
ATOM   1405  HA  LYS A  92      17.388   7.183  11.422  0.00  0.00      A     
ATOM   1406  CB  LYS A  92      18.058   5.147  11.558  0.00  0.00      A     
ATOM   1407  HB1 LYS A  92      18.906   4.642  12.006  0.00  0.00      A     
ATOM   1408  HB2 LYS A  92      18.119   5.021  10.476  0.00  0.00      A     
ATOM   1409  CG  LYS A  92      16.789   4.400  12.000  0.00  0.00      A     
ATOM   1410  HG1 LYS A  92      15.935   4.777  11.435  0.00  0.00      A     
ATOM   1411  HG2 LYS A  92      16.609   4.533  13.066  0.00  0.00      A     
ATOM   1412  CD  LYS A  92      17.000   2.900  11.711  0.00  0.00      A     
ATOM   1413  HD1 LYS A  92      17.746   2.502  12.399  0.00  0.00      A     
ATOM   1414  HD2 LYS A  92      17.377   2.783  10.696  0.00  0.00      A     
ATOM   1415  CE  LYS A  92      15.722   2.074  11.848  0.00  0.00      A     
ATOM   1416  HE1 LYS A  92      14.945   2.510  11.214  0.00  0.00      A     
ATOM   1417  HE2 LYS A  92      15.363   2.105  12.880  0.00  0.00      A     
ATOM   1418  NZ  LYS A  92      15.949   0.668  11.438  0.00  0.00      A     
ATOM   1419  HZ1 LYS A  92      16.493   0.119  12.101  0.00  0.00      A     
ATOM   1420  HZ2 LYS A  92      16.393   0.574  10.529  0.00  0.00      A     
ATOM   1421  HZ3 LYS A  92      15.050   0.177  11.373  0.00  0.00      A     
ATOM   1422  C   LYS A  92      18.192   6.952  13.362  0.00  0.00      A     
ATOM   1423  O   LYS A  92      17.122   6.878  13.959  0.00  0.00      A     
ATOM   1424  N   ASP A  93      19.308   7.339  13.981  0.00  0.00      A     
ATOM   1425  HN  ASP A  93      20.145   7.342  13.420  0.00  0.00      A     
ATOM   1426  CA  ASP A  93      19.392   7.777  15.391  0.00  0.00      A     
ATOM   1427  HA  ASP A  93      18.381   7.926  15.764  0.00  0.00      A     
ATOM   1428  CB  ASP A  93      20.039   6.660  16.229  0.00  0.00      A     
ATOM   1429  HB1 ASP A  93      21.110   6.823  16.289  0.00  0.00      A     
ATOM   1430  HB2 ASP A  93      19.878   5.699  15.745  0.00  0.00      A     
ATOM   1431  CG  ASP A  93      19.493   6.553  17.648  0.00  0.00      A     
ATOM   1432  OD1 ASP A  93      20.316   6.367  18.574  0.00  0.00      A     
ATOM   1433  OD2 ASP A  93      18.254   6.587  17.802  0.00  0.00      A     
ATOM   1434  C   ASP A  93      20.094   9.144  15.572  0.00  0.00      A     
ATOM   1435  O   ASP A  93      19.627   9.967  16.356  0.00  0.00      A     
ATOM   1436  N   LYS A  94      21.102   9.462  14.748  0.00  0.00      A     
ATOM   1437  HN  LYS A  94      21.536   8.696  14.242  0.00  0.00      A     
ATOM   1438  CA  LYS A  94      21.677  10.811  14.551  0.00  0.00      A     
ATOM   1439  HA  LYS A  94      22.106  11.149  15.496  0.00  0.00      A     
ATOM   1440  CB  LYS A  94      22.805  10.685  13.506  0.00  0.00      A     
ATOM   1441  HB1 LYS A  94      22.350  10.483  12.538  0.00  0.00      A     
ATOM   1442  HB2 LYS A  94      23.418   9.820  13.754  0.00  0.00      A     
ATOM   1443  CG  LYS A  94      23.739  11.903  13.374  0.00  0.00      A     
ATOM   1444  HG1 LYS A  94      23.153  12.818  13.436  0.00  0.00      A     
ATOM   1445  HG2 LYS A  94      24.193  11.883  12.387  0.00  0.00      A     
ATOM   1446  CD  LYS A  94      24.867  11.930  14.421  0.00  0.00      A     
ATOM   1447  HD1 LYS A  94      24.441  11.699  15.398  0.00  0.00      A     
ATOM   1448  HD2 LYS A  94      25.288  12.935  14.475  0.00  0.00      A     
ATOM   1449  CE  LYS A  94      25.992  10.925  14.120  0.00  0.00      A     
ATOM   1450  HE1 LYS A  94      25.552   9.992  13.752  0.00  0.00      A     
ATOM   1451  HE2 LYS A  94      26.510  10.698  15.057  0.00  0.00      A     
ATOM   1452  NZ  LYS A  94      26.978  11.454  13.143  0.00  0.00      A     
ATOM   1453  HZ1 LYS A  94      26.548  11.740  12.267  0.00  0.00      A     
ATOM   1454  HZ2 LYS A  94      27.710  10.771  12.949  0.00  0.00      A     
ATOM   1455  HZ3 LYS A  94      27.469  12.266  13.510  0.00  0.00      A     
ATOM   1456  C   LYS A  94      20.614  11.860  14.164  0.00  0.00      A     
ATOM   1457  O   LYS A  94      20.675  12.988  14.648  0.00  0.00      A     
ATOM   1458  N   TYR A  95      19.591  11.461  13.397  0.00  0.00      A     
ATOM   1459  HN  TYR A  95      19.691  10.558  12.947  0.00  0.00      A     
ATOM   1460  CA  TYR A  95      18.340  12.208  13.165  0.00  0.00      A     
ATOM   1461  HA  TYR A  95      18.586  13.233  12.904  0.00  0.00      A     
ATOM   1462  CB  TYR A  95      17.550  11.584  11.997  0.00  0.00      A     
ATOM   1463  HB1 TYR A  95      16.533  11.979  12.033  0.00  0.00      A     
ATOM   1464  HB2 TYR A  95      17.466  10.510  12.170  0.00  0.00      A     
ATOM   1465  CG  TYR A  95      18.036  11.811  10.568  0.00  0.00      A     
ATOM   1466  CD1 TYR A  95      19.013  12.773  10.230  0.00  0.00      A     
ATOM   1467  HD1 TYR A  95      19.477  13.381  10.993  0.00  0.00      A     
ATOM   1468  CE1 TYR A  95      19.351  12.997   8.879  0.00  0.00      A     
ATOM   1469  HE1 TYR A  95      20.068  13.758   8.606  0.00  0.00      A     
ATOM   1470  CZ  TYR A  95      18.737  12.244   7.857  0.00  0.00      A     
ATOM   1471  OH  TYR A  95      19.088  12.451   6.561  0.00  0.00      A     
ATOM   1472  HH  TYR A  95      18.615  11.844   5.961  0.00  0.00      A     
ATOM   1473  CE2 TYR A  95      17.778  11.267   8.194  0.00  0.00      A     
ATOM   1474  HE2 TYR A  95      17.308  10.690   7.413  0.00  0.00      A     
ATOM   1475  CD2 TYR A  95      17.407  11.081   9.541  0.00  0.00      A     
ATOM   1476  HD2 TYR A  95      16.610  10.395   9.796  0.00  0.00      A     
ATOM   1477  C   TYR A  95      17.407  12.296  14.393  0.00  0.00      A     
ATOM   1478  O   TYR A  95      16.850  13.365  14.659  0.00  0.00      A     
ATOM   1479  N   LYS A  96      17.255  11.224  15.195  0.00  0.00      A     
ATOM   1480  HN  LYS A  96      17.790  10.393  14.985  0.00  0.00      A     
ATOM   1481  CA  LYS A  96      16.493  11.296  16.466  0.00  0.00      A     
ATOM   1482  HA  LYS A  96      15.494  11.673  16.242  0.00  0.00      A     
ATOM   1483  CB  LYS A  96      16.349   9.943  17.189  0.00  0.00      A     
ATOM   1484  HB1 LYS A  96      15.824  10.133  18.128  0.00  0.00      A     
ATOM   1485  HB2 LYS A  96      17.333   9.549  17.444  0.00  0.00      A     
ATOM   1486  CG  LYS A  96      15.569   8.865  16.425  0.00  0.00      A     
ATOM   1487  HG1 LYS A  96      16.195   8.490  15.622  0.00  0.00      A     
ATOM   1488  HG2 LYS A  96      14.664   9.293  15.991  0.00  0.00      A     
ATOM   1489  CD  LYS A  96      15.179   7.729  17.393  0.00  0.00      A     
ATOM   1490  HD1 LYS A  96      14.273   8.029  17.922  0.00  0.00      A     
ATOM   1491  HD2 LYS A  96      15.957   7.604  18.149  0.00  0.00      A     
ATOM   1492  CE  LYS A  96      14.931   6.369  16.725  0.00  0.00      A     
ATOM   1493  HE1 LYS A  96      14.256   6.497  15.873  0.00  0.00      A     
ATOM   1494  HE2 LYS A  96      14.437   5.726  17.460  0.00  0.00      A     
ATOM   1495  NZ  LYS A  96      16.208   5.742  16.304  0.00  0.00      A     
ATOM   1496  HZ1 LYS A  96      16.134   4.758  16.101  0.00  0.00      A     
ATOM   1497  HZ2 LYS A  96      16.922   5.871  17.029  0.00  0.00      A     
ATOM   1498  HZ3 LYS A  96      16.588   6.208  15.483  0.00  0.00      A     
ATOM   1499  C   LYS A  96      17.117  12.307  17.425  0.00  0.00      A     
ATOM   1500  O   LYS A  96      16.421  13.192  17.900  0.00  0.00      A     
ATOM   1501  N   GLN A  97      18.432  12.269  17.612  0.00  0.00      A     
ATOM   1502  HN  GLN A  97      18.926  11.497  17.173  0.00  0.00      A     
ATOM   1503  CA  GLN A  97      19.219  13.205  18.436  0.00  0.00      A     
ATOM   1504  HA  GLN A  97      18.904  13.082  19.473  0.00  0.00      A     
ATOM   1505  CB  GLN A  97      20.683  12.749  18.337  0.00  0.00      A     
ATOM   1506  HB1 GLN A  97      21.042  12.942  17.326  0.00  0.00      A     
ATOM   1507  HB2 GLN A  97      20.719  11.671  18.506  0.00  0.00      A     
ATOM   1508  CG  GLN A  97      21.635  13.407  19.348  0.00  0.00      A     
ATOM   1509  HG1 GLN A  97      21.234  13.297  20.356  0.00  0.00      A     
ATOM   1510  HG2 GLN A  97      21.749  14.465  19.120  0.00  0.00      A     
ATOM   1511  CD  GLN A  97      23.011  12.764  19.296  0.00  0.00      A     
ATOM   1512  OE1 GLN A  97      23.512  12.195  20.256  0.00  0.00      A     
ATOM   1513  NE2 GLN A  97      23.668  12.799  18.166  0.00  0.00      A     
ATOM   1514 HE21 GLN A  97      24.578  12.372  18.132  0.00  0.00      A     
ATOM   1515 HE22 GLN A  97      23.311  13.320  17.369  0.00  0.00      A     
ATOM   1516  C   GLN A  97      19.042  14.712  18.105  0.00  0.00      A     
ATOM   1517  O   GLN A  97      19.460  15.559  18.897  0.00  0.00      A     
ATOM   1518  N   ILE A  98      18.387  15.057  16.986  0.00  0.00      A     
ATOM   1519  HN  ILE A  98      18.111  14.303  16.375  0.00  0.00      A     
ATOM   1520  CA  ILE A  98      18.170  16.439  16.498  0.00  0.00      A     
ATOM   1521  HA  ILE A  98      18.423  17.132  17.302  0.00  0.00      A     
ATOM   1522  CB  ILE A  98      19.136  16.751  15.330  0.00  0.00      A     
ATOM   1523  HB  ILE A  98      18.980  17.787  15.030  0.00  0.00      A     
ATOM   1524  CG2 ILE A  98      20.591  16.622  15.797  0.00  0.00      A     
ATOM   1525 HG21 ILE A  98      20.749  17.279  16.642  0.00  0.00      A     
ATOM   1526 HG22 ILE A  98      21.273  16.936  15.010  0.00  0.00      A     
ATOM   1527 HG23 ILE A  98      20.824  15.598  16.078  0.00  0.00      A     
ATOM   1528  CG1 ILE A  98      18.866  15.853  14.109  0.00  0.00      A     
ATOM   1529 HG11 ILE A  98      17.880  16.098  13.718  0.00  0.00      A     
ATOM   1530 HG12 ILE A  98      18.870  14.817  14.426  0.00  0.00      A     
ATOM   1531  CD  ILE A  98      19.888  15.982  12.975  0.00  0.00      A     
ATOM   1532  HD1 ILE A  98      20.054  17.034  12.765  0.00  0.00      A     
ATOM   1533  HD2 ILE A  98      19.514  15.484  12.082  0.00  0.00      A     
ATOM   1534  HD3 ILE A  98      20.831  15.513  13.258  0.00  0.00      A     
ATOM   1535  C   ILE A  98      16.711  16.794  16.124  0.00  0.00      A     
ATOM   1536  O   ILE A  98      16.401  17.981  16.057  0.00  0.00      A     
ATOM   1537  N   PHE A  99      15.809  15.811  15.954  0.00  0.00      A     
ATOM   1538  HN  PHE A  99      16.174  14.870  15.900  0.00  0.00      A     
ATOM   1539  CA  PHE A  99      14.355  15.993  15.684  0.00  0.00      A     
ATOM   1540  HA  PHE A  99      14.079  17.035  15.847  0.00  0.00      A     
ATOM   1541  CB  PHE A  99      14.037  15.627  14.213  0.00  0.00      A     
ATOM   1542  HB1 PHE A  99      12.963  15.461  14.133  0.00  0.00      A     
ATOM   1543  HB2 PHE A  99      14.512  14.669  13.995  0.00  0.00      A     
ATOM   1544  CG  PHE A  99      14.367  16.591  13.080  0.00  0.00      A     
ATOM   1545  CD1 PHE A  99      14.713  17.941  13.290  0.00  0.00      A     
ATOM   1546  HD1 PHE A  99      14.765  18.352  14.285  0.00  0.00      A     
ATOM   1547  CE1 PHE A  99      14.976  18.785  12.197  0.00  0.00      A     
ATOM   1548  HE1 PHE A  99      15.248  19.816  12.373  0.00  0.00      A     
ATOM   1549  CZ  PHE A  99      14.851  18.305  10.882  0.00  0.00      A     
ATOM   1550  HZ  PHE A  99      15.038  18.959  10.039  0.00  0.00      A     
ATOM   1551  CE2 PHE A  99      14.479  16.970  10.662  0.00  0.00      A     
ATOM   1552  HE2 PHE A  99      14.390  16.594   9.651  0.00  0.00      A     
ATOM   1553  CD2 PHE A  99      14.240  16.121  11.757  0.00  0.00      A     
ATOM   1554  HD2 PHE A  99      13.967  15.090  11.579  0.00  0.00      A     
ATOM   1555  C   PHE A  99      13.393  15.190  16.605  0.00  0.00      A     
ATOM   1556  O   PHE A  99      12.189  15.431  16.570  0.00  0.00      A     
ATOM   1557  N   LEU A 100      13.884  14.260  17.437  0.00  0.00      A     
ATOM   1558  HN  LEU A 100      14.878  14.083  17.388  0.00  0.00      A     
ATOM   1559  CA  LEU A 100      13.062  13.352  18.277  0.00  0.00      A     
ATOM   1560  HA  LEU A 100      12.094  13.825  18.421  0.00  0.00      A     
ATOM   1561  CB  LEU A 100      12.851  12.043  17.485  0.00  0.00      A     
ATOM   1562  HB1 LEU A 100      13.726  11.411  17.622  0.00  0.00      A     
ATOM   1563  HB2 LEU A 100      12.778  12.285  16.424  0.00  0.00      A     
ATOM   1564  CG  LEU A 100      11.598  11.226  17.855  0.00  0.00      A     
ATOM   1565  HG  LEU A 100      11.644  10.902  18.892  0.00  0.00      A     
ATOM   1566  CD1 LEU A 100      10.316  12.016  17.623  0.00  0.00      A     
ATOM   1567 HD11 LEU A 100      10.227  12.818  18.351  0.00  0.00      A     
ATOM   1568 HD12 LEU A 100       9.453  11.361  17.735  0.00  0.00      A     
ATOM   1569 HD13 LEU A 100      10.335  12.449  16.628  0.00  0.00      A     
ATOM   1570  CD2 LEU A 100      11.528   9.990  16.960  0.00  0.00      A     
ATOM   1571 HD21 LEU A 100      10.650   9.400  17.224  0.00  0.00      A     
ATOM   1572 HD22 LEU A 100      12.416   9.381  17.105  0.00  0.00      A     
ATOM   1573 HD23 LEU A 100      11.450  10.288  15.914  0.00  0.00      A     
ATOM   1574  C   LEU A 100      13.606  13.087  19.709  0.00  0.00      A     
ATOM   1575  O   LEU A 100      12.953  12.439  20.518  0.00  0.00      A     
ATOM   1576  N   GLY A 101      14.787  13.622  20.029  0.00  0.00      A     
ATOM   1577  HN  GLY A 101      15.291  14.027  19.252  0.00  0.00      A     
ATOM   1578  CA  GLY A 101      15.541  13.457  21.287  0.00  0.00      A     
ATOM   1579  HA1 GLY A 101      16.315  12.702  21.151  0.00  0.00      A     
ATOM   1580  HA2 GLY A 101      14.866  13.122  22.075  0.00  0.00      A     
ATOM   1581  C   GLY A 101      16.210  14.754  21.769  0.00  0.00      A     
ATOM   1582  O   GLY A 101      17.277  14.732  22.373  0.00  0.00      A     
ATOM   1583  N   GLY A 102      15.579  15.884  21.452  0.00  0.00      A     
ATOM   1584  HN  GLY A 102      14.753  15.759  20.888  0.00  0.00      A     
ATOM   1585  CA  GLY A 102      15.828  17.251  21.959  0.00  0.00      A     
ATOM   1586  HA1 GLY A 102      16.471  17.791  21.265  0.00  0.00      A     
ATOM   1587  HA2 GLY A 102      16.316  17.205  22.933  0.00  0.00      A     
ATOM   1588  C   GLY A 102      14.503  18.024  22.119  0.00  0.00      A     
ATOM   1589  O   GLY A 102      14.420  19.240  21.962  0.00  0.00      A     
ATOM   1590  N   VAL A 103      13.440  17.252  22.334  0.00  0.00      A     
ATOM   1591  HN  VAL A 103      13.644  16.299  22.604  0.00  0.00      A     
ATOM   1592  CA  VAL A 103      11.998  17.529  22.175  0.00  0.00      A     
ATOM   1593  HA  VAL A 103      11.753  18.542  22.493  0.00  0.00      A     
ATOM   1594  CB  VAL A 103      11.532  17.309  20.717  0.00  0.00      A     
ATOM   1595  HB  VAL A 103      10.462  17.138  20.713  0.00  0.00      A     
ATOM   1596  CG1 VAL A 103      11.811  18.526  19.834  0.00  0.00      A     
ATOM   1597 HG11 VAL A 103      11.360  19.410  20.281  0.00  0.00      A     
ATOM   1598 HG12 VAL A 103      11.379  18.372  18.845  0.00  0.00      A     
ATOM   1599 HG13 VAL A 103      12.884  18.681  19.731  0.00  0.00      A     
ATOM   1600  CG2 VAL A 103      12.131  16.081  20.036  0.00  0.00      A     
ATOM   1601 HG21 VAL A 103      13.187  16.236  19.824  0.00  0.00      A     
ATOM   1602 HG22 VAL A 103      11.605  15.919  19.096  0.00  0.00      A     
ATOM   1603 HG23 VAL A 103      11.995  15.204  20.668  0.00  0.00      A     
ATOM   1604  C   VAL A 103      11.224  16.545  23.055  0.00  0.00      A     
ATOM   1605  O   VAL A 103      11.756  15.489  23.393  0.00  0.00      A     
ATOM   1606  N   ASP A 104       9.965  16.830  23.389  0.00  0.00      A     
ATOM   1607  HN  ASP A 104       9.548  17.682  23.028  0.00  0.00      A     
ATOM   1608  CA  ASP A 104       9.208  16.004  24.342  0.00  0.00      A     
ATOM   1609  HA  ASP A 104       9.679  15.021  24.406  0.00  0.00      A     
ATOM   1610  CB  ASP A 104       9.301  16.617  25.745  0.00  0.00      A     
ATOM   1611  HB1 ASP A 104       8.891  17.630  25.723  0.00  0.00      A     
ATOM   1612  HB2 ASP A 104      10.347  16.673  26.049  0.00  0.00      A     
ATOM   1613  CG  ASP A 104       8.531  15.776  26.763  0.00  0.00      A     
ATOM   1614  OD1 ASP A 104       8.703  14.537  26.814  0.00  0.00      A     
ATOM   1615  OD2 ASP A 104       7.669  16.335  27.475  0.00  0.00      A     
ATOM   1616  C   ASP A 104       7.743  15.757  23.945  0.00  0.00      A     
ATOM   1617  O   ASP A 104       6.922  16.676  23.874  0.00  0.00      A     
ATOM   1618  N   LYS A 105       7.408  14.466  23.807  0.00  0.00      A     
ATOM   1619  HN  LYS A 105       8.175  13.815  23.910  0.00  0.00      A     
ATOM   1620  CA  LYS A 105       6.084  13.875  23.504  0.00  0.00      A     
ATOM   1621  HA  LYS A 105       5.779  14.226  22.519  0.00  0.00      A     
ATOM   1622  CB  LYS A 105       6.238  12.344  23.425  0.00  0.00      A     
ATOM   1623  HB1 LYS A 105       7.018  12.103  22.710  0.00  0.00      A     
ATOM   1624  HB2 LYS A 105       5.307  11.912  23.056  0.00  0.00      A     
ATOM   1625  CG  LYS A 105       6.612  11.691  24.763  0.00  0.00      A     
ATOM   1626  HG1 LYS A 105       5.955  12.055  25.554  0.00  0.00      A     
ATOM   1627  HG2 LYS A 105       7.644  11.946  25.009  0.00  0.00      A     
ATOM   1628  CD  LYS A 105       6.467  10.170  24.677  0.00  0.00      A     
ATOM   1629  HD1 LYS A 105       7.023   9.787  23.819  0.00  0.00      A     
ATOM   1630  HD2 LYS A 105       5.409   9.929  24.557  0.00  0.00      A     
ATOM   1631  CE  LYS A 105       6.995   9.521  25.956  0.00  0.00      A     
ATOM   1632  HE1 LYS A 105       6.607  10.070  26.822  0.00  0.00      A     
ATOM   1633  HE2 LYS A 105       8.087   9.597  25.968  0.00  0.00      A     
ATOM   1634  NZ  LYS A 105       6.575   8.106  26.027  0.00  0.00      A     
ATOM   1635  HZ1 LYS A 105       6.899   7.590  25.212  0.00  0.00      A     
ATOM   1636  HZ2 LYS A 105       5.567   8.047  26.107  0.00  0.00      A     
ATOM   1637  HZ3 LYS A 105       6.955   7.652  26.855  0.00  0.00      A     
ATOM   1638  C   LYS A 105       4.912  14.251  24.420  0.00  0.00      A     
ATOM   1639  O   LYS A 105       3.820  13.707  24.251  0.00  0.00      A     
ATOM   1640  N   ARG A 106       5.125  15.146  25.386  0.00  0.00      A     
ATOM   1641  HN  ARG A 106       6.057  15.540  25.398  0.00  0.00      A     
ATOM   1642  CA  ARG A 106       4.142  15.636  26.366  0.00  0.00      A     
ATOM   1643  HA  ARG A 106       3.138  15.423  25.996  0.00  0.00      A     
ATOM   1644  CB  ARG A 106       4.360  14.852  27.676  0.00  0.00      A     
ATOM   1645  HB1 ARG A 106       5.373  15.037  28.034  0.00  0.00      A     
ATOM   1646  HB2 ARG A 106       4.298  13.786  27.451  0.00  0.00      A     
ATOM   1647  CG  ARG A 106       3.392  15.134  28.836  0.00  0.00      A     
ATOM   1648  HG1 ARG A 106       3.580  16.124  29.240  0.00  0.00      A     
ATOM   1649  HG2 ARG A 106       3.620  14.416  29.624  0.00  0.00      A     
ATOM   1650  CD  ARG A 106       1.905  14.985  28.485  0.00  0.00      A     
ATOM   1651  HD1 ARG A 106       1.346  14.823  29.409  0.00  0.00      A     
ATOM   1652  HD2 ARG A 106       1.795  14.099  27.866  0.00  0.00      A     
ATOM   1653  NE  ARG A 106       1.357  16.172  27.799  0.00  0.00      A     
ATOM   1654  HE  ARG A 106       1.686  17.077  28.105  0.00  0.00      A     
ATOM   1655  CZ  ARG A 106       0.514  16.189  26.798  0.00  0.00      A     
ATOM   1656  NH1 ARG A 106      -0.018  15.134  26.299  0.00  0.00      A     
ATOM   1657 HH11 ARG A 106      -0.539  15.192  25.439  0.00  0.00      A     
ATOM   1658 HH12 ARG A 106       0.125  14.239  26.746  0.00  0.00      A     
ATOM   1659  NH2 ARG A 106       0.172  17.292  26.241  0.00  0.00      A     
ATOM   1660 HH21 ARG A 106      -0.588  17.250  25.577  0.00  0.00      A     
ATOM   1661 HH22 ARG A 106       0.560  18.162  26.557  0.00  0.00      A     
ATOM   1662  C   ARG A 106       4.211  17.158  26.528  0.00  0.00      A     
ATOM   1663  O   ARG A 106       3.300  17.847  26.083  0.00  0.00      A     
ATOM   1664  N   THR A 107       5.304  17.696  27.066  0.00  0.00      A     
ATOM   1665  HN  THR A 107       6.029  17.044  27.349  0.00  0.00      A     
ATOM   1666  CA  THR A 107       5.530  19.148  27.329  0.00  0.00      A     
ATOM   1667  HA  THR A 107       4.737  19.516  27.977  0.00  0.00      A     
ATOM   1668  CB  THR A 107       6.874  19.422  28.034  0.00  0.00      A     
ATOM   1669  HB  THR A 107       7.666  19.479  27.290  0.00  0.00      A     
ATOM   1670  CG2 THR A 107       6.858  20.695  28.870  0.00  0.00      A     
ATOM   1671 HG21 THR A 107       7.808  20.798  29.395  0.00  0.00      A     
ATOM   1672 HG22 THR A 107       6.050  20.656  29.601  0.00  0.00      A     
ATOM   1673 HG23 THR A 107       6.720  21.559  28.226  0.00  0.00      A     
ATOM   1674  OG1 THR A 107       7.200  18.403  28.944  0.00  0.00      A     
ATOM   1675  HG1 THR A 107       7.440  17.621  28.392  0.00  0.00      A     
ATOM   1676  C   THR A 107       5.521  20.024  26.076  0.00  0.00      A     
ATOM   1677  O   THR A 107       5.202  21.207  26.151  0.00  0.00      A     
ATOM   1678  N   GLN A 108       5.841  19.437  24.922  0.00  0.00      A     
ATOM   1679  HN  GLN A 108       6.118  18.464  24.957  0.00  0.00      A     
ATOM   1680  CA  GLN A 108       5.979  20.104  23.620  0.00  0.00      A     
ATOM   1681  HA  GLN A 108       5.436  21.049  23.634  0.00  0.00      A     
ATOM   1682  CB  GLN A 108       7.473  20.406  23.385  0.00  0.00      A     
ATOM   1683  HB1 GLN A 108       7.593  20.817  22.382  0.00  0.00      A     
ATOM   1684  HB2 GLN A 108       8.033  19.475  23.468  0.00  0.00      A     
ATOM   1685  CG  GLN A 108       8.081  21.410  24.376  0.00  0.00      A     
ATOM   1686  HG1 GLN A 108       8.063  21.001  25.384  0.00  0.00      A     
ATOM   1687  HG2 GLN A 108       7.476  22.316  24.368  0.00  0.00      A     
ATOM   1688  CD  GLN A 108       9.526  21.780  24.052  0.00  0.00      A     
ATOM   1689  OE1 GLN A 108      10.317  21.036  23.487  0.00  0.00      A     
ATOM   1690  NE2 GLN A 108       9.956  22.962  24.399  0.00  0.00      A     
ATOM   1691 HE21 GLN A 108      10.910  23.201  24.198  0.00  0.00      A     
ATOM   1692 HE22 GLN A 108       9.301  23.622  24.799  0.00  0.00      A     
ATOM   1693  C   GLN A 108       5.342  19.242  22.501  0.00  0.00      A     
ATOM   1694  O   GLN A 108       5.969  18.916  21.491  0.00  0.00      A     
ATOM   1695  N   PHE A 109       4.107  18.776  22.732  0.00  0.00      A     
ATOM   1696  HN  PHE A 109       3.645  19.108  23.567  0.00  0.00      A     
ATOM   1697  CA  PHE A 109       3.436  17.724  21.945  0.00  0.00      A     
ATOM   1698  HA  PHE A 109       4.034  16.816  22.031  0.00  0.00      A     
ATOM   1699  CB  PHE A 109       2.069  17.429  22.579  0.00  0.00      A     
ATOM   1700  HB1 PHE A 109       1.518  18.364  22.691  0.00  0.00      A     
ATOM   1701  HB2 PHE A 109       2.223  17.016  23.577  0.00  0.00      A     
ATOM   1702  CG  PHE A 109       1.224  16.455  21.776  0.00  0.00      A     
ATOM   1703  CD1 PHE A 109       1.558  15.088  21.739  0.00  0.00      A     
ATOM   1704  HD1 PHE A 109       2.403  14.722  22.302  0.00  0.00      A     
ATOM   1705  CE1 PHE A 109       0.794  14.195  20.966  0.00  0.00      A     
ATOM   1706  HE1 PHE A 109       1.056  13.145  20.937  0.00  0.00      A     
ATOM   1707  CZ  PHE A 109      -0.304  14.664  20.225  0.00  0.00      A     
ATOM   1708  HZ  PHE A 109      -0.886  13.978  19.624  0.00  0.00      A     
ATOM   1709  CE2 PHE A 109      -0.635  16.029  20.254  0.00  0.00      A     
ATOM   1710  HE2 PHE A 109      -1.467  16.396  19.667  0.00  0.00      A     
ATOM   1711  CD2 PHE A 109       0.130  16.923  21.023  0.00  0.00      A     
ATOM   1712  HD2 PHE A 109      -0.114  17.976  21.019  0.00  0.00      A     
ATOM   1713  C   PHE A 109       3.300  17.983  20.427  0.00  0.00      A     
ATOM   1714  O   PHE A 109       3.749  17.149  19.643  0.00  0.00      A     
ATOM   1715  N   TRP A 110       2.737  19.115  19.986  0.00  0.00      A     
ATOM   1716  HN  TRP A 110       2.398  19.779  20.673  0.00  0.00      A     
ATOM   1717  CA  TRP A 110       2.635  19.476  18.553  0.00  0.00      A     
ATOM   1718  HA  TRP A 110       2.047  18.719  18.032  0.00  0.00      A     
ATOM   1719  CB  TRP A 110       1.933  20.833  18.378  0.00  0.00      A     
ATOM   1720  HB1 TRP A 110       2.303  21.293  17.463  0.00  0.00      A     
ATOM   1721  HB2 TRP A 110       2.211  21.502  19.191  0.00  0.00      A     
ATOM   1722  CG  TRP A 110       0.443  20.813  18.236  0.00  0.00      A     
ATOM   1723  CD1 TRP A 110      -0.445  21.219  19.170  0.00  0.00      A     
ATOM   1724  HD1 TRP A 110      -0.181  21.591  20.152  0.00  0.00      A     
ATOM   1725  NE1 TRP A 110      -1.724  21.165  18.652  0.00  0.00      A     
ATOM   1726  HE1 TRP A 110      -2.539  21.516  19.154  0.00  0.00      A     
ATOM   1727  CE2 TRP A 110      -1.725  20.727  17.345  0.00  0.00      A     
ATOM   1728  CZ2 TRP A 110      -2.742  20.541  16.396  0.00  0.00      A     
ATOM   1729  HZ2 TRP A 110      -3.771  20.739  16.659  0.00  0.00      A     
ATOM   1730  CH2 TRP A 110      -2.403  20.098  15.105  0.00  0.00      A     
ATOM   1731  HH2 TRP A 110      -3.174  19.943  14.359  0.00  0.00      A     
ATOM   1732  CZ3 TRP A 110      -1.055  19.866  14.778  0.00  0.00      A     
ATOM   1733  HZ3 TRP A 110      -0.795  19.543  13.777  0.00  0.00      A     
ATOM   1734  CE3 TRP A 110      -0.040  20.064  15.736  0.00  0.00      A     
ATOM   1735  HE3 TRP A 110       0.994  19.907  15.464  0.00  0.00      A     
ATOM   1736  CD2 TRP A 110      -0.348  20.490  17.048  0.00  0.00      A     
ATOM   1737  C   TRP A 110       3.997  19.526  17.845  0.00  0.00      A     
ATOM   1738  O   TRP A 110       4.119  19.089  16.700  0.00  0.00      A     
ATOM   1739  N   LEU A 111       5.032  20.040  18.515  0.00  0.00      A     
ATOM   1740  HN  LEU A 111       4.844  20.452  19.424  0.00  0.00      A     
ATOM   1741  CA  LEU A 111       6.413  20.059  18.030  0.00  0.00      A     
ATOM   1742  HA  LEU A 111       6.418  20.455  17.015  0.00  0.00      A     
ATOM   1743  CB  LEU A 111       7.227  21.004  18.935  0.00  0.00      A     
ATOM   1744  HB1 LEU A 111       7.197  20.624  19.954  0.00  0.00      A     
ATOM   1745  HB2 LEU A 111       6.763  21.991  18.941  0.00  0.00      A     
ATOM   1746  CG  LEU A 111       8.696  21.153  18.504  0.00  0.00      A     
ATOM   1747  HG  LEU A 111       9.132  20.174  18.315  0.00  0.00      A     
ATOM   1748  CD1 LEU A 111       8.827  22.007  17.249  0.00  0.00      A     
ATOM   1749 HD11 LEU A 111       8.211  21.601  16.453  0.00  0.00      A     
ATOM   1750 HD12 LEU A 111       9.865  22.011  16.918  0.00  0.00      A     
ATOM   1751 HD13 LEU A 111       8.509  23.028  17.459  0.00  0.00      A     
ATOM   1752  CD2 LEU A 111       9.517  21.796  19.609  0.00  0.00      A     
ATOM   1753 HD21 LEU A 111       9.439  21.191  20.512  0.00  0.00      A     
ATOM   1754 HD22 LEU A 111       9.147  22.800  19.812  0.00  0.00      A     
ATOM   1755 HD23 LEU A 111      10.551  21.835  19.272  0.00  0.00      A     
ATOM   1756  C   LEU A 111       7.033  18.651  17.971  0.00  0.00      A     
ATOM   1757  O   LEU A 111       7.767  18.352  17.033  0.00  0.00      A     
ATOM   1758  N   TYR A 112       6.739  17.778  18.941  0.00  0.00      A     
ATOM   1759  HN  TYR A 112       6.132  18.095  19.691  0.00  0.00      A     
ATOM   1760  CA  TYR A 112       7.171  16.372  18.929  0.00  0.00      A     
ATOM   1761  HA  TYR A 112       8.240  16.329  18.711  0.00  0.00      A     
ATOM   1762  CB  TYR A 112       6.951  15.738  20.308  0.00  0.00      A     
ATOM   1763  HB1 TYR A 112       5.903  15.840  20.591  0.00  0.00      A     
ATOM   1764  HB2 TYR A 112       7.542  16.273  21.049  0.00  0.00      A     
ATOM   1765  CG  TYR A 112       7.329  14.271  20.350  0.00  0.00      A     
ATOM   1766  CD1 TYR A 112       8.632  13.878  20.719  0.00  0.00      A     
ATOM   1767  HD1 TYR A 112       9.369  14.622  20.991  0.00  0.00      A     
ATOM   1768  CE1 TYR A 112       8.977  12.510  20.729  0.00  0.00      A     
ATOM   1769  HE1 TYR A 112       9.970  12.189  21.010  0.00  0.00      A     
ATOM   1770  CZ  TYR A 112       8.026  11.539  20.350  0.00  0.00      A     
ATOM   1771  OH  TYR A 112       8.344  10.221  20.401  0.00  0.00      A     
ATOM   1772  HH  TYR A 112       7.564   9.667  20.240  0.00  0.00      A     
ATOM   1773  CE2 TYR A 112       6.727  11.937  19.972  0.00  0.00      A     
ATOM   1774  HE2 TYR A 112       6.000  11.200  19.675  0.00  0.00      A     
ATOM   1775  CD2 TYR A 112       6.376  13.299  19.986  0.00  0.00      A     
ATOM   1776  HD2 TYR A 112       5.377  13.598  19.697  0.00  0.00      A     
ATOM   1777  C   TYR A 112       6.468  15.547  17.840  0.00  0.00      A     
ATOM   1778  O   TYR A 112       7.129  14.803  17.126  0.00  0.00      A     
ATOM   1779  N   PHE A 113       5.156  15.711  17.645  0.00  0.00      A     
ATOM   1780  HN  PHE A 113       4.649  16.312  18.287  0.00  0.00      A     
ATOM   1781  CA  PHE A 113       4.426  15.134  16.505  0.00  0.00      A     
ATOM   1782  HA  PHE A 113       4.522  14.048  16.533  0.00  0.00      A     
ATOM   1783  CB  PHE A 113       2.937  15.494  16.629  0.00  0.00      A     
ATOM   1784  HB1 PHE A 113       2.854  16.558  16.854  0.00  0.00      A     
ATOM   1785  HB2 PHE A 113       2.514  14.950  17.475  0.00  0.00      A     
ATOM   1786  CG  PHE A 113       2.103  15.195  15.393  0.00  0.00      A     
ATOM   1787  CD1 PHE A 113       2.097  13.904  14.827  0.00  0.00      A     
ATOM   1788  HD1 PHE A 113       2.673  13.110  15.278  0.00  0.00      A     
ATOM   1789  CE1 PHE A 113       1.349  13.648  13.663  0.00  0.00      A     
ATOM   1790  HE1 PHE A 113       1.349  12.664  13.217  0.00  0.00      A     
ATOM   1791  CZ  PHE A 113       0.592  14.672  13.070  0.00  0.00      A     
ATOM   1792  HZ  PHE A 113       0.008  14.467  12.183  0.00  0.00      A     
ATOM   1793  CE2 PHE A 113       0.590  15.959  13.635  0.00  0.00      A     
ATOM   1794  HE2 PHE A 113       0.006  16.747  13.181  0.00  0.00      A     
ATOM   1795  CD2 PHE A 113       1.347  16.220  14.792  0.00  0.00      A     
ATOM   1796  HD2 PHE A 113       1.341  17.213  15.218  0.00  0.00      A     
ATOM   1797  C   PHE A 113       5.020  15.593  15.161  0.00  0.00      A     
ATOM   1798  O   PHE A 113       5.391  14.759  14.332  0.00  0.00      A     
ATOM   1799  N   ALA A 114       5.227  16.904  14.994  0.00  0.00      A     
ATOM   1800  HN  ALA A 114       4.868  17.544  15.693  0.00  0.00      A     
ATOM   1801  CA  ALA A 114       5.955  17.473  13.859  0.00  0.00      A     
ATOM   1802  HA  ALA A 114       5.438  17.183  12.943  0.00  0.00      A     
ATOM   1803  CB  ALA A 114       5.886  18.997  13.965  0.00  0.00      A     
ATOM   1804  HB1 ALA A 114       6.393  19.340  14.865  0.00  0.00      A     
ATOM   1805  HB2 ALA A 114       4.843  19.314  13.992  0.00  0.00      A     
ATOM   1806  HB3 ALA A 114       6.366  19.444  13.093  0.00  0.00      A     
ATOM   1807  C   ALA A 114       7.413  16.974  13.727  0.00  0.00      A     
ATOM   1808  O   ALA A 114       7.888  16.820  12.608  0.00  0.00      A     
ATOM   1809  N   GLY A 115       8.096  16.644  14.829  0.00  0.00      A     
ATOM   1810  HN  GLY A 115       7.659  16.861  15.716  0.00  0.00      A     
ATOM   1811  CA  GLY A 115       9.479  16.133  14.870  0.00  0.00      A     
ATOM   1812  HA1 GLY A 115       9.877  16.311  15.868  0.00  0.00      A     
ATOM   1813  HA2 GLY A 115      10.097  16.686  14.164  0.00  0.00      A     
ATOM   1814  C   GLY A 115       9.615  14.631  14.582  0.00  0.00      A     
ATOM   1815  O   GLY A 115      10.553  14.196  13.911  0.00  0.00      A     
ATOM   1816  N   ASN A 116       8.628  13.830  14.988  0.00  0.00      A     
ATOM   1817  HN  ASN A 116       7.927  14.232  15.603  0.00  0.00      A     
ATOM   1818  CA  ASN A 116       8.449  12.440  14.563  0.00  0.00      A     
ATOM   1819  HA  ASN A 116       9.394  11.910  14.694  0.00  0.00      A     
ATOM   1820  CB  ASN A 116       7.382  11.807  15.486  0.00  0.00      A     
ATOM   1821  HB1 ASN A 116       6.383  12.070  15.141  0.00  0.00      A     
ATOM   1822  HB2 ASN A 116       7.498  12.196  16.497  0.00  0.00      A     
ATOM   1823  CG  ASN A 116       7.485  10.299  15.598  0.00  0.00      A     
ATOM   1824  OD1 ASN A 116       8.381   9.654  15.089  0.00  0.00      A     
ATOM   1825  ND2 ASN A 116       6.581   9.670  16.298  0.00  0.00      A     
ATOM   1826 HD21 ASN A 116       6.680   8.675  16.322  0.00  0.00      A     
ATOM   1827 HD22 ASN A 116       5.833  10.155  16.760  0.00  0.00      A     
ATOM   1828  C   ASN A 116       8.106  12.364  13.058  0.00  0.00      A     
ATOM   1829  O   ASN A 116       8.736  11.622  12.305  0.00  0.00      A     
ATOM   1830  N   LEU A 117       7.206  13.236  12.585  0.00  0.00      A     
ATOM   1831  HN  LEU A 117       6.692  13.800  13.257  0.00  0.00      A     
ATOM   1832  CA  LEU A 117       6.995  13.511  11.158  0.00  0.00      A     
ATOM   1833  HA  LEU A 117       6.693  12.581  10.675  0.00  0.00      A     
ATOM   1834  CB  LEU A 117       5.831  14.514  11.042  0.00  0.00      A     
ATOM   1835  HB1 LEU A 117       6.049  15.380  11.660  0.00  0.00      A     
ATOM   1836  HB2 LEU A 117       4.932  14.046  11.446  0.00  0.00      A     
ATOM   1837  CG  LEU A 117       5.531  15.020   9.622  0.00  0.00      A     
ATOM   1838  HG  LEU A 117       6.388  15.567   9.232  0.00  0.00      A     
ATOM   1839  CD1 LEU A 117       5.212  13.865   8.684  0.00  0.00      A     
ATOM   1840 HD11 LEU A 117       4.430  13.251   9.119  0.00  0.00      A     
ATOM   1841 HD12 LEU A 117       6.100  13.265   8.502  0.00  0.00      A     
ATOM   1842 HD13 LEU A 117       4.867  14.260   7.734  0.00  0.00      A     
ATOM   1843  CD2 LEU A 117       4.328  15.957   9.656  0.00  0.00      A     
ATOM   1844 HD21 LEU A 117       4.548  16.809  10.299  0.00  0.00      A     
ATOM   1845 HD22 LEU A 117       3.451  15.433  10.037  0.00  0.00      A     
ATOM   1846 HD23 LEU A 117       4.122  16.328   8.652  0.00  0.00      A     
ATOM   1847  C   LEU A 117       8.277  13.983  10.435  0.00  0.00      A     
ATOM   1848  O   LEU A 117       8.609  13.437   9.385  0.00  0.00      A     
ATOM   1849  N   ALA A 118       9.042  14.918  11.008  0.00  0.00      A     
ATOM   1850  HN  ALA A 118       8.688  15.379  11.838  0.00  0.00      A     
ATOM   1851  CA  ALA A 118      10.292  15.424  10.431  0.00  0.00      A     
ATOM   1852  HA  ALA A 118      10.076  15.796   9.435  0.00  0.00      A     
ATOM   1853  CB  ALA A 118      10.839  16.588  11.272  0.00  0.00      A     
ATOM   1854  HB1 ALA A 118      11.680  17.043  10.751  0.00  0.00      A     
ATOM   1855  HB2 ALA A 118      11.175  16.233  12.245  0.00  0.00      A     
ATOM   1856  HB3 ALA A 118      10.085  17.358  11.416  0.00  0.00      A     
ATOM   1857  C   ALA A 118      11.347  14.323  10.281  0.00  0.00      A     
ATOM   1858  O   ALA A 118      11.925  14.170   9.206  0.00  0.00      A     
ATOM   1859  N   SER A 119      11.519  13.513  11.330  0.00  0.00      A     
ATOM   1860  HN  SER A 119      11.010  13.758  12.173  0.00  0.00      A     
ATOM   1861  CA  SER A 119      12.339  12.289  11.355  0.00  0.00      A     
ATOM   1862  HA  SER A 119      13.373  12.544  11.123  0.00  0.00      A     
ATOM   1863  CB  SER A 119      12.310  11.641  12.746  0.00  0.00      A     
ATOM   1864  HB1 SER A 119      12.968  10.771  12.746  0.00  0.00      A     
ATOM   1865  HB2 SER A 119      11.297  11.314  12.984  0.00  0.00      A     
ATOM   1866  OG  SER A 119      12.750  12.546  13.737  0.00  0.00      A     
ATOM   1867  HG1 SER A 119      12.039  13.195  13.897  0.00  0.00      A     
ATOM   1868  C   SER A 119      11.868  11.250  10.334  0.00  0.00      A     
ATOM   1869  O   SER A 119      12.686  10.630   9.663  0.00  0.00      A     
ATOM   1870  N   GLY A 120      10.552  11.096  10.157  0.00  0.00      A     
ATOM   1871  HN  GLY A 120       9.935  11.600  10.787  0.00  0.00      A     
ATOM   1872  CA  GLY A 120       9.933  10.221   9.153  0.00  0.00      A     
ATOM   1873  HA1 GLY A 120       8.866  10.184   9.359  0.00  0.00      A     
ATOM   1874  HA2 GLY A 120      10.344   9.215   9.244  0.00  0.00      A     
ATOM   1875  C   GLY A 120      10.109  10.681   7.698  0.00  0.00      A     
ATOM   1876  O   GLY A 120      10.400   9.861   6.832  0.00  0.00      A     
ATOM   1877  N   GLY A 121      10.006  11.985   7.428  0.00  0.00      A     
ATOM   1878  HN  GLY A 121       9.693  12.593   8.181  0.00  0.00      A     
ATOM   1879  CA  GLY A 121      10.308  12.598   6.124  0.00  0.00      A     
ATOM   1880  HA1 GLY A 121       9.955  13.627   6.136  0.00  0.00      A     
ATOM   1881  HA2 GLY A 121       9.788  12.060   5.331  0.00  0.00      A     
ATOM   1882  C   GLY A 121      11.805  12.633   5.791  0.00  0.00      A     
ATOM   1883  O   GLY A 121      12.187  12.414   4.639  0.00  0.00      A     
ATOM   1884  N   ALA A 122      12.652  12.837   6.803  0.00  0.00      A     
ATOM   1885  HN  ALA A 122      12.262  13.083   7.705  0.00  0.00      A     
ATOM   1886  CA  ALA A 122      14.107  12.703   6.731  0.00  0.00      A     
ATOM   1887  HA  ALA A 122      14.491  13.337   5.931  0.00  0.00      A     
ATOM   1888  CB  ALA A 122      14.689  13.186   8.066  0.00  0.00      A     
ATOM   1889  HB1 ALA A 122      14.305  12.594   8.895  0.00  0.00      A     
ATOM   1890  HB2 ALA A 122      14.431  14.233   8.228  0.00  0.00      A     
ATOM   1891  HB3 ALA A 122      15.773  13.097   8.048  0.00  0.00      A     
ATOM   1892  C   ALA A 122      14.535  11.263   6.405  0.00  0.00      A     
ATOM   1893  O   ALA A 122      15.138  11.021   5.361  0.00  0.00      A     
ATOM   1894  N   ALA A 123      14.142  10.284   7.227  0.00  0.00      A     
ATOM   1895  HN  ALA A 123      13.665  10.535   8.087  0.00  0.00      A     
ATOM   1896  CA  ALA A 123      14.327   8.858   6.946  0.00  0.00      A     
ATOM   1897  HA  ALA A 123      15.397   8.649   6.885  0.00  0.00      A     
ATOM   1898  CB  ALA A 123      13.753   8.058   8.121  0.00  0.00      A     
ATOM   1899  HB1 ALA A 123      12.679   8.231   8.206  0.00  0.00      A     
ATOM   1900  HB2 ALA A 123      14.241   8.363   9.048  0.00  0.00      A     
ATOM   1901  HB3 ALA A 123      13.939   6.995   7.964  0.00  0.00      A     
ATOM   1902  C   ALA A 123      13.706   8.422   5.602  0.00  0.00      A     
ATOM   1903  O   ALA A 123      14.267   7.572   4.920  0.00  0.00      A     
ATOM   1904  N   GLY A 124      12.596   9.040   5.179  0.00  0.00      A     
ATOM   1905  HN  GLY A 124      12.125   9.651   5.836  0.00  0.00      A     
ATOM   1906  CA  GLY A 124      11.972   8.846   3.865  0.00  0.00      A     
ATOM   1907  HA1 GLY A 124      11.067   9.448   3.821  0.00  0.00      A     
ATOM   1908  HA2 GLY A 124      11.705   7.796   3.744  0.00  0.00      A     
ATOM   1909  C   GLY A 124      12.846   9.255   2.676  0.00  0.00      A     
ATOM   1910  O   GLY A 124      13.219   8.406   1.870  0.00  0.00      A     
ATOM   1911  N   ALA A 125      13.245  10.527   2.585  0.00  0.00      A     
ATOM   1912  HN  ALA A 125      12.936  11.186   3.292  0.00  0.00      A     
ATOM   1913  CA  ALA A 125      14.184  10.994   1.552  0.00  0.00      A     
ATOM   1914  HA  ALA A 125      13.760  10.784   0.568  0.00  0.00      A     
ATOM   1915  CB  ALA A 125      14.326  12.512   1.691  0.00  0.00      A     
ATOM   1916  HB1 ALA A 125      15.048  12.884   0.962  0.00  0.00      A     
ATOM   1917  HB2 ALA A 125      14.668  12.763   2.695  0.00  0.00      A     
ATOM   1918  HB3 ALA A 125      13.365  12.989   1.507  0.00  0.00      A     
ATOM   1919  C   ALA A 125      15.551  10.271   1.613  0.00  0.00      A     
ATOM   1920  O   ALA A 125      16.086   9.861   0.583  0.00  0.00      A     
ATOM   1921  N   THR A 126      16.040   9.996   2.828  0.00  0.00      A     
ATOM   1922  HN  THR A 126      15.533  10.383   3.615  0.00  0.00      A     
ATOM   1923  CA  THR A 126      17.245   9.175   3.118  0.00  0.00      A     
ATOM   1924  HA  THR A 126      17.993   9.409   2.361  0.00  0.00      A     
ATOM   1925  CB  THR A 126      17.870   9.508   4.492  0.00  0.00      A     
ATOM   1926  HB  THR A 126      17.412   8.893   5.268  0.00  0.00      A     
ATOM   1927  CG2 THR A 126      19.383   9.337   4.501  0.00  0.00      A     
ATOM   1928 HG21 THR A 126      19.655   8.321   4.232  0.00  0.00      A     
ATOM   1929 HG22 THR A 126      19.772   9.554   5.496  0.00  0.00      A     
ATOM   1930 HG23 THR A 126      19.828  10.022   3.779  0.00  0.00      A     
ATOM   1931  OG1 THR A 126      17.714  10.865   4.838  0.00  0.00      A     
ATOM   1932  HG1 THR A 126      16.756  11.027   4.915  0.00  0.00      A     
ATOM   1933  C   THR A 126      17.001   7.653   3.019  0.00  0.00      A     
ATOM   1934  O   THR A 126      17.831   6.858   3.442  0.00  0.00      A     
ATOM   1935  N   SER A 127      15.868   7.221   2.453  0.00  0.00      A     
ATOM   1936  HN  SER A 127      15.160   7.920   2.279  0.00  0.00      A     
ATOM   1937  CA  SER A 127      15.583   5.830   2.011  0.00  0.00      A     
ATOM   1938  HA  SER A 127      16.469   5.210   2.138  0.00  0.00      A     
ATOM   1939  CB  SER A 127      14.461   5.189   2.831  0.00  0.00      A     
ATOM   1940  HB1 SER A 127      14.270   4.183   2.460  0.00  0.00      A     
ATOM   1941  HB2 SER A 127      13.548   5.779   2.733  0.00  0.00      A     
ATOM   1942  OG  SER A 127      14.826   5.107   4.190  0.00  0.00      A     
ATOM   1943  HG1 SER A 127      14.737   6.018   4.544  0.00  0.00      A     
ATOM   1944  C   SER A 127      15.183   5.752   0.530  0.00  0.00      A     
ATOM   1945  O   SER A 127      15.219   4.683  -0.084  0.00  0.00      A     
ATOM   1946  N   LEU A 128      14.809   6.892  -0.057  0.00  0.00      A     
ATOM   1947  HN  LEU A 128      14.736   7.708   0.535  0.00  0.00      A     
ATOM   1948  CA  LEU A 128      14.446   7.072  -1.462  0.00  0.00      A     
ATOM   1949  HA  LEU A 128      13.695   6.325  -1.697  0.00  0.00      A     
ATOM   1950  CB  LEU A 128      13.787   8.465  -1.561  0.00  0.00      A     
ATOM   1951  HB1 LEU A 128      14.547   9.221  -1.379  0.00  0.00      A     
ATOM   1952  HB2 LEU A 128      13.047   8.541  -0.763  0.00  0.00      A     
ATOM   1953  CG  LEU A 128      13.072   8.827  -2.871  0.00  0.00      A     
ATOM   1954  HG  LEU A 128      13.798   8.930  -3.674  0.00  0.00      A     
ATOM   1955  CD1 LEU A 128      12.019   7.803  -3.270  0.00  0.00      A     
ATOM   1956 HD11 LEU A 128      11.293   7.671  -2.467  0.00  0.00      A     
ATOM   1957 HD12 LEU A 128      12.509   6.859  -3.480  0.00  0.00      A     
ATOM   1958 HD13 LEU A 128      11.515   8.131  -4.175  0.00  0.00      A     
ATOM   1959  CD2 LEU A 128      12.329  10.145  -2.687  0.00  0.00      A     
ATOM   1960 HD21 LEU A 128      11.930  10.482  -3.642  0.00  0.00      A     
ATOM   1961 HD22 LEU A 128      13.020  10.897  -2.310  0.00  0.00      A     
ATOM   1962 HD23 LEU A 128      11.515  10.024  -1.972  0.00  0.00      A     
ATOM   1963  C   LEU A 128      15.630   6.859  -2.437  0.00  0.00      A     
ATOM   1964  O   LEU A 128      15.410   6.490  -3.594  0.00  0.00      A     
ATOM   1965  N   CYS A 129      16.877   7.018  -1.974  0.00  0.00      A     
ATOM   1966  HN  CYS A 129      16.994   7.333  -1.022  0.00  0.00      A     
ATOM   1967  CA  CYS A 129      18.093   6.738  -2.755  0.00  0.00      A     
ATOM   1968  HA  CYS A 129      17.968   7.128  -3.766  0.00  0.00      A     
ATOM   1969  CB  CYS A 129      19.299   7.451  -2.118  0.00  0.00      A     
ATOM   1970  HB1 CYS A 129      20.204   7.219  -2.683  0.00  0.00      A     
ATOM   1971  HB2 CYS A 129      19.449   7.107  -1.097  0.00  0.00      A     
ATOM   1972  SG  CYS A 129      19.036   9.242  -2.112  0.00  0.00      A     
ATOM   1973  HG1 CYS A 129      20.020   9.592  -1.264  0.00  0.00      A     
ATOM   1974  C   CYS A 129      18.398   5.236  -2.902  0.00  0.00      A     
ATOM   1975  O   CYS A 129      18.809   4.816  -3.980  0.00  0.00      A     
ATOM   1976  N   PHE A 130      18.193   4.424  -1.857  0.00  0.00      A     
ATOM   1977  HN  PHE A 130      17.949   4.876  -0.982  0.00  0.00      A     
ATOM   1978  CA  PHE A 130      18.735   3.053  -1.803  0.00  0.00      A     
ATOM   1979  HA  PHE A 130      19.015   2.737  -2.808  0.00  0.00      A     
ATOM   1980  CB  PHE A 130      20.011   3.053  -0.956  0.00  0.00      A     
ATOM   1981  HB1 PHE A 130      20.362   2.025  -0.862  0.00  0.00      A     
ATOM   1982  HB2 PHE A 130      19.750   3.391   0.039  0.00  0.00      A     
ATOM   1983  CG  PHE A 130      21.182   3.872  -1.453  0.00  0.00      A     
ATOM   1984  CD1 PHE A 130      21.726   4.892  -0.650  0.00  0.00      A     
ATOM   1985  HD1 PHE A 130      21.250   5.159   0.281  0.00  0.00      A     
ATOM   1986  CE1 PHE A 130      22.917   5.533  -1.034  0.00  0.00      A     
ATOM   1987  HE1 PHE A 130      23.339   6.310  -0.410  0.00  0.00      A     
ATOM   1988  CZ  PHE A 130      23.581   5.137  -2.206  0.00  0.00      A     
ATOM   1989  HZ  PHE A 130      24.517   5.605  -2.482  0.00  0.00      A     
ATOM   1990  CE2 PHE A 130      23.028   4.131  -3.015  0.00  0.00      A     
ATOM   1991  HE2 PHE A 130      23.538   3.808  -3.908  0.00  0.00      A     
ATOM   1992  CD2 PHE A 130      21.818   3.520  -2.653  0.00  0.00      A     
ATOM   1993  HD2 PHE A 130      21.402   2.748  -3.278  0.00  0.00      A     
ATOM   1994  C   PHE A 130      17.805   1.945  -1.273  0.00  0.00      A     
ATOM   1995  O   PHE A 130      18.085   0.778  -1.552  0.00  0.00      A     
ATOM   1996  N   VAL A 131      16.709   2.243  -0.561  0.00  0.00      A     
ATOM   1997  HN  VAL A 131      16.517   3.219  -0.359  0.00  0.00      A     
ATOM   1998  CA  VAL A 131      15.657   1.230  -0.262  0.00  0.00      A     
ATOM   1999  HA  VAL A 131      16.103   0.237  -0.190  0.00  0.00      A     
ATOM   2000  CB  VAL A 131      14.896   1.496   1.055  0.00  0.00      A     
ATOM   2001  HB  VAL A 131      14.351   2.435   0.981  0.00  0.00      A     
ATOM   2002  CG1 VAL A 131      13.888   0.381   1.358  0.00  0.00      A     
ATOM   2003 HG11 VAL A 131      14.398  -0.582   1.407  0.00  0.00      A     
ATOM   2004 HG12 VAL A 131      13.119   0.332   0.587  0.00  0.00      A     
ATOM   2005 HG13 VAL A 131      13.396   0.571   2.311  0.00  0.00      A     
ATOM   2006  CG2 VAL A 131      15.828   1.587   2.262  0.00  0.00      A     
ATOM   2007 HG21 VAL A 131      15.241   1.786   3.158  0.00  0.00      A     
ATOM   2008 HG22 VAL A 131      16.531   2.409   2.134  0.00  0.00      A     
ATOM   2009 HG23 VAL A 131      16.360   0.646   2.396  0.00  0.00      A     
ATOM   2010  C   VAL A 131      14.634   1.181  -1.391  0.00  0.00      A     
ATOM   2011  O   VAL A 131      14.457   0.147  -2.027  0.00  0.00      A     
ATOM   2012  N   TYR A 132      13.997   2.322  -1.675  0.00  0.00      A     
ATOM   2013  HN  TYR A 132      14.255   3.140  -1.136  0.00  0.00      A     
ATOM   2014  CA  TYR A 132      12.920   2.456  -2.669  0.00  0.00      A     
ATOM   2015  HA  TYR A 132      12.058   1.897  -2.302  0.00  0.00      A     
ATOM   2016  CB  TYR A 132      12.502   3.937  -2.732  0.00  0.00      A     
ATOM   2017  HB1 TYR A 132      13.407   4.537  -2.761  0.00  0.00      A     
ATOM   2018  HB2 TYR A 132      12.001   4.186  -1.796  0.00  0.00      A     
ATOM   2019  CG  TYR A 132      11.640   4.414  -3.895  0.00  0.00      A     
ATOM   2020  CD1 TYR A 132      12.227   4.579  -5.165  0.00  0.00      A     
ATOM   2021  HD1 TYR A 132      13.247   4.283  -5.339  0.00  0.00      A     
ATOM   2022  CE1 TYR A 132      11.521   5.196  -6.208  0.00  0.00      A     
ATOM   2023  HE1 TYR A 132      11.994   5.323  -7.167  0.00  0.00      A     
ATOM   2024  CZ  TYR A 132      10.234   5.712  -5.980  0.00  0.00      A     
ATOM   2025  OH  TYR A 132       9.610   6.410  -6.963  0.00  0.00      A     
ATOM   2026  HH  TYR A 132      10.117   6.350  -7.789  0.00  0.00      A     
ATOM   2027  CE2 TYR A 132       9.633   5.556  -4.712  0.00  0.00      A     
ATOM   2028  HE2 TYR A 132       8.659   5.986  -4.543  0.00  0.00      A     
ATOM   2029  CD2 TYR A 132      10.330   4.894  -3.674  0.00  0.00      A     
ATOM   2030  HD2 TYR A 132       9.890   4.817  -2.689  0.00  0.00      A     
ATOM   2031  C   TYR A 132      13.245   1.837  -4.045  0.00  0.00      A     
ATOM   2032  O   TYR A 132      12.401   1.087  -4.533  0.00  0.00      A     
ATOM   2033  N   PRO A 133      14.415   2.073  -4.684  0.00  0.00      A     
ATOM   2034  CD  PRO A 133      15.481   2.993  -4.306  0.00  0.00      A     
ATOM   2035  HD1 PRO A 133      16.222   2.466  -3.708  0.00  0.00      A     
ATOM   2036  HD2 PRO A 133      15.121   3.861  -3.762  0.00  0.00      A     
ATOM   2037  CG  PRO A 133      16.100   3.439  -5.627  0.00  0.00      A     
ATOM   2038  HG1 PRO A 133      15.506   4.248  -6.053  0.00  0.00      A     
ATOM   2039  HG2 PRO A 133      17.138   3.743  -5.515  0.00  0.00      A     
ATOM   2040  CB  PRO A 133      15.979   2.190  -6.492  0.00  0.00      A     
ATOM   2041  HB1 PRO A 133      15.940   2.428  -7.553  0.00  0.00      A     
ATOM   2042  HB2 PRO A 133      16.834   1.553  -6.292  0.00  0.00      A     
ATOM   2043  CA  PRO A 133      14.686   1.520  -6.014  0.00  0.00      A     
ATOM   2044  HA  PRO A 133      13.875   1.817  -6.680  0.00  0.00      A     
ATOM   2045  C   PRO A 133      14.783  -0.015  -6.045  0.00  0.00      A     
ATOM   2046  O   PRO A 133      14.056  -0.650  -6.807  0.00  0.00      A     
ATOM   2047  N   LEU A 134      15.645  -0.625  -5.220  0.00  0.00      A     
ATOM   2048  HN  LEU A 134      16.267  -0.047  -4.666  0.00  0.00      A     
ATOM   2049  CA  LEU A 134      15.842  -2.084  -5.198  0.00  0.00      A     
ATOM   2050  HA  LEU A 134      15.919  -2.413  -6.233  0.00  0.00      A     
ATOM   2051  CB  LEU A 134      17.168  -2.418  -4.482  0.00  0.00      A     
ATOM   2052  HB1 LEU A 134      17.007  -2.366  -3.405  0.00  0.00      A     
ATOM   2053  HB2 LEU A 134      17.916  -1.673  -4.741  0.00  0.00      A     
ATOM   2054  CG  LEU A 134      17.757  -3.793  -4.854  0.00  0.00      A     
ATOM   2055  HG  LEU A 134      16.980  -4.553  -4.844  0.00  0.00      A     
ATOM   2056  CD1 LEU A 134      18.415  -3.758  -6.235  0.00  0.00      A     
ATOM   2057 HD11 LEU A 134      17.668  -3.537  -6.996  0.00  0.00      A     
ATOM   2058 HD12 LEU A 134      18.854  -4.732  -6.451  0.00  0.00      A     
ATOM   2059 HD13 LEU A 134      19.193  -2.996  -6.252  0.00  0.00      A     
ATOM   2060  CD2 LEU A 134      18.847  -4.197  -3.865  0.00  0.00      A     
ATOM   2061 HD21 LEU A 134      19.389  -5.066  -4.232  0.00  0.00      A     
ATOM   2062 HD22 LEU A 134      18.375  -4.482  -2.927  0.00  0.00      A     
ATOM   2063 HD23 LEU A 134      19.526  -3.365  -3.686  0.00  0.00      A     
ATOM   2064  C   LEU A 134      14.657  -2.862  -4.592  0.00  0.00      A     
ATOM   2065  O   LEU A 134      14.341  -3.946  -5.088  0.00  0.00      A     
ATOM   2066  N   ASP A 135      13.965  -2.345  -3.569  0.00  0.00      A     
ATOM   2067  HN  ASP A 135      14.264  -1.468  -3.151  0.00  0.00      A     
ATOM   2068  CA  ASP A 135      12.725  -2.981  -3.094  0.00  0.00      A     
ATOM   2069  HA  ASP A 135      12.896  -4.056  -3.110  0.00  0.00      A     
ATOM   2070  CB  ASP A 135      12.379  -2.627  -1.635  0.00  0.00      A     
ATOM   2071  HB1 ASP A 135      11.338  -2.303  -1.576  0.00  0.00      A     
ATOM   2072  HB2 ASP A 135      13.000  -1.803  -1.288  0.00  0.00      A     
ATOM   2073  CG  ASP A 135      12.559  -3.833  -0.702  0.00  0.00      A     
ATOM   2074  OD1 ASP A 135      13.249  -3.709   0.334  0.00  0.00      A     
ATOM   2075  OD2 ASP A 135      12.033  -4.939  -0.984  0.00  0.00      A     
ATOM   2076  C   ASP A 135      11.534  -2.776  -4.045  0.00  0.00      A     
ATOM   2077  O   ASP A 135      10.860  -3.757  -4.322  0.00  0.00      A     
ATOM   2078  N   PHE A 136      11.305  -1.602  -4.654  0.00  0.00      A     
ATOM   2079  HN  PHE A 136      11.884  -0.797  -4.438  0.00  0.00      A     
ATOM   2080  CA  PHE A 136      10.234  -1.465  -5.664  0.00  0.00      A     
ATOM   2081  HA  PHE A 136       9.321  -1.848  -5.214  0.00  0.00      A     
ATOM   2082  CB  PHE A 136       9.972   0.007  -6.004  0.00  0.00      A     
ATOM   2083  HB1 PHE A 136      10.841   0.416  -6.521  0.00  0.00      A     
ATOM   2084  HB2 PHE A 136       9.839   0.563  -5.075  0.00  0.00      A     
ATOM   2085  CG  PHE A 136       8.732   0.217  -6.855  0.00  0.00      A     
ATOM   2086  CD1 PHE A 136       7.454   0.047  -6.290  0.00  0.00      A     
ATOM   2087  HD1 PHE A 136       7.354  -0.246  -5.253  0.00  0.00      A     
ATOM   2088  CE1 PHE A 136       6.302   0.244  -7.073  0.00  0.00      A     
ATOM   2089  HE1 PHE A 136       5.324   0.121  -6.627  0.00  0.00      A     
ATOM   2090  CZ  PHE A 136       6.424   0.596  -8.429  0.00  0.00      A     
ATOM   2091  HZ  PHE A 136       5.539   0.749  -9.031  0.00  0.00      A     
ATOM   2092  CE2 PHE A 136       7.700   0.745  -9.003  0.00  0.00      A     
ATOM   2093  HE2 PHE A 136       7.799   0.999 -10.050  0.00  0.00      A     
ATOM   2094  CD2 PHE A 136       8.852   0.561  -8.216  0.00  0.00      A     
ATOM   2095  HD2 PHE A 136       9.831   0.676  -8.659  0.00  0.00      A     
ATOM   2096  C   PHE A 136      10.495  -2.294  -6.942  0.00  0.00      A     
ATOM   2097  O   PHE A 136       9.581  -2.894  -7.513  0.00  0.00      A     
ATOM   2098  N   ALA A 137      11.759  -2.420  -7.358  0.00  0.00      A     
ATOM   2099  HN  ALA A 137      12.476  -1.856  -6.911  0.00  0.00      A     
ATOM   2100  CA  ALA A 137      12.171  -3.387  -8.375  0.00  0.00      A     
ATOM   2101  HA  ALA A 137      11.637  -3.167  -9.301  0.00  0.00      A     
ATOM   2102  CB  ALA A 137      13.669  -3.187  -8.629  0.00  0.00      A     
ATOM   2103  HB1 ALA A 137      13.847  -2.179  -9.007  0.00  0.00      A     
ATOM   2104  HB2 ALA A 137      14.016  -3.903  -9.364  0.00  0.00      A     
ATOM   2105  HB3 ALA A 137      14.231  -3.325  -7.706  0.00  0.00      A     
ATOM   2106  C   ALA A 137      11.813  -4.843  -7.987  0.00  0.00      A     
ATOM   2107  O   ALA A 137      11.209  -5.561  -8.783  0.00  0.00      A     
ATOM   2108  N   ARG A 138      12.084  -5.262  -6.741  0.00  0.00      A     
ATOM   2109  HN  ARG A 138      12.586  -4.610  -6.143  0.00  0.00      A     
ATOM   2110  CA  ARG A 138      11.687  -6.564  -6.149  0.00  0.00      A     
ATOM   2111  HA  ARG A 138      12.033  -7.366  -6.799  0.00  0.00      A     
ATOM   2112  CB  ARG A 138      12.440  -6.673  -4.812  0.00  0.00      A     
ATOM   2113  HB1 ARG A 138      12.179  -5.833  -4.176  0.00  0.00      A     
ATOM   2114  HB2 ARG A 138      13.502  -6.574  -5.041  0.00  0.00      A     
ATOM   2115  CG  ARG A 138      12.294  -7.956  -3.989  0.00  0.00      A     
ATOM   2116  HG1 ARG A 138      13.071  -7.913  -3.233  0.00  0.00      A     
ATOM   2117  HG2 ARG A 138      12.487  -8.819  -4.627  0.00  0.00      A     
ATOM   2118  CD  ARG A 138      10.962  -8.153  -3.253  0.00  0.00      A     
ATOM   2119  HD1 ARG A 138      11.042  -9.051  -2.638  0.00  0.00      A     
ATOM   2120  HD2 ARG A 138      10.177  -8.337  -3.984  0.00  0.00      A     
ATOM   2121  NE  ARG A 138      10.602  -7.012  -2.385  0.00  0.00      A     
ATOM   2122  HE  ARG A 138      11.318  -6.362  -2.068  0.00  0.00      A     
ATOM   2123  CZ  ARG A 138       9.402  -6.686  -1.978  0.00  0.00      A     
ATOM   2124  NH1 ARG A 138       8.357  -7.343  -2.318  0.00  0.00      A     
ATOM   2125 HH11 ARG A 138       7.485  -6.810  -2.204  0.00  0.00      A     
ATOM   2126 HH12 ARG A 138       8.422  -8.002  -3.051  0.00  0.00      A     
ATOM   2127  NH2 ARG A 138       9.225  -5.690  -1.200  0.00  0.00      A     
ATOM   2128 HH21 ARG A 138      10.026  -5.108  -1.008  0.00  0.00      A     
ATOM   2129 HH22 ARG A 138       8.265  -5.430  -0.953  0.00  0.00      A     
ATOM   2130  C   ARG A 138      10.163  -6.750  -6.025  0.00  0.00      A     
ATOM   2131  O   ARG A 138       9.648  -7.814  -6.360  0.00  0.00      A     
ATOM   2132  N   THR A 139       9.438  -5.701  -5.642  0.00  0.00      A     
ATOM   2133  HN  THR A 139       9.965  -4.912  -5.279  0.00  0.00      A     
ATOM   2134  CA  THR A 139       7.961  -5.550  -5.642  0.00  0.00      A     
ATOM   2135  HA  THR A 139       7.527  -6.267  -4.951  0.00  0.00      A     
ATOM   2136  CB  THR A 139       7.589  -4.152  -5.115  0.00  0.00      A     
ATOM   2137  HB  THR A 139       8.164  -3.422  -5.667  0.00  0.00      A     
ATOM   2138  CG2 THR A 139       6.137  -3.717  -5.204  0.00  0.00      A     
ATOM   2139 HG21 THR A 139       5.909  -3.448  -6.230  0.00  0.00      A     
ATOM   2140 HG22 THR A 139       5.985  -2.834  -4.583  0.00  0.00      A     
ATOM   2141 HG23 THR A 139       5.481  -4.509  -4.845  0.00  0.00      A     
ATOM   2142  OG1 THR A 139       7.925  -4.046  -3.764  0.00  0.00      A     
ATOM   2143  HG1 THR A 139       7.264  -4.606  -3.269  0.00  0.00      A     
ATOM   2144  C   THR A 139       7.324  -5.785  -7.020  0.00  0.00      A     
ATOM   2145  O   THR A 139       6.151  -6.152  -7.109  0.00  0.00      A     
ATOM   2146  N   ARG A 140       8.084  -5.645  -8.120  0.00  0.00      A     
ATOM   2147  HN  ARG A 140       9.005  -5.240  -7.976  0.00  0.00      A     
ATOM   2148  CA  ARG A 140       7.651  -5.923  -9.517  0.00  0.00      A     
ATOM   2149  HA  ARG A 140       6.603  -6.216  -9.528  0.00  0.00      A     
ATOM   2150  CB  ARG A 140       7.782  -4.639 -10.361  0.00  0.00      A     
ATOM   2151  HB1 ARG A 140       7.461  -4.856 -11.382  0.00  0.00      A     
ATOM   2152  HB2 ARG A 140       8.839  -4.367 -10.405  0.00  0.00      A     
ATOM   2153  CG  ARG A 140       6.997  -3.403  -9.864  0.00  0.00      A     
ATOM   2154  HG1 ARG A 140       7.285  -2.566 -10.501  0.00  0.00      A     
ATOM   2155  HG2 ARG A 140       7.303  -3.146  -8.849  0.00  0.00      A     
ATOM   2156  CD  ARG A 140       5.460  -3.509  -9.918  0.00  0.00      A     
ATOM   2157  HD1 ARG A 140       5.163  -3.983 -10.856  0.00  0.00      A     
ATOM   2158  HD2 ARG A 140       5.063  -2.492  -9.913  0.00  0.00      A     
ATOM   2159  NE  ARG A 140       4.906  -4.261  -8.774  0.00  0.00      A     
ATOM   2160  HE  ARG A 140       5.430  -5.052  -8.431  0.00  0.00      A     
ATOM   2161  CZ  ARG A 140       3.880  -3.986  -8.008  0.00  0.00      A     
ATOM   2162  NH1 ARG A 140       3.076  -3.001  -8.186  0.00  0.00      A     
ATOM   2163 HH11 ARG A 140       2.361  -2.847  -7.491  0.00  0.00      A     
ATOM   2164 HH12 ARG A 140       3.219  -2.387  -8.956  0.00  0.00      A     
ATOM   2165  NH2 ARG A 140       3.648  -4.718  -6.988  0.00  0.00      A     
ATOM   2166 HH21 ARG A 140       2.931  -4.415  -6.343  0.00  0.00      A     
ATOM   2167 HH22 ARG A 140       4.337  -5.402  -6.714  0.00  0.00      A     
ATOM   2168  C   ARG A 140       8.352  -7.120 -10.195  0.00  0.00      A     
ATOM   2169  O   ARG A 140       7.777  -7.700 -11.113  0.00  0.00      A     
ATOM   2170  N   LEU A 141       9.500  -7.583  -9.684  0.00  0.00      A     
ATOM   2171  HN  LEU A 141       9.958  -6.985  -9.007  0.00  0.00      A     
ATOM   2172  CA  LEU A 141      10.212  -8.820 -10.085  0.00  0.00      A     
ATOM   2173  HA  LEU A 141      10.566  -8.679 -11.106  0.00  0.00      A     
ATOM   2174  CB  LEU A 141      11.449  -8.988  -9.174  0.00  0.00      A     
ATOM   2175  HB1 LEU A 141      11.103  -9.032  -8.143  0.00  0.00      A     
ATOM   2176  HB2 LEU A 141      12.081  -8.104  -9.281  0.00  0.00      A     
ATOM   2177  CG  LEU A 141      12.321 -10.238  -9.420  0.00  0.00      A     
ATOM   2178  HG  LEU A 141      11.720 -11.135  -9.275  0.00  0.00      A     
ATOM   2179  CD1 LEU A 141      12.938 -10.270 -10.816  0.00  0.00      A     
ATOM   2180 HD11 LEU A 141      13.581 -11.144 -10.913  0.00  0.00      A     
ATOM   2181 HD12 LEU A 141      13.526  -9.368 -10.987  0.00  0.00      A     
ATOM   2182 HD13 LEU A 141      12.153 -10.339 -11.567  0.00  0.00      A     
ATOM   2183  CD2 LEU A 141      13.467 -10.284  -8.412  0.00  0.00      A     
ATOM   2184 HD21 LEU A 141      14.008 -11.223  -8.525  0.00  0.00      A     
ATOM   2185 HD22 LEU A 141      13.073 -10.229  -7.399  0.00  0.00      A     
ATOM   2186 HD23 LEU A 141      14.150  -9.456  -8.588  0.00  0.00      A     
ATOM   2187  C   LEU A 141       9.326 -10.088 -10.096  0.00  0.00      A     
ATOM   2188  O   LEU A 141       9.594 -11.029 -10.838  0.00  0.00      A     
ATOM   2189  N   ALA A 142       8.222 -10.087  -9.342  0.00  0.00      A     
ATOM   2190  HN  ALA A 142       8.085  -9.288  -8.742  0.00  0.00      A     
ATOM   2191  CA  ALA A 142       7.158 -11.098  -9.391  0.00  0.00      A     
ATOM   2192  HA  ALA A 142       7.570 -12.027  -8.995  0.00  0.00      A     
ATOM   2193  CB  ALA A 142       6.044 -10.631  -8.445  0.00  0.00      A     
ATOM   2194  HB1 ALA A 142       5.241 -11.368  -8.419  0.00  0.00      A     
ATOM   2195  HB2 ALA A 142       5.634  -9.679  -8.787  0.00  0.00      A     
ATOM   2196  HB3 ALA A 142       6.445 -10.509  -7.440  0.00  0.00      A     
ATOM   2197  C   ALA A 142       6.608 -11.443 -10.801  0.00  0.00      A     
ATOM   2198  O   ALA A 142       5.986 -12.495 -10.956  0.00  0.00      A     
ATOM   2199  N   ALA A 143       6.856 -10.616 -11.824  0.00  0.00      A     
ATOM   2200  HN  ALA A 143       7.319  -9.737 -11.628  0.00  0.00      A     
ATOM   2201  CA  ALA A 143       6.578 -10.939 -13.227  0.00  0.00      A     
ATOM   2202  HA  ALA A 143       5.515 -11.157 -13.323  0.00  0.00      A     
ATOM   2203  CB  ALA A 143       6.879  -9.681 -14.051  0.00  0.00      A     
ATOM   2204  HB1 ALA A 143       6.609  -9.849 -15.095  0.00  0.00      A     
ATOM   2205  HB2 ALA A 143       7.942  -9.442 -13.993  0.00  0.00      A     
ATOM   2206  HB3 ALA A 143       6.300  -8.839 -13.671  0.00  0.00      A     
ATOM   2207  C   ALA A 143       7.343 -12.179 -13.768  0.00  0.00      A     
ATOM   2208  O   ALA A 143       6.904 -12.791 -14.747  0.00  0.00      A     
ATOM   2209  N   ASP A 144       8.461 -12.564 -13.138  0.00  0.00      A     
ATOM   2210  HN  ASP A 144       8.776 -11.996 -12.358  0.00  0.00      A     
ATOM   2211  CA  ASP A 144       9.248 -13.774 -13.428  0.00  0.00      A     
ATOM   2212  HA  ASP A 144       9.481 -13.776 -14.494  0.00  0.00      A     
ATOM   2213  CB  ASP A 144      10.575 -13.684 -12.646  0.00  0.00      A     
ATOM   2214  HB1 ASP A 144      10.401 -13.905 -11.591  0.00  0.00      A     
ATOM   2215  HB2 ASP A 144      10.950 -12.660 -12.709  0.00  0.00      A     
ATOM   2216  CG  ASP A 144      11.665 -14.605 -13.200  0.00  0.00      A     
ATOM   2217  OD1 ASP A 144      11.931 -15.693 -12.638  0.00  0.00      A     
ATOM   2218  OD2 ASP A 144      12.310 -14.217 -14.204  0.00  0.00      A     
ATOM   2219  C   ASP A 144       8.491 -15.082 -13.091  0.00  0.00      A     
ATOM   2220  O   ASP A 144       8.148 -15.337 -11.933  0.00  0.00      A     
ATOM   2221  N   VAL A 145       8.249 -15.922 -14.105  0.00  0.00      A     
ATOM   2222  HN  VAL A 145       8.479 -15.584 -15.037  0.00  0.00      A     
ATOM   2223  CA  VAL A 145       7.614 -17.263 -13.996  0.00  0.00      A     
ATOM   2224  HA  VAL A 145       7.780 -17.631 -12.984  0.00  0.00      A     
ATOM   2225  CB  VAL A 145       6.080 -17.229 -14.194  0.00  0.00      A     
ATOM   2226  HB  VAL A 145       5.711 -18.254 -14.184  0.00  0.00      A     
ATOM   2227  CG1 VAL A 145       5.370 -16.482 -13.061  0.00  0.00      A     
ATOM   2228 HG11 VAL A 145       5.692 -15.442 -13.024  0.00  0.00      A     
ATOM   2229 HG12 VAL A 145       5.590 -16.972 -12.114  0.00  0.00      A     
ATOM   2230 HG13 VAL A 145       4.294 -16.508 -13.223  0.00  0.00      A     
ATOM   2231  CG2 VAL A 145       5.632 -16.583 -15.505  0.00  0.00      A     
ATOM   2232 HG21 VAL A 145       5.757 -15.503 -15.455  0.00  0.00      A     
ATOM   2233 HG22 VAL A 145       4.580 -16.806 -15.680  0.00  0.00      A     
ATOM   2234 HG23 VAL A 145       6.217 -16.972 -16.335  0.00  0.00      A     
ATOM   2235  C   VAL A 145       8.238 -18.335 -14.913  0.00  0.00      A     
ATOM   2236  O   VAL A 145       7.937 -19.515 -14.743  0.00  0.00      A     
ATOM   2237  N   GLY A 146       9.181 -17.973 -15.793  0.00  0.00      A     
ATOM   2238  HN  GLY A 146       9.412 -16.985 -15.847  0.00  0.00      A     
ATOM   2239  CA  GLY A 146       9.962 -18.862 -16.684  0.00  0.00      A     
ATOM   2240  HA1 GLY A 146      10.526 -18.237 -17.376  0.00  0.00      A     
ATOM   2241  HA2 GLY A 146       9.283 -19.467 -17.278  0.00  0.00      A     
ATOM   2242  C   GLY A 146      10.967 -19.807 -16.001  0.00  0.00      A     
ATOM   2243  O   GLY A 146      11.064 -19.816 -14.775  0.00  0.00      A     
ATOM   2244  N   LYS A 147      11.730 -20.596 -16.777  0.00  0.00      A     
ATOM   2245  HN  LYS A 147      11.602 -20.483 -17.778  0.00  0.00      A     
ATOM   2246  CA  LYS A 147      12.659 -21.663 -16.307  0.00  0.00      A     
ATOM   2247  HA  LYS A 147      12.972 -21.420 -15.291  0.00  0.00      A     
ATOM   2248  CB  LYS A 147      11.892 -23.002 -16.233  0.00  0.00      A     
ATOM   2249  HB1 LYS A 147      10.977 -22.857 -15.655  0.00  0.00      A     
ATOM   2250  HB2 LYS A 147      12.508 -23.717 -15.688  0.00  0.00      A     
ATOM   2251  CG  LYS A 147      11.529 -23.608 -17.603  0.00  0.00      A     
ATOM   2252  HG1 LYS A 147      12.424 -23.720 -18.214  0.00  0.00      A     
ATOM   2253  HG2 LYS A 147      10.839 -22.940 -18.117  0.00  0.00      A     
ATOM   2254  CD  LYS A 147      10.877 -24.989 -17.438  0.00  0.00      A     
ATOM   2255  HD1 LYS A 147       9.967 -24.878 -16.847  0.00  0.00      A     
ATOM   2256  HD2 LYS A 147      11.564 -25.655 -16.912  0.00  0.00      A     
ATOM   2257  CE  LYS A 147      10.531 -25.596 -18.804  0.00  0.00      A     
ATOM   2258  HE1 LYS A 147      11.449 -25.748 -19.381  0.00  0.00      A     
ATOM   2259  HE2 LYS A 147       9.921 -24.876 -19.357  0.00  0.00      A     
ATOM   2260  NZ  LYS A 147       9.787 -26.871 -18.658  0.00  0.00      A     
ATOM   2261  HZ1 LYS A 147       9.000 -26.748 -18.026  0.00  0.00      A     
ATOM   2262  HZ2 LYS A 147      10.375 -27.610 -18.280  0.00  0.00      A     
ATOM   2263  HZ3 LYS A 147       9.402 -27.178 -19.542  0.00  0.00      A     
ATOM   2264  C   LYS A 147      13.999 -21.812 -17.069  0.00  0.00      A     
ATOM   2265  O   LYS A 147      14.613 -22.873 -17.028  0.00  0.00      A     
ATOM   2266  N   ALA A 148      14.451 -20.785 -17.785  0.00  0.00      A     
ATOM   2267  HN  ALA A 148      13.923 -19.927 -17.724  0.00  0.00      A     
ATOM   2268  CA  ALA A 148      15.593 -20.820 -18.721  0.00  0.00      A     
ATOM   2269  HA  ALA A 148      16.069 -21.802 -18.677  0.00  0.00      A     
ATOM   2270  CB  ALA A 148      15.028 -20.648 -20.140  0.00  0.00      A     
ATOM   2271  HB1 ALA A 148      14.684 -19.625 -20.294  0.00  0.00      A     
ATOM   2272  HB2 ALA A 148      14.187 -21.323 -20.292  0.00  0.00      A     
ATOM   2273  HB3 ALA A 148      15.794 -20.876 -20.882  0.00  0.00      A     
ATOM   2274  C   ALA A 148      16.707 -19.783 -18.420  0.00  0.00      A     
ATOM   2275  O   ALA A 148      16.572 -18.933 -17.530  0.00  0.00      A     
ATOM   2276  N   GLY A 149      17.809 -19.842 -19.178  0.00  0.00      A     
ATOM   2277  HN  GLY A 149      17.819 -20.532 -19.921  0.00  0.00      A     
ATOM   2278  CA  GLY A 149      19.078 -19.146 -18.898  0.00  0.00      A     
ATOM   2279  HA1 GLY A 149      19.870 -19.667 -19.436  0.00  0.00      A     
ATOM   2280  HA2 GLY A 149      19.305 -19.227 -17.835  0.00  0.00      A     
ATOM   2281  C   GLY A 149      19.185 -17.662 -19.289  0.00  0.00      A     
ATOM   2282  O   GLY A 149      19.906 -16.928 -18.612  0.00  0.00      A     
ATOM   2283  N   ALA A 150      18.470 -17.184 -20.313  0.00  0.00      A     
ATOM   2284  HN  ALA A 150      17.939 -17.842 -20.869  0.00  0.00      A     
ATOM   2285  CA  ALA A 150      18.532 -15.784 -20.786  0.00  0.00      A     
ATOM   2286  HA  ALA A 150      18.878 -15.142 -19.974  0.00  0.00      A     
ATOM   2287  CB  ALA A 150      19.573 -15.711 -21.913  0.00  0.00      A     
ATOM   2288  HB1 ALA A 150      19.211 -16.244 -22.792  0.00  0.00      A     
ATOM   2289  HB2 ALA A 150      20.514 -16.154 -21.590  0.00  0.00      A     
ATOM   2290  HB3 ALA A 150      19.749 -14.667 -22.176  0.00  0.00      A     
ATOM   2291  C   ALA A 150      17.181 -15.179 -21.243  0.00  0.00      A     
ATOM   2292  O   ALA A 150      16.938 -13.993 -21.028  0.00  0.00      A     
ATOM   2293  N   GLU A 151      16.263 -15.976 -21.800  0.00  0.00      A     
ATOM   2294  HN  GLU A 151      16.550 -16.913 -22.067  0.00  0.00      A     
ATOM   2295  CA  GLU A 151      14.862 -15.583 -22.071  0.00  0.00      A     
ATOM   2296  HA  GLU A 151      14.851 -14.696 -22.708  0.00  0.00      A     
ATOM   2297  CB  GLU A 151      14.135 -16.712 -22.819  0.00  0.00      A     
ATOM   2298  HB1 GLU A 151      13.081 -16.445 -22.902  0.00  0.00      A     
ATOM   2299  HB2 GLU A 151      14.218 -17.634 -22.240  0.00  0.00      A     
ATOM   2300  CG  GLU A 151      14.687 -16.950 -24.229  0.00  0.00      A     
ATOM   2301  HG1 GLU A 151      15.767 -17.073 -24.169  0.00  0.00      A     
ATOM   2302  HG2 GLU A 151      14.487 -16.074 -24.848  0.00  0.00      A     
ATOM   2303  CD  GLU A 151      14.101 -18.205 -24.884  0.00  0.00      A     
ATOM   2304  OE1 GLU A 151      12.995 -18.665 -24.513  0.00  0.00      A     
ATOM   2305  OE2 GLU A 151      14.789 -18.817 -25.730  0.00  0.00      A     
ATOM   2306  C   GLU A 151      14.094 -15.242 -20.775  0.00  0.00      A     
ATOM   2307  O   GLU A 151      13.721 -16.138 -20.013  0.00  0.00      A     
ATOM   2308  N   ARG A 152      13.872 -13.952 -20.497  0.00  0.00      A     
ATOM   2309  HN  ARG A 152      14.180 -13.276 -21.190  0.00  0.00      A     
ATOM   2310  CA  ARG A 152      13.394 -13.405 -19.205  0.00  0.00      A     
ATOM   2311  HA  ARG A 152      12.819 -14.159 -18.670  0.00  0.00      A     
ATOM   2312  CB  ARG A 152      14.622 -12.986 -18.366  0.00  0.00      A     
ATOM   2313  HB1 ARG A 152      14.289 -12.472 -17.475  0.00  0.00      A     
ATOM   2314  HB2 ARG A 152      15.213 -12.270 -18.942  0.00  0.00      A     
ATOM   2315  CG  ARG A 152      15.556 -14.111 -17.902  0.00  0.00      A     
ATOM   2316  HG1 ARG A 152      16.371 -13.661 -17.336  0.00  0.00      A     
ATOM   2317  HG2 ARG A 152      15.988 -14.593 -18.773  0.00  0.00      A     
ATOM   2318  CD  ARG A 152      14.895 -15.203 -17.050  0.00  0.00      A     
ATOM   2319  HD1 ARG A 152      15.543 -16.081 -17.061  0.00  0.00      A     
ATOM   2320  HD2 ARG A 152      13.950 -15.499 -17.503  0.00  0.00      A     
ATOM   2321  NE  ARG A 152      14.651 -14.794 -15.656  0.00  0.00      A     
ATOM   2322  HE  ARG A 152      13.724 -14.481 -15.399  0.00  0.00      A     
ATOM   2323  CZ  ARG A 152      15.412 -15.025 -14.620  0.00  0.00      A     
ATOM   2324  NH1 ARG A 152      16.590 -15.522 -14.669  0.00  0.00      A     
ATOM   2325 HH11 ARG A 152      17.066 -15.741 -13.811  0.00  0.00      A     
ATOM   2326 HH12 ARG A 152      17.043 -15.645 -15.569  0.00  0.00      A     
ATOM   2327  NH2 ARG A 152      14.962 -14.798 -13.448  0.00  0.00      A     
ATOM   2328 HH21 ARG A 152      15.476 -15.237 -12.700  0.00  0.00      A     
ATOM   2329 HH22 ARG A 152      13.964 -14.650 -13.388  0.00  0.00      A     
ATOM   2330  C   ARG A 152      12.448 -12.208 -19.370  0.00  0.00      A     
ATOM   2331  O   ARG A 152      12.210 -11.735 -20.481  0.00  0.00      A     
ATOM   2332  N   GLU A 153      11.926 -11.698 -18.258  0.00  0.00      A     
ATOM   2333  HN  GLU A 153      12.150 -12.158 -17.385  0.00  0.00      A     
ATOM   2334  CA  GLU A 153      11.368 -10.334 -18.177  0.00  0.00      A     
ATOM   2335  HA  GLU A 153      10.773 -10.107 -19.064  0.00  0.00      A     
ATOM   2336  CB  GLU A 153      10.483 -10.199 -16.925  0.00  0.00      A     
ATOM   2337  HB1 GLU A 153       9.978  -9.233 -16.954  0.00  0.00      A     
ATOM   2338  HB2 GLU A 153      11.115 -10.218 -16.044  0.00  0.00      A     
ATOM   2339  CG  GLU A 153       9.444 -11.304 -16.736  0.00  0.00      A     
ATOM   2340  HG1 GLU A 153       8.804 -11.033 -15.896  0.00  0.00      A     
ATOM   2341  HG2 GLU A 153       9.951 -12.237 -16.476  0.00  0.00      A     
ATOM   2342  CD  GLU A 153       8.590 -11.499 -17.982  0.00  0.00      A     
ATOM   2343  OE1 GLU A 153       8.323 -12.671 -18.345  0.00  0.00      A     
ATOM   2344  OE2 GLU A 153       8.137 -10.496 -18.574  0.00  0.00      A     
ATOM   2345  C   GLU A 153      12.487  -9.283 -18.076  0.00  0.00      A     
ATOM   2346  O   GLU A 153      12.462  -8.254 -18.752  0.00  0.00      A     
ATOM   2347  N   PHE A 154      13.499  -9.596 -17.266  0.00  0.00      A     
ATOM   2348  HN  PHE A 154      13.396 -10.455 -16.738  0.00  0.00      A     
ATOM   2349  CA  PHE A 154      14.675  -8.778 -16.951  0.00  0.00      A     
ATOM   2350  HA  PHE A 154      14.875  -8.096 -17.778  0.00  0.00      A     
ATOM   2351  CB  PHE A 154      14.414  -7.964 -15.660  0.00  0.00      A     
ATOM   2352  HB1 PHE A 154      14.867  -6.981 -15.773  0.00  0.00      A     
ATOM   2353  HB2 PHE A 154      14.937  -8.444 -14.830  0.00  0.00      A     
ATOM   2354  CG  PHE A 154      12.965  -7.783 -15.225  0.00  0.00      A     
ATOM   2355  CD1 PHE A 154      12.201  -6.702 -15.701  0.00  0.00      A     
ATOM   2356  HD1 PHE A 154      12.630  -6.011 -16.409  0.00  0.00      A     
ATOM   2357  CE1 PHE A 154      10.870  -6.532 -15.278  0.00  0.00      A     
ATOM   2358  HE1 PHE A 154      10.282  -5.712 -15.666  0.00  0.00      A     
ATOM   2359  CZ  PHE A 154      10.295  -7.444 -14.376  0.00  0.00      A     
ATOM   2360  HZ  PHE A 154       9.267  -7.321 -14.063  0.00  0.00      A     
ATOM   2361  CE2 PHE A 154      11.050  -8.531 -13.904  0.00  0.00      A     
ATOM   2362  HE2 PHE A 154      10.600  -9.256 -13.242  0.00  0.00      A     
ATOM   2363  CD2 PHE A 154      12.383  -8.696 -14.323  0.00  0.00      A     
ATOM   2364  HD2 PHE A 154      12.958  -9.537 -13.964  0.00  0.00      A     
ATOM   2365  C   PHE A 154      15.898  -9.695 -16.741  0.00  0.00      A     
ATOM   2366  O   PHE A 154      15.744 -10.787 -16.182  0.00  0.00      A     
ATOM   2367  N   ARG A 155      17.118  -9.265 -17.111  0.00  0.00      A     
ATOM   2368  HN  ARG A 155      17.168  -8.351 -17.559  0.00  0.00      A     
ATOM   2369  CA  ARG A 155      18.366 -10.060 -16.906  0.00  0.00      A     
ATOM   2370  HA  ARG A 155      18.267 -10.972 -17.493  0.00  0.00      A     
ATOM   2371  CB  ARG A 155      19.600  -9.290 -17.430  0.00  0.00      A     
ATOM   2372  HB1 ARG A 155      19.714  -8.376 -16.853  0.00  0.00      A     
ATOM   2373  HB2 ARG A 155      19.436  -9.014 -18.473  0.00  0.00      A     
ATOM   2374  CG  ARG A 155      20.916 -10.093 -17.329  0.00  0.00      A     
ATOM   2375  HG1 ARG A 155      20.919 -10.906 -18.052  0.00  0.00      A     
ATOM   2376  HG2 ARG A 155      21.009 -10.529 -16.341  0.00  0.00      A     
ATOM   2377  CD  ARG A 155      22.163  -9.228 -17.517  0.00  0.00      A     
ATOM   2378  HD1 ARG A 155      23.033  -9.801 -17.191  0.00  0.00      A     
ATOM   2379  HD2 ARG A 155      22.078  -8.353 -16.873  0.00  0.00      A     
ATOM   2380  NE  ARG A 155      22.351  -8.835 -18.920  0.00  0.00      A     
ATOM   2381  HE  ARG A 155      22.014  -9.471 -19.637  0.00  0.00      A     
ATOM   2382  CZ  ARG A 155      22.963  -7.766 -19.355  0.00  0.00      A     
ATOM   2383  NH1 ARG A 155      23.484  -6.868 -18.604  0.00  0.00      A     
ATOM   2384 HH11 ARG A 155      23.935  -6.087 -19.048  0.00  0.00      A     
ATOM   2385 HH12 ARG A 155      23.514  -7.027 -17.611  0.00  0.00      A     
ATOM   2386  NH2 ARG A 155      23.102  -7.543 -20.603  0.00  0.00      A     
ATOM   2387 HH21 ARG A 155      23.689  -6.767 -20.852  0.00  0.00      A     
ATOM   2388 HH22 ARG A 155      22.951  -8.320 -21.228  0.00  0.00      A     
ATOM   2389  C   ARG A 155      18.572 -10.513 -15.446  0.00  0.00      A     
ATOM   2390  O   ARG A 155      19.098 -11.600 -15.203  0.00  0.00      A     
ATOM   2391  N   GLY A 156      18.142  -9.677 -14.506  0.00  0.00      A     
ATOM   2392  HN  GLY A 156      17.737  -8.817 -14.843  0.00  0.00      A     
ATOM   2393  CA  GLY A 156      18.188  -9.847 -13.048  0.00  0.00      A     
ATOM   2394  HA1 GLY A 156      19.217 -10.012 -12.728  0.00  0.00      A     
ATOM   2395  HA2 GLY A 156      17.591 -10.712 -12.759  0.00  0.00      A     
ATOM   2396  C   GLY A 156      17.637  -8.608 -12.323  0.00  0.00      A     
ATOM   2397  O   GLY A 156      17.153  -7.674 -12.964  0.00  0.00      A     
ATOM   2398  N   LEU A 157      17.706  -8.564 -10.990  0.00  0.00      A     
ATOM   2399  HN  LEU A 157      18.174  -9.317 -10.508  0.00  0.00      A     
ATOM   2400  CA  LEU A 157      17.231  -7.407 -10.205  0.00  0.00      A     
ATOM   2401  HA  LEU A 157      16.194  -7.230 -10.489  0.00  0.00      A     
ATOM   2402  CB  LEU A 157      17.259  -7.804  -8.717  0.00  0.00      A     
ATOM   2403  HB1 LEU A 157      18.295  -7.979  -8.421  0.00  0.00      A     
ATOM   2404  HB2 LEU A 157      16.715  -8.743  -8.604  0.00  0.00      A     
ATOM   2405  CG  LEU A 157      16.647  -6.779  -7.745  0.00  0.00      A     
ATOM   2406  HG  LEU A 157      17.243  -5.870  -7.763  0.00  0.00      A     
ATOM   2407  CD1 LEU A 157      15.195  -6.419  -8.049  0.00  0.00      A     
ATOM   2408 HD11 LEU A 157      15.126  -5.953  -9.027  0.00  0.00      A     
ATOM   2409 HD12 LEU A 157      14.844  -5.708  -7.302  0.00  0.00      A     
ATOM   2410 HD13 LEU A 157      14.568  -7.306  -8.019  0.00  0.00      A     
ATOM   2411  CD2 LEU A 157      16.662  -7.359  -6.337  0.00  0.00      A     
ATOM   2412 HD21 LEU A 157      16.234  -6.641  -5.638  0.00  0.00      A     
ATOM   2413 HD22 LEU A 157      17.687  -7.560  -6.032  0.00  0.00      A     
ATOM   2414 HD23 LEU A 157      16.083  -8.281  -6.295  0.00  0.00      A     
ATOM   2415  C   LEU A 157      17.992  -6.089 -10.514  0.00  0.00      A     
ATOM   2416  O   LEU A 157      17.405  -5.009 -10.479  0.00  0.00      A     
ATOM   2417  N   GLY A 158      19.262  -6.186 -10.918  0.00  0.00      A     
ATOM   2418  HN  GLY A 158      19.675  -7.111 -10.888  0.00  0.00      A     
ATOM   2419  CA  GLY A 158      20.075  -5.094 -11.488  0.00  0.00      A     
ATOM   2420  HA1 GLY A 158      21.115  -5.419 -11.533  0.00  0.00      A     
ATOM   2421  HA2 GLY A 158      20.019  -4.224 -10.837  0.00  0.00      A     
ATOM   2422  C   GLY A 158      19.680  -4.626 -12.899  0.00  0.00      A     
ATOM   2423  O   GLY A 158      20.119  -3.562 -13.331  0.00  0.00      A     
ATOM   2424  N   ASP A 159      18.818  -5.367 -13.599  0.00  0.00      A     
ATOM   2425  HN  ASP A 159      18.552  -6.265 -13.214  0.00  0.00      A     
ATOM   2426  CA  ASP A 159      18.148  -4.925 -14.829  0.00  0.00      A     
ATOM   2427  HA  ASP A 159      18.784  -4.199 -15.337  0.00  0.00      A     
ATOM   2428  CB  ASP A 159      17.977  -6.138 -15.755  0.00  0.00      A     
ATOM   2429  HB1 ASP A 159      17.208  -6.797 -15.355  0.00  0.00      A     
ATOM   2430  HB2 ASP A 159      18.911  -6.691 -15.771  0.00  0.00      A     
ATOM   2431  CG  ASP A 159      17.623  -5.763 -17.193  0.00  0.00      A     
ATOM   2432  OD1 ASP A 159      16.781  -6.458 -17.802  0.00  0.00      A     
ATOM   2433  OD2 ASP A 159      18.175  -4.772 -17.725  0.00  0.00      A     
ATOM   2434  C   ASP A 159      16.798  -4.243 -14.521  0.00  0.00      A     
ATOM   2435  O   ASP A 159      16.515  -3.167 -15.052  0.00  0.00      A     
ATOM   2436  N   CYS A 160      16.011  -4.794 -13.587  0.00  0.00      A     
ATOM   2437  HN  CYS A 160      16.274  -5.699 -13.210  0.00  0.00      A     
ATOM   2438  CA  CYS A 160      14.808  -4.141 -13.042  0.00  0.00      A     
ATOM   2439  HA  CYS A 160      14.059  -4.051 -13.830  0.00  0.00      A     
ATOM   2440  CB  CYS A 160      14.240  -4.986 -11.889  0.00  0.00      A     
ATOM   2441  HB1 CYS A 160      13.290  -4.558 -11.563  0.00  0.00      A     
ATOM   2442  HB2 CYS A 160      14.940  -4.948 -11.056  0.00  0.00      A     
ATOM   2443  SG  CYS A 160      13.990  -6.728 -12.303  0.00  0.00      A     
ATOM   2444  HG1 CYS A 160      13.103  -6.572 -13.299  0.00  0.00      A     
ATOM   2445  C   CYS A 160      15.106  -2.722 -12.513  0.00  0.00      A     
ATOM   2446  O   CYS A 160      14.398  -1.767 -12.829  0.00  0.00      A     
ATOM   2447  N   LEU A 161      16.194  -2.585 -11.743  0.00  0.00      A     
ATOM   2448  HN  LEU A 161      16.694  -3.437 -11.506  0.00  0.00      A     
ATOM   2449  CA  LEU A 161      16.684  -1.336 -11.145  0.00  0.00      A     
ATOM   2450  HA  LEU A 161      15.933  -0.980 -10.439  0.00  0.00      A     
ATOM   2451  CB  LEU A 161      17.971  -1.704 -10.376  0.00  0.00      A     
ATOM   2452  HB1 LEU A 161      18.724  -2.018 -11.100  0.00  0.00      A     
ATOM   2453  HB2 LEU A 161      17.762  -2.553  -9.724  0.00  0.00      A     
ATOM   2454  CG  LEU A 161      18.563  -0.583  -9.509  0.00  0.00      A     
ATOM   2455  HG  LEU A 161      18.732   0.305 -10.114  0.00  0.00      A     
ATOM   2456  CD1 LEU A 161      17.647  -0.245  -8.339  0.00  0.00      A     
ATOM   2457 HD11 LEU A 161      16.737   0.228  -8.704  0.00  0.00      A     
ATOM   2458 HD12 LEU A 161      18.164   0.441  -7.672  0.00  0.00      A     
ATOM   2459 HD13 LEU A 161      17.390  -1.146  -7.785  0.00  0.00      A     
ATOM   2460  CD2 LEU A 161      19.897  -1.027  -8.918  0.00  0.00      A     
ATOM   2461 HD21 LEU A 161      19.743  -1.852  -8.229  0.00  0.00      A     
ATOM   2462 HD22 LEU A 161      20.351  -0.197  -8.377  0.00  0.00      A     
ATOM   2463 HD23 LEU A 161      20.572  -1.335  -9.715  0.00  0.00      A     
ATOM   2464  C   LEU A 161      16.935  -0.193 -12.156  0.00  0.00      A     
ATOM   2465  O   LEU A 161      16.757   0.983 -11.826  0.00  0.00      A     
ATOM   2466  N   VAL A 162      17.307  -0.527 -13.398  0.00  0.00      A     
ATOM   2467  HN  VAL A 162      17.389  -1.514 -13.606  0.00  0.00      A     
ATOM   2468  CA  VAL A 162      17.730   0.443 -14.437  0.00  0.00      A     
ATOM   2469  HA  VAL A 162      17.821   1.420 -13.970  0.00  0.00      A     
ATOM   2470  CB  VAL A 162      19.131   0.132 -15.009  0.00  0.00      A     
ATOM   2471  HB  VAL A 162      19.450   0.989 -15.600  0.00  0.00      A     
ATOM   2472  CG1 VAL A 162      20.178  -0.062 -13.906  0.00  0.00      A     
ATOM   2473 HG11 VAL A 162      20.173   0.785 -13.226  0.00  0.00      A     
ATOM   2474 HG12 VAL A 162      21.167  -0.142 -14.357  0.00  0.00      A     
ATOM   2475 HG13 VAL A 162      19.975  -0.970 -13.341  0.00  0.00      A     
ATOM   2476  CG2 VAL A 162      19.155  -1.106 -15.907  0.00  0.00      A     
ATOM   2477 HG21 VAL A 162      20.161  -1.246 -16.301  0.00  0.00      A     
ATOM   2478 HG22 VAL A 162      18.475  -0.984 -16.750  0.00  0.00      A     
ATOM   2479 HG23 VAL A 162      18.876  -1.985 -15.332  0.00  0.00      A     
ATOM   2480  C   VAL A 162      16.717   0.648 -15.571  0.00  0.00      A     
ATOM   2481  O   VAL A 162      16.974   1.465 -16.449  0.00  0.00      A     
ATOM   2482  N   LYS A 163      15.560  -0.037 -15.532  0.00  0.00      A     
ATOM   2483  HN  LYS A 163      15.450  -0.654 -14.736  0.00  0.00      A     
ATOM   2484  CA  LYS A 163      14.477  -0.077 -16.555  0.00  0.00      A     
ATOM   2485  HA  LYS A 163      14.855  -0.654 -17.400  0.00  0.00      A     
ATOM   2486  CB  LYS A 163      13.290  -0.861 -15.946  0.00  0.00      A     
ATOM   2487  HB1 LYS A 163      13.015  -0.381 -15.004  0.00  0.00      A     
ATOM   2488  HB2 LYS A 163      13.624  -1.873 -15.710  0.00  0.00      A     
ATOM   2489  CG  LYS A 163      12.007  -0.954 -16.797  0.00  0.00      A     
ATOM   2490  HG1 LYS A 163      11.646   0.055 -16.981  0.00  0.00      A     
ATOM   2491  HG2 LYS A 163      11.235  -1.455 -16.211  0.00  0.00      A     
ATOM   2492  CD  LYS A 163      12.148  -1.674 -18.150  0.00  0.00      A     
ATOM   2493  HD1 LYS A 163      13.098  -1.417 -18.620  0.00  0.00      A     
ATOM   2494  HD2 LYS A 163      11.347  -1.333 -18.808  0.00  0.00      A     
ATOM   2495  CE  LYS A 163      12.033  -3.191 -17.987  0.00  0.00      A     
ATOM   2496  HE1 LYS A 163      11.039  -3.432 -17.598  0.00  0.00      A     
ATOM   2497  HE2 LYS A 163      12.768  -3.528 -17.249  0.00  0.00      A     
ATOM   2498  NZ  LYS A 163      12.253  -3.895 -19.272  0.00  0.00      A     
ATOM   2499  HZ1 LYS A 163      12.037  -4.887 -19.181  0.00  0.00      A     
ATOM   2500  HZ2 LYS A 163      13.223  -3.821 -19.576  0.00  0.00      A     
ATOM   2501  HZ3 LYS A 163      11.675  -3.542 -20.015  0.00  0.00      A     
ATOM   2502  C   LYS A 163      14.045   1.261 -17.201  0.00  0.00      A     
ATOM   2503  O   LYS A 163      13.522   1.235 -18.311  0.00  0.00      A     
ATOM   2504  N   ILE A 164      14.305   2.412 -16.574  0.00  0.00      A     
ATOM   2505  HN  ILE A 164      14.745   2.336 -15.669  0.00  0.00      A     
ATOM   2506  CA  ILE A 164      14.192   3.747 -17.216  0.00  0.00      A     
ATOM   2507  HA  ILE A 164      14.185   3.586 -18.294  0.00  0.00      A     
ATOM   2508  CB  ILE A 164      12.849   4.414 -16.854  0.00  0.00      A     
ATOM   2509  HB  ILE A 164      12.071   3.684 -17.061  0.00  0.00      A     
ATOM   2510  CG2 ILE A 164      12.767   4.763 -15.360  0.00  0.00      A     
ATOM   2511 HG21 ILE A 164      12.891   3.867 -14.755  0.00  0.00      A     
ATOM   2512 HG22 ILE A 164      11.792   5.195 -15.147  0.00  0.00      A     
ATOM   2513 HG23 ILE A 164      13.534   5.493 -15.098  0.00  0.00      A     
ATOM   2514  CG1 ILE A 164      12.511   5.672 -17.682  0.00  0.00      A     
ATOM   2515 HG11 ILE A 164      13.264   6.441 -17.513  0.00  0.00      A     
ATOM   2516 HG12 ILE A 164      11.553   6.066 -17.342  0.00  0.00      A     
ATOM   2517  CD  ILE A 164      12.394   5.413 -19.190  0.00  0.00      A     
ATOM   2518  HD1 ILE A 164      13.366   5.153 -19.610  0.00  0.00      A     
ATOM   2519  HD2 ILE A 164      12.036   6.317 -19.683  0.00  0.00      A     
ATOM   2520  HD3 ILE A 164      11.686   4.604 -19.377  0.00  0.00      A     
ATOM   2521  C   ILE A 164      15.393   4.676 -16.971  0.00  0.00      A     
ATOM   2522  O   ILE A 164      15.791   5.396 -17.889  0.00  0.00      A     
ATOM   2523  N   TYR A 165      16.071   4.555 -15.820  0.00  0.00      A     
ATOM   2524  HN  TYR A 165      15.682   3.952 -15.108  0.00  0.00      A     
ATOM   2525  CA  TYR A 165      17.362   5.217 -15.534  0.00  0.00      A     
ATOM   2526  HA  TYR A 165      17.189   6.290 -15.439  0.00  0.00      A     
ATOM   2527  CB  TYR A 165      17.874   4.696 -14.174  0.00  0.00      A     
ATOM   2528  HB1 TYR A 165      17.548   3.662 -14.078  0.00  0.00      A     
ATOM   2529  HB2 TYR A 165      17.371   5.256 -13.384  0.00  0.00      A     
ATOM   2530  CG  TYR A 165      19.372   4.706 -13.888  0.00  0.00      A     
ATOM   2531  CD1 TYR A 165      20.207   5.771 -14.282  0.00  0.00      A     
ATOM   2532  HD1 TYR A 165      19.792   6.616 -14.811  0.00  0.00      A     
ATOM   2533  CE1 TYR A 165      21.588   5.745 -13.994  0.00  0.00      A     
ATOM   2534  HE1 TYR A 165      22.232   6.558 -14.295  0.00  0.00      A     
ATOM   2535  CZ  TYR A 165      22.147   4.649 -13.309  0.00  0.00      A     
ATOM   2536  OH  TYR A 165      23.473   4.619 -13.027  0.00  0.00      A     
ATOM   2537  HH  TYR A 165      23.710   3.796 -12.558  0.00  0.00      A     
ATOM   2538  CE2 TYR A 165      21.316   3.584 -12.915  0.00  0.00      A     
ATOM   2539  HE2 TYR A 165      21.747   2.741 -12.397  0.00  0.00      A     
ATOM   2540  CD2 TYR A 165      19.934   3.624 -13.183  0.00  0.00      A     
ATOM   2541  HD2 TYR A 165      19.300   2.819 -12.838  0.00  0.00      A     
ATOM   2542  C   TYR A 165      18.383   5.044 -16.676  0.00  0.00      A     
ATOM   2543  O   TYR A 165      19.045   6.009 -17.062  0.00  0.00      A     
ATOM   2544  N   LYS A 166      18.422   3.854 -17.290  0.00  0.00      A     
ATOM   2545  HN  LYS A 166      17.822   3.127 -16.909  0.00  0.00      A     
ATOM   2546  CA  LYS A 166      19.217   3.496 -18.480  0.00  0.00      A     
ATOM   2547  HA  LYS A 166      20.268   3.646 -18.236  0.00  0.00      A     
ATOM   2548  CB  LYS A 166      19.007   1.997 -18.728  0.00  0.00      A     
ATOM   2549  HB1 LYS A 166      17.978   1.809 -19.042  0.00  0.00      A     
ATOM   2550  HB2 LYS A 166      19.184   1.478 -17.788  0.00  0.00      A     
ATOM   2551  CG  LYS A 166      19.970   1.415 -19.760  0.00  0.00      A     
ATOM   2552  HG1 LYS A 166      20.974   1.802 -19.581  0.00  0.00      A     
ATOM   2553  HG2 LYS A 166      19.652   1.702 -20.761  0.00  0.00      A     
ATOM   2554  CD  LYS A 166      19.998  -0.108 -19.643  0.00  0.00      A     
ATOM   2555  HD1 LYS A 166      18.997  -0.523 -19.773  0.00  0.00      A     
ATOM   2556  HD2 LYS A 166      20.386  -0.387 -18.662  0.00  0.00      A     
ATOM   2557  CE  LYS A 166      20.921  -0.628 -20.732  0.00  0.00      A     
ATOM   2558  HE1 LYS A 166      21.786   0.038 -20.809  0.00  0.00      A     
ATOM   2559  HE2 LYS A 166      20.381  -0.599 -21.680  0.00  0.00      A     
ATOM   2560  NZ  LYS A 166      21.371  -2.000 -20.437  0.00  0.00      A     
ATOM   2561  HZ1 LYS A 166      20.572  -2.628 -20.374  0.00  0.00      A     
ATOM   2562  HZ2 LYS A 166      21.845  -2.051 -19.537  0.00  0.00      A     
ATOM   2563  HZ3 LYS A 166      22.005  -2.326 -21.160  0.00  0.00      A     
ATOM   2564  C   LYS A 166      18.985   4.349 -19.740  0.00  0.00      A     
ATOM   2565  O   LYS A 166      19.803   4.293 -20.654  0.00  0.00      A     
ATOM   2566  N   SER A 167      17.964   5.203 -19.761  0.00  0.00      A     
ATOM   2567  HN  SER A 167      17.318   5.166 -18.983  0.00  0.00      A     
ATOM   2568  CA  SER A 167      17.792   6.255 -20.784  0.00  0.00      A     
ATOM   2569  HA  SER A 167      18.717   6.342 -21.351  0.00  0.00      A     
ATOM   2570  CB  SER A 167      16.694   5.882 -21.784  0.00  0.00      A     
ATOM   2571  HB1 SER A 167      16.409   6.767 -22.356  0.00  0.00      A     
ATOM   2572  HB2 SER A 167      15.818   5.504 -21.255  0.00  0.00      A     
ATOM   2573  OG  SER A 167      17.188   4.908 -22.683  0.00  0.00      A     
ATOM   2574  HG1 SER A 167      16.528   4.800 -23.403  0.00  0.00      A     
ATOM   2575  C   SER A 167      17.521   7.663 -20.241  0.00  0.00      A     
ATOM   2576  O   SER A 167      17.883   8.623 -20.921  0.00  0.00      A     
ATOM   2577  N   ASP A 168      16.945   7.823 -19.043  0.00  0.00      A     
ATOM   2578  HN  ASP A 168      16.609   6.998 -18.553  0.00  0.00      A     
ATOM   2579  CA  ASP A 168      16.625   9.146 -18.470  0.00  0.00      A     
ATOM   2580  HA  ASP A 168      16.466   9.844 -19.295  0.00  0.00      A     
ATOM   2581  CB  ASP A 168      15.288   9.055 -17.713  0.00  0.00      A     
ATOM   2582  HB1 ASP A 168      14.619   8.355 -18.218  0.00  0.00      A     
ATOM   2583  HB2 ASP A 168      14.813  10.037 -17.755  0.00  0.00      A     
ATOM   2584  CG  ASP A 168      15.436   8.675 -16.237  0.00  0.00      A     
ATOM   2585  OD1 ASP A 168      15.869   9.550 -15.456  0.00  0.00      A     
ATOM   2586  OD2 ASP A 168      15.040   7.572 -15.818  0.00  0.00      A     
ATOM   2587  C   ASP A 168      17.738   9.773 -17.592  0.00  0.00      A     
ATOM   2588  O   ASP A 168      17.826  10.996 -17.475  0.00  0.00      A     
ATOM   2589  N   GLY A 169      18.588   8.954 -16.966  0.00  0.00      A     
ATOM   2590  HN  GLY A 169      18.490   7.960 -17.143  0.00  0.00      A     
ATOM   2591  CA  GLY A 169      19.714   9.389 -16.127  0.00  0.00      A     
ATOM   2592  HA1 GLY A 169      20.046  10.374 -16.456  0.00  0.00      A     
ATOM   2593  HA2 GLY A 169      20.543   8.700 -16.288  0.00  0.00      A     
ATOM   2594  C   GLY A 169      19.470   9.475 -14.607  0.00  0.00      A     
ATOM   2595  O   GLY A 169      20.286   8.930 -13.864  0.00  0.00      A     
ATOM   2596  N   ILE A 170      18.414  10.143 -14.114  0.00  0.00      A     
ATOM   2597  HN  ILE A 170      17.716  10.430 -14.795  0.00  0.00      A     
ATOM   2598  CA  ILE A 170      18.194  10.442 -12.657  0.00  0.00      A     
ATOM   2599  HA  ILE A 170      18.326   9.502 -12.124  0.00  0.00      A     
ATOM   2600  CB  ILE A 170      19.240  11.456 -12.074  0.00  0.00      A     
ATOM   2601  HB  ILE A 170      18.750  12.052 -11.306  0.00  0.00      A     
ATOM   2602  CG2 ILE A 170      20.368  10.735 -11.318  0.00  0.00      A     
ATOM   2603 HG21 ILE A 170      21.068  10.279 -12.010  0.00  0.00      A     
ATOM   2604 HG22 ILE A 170      19.959   9.974 -10.655  0.00  0.00      A     
ATOM   2605 HG23 ILE A 170      20.923  11.444 -10.706  0.00  0.00      A     
ATOM   2606  CG1 ILE A 170      19.790  12.479 -13.091  0.00  0.00      A     
ATOM   2607 HG11 ILE A 170      18.942  12.996 -13.535  0.00  0.00      A     
ATOM   2608 HG12 ILE A 170      20.333  11.971 -13.887  0.00  0.00      A     
ATOM   2609  CD  ILE A 170      20.735  13.521 -12.474  0.00  0.00      A     
ATOM   2610  HD1 ILE A 170      20.300  13.945 -11.573  0.00  0.00      A     
ATOM   2611  HD2 ILE A 170      20.908  14.325 -13.186  0.00  0.00      A     
ATOM   2612  HD3 ILE A 170      21.693  13.063 -12.227  0.00  0.00      A     
ATOM   2613  C   ILE A 170      16.765  10.885 -12.233  0.00  0.00      A     
ATOM   2614  O   ILE A 170      16.539  11.180 -11.052  0.00  0.00      A     
ATOM   2615  N   LYS A 171      15.780  10.922 -13.140  0.00  0.00      A     
ATOM   2616  HN  LYS A 171      16.013  10.573 -14.070  0.00  0.00      A     
ATOM   2617  CA  LYS A 171      14.395  11.419 -12.935  0.00  0.00      A     
ATOM   2618  HA  LYS A 171      14.286  11.808 -11.923  0.00  0.00      A     
ATOM   2619  CB  LYS A 171      14.137  12.579 -13.920  0.00  0.00      A     
ATOM   2620  HB1 LYS A 171      14.188  12.190 -14.939  0.00  0.00      A     
ATOM   2621  HB2 LYS A 171      14.930  13.320 -13.802  0.00  0.00      A     
ATOM   2622  CG  LYS A 171      12.772  13.275 -13.711  0.00  0.00      A     
ATOM   2623  HG1 LYS A 171      12.792  13.829 -12.772  0.00  0.00      A     
ATOM   2624  HG2 LYS A 171      11.981  12.529 -13.637  0.00  0.00      A     
ATOM   2625  CD  LYS A 171      12.380  14.217 -14.863  0.00  0.00      A     
ATOM   2626  HD1 LYS A 171      11.416  14.676 -14.637  0.00  0.00      A     
ATOM   2627  HD2 LYS A 171      12.260  13.619 -15.768  0.00  0.00      A     
ATOM   2628  CE  LYS A 171      13.412  15.312 -15.146  0.00  0.00      A     
ATOM   2629  HE1 LYS A 171      13.171  15.801 -16.095  0.00  0.00      A     
ATOM   2630  HE2 LYS A 171      14.391  14.841 -15.263  0.00  0.00      A     
ATOM   2631  NZ  LYS A 171      13.464  16.317 -14.063  0.00  0.00      A     
ATOM   2632  HZ1 LYS A 171      14.283  16.915 -14.154  0.00  0.00      A     
ATOM   2633  HZ2 LYS A 171      13.557  15.883 -13.147  0.00  0.00      A     
ATOM   2634  HZ3 LYS A 171      12.629  16.897 -14.028  0.00  0.00      A     
ATOM   2635  C   LYS A 171      13.305  10.347 -13.085  0.00  0.00      A     
ATOM   2636  O   LYS A 171      12.395  10.319 -12.264  0.00  0.00      A     
ATOM   2637  N   GLY A 172      13.377   9.454 -14.070  0.00  0.00      A     
ATOM   2638  HN  GLY A 172      14.218   9.467 -14.644  0.00  0.00      A     
ATOM   2639  CA  GLY A 172      12.317   8.480 -14.421  0.00  0.00      A     
ATOM   2640  HA1 GLY A 172      12.597   7.971 -15.343  0.00  0.00      A     
ATOM   2641  HA2 GLY A 172      11.386   9.014 -14.605  0.00  0.00      A     
ATOM   2642  C   GLY A 172      12.045   7.400 -13.364  0.00  0.00      A     
ATOM   2643  O   GLY A 172      10.930   6.892 -13.245  0.00  0.00      A     
ATOM   2644  N   LEU A 173      13.041   7.118 -12.520  0.00  0.00      A     
ATOM   2645  HN  LEU A 173      13.945   7.499 -12.763  0.00  0.00      A     
ATOM   2646  CA  LEU A 173      12.919   6.371 -11.256  0.00  0.00      A     
ATOM   2647  HA  LEU A 173      12.484   5.397 -11.481  0.00  0.00      A     
ATOM   2648  CB  LEU A 173      14.361   6.174 -10.745  0.00  0.00      A     
ATOM   2649  HB1 LEU A 173      14.797   7.158 -10.559  0.00  0.00      A     
ATOM   2650  HB2 LEU A 173      14.939   5.703 -11.542  0.00  0.00      A     
ATOM   2651  CG  LEU A 173      14.541   5.332  -9.470  0.00  0.00      A     
ATOM   2652  HG  LEU A 173      14.077   5.834  -8.624  0.00  0.00      A     
ATOM   2653  CD1 LEU A 173      13.957   3.926  -9.603  0.00  0.00      A     
ATOM   2654 HD11 LEU A 173      14.413   3.407 -10.445  0.00  0.00      A     
ATOM   2655 HD12 LEU A 173      12.879   3.985  -9.747  0.00  0.00      A     
ATOM   2656 HD13 LEU A 173      14.139   3.368  -8.687  0.00  0.00      A     
ATOM   2657  CD2 LEU A 173      16.036   5.192  -9.192  0.00  0.00      A     
ATOM   2658 HD21 LEU A 173      16.474   6.183  -9.074  0.00  0.00      A     
ATOM   2659 HD22 LEU A 173      16.527   4.677 -10.016  0.00  0.00      A     
ATOM   2660 HD23 LEU A 173      16.192   4.645  -8.267  0.00  0.00      A     
ATOM   2661  C   LEU A 173      11.996   7.041 -10.200  0.00  0.00      A     
ATOM   2662  O   LEU A 173      11.557   6.399  -9.248  0.00  0.00      A     
ATOM   2663  N   TYR A 174      11.678   8.326 -10.373  0.00  0.00      A     
ATOM   2664  HN  TYR A 174      12.099   8.793 -11.164  0.00  0.00      A     
ATOM   2665  CA  TYR A 174      10.935   9.158  -9.413  0.00  0.00      A     
ATOM   2666  HA  TYR A 174      10.436   8.516  -8.687  0.00  0.00      A     
ATOM   2667  CB  TYR A 174      11.949  10.038  -8.664  0.00  0.00      A     
ATOM   2668  HB1 TYR A 174      11.418  10.579  -7.886  0.00  0.00      A     
ATOM   2669  HB2 TYR A 174      12.357  10.774  -9.359  0.00  0.00      A     
ATOM   2670  CG  TYR A 174      13.095   9.298  -7.996  0.00  0.00      A     
ATOM   2671  CD1 TYR A 174      14.425   9.491  -8.426  0.00  0.00      A     
ATOM   2672  HD1 TYR A 174      14.641  10.160  -9.248  0.00  0.00      A     
ATOM   2673  CE1 TYR A 174      15.482   8.819  -7.775  0.00  0.00      A     
ATOM   2674  HE1 TYR A 174      16.507   8.962  -8.086  0.00  0.00      A     
ATOM   2675  CZ  TYR A 174      15.209   7.954  -6.697  0.00  0.00      A     
ATOM   2676  OH  TYR A 174      16.222   7.348  -6.025  0.00  0.00      A     
ATOM   2677  HH  TYR A 174      15.882   6.824  -5.280  0.00  0.00      A     
ATOM   2678  CE2 TYR A 174      13.880   7.745  -6.285  0.00  0.00      A     
ATOM   2679  HE2 TYR A 174      13.679   7.070  -5.470  0.00  0.00      A     
ATOM   2680  CD2 TYR A 174      12.826   8.421  -6.929  0.00  0.00      A     
ATOM   2681  HD2 TYR A 174      11.807   8.262  -6.606  0.00  0.00      A     
ATOM   2682  C   TYR A 174       9.825  10.032 -10.039  0.00  0.00      A     
ATOM   2683  O   TYR A 174       9.045  10.638  -9.307  0.00  0.00      A     
ATOM   2684  N   GLN A 175       9.760  10.121 -11.374  0.00  0.00      A     
ATOM   2685  HN  GLN A 175      10.500   9.650 -11.878  0.00  0.00      A     
ATOM   2686  CA  GLN A 175       8.757  10.810 -12.219  0.00  0.00      A     
ATOM   2687  HA  GLN A 175       9.184  10.867 -13.219  0.00  0.00      A     
ATOM   2688  CB  GLN A 175       7.496   9.926 -12.307  0.00  0.00      A     
ATOM   2689  HB1 GLN A 175       6.792  10.393 -12.995  0.00  0.00      A     
ATOM   2690  HB2 GLN A 175       7.030   9.891 -11.322  0.00  0.00      A     
ATOM   2691  CG  GLN A 175       7.744   8.476 -12.779  0.00  0.00      A     
ATOM   2692  HG1 GLN A 175       6.843   7.899 -12.584  0.00  0.00      A     
ATOM   2693  HG2 GLN A 175       8.539   8.005 -12.204  0.00  0.00      A     
ATOM   2694  CD  GLN A 175       8.084   8.362 -14.263  0.00  0.00      A     
ATOM   2695  OE1 GLN A 175       8.889   9.083 -14.818  0.00  0.00      A     
ATOM   2696  NE2 GLN A 175       7.472   7.469 -14.994  0.00  0.00      A     
ATOM   2697 HE21 GLN A 175       7.773   7.424 -15.948  0.00  0.00      A     
ATOM   2698 HE22 GLN A 175       6.822   6.821 -14.568  0.00  0.00      A     
ATOM   2699  C   GLN A 175       8.431  12.288 -11.874  0.00  0.00      A     
ATOM   2700  O   GLN A 175       7.433  12.841 -12.341  0.00  0.00      A     
ATOM   2701  N   GLY A 176       9.268  12.918 -11.044  0.00  0.00      A     
ATOM   2702  HN  GLY A 176      10.086  12.396 -10.774  0.00  0.00      A     
ATOM   2703  CA  GLY A 176       9.079  14.255 -10.452  0.00  0.00      A     
ATOM   2704  HA1 GLY A 176       8.025  14.513 -10.481  0.00  0.00      A     
ATOM   2705  HA2 GLY A 176       9.616  14.987 -11.049  0.00  0.00      A     
ATOM   2706  C   GLY A 176       9.552  14.385  -8.992  0.00  0.00      A     
ATOM   2707  O   GLY A 176       9.795  15.496  -8.518  0.00  0.00      A     
ATOM   2708  N   PHE A 177       9.721  13.252  -8.290  0.00  0.00      A     
ATOM   2709  HN  PHE A 177       9.413  12.403  -8.755  0.00  0.00      A     
ATOM   2710  CA  PHE A 177      10.279  13.071  -6.927  0.00  0.00      A     
ATOM   2711  HA  PHE A 177      10.266  12.004  -6.710  0.00  0.00      A     
ATOM   2712  CB  PHE A 177      11.757  13.501  -6.942  0.00  0.00      A     
ATOM   2713  HB1 PHE A 177      11.808  14.524  -7.294  0.00  0.00      A     
ATOM   2714  HB2 PHE A 177      12.286  12.895  -7.678  0.00  0.00      A     
ATOM   2715  CG  PHE A 177      12.511  13.438  -5.624  0.00  0.00      A     
ATOM   2716  CD1 PHE A 177      13.475  12.436  -5.413  0.00  0.00      A     
ATOM   2717  HD1 PHE A 177      13.659  11.684  -6.168  0.00  0.00      A     
ATOM   2718  CE1 PHE A 177      14.226  12.422  -4.226  0.00  0.00      A     
ATOM   2719  HE1 PHE A 177      14.963  11.652  -4.068  0.00  0.00      A     
ATOM   2720  CZ  PHE A 177      14.007  13.391  -3.232  0.00  0.00      A     
ATOM   2721  HZ  PHE A 177      14.577  13.359  -2.312  0.00  0.00      A     
ATOM   2722  CE2 PHE A 177      13.041  14.390  -3.436  0.00  0.00      A     
ATOM   2723  HE2 PHE A 177      12.858  15.131  -2.671  0.00  0.00      A     
ATOM   2724  CD2 PHE A 177      12.309  14.423  -4.635  0.00  0.00      A     
ATOM   2725  HD2 PHE A 177      11.586  15.210  -4.789  0.00  0.00      A     
ATOM   2726  C   PHE A 177       9.481  13.694  -5.764  0.00  0.00      A     
ATOM   2727  O   PHE A 177       9.318  13.049  -4.730  0.00  0.00      A     
ATOM   2728  N   ASN A 178       8.916  14.888  -5.945  0.00  0.00      A     
ATOM   2729  HN  ASN A 178       9.103  15.334  -6.835  0.00  0.00      A     
ATOM   2730  CA  ASN A 178       8.006  15.587  -5.031  0.00  0.00      A     
ATOM   2731  HA  ASN A 178       8.600  16.007  -4.217  0.00  0.00      A     
ATOM   2732  CB  ASN A 178       7.390  16.774  -5.819  0.00  0.00      A     
ATOM   2733  HB1 ASN A 178       8.177  17.480  -6.062  0.00  0.00      A     
ATOM   2734  HB2 ASN A 178       6.663  17.296  -5.204  0.00  0.00      A     
ATOM   2735  CG  ASN A 178       6.716  16.435  -7.133  0.00  0.00      A     
ATOM   2736  OD1 ASN A 178       6.577  15.292  -7.533  0.00  0.00      A     
ATOM   2737  ND2 ASN A 178       6.286  17.413  -7.880  0.00  0.00      A     
ATOM   2738 HD21 ASN A 178       5.889  17.181  -8.773  0.00  0.00      A     
ATOM   2739 HD22 ASN A 178       6.421  18.381  -7.596  0.00  0.00      A     
ATOM   2740  C   ASN A 178       6.973  14.659  -4.341  0.00  0.00      A     
ATOM   2741  O   ASN A 178       6.951  14.558  -3.116  0.00  0.00      A     
ATOM   2742  N   VAL A 179       6.195  13.881  -5.105  0.00  0.00      A     
ATOM   2743  HN  VAL A 179       6.254  14.024  -6.108  0.00  0.00      A     
ATOM   2744  CA  VAL A 179       5.215  12.906  -4.562  0.00  0.00      A     
ATOM   2745  HA  VAL A 179       4.593  13.435  -3.842  0.00  0.00      A     
ATOM   2746  CB  VAL A 179       4.255  12.332  -5.623  0.00  0.00      A     
ATOM   2747  HB  VAL A 179       3.457  11.809  -5.098  0.00  0.00      A     
ATOM   2748  CG1 VAL A 179       3.604  13.453  -6.439  0.00  0.00      A     
ATOM   2749 HG11 VAL A 179       2.899  13.035  -7.154  0.00  0.00      A     
ATOM   2750 HG12 VAL A 179       4.359  14.012  -6.984  0.00  0.00      A     
ATOM   2751 HG13 VAL A 179       3.073  14.135  -5.776  0.00  0.00      A     
ATOM   2752  CG2 VAL A 179       4.919  11.327  -6.572  0.00  0.00      A     
ATOM   2753 HG21 VAL A 179       5.822  11.751  -7.007  0.00  0.00      A     
ATOM   2754 HG22 VAL A 179       4.225  11.047  -7.363  0.00  0.00      A     
ATOM   2755 HG23 VAL A 179       5.182  10.417  -6.033  0.00  0.00      A     
ATOM   2756  C   VAL A 179       5.845  11.740  -3.798  0.00  0.00      A     
ATOM   2757  O   VAL A 179       5.233  11.241  -2.859  0.00  0.00      A     
ATOM   2758  N   SER A 180       7.063  11.315  -4.147  0.00  0.00      A     
ATOM   2759  HN  SER A 180       7.536  11.794  -4.900  0.00  0.00      A     
ATOM   2760  CA  SER A 180       7.782  10.210  -3.477  0.00  0.00      A     
ATOM   2761  HA  SER A 180       7.070   9.412  -3.265  0.00  0.00      A     
ATOM   2762  CB  SER A 180       8.863   9.602  -4.378  0.00  0.00      A     
ATOM   2763  HB1 SER A 180       9.356   8.794  -3.836  0.00  0.00      A     
ATOM   2764  HB2 SER A 180       9.601  10.360  -4.644  0.00  0.00      A     
ATOM   2765  OG  SER A 180       8.267   9.071  -5.550  0.00  0.00      A     
ATOM   2766  HG1 SER A 180       8.846   8.405  -5.944  0.00  0.00      A     
ATOM   2767  C   SER A 180       8.403  10.599  -2.127  0.00  0.00      A     
ATOM   2768  O   SER A 180       8.729   9.716  -1.340  0.00  0.00      A     
ATOM   2769  N   VAL A 181       8.489  11.899  -1.810  0.00  0.00      A     
ATOM   2770  HN  VAL A 181       8.309  12.565  -2.553  0.00  0.00      A     
ATOM   2771  CA  VAL A 181       8.757  12.409  -0.441  0.00  0.00      A     
ATOM   2772  HA  VAL A 181       9.113  11.585   0.178  0.00  0.00      A     
ATOM   2773  CB  VAL A 181       9.860  13.488  -0.396  0.00  0.00      A     
ATOM   2774  HB  VAL A 181       9.916  13.875   0.622  0.00  0.00      A     
ATOM   2775  CG1 VAL A 181      11.219  12.873  -0.731  0.00  0.00      A     
ATOM   2776 HG11 VAL A 181      11.235  12.561  -1.775  0.00  0.00      A     
ATOM   2777 HG12 VAL A 181      11.410  12.013  -0.090  0.00  0.00      A     
ATOM   2778 HG13 VAL A 181      12.005  13.612  -0.572  0.00  0.00      A     
ATOM   2779  CG2 VAL A 181       9.637  14.668  -1.349  0.00  0.00      A     
ATOM   2780 HG21 VAL A 181       9.585  14.319  -2.379  0.00  0.00      A     
ATOM   2781 HG22 VAL A 181      10.473  15.362  -1.271  0.00  0.00      A     
ATOM   2782 HG23 VAL A 181       8.722  15.198  -1.093  0.00  0.00      A     
ATOM   2783  C   VAL A 181       7.495  12.919   0.263  0.00  0.00      A     
ATOM   2784  O   VAL A 181       7.266  12.580   1.423  0.00  0.00      A     
ATOM   2785  N   GLN A 182       6.610  13.636  -0.436  0.00  0.00      A     
ATOM   2786  HN  GLN A 182       6.855  13.903  -1.385  0.00  0.00      A     
ATOM   2787  CA  GLN A 182       5.314  14.100   0.095  0.00  0.00      A     
ATOM   2788  HA  GLN A 182       5.500  14.660   1.011  0.00  0.00      A     
ATOM   2789  CB  GLN A 182       4.646  15.057  -0.906  0.00  0.00      A     
ATOM   2790  HB1 GLN A 182       3.600  15.205  -0.630  0.00  0.00      A     
ATOM   2791  HB2 GLN A 182       4.674  14.624  -1.905  0.00  0.00      A     
ATOM   2792  CG  GLN A 182       5.353  16.422  -0.885  0.00  0.00      A     
ATOM   2793  HG1 GLN A 182       6.431  16.284  -0.807  0.00  0.00      A     
ATOM   2794  HG2 GLN A 182       5.015  16.969  -0.006  0.00  0.00      A     
ATOM   2795  CD  GLN A 182       5.095  17.273  -2.119  0.00  0.00      A     
ATOM   2796  OE1 GLN A 182       5.991  17.616  -2.871  0.00  0.00      A     
ATOM   2797  NE2 GLN A 182       3.876  17.659  -2.401  0.00  0.00      A     
ATOM   2798 HE21 GLN A 182       3.791  18.275  -3.188  0.00  0.00      A     
ATOM   2799 HE22 GLN A 182       3.110  17.430  -1.795  0.00  0.00      A     
ATOM   2800  C   GLN A 182       4.366  12.952   0.483  0.00  0.00      A     
ATOM   2801  O   GLN A 182       3.671  13.060   1.489  0.00  0.00      A     
ATOM   2802  N   GLY A 183       4.409  11.821  -0.230  0.00  0.00      A     
ATOM   2803  HN  GLY A 183       4.958  11.821  -1.082  0.00  0.00      A     
ATOM   2804  CA  GLY A 183       3.755  10.559   0.150  0.00  0.00      A     
ATOM   2805  HA1 GLY A 183       3.990   9.801  -0.597  0.00  0.00      A     
ATOM   2806  HA2 GLY A 183       2.676  10.688   0.168  0.00  0.00      A     
ATOM   2807  C   GLY A 183       4.201  10.018   1.511  0.00  0.00      A     
ATOM   2808  O   GLY A 183       3.372   9.631   2.326  0.00  0.00      A     
ATOM   2809  N   ILE A 184       5.504  10.064   1.806  0.00  0.00      A     
ATOM   2810  HN  ILE A 184       6.134  10.443   1.114  0.00  0.00      A     
ATOM   2811  CA  ILE A 184       6.056   9.640   3.110  0.00  0.00      A     
ATOM   2812  HA  ILE A 184       5.582   8.697   3.381  0.00  0.00      A     
ATOM   2813  CB  ILE A 184       7.580   9.379   3.021  0.00  0.00      A     
ATOM   2814  HB  ILE A 184       8.093  10.323   2.828  0.00  0.00      A     
ATOM   2815  CG2 ILE A 184       8.071   8.811   4.368  0.00  0.00      A     
ATOM   2816 HG21 ILE A 184       7.501   7.919   4.626  0.00  0.00      A     
ATOM   2817 HG22 ILE A 184       7.959   9.553   5.160  0.00  0.00      A     
ATOM   2818 HG23 ILE A 184       9.124   8.551   4.322  0.00  0.00      A     
ATOM   2819  CG1 ILE A 184       7.898   8.398   1.863  0.00  0.00      A     
ATOM   2820 HG11 ILE A 184       7.506   8.801   0.930  0.00  0.00      A     
ATOM   2821 HG12 ILE A 184       7.401   7.445   2.048  0.00  0.00      A     
ATOM   2822  CD  ILE A 184       9.390   8.137   1.620  0.00  0.00      A     
ATOM   2823  HD1 ILE A 184       9.925   9.084   1.539  0.00  0.00      A     
ATOM   2824  HD2 ILE A 184       9.509   7.586   0.686  0.00  0.00      A     
ATOM   2825  HD3 ILE A 184       9.805   7.535   2.426  0.00  0.00      A     
ATOM   2826  C   ILE A 184       5.709  10.638   4.232  0.00  0.00      A     
ATOM   2827  O   ILE A 184       5.409  10.218   5.350  0.00  0.00      A     
ATOM   2828  N   ILE A 185       5.676  11.943   3.929  0.00  0.00      A     
ATOM   2829  HN  ILE A 185       5.984  12.210   3.000  0.00  0.00      A     
ATOM   2830  CA  ILE A 185       5.156  12.998   4.827  0.00  0.00      A     
ATOM   2831  HA  ILE A 185       5.700  12.945   5.769  0.00  0.00      A     
ATOM   2832  CB  ILE A 185       5.396  14.401   4.211  0.00  0.00      A     
ATOM   2833  HB  ILE A 185       5.081  14.358   3.172  0.00  0.00      A     
ATOM   2834  CG2 ILE A 185       4.566  15.526   4.858  0.00  0.00      A     
ATOM   2835 HG21 ILE A 185       4.852  16.488   4.428  0.00  0.00      A     
ATOM   2836 HG22 ILE A 185       4.732  15.565   5.933  0.00  0.00      A     
ATOM   2837 HG23 ILE A 185       3.503  15.377   4.668  0.00  0.00      A     
ATOM   2838  CG1 ILE A 185       6.895  14.786   4.204  0.00  0.00      A     
ATOM   2839 HG11 ILE A 185       7.014  15.690   3.606  0.00  0.00      A     
ATOM   2840 HG12 ILE A 185       7.465  14.000   3.709  0.00  0.00      A     
ATOM   2841  CD  ILE A 185       7.530  15.044   5.580  0.00  0.00      A     
ATOM   2842  HD1 ILE A 185       7.488  14.149   6.199  0.00  0.00      A     
ATOM   2843  HD2 ILE A 185       7.025  15.864   6.090  0.00  0.00      A     
ATOM   2844  HD3 ILE A 185       8.573  15.325   5.440  0.00  0.00      A     
ATOM   2845  C   ILE A 185       3.681  12.770   5.197  0.00  0.00      A     
ATOM   2846  O   ILE A 185       3.378  12.626   6.379  0.00  0.00      A     
ATOM   2847  N   ILE A 186       2.759  12.667   4.230  0.00  0.00      A     
ATOM   2848  HN  ILE A 186       3.051  12.774   3.263  0.00  0.00      A     
ATOM   2849  CA  ILE A 186       1.331  12.404   4.528  0.00  0.00      A     
ATOM   2850  HA  ILE A 186       1.024  13.149   5.261  0.00  0.00      A     
ATOM   2851  CB  ILE A 186       0.430  12.618   3.290  0.00  0.00      A     
ATOM   2852  HB  ILE A 186       0.677  13.598   2.875  0.00  0.00      A     
ATOM   2853  CG2 ILE A 186       0.689  11.567   2.204  0.00  0.00      A     
ATOM   2854 HG21 ILE A 186       0.466  10.572   2.577  0.00  0.00      A     
ATOM   2855 HG22 ILE A 186       1.730  11.602   1.912  0.00  0.00      A     
ATOM   2856 HG23 ILE A 186       0.083  11.762   1.324  0.00  0.00      A     
ATOM   2857  CG1 ILE A 186      -1.060  12.643   3.696  0.00  0.00      A     
ATOM   2858 HG11 ILE A 186      -1.176  13.285   4.570  0.00  0.00      A     
ATOM   2859 HG12 ILE A 186      -1.385  11.638   3.968  0.00  0.00      A     
ATOM   2860  CD  ILE A 186      -1.988  13.185   2.599  0.00  0.00      A     
ATOM   2861  HD1 ILE A 186      -3.001  13.263   2.995  0.00  0.00      A     
ATOM   2862  HD2 ILE A 186      -2.004  12.513   1.742  0.00  0.00      A     
ATOM   2863  HD3 ILE A 186      -1.656  14.174   2.283  0.00  0.00      A     
ATOM   2864  C   ILE A 186       1.102  11.041   5.208  0.00  0.00      A     
ATOM   2865  O   ILE A 186       0.336  10.966   6.169  0.00  0.00      A     
ATOM   2866  N   TYR A 187       1.848   9.998   4.817  0.00  0.00      A     
ATOM   2867  HN  TYR A 187       2.397  10.088   3.969  0.00  0.00      A     
ATOM   2868  CA  TYR A 187       1.848   8.699   5.501  0.00  0.00      A     
ATOM   2869  HA  TYR A 187       0.836   8.293   5.483  0.00  0.00      A     
ATOM   2870  CB  TYR A 187       2.777   7.708   4.778  0.00  0.00      A     
ATOM   2871  HB1 TYR A 187       3.785   8.120   4.748  0.00  0.00      A     
ATOM   2872  HB2 TYR A 187       2.448   7.588   3.746  0.00  0.00      A     
ATOM   2873  CG  TYR A 187       2.828   6.338   5.429  0.00  0.00      A     
ATOM   2874  CD1 TYR A 187       1.877   5.356   5.089  0.00  0.00      A     
ATOM   2875  HD1 TYR A 187       1.128   5.570   4.335  0.00  0.00      A     
ATOM   2876  CE1 TYR A 187       1.898   4.103   5.734  0.00  0.00      A     
ATOM   2877  HE1 TYR A 187       1.170   3.343   5.485  0.00  0.00      A     
ATOM   2878  CZ  TYR A 187       2.862   3.839   6.727  0.00  0.00      A     
ATOM   2879  OH  TYR A 187       2.870   2.646   7.371  0.00  0.00      A     
ATOM   2880  HH  TYR A 187       3.519   2.612   8.074  0.00  0.00      A     
ATOM   2881  CE2 TYR A 187       3.819   4.818   7.064  0.00  0.00      A     
ATOM   2882  HE2 TYR A 187       4.550   4.604   7.825  0.00  0.00      A     
ATOM   2883  CD2 TYR A 187       3.807   6.062   6.403  0.00  0.00      A     
ATOM   2884  HD2 TYR A 187       4.536   6.818   6.645  0.00  0.00      A     
ATOM   2885  C   TYR A 187       2.238   8.820   6.974  0.00  0.00      A     
ATOM   2886  O   TYR A 187       1.512   8.342   7.840  0.00  0.00      A     
ATOM   2887  N   ARG A 188       3.359   9.483   7.296  0.00  0.00      A     
ATOM   2888  HN  ARG A 188       3.907   9.886   6.539  0.00  0.00      A     
ATOM   2889  CA  ARG A 188       3.804   9.663   8.692  0.00  0.00      A     
ATOM   2890  HA  ARG A 188       3.613   8.738   9.227  0.00  0.00      A     
ATOM   2891  CB  ARG A 188       5.311   9.960   8.751  0.00  0.00      A     
ATOM   2892  HB1 ARG A 188       5.576  10.263   9.765  0.00  0.00      A     
ATOM   2893  HB2 ARG A 188       5.547  10.790   8.082  0.00  0.00      A     
ATOM   2894  CG  ARG A 188       6.170   8.737   8.372  0.00  0.00      A     
ATOM   2895  HG1 ARG A 188       7.217   9.006   8.495  0.00  0.00      A     
ATOM   2896  HG2 ARG A 188       6.012   8.488   7.323  0.00  0.00      A     
ATOM   2897  CD  ARG A 188       5.865   7.502   9.240  0.00  0.00      A     
ATOM   2898  HD1 ARG A 188       4.880   7.110   8.981  0.00  0.00      A     
ATOM   2899  HD2 ARG A 188       5.844   7.811  10.285  0.00  0.00      A     
ATOM   2900  NE  ARG A 188       6.862   6.431   9.058  0.00  0.00      A     
ATOM   2901  HE  ARG A 188       7.453   6.474   8.249  0.00  0.00      A     
ATOM   2902  CZ  ARG A 188       7.071   5.416   9.862  0.00  0.00      A     
ATOM   2903  NH1 ARG A 188       6.415   5.194  10.942  0.00  0.00      A     
ATOM   2904 HH11 ARG A 188       6.698   4.400  11.499  0.00  0.00      A     
ATOM   2905 HH12 ARG A 188       5.672   5.805  11.220  0.00  0.00      A     
ATOM   2906  NH2 ARG A 188       7.981   4.549   9.618  0.00  0.00      A     
ATOM   2907 HH21 ARG A 188       8.099   3.819  10.314  0.00  0.00      A     
ATOM   2908 HH22 ARG A 188       8.558   4.609   8.808  0.00  0.00      A     
ATOM   2909  C   ARG A 188       2.971  10.656   9.499  0.00  0.00      A     
ATOM   2910  O   ARG A 188       2.806  10.424  10.692  0.00  0.00      A     
ATOM   2911  N   ALA A 189       2.371  11.666   8.875  0.00  0.00      A     
ATOM   2912  HN  ALA A 189       2.595  11.828   7.899  0.00  0.00      A     
ATOM   2913  CA  ALA A 189       1.374  12.528   9.514  0.00  0.00      A     
ATOM   2914  HA  ALA A 189       1.804  12.954  10.423  0.00  0.00      A     
ATOM   2915  CB  ALA A 189       1.048  13.679   8.554  0.00  0.00      A     
ATOM   2916  HB1 ALA A 189       1.960  14.221   8.301  0.00  0.00      A     
ATOM   2917  HB2 ALA A 189       0.350  14.368   9.031  0.00  0.00      A     
ATOM   2918  HB3 ALA A 189       0.599  13.293   7.639  0.00  0.00      A     
ATOM   2919  C   ALA A 189       0.114  11.738   9.936  0.00  0.00      A     
ATOM   2920  O   ALA A 189      -0.283  11.793  11.097  0.00  0.00      A     
ATOM   2921  N   ALA A 190      -0.454  10.928   9.036  0.00  0.00      A     
ATOM   2922  HN  ALA A 190      -0.099  10.935   8.084  0.00  0.00      A     
ATOM   2923  CA  ALA A 190      -1.577  10.037   9.339  0.00  0.00      A     
ATOM   2924  HA  ALA A 190      -2.389  10.625   9.771  0.00  0.00      A     
ATOM   2925  CB  ALA A 190      -2.059   9.452   8.007  0.00  0.00      A     
ATOM   2926  HB1 ALA A 190      -1.283   8.828   7.562  0.00  0.00      A     
ATOM   2927  HB2 ALA A 190      -2.287  10.264   7.317  0.00  0.00      A     
ATOM   2928  HB3 ALA A 190      -2.960   8.859   8.170  0.00  0.00      A     
ATOM   2929  C   ALA A 190      -1.222   8.931  10.360  0.00  0.00      A     
ATOM   2930  O   ALA A 190      -1.907   8.769  11.369  0.00  0.00      A     
ATOM   2931  N   TYR A 191      -0.114   8.213  10.138  0.00  0.00      A     
ATOM   2932  HN  TYR A 191       0.383   8.386   9.271  0.00  0.00      A     
ATOM   2933  CA  TYR A 191       0.395   7.151  11.018  0.00  0.00      A     
ATOM   2934  HA  TYR A 191      -0.359   6.365  11.084  0.00  0.00      A     
ATOM   2935  CB  TYR A 191       1.664   6.551  10.381  0.00  0.00      A     
ATOM   2936  HB1 TYR A 191       2.464   7.289  10.417  0.00  0.00      A     
ATOM   2937  HB2 TYR A 191       1.451   6.360   9.330  0.00  0.00      A     
ATOM   2938  CG  TYR A 191       2.189   5.249  10.960  0.00  0.00      A     
ATOM   2939  CD1 TYR A 191       2.947   5.237  12.148  0.00  0.00      A     
ATOM   2940  HD1 TYR A 191       3.112   6.155  12.694  0.00  0.00      A     
ATOM   2941  CE1 TYR A 191       3.474   4.021  12.635  0.00  0.00      A     
ATOM   2942  HE1 TYR A 191       4.043   3.991  13.553  0.00  0.00      A     
ATOM   2943  CZ  TYR A 191       3.242   2.816  11.938  0.00  0.00      A     
ATOM   2944  OH  TYR A 191       3.778   1.654  12.393  0.00  0.00      A     
ATOM   2945  HH  TYR A 191       3.565   0.909  11.790  0.00  0.00      A     
ATOM   2946  CE2 TYR A 191       2.481   2.830  10.751  0.00  0.00      A     
ATOM   2947  HE2 TYR A 191       2.282   1.904  10.230  0.00  0.00      A     
ATOM   2948  CD2 TYR A 191       1.965   4.045  10.261  0.00  0.00      A     
ATOM   2949  HD2 TYR A 191       1.372   4.048   9.353  0.00  0.00      A     
ATOM   2950  C   TYR A 191       0.645   7.662  12.445  0.00  0.00      A     
ATOM   2951  O   TYR A 191       0.008   7.195  13.385  0.00  0.00      A     
ATOM   2952  N   PHE A 192       1.508   8.670  12.634  0.00  0.00      A     
ATOM   2953  HN  PHE A 192       1.956   9.096  11.829  0.00  0.00      A     
ATOM   2954  CA  PHE A 192       1.777   9.247  13.962  0.00  0.00      A     
ATOM   2955  HA  PHE A 192       1.908   8.427  14.662  0.00  0.00      A     
ATOM   2956  CB  PHE A 192       3.090  10.046  13.951  0.00  0.00      A     
ATOM   2957  HB1 PHE A 192       3.250  10.461  14.946  0.00  0.00      A     
ATOM   2958  HB2 PHE A 192       2.983  10.887  13.266  0.00  0.00      A     
ATOM   2959  CG  PHE A 192       4.337   9.252  13.589  0.00  0.00      A     
ATOM   2960  CD1 PHE A 192       4.590   7.993  14.173  0.00  0.00      A     
ATOM   2961  HD1 PHE A 192       3.894   7.569  14.883  0.00  0.00      A     
ATOM   2962  CE1 PHE A 192       5.771   7.292  13.872  0.00  0.00      A     
ATOM   2963  HE1 PHE A 192       5.970   6.340  14.346  0.00  0.00      A     
ATOM   2964  CZ  PHE A 192       6.721   7.861  13.006  0.00  0.00      A     
ATOM   2965  HZ  PHE A 192       7.659   7.355  12.822  0.00  0.00      A     
ATOM   2966  CE2 PHE A 192       6.481   9.120  12.430  0.00  0.00      A     
ATOM   2967  HE2 PHE A 192       7.231   9.575  11.799  0.00  0.00      A     
ATOM   2968  CD2 PHE A 192       5.290   9.811  12.715  0.00  0.00      A     
ATOM   2969  HD2 PHE A 192       5.118  10.789  12.287  0.00  0.00      A     
ATOM   2970  C   PHE A 192       0.616  10.071  14.548  0.00  0.00      A     
ATOM   2971  O   PHE A 192       0.559  10.231  15.767  0.00  0.00      A     
ATOM   2972  N   GLY A 193      -0.339  10.519  13.725  0.00  0.00      A     
ATOM   2973  HN  GLY A 193      -0.199  10.426  12.726  0.00  0.00      A     
ATOM   2974  CA  GLY A 193      -1.604  11.131  14.161  0.00  0.00      A     
ATOM   2975  HA1 GLY A 193      -2.149  11.466  13.279  0.00  0.00      A     
ATOM   2976  HA2 GLY A 193      -1.391  12.002  14.782  0.00  0.00      A     
ATOM   2977  C   GLY A 193      -2.532  10.196  14.952  0.00  0.00      A     
ATOM   2978  O   GLY A 193      -3.316  10.672  15.769  0.00  0.00      A     
ATOM   2979  N   ILE A 194      -2.402   8.872  14.775  0.00  0.00      A     
ATOM   2980  HN  ILE A 194      -1.808   8.569  14.012  0.00  0.00      A     
ATOM   2981  CA  ILE A 194      -3.169   7.855  15.534  0.00  0.00      A     
ATOM   2982  HA  ILE A 194      -3.713   8.365  16.330  0.00  0.00      A     
ATOM   2983  CB  ILE A 194      -4.239   7.161  14.660  0.00  0.00      A     
ATOM   2984  HB  ILE A 194      -4.816   6.506  15.316  0.00  0.00      A     
ATOM   2985  CG2 ILE A 194      -5.221   8.198  14.088  0.00  0.00      A     
ATOM   2986 HG21 ILE A 194      -6.097   7.703  13.670  0.00  0.00      A     
ATOM   2987 HG22 ILE A 194      -4.738   8.785  13.305  0.00  0.00      A     
ATOM   2988 HG23 ILE A 194      -5.554   8.872  14.879  0.00  0.00      A     
ATOM   2989  CG1 ILE A 194      -3.616   6.280  13.554  0.00  0.00      A     
ATOM   2990 HG11 ILE A 194      -2.911   5.582  14.005  0.00  0.00      A     
ATOM   2991 HG12 ILE A 194      -3.068   6.905  12.849  0.00  0.00      A     
ATOM   2992  CD  ILE A 194      -4.648   5.450  12.781  0.00  0.00      A     
ATOM   2993  HD1 ILE A 194      -4.131   4.777  12.099  0.00  0.00      A     
ATOM   2994  HD2 ILE A 194      -5.299   6.100  12.198  0.00  0.00      A     
ATOM   2995  HD3 ILE A 194      -5.245   4.857  13.475  0.00  0.00      A     
ATOM   2996  C   ILE A 194      -2.317   6.807  16.269  0.00  0.00      A     
ATOM   2997  O   ILE A 194      -2.845   6.113  17.132  0.00  0.00      A     
ATOM   2998  N   TYR A 195      -1.016   6.699  15.984  0.00  0.00      A     
ATOM   2999  HN  TYR A 195      -0.682   7.246  15.200  0.00  0.00      A     
ATOM   3000  CA  TYR A 195      -0.085   5.688  16.523  0.00  0.00      A     
ATOM   3001  HA  TYR A 195      -0.297   4.736  16.037  0.00  0.00      A     
ATOM   3002  CB  TYR A 195       1.336   6.117  16.128  0.00  0.00      A     
ATOM   3003  HB1 TYR A 195       1.492   7.146  16.456  0.00  0.00      A     
ATOM   3004  HB2 TYR A 195       1.423   6.092  15.044  0.00  0.00      A     
ATOM   3005  CG  TYR A 195       2.455   5.262  16.673  0.00  0.00      A     
ATOM   3006  CD1 TYR A 195       2.643   3.963  16.169  0.00  0.00      A     
ATOM   3007  HD1 TYR A 195       1.968   3.567  15.419  0.00  0.00      A     
ATOM   3008  CE1 TYR A 195       3.696   3.167  16.655  0.00  0.00      A     
ATOM   3009  HE1 TYR A 195       3.827   2.161  16.292  0.00  0.00      A     
ATOM   3010  CZ  TYR A 195       4.563   3.670  17.645  0.00  0.00      A     
ATOM   3011  OH  TYR A 195       5.552   2.883  18.138  0.00  0.00      A     
ATOM   3012  HH  TYR A 195       5.939   3.283  18.940  0.00  0.00      A     
ATOM   3013  CE2 TYR A 195       4.382   4.982  18.137  0.00  0.00      A     
ATOM   3014  HE2 TYR A 195       5.065   5.386  18.867  0.00  0.00      A     
ATOM   3015  CD2 TYR A 195       3.325   5.776  17.654  0.00  0.00      A     
ATOM   3016  HD2 TYR A 195       3.191   6.783  18.031  0.00  0.00      A     
ATOM   3017  C   TYR A 195      -0.167   5.443  18.045  0.00  0.00      A     
ATOM   3018  O   TYR A 195      -0.274   4.302  18.498  0.00  0.00      A     
ATOM   3019  N   ASP A 196      -0.152   6.508  18.851  0.00  0.00      A     
ATOM   3020  HN  ASP A 196      -0.061   7.420  18.429  0.00  0.00      A     
ATOM   3021  CA  ASP A 196      -0.280   6.412  20.313  0.00  0.00      A     
ATOM   3022  HA  ASP A 196       0.290   5.545  20.638  0.00  0.00      A     
ATOM   3023  CB  ASP A 196       0.350   7.655  20.952  0.00  0.00      A     
ATOM   3024  HB1 ASP A 196      -0.036   7.777  21.966  0.00  0.00      A     
ATOM   3025  HB2 ASP A 196       0.090   8.549  20.380  0.00  0.00      A     
ATOM   3026  CG  ASP A 196       1.864   7.487  21.042  0.00  0.00      A     
ATOM   3027  OD1 ASP A 196       2.620   8.261  20.416  0.00  0.00      A     
ATOM   3028  OD2 ASP A 196       2.303   6.579  21.790  0.00  0.00      A     
ATOM   3029  C   ASP A 196      -1.704   6.147  20.844  0.00  0.00      A     
ATOM   3030  O   ASP A 196      -1.852   5.682  21.978  0.00  0.00      A     
ATOM   3031  N   THR A 197      -2.731   6.365  20.022  0.00  0.00      A     
ATOM   3032  HN  THR A 197      -2.521   6.740  19.105  0.00  0.00      A     
ATOM   3033  CA  THR A 197      -4.144   6.036  20.313  0.00  0.00      A     
ATOM   3034  HA  THR A 197      -4.334   6.143  21.379  0.00  0.00      A     
ATOM   3035  CB  THR A 197      -5.099   6.989  19.577  0.00  0.00      A     
ATOM   3036  HB  THR A 197      -5.019   6.839  18.500  0.00  0.00      A     
ATOM   3037  CG2 THR A 197      -6.555   6.839  20.001  0.00  0.00      A     
ATOM   3038 HG21 THR A 197      -6.930   5.862  19.704  0.00  0.00      A     
ATOM   3039 HG22 THR A 197      -7.164   7.600  19.514  0.00  0.00      A     
ATOM   3040 HG23 THR A 197      -6.641   6.945  21.084  0.00  0.00      A     
ATOM   3041  OG1 THR A 197      -4.756   8.317  19.878  0.00  0.00      A     
ATOM   3042  HG1 THR A 197      -5.403   8.889  19.458  0.00  0.00      A     
ATOM   3043  C   THR A 197      -4.484   4.600  19.918  0.00  0.00      A     
ATOM   3044  O   THR A 197      -5.102   3.878  20.692  0.00  0.00      A     
ATOM   3045  N   ALA A 198      -4.027   4.131  18.753  0.00  0.00      A     
ATOM   3046  HN  ALA A 198      -3.523   4.773  18.151  0.00  0.00      A     
ATOM   3047  CA  ALA A 198      -4.186   2.748  18.285  0.00  0.00      A     
ATOM   3048  HA  ALA A 198      -5.251   2.522  18.219  0.00  0.00      A     
ATOM   3049  CB  ALA A 198      -3.605   2.670  16.869  0.00  0.00      A     
ATOM   3050  HB1 ALA A 198      -2.558   2.971  16.877  0.00  0.00      A     
ATOM   3051  HB2 ALA A 198      -4.156   3.337  16.205  0.00  0.00      A     
ATOM   3052  HB3 ALA A 198      -3.682   1.650  16.491  0.00  0.00      A     
ATOM   3053  C   ALA A 198      -3.571   1.702  19.245  0.00  0.00      A     
ATOM   3054  O   ALA A 198      -4.217   0.697  19.551  0.00  0.00      A     
ATOM   3055  N   LYS A 199      -2.404   2.012  19.841  0.00  0.00      A     
ATOM   3056  HN  LYS A 199      -1.922   2.830  19.488  0.00  0.00      A     
ATOM   3057  CA  LYS A 199      -1.791   1.286  20.986  0.00  0.00      A     
ATOM   3058  HA  LYS A 199      -1.628   0.253  20.674  0.00  0.00      A     
ATOM   3059  CB  LYS A 199      -0.417   1.904  21.323  0.00  0.00      A     
ATOM   3060  HB1 LYS A 199      -0.097   1.559  22.308  0.00  0.00      A     
ATOM   3061  HB2 LYS A 199      -0.514   2.990  21.362  0.00  0.00      A     
ATOM   3062  CG  LYS A 199       0.672   1.496  20.313  0.00  0.00      A     
ATOM   3063  HG1 LYS A 199       0.408   1.874  19.328  0.00  0.00      A     
ATOM   3064  HG2 LYS A 199       0.706   0.407  20.261  0.00  0.00      A     
ATOM   3065  CD  LYS A 199       2.078   1.998  20.692  0.00  0.00      A     
ATOM   3066  HD1 LYS A 199       2.808   1.555  20.012  0.00  0.00      A     
ATOM   3067  HD2 LYS A 199       2.308   1.673  21.708  0.00  0.00      A     
ATOM   3068  CE  LYS A 199       2.163   3.523  20.595  0.00  0.00      A     
ATOM   3069  HE1 LYS A 199       1.292   3.935  21.107  0.00  0.00      A     
ATOM   3070  HE2 LYS A 199       2.104   3.820  19.542  0.00  0.00      A     
ATOM   3071  NZ  LYS A 199       3.387   4.068  21.233  0.00  0.00      A     
ATOM   3072  HZ1 LYS A 199       3.319   5.084  21.305  0.00  0.00      A     
ATOM   3073  HZ2 LYS A 199       4.241   3.825  20.739  0.00  0.00      A     
ATOM   3074  HZ3 LYS A 199       3.490   3.729  22.188  0.00  0.00      A     
ATOM   3075  C   LYS A 199      -2.664   1.167  22.257  0.00  0.00      A     
ATOM   3076  O   LYS A 199      -2.281   0.465  23.191  0.00  0.00      A     
ATOM   3077  N   GLY A 200      -3.835   1.803  22.280  0.00  0.00      A     
ATOM   3078  HN  GLY A 200      -4.037   2.396  21.487  0.00  0.00      A     
ATOM   3079  CA  GLY A 200      -4.844   1.767  23.347  0.00  0.00      A     
ATOM   3080  HA1 GLY A 200      -4.651   2.576  24.051  0.00  0.00      A     
ATOM   3081  HA2 GLY A 200      -4.773   0.823  23.888  0.00  0.00      A     
ATOM   3082  C   GLY A 200      -6.287   1.900  22.828  0.00  0.00      A     
ATOM   3083  O   GLY A 200      -7.072   2.678  23.371  0.00  0.00      A     
ATOM   3084  N   MET A 201      -6.633   1.179  21.753  0.00  0.00      A     
ATOM   3085  HN  MET A 201      -5.882   0.707  21.265  0.00  0.00      A     
ATOM   3086  CA  MET A 201      -7.991   1.143  21.151  0.00  0.00      A     
ATOM   3087  HA  MET A 201      -8.665   1.766  21.738  0.00  0.00      A     
ATOM   3088  CB  MET A 201      -7.932   1.709  19.719  0.00  0.00      A     
ATOM   3089  HB1 MET A 201      -8.767   1.342  19.120  0.00  0.00      A     
ATOM   3090  HB2 MET A 201      -7.015   1.366  19.240  0.00  0.00      A     
ATOM   3091  CG  MET A 201      -7.968   3.240  19.712  0.00  0.00      A     
ATOM   3092  HG1 MET A 201      -7.286   3.583  18.935  0.00  0.00      A     
ATOM   3093  HG2 MET A 201      -7.581   3.605  20.661  0.00  0.00      A     
ATOM   3094  SD  MET A 201      -9.571   4.040  19.394  0.00  0.00      A     
ATOM   3095  CE  MET A 201     -10.755   3.088  20.395  0.00  0.00      A     
ATOM   3096  HE1 MET A 201     -10.810   2.062  20.032  0.00  0.00      A     
ATOM   3097  HE2 MET A 201     -11.744   3.539  20.305  0.00  0.00      A     
ATOM   3098  HE3 MET A 201     -10.462   3.090  21.443  0.00  0.00      A     
ATOM   3099  C   MET A 201      -8.665  -0.242  21.130  0.00  0.00      A     
ATOM   3100  O   MET A 201      -9.856  -0.329  20.839  0.00  0.00      A     
ATOM   3101  N   LEU A 202      -7.920  -1.307  21.434  0.00  0.00      A     
ATOM   3102  HN  LEU A 202      -6.962  -1.131  21.671  0.00  0.00      A     
ATOM   3103  CA  LEU A 202      -8.399  -2.698  21.470  0.00  0.00      A     
ATOM   3104  HA  LEU A 202      -9.423  -2.675  21.843  0.00  0.00      A     
ATOM   3105  CB  LEU A 202      -8.437  -3.187  20.001  0.00  0.00      A     
ATOM   3106  HB1 LEU A 202      -7.415  -3.238  19.630  0.00  0.00      A     
ATOM   3107  HB2 LEU A 202      -8.949  -2.434  19.400  0.00  0.00      A     
ATOM   3108  CG  LEU A 202      -9.146  -4.529  19.727  0.00  0.00      A     
ATOM   3109  HG  LEU A 202      -8.666  -5.331  20.284  0.00  0.00      A     
ATOM   3110  CD1 LEU A 202     -10.630  -4.483  20.084  0.00  0.00      A     
ATOM   3111 HD11 LEU A 202     -11.122  -3.666  19.557  0.00  0.00      A     
ATOM   3112 HD12 LEU A 202     -10.751  -4.346  21.157  0.00  0.00      A     
ATOM   3113 HD13 LEU A 202     -11.105  -5.425  19.808  0.00  0.00      A     
ATOM   3114  CD2 LEU A 202      -9.044  -4.863  18.240  0.00  0.00      A     
ATOM   3115 HD21 LEU A 202      -7.998  -4.926  17.943  0.00  0.00      A     
ATOM   3116 HD22 LEU A 202      -9.545  -4.095  17.651  0.00  0.00      A     
ATOM   3117 HD23 LEU A 202      -9.525  -5.824  18.051  0.00  0.00      A     
ATOM   3118  C   LEU A 202      -7.639  -3.686  22.414  0.00  0.00      A     
ATOM   3119  O   LEU A 202      -8.227  -4.725  22.723  0.00  0.00      A     
ATOM   3120  N   PRO A 203      -6.387  -3.460  22.896  0.00  0.00      A     
ATOM   3121  CD  PRO A 203      -5.481  -2.339  22.654  0.00  0.00      A     
ATOM   3122  HD1 PRO A 203      -5.924  -1.395  22.967  0.00  0.00      A     
ATOM   3123  HD2 PRO A 203      -5.209  -2.308  21.597  0.00  0.00      A     
ATOM   3124  CG  PRO A 203      -4.231  -2.580  23.499  0.00  0.00      A     
ATOM   3125  HG1 PRO A 203      -3.332  -2.220  22.999  0.00  0.00      A     
ATOM   3126  HG2 PRO A 203      -4.341  -2.101  24.472  0.00  0.00      A     
ATOM   3127  CB  PRO A 203      -4.210  -4.092  23.675  0.00  0.00      A     
ATOM   3128  HB1 PRO A 203      -3.753  -4.550  22.798  0.00  0.00      A     
ATOM   3129  HB2 PRO A 203      -3.677  -4.391  24.580  0.00  0.00      A     
ATOM   3130  CA  PRO A 203      -5.691  -4.468  23.711  0.00  0.00      A     
ATOM   3131  HA  PRO A 203      -5.799  -5.446  23.245  0.00  0.00      A     
ATOM   3132  C   PRO A 203      -6.223  -4.591  25.149  0.00  0.00      A     
ATOM   3133  O   PRO A 203      -6.653  -3.625  25.786  0.00  0.00      A     
ATOM   3134  N   ASP A 204      -6.150  -5.810  25.675  0.00  0.00      A     
ATOM   3135  HN  ASP A 204      -5.773  -6.540  25.078  0.00  0.00      A     
ATOM   3136  CA  ASP A 204      -6.862  -6.264  26.873  0.00  0.00      A     
ATOM   3137  HA  ASP A 204      -7.200  -5.405  27.447  0.00  0.00      A     
ATOM   3138  CB  ASP A 204      -8.121  -7.007  26.377  0.00  0.00      A     
ATOM   3139  HB1 ASP A 204      -7.829  -7.775  25.662  0.00  0.00      A     
ATOM   3140  HB2 ASP A 204      -8.762  -6.298  25.852  0.00  0.00      A     
ATOM   3141  CG  ASP A 204      -8.931  -7.651  27.497  0.00  0.00      A     
ATOM   3142  OD1 ASP A 204      -9.096  -7.018  28.563  0.00  0.00      A     
ATOM   3143  OD2 ASP A 204      -9.421  -8.795  27.339  0.00  0.00      A     
ATOM   3144  C   ASP A 204      -5.943  -7.101  27.805  0.00  0.00      A     
ATOM   3145  O   ASP A 204      -6.093  -8.326  27.867  0.00  0.00      A     
ATOM   3146  N   PRO A 205      -4.939  -6.486  28.472  0.00  0.00      A     
ATOM   3147  CD  PRO A 205      -4.650  -5.057  28.451  0.00  0.00      A     
ATOM   3148  HD1 PRO A 205      -5.533  -4.465  28.683  0.00  0.00      A     
ATOM   3149  HD2 PRO A 205      -4.257  -4.779  27.471  0.00  0.00      A     
ATOM   3150  CG  PRO A 205      -3.576  -4.818  29.509  0.00  0.00      A     
ATOM   3151  HG1 PRO A 205      -2.915  -3.997  29.235  0.00  0.00      A     
ATOM   3152  HG2 PRO A 205      -4.041  -4.601  30.466  0.00  0.00      A     
ATOM   3153  CB  PRO A 205      -2.831  -6.147  29.594  0.00  0.00      A     
ATOM   3154  HB1 PRO A 205      -2.000  -6.143  28.890  0.00  0.00      A     
ATOM   3155  HB2 PRO A 205      -2.455  -6.324  30.603  0.00  0.00      A     
ATOM   3156  CA  PRO A 205      -3.853  -7.204  29.154  0.00  0.00      A     
ATOM   3157  HA  PRO A 205      -3.358  -7.816  28.403  0.00  0.00      A     
ATOM   3158  C   PRO A 205      -4.261  -8.150  30.304  0.00  0.00      A     
ATOM   3159  O   PRO A 205      -5.347  -8.058  30.889  0.00  0.00      A     
ATOM   3160  N   LYS A 206      -3.343  -9.070  30.625  0.00  0.00      A     
ATOM   3161  HN  LYS A 206      -2.507  -9.031  30.048  0.00  0.00      A     
ATOM   3162  CA  LYS A 206      -3.427 -10.227  31.550  0.00  0.00      A     
ATOM   3163  HA  LYS A 206      -2.455 -10.719  31.523  0.00  0.00      A     
ATOM   3164  CB  LYS A 206      -3.643  -9.764  33.004  0.00  0.00      A     
ATOM   3165  HB1 LYS A 206      -3.756 -10.643  33.634  0.00  0.00      A     
ATOM   3166  HB2 LYS A 206      -4.552  -9.170  33.091  0.00  0.00      A     
ATOM   3167  CG  LYS A 206      -2.444  -8.946  33.496  0.00  0.00      A     
ATOM   3168  HG1 LYS A 206      -2.397  -8.011  32.938  0.00  0.00      A     
ATOM   3169  HG2 LYS A 206      -1.536  -9.514  33.300  0.00  0.00      A     
ATOM   3170  CD  LYS A 206      -2.490  -8.646  34.997  0.00  0.00      A     
ATOM   3171  HD1 LYS A 206      -2.420  -9.582  35.547  0.00  0.00      A     
ATOM   3172  HD2 LYS A 206      -3.425  -8.164  35.268  0.00  0.00      A     
ATOM   3173  CE  LYS A 206      -1.295  -7.774  35.383  0.00  0.00      A     
ATOM   3174  HE1 LYS A 206      -0.413  -8.167  34.872  0.00  0.00      A     
ATOM   3175  HE2 LYS A 206      -1.122  -7.872  36.457  0.00  0.00      A     
ATOM   3176  NZ  LYS A 206      -1.497  -6.347  35.036  0.00  0.00      A     
ATOM   3177  HZ1 LYS A 206      -1.980  -5.866  35.790  0.00  0.00      A     
ATOM   3178  HZ2 LYS A 206      -2.038  -6.238  34.182  0.00  0.00      A     
ATOM   3179  HZ3 LYS A 206      -0.609  -5.867  34.904  0.00  0.00      A     
ATOM   3180  C   LYS A 206      -4.383 -11.366  31.169  0.00  0.00      A     
ATOM   3181  O   LYS A 206      -4.084 -12.520  31.475  0.00  0.00      A     
ATOM   3182  N   ASN A 207      -5.493 -11.090  30.492  0.00  0.00      A     
ATOM   3183  HN  ASN A 207      -5.649 -10.126  30.236  0.00  0.00      A     
ATOM   3184  CA  ASN A 207      -6.511 -12.092  30.143  0.00  0.00      A     
ATOM   3185  HA  ASN A 207      -6.751 -12.646  31.050  0.00  0.00      A     
ATOM   3186  CB  ASN A 207      -7.772 -11.325  29.694  0.00  0.00      A     
ATOM   3187  HB1 ASN A 207      -7.899 -11.410  28.619  0.00  0.00      A     
ATOM   3188  HB2 ASN A 207      -7.677 -10.265  29.925  0.00  0.00      A     
ATOM   3189  CG  ASN A 207      -9.042 -11.832  30.343  0.00  0.00      A     
ATOM   3190  OD1 ASN A 207      -9.243 -13.008  30.583  0.00  0.00      A     
ATOM   3191  ND2 ASN A 207      -9.946 -10.951  30.672  0.00  0.00      A     
ATOM   3192 HD21 ASN A 207     -10.787 -11.267  31.135  0.00  0.00      A     
ATOM   3193 HD22 ASN A 207      -9.740  -9.964  30.573  0.00  0.00      A     
ATOM   3194  C   ASN A 207      -6.065 -13.158  29.101  0.00  0.00      A     
ATOM   3195  O   ASN A 207      -6.515 -14.306  29.153  0.00  0.00      A     
ATOM   3196  N   THR A 208      -5.152 -12.794  28.196  0.00  0.00      A     
ATOM   3197  HN  THR A 208      -4.782 -11.852  28.276  0.00  0.00      A     
ATOM   3198  CA  THR A 208      -4.809 -13.520  26.947  0.00  0.00      A     
ATOM   3199  HA  THR A 208      -4.981 -14.582  27.077  0.00  0.00      A     
ATOM   3200  CB  THR A 208      -5.690 -13.018  25.778  0.00  0.00      A     
ATOM   3201  HB  THR A 208      -5.333 -12.036  25.470  0.00  0.00      A     
ATOM   3202  CG2 THR A 208      -5.749 -13.925  24.552  0.00  0.00      A     
ATOM   3203 HG21 THR A 208      -5.844 -14.967  24.855  0.00  0.00      A     
ATOM   3204 HG22 THR A 208      -4.856 -13.785  23.949  0.00  0.00      A     
ATOM   3205 HG23 THR A 208      -6.604 -13.652  23.932  0.00  0.00      A     
ATOM   3206  OG1 THR A 208      -7.033 -12.873  26.172  0.00  0.00      A     
ATOM   3207  HG1 THR A 208      -7.179 -11.899  26.176  0.00  0.00      A     
ATOM   3208  C   THR A 208      -3.336 -13.313  26.553  0.00  0.00      A     
ATOM   3209  O   THR A 208      -2.644 -12.460  27.109  0.00  0.00      A     
ATOM   3210  N   HIE A 209      -2.824 -14.042  25.561  0.00  0.00      A     
ATOM   3211  HN  HIE A 209      -3.376 -14.818  25.214  0.00  0.00      A     
ATOM   3212  CA  HIE A 209      -1.622 -13.640  24.803  0.00  0.00      A     
ATOM   3213  HA  HIE A 209      -0.793 -13.567  25.503  0.00  0.00      A     
ATOM   3214  NE2 HIE A 209      -4.184 -15.538  21.708  0.00  0.00      A     
ATOM   3215  HE2 HIE A 209      -5.091 -15.951  21.497  0.00  0.00      A     
ATOM   3216  CD2 HIE A 209      -3.367 -15.828  22.779  0.00  0.00      A     
ATOM   3217  HD2 HIE A 209      -3.531 -16.571  23.550  0.00  0.00      A     
ATOM   3218  ND1 HIE A 209      -2.534 -14.078  21.643  0.00  0.00      A     
ATOM   3219  CG  HIE A 209      -2.349 -14.920  22.738  0.00  0.00      A     
ATOM   3220  CE1 HIE A 209      -3.665 -14.489  21.052  0.00  0.00      A     
ATOM   3221  HE1 HIE A 209      -4.119 -14.017  20.190  0.00  0.00      A     
ATOM   3222  CB  HIE A 209      -1.283 -14.742  23.786  0.00  0.00      A     
ATOM   3223  HB1 HIE A 209      -1.144 -15.687  24.315  0.00  0.00      A     
ATOM   3224  HB2 HIE A 209      -0.345 -14.498  23.288  0.00  0.00      A     
ATOM   3225  C   HIE A 209      -1.761 -12.251  24.123  0.00  0.00      A     
ATOM   3226  O   HIE A 209      -2.867 -11.743  23.921  0.00  0.00      A     
ATOM   3227  N   ILE A 210      -0.635 -11.634  23.738  0.00  0.00      A     
ATOM   3228  HN  ILE A 210       0.233 -12.092  23.972  0.00  0.00      A     
ATOM   3229  CA  ILE A 210      -0.572 -10.238  23.226  0.00  0.00      A     
ATOM   3230  HA  ILE A 210      -1.578  -9.822  23.267  0.00  0.00      A     
ATOM   3231  CB  ILE A 210       0.287  -9.316  24.136  0.00  0.00      A     
ATOM   3232  HB  ILE A 210       0.235  -8.309  23.719  0.00  0.00      A     
ATOM   3233  CG2 ILE A 210      -0.313  -9.224  25.548  0.00  0.00      A     
ATOM   3234 HG21 ILE A 210       0.241  -8.496  26.138  0.00  0.00      A     
ATOM   3235 HG22 ILE A 210      -0.285 -10.195  26.042  0.00  0.00      A     
ATOM   3236 HG23 ILE A 210      -1.345  -8.884  25.478  0.00  0.00      A     
ATOM   3237  CG1 ILE A 210       1.775  -9.729  24.187  0.00  0.00      A     
ATOM   3238 HG11 ILE A 210       2.110 -10.014  23.196  0.00  0.00      A     
ATOM   3239 HG12 ILE A 210       1.900 -10.594  24.828  0.00  0.00      A     
ATOM   3240  CD  ILE A 210       2.707  -8.615  24.674  0.00  0.00      A     
ATOM   3241  HD1 ILE A 210       2.606  -7.739  24.033  0.00  0.00      A     
ATOM   3242  HD2 ILE A 210       3.736  -8.969  24.627  0.00  0.00      A     
ATOM   3243  HD3 ILE A 210       2.475  -8.345  25.704  0.00  0.00      A     
ATOM   3244  C   ILE A 210      -0.179 -10.103  21.738  0.00  0.00      A     
ATOM   3245  O   ILE A 210       0.464  -9.122  21.352  0.00  0.00      A     
ATOM   3246  N   VAL A 211      -0.517 -11.059  20.859  0.00  0.00      A     
ATOM   3247  HN  VAL A 211      -1.086 -11.831  21.192  0.00  0.00      A     
ATOM   3248  CA  VAL A 211      -0.270 -10.921  19.390  0.00  0.00      A     
ATOM   3249  HA  VAL A 211       0.804 -10.844  19.244  0.00  0.00      A     
ATOM   3250  CB  VAL A 211      -0.715 -12.131  18.547  0.00  0.00      A     
ATOM   3251  HB  VAL A 211      -0.375 -11.964  17.524  0.00  0.00      A     
ATOM   3252  CG1 VAL A 211      -0.048 -13.418  19.037  0.00  0.00      A     
ATOM   3253 HG11 VAL A 211       1.034 -13.289  19.056  0.00  0.00      A     
ATOM   3254 HG12 VAL A 211      -0.294 -14.238  18.362  0.00  0.00      A     
ATOM   3255 HG13 VAL A 211      -0.396 -13.671  20.037  0.00  0.00      A     
ATOM   3256  CG2 VAL A 211      -2.232 -12.321  18.497  0.00  0.00      A     
ATOM   3257 HG21 VAL A 211      -2.630 -12.383  19.506  0.00  0.00      A     
ATOM   3258 HG22 VAL A 211      -2.471 -13.239  17.960  0.00  0.00      A     
ATOM   3259 HG23 VAL A 211      -2.703 -11.487  17.978  0.00  0.00      A     
ATOM   3260  C   VAL A 211      -0.853  -9.639  18.783  0.00  0.00      A     
ATOM   3261  O   VAL A 211      -0.278  -9.084  17.842  0.00  0.00      A     
ATOM   3262  N   ILE A 212      -1.919  -9.096  19.385  0.00  0.00      A     
ATOM   3263  HN  ILE A 212      -2.354  -9.638  20.129  0.00  0.00      A     
ATOM   3264  CA  ILE A 212      -2.473  -7.761  19.089  0.00  0.00      A     
ATOM   3265  HA  ILE A 212      -2.892  -7.821  18.090  0.00  0.00      A     
ATOM   3266  CB  ILE A 212      -3.650  -7.425  20.027  0.00  0.00      A     
ATOM   3267  HB  ILE A 212      -4.366  -8.247  19.958  0.00  0.00      A     
ATOM   3268  CG2 ILE A 212      -3.217  -7.284  21.497  0.00  0.00      A     
ATOM   3269 HG21 ILE A 212      -4.093  -7.172  22.133  0.00  0.00      A     
ATOM   3270 HG22 ILE A 212      -2.579  -6.412  21.633  0.00  0.00      A     
ATOM   3271 HG23 ILE A 212      -2.681  -8.171  21.826  0.00  0.00      A     
ATOM   3272  CG1 ILE A 212      -4.344  -6.137  19.535  0.00  0.00      A     
ATOM   3273 HG11 ILE A 212      -4.388  -6.142  18.446  0.00  0.00      A     
ATOM   3274 HG12 ILE A 212      -3.766  -5.265  19.845  0.00  0.00      A     
ATOM   3275  CD  ILE A 212      -5.776  -5.988  20.044  0.00  0.00      A     
ATOM   3276  HD1 ILE A 212      -6.399  -6.776  19.626  0.00  0.00      A     
ATOM   3277  HD2 ILE A 212      -6.157  -5.026  19.716  0.00  0.00      A     
ATOM   3278  HD3 ILE A 212      -5.809  -6.032  21.129  0.00  0.00      A     
ATOM   3279  C   ILE A 212      -1.429  -6.631  19.062  0.00  0.00      A     
ATOM   3280  O   ILE A 212      -1.487  -5.780  18.176  0.00  0.00      A     
ATOM   3281  N   SER A 213      -0.418  -6.671  19.938  0.00  0.00      A     
ATOM   3282  HN  SER A 213      -0.415  -7.423  20.619  0.00  0.00      A     
ATOM   3283  CA  SER A 213       0.687  -5.690  19.987  0.00  0.00      A     
ATOM   3284  HA  SER A 213       0.275  -4.692  20.135  0.00  0.00      A     
ATOM   3285  CB  SER A 213       1.644  -6.000  21.133  0.00  0.00      A     
ATOM   3286  HB1 SER A 213       2.524  -5.361  21.048  0.00  0.00      A     
ATOM   3287  HB2 SER A 213       1.969  -7.040  21.085  0.00  0.00      A     
ATOM   3288  OG  SER A 213       1.008  -5.748  22.364  0.00  0.00      A     
ATOM   3289  HG1 SER A 213       0.156  -5.298  22.181  0.00  0.00      A     
ATOM   3290  C   SER A 213       1.535  -5.610  18.727  0.00  0.00      A     
ATOM   3291  O   SER A 213       2.150  -4.573  18.477  0.00  0.00      A     
ATOM   3292  N   TRP A 214       1.556  -6.682  17.933  0.00  0.00      A     
ATOM   3293  HN  TRP A 214       1.021  -7.489  18.231  0.00  0.00      A     
ATOM   3294  CA  TRP A 214       2.244  -6.754  16.641  0.00  0.00      A     
ATOM   3295  HA  TRP A 214       2.935  -5.918  16.546  0.00  0.00      A     
ATOM   3296  CB  TRP A 214       3.062  -8.054  16.587  0.00  0.00      A     
ATOM   3297  HB1 TRP A 214       3.709  -8.013  15.711  0.00  0.00      A     
ATOM   3298  HB2 TRP A 214       2.359  -8.873  16.442  0.00  0.00      A     
ATOM   3299  CG  TRP A 214       3.924  -8.418  17.771  0.00  0.00      A     
ATOM   3300  CD1 TRP A 214       4.210  -9.690  18.131  0.00  0.00      A     
ATOM   3301  HD1 TRP A 214       3.854 -10.574  17.611  0.00  0.00      A     
ATOM   3302  NE1 TRP A 214       5.019  -9.691  19.251  0.00  0.00      A     
ATOM   3303  HE1 TRP A 214       5.398 -10.532  19.693  0.00  0.00      A     
ATOM   3304  CE2 TRP A 214       5.260  -8.419  19.705  0.00  0.00      A     
ATOM   3305  CZ2 TRP A 214       5.972  -7.928  20.808  0.00  0.00      A     
ATOM   3306  HZ2 TRP A 214       6.411  -8.612  21.521  0.00  0.00      A     
ATOM   3307  CH2 TRP A 214       6.120  -6.541  20.961  0.00  0.00      A     
ATOM   3308  HH2 TRP A 214       6.665  -6.137  21.806  0.00  0.00      A     
ATOM   3309  CZ3 TRP A 214       5.571  -5.675  20.002  0.00  0.00      A     
ATOM   3310  HZ3 TRP A 214       5.701  -4.607  20.115  0.00  0.00      A     
ATOM   3311  CE3 TRP A 214       4.840  -6.184  18.911  0.00  0.00      A     
ATOM   3312  HE3 TRP A 214       4.436  -5.496  18.184  0.00  0.00      A     
ATOM   3313  CD2 TRP A 214       4.631  -7.571  18.744  0.00  0.00      A     
ATOM   3314  C   TRP A 214       1.258  -6.645  15.457  0.00  0.00      A     
ATOM   3315  O   TRP A 214       1.593  -6.075  14.418  0.00  0.00      A     
ATOM   3316  N   MET A 215       0.013  -7.093  15.633  0.00  0.00      A     
ATOM   3317  HN  MET A 215      -0.179  -7.587  16.498  0.00  0.00      A     
ATOM   3318  CA  MET A 215      -1.092  -6.964  14.667  0.00  0.00      A     
ATOM   3319  HA  MET A 215      -0.769  -7.345  13.697  0.00  0.00      A     
ATOM   3320  CB  MET A 215      -2.243  -7.838  15.189  0.00  0.00      A     
ATOM   3321  HB1 MET A 215      -2.612  -7.374  16.098  0.00  0.00      A     
ATOM   3322  HB2 MET A 215      -1.866  -8.829  15.448  0.00  0.00      A     
ATOM   3323  CG  MET A 215      -3.428  -8.016  14.232  0.00  0.00      A     
ATOM   3324  HG1 MET A 215      -3.269  -8.928  13.656  0.00  0.00      A     
ATOM   3325  HG2 MET A 215      -3.476  -7.188  13.529  0.00  0.00      A     
ATOM   3326  SD  MET A 215      -5.029  -8.139  15.078  0.00  0.00      A     
ATOM   3327  CE  MET A 215      -5.329  -6.391  15.463  0.00  0.00      A     
ATOM   3328  HE1 MET A 215      -6.271  -6.297  16.003  0.00  0.00      A     
ATOM   3329  HE2 MET A 215      -5.391  -5.819  14.536  0.00  0.00      A     
ATOM   3330  HE3 MET A 215      -4.520  -5.998  16.078  0.00  0.00      A     
ATOM   3331  C   MET A 215      -1.610  -5.522  14.457  0.00  0.00      A     
ATOM   3332  O   MET A 215      -1.889  -5.122  13.327  0.00  0.00      A     
ATOM   3333  N   ILE A 216      -1.805  -4.726  15.517  0.00  0.00      A     
ATOM   3334  HN  ILE A 216      -1.560  -5.082  16.438  0.00  0.00      A     
ATOM   3335  CA  ILE A 216      -2.612  -3.485  15.435  0.00  0.00      A     
ATOM   3336  HA  ILE A 216      -3.548  -3.777  14.962  0.00  0.00      A     
ATOM   3337  CB  ILE A 216      -2.987  -2.957  16.841  0.00  0.00      A     
ATOM   3338  HB  ILE A 216      -3.395  -3.797  17.406  0.00  0.00      A     
ATOM   3339  CG2 ILE A 216      -1.772  -2.436  17.618  0.00  0.00      A     
ATOM   3340 HG21 ILE A 216      -1.353  -1.551  17.138  0.00  0.00      A     
ATOM   3341 HG22 ILE A 216      -1.011  -3.212  17.683  0.00  0.00      A     
ATOM   3342 HG23 ILE A 216      -2.069  -2.173  18.634  0.00  0.00      A     
ATOM   3343  CG1 ILE A 216      -4.066  -1.852  16.829  0.00  0.00      A     
ATOM   3344 HG11 ILE A 216      -3.698  -0.978  16.290  0.00  0.00      A     
ATOM   3345 HG12 ILE A 216      -4.259  -1.549  17.859  0.00  0.00      A     
ATOM   3346  CD  ILE A 216      -5.405  -2.287  16.219  0.00  0.00      A     
ATOM   3347  HD1 ILE A 216      -6.141  -1.497  16.368  0.00  0.00      A     
ATOM   3348  HD2 ILE A 216      -5.759  -3.197  16.706  0.00  0.00      A     
ATOM   3349  HD3 ILE A 216      -5.300  -2.462  15.148  0.00  0.00      A     
ATOM   3350  C   ILE A 216      -2.035  -2.392  14.513  0.00  0.00      A     
ATOM   3351  O   ILE A 216      -2.796  -1.759  13.780  0.00  0.00      A     
ATOM   3352  N   ALA A 217      -0.710  -2.230  14.411  0.00  0.00      A     
ATOM   3353  HN  ALA A 217      -0.089  -2.769  15.004  0.00  0.00      A     
ATOM   3354  CA  ALA A 217      -0.126  -1.293  13.442  0.00  0.00      A     
ATOM   3355  HA  ALA A 217      -0.637  -0.340  13.577  0.00  0.00      A     
ATOM   3356  CB  ALA A 217       1.350  -1.027  13.760  0.00  0.00      A     
ATOM   3357  HB1 ALA A 217       1.469  -0.789  14.817  0.00  0.00      A     
ATOM   3358  HB2 ALA A 217       1.696  -0.176  13.173  0.00  0.00      A     
ATOM   3359  HB3 ALA A 217       1.962  -1.889  13.501  0.00  0.00      A     
ATOM   3360  C   ALA A 217      -0.347  -1.685  11.960  0.00  0.00      A     
ATOM   3361  O   ALA A 217      -0.240  -0.822  11.099  0.00  0.00      A     
ATOM   3362  N   GLN A 218      -0.738  -2.926  11.629  0.00  0.00      A     
ATOM   3363  HN  GLN A 218      -0.829  -3.617  12.364  0.00  0.00      A     
ATOM   3364  CA  GLN A 218      -1.127  -3.314  10.254  0.00  0.00      A     
ATOM   3365  HA  GLN A 218      -0.346  -2.974   9.571  0.00  0.00      A     
ATOM   3366  CB  GLN A 218      -1.239  -4.852  10.151  0.00  0.00      A     
ATOM   3367  HB1 GLN A 218      -2.287  -5.149  10.140  0.00  0.00      A     
ATOM   3368  HB2 GLN A 218      -0.783  -5.306  11.032  0.00  0.00      A     
ATOM   3369  CG  GLN A 218      -0.528  -5.473   8.938  0.00  0.00      A     
ATOM   3370  HG1 GLN A 218      -0.560  -6.554   9.050  0.00  0.00      A     
ATOM   3371  HG2 GLN A 218       0.518  -5.174   8.921  0.00  0.00      A     
ATOM   3372  CD  GLN A 218      -1.160  -5.139   7.599  0.00  0.00      A     
ATOM   3373  OE1 GLN A 218      -2.195  -5.656   7.217  0.00  0.00      A     
ATOM   3374  NE2 GLN A 218      -0.572  -4.273   6.817  0.00  0.00      A     
ATOM   3375 HE21 GLN A 218      -1.038  -4.049   5.948  0.00  0.00      A     
ATOM   3376 HE22 GLN A 218       0.282  -3.816   7.113  0.00  0.00      A     
ATOM   3377  C   GLN A 218      -2.439  -2.625   9.819  0.00  0.00      A     
ATOM   3378  O   GLN A 218      -2.631  -2.305   8.645  0.00  0.00      A     
ATOM   3379  N   THR A 219      -3.309  -2.313  10.789  0.00  0.00      A     
ATOM   3380  HN  THR A 219      -3.082  -2.610  11.730  0.00  0.00      A     
ATOM   3381  CA  THR A 219      -4.488  -1.438  10.617  0.00  0.00      A     
ATOM   3382  HA  THR A 219      -5.038  -1.750   9.738  0.00  0.00      A     
ATOM   3383  CB  THR A 219      -5.433  -1.516  11.828  0.00  0.00      A     
ATOM   3384  HB  THR A 219      -4.948  -1.084  12.703  0.00  0.00      A     
ATOM   3385  CG2 THR A 219      -6.772  -0.822  11.611  0.00  0.00      A     
ATOM   3386 HG21 THR A 219      -6.623   0.241  11.428  0.00  0.00      A     
ATOM   3387 HG22 THR A 219      -7.387  -0.935  12.504  0.00  0.00      A     
ATOM   3388 HG23 THR A 219      -7.294  -1.263  10.761  0.00  0.00      A     
ATOM   3389  OG1 THR A 219      -5.757  -2.858  12.097  0.00  0.00      A     
ATOM   3390  HG1 THR A 219      -6.482  -3.079  11.498  0.00  0.00      A     
ATOM   3391  C   THR A 219      -4.082   0.017  10.403  0.00  0.00      A     
ATOM   3392  O   THR A 219      -4.597   0.666   9.493  0.00  0.00      A     
ATOM   3393  N   VAL A 220      -3.113   0.504  11.192  0.00  0.00      A     
ATOM   3394  HN  VAL A 220      -2.758  -0.109  11.915  0.00  0.00      A     
ATOM   3395  CA  VAL A 220      -2.512   1.855  11.064  0.00  0.00      A     
ATOM   3396  HA  VAL A 220      -3.315   2.586  11.110  0.00  0.00      A     
ATOM   3397  CB  VAL A 220      -1.550   2.190  12.223  0.00  0.00      A     
ATOM   3398  HB  VAL A 220      -0.698   1.514  12.200  0.00  0.00      A     
ATOM   3399  CG1 VAL A 220      -1.027   3.628  12.142  0.00  0.00      A     
ATOM   3400 HG11 VAL A 220      -0.473   3.776  11.220  0.00  0.00      A     
ATOM   3401 HG12 VAL A 220      -0.357   3.827  12.980  0.00  0.00      A     
ATOM   3402 HG13 VAL A 220      -1.853   4.336  12.169  0.00  0.00      A     
ATOM   3403  CG2 VAL A 220      -2.257   2.057  13.577  0.00  0.00      A     
ATOM   3404 HG21 VAL A 220      -2.589   1.034  13.741  0.00  0.00      A     
ATOM   3405 HG22 VAL A 220      -3.118   2.725  13.618  0.00  0.00      A     
ATOM   3406 HG23 VAL A 220      -1.566   2.318  14.377  0.00  0.00      A     
ATOM   3407  C   VAL A 220      -1.808   2.062   9.717  0.00  0.00      A     
ATOM   3408  O   VAL A 220      -2.047   3.080   9.077  0.00  0.00      A     
ATOM   3409  N   THR A 221      -1.022   1.091   9.229  0.00  0.00      A     
ATOM   3410  HN  THR A 221      -0.801   0.310   9.839  0.00  0.00      A     
ATOM   3411  CA  THR A 221      -0.399   1.109   7.883  0.00  0.00      A     
ATOM   3412  HA  THR A 221       0.315   1.929   7.834  0.00  0.00      A     
ATOM   3413  CB  THR A 221       0.349  -0.193   7.535  0.00  0.00      A     
ATOM   3414  HB  THR A 221      -0.364  -1.018   7.496  0.00  0.00      A     
ATOM   3415  CG2 THR A 221       1.077  -0.100   6.193  0.00  0.00      A     
ATOM   3416 HG21 THR A 221       0.370   0.066   5.382  0.00  0.00      A     
ATOM   3417 HG22 THR A 221       1.607  -1.024   5.982  0.00  0.00      A     
ATOM   3418 HG23 THR A 221       1.785   0.722   6.211  0.00  0.00      A     
ATOM   3419  OG1 THR A 221       1.352  -0.521   8.467  0.00  0.00      A     
ATOM   3420  HG1 THR A 221       1.614  -1.427   8.219  0.00  0.00      A     
ATOM   3421  C   THR A 221      -1.428   1.331   6.779  0.00  0.00      A     
ATOM   3422  O   THR A 221      -1.240   2.208   5.945  0.00  0.00      A     
ATOM   3423  N   ALA A 222      -2.531   0.575   6.776  0.00  0.00      A     
ATOM   3424  HN  ALA A 222      -2.634  -0.137   7.486  0.00  0.00      A     
ATOM   3425  CA  ALA A 222      -3.561   0.674   5.737  0.00  0.00      A     
ATOM   3426  HA  ALA A 222      -3.075   0.639   4.761  0.00  0.00      A     
ATOM   3427  CB  ALA A 222      -4.462  -0.553   5.854  0.00  0.00      A     
ATOM   3428  HB1 ALA A 222      -4.856  -0.640   6.864  0.00  0.00      A     
ATOM   3429  HB2 ALA A 222      -3.878  -1.440   5.620  0.00  0.00      A     
ATOM   3430  HB3 ALA A 222      -5.287  -0.479   5.145  0.00  0.00      A     
ATOM   3431  C   ALA A 222      -4.369   1.988   5.761  0.00  0.00      A     
ATOM   3432  O   ALA A 222      -4.557   2.602   4.711  0.00  0.00      A     
ATOM   3433  N   VAL A 223      -4.798   2.477   6.934  0.00  0.00      A     
ATOM   3434  HN  VAL A 223      -4.641   1.929   7.774  0.00  0.00      A     
ATOM   3435  CA  VAL A 223      -5.483   3.791   7.030  0.00  0.00      A     
ATOM   3436  HA  VAL A 223      -6.217   3.828   6.225  0.00  0.00      A     
ATOM   3437  CB  VAL A 223      -6.281   3.949   8.337  0.00  0.00      A     
ATOM   3438  HB  VAL A 223      -6.879   3.048   8.471  0.00  0.00      A     
ATOM   3439  CG1 VAL A 223      -5.402   4.118   9.574  0.00  0.00      A     
ATOM   3440 HG11 VAL A 223      -6.027   4.086  10.465  0.00  0.00      A     
ATOM   3441 HG12 VAL A 223      -4.868   5.068   9.545  0.00  0.00      A     
ATOM   3442 HG13 VAL A 223      -4.689   3.301   9.617  0.00  0.00      A     
ATOM   3443  CG2 VAL A 223      -7.247   5.135   8.268  0.00  0.00      A     
ATOM   3444 HG21 VAL A 223      -7.868   5.150   9.164  0.00  0.00      A     
ATOM   3445 HG22 VAL A 223      -7.895   5.033   7.398  0.00  0.00      A     
ATOM   3446 HG23 VAL A 223      -6.701   6.077   8.202  0.00  0.00      A     
ATOM   3447  C   VAL A 223      -4.543   4.979   6.787  0.00  0.00      A     
ATOM   3448  O   VAL A 223      -4.944   5.952   6.148  0.00  0.00      A     
ATOM   3449  N   ALA A 224      -3.267   4.888   7.179  0.00  0.00      A     
ATOM   3450  HN  ALA A 224      -2.983   4.090   7.738  0.00  0.00      A     
ATOM   3451  CA  ALA A 224      -2.230   5.838   6.765  0.00  0.00      A     
ATOM   3452  HA  ALA A 224      -2.579   6.847   6.983  0.00  0.00      A     
ATOM   3453  CB  ALA A 224      -0.963   5.585   7.591  0.00  0.00      A     
ATOM   3454  HB1 ALA A 224      -0.582   4.581   7.398  0.00  0.00      A     
ATOM   3455  HB2 ALA A 224      -1.189   5.685   8.653  0.00  0.00      A     
ATOM   3456  HB3 ALA A 224      -0.198   6.311   7.320  0.00  0.00      A     
ATOM   3457  C   ALA A 224      -1.944   5.781   5.250  0.00  0.00      A     
ATOM   3458  O   ALA A 224      -1.848   6.824   4.608  0.00  0.00      A     
ATOM   3459  N   GLY A 225      -1.885   4.588   4.652  0.00  0.00      A     
ATOM   3460  HN  GLY A 225      -1.909   3.765   5.246  0.00  0.00      A     
ATOM   3461  CA  GLY A 225      -1.721   4.360   3.208  0.00  0.00      A     
ATOM   3462  HA1 GLY A 225      -1.625   3.288   3.038  0.00  0.00      A     
ATOM   3463  HA2 GLY A 225      -0.806   4.839   2.861  0.00  0.00      A     
ATOM   3464  C   GLY A 225      -2.891   4.864   2.351  0.00  0.00      A     
ATOM   3465  O   GLY A 225      -2.665   5.477   1.308  0.00  0.00      A     
ATOM   3466  N   LEU A 226      -4.133   4.699   2.817  0.00  0.00      A     
ATOM   3467  HN  LEU A 226      -4.253   4.093   3.623  0.00  0.00      A     
ATOM   3468  CA  LEU A 226      -5.332   5.302   2.216  0.00  0.00      A     
ATOM   3469  HA  LEU A 226      -5.270   5.156   1.138  0.00  0.00      A     
ATOM   3470  CB  LEU A 226      -6.560   4.526   2.724  0.00  0.00      A     
ATOM   3471  HB1 LEU A 226      -6.600   4.594   3.812  0.00  0.00      A     
ATOM   3472  HB2 LEU A 226      -6.419   3.475   2.464  0.00  0.00      A     
ATOM   3473  CG  LEU A 226      -7.916   4.989   2.160  0.00  0.00      A     
ATOM   3474  HG  LEU A 226      -8.187   5.931   2.631  0.00  0.00      A     
ATOM   3475  CD1 LEU A 226      -7.921   5.177   0.643  0.00  0.00      A     
ATOM   3476 HD11 LEU A 226      -8.947   5.275   0.288  0.00  0.00      A     
ATOM   3477 HD12 LEU A 226      -7.426   4.335   0.164  0.00  0.00      A     
ATOM   3478 HD13 LEU A 226      -7.400   6.094   0.382  0.00  0.00      A     
ATOM   3479  CD2 LEU A 226      -8.983   3.952   2.505  0.00  0.00      A     
ATOM   3480 HD21 LEU A 226      -9.959   4.308   2.174  0.00  0.00      A     
ATOM   3481 HD22 LEU A 226      -9.013   3.804   3.584  0.00  0.00      A     
ATOM   3482 HD23 LEU A 226      -8.757   3.004   2.016  0.00  0.00      A     
ATOM   3483  C   LEU A 226      -5.430   6.825   2.451  0.00  0.00      A     
ATOM   3484  O   LEU A 226      -5.731   7.574   1.528  0.00  0.00      A     
ATOM   3485  N   THR A 227      -5.053   7.329   3.629  0.00  0.00      A     
ATOM   3486  HN  THR A 227      -4.859   6.685   4.388  0.00  0.00      A     
ATOM   3487  CA  THR A 227      -4.835   8.787   3.832  0.00  0.00      A     
ATOM   3488  HA  THR A 227      -5.752   9.314   3.573  0.00  0.00      A     
ATOM   3489  CB  THR A 227      -4.509   9.141   5.290  0.00  0.00      A     
ATOM   3490  HB  THR A 227      -3.540   8.726   5.567  0.00  0.00      A     
ATOM   3491  CG2 THR A 227      -4.517  10.646   5.549  0.00  0.00      A     
ATOM   3492 HG21 THR A 227      -3.654  11.113   5.077  0.00  0.00      A     
ATOM   3493 HG22 THR A 227      -4.476  10.834   6.622  0.00  0.00      A     
ATOM   3494 HG23 THR A 227      -5.432  11.085   5.151  0.00  0.00      A     
ATOM   3495  OG1 THR A 227      -5.495   8.616   6.145  0.00  0.00      A     
ATOM   3496  HG1 THR A 227      -5.380   7.651   6.171  0.00  0.00      A     
ATOM   3497  C   THR A 227      -3.741   9.344   2.912  0.00  0.00      A     
ATOM   3498  O   THR A 227      -3.814  10.486   2.471  0.00  0.00      A     
ATOM   3499  N   SER A 228      -2.763   8.509   2.544  0.00  0.00      A     
ATOM   3500  HN  SER A 228      -2.745   7.605   2.998  0.00  0.00      A     
ATOM   3501  CA  SER A 228      -1.693   8.813   1.575  0.00  0.00      A     
ATOM   3502  HA  SER A 228      -1.410   9.855   1.693  0.00  0.00      A     
ATOM   3503  CB  SER A 228      -0.451   7.946   1.806  0.00  0.00      A     
ATOM   3504  HB1 SER A 228       0.358   8.289   1.158  0.00  0.00      A     
ATOM   3505  HB2 SER A 228      -0.664   6.904   1.573  0.00  0.00      A     
ATOM   3506  OG  SER A 228      -0.033   8.049   3.141  0.00  0.00      A     
ATOM   3507  HG1 SER A 228      -0.726   7.660   3.709  0.00  0.00      A     
ATOM   3508  C   SER A 228      -2.067   8.624   0.107  0.00  0.00      A     
ATOM   3509  O   SER A 228      -1.297   9.040  -0.754  0.00  0.00      A     
ATOM   3510  N   TYR A 229      -3.222   8.038  -0.217  0.00  0.00      A     
ATOM   3511  HN  TYR A 229      -3.825   7.742   0.541  0.00  0.00      A     
ATOM   3512  CA  TYR A 229      -3.681   7.765  -1.592  0.00  0.00      A     
ATOM   3513  HA  TYR A 229      -3.008   7.012  -2.006  0.00  0.00      A     
ATOM   3514  CB  TYR A 229      -5.073   7.119  -1.510  0.00  0.00      A     
ATOM   3515  HB1 TYR A 229      -5.834   7.893  -1.456  0.00  0.00      A     
ATOM   3516  HB2 TYR A 229      -5.124   6.568  -0.577  0.00  0.00      A     
ATOM   3517  CG  TYR A 229      -5.432   6.104  -2.577  0.00  0.00      A     
ATOM   3518  CD1 TYR A 229      -5.259   4.733  -2.297  0.00  0.00      A     
ATOM   3519  HD1 TYR A 229      -4.819   4.430  -1.355  0.00  0.00      A     
ATOM   3520  CE1 TYR A 229      -5.641   3.759  -3.240  0.00  0.00      A     
ATOM   3521  HE1 TYR A 229      -5.498   2.709  -3.035  0.00  0.00      A     
ATOM   3522  CZ  TYR A 229      -6.192   4.159  -4.473  0.00  0.00      A     
ATOM   3523  OH  TYR A 229      -6.541   3.230  -5.395  0.00  0.00      A     
ATOM   3524  HH  TYR A 229      -6.380   2.331  -5.062  0.00  0.00      A     
ATOM   3525  CE2 TYR A 229      -6.349   5.531  -4.761  0.00  0.00      A     
ATOM   3526  HE2 TYR A 229      -6.749   5.817  -5.722  0.00  0.00      A     
ATOM   3527  CD2 TYR A 229      -5.970   6.505  -3.815  0.00  0.00      A     
ATOM   3528  HD2 TYR A 229      -6.072   7.557  -4.042  0.00  0.00      A     
ATOM   3529  C   TYR A 229      -3.629   8.975  -2.567  0.00  0.00      A     
ATOM   3530  O   TYR A 229      -3.314   8.758  -3.745  0.00  0.00      A     
ATOM   3531  N   PRO A 230      -3.803  10.248  -2.128  0.00  0.00      A     
ATOM   3532  CD  PRO A 230      -4.426  10.677  -0.877  0.00  0.00      A     
ATOM   3533  HD1 PRO A 230      -3.694  10.653  -0.073  0.00  0.00      A     
ATOM   3534  HD2 PRO A 230      -5.291  10.064  -0.620  0.00  0.00      A     
ATOM   3535  CG  PRO A 230      -4.847  12.128  -1.092  0.00  0.00      A     
ATOM   3536  HG1 PRO A 230      -5.818  12.162  -1.588  0.00  0.00      A     
ATOM   3537  HG2 PRO A 230      -4.871  12.685  -0.154  0.00  0.00      A     
ATOM   3538  CB  PRO A 230      -3.762  12.642  -2.033  0.00  0.00      A     
ATOM   3539  HB1 PRO A 230      -4.100  13.507  -2.605  0.00  0.00      A     
ATOM   3540  HB2 PRO A 230      -2.871  12.891  -1.453  0.00  0.00      A     
ATOM   3541  CA  PRO A 230      -3.491  11.433  -2.937  0.00  0.00      A     
ATOM   3542  HA  PRO A 230      -4.200  11.471  -3.763  0.00  0.00      A     
ATOM   3543  C   PRO A 230      -2.063  11.467  -3.514  0.00  0.00      A     
ATOM   3544  O   PRO A 230      -1.897  11.832  -4.675  0.00  0.00      A     
ATOM   3545  N   PHE A 231      -1.058  10.999  -2.762  0.00  0.00      A     
ATOM   3546  HN  PHE A 231      -1.303  10.620  -1.855  0.00  0.00      A     
ATOM   3547  CA  PHE A 231       0.376  11.056  -3.108  0.00  0.00      A     
ATOM   3548  HA  PHE A 231       0.500  11.635  -4.021  0.00  0.00      A     
ATOM   3549  CB  PHE A 231       1.127  11.820  -2.008  0.00  0.00      A     
ATOM   3550  HB1 PHE A 231       2.198  11.686  -2.164  0.00  0.00      A     
ATOM   3551  HB2 PHE A 231       0.878  11.386  -1.039  0.00  0.00      A     
ATOM   3552  CG  PHE A 231       0.856  13.314  -1.983  0.00  0.00      A     
ATOM   3553  CD1 PHE A 231      -0.002  13.876  -1.018  0.00  0.00      A     
ATOM   3554  HD1 PHE A 231      -0.485  13.247  -0.286  0.00  0.00      A     
ATOM   3555  CE1 PHE A 231      -0.247  15.261  -1.010  0.00  0.00      A     
ATOM   3556  HE1 PHE A 231      -0.912  15.691  -0.272  0.00  0.00      A     
ATOM   3557  CZ  PHE A 231       0.360  16.089  -1.970  0.00  0.00      A     
ATOM   3558  HZ  PHE A 231       0.149  17.150  -1.974  0.00  0.00      A     
ATOM   3559  CE2 PHE A 231       1.218  15.533  -2.935  0.00  0.00      A     
ATOM   3560  HE2 PHE A 231       1.666  16.168  -3.687  0.00  0.00      A     
ATOM   3561  CD2 PHE A 231       1.466  14.148  -2.938  0.00  0.00      A     
ATOM   3562  HD2 PHE A 231       2.114  13.719  -3.685  0.00  0.00      A     
ATOM   3563  C   PHE A 231       1.044   9.685  -3.374  0.00  0.00      A     
ATOM   3564  O   PHE A 231       1.984   9.612  -4.165  0.00  0.00      A     
ATOM   3565  N   ASP A 232       0.564   8.584  -2.789  0.00  0.00      A     
ATOM   3566  HN  ASP A 232      -0.163   8.694  -2.091  0.00  0.00      A     
ATOM   3567  CA  ASP A 232       0.999   7.219  -3.136  0.00  0.00      A     
ATOM   3568  HA  ASP A 232       2.086   7.204  -3.228  0.00  0.00      A     
ATOM   3569  CB  ASP A 232       0.623   6.234  -2.014  0.00  0.00      A     
ATOM   3570  HB1 ASP A 232      -0.463   6.217  -1.902  0.00  0.00      A     
ATOM   3571  HB2 ASP A 232       1.055   6.583  -1.075  0.00  0.00      A     
ATOM   3572  CG  ASP A 232       1.133   4.808  -2.290  0.00  0.00      A     
ATOM   3573  OD1 ASP A 232       2.216   4.654  -2.894  0.00  0.00      A     
ATOM   3574  OD2 ASP A 232       0.422   3.838  -1.934  0.00  0.00      A     
ATOM   3575  C   ASP A 232       0.427   6.750  -4.487  0.00  0.00      A     
ATOM   3576  O   ASP A 232       1.160   6.250  -5.333  0.00  0.00      A     
ATOM   3577  N   THR A 233      -0.861   6.952  -4.776  0.00  0.00      A     
ATOM   3578  HN  THR A 233      -1.482   7.319  -4.065  0.00  0.00      A     
ATOM   3579  CA  THR A 233      -1.444   6.417  -6.031  0.00  0.00      A     
ATOM   3580  HA  THR A 233      -1.079   5.398  -6.142  0.00  0.00      A     
ATOM   3581  CB  THR A 233      -2.968   6.297  -5.966  0.00  0.00      A     
ATOM   3582  HB  THR A 233      -3.435   7.281  -5.945  0.00  0.00      A     
ATOM   3583  CG2 THR A 233      -3.555   5.444  -7.088  0.00  0.00      A     
ATOM   3584 HG21 THR A 233      -4.632   5.357  -6.958  0.00  0.00      A     
ATOM   3585 HG22 THR A 233      -3.112   4.448  -7.067  0.00  0.00      A     
ATOM   3586 HG23 THR A 233      -3.363   5.905  -8.053  0.00  0.00      A     
ATOM   3587  OG1 THR A 233      -3.250   5.590  -4.789  0.00  0.00      A     
ATOM   3588  HG1 THR A 233      -4.201   5.627  -4.629  0.00  0.00      A     
ATOM   3589  C   THR A 233      -0.983   7.168  -7.284  0.00  0.00      A     
ATOM   3590  O   THR A 233      -0.871   6.561  -8.353  0.00  0.00      A     
ATOM   3591  N   VAL A 234      -0.606   8.453  -7.176  0.00  0.00      A     
ATOM   3592  HN  VAL A 234      -0.749   8.907  -6.285  0.00  0.00      A     
ATOM   3593  CA  VAL A 234       0.179   9.162  -8.227  0.00  0.00      A     
ATOM   3594  HA  VAL A 234      -0.303   8.993  -9.182  0.00  0.00      A     
ATOM   3595  CB  VAL A 234       0.243  10.692  -8.068  0.00  0.00      A     
ATOM   3596  HB  VAL A 234       0.898  11.095  -8.841  0.00  0.00      A     
ATOM   3597  CG1 VAL A 234      -1.136  11.324  -8.252  0.00  0.00      A     
ATOM   3598 HG11 VAL A 234      -1.795  11.025  -7.442  0.00  0.00      A     
ATOM   3599 HG12 VAL A 234      -1.569  11.002  -9.196  0.00  0.00      A     
ATOM   3600 HG13 VAL A 234      -1.053  12.411  -8.251  0.00  0.00      A     
ATOM   3601  CG2 VAL A 234       0.776  11.130  -6.710  0.00  0.00      A     
ATOM   3602 HG21 VAL A 234       0.153  10.704  -5.930  0.00  0.00      A     
ATOM   3603 HG22 VAL A 234       0.737  12.216  -6.630  0.00  0.00      A     
ATOM   3604 HG23 VAL A 234       1.804  10.799  -6.584  0.00  0.00      A     
ATOM   3605  C   VAL A 234       1.587   8.597  -8.412  0.00  0.00      A     
ATOM   3606  O   VAL A 234       2.008   8.416  -9.552  0.00  0.00      A     
ATOM   3607  N   ARG A 235       2.276   8.187  -7.333  0.00  0.00      A     
ATOM   3608  HN  ARG A 235       1.869   8.353  -6.420  0.00  0.00      A     
ATOM   3609  CA  ARG A 235       3.464   7.308  -7.414  0.00  0.00      A     
ATOM   3610  HA  ARG A 235       4.211   7.792  -8.047  0.00  0.00      A     
ATOM   3611  CB  ARG A 235       4.100   7.130  -6.012  0.00  0.00      A     
ATOM   3612  HB1 ARG A 235       3.341   7.243  -5.244  0.00  0.00      A     
ATOM   3613  HB2 ARG A 235       4.811   7.944  -5.858  0.00  0.00      A     
ATOM   3614  CG  ARG A 235       4.830   5.797  -5.766  0.00  0.00      A     
ATOM   3615  HG1 ARG A 235       5.694   5.733  -6.429  0.00  0.00      A     
ATOM   3616  HG2 ARG A 235       4.160   4.964  -5.976  0.00  0.00      A     
ATOM   3617  CD  ARG A 235       5.286   5.651  -4.308  0.00  0.00      A     
ATOM   3618  HD1 ARG A 235       4.417   5.718  -3.649  0.00  0.00      A     
ATOM   3619  HD2 ARG A 235       5.952   6.481  -4.060  0.00  0.00      A     
ATOM   3620  NE  ARG A 235       5.990   4.367  -4.103  0.00  0.00      A     
ATOM   3621  HE  ARG A 235       6.985   4.357  -4.209  0.00  0.00      A     
ATOM   3622  CZ  ARG A 235       5.453   3.186  -3.900  0.00  0.00      A     
ATOM   3623  NH1 ARG A 235       4.206   2.967  -3.716  0.00  0.00      A     
ATOM   3624 HH11 ARG A 235       3.871   2.017  -3.792  0.00  0.00      A     
ATOM   3625 HH12 ARG A 235       3.556   3.730  -3.517  0.00  0.00      A     
ATOM   3626  NH2 ARG A 235       6.200   2.142  -3.887  0.00  0.00      A     
ATOM   3627 HH21 ARG A 235       5.793   1.261  -3.579  0.00  0.00      A     
ATOM   3628 HH22 ARG A 235       7.181   2.206  -4.035  0.00  0.00      A     
ATOM   3629  C   ARG A 235       3.137   6.000  -8.150  0.00  0.00      A     
ATOM   3630  O   ARG A 235       3.759   5.736  -9.168  0.00  0.00      A     
ATOM   3631  N   ARG A 236       2.141   5.210  -7.726  0.00  0.00      A     
ATOM   3632  HN  ARG A 236       1.685   5.499  -6.865  0.00  0.00      A     
ATOM   3633  CA  ARG A 236       1.813   3.888  -8.322  0.00  0.00      A     
ATOM   3634  HA  ARG A 236       2.701   3.256  -8.260  0.00  0.00      A     
ATOM   3635  CB  ARG A 236       0.693   3.183  -7.532  0.00  0.00      A     
ATOM   3636  HB1 ARG A 236       0.440   2.254  -8.048  0.00  0.00      A     
ATOM   3637  HB2 ARG A 236      -0.196   3.813  -7.516  0.00  0.00      A     
ATOM   3638  CG  ARG A 236       1.100   2.829  -6.090  0.00  0.00      A     
ATOM   3639  HG1 ARG A 236       1.267   3.741  -5.520  0.00  0.00      A     
ATOM   3640  HG2 ARG A 236       2.026   2.252  -6.099  0.00  0.00      A     
ATOM   3641  CD  ARG A 236       0.005   2.004  -5.403  0.00  0.00      A     
ATOM   3642  HD1 ARG A 236      -0.040   1.017  -5.867  0.00  0.00      A     
ATOM   3643  HD2 ARG A 236      -0.958   2.496  -5.553  0.00  0.00      A     
ATOM   3644  NE  ARG A 236       0.242   1.892  -3.954  0.00  0.00      A     
ATOM   3645  HE  ARG A 236       0.298   2.746  -3.405  0.00  0.00      A     
ATOM   3646  CZ  ARG A 236       0.367   0.821  -3.217  0.00  0.00      A     
ATOM   3647  NH1 ARG A 236       0.407  -0.380  -3.668  0.00  0.00      A     
ATOM   3648 HH11 ARG A 236       0.617  -1.131  -3.011  0.00  0.00      A     
ATOM   3649 HH12 ARG A 236       0.519  -0.529  -4.654  0.00  0.00      A     
ATOM   3650  NH2 ARG A 236       0.476   0.962  -1.953  0.00  0.00      A     
ATOM   3651 HH21 ARG A 236       0.679   0.150  -1.393  0.00  0.00      A     
ATOM   3652 HH22 ARG A 236       0.464   1.912  -1.603  0.00  0.00      A     
ATOM   3653  C   ARG A 236       1.493   3.938  -9.825  0.00  0.00      A     
ATOM   3654  O   ARG A 236       2.146   3.236 -10.597  0.00  0.00      A     
ATOM   3655  N   ARG A 237       0.550   4.786 -10.273  0.00  0.00      A     
ATOM   3656  HN  ARG A 237       0.075   5.359  -9.582  0.00  0.00      A     
ATOM   3657  CA  ARG A 237       0.208   4.918 -11.716  0.00  0.00      A     
ATOM   3658  HA  ARG A 237       0.074   3.920 -12.138  0.00  0.00      A     
ATOM   3659  CB  ARG A 237      -1.089   5.704 -11.958  0.00  0.00      A     
ATOM   3660  HB1 ARG A 237      -1.227   5.747 -13.039  0.00  0.00      A     
ATOM   3661  HB2 ARG A 237      -0.940   6.721 -11.609  0.00  0.00      A     
ATOM   3662  CG  ARG A 237      -2.394   5.151 -11.356  0.00  0.00      A     
ATOM   3663  HG1 ARG A 237      -2.402   5.314 -10.279  0.00  0.00      A     
ATOM   3664  HG2 ARG A 237      -2.481   4.084 -11.562  0.00  0.00      A     
ATOM   3665  CD  ARG A 237      -3.565   5.897 -12.025  0.00  0.00      A     
ATOM   3666  HD1 ARG A 237      -3.644   5.534 -13.053  0.00  0.00      A     
ATOM   3667  HD2 ARG A 237      -3.330   6.961 -12.076  0.00  0.00      A     
ATOM   3668  NE  ARG A 237      -4.864   5.741 -11.334  0.00  0.00      A     
ATOM   3669  HE  ARG A 237      -4.878   5.637 -10.335  0.00  0.00      A     
ATOM   3670  CZ  ARG A 237      -6.045   5.885 -11.891  0.00  0.00      A     
ATOM   3671  NH1 ARG A 237      -6.204   6.156 -13.133  0.00  0.00      A     
ATOM   3672 HH11 ARG A 237      -7.158   6.327 -13.438  0.00  0.00      A     
ATOM   3673 HH12 ARG A 237      -5.411   6.453 -13.674  0.00  0.00      A     
ATOM   3674  NH2 ARG A 237      -7.132   5.807 -11.215  0.00  0.00      A     
ATOM   3675 HH21 ARG A 237      -8.012   5.967 -11.703  0.00  0.00      A     
ATOM   3676 HH22 ARG A 237      -7.097   5.837 -10.205  0.00  0.00      A     
ATOM   3677  C   ARG A 237       1.314   5.557 -12.571  0.00  0.00      A     
ATOM   3678  O   ARG A 237       1.491   5.150 -13.718  0.00  0.00      A     
ATOM   3679  N   MET A 238       2.083   6.514 -12.039  0.00  0.00      A     
ATOM   3680  HN  MET A 238       1.871   6.861 -11.112  0.00  0.00      A     
ATOM   3681  CA  MET A 238       3.191   7.128 -12.793  0.00  0.00      A     
ATOM   3682  HA  MET A 238       2.865   7.207 -13.827  0.00  0.00      A     
ATOM   3683  CB  MET A 238       3.448   8.565 -12.311  0.00  0.00      A     
ATOM   3684  HB1 MET A 238       4.048   8.547 -11.400  0.00  0.00      A     
ATOM   3685  HB2 MET A 238       2.497   9.054 -12.097  0.00  0.00      A     
ATOM   3686  CG  MET A 238       4.166   9.388 -13.387  0.00  0.00      A     
ATOM   3687  HG1 MET A 238       5.093   8.881 -13.645  0.00  0.00      A     
ATOM   3688  HG2 MET A 238       4.418  10.364 -12.970  0.00  0.00      A     
ATOM   3689  SD  MET A 238       3.227   9.652 -14.918  0.00  0.00      A     
ATOM   3690  CE  MET A 238       4.612   9.872 -16.071  0.00  0.00      A     
ATOM   3691  HE1 MET A 238       5.226   8.972 -16.085  0.00  0.00      A     
ATOM   3692  HE2 MET A 238       5.228  10.717 -15.765  0.00  0.00      A     
ATOM   3693  HE3 MET A 238       4.231  10.055 -17.074  0.00  0.00      A     
ATOM   3694  C   MET A 238       4.473   6.269 -12.812  0.00  0.00      A     
ATOM   3695  O   MET A 238       5.144   6.196 -13.839  0.00  0.00      A     
ATOM   3696  N   MET A 239       4.778   5.524 -11.746  0.00  0.00      A     
ATOM   3697  HN  MET A 239       4.233   5.649 -10.899  0.00  0.00      A     
ATOM   3698  CA  MET A 239       5.832   4.489 -11.737  0.00  0.00      A     
ATOM   3699  HA  MET A 239       6.741   4.924 -12.152  0.00  0.00      A     
ATOM   3700  CB  MET A 239       6.146   4.023 -10.306  0.00  0.00      A     
ATOM   3701  HB1 MET A 239       6.799   3.154 -10.359  0.00  0.00      A     
ATOM   3702  HB2 MET A 239       5.227   3.706  -9.813  0.00  0.00      A     
ATOM   3703  CG  MET A 239       6.846   5.094  -9.453  0.00  0.00      A     
ATOM   3704  HG1 MET A 239       7.050   4.665  -8.471  0.00  0.00      A     
ATOM   3705  HG2 MET A 239       6.168   5.933  -9.309  0.00  0.00      A     
ATOM   3706  SD  MET A 239       8.398   5.773 -10.106  0.00  0.00      A     
ATOM   3707  CE  MET A 239       9.393   4.264 -10.257  0.00  0.00      A     
ATOM   3708  HE1 MET A 239      10.389   4.523 -10.612  0.00  0.00      A     
ATOM   3709  HE2 MET A 239       8.934   3.588 -10.978  0.00  0.00      A     
ATOM   3710  HE3 MET A 239       9.470   3.774  -9.286  0.00  0.00      A     
ATOM   3711  C   MET A 239       5.510   3.276 -12.628  0.00  0.00      A     
ATOM   3712  O   MET A 239       6.420   2.681 -13.195  0.00  0.00      A     
ATOM   3713  N   MET A 240       4.229   2.963 -12.872  0.00  0.00      A     
ATOM   3714  HN  MET A 240       3.515   3.391 -12.295  0.00  0.00      A     
ATOM   3715  CA  MET A 240       3.812   2.055 -13.964  0.00  0.00      A     
ATOM   3716  HA  MET A 240       4.295   1.091 -13.798  0.00  0.00      A     
ATOM   3717  CB  MET A 240       2.287   1.839 -13.887  0.00  0.00      A     
ATOM   3718  HB1 MET A 240       1.784   2.765 -14.148  0.00  0.00      A     
ATOM   3719  HB2 MET A 240       2.014   1.579 -12.864  0.00  0.00      A     
ATOM   3720  CG  MET A 240       1.747   0.745 -14.816  0.00  0.00      A     
ATOM   3721  HG1 MET A 240       2.010   0.993 -15.842  0.00  0.00      A     
ATOM   3722  HG2 MET A 240       0.658   0.755 -14.758  0.00  0.00      A     
ATOM   3723  SD  MET A 240       2.319  -0.936 -14.447  0.00  0.00      A     
ATOM   3724  CE  MET A 240       2.291  -1.648 -16.115  0.00  0.00      A     
ATOM   3725  HE1 MET A 240       1.294  -1.559 -16.547  0.00  0.00      A     
ATOM   3726  HE2 MET A 240       2.570  -2.701 -16.066  0.00  0.00      A     
ATOM   3727  HE3 MET A 240       3.004  -1.118 -16.748  0.00  0.00      A     
ATOM   3728  C   MET A 240       4.260   2.527 -15.372  0.00  0.00      A     
ATOM   3729  O   MET A 240       4.316   1.729 -16.308  0.00  0.00      A     
ATOM   3730  N   GLN A 241       4.628   3.806 -15.538  0.00  0.00      A     
ATOM   3731  HN  GLN A 241       4.570   4.425 -14.740  0.00  0.00      A     
ATOM   3732  CA  GLN A 241       5.204   4.351 -16.781  0.00  0.00      A     
ATOM   3733  HA  GLN A 241       4.828   3.771 -17.625  0.00  0.00      A     
ATOM   3734  CB  GLN A 241       4.757   5.813 -16.995  0.00  0.00      A     
ATOM   3735  HB1 GLN A 241       4.961   6.078 -18.027  0.00  0.00      A     
ATOM   3736  HB2 GLN A 241       5.366   6.469 -16.378  0.00  0.00      A     
ATOM   3737  CG  GLN A 241       3.282   6.135 -16.708  0.00  0.00      A     
ATOM   3738  HG1 GLN A 241       3.064   7.149 -17.041  0.00  0.00      A     
ATOM   3739  HG2 GLN A 241       3.122   6.099 -15.636  0.00  0.00      A     
ATOM   3740  CD  GLN A 241       2.302   5.185 -17.377  0.00  0.00      A     
ATOM   3741  OE1 GLN A 241       2.324   4.957 -18.576  0.00  0.00      A     
ATOM   3742  NE2 GLN A 241       1.408   4.594 -16.627  0.00  0.00      A     
ATOM   3743 HE21 GLN A 241       0.837   3.880 -17.068  0.00  0.00      A     
ATOM   3744 HE22 GLN A 241       1.369   4.777 -15.632  0.00  0.00      A     
ATOM   3745  C   GLN A 241       6.749   4.272 -16.848  0.00  0.00      A     
ATOM   3746  O   GLN A 241       7.312   4.488 -17.919  0.00  0.00      A     
ATOM   3747  N   SER A 242       7.444   3.965 -15.741  0.00  0.00      A     
ATOM   3748  HN  SER A 242       6.914   3.756 -14.903  0.00  0.00      A     
ATOM   3749  CA  SER A 242       8.924   3.942 -15.588  0.00  0.00      A     
ATOM   3750  HA  SER A 242       9.317   4.871 -15.999  0.00  0.00      A     
ATOM   3751  CB  SER A 242       9.315   3.914 -14.103  0.00  0.00      A     
ATOM   3752  HB1 SER A 242      10.397   3.834 -13.999  0.00  0.00      A     
ATOM   3753  HB2 SER A 242       8.863   3.047 -13.622  0.00  0.00      A     
ATOM   3754  OG  SER A 242       8.878   5.098 -13.464  0.00  0.00      A     
ATOM   3755  HG1 SER A 242       9.612   5.744 -13.439  0.00  0.00      A     
ATOM   3756  C   SER A 242       9.633   2.802 -16.348  0.00  0.00      A     
ATOM   3757  O   SER A 242      10.277   1.936 -15.759  0.00  0.00      A     
ATOM   3758  N   GLY A 243       9.495   2.808 -17.674  0.00  0.00      A     
ATOM   3759  HN  GLY A 243       8.971   3.593 -18.044  0.00  0.00      A     
ATOM   3760  CA  GLY A 243      10.061   1.839 -18.632  0.00  0.00      A     
ATOM   3761  HA1 GLY A 243       9.883   0.830 -18.262  0.00  0.00      A     
ATOM   3762  HA2 GLY A 243      11.136   1.996 -18.706  0.00  0.00      A     
ATOM   3763  C   GLY A 243       9.479   1.917 -20.055  0.00  0.00      A     
ATOM   3764  O   GLY A 243      10.050   1.357 -20.993  0.00  0.00      A     
ATOM   3765  N   ARG A 244       8.349   2.625 -20.222  0.00  0.00      A     
ATOM   3766  HN  ARG A 244       7.960   3.064 -19.398  0.00  0.00      A     
ATOM   3767  CA  ARG A 244       7.780   3.029 -21.524  0.00  0.00      A     
ATOM   3768  HA  ARG A 244       7.697   2.157 -22.177  0.00  0.00      A     
ATOM   3769  CB  ARG A 244       6.387   3.651 -21.306  0.00  0.00      A     
ATOM   3770  HB1 ARG A 244       6.187   4.377 -22.097  0.00  0.00      A     
ATOM   3771  HB2 ARG A 244       6.370   4.182 -20.356  0.00  0.00      A     
ATOM   3772  CG  ARG A 244       5.254   2.623 -21.338  0.00  0.00      A     
ATOM   3773  HG1 ARG A 244       5.408   1.865 -20.569  0.00  0.00      A     
ATOM   3774  HG2 ARG A 244       5.249   2.141 -22.316  0.00  0.00      A     
ATOM   3775  CD  ARG A 244       3.908   3.323 -21.110  0.00  0.00      A     
ATOM   3776  HD1 ARG A 244       3.915   4.293 -21.608  0.00  0.00      A     
ATOM   3777  HD2 ARG A 244       3.774   3.484 -20.040  0.00  0.00      A     
ATOM   3778  NE  ARG A 244       2.802   2.527 -21.661  0.00  0.00      A     
ATOM   3779  HE  ARG A 244       3.008   1.846 -22.379  0.00  0.00      A     
ATOM   3780  CZ  ARG A 244       1.527   2.623 -21.404  0.00  0.00      A     
ATOM   3781  NH1 ARG A 244       1.018   3.431 -20.548  0.00  0.00      A     
ATOM   3782 HH11 ARG A 244       0.026   3.405 -20.379  0.00  0.00      A     
ATOM   3783 HH12 ARG A 244       1.636   3.974 -19.961  0.00  0.00      A     
ATOM   3784  NH2 ARG A 244       0.724   1.837 -22.018  0.00  0.00      A     
ATOM   3785 HH21 ARG A 244      -0.231   1.744 -21.713  0.00  0.00      A     
ATOM   3786 HH22 ARG A 244       1.138   1.209 -22.698  0.00  0.00      A     
ATOM   3787  C   ARG A 244       8.658   4.043 -22.268  0.00  0.00      A     
ATOM   3788  O   ARG A 244       9.385   4.830 -21.665  0.00  0.00      A     
ATOM   3789  N   LYS A 245       8.487   4.088 -23.589  0.00  0.00      A     
ATOM   3790  HN  LYS A 245       7.881   3.370 -23.979  0.00  0.00      A     
ATOM   3791  CA  LYS A 245       8.990   5.148 -24.489  0.00  0.00      A     
ATOM   3792  HA  LYS A 245      10.081   5.166 -24.461  0.00  0.00      A     
ATOM   3793  CB  LYS A 245       8.511   4.817 -25.907  0.00  0.00      A     
ATOM   3794  HB1 LYS A 245       8.741   5.648 -26.571  0.00  0.00      A     
ATOM   3795  HB2 LYS A 245       7.428   4.694 -25.889  0.00  0.00      A     
ATOM   3796  CG  LYS A 245       9.156   3.551 -26.481  0.00  0.00      A     
ATOM   3797  HG1 LYS A 245       9.119   2.733 -25.761  0.00  0.00      A     
ATOM   3798  HG2 LYS A 245      10.198   3.766 -26.714  0.00  0.00      A     
ATOM   3799  CD  LYS A 245       8.392   3.129 -27.741  0.00  0.00      A     
ATOM   3800  HD1 LYS A 245       8.305   3.973 -28.426  0.00  0.00      A     
ATOM   3801  HD2 LYS A 245       7.386   2.814 -27.457  0.00  0.00      A     
ATOM   3802  CE  LYS A 245       9.079   1.967 -28.454  0.00  0.00      A     
ATOM   3803  HE1 LYS A 245       8.427   1.640 -29.266  0.00  0.00      A     
ATOM   3804  HE2 LYS A 245       9.195   1.126 -27.762  0.00  0.00      A     
ATOM   3805  NZ  LYS A 245      10.390   2.372 -29.008  0.00  0.00      A     
ATOM   3806  HZ1 LYS A 245      10.747   1.666 -29.647  0.00  0.00      A     
ATOM   3807  HZ2 LYS A 245      11.085   2.488 -28.274  0.00  0.00      A     
ATOM   3808  HZ3 LYS A 245      10.322   3.255 -29.510  0.00  0.00      A     
ATOM   3809  C   LYS A 245       8.488   6.549 -24.107  0.00  0.00      A     
ATOM   3810  O   LYS A 245       7.326   6.705 -23.729  0.00  0.00      A     
ATOM   3811  N   GLY A 246       9.291   7.581 -24.379  0.00  0.00      A     
ATOM   3812  HN  GLY A 246      10.197   7.338 -24.764  0.00  0.00      A     
ATOM   3813  CA  GLY A 246       8.974   9.027 -24.272  0.00  0.00      A     
ATOM   3814  HA1 GLY A 246       9.891   9.602 -24.402  0.00  0.00      A     
ATOM   3815  HA2 GLY A 246       8.595   9.228 -23.270  0.00  0.00      A     
ATOM   3816  C   GLY A 246       7.935   9.567 -25.278  0.00  0.00      A     
ATOM   3817  O   GLY A 246       8.081  10.664 -25.809  0.00  0.00      A     
ATOM   3818  N   THR A 247       6.932   8.744 -25.578  0.00  0.00      A     
ATOM   3819  HN  THR A 247       6.920   7.905 -25.016  0.00  0.00      A     
ATOM   3820  CA  THR A 247       5.794   8.914 -26.514  0.00  0.00      A     
ATOM   3821  HA  THR A 247       5.441   9.944 -26.501  0.00  0.00      A     
ATOM   3822  CB  THR A 247       6.132   8.505 -27.958  0.00  0.00      A     
ATOM   3823  HB  THR A 247       5.205   8.417 -28.524  0.00  0.00      A     
ATOM   3824  CG2 THR A 247       7.009   9.497 -28.699  0.00  0.00      A     
ATOM   3825 HG21 THR A 247       6.512  10.463 -28.728  0.00  0.00      A     
ATOM   3826 HG22 THR A 247       7.168   9.152 -29.721  0.00  0.00      A     
ATOM   3827 HG23 THR A 247       7.968   9.592 -28.201  0.00  0.00      A     
ATOM   3828  OG1 THR A 247       6.801   7.261 -27.979  0.00  0.00      A     
ATOM   3829  HG1 THR A 247       6.108   6.598 -28.197  0.00  0.00      A     
ATOM   3830  C   THR A 247       4.627   8.003 -26.133  0.00  0.00      A     
ATOM   3831  O   THR A 247       3.471   8.402 -26.225  0.00  0.00      A     
ATOM   3832  N   ASP A 248       4.924   6.778 -25.688  0.00  0.00      A     
ATOM   3833  HN  ASP A 248       5.892   6.501 -25.709  0.00  0.00      A     
ATOM   3834  CA  ASP A 248       3.954   5.775 -25.224  0.00  0.00      A     
ATOM   3835  HA  ASP A 248       3.073   5.817 -25.864  0.00  0.00      A     
ATOM   3836  CB  ASP A 248       4.609   4.395 -25.349  0.00  0.00      A     
ATOM   3837  HB1 ASP A 248       5.314   4.268 -24.526  0.00  0.00      A     
ATOM   3838  HB2 ASP A 248       5.171   4.343 -26.281  0.00  0.00      A     
ATOM   3839  CG  ASP A 248       3.615   3.238 -25.362  0.00  0.00      A     
ATOM   3840  OD1 ASP A 248       4.037   2.103 -25.038  0.00  0.00      A     
ATOM   3841  OD2 ASP A 248       2.457   3.415 -25.793  0.00  0.00      A     
ATOM   3842  C   ASP A 248       3.490   6.012 -23.776  0.00  0.00      A     
ATOM   3843  O   ASP A 248       2.408   5.582 -23.378  0.00  0.00      A     
ATOM   3844  N   ILE A 249       4.282   6.751 -22.992  0.00  0.00      A     
ATOM   3845  HN  ILE A 249       5.202   6.990 -23.342  0.00  0.00      A     
ATOM   3846  CA  ILE A 249       3.798   7.440 -21.791  0.00  0.00      A     
ATOM   3847  HA  ILE A 249       3.406   6.678 -21.116  0.00  0.00      A     
ATOM   3848  CB  ILE A 249       4.936   8.160 -21.020  0.00  0.00      A     
ATOM   3849  HB  ILE A 249       4.481   8.628 -20.146  0.00  0.00      A     
ATOM   3850  CG2 ILE A 249       5.913   7.094 -20.498  0.00  0.00      A     
ATOM   3851 HG21 ILE A 249       6.506   7.494 -19.675  0.00  0.00      A     
ATOM   3852 HG22 ILE A 249       6.588   6.771 -21.289  0.00  0.00      A     
ATOM   3853 HG23 ILE A 249       5.363   6.229 -20.139  0.00  0.00      A     
ATOM   3854  CG1 ILE A 249       5.694   9.257 -21.809  0.00  0.00      A     
ATOM   3855 HG11 ILE A 249       5.007  10.056 -22.076  0.00  0.00      A     
ATOM   3856 HG12 ILE A 249       6.096   8.838 -22.730  0.00  0.00      A     
ATOM   3857  CD  ILE A 249       6.839   9.918 -21.029  0.00  0.00      A     
ATOM   3858  HD1 ILE A 249       7.646   9.205 -20.856  0.00  0.00      A     
ATOM   3859  HD2 ILE A 249       6.469  10.294 -20.074  0.00  0.00      A     
ATOM   3860  HD3 ILE A 249       7.233  10.753 -21.608  0.00  0.00      A     
ATOM   3861  C   ILE A 249       2.605   8.350 -22.131  0.00  0.00      A     
ATOM   3862  O   ILE A 249       2.750   9.457 -22.640  0.00  0.00      A     
ATOM   3863  N   MET A 250       1.387   7.880 -21.853  0.00  0.00      A     
ATOM   3864  HN  MET A 250       1.327   6.901 -21.611  0.00  0.00      A     
ATOM   3865  CA  MET A 250       0.131   8.653 -21.980  0.00  0.00      A     
ATOM   3866  HA  MET A 250       0.132   9.121 -22.965  0.00  0.00      A     
ATOM   3867  CB  MET A 250      -1.058   7.673 -21.889  0.00  0.00      A     
ATOM   3868  HB1 MET A 250      -1.516   7.736 -20.902  0.00  0.00      A     
ATOM   3869  HB2 MET A 250      -0.714   6.647 -22.019  0.00  0.00      A     
ATOM   3870  CG  MET A 250      -2.125   7.959 -22.951  0.00  0.00      A     
ATOM   3871  HG1 MET A 250      -2.483   8.980 -22.813  0.00  0.00      A     
ATOM   3872  HG2 MET A 250      -2.966   7.287 -22.777  0.00  0.00      A     
ATOM   3873  SD  MET A 250      -1.591   7.765 -24.681  0.00  0.00      A     
ATOM   3874  CE  MET A 250      -1.141   6.005 -24.726  0.00  0.00      A     
ATOM   3875  HE1 MET A 250      -0.931   5.710 -25.755  0.00  0.00      A     
ATOM   3876  HE2 MET A 250      -1.965   5.401 -24.345  0.00  0.00      A     
ATOM   3877  HE3 MET A 250      -0.249   5.829 -24.123  0.00  0.00      A     
ATOM   3878  C   MET A 250      -0.007   9.808 -20.954  0.00  0.00      A     
ATOM   3879  O   MET A 250      -1.077  10.401 -20.794  0.00  0.00      A     
ATOM   3880  N   TYR A 251       1.079  10.083 -20.229  0.00  0.00      A     
ATOM   3881  HN  TYR A 251       1.940   9.671 -20.553  0.00  0.00      A     
ATOM   3882  CA  TYR A 251       1.190  10.891 -19.016  0.00  0.00      A     
ATOM   3883  HA  TYR A 251       0.424  11.656 -19.035  0.00  0.00      A     
ATOM   3884  CB  TYR A 251       0.983   9.965 -17.804  0.00  0.00      A     
ATOM   3885  HB1 TYR A 251       1.024  10.561 -16.895  0.00  0.00      A     
ATOM   3886  HB2 TYR A 251       1.814   9.259 -17.761  0.00  0.00      A     
ATOM   3887  CG  TYR A 251      -0.320   9.181 -17.800  0.00  0.00      A     
ATOM   3888  CD1 TYR A 251      -1.527   9.826 -17.467  0.00  0.00      A     
ATOM   3889  HD1 TYR A 251      -1.515  10.873 -17.198  0.00  0.00      A     
ATOM   3890  CE1 TYR A 251      -2.743   9.112 -17.493  0.00  0.00      A     
ATOM   3891  HE1 TYR A 251      -3.671   9.599 -17.239  0.00  0.00      A     
ATOM   3892  CZ  TYR A 251      -2.752   7.749 -17.855  0.00  0.00      A     
ATOM   3893  OH  TYR A 251      -3.907   7.041 -17.849  0.00  0.00      A     
ATOM   3894  HH  TYR A 251      -4.661   7.563 -17.527  0.00  0.00      A     
ATOM   3895  CE2 TYR A 251      -1.542   7.099 -18.173  0.00  0.00      A     
ATOM   3896  HE2 TYR A 251      -1.568   6.054 -18.448  0.00  0.00      A     
ATOM   3897  CD2 TYR A 251      -0.327   7.815 -18.149  0.00  0.00      A     
ATOM   3898  HD2 TYR A 251       0.595   7.319 -18.419  0.00  0.00      A     
ATOM   3899  C   TYR A 251       2.580  11.562 -18.946  0.00  0.00      A     
ATOM   3900  O   TYR A 251       3.573  10.944 -19.327  0.00  0.00      A     
ATOM   3901  N   THR A 252       2.674  12.804 -18.455  0.00  0.00      A     
ATOM   3902  HN  THR A 252       1.825  13.233 -18.115  0.00  0.00      A     
ATOM   3903  CA  THR A 252       3.916  13.624 -18.531  0.00  0.00      A     
ATOM   3904  HA  THR A 252       4.519  13.277 -19.370  0.00  0.00      A     
ATOM   3905  CB  THR A 252       3.620  15.121 -18.763  0.00  0.00      A     
ATOM   3906  HB  THR A 252       3.333  15.585 -17.819  0.00  0.00      A     
ATOM   3907  CG2 THR A 252       4.797  15.889 -19.357  0.00  0.00      A     
ATOM   3908 HG21 THR A 252       5.110  15.427 -20.294  0.00  0.00      A     
ATOM   3909 HG22 THR A 252       5.636  15.892 -18.662  0.00  0.00      A     
ATOM   3910 HG23 THR A 252       4.504  16.922 -19.544  0.00  0.00      A     
ATOM   3911  OG1 THR A 252       2.568  15.311 -19.680  0.00  0.00      A     
ATOM   3912  HG1 THR A 252       1.796  15.603 -19.136  0.00  0.00      A     
ATOM   3913  C   THR A 252       4.809  13.558 -17.287  0.00  0.00      A     
ATOM   3914  O   THR A 252       6.026  13.646 -17.407  0.00  0.00      A     
ATOM   3915  N   GLY A 253       4.232  13.444 -16.087  0.00  0.00      A     
ATOM   3916  HN  GLY A 253       3.221  13.342 -16.049  0.00  0.00      A     
ATOM   3917  CA  GLY A 253       4.968  13.544 -14.812  0.00  0.00      A     
ATOM   3918  HA1 GLY A 253       5.822  14.213 -14.926  0.00  0.00      A     
ATOM   3919  HA2 GLY A 253       5.354  12.563 -14.536  0.00  0.00      A     
ATOM   3920  C   GLY A 253       4.119  14.065 -13.648  0.00  0.00      A     
ATOM   3921  O   GLY A 253       2.961  14.442 -13.823  0.00  0.00      A     
ATOM   3922  N   THR A 254       4.667  14.099 -12.432  0.00  0.00      A     
ATOM   3923  HN  THR A 254       5.637  13.807 -12.333  0.00  0.00      A     
ATOM   3924  CA  THR A 254       3.881  14.388 -11.199  0.00  0.00      A     
ATOM   3925  HA  THR A 254       3.137  13.605 -11.085  0.00  0.00      A     
ATOM   3926  CB  THR A 254       4.718  14.356  -9.930  0.00  0.00      A     
ATOM   3927  HB  THR A 254       4.085  14.629  -9.087  0.00  0.00      A     
ATOM   3928  CG2 THR A 254       5.318  12.984  -9.649  0.00  0.00      A     
ATOM   3929 HG21 THR A 254       4.521  12.295  -9.374  0.00  0.00      A     
ATOM   3930 HG22 THR A 254       6.039  13.055  -8.837  0.00  0.00      A     
ATOM   3931 HG23 THR A 254       5.819  12.592 -10.526  0.00  0.00      A     
ATOM   3932  OG1 THR A 254       5.747  15.297 -10.023  0.00  0.00      A     
ATOM   3933  HG1 THR A 254       6.206  15.244  -9.161  0.00  0.00      A     
ATOM   3934  C   THR A 254       3.108  15.707 -11.159  0.00  0.00      A     
ATOM   3935  O   THR A 254       2.055  15.747 -10.530  0.00  0.00      A     
ATOM   3936  N   LEU A 255       3.553  16.761 -11.850  0.00  0.00      A     
ATOM   3937  HN  LEU A 255       4.457  16.675 -12.289  0.00  0.00      A     
ATOM   3938  CA  LEU A 255       2.796  18.017 -12.032  0.00  0.00      A     
ATOM   3939  HA  LEU A 255       2.543  18.418 -11.049  0.00  0.00      A     
ATOM   3940  CB  LEU A 255       3.729  19.011 -12.750  0.00  0.00      A     
ATOM   3941  HB1 LEU A 255       4.041  18.572 -13.699  0.00  0.00      A     
ATOM   3942  HB2 LEU A 255       4.621  19.153 -12.137  0.00  0.00      A     
ATOM   3943  CG  LEU A 255       3.118  20.394 -13.046  0.00  0.00      A     
ATOM   3944  HG  LEU A 255       2.247  20.286 -13.692  0.00  0.00      A     
ATOM   3945  CD1 LEU A 255       2.712  21.140 -11.779  0.00  0.00      A     
ATOM   3946 HD11 LEU A 255       3.569  21.247 -11.115  0.00  0.00      A     
ATOM   3947 HD12 LEU A 255       1.913  20.606 -11.267  0.00  0.00      A     
ATOM   3948 HD13 LEU A 255       2.344  22.127 -12.053  0.00  0.00      A     
ATOM   3949  CD2 LEU A 255       4.148  21.247 -13.774  0.00  0.00      A     
ATOM   3950 HD21 LEU A 255       3.738  22.243 -13.936  0.00  0.00      A     
ATOM   3951 HD22 LEU A 255       4.377  20.802 -14.742  0.00  0.00      A     
ATOM   3952 HD23 LEU A 255       5.056  21.315 -13.179  0.00  0.00      A     
ATOM   3953  C   LEU A 255       1.463  17.841 -12.800  0.00  0.00      A     
ATOM   3954  O   LEU A 255       0.477  18.519 -12.527  0.00  0.00      A     
ATOM   3955  N   ASP A 256       1.412  16.876 -13.715  0.00  0.00      A     
ATOM   3956  HN  ASP A 256       2.250  16.318 -13.829  0.00  0.00      A     
ATOM   3957  CA  ASP A 256       0.305  16.576 -14.638  0.00  0.00      A     
ATOM   3958  HA  ASP A 256      -0.410  17.400 -14.639  0.00  0.00      A     
ATOM   3959  CB  ASP A 256       0.965  16.527 -16.031  0.00  0.00      A     
ATOM   3960  HB1 ASP A 256       1.631  15.662 -16.062  0.00  0.00      A     
ATOM   3961  HB2 ASP A 256       1.590  17.415 -16.146  0.00  0.00      A     
ATOM   3962  CG  ASP A 256       0.047  16.481 -17.254  0.00  0.00      A     
ATOM   3963  OD1 ASP A 256      -1.120  16.931 -17.226  0.00  0.00      A     
ATOM   3964  OD2 ASP A 256       0.494  15.897 -18.271  0.00  0.00      A     
ATOM   3965  C   ASP A 256      -0.466  15.293 -14.195  0.00  0.00      A     
ATOM   3966  O   ASP A 256      -1.410  14.826 -14.836  0.00  0.00      A     
ATOM   3967  N   CYS A 257      -0.117  14.731 -13.030  0.00  0.00      A     
ATOM   3968  HN  CYS A 257       0.681  15.138 -12.561  0.00  0.00      A     
ATOM   3969  CA  CYS A 257      -0.804  13.613 -12.356  0.00  0.00      A     
ATOM   3970  HA  CYS A 257      -1.106  12.886 -13.109  0.00  0.00      A     
ATOM   3971  CB  CYS A 257       0.204  12.915 -11.434  0.00  0.00      A     
ATOM   3972  HB1 CYS A 257      -0.310  12.186 -10.808  0.00  0.00      A     
ATOM   3973  HB2 CYS A 257       0.694  13.642 -10.786  0.00  0.00      A     
ATOM   3974  SG  CYS A 257       1.417  12.027 -12.453  0.00  0.00      A     
ATOM   3975  HG1 CYS A 257       1.853  13.081 -13.168  0.00  0.00      A     
ATOM   3976  C   CYS A 257      -2.110  13.998 -11.611  0.00  0.00      A     
ATOM   3977  O   CYS A 257      -2.646  13.196 -10.843  0.00  0.00      A     
ATOM   3978  N   TRP A 258      -2.662  15.188 -11.863  0.00  0.00      A     
ATOM   3979  HN  TRP A 258      -2.166  15.808 -12.488  0.00  0.00      A     
ATOM   3980  CA  TRP A 258      -3.867  15.717 -11.193  0.00  0.00      A     
ATOM   3981  HA  TRP A 258      -4.274  14.954 -10.534  0.00  0.00      A     
ATOM   3982  CB  TRP A 258      -3.485  16.904 -10.284  0.00  0.00      A     
ATOM   3983  HB1 TRP A 258      -4.331  17.137  -9.636  0.00  0.00      A     
ATOM   3984  HB2 TRP A 258      -3.305  17.779 -10.903  0.00  0.00      A     
ATOM   3985  CG  TRP A 258      -2.275  16.686  -9.424  0.00  0.00      A     
ATOM   3986  CD1 TRP A 258      -1.000  16.815  -9.850  0.00  0.00      A     
ATOM   3987  HD1 TRP A 258      -0.705  17.129 -10.844  0.00  0.00      A     
ATOM   3988  NE1 TRP A 258      -0.135  16.396  -8.864  0.00  0.00      A     
ATOM   3989  HE1 TRP A 258       0.868  16.326  -9.017  0.00  0.00      A     
ATOM   3990  CE2 TRP A 258      -0.807  16.004  -7.728  0.00  0.00      A     
ATOM   3991  CZ2 TRP A 258      -0.382  15.481  -6.498  0.00  0.00      A     
ATOM   3992  HZ2 TRP A 258       0.666  15.309  -6.313  0.00  0.00      A     
ATOM   3993  CH2 TRP A 258      -1.343  15.197  -5.511  0.00  0.00      A     
ATOM   3994  HH2 TRP A 258      -1.041  14.793  -4.553  0.00  0.00      A     
ATOM   3995  CZ3 TRP A 258      -2.701  15.462  -5.760  0.00  0.00      A     
ATOM   3996  HZ3 TRP A 258      -3.429  15.263  -4.986  0.00  0.00      A     
ATOM   3997  CE3 TRP A 258      -3.115  15.987  -7.002  0.00  0.00      A     
ATOM   3998  HE3 TRP A 258      -4.158  16.203  -7.174  0.00  0.00      A     
ATOM   3999  CD2 TRP A 258      -2.183  16.238  -8.033  0.00  0.00      A     
ATOM   4000  C   TRP A 258      -4.995  16.069 -12.183  0.00  0.00      A     
ATOM   4001  O   TRP A 258      -5.942  16.761 -11.809  0.00  0.00      A     
ATOM   4002  N   ARG A 259      -4.922  15.604 -13.445  0.00  0.00      A     
ATOM   4003  HN  ARG A 259      -4.164  14.955 -13.633  0.00  0.00      A     
ATOM   4004  CA  ARG A 259      -5.653  16.179 -14.606  0.00  0.00      A     
ATOM   4005  HA  ARG A 259      -6.460  16.814 -14.238  0.00  0.00      A     
ATOM   4006  CB  ARG A 259      -4.656  17.087 -15.344  0.00  0.00      A     
ATOM   4007  HB1 ARG A 259      -4.069  16.474 -16.018  0.00  0.00      A     
ATOM   4008  HB2 ARG A 259      -3.966  17.532 -14.629  0.00  0.00      A     
ATOM   4009  CG  ARG A 259      -5.305  18.235 -16.126  0.00  0.00      A     
ATOM   4010  HG1 ARG A 259      -5.809  18.906 -15.430  0.00  0.00      A     
ATOM   4011  HG2 ARG A 259      -6.038  17.843 -16.827  0.00  0.00      A     
ATOM   4012  CD  ARG A 259      -4.235  19.021 -16.894  0.00  0.00      A     
ATOM   4013  HD1 ARG A 259      -3.473  19.355 -16.188  0.00  0.00      A     
ATOM   4014  HD2 ARG A 259      -4.684  19.910 -17.336  0.00  0.00      A     
ATOM   4015  NE  ARG A 259      -3.598  18.214 -17.952  0.00  0.00      A     
ATOM   4016  HE  ARG A 259      -2.637  17.915 -17.798  0.00  0.00      A     
ATOM   4017  CZ  ARG A 259      -4.103  17.927 -19.123  0.00  0.00      A     
ATOM   4018  NH1 ARG A 259      -5.274  18.271 -19.521  0.00  0.00      A     
ATOM   4019 HH11 ARG A 259      -5.543  18.040 -20.462  0.00  0.00      A     
ATOM   4020 HH12 ARG A 259      -5.882  18.794 -18.914  0.00  0.00      A     
ATOM   4021  NH2 ARG A 259      -3.464  17.250 -19.997  0.00  0.00      A     
ATOM   4022 HH21 ARG A 259      -3.883  17.157 -20.905  0.00  0.00      A     
ATOM   4023 HH22 ARG A 259      -2.503  16.979 -19.834  0.00  0.00      A     
ATOM   4024  C   ARG A 259      -6.327  15.185 -15.582  0.00  0.00      A     
ATOM   4025  O   ARG A 259      -7.179  15.598 -16.371  0.00  0.00      A     
ATOM   4026  N   LYS A 260      -6.039  13.879 -15.495  0.00  0.00      A     
ATOM   4027  HN  LYS A 260      -5.288  13.650 -14.851  0.00  0.00      A     
ATOM   4028  CA  LYS A 260      -6.562  12.775 -16.358  0.00  0.00      A     
ATOM   4029  HA  LYS A 260      -7.309  13.169 -17.048  0.00  0.00      A     
ATOM   4030  CB  LYS A 260      -5.411  12.195 -17.215  0.00  0.00      A     
ATOM   4031  HB1 LYS A 260      -5.700  11.231 -17.633  0.00  0.00      A     
ATOM   4032  HB2 LYS A 260      -4.543  12.032 -16.575  0.00  0.00      A     
ATOM   4033  CG  LYS A 260      -5.025  13.077 -18.411  0.00  0.00      A     
ATOM   4034  HG1 LYS A 260      -4.872  14.102 -18.080  0.00  0.00      A     
ATOM   4035  HG2 LYS A 260      -5.833  13.071 -19.145  0.00  0.00      A     
ATOM   4036  CD  LYS A 260      -3.740  12.528 -19.054  0.00  0.00      A     
ATOM   4037  HD1 LYS A 260      -3.934  11.546 -19.489  0.00  0.00      A     
ATOM   4038  HD2 LYS A 260      -2.980  12.418 -18.282  0.00  0.00      A     
ATOM   4039  CE  LYS A 260      -3.209  13.469 -20.137  0.00  0.00      A     
ATOM   4040  HE1 LYS A 260      -3.200  14.492 -19.748  0.00  0.00      A     
ATOM   4041  HE2 LYS A 260      -3.887  13.438 -20.996  0.00  0.00      A     
ATOM   4042  NZ  LYS A 260      -1.836  13.090 -20.552  0.00  0.00      A     
ATOM   4043  HZ1 LYS A 260      -1.142  13.316 -19.849  0.00  0.00      A     
ATOM   4044  HZ2 LYS A 260      -1.559  13.604 -21.387  0.00  0.00      A     
ATOM   4045  HZ3 LYS A 260      -1.744  12.099 -20.763  0.00  0.00      A     
ATOM   4046  C   LYS A 260      -7.314  11.669 -15.584  0.00  0.00      A     
ATOM   4047  O   LYS A 260      -7.334  10.514 -16.001  0.00  0.00      A     
ATOM   4048  N   ILE A 261      -7.913  12.010 -14.440  0.00  0.00      A     
ATOM   4049  HN  ILE A 261      -7.863  12.986 -14.187  0.00  0.00      A     
ATOM   4050  CA  ILE A 261      -8.722  11.098 -13.600  0.00  0.00      A     
ATOM   4051  HA  ILE A 261      -9.022  10.226 -14.185  0.00  0.00      A     
ATOM   4052  CB  ILE A 261      -7.882  10.596 -12.399  0.00  0.00      A     
ATOM   4053  HB  ILE A 261      -7.532  11.465 -11.844  0.00  0.00      A     
ATOM   4054  CG2 ILE A 261      -8.728   9.746 -11.438  0.00  0.00      A     
ATOM   4055 HG21 ILE A 261      -9.615  10.280 -11.108  0.00  0.00      A     
ATOM   4056 HG22 ILE A 261      -8.153   9.510 -10.544  0.00  0.00      A     
ATOM   4057 HG23 ILE A 261      -9.025   8.822 -11.925  0.00  0.00      A     
ATOM   4058  CG1 ILE A 261      -6.646   9.799 -12.875  0.00  0.00      A     
ATOM   4059 HG11 ILE A 261      -6.019  10.439 -13.495  0.00  0.00      A     
ATOM   4060 HG12 ILE A 261      -6.971   8.950 -13.479  0.00  0.00      A     
ATOM   4061  CD  ILE A 261      -5.762   9.289 -11.736  0.00  0.00      A     
ATOM   4062  HD1 ILE A 261      -5.507  10.116 -11.078  0.00  0.00      A     
ATOM   4063  HD2 ILE A 261      -4.851   8.857 -12.146  0.00  0.00      A     
ATOM   4064  HD3 ILE A 261      -6.280   8.524 -11.164  0.00  0.00      A     
ATOM   4065  C   ILE A 261     -10.024  11.762 -13.119  0.00  0.00      A     
ATOM   4066  O   ILE A 261     -11.115  11.288 -13.441  0.00  0.00      A     
ATOM   4067  N   ALA A 262      -9.922  12.874 -12.381  0.00  0.00      A     
ATOM   4068  HN  ALA A 262      -8.990  13.224 -12.193  0.00  0.00      A     
ATOM   4069  CA  ALA A 262     -11.022  13.520 -11.651  0.00  0.00      A     
ATOM   4070  HA  ALA A 262     -11.492  12.750 -11.044  0.00  0.00      A     
ATOM   4071  CB  ALA A 262     -10.410  14.540 -10.679  0.00  0.00      A     
ATOM   4072  HB1 ALA A 262      -9.598  14.077 -10.117  0.00  0.00      A     
ATOM   4073  HB2 ALA A 262     -11.168  14.876  -9.972  0.00  0.00      A     
ATOM   4074  HB3 ALA A 262     -10.030  15.404 -11.222  0.00  0.00      A     
ATOM   4075  C   ALA A 262     -12.155  14.137 -12.515  0.00  0.00      A     
ATOM   4076  O   ALA A 262     -13.097  14.717 -11.965  0.00  0.00      A     
ATOM   4077  N   ARG A 263     -12.085  14.002 -13.849  0.00  0.00      A     
ATOM   4078  HN  ARG A 263     -11.241  13.569 -14.202  0.00  0.00      A     
ATOM   4079  CA  ARG A 263     -13.080  14.471 -14.844  0.00  0.00      A     
ATOM   4080  HA  ARG A 263     -13.876  15.002 -14.325  0.00  0.00      A     
ATOM   4081  CB  ARG A 263     -12.428  15.458 -15.834  0.00  0.00      A     
ATOM   4082  HB1 ARG A 263     -13.184  15.817 -16.533  0.00  0.00      A     
ATOM   4083  HB2 ARG A 263     -11.678  14.920 -16.412  0.00  0.00      A     
ATOM   4084  CG  ARG A 263     -11.780  16.681 -15.164  0.00  0.00      A     
ATOM   4085  HG1 ARG A 263     -11.178  16.357 -14.321  0.00  0.00      A     
ATOM   4086  HG2 ARG A 263     -12.557  17.340 -14.781  0.00  0.00      A     
ATOM   4087  CD  ARG A 263     -10.878  17.455 -16.136  0.00  0.00      A     
ATOM   4088  HD1 ARG A 263     -11.509  17.998 -16.841  0.00  0.00      A     
ATOM   4089  HD2 ARG A 263     -10.264  16.751 -16.701  0.00  0.00      A     
ATOM   4090  NE  ARG A 263      -9.988  18.375 -15.401  0.00  0.00      A     
ATOM   4091  HE  ARG A 263      -9.526  18.022 -14.579  0.00  0.00      A     
ATOM   4092  CZ  ARG A 263      -9.794  19.652 -15.611  0.00  0.00      A     
ATOM   4093  NH1 ARG A 263     -10.284  20.309 -16.592  0.00  0.00      A     
ATOM   4094 HH11 ARG A 263     -10.098  21.300 -16.647  0.00  0.00      A     
ATOM   4095 HH12 ARG A 263     -10.901  19.868 -17.243  0.00  0.00      A     
ATOM   4096  NH2 ARG A 263      -9.091  20.344 -14.797  0.00  0.00      A     
ATOM   4097 HH21 ARG A 263      -9.094  21.347 -14.900  0.00  0.00      A     
ATOM   4098 HH22 ARG A 263      -8.732  19.907 -13.961  0.00  0.00      A     
ATOM   4099  C   ARG A 263     -13.800  13.349 -15.606  0.00  0.00      A     
ATOM   4100  O   ARG A 263     -14.726  13.648 -16.360  0.00  0.00      A     
ATOM   4101  N   ASP A 264     -13.449  12.077 -15.388  0.00  0.00      A     
ATOM   4102  HN  ASP A 264     -12.687  11.906 -14.748  0.00  0.00      A     
ATOM   4103  CA  ASP A 264     -14.275  10.945 -15.866  0.00  0.00      A     
ATOM   4104  HA  ASP A 264     -15.309  11.282 -15.831  0.00  0.00      A     
ATOM   4105  CB  ASP A 264     -13.964  10.629 -17.341  0.00  0.00      A     
ATOM   4106  HB1 ASP A 264     -13.098   9.967 -17.398  0.00  0.00      A     
ATOM   4107  HB2 ASP A 264     -13.723  11.550 -17.876  0.00  0.00      A     
ATOM   4108  CG  ASP A 264     -15.179   9.991 -18.024  0.00  0.00      A     
ATOM   4109  OD1 ASP A 264     -16.270  10.614 -18.015  0.00  0.00      A     
ATOM   4110  OD2 ASP A 264     -15.082   8.845 -18.512  0.00  0.00      A     
ATOM   4111  C   ASP A 264     -14.293   9.660 -15.003  0.00  0.00      A     
ATOM   4112  O   ASP A 264     -15.270   8.921 -15.063  0.00  0.00      A     
ATOM   4113  N   GLU A 265     -13.326   9.399 -14.115  0.00  0.00      A     
ATOM   4114  HN  GLU A 265     -12.527  10.022 -14.050  0.00  0.00      A     
ATOM   4115  CA  GLU A 265     -13.454   8.304 -13.119  0.00  0.00      A     
ATOM   4116  HA  GLU A 265     -13.854   7.423 -13.624  0.00  0.00      A     
ATOM   4117  CB  GLU A 265     -12.068   7.927 -12.548  0.00  0.00      A     
ATOM   4118  HB1 GLU A 265     -12.205   7.292 -11.673  0.00  0.00      A     
ATOM   4119  HB2 GLU A 265     -11.539   8.826 -12.232  0.00  0.00      A     
ATOM   4120  CG  GLU A 265     -11.217   7.142 -13.560  0.00  0.00      A     
ATOM   4121  HG1 GLU A 265     -11.811   6.312 -13.948  0.00  0.00      A     
ATOM   4122  HG2 GLU A 265     -10.965   7.799 -14.395  0.00  0.00      A     
ATOM   4123  CD  GLU A 265      -9.932   6.570 -12.937  0.00  0.00      A     
ATOM   4124  OE1 GLU A 265      -8.858   6.642 -13.574  0.00  0.00      A     
ATOM   4125  OE2 GLU A 265      -9.964   6.014 -11.814  0.00  0.00      A     
ATOM   4126  C   GLU A 265     -14.456   8.605 -11.972  0.00  0.00      A     
ATOM   4127  O   GLU A 265     -14.539   7.846 -11.000  0.00  0.00      A     
ATOM   4128  N   GLY A 266     -15.177   9.730 -12.039  0.00  0.00      A     
ATOM   4129  HN  GLY A 266     -15.118  10.248 -12.905  0.00  0.00      A     
ATOM   4130  CA  GLY A 266     -15.722  10.460 -10.884  0.00  0.00      A     
ATOM   4131  HA1 GLY A 266     -15.981   9.767 -10.085  0.00  0.00      A     
ATOM   4132  HA2 GLY A 266     -16.626  10.991 -11.178  0.00  0.00      A     
ATOM   4133  C   GLY A 266     -14.706  11.488 -10.359  0.00  0.00      A     
ATOM   4134  O   GLY A 266     -13.741  11.803 -11.056  0.00  0.00      A     
ATOM   4135  N   GLY A 267     -14.851  11.973  -9.122  0.00  0.00      A     
ATOM   4136  HN  GLY A 267     -15.713  11.754  -8.634  0.00  0.00      A     
ATOM   4137  CA  GLY A 267     -13.866  12.856  -8.459  0.00  0.00      A     
ATOM   4138  HA1 GLY A 267     -14.397  13.723  -8.079  0.00  0.00      A     
ATOM   4139  HA2 GLY A 267     -13.131  13.223  -9.176  0.00  0.00      A     
ATOM   4140  C   GLY A 267     -13.098  12.239  -7.275  0.00  0.00      A     
ATOM   4141  O   GLY A 267     -11.952  12.615  -7.021  0.00  0.00      A     
ATOM   4142  N   LYS A 268     -13.677  11.242  -6.591  0.00  0.00      A     
ATOM   4143  HN  LYS A 268     -14.623  11.004  -6.870  0.00  0.00      A     
ATOM   4144  CA  LYS A 268     -13.146  10.569  -5.381  0.00  0.00      A     
ATOM   4145  HA  LYS A 268     -12.900  11.342  -4.651  0.00  0.00      A     
ATOM   4146  CB  LYS A 268     -14.289   9.703  -4.811  0.00  0.00      A     
ATOM   4147  HB1 LYS A 268     -14.467   8.869  -5.491  0.00  0.00      A     
ATOM   4148  HB2 LYS A 268     -15.197  10.309  -4.793  0.00  0.00      A     
ATOM   4149  CG  LYS A 268     -14.110   9.125  -3.397  0.00  0.00      A     
ATOM   4150  HG1 LYS A 268     -13.332   8.362  -3.399  0.00  0.00      A     
ATOM   4151  HG2 LYS A 268     -15.045   8.629  -3.133  0.00  0.00      A     
ATOM   4152  CD  LYS A 268     -13.778  10.184  -2.334  0.00  0.00      A     
ATOM   4153  HD1 LYS A 268     -14.327  11.105  -2.538  0.00  0.00      A     
ATOM   4154  HD2 LYS A 268     -12.711  10.406  -2.370  0.00  0.00      A     
ATOM   4155  CE  LYS A 268     -14.148   9.677  -0.936  0.00  0.00      A     
ATOM   4156  HE1 LYS A 268     -13.553  10.214  -0.190  0.00  0.00      A     
ATOM   4157  HE2 LYS A 268     -13.904   8.612  -0.868  0.00  0.00      A     
ATOM   4158  NZ  LYS A 268     -15.590   9.909  -0.681  0.00  0.00      A     
ATOM   4159  HZ1 LYS A 268     -15.967   9.395   0.114  0.00  0.00      A     
ATOM   4160  HZ2 LYS A 268     -16.170   9.700  -1.492  0.00  0.00      A     
ATOM   4161  HZ3 LYS A 268     -15.762  10.894  -0.491  0.00  0.00      A     
ATOM   4162  C   LYS A 268     -11.855   9.747  -5.554  0.00  0.00      A     
ATOM   4163  O   LYS A 268     -11.254   9.361  -4.558  0.00  0.00      A     
ATOM   4164  N   ALA A 269     -11.389   9.465  -6.772  0.00  0.00      A     
ATOM   4165  HN  ALA A 269     -11.930   9.785  -7.563  0.00  0.00      A     
ATOM   4166  CA  ALA A 269     -10.251   8.560  -7.021  0.00  0.00      A     
ATOM   4167  HA  ALA A 269     -10.494   7.635  -6.505  0.00  0.00      A     
ATOM   4168  CB  ALA A 269     -10.178   8.229  -8.513  0.00  0.00      A     
ATOM   4169  HB1 ALA A 269      -9.885   9.116  -9.062  0.00  0.00      A     
ATOM   4170  HB2 ALA A 269     -11.141   7.871  -8.874  0.00  0.00      A     
ATOM   4171  HB3 ALA A 269      -9.425   7.466  -8.692  0.00  0.00      A     
ATOM   4172  C   ALA A 269      -8.867   8.985  -6.458  0.00  0.00      A     
ATOM   4173  O   ALA A 269      -7.975   8.138  -6.373  0.00  0.00      A     
ATOM   4174  N   PHE A 270      -8.701  10.221  -5.967  0.00  0.00      A     
ATOM   4175  HN  PHE A 270      -9.423  10.900  -6.160  0.00  0.00      A     
ATOM   4176  CA  PHE A 270      -7.629  10.594  -5.015  0.00  0.00      A     
ATOM   4177  HA  PHE A 270      -6.662  10.400  -5.481  0.00  0.00      A     
ATOM   4178  CB  PHE A 270      -7.719  12.096  -4.694  0.00  0.00      A     
ATOM   4179  HB1 PHE A 270      -7.029  12.322  -3.880  0.00  0.00      A     
ATOM   4180  HB2 PHE A 270      -8.725  12.326  -4.337  0.00  0.00      A     
ATOM   4181  CG  PHE A 270      -7.364  13.014  -5.848  0.00  0.00      A     
ATOM   4182  CD1 PHE A 270      -8.350  13.802  -6.471  0.00  0.00      A     
ATOM   4183  HD1 PHE A 270      -9.374  13.768  -6.124  0.00  0.00      A     
ATOM   4184  CE1 PHE A 270      -8.005  14.648  -7.541  0.00  0.00      A     
ATOM   4185  HE1 PHE A 270      -8.764  15.264  -8.005  0.00  0.00      A     
ATOM   4186  CZ  PHE A 270      -6.676  14.702  -7.999  0.00  0.00      A     
ATOM   4187  HZ  PHE A 270      -6.413  15.354  -8.821  0.00  0.00      A     
ATOM   4188  CE2 PHE A 270      -5.691  13.912  -7.380  0.00  0.00      A     
ATOM   4189  HE2 PHE A 270      -4.668  13.939  -7.733  0.00  0.00      A     
ATOM   4190  CD2 PHE A 270      -6.031  13.085  -6.295  0.00  0.00      A     
ATOM   4191  HD2 PHE A 270      -5.264  12.498  -5.809  0.00  0.00      A     
ATOM   4192  C   PHE A 270      -7.634   9.783  -3.697  0.00  0.00      A     
ATOM   4193  O   PHE A 270      -6.653   9.795  -2.968  0.00  0.00      A     
ATOM   4194  N   PHE A 271      -8.712   9.048  -3.415  0.00  0.00      A     
ATOM   4195  HN  PHE A 271      -9.506   9.175  -4.030  0.00  0.00      A     
ATOM   4196  CA  PHE A 271      -8.968   8.246  -2.210  0.00  0.00      A     
ATOM   4197  HA  PHE A 271      -8.022   7.987  -1.735  0.00  0.00      A     
ATOM   4198  CB  PHE A 271      -9.769   9.140  -1.243  0.00  0.00      A     
ATOM   4199  HB1 PHE A 271     -10.792   9.225  -1.610  0.00  0.00      A     
ATOM   4200  HB2 PHE A 271      -9.343  10.145  -1.264  0.00  0.00      A     
ATOM   4201  CG  PHE A 271      -9.793   8.707   0.212  0.00  0.00      A     
ATOM   4202  CD1 PHE A 271      -8.711   9.024   1.055  0.00  0.00      A     
ATOM   4203  HD1 PHE A 271      -7.838   9.521   0.656  0.00  0.00      A     
ATOM   4204  CE1 PHE A 271      -8.765   8.701   2.423  0.00  0.00      A     
ATOM   4205  HE1 PHE A 271      -7.934   8.946   3.068  0.00  0.00      A     
ATOM   4206  CZ  PHE A 271      -9.894   8.052   2.952  0.00  0.00      A     
ATOM   4207  HZ  PHE A 271      -9.929   7.800   4.003  0.00  0.00      A     
ATOM   4208  CE2 PHE A 271     -10.967   7.715   2.110  0.00  0.00      A     
ATOM   4209  HE2 PHE A 271     -11.828   7.201   2.513  0.00  0.00      A     
ATOM   4210  CD2 PHE A 271     -10.918   8.047   0.744  0.00  0.00      A     
ATOM   4211  HD2 PHE A 271     -11.743   7.785   0.099  0.00  0.00      A     
ATOM   4212  C   PHE A 271      -9.686   6.915  -2.562  0.00  0.00      A     
ATOM   4213  O   PHE A 271     -10.561   6.449  -1.838  0.00  0.00      A     
ATOM   4214  N   LYS A 272      -9.373   6.316  -3.728  0.00  0.00      A     
ATOM   4215  HN  LYS A 272      -8.615   6.737  -4.249  0.00  0.00      A     
ATOM   4216  CA  LYS A 272     -10.039   5.118  -4.323  0.00  0.00      A     
ATOM   4217  HA  LYS A 272     -11.112   5.290  -4.235  0.00  0.00      A     
ATOM   4218  CB  LYS A 272      -9.679   5.009  -5.825  0.00  0.00      A     
ATOM   4219  HB1 LYS A 272      -8.941   4.225  -5.992  0.00  0.00      A     
ATOM   4220  HB2 LYS A 272      -9.231   5.934  -6.174  0.00  0.00      A     
ATOM   4221  CG  LYS A 272     -10.933   4.726  -6.666  0.00  0.00      A     
ATOM   4222  HG1 LYS A 272     -11.614   5.573  -6.562  0.00  0.00      A     
ATOM   4223  HG2 LYS A 272     -11.434   3.834  -6.287  0.00  0.00      A     
ATOM   4224  CD  LYS A 272     -10.608   4.519  -8.152  0.00  0.00      A     
ATOM   4225  HD1 LYS A 272     -10.148   3.539  -8.288  0.00  0.00      A     
ATOM   4226  HD2 LYS A 272      -9.909   5.283  -8.491  0.00  0.00      A     
ATOM   4227  CE  LYS A 272     -11.906   4.619  -8.961  0.00  0.00      A     
ATOM   4228  HE1 LYS A 272     -12.362   5.595  -8.765  0.00  0.00      A     
ATOM   4229  HE2 LYS A 272     -12.604   3.852  -8.610  0.00  0.00      A     
ATOM   4230  NZ  LYS A 272     -11.670   4.470 -10.416  0.00  0.00      A     
ATOM   4231  HZ1 LYS A 272     -12.536   4.630 -10.931  0.00  0.00      A     
ATOM   4232  HZ2 LYS A 272     -11.308   3.562 -10.657  0.00  0.00      A     
ATOM   4233  HZ3 LYS A 272     -10.999   5.161 -10.766  0.00  0.00      A     
ATOM   4234  C   LYS A 272      -9.821   3.771  -3.591  0.00  0.00      A     
ATOM   4235  O   LYS A 272      -9.808   2.709  -4.216  0.00  0.00      A     
ATOM   4236  N   GLY A 273      -9.605   3.807  -2.280  0.00  0.00      A     
ATOM   4237  HN  GLY A 273      -9.745   4.698  -1.822  0.00  0.00      A     
ATOM   4238  CA  GLY A 273      -9.314   2.630  -1.457  0.00  0.00      A     
ATOM   4239  HA1 GLY A 273      -8.871   2.939  -0.516  0.00  0.00      A     
ATOM   4240  HA2 GLY A 273      -8.581   2.011  -1.975  0.00  0.00      A     
ATOM   4241  C   GLY A 273     -10.511   1.744  -1.101  0.00  0.00      A     
ATOM   4242  O   GLY A 273     -11.671   2.111  -1.268  0.00  0.00      A     
ATOM   4243  N   ALA A 274     -10.180   0.559  -0.596  0.00  0.00      A     
ATOM   4244  HN  ALA A 274      -9.189   0.413  -0.429  0.00  0.00      A     
ATOM   4245  CA  ALA A 274     -11.082  -0.519  -0.180  0.00  0.00      A     
ATOM   4246  HA  ALA A 274     -11.852  -0.120   0.483  0.00  0.00      A     
ATOM   4247  CB  ALA A 274     -11.752  -1.095  -1.445  0.00  0.00      A     
ATOM   4248  HB1 ALA A 274     -11.000  -1.514  -2.112  0.00  0.00      A     
ATOM   4249  HB2 ALA A 274     -12.291  -0.309  -1.976  0.00  0.00      A     
ATOM   4250  HB3 ALA A 274     -12.475  -1.866  -1.178  0.00  0.00      A     
ATOM   4251  C   ALA A 274     -10.280  -1.593   0.598  0.00  0.00      A     
ATOM   4252  O   ALA A 274      -9.158  -1.346   1.045  0.00  0.00      A     
ATOM   4253  N   TRP A 275     -10.775  -2.833   0.675  0.00  0.00      A     
ATOM   4254  HN  TRP A 275     -11.723  -2.998   0.372  0.00  0.00      A     
ATOM   4255  CA  TRP A 275      -9.962  -4.001   1.070  0.00  0.00      A     
ATOM   4256  HA  TRP A 275      -9.649  -3.845   2.100  0.00  0.00      A     
ATOM   4257  CB  TRP A 275     -10.835  -5.260   1.036  0.00  0.00      A     
ATOM   4258  HB1 TRP A 275     -10.261  -6.089   1.445  0.00  0.00      A     
ATOM   4259  HB2 TRP A 275     -11.069  -5.494  -0.003  0.00  0.00      A     
ATOM   4260  CG  TRP A 275     -12.122  -5.173   1.804  0.00  0.00      A     
ATOM   4261  CD1 TRP A 275     -13.346  -5.453   1.301  0.00  0.00      A     
ATOM   4262  HD1 TRP A 275     -13.536  -5.784   0.286  0.00  0.00      A     
ATOM   4263  NE1 TRP A 275     -14.305  -5.260   2.277  0.00  0.00      A     
ATOM   4264  HE1 TRP A 275     -15.293  -5.423   2.137  0.00  0.00      A     
ATOM   4265  CE2 TRP A 275     -13.744  -4.850   3.467  0.00  0.00      A     
ATOM   4266  CZ2 TRP A 275     -14.292  -4.536   4.718  0.00  0.00      A     
ATOM   4267  HZ2 TRP A 275     -15.358  -4.596   4.876  0.00  0.00      A     
ATOM   4268  CH2 TRP A 275     -13.434  -4.144   5.760  0.00  0.00      A     
ATOM   4269  HH2 TRP A 275     -13.838  -3.900   6.734  0.00  0.00      A     
ATOM   4270  CZ3 TRP A 275     -12.048  -4.075   5.536  0.00  0.00      A     
ATOM   4271  HZ3 TRP A 275     -11.392  -3.774   6.343  0.00  0.00      A     
ATOM   4272  CE3 TRP A 275     -11.508  -4.394   4.274  0.00  0.00      A     
ATOM   4273  HE3 TRP A 275     -10.442  -4.339   4.127  0.00  0.00      A     
ATOM   4274  CD2 TRP A 275     -12.341  -4.789   3.202  0.00  0.00      A     
ATOM   4275  C   TRP A 275      -8.650  -4.176   0.263  0.00  0.00      A     
ATOM   4276  O   TRP A 275      -7.686  -4.753   0.762  0.00  0.00      A     
ATOM   4277  N   SER A 276      -8.541  -3.536  -0.909  0.00  0.00      A     
ATOM   4278  HN  SER A 276      -9.382  -3.132  -1.289  0.00  0.00      A     
ATOM   4279  CA  SER A 276      -7.292  -3.282  -1.658  0.00  0.00      A     
ATOM   4280  HA  SER A 276      -6.978  -4.206  -2.144  0.00  0.00      A     
ATOM   4281  CB  SER A 276      -7.528  -2.216  -2.737  0.00  0.00      A     
ATOM   4282  HB1 SER A 276      -6.694  -2.224  -3.439  0.00  0.00      A     
ATOM   4283  HB2 SER A 276      -7.572  -1.235  -2.260  0.00  0.00      A     
ATOM   4284  OG  SER A 276      -8.732  -2.409  -3.456  0.00  0.00      A     
ATOM   4285  HG1 SER A 276      -8.927  -1.539  -3.877  0.00  0.00      A     
ATOM   4286  C   SER A 276      -6.114  -2.773  -0.810  0.00  0.00      A     
ATOM   4287  O   SER A 276      -4.962  -3.088  -1.108  0.00  0.00      A     
ATOM   4288  N   ASN A 277      -6.386  -1.994   0.241  0.00  0.00      A     
ATOM   4289  HN  ASN A 277      -7.355  -1.727   0.392  0.00  0.00      A     
ATOM   4290  CA  ASN A 277      -5.392  -1.421   1.160  0.00  0.00      A     
ATOM   4291  HA  ASN A 277      -4.466  -1.229   0.614  0.00  0.00      A     
ATOM   4292  CB  ASN A 277      -5.943  -0.069   1.653  0.00  0.00      A     
ATOM   4293  HB1 ASN A 277      -5.210   0.409   2.303  0.00  0.00      A     
ATOM   4294  HB2 ASN A 277      -6.854  -0.228   2.228  0.00  0.00      A     
ATOM   4295  CG  ASN A 277      -6.273   0.881   0.515  0.00  0.00      A     
ATOM   4296  OD1 ASN A 277      -7.303   0.803  -0.129  0.00  0.00      A     
ATOM   4297  ND2 ASN A 277      -5.415   1.807   0.199  0.00  0.00      A     
ATOM   4298 HD21 ASN A 277      -5.637   2.364  -0.597  0.00  0.00      A     
ATOM   4299 HD22 ASN A 277      -4.501   1.816   0.646  0.00  0.00      A     
ATOM   4300  C   ASN A 277      -5.010  -2.362   2.333  0.00  0.00      A     
ATOM   4301  O   ASN A 277      -4.009  -2.118   3.011  0.00  0.00      A     
ATOM   4302  N   VAL A 278      -5.757  -3.461   2.530  0.00  0.00      A     
ATOM   4303  HN  VAL A 278      -6.558  -3.585   1.921  0.00  0.00      A     
ATOM   4304  CA  VAL A 278      -5.483  -4.546   3.513  0.00  0.00      A     
ATOM   4305  HA  VAL A 278      -4.641  -4.234   4.120  0.00  0.00      A     
ATOM   4306  CB  VAL A 278      -6.625  -4.780   4.531  0.00  0.00      A     
ATOM   4307  HB  VAL A 278      -6.187  -5.269   5.401  0.00  0.00      A     
ATOM   4308  CG1 VAL A 278      -7.243  -3.461   5.007  0.00  0.00      A     
ATOM   4309 HG11 VAL A 278      -6.454  -2.784   5.333  0.00  0.00      A     
ATOM   4310 HG12 VAL A 278      -7.908  -3.649   5.850  0.00  0.00      A     
ATOM   4311 HG13 VAL A 278      -7.813  -2.990   4.207  0.00  0.00      A     
ATOM   4312  CG2 VAL A 278      -7.766  -5.677   4.042  0.00  0.00      A     
ATOM   4313 HG21 VAL A 278      -8.226  -5.255   3.156  0.00  0.00      A     
ATOM   4314 HG22 VAL A 278      -8.517  -5.769   4.826  0.00  0.00      A     
ATOM   4315 HG23 VAL A 278      -7.391  -6.676   3.822  0.00  0.00      A     
ATOM   4316  C   VAL A 278      -5.035  -5.861   2.857  0.00  0.00      A     
ATOM   4317  O   VAL A 278      -4.720  -6.833   3.542  0.00  0.00      A     
ATOM   4318  N   LEU A 279      -4.941  -5.887   1.524  0.00  0.00      A     
ATOM   4319  HN  LEU A 279      -5.269  -5.066   1.037  0.00  0.00      A     
ATOM   4320  CA  LEU A 279      -4.377  -6.970   0.710  0.00  0.00      A     
ATOM   4321  HA  LEU A 279      -4.995  -7.855   0.864  0.00  0.00      A     
ATOM   4322  CB  LEU A 279      -4.520  -6.551  -0.769  0.00  0.00      A     
ATOM   4323  HB1 LEU A 279      -4.009  -5.601  -0.910  0.00  0.00      A     
ATOM   4324  HB2 LEU A 279      -5.579  -6.388  -0.975  0.00  0.00      A     
ATOM   4325  CG  LEU A 279      -3.966  -7.525  -1.822  0.00  0.00      A     
ATOM   4326  HG  LEU A 279      -2.894  -7.625  -1.677  0.00  0.00      A     
ATOM   4327  CD1 LEU A 279      -4.617  -8.906  -1.773  0.00  0.00      A     
ATOM   4328 HD11 LEU A 279      -4.380  -9.392  -0.830  0.00  0.00      A     
ATOM   4329 HD12 LEU A 279      -4.231  -9.525  -2.582  0.00  0.00      A     
ATOM   4330 HD13 LEU A 279      -5.698  -8.813  -1.868  0.00  0.00      A     
ATOM   4331  CD2 LEU A 279      -4.200  -6.960  -3.220  0.00  0.00      A     
ATOM   4332 HD21 LEU A 279      -5.269  -6.867  -3.413  0.00  0.00      A     
ATOM   4333 HD22 LEU A 279      -3.753  -7.620  -3.963  0.00  0.00      A     
ATOM   4334 HD23 LEU A 279      -3.734  -5.979  -3.299  0.00  0.00      A     
ATOM   4335  C   LEU A 279      -2.938  -7.373   1.118  0.00  0.00      A     
ATOM   4336  O   LEU A 279      -2.621  -8.561   1.082  0.00  0.00      A     
ATOM   4337  N   ARG A 280      -2.083  -6.455   1.603  0.00  0.00      A     
ATOM   4338  HN  ARG A 280      -2.350  -5.475   1.509  0.00  0.00      A     
ATOM   4339  CA  ARG A 280      -0.804  -6.810   2.280  0.00  0.00      A     
ATOM   4340  HA  ARG A 280      -0.232  -7.446   1.613  0.00  0.00      A     
ATOM   4341  CB  ARG A 280       0.043  -5.554   2.542  0.00  0.00      A     
ATOM   4342  HB1 ARG A 280      -0.480  -4.893   3.231  0.00  0.00      A     
ATOM   4343  HB2 ARG A 280       0.183  -5.036   1.593  0.00  0.00      A     
ATOM   4344  CG  ARG A 280       1.422  -5.910   3.123  0.00  0.00      A     
ATOM   4345  HG1 ARG A 280       1.918  -6.614   2.453  0.00  0.00      A     
ATOM   4346  HG2 ARG A 280       1.300  -6.380   4.099  0.00  0.00      A     
ATOM   4347  CD  ARG A 280       2.321  -4.686   3.304  0.00  0.00      A     
ATOM   4348  HD1 ARG A 280       1.852  -3.990   4.002  0.00  0.00      A     
ATOM   4349  HD2 ARG A 280       2.438  -4.186   2.343  0.00  0.00      A     
ATOM   4350  NE  ARG A 280       3.648  -5.071   3.804  0.00  0.00      A     
ATOM   4351  HE  ARG A 280       3.840  -5.039   4.798  0.00  0.00      A     
ATOM   4352  CZ  ARG A 280       4.687  -5.381   3.077  0.00  0.00      A     
ATOM   4353  NH1 ARG A 280       4.679  -5.442   1.797  0.00  0.00      A     
ATOM   4354 HH11 ARG A 280       5.519  -5.574   1.230  0.00  0.00      A     
ATOM   4355 HH12 ARG A 280       3.847  -5.215   1.258  0.00  0.00      A     
ATOM   4356  NH2 ARG A 280       5.794  -5.626   3.665  0.00  0.00      A     
ATOM   4357 HH21 ARG A 280       6.608  -5.654   3.089  0.00  0.00      A     
ATOM   4358 HH22 ARG A 280       5.845  -5.402   4.649  0.00  0.00      A     
ATOM   4359  C   ARG A 280      -0.980  -7.662   3.544  0.00  0.00      A     
ATOM   4360  O   ARG A 280      -0.191  -8.580   3.766  0.00  0.00      A     
ATOM   4361  N   GLY A 281      -2.043  -7.427   4.311  0.00  0.00      A     
ATOM   4362  HN  GLY A 281      -2.646  -6.662   4.042  0.00  0.00      A     
ATOM   4363  CA  GLY A 281      -2.507  -8.309   5.392  0.00  0.00      A     
ATOM   4364  HA1 GLY A 281      -3.384  -7.862   5.862  0.00  0.00      A     
ATOM   4365  HA2 GLY A 281      -1.734  -8.407   6.150  0.00  0.00      A     
ATOM   4366  C   GLY A 281      -2.892  -9.705   4.893  0.00  0.00      A     
ATOM   4367  O   GLY A 281      -2.277 -10.692   5.303  0.00  0.00      A     
ATOM   4368  N   MET A 282      -3.822  -9.778   3.929  0.00  0.00      A     
ATOM   4369  HN  MET A 282      -4.254  -8.904   3.645  0.00  0.00      A     
ATOM   4370  CA  MET A 282      -4.238 -11.033   3.254  0.00  0.00      A     
ATOM   4371  HA  MET A 282      -4.726 -11.683   3.982  0.00  0.00      A     
ATOM   4372  CB  MET A 282      -5.219 -10.752   2.104  0.00  0.00      A     
ATOM   4373  HB1 MET A 282      -5.592 -11.709   1.734  0.00  0.00      A     
ATOM   4374  HB2 MET A 282      -4.671 -10.281   1.290  0.00  0.00      A     
ATOM   4375  CG  MET A 282      -6.424  -9.865   2.416  0.00  0.00      A     
ATOM   4376  HG1 MET A 282      -6.077  -8.892   2.758  0.00  0.00      A     
ATOM   4377  HG2 MET A 282      -7.025 -10.322   3.203  0.00  0.00      A     
ATOM   4378  SD  MET A 282      -7.445  -9.631   0.935  0.00  0.00      A     
ATOM   4379  CE  MET A 282      -8.434  -8.204   1.442  0.00  0.00      A     
ATOM   4380  HE1 MET A 282      -7.785  -7.337   1.568  0.00  0.00      A     
ATOM   4381  HE2 MET A 282      -8.947  -8.420   2.379  0.00  0.00      A     
ATOM   4382  HE3 MET A 282      -9.171  -7.986   0.669  0.00  0.00      A     
ATOM   4383  C   MET A 282      -3.068 -11.824   2.639  0.00  0.00      A     
ATOM   4384  O   MET A 282      -3.079 -13.050   2.608  0.00  0.00      A     
ATOM   4385  N   GLY A 283      -2.054 -11.104   2.155  0.00  0.00      A     
ATOM   4386  HN  GLY A 283      -2.189 -10.100   2.144  0.00  0.00      A     
ATOM   4387  CA  GLY A 283      -0.846 -11.619   1.510  0.00  0.00      A     
ATOM   4388  HA1 GLY A 283      -0.561 -10.930   0.726  0.00  0.00      A     
ATOM   4389  HA2 GLY A 283      -1.058 -12.576   1.042  0.00  0.00      A     
ATOM   4390  C   GLY A 283       0.366 -11.785   2.430  0.00  0.00      A     
ATOM   4391  O   GLY A 283       1.485 -11.846   1.938  0.00  0.00      A     
ATOM   4392  N   GLY A 284       0.172 -11.821   3.749  0.00  0.00      A     
ATOM   4393  HN  GLY A 284      -0.777 -11.691   4.083  0.00  0.00      A     
ATOM   4394  CA  GLY A 284       1.219 -12.176   4.719  0.00  0.00      A     
ATOM   4395  HA1 GLY A 284       2.198 -11.926   4.308  0.00  0.00      A     
ATOM   4396  HA2 GLY A 284       1.201 -13.247   4.903  0.00  0.00      A     
ATOM   4397  C   GLY A 284       1.104 -11.460   6.060  0.00  0.00      A     
ATOM   4398  O   GLY A 284       1.130 -12.106   7.107  0.00  0.00      A     
ATOM   4399  N   ALA A 285       0.950 -10.135   6.044  0.00  0.00      A     
ATOM   4400  HN  ALA A 285       0.833  -9.675   5.147  0.00  0.00      A     
ATOM   4401  CA  ALA A 285       1.054  -9.291   7.240  0.00  0.00      A     
ATOM   4402  HA  ALA A 285       1.987  -9.553   7.744  0.00  0.00      A     
ATOM   4403  CB  ALA A 285       1.196  -7.832   6.790  0.00  0.00      A     
ATOM   4404  HB1 ALA A 285       0.273  -7.474   6.340  0.00  0.00      A     
ATOM   4405  HB2 ALA A 285       2.009  -7.746   6.068  0.00  0.00      A     
ATOM   4406  HB3 ALA A 285       1.443  -7.211   7.652  0.00  0.00      A     
ATOM   4407  C   ALA A 285      -0.053  -9.500   8.303  0.00  0.00      A     
ATOM   4408  O   ALA A 285       0.079  -9.004   9.421  0.00  0.00      A     
ATOM   4409  N   PHE A 286      -1.111 -10.281   8.029  0.00  0.00      A     
ATOM   4410  HN  PHE A 286      -1.239 -10.625   7.085  0.00  0.00      A     
ATOM   4411  CA  PHE A 286      -2.031 -10.738   9.087  0.00  0.00      A     
ATOM   4412  HA  PHE A 286      -2.387  -9.841   9.591  0.00  0.00      A     
ATOM   4413  CB  PHE A 286      -3.299 -11.388   8.506  0.00  0.00      A     
ATOM   4414  HB1 PHE A 286      -3.540 -10.932   7.547  0.00  0.00      A     
ATOM   4415  HB2 PHE A 286      -4.120 -11.125   9.173  0.00  0.00      A     
ATOM   4416  CG  PHE A 286      -3.298 -12.898   8.351  0.00  0.00      A     
ATOM   4417  CD1 PHE A 286      -4.148 -13.679   9.160  0.00  0.00      A     
ATOM   4418  HD1 PHE A 286      -4.781 -13.205   9.897  0.00  0.00      A     
ATOM   4419  CE1 PHE A 286      -4.180 -15.078   9.017  0.00  0.00      A     
ATOM   4420  HE1 PHE A 286      -4.836 -15.672   9.639  0.00  0.00      A     
ATOM   4421  CZ  PHE A 286      -3.354 -15.702   8.068  0.00  0.00      A     
ATOM   4422  HZ  PHE A 286      -3.374 -16.778   7.958  0.00  0.00      A     
ATOM   4423  CE2 PHE A 286      -2.505 -14.927   7.260  0.00  0.00      A     
ATOM   4424  HE2 PHE A 286      -1.874 -15.413   6.535  0.00  0.00      A     
ATOM   4425  CD2 PHE A 286      -2.480 -13.526   7.393  0.00  0.00      A     
ATOM   4426  HD2 PHE A 286      -1.839 -12.935   6.755  0.00  0.00      A     
ATOM   4427  C   PHE A 286      -1.338 -11.597  10.177  0.00  0.00      A     
ATOM   4428  O   PHE A 286      -1.719 -11.508  11.343  0.00  0.00      A     
ATOM   4429  N   VAL A 287      -0.250 -12.313   9.832  0.00  0.00      A     
ATOM   4430  HN  VAL A 287      -0.008 -12.314   8.849  0.00  0.00      A     
ATOM   4431  CA  VAL A 287       0.595 -13.106  10.772  0.00  0.00      A     
ATOM   4432  HA  VAL A 287       0.353 -12.799  11.790  0.00  0.00      A     
ATOM   4433  CB  VAL A 287       0.327 -14.623  10.700  0.00  0.00      A     
ATOM   4434  HB  VAL A 287       0.985 -15.120  11.414  0.00  0.00      A     
ATOM   4435  CG1 VAL A 287      -1.107 -14.959  11.109  0.00  0.00      A     
ATOM   4436 HG11 VAL A 287      -1.806 -14.534  10.393  0.00  0.00      A     
ATOM   4437 HG12 VAL A 287      -1.315 -14.547  12.096  0.00  0.00      A     
ATOM   4438 HG13 VAL A 287      -1.241 -16.040  11.139  0.00  0.00      A     
ATOM   4439  CG2 VAL A 287       0.606 -15.220   9.315  0.00  0.00      A     
ATOM   4440 HG21 VAL A 287      -0.007 -14.729   8.561  0.00  0.00      A     
ATOM   4441 HG22 VAL A 287       0.372 -16.285   9.323  0.00  0.00      A     
ATOM   4442 HG23 VAL A 287       1.658 -15.103   9.060  0.00  0.00      A     
ATOM   4443  C   VAL A 287       2.109 -12.891  10.646  0.00  0.00      A     
ATOM   4444  O   VAL A 287       2.828 -13.064  11.629  0.00  0.00      A     
ATOM   4445  N   LEU A 288       2.624 -12.448   9.494  0.00  0.00      A     
ATOM   4446  HN  LEU A 288       2.001 -12.354   8.700  0.00  0.00      A     
ATOM   4447  CA  LEU A 288       3.993 -11.931   9.350  0.00  0.00      A     
ATOM   4448  HA  LEU A 288       4.654 -12.589   9.914  0.00  0.00      A     
ATOM   4449  CB  LEU A 288       4.431 -11.978   7.869  0.00  0.00      A     
ATOM   4450  HB1 LEU A 288       3.873 -11.224   7.314  0.00  0.00      A     
ATOM   4451  HB2 LEU A 288       4.178 -12.953   7.455  0.00  0.00      A     
ATOM   4452  CG  LEU A 288       5.943 -11.733   7.675  0.00  0.00      A     
ATOM   4453  HG  LEU A 288       6.255 -10.886   8.281  0.00  0.00      A     
ATOM   4454  CD1 LEU A 288       6.773 -12.954   8.078  0.00  0.00      A     
ATOM   4455 HD11 LEU A 288       6.650 -13.161   9.138  0.00  0.00      A     
ATOM   4456 HD12 LEU A 288       7.827 -12.757   7.885  0.00  0.00      A     
ATOM   4457 HD13 LEU A 288       6.463 -13.825   7.502  0.00  0.00      A     
ATOM   4458  CD2 LEU A 288       6.280 -11.417   6.220  0.00  0.00      A     
ATOM   4459 HD21 LEU A 288       6.049 -12.263   5.577  0.00  0.00      A     
ATOM   4460 HD22 LEU A 288       7.341 -11.182   6.139  0.00  0.00      A     
ATOM   4461 HD23 LEU A 288       5.710 -10.547   5.897  0.00  0.00      A     
ATOM   4462  C   LEU A 288       4.112 -10.526   9.982  0.00  0.00      A     
ATOM   4463  O   LEU A 288       4.150  -9.517   9.285  0.00  0.00      A     
ATOM   4464  N   VAL A 289       4.117 -10.476  11.320  0.00  0.00      A     
ATOM   4465  HN  VAL A 289       3.929 -11.359  11.783  0.00  0.00      A     
ATOM   4466  CA  VAL A 289       3.982  -9.223  12.106  0.00  0.00      A     
ATOM   4467  HA  VAL A 289       3.820  -8.392  11.417  0.00  0.00      A     
ATOM   4468  CB  VAL A 289       2.761  -9.259  13.046  0.00  0.00      A     
ATOM   4469  HB  VAL A 289       2.752  -8.339  13.625  0.00  0.00      A     
ATOM   4470  CG1 VAL A 289       1.453  -9.306  12.267  0.00  0.00      A     
ATOM   4471 HG11 VAL A 289       0.614  -9.275  12.961  0.00  0.00      A     
ATOM   4472 HG12 VAL A 289       1.390 -10.213  11.668  0.00  0.00      A     
ATOM   4473 HG13 VAL A 289       1.398  -8.436  11.612  0.00  0.00      A     
ATOM   4474  CG2 VAL A 289       2.770 -10.428  14.040  0.00  0.00      A     
ATOM   4475 HG21 VAL A 289       1.879 -10.377  14.666  0.00  0.00      A     
ATOM   4476 HG22 VAL A 289       3.646 -10.374  14.683  0.00  0.00      A     
ATOM   4477 HG23 VAL A 289       2.759 -11.380  13.516  0.00  0.00      A     
ATOM   4478  C   VAL A 289       5.200  -8.831  12.941  0.00  0.00      A     
ATOM   4479  O   VAL A 289       5.404  -7.650  13.207  0.00  0.00      A     
ATOM   4480  N   LEU A 290       6.042  -9.789  13.340  0.00  0.00      A     
ATOM   4481  HN  LEU A 290       5.808 -10.731  13.071  0.00  0.00      A     
ATOM   4482  CA  LEU A 290       7.060  -9.595  14.391  0.00  0.00      A     
ATOM   4483  HA  LEU A 290       6.858  -8.671  14.931  0.00  0.00      A     
ATOM   4484  CB  LEU A 290       6.893 -10.769  15.383  0.00  0.00      A     
ATOM   4485  HB1 LEU A 290       7.285 -11.679  14.928  0.00  0.00      A     
ATOM   4486  HB2 LEU A 290       5.824 -10.923  15.536  0.00  0.00      A     
ATOM   4487  CG  LEU A 290       7.509 -10.613  16.788  0.00  0.00      A     
ATOM   4488  HG  LEU A 290       7.069  -9.746  17.275  0.00  0.00      A     
ATOM   4489  CD1 LEU A 290       7.163 -11.865  17.591  0.00  0.00      A     
ATOM   4490 HD11 LEU A 290       7.552 -11.769  18.602  0.00  0.00      A     
ATOM   4491 HD12 LEU A 290       7.611 -12.742  17.128  0.00  0.00      A     
ATOM   4492 HD13 LEU A 290       6.084 -11.997  17.641  0.00  0.00      A     
ATOM   4493  CD2 LEU A 290       9.030 -10.480  16.817  0.00  0.00      A     
ATOM   4494 HD21 LEU A 290       9.399 -10.616  17.832  0.00  0.00      A     
ATOM   4495 HD22 LEU A 290       9.322  -9.481  16.506  0.00  0.00      A     
ATOM   4496 HD23 LEU A 290       9.487 -11.224  16.172  0.00  0.00      A     
ATOM   4497  C   LEU A 290       8.499  -9.490  13.850  0.00  0.00      A     
ATOM   4498  O   LEU A 290       9.250  -8.594  14.213  0.00  0.00      A     
ATOM   4499  N   TYR A 291       8.901 -10.401  12.973  0.00  0.00      A     
ATOM   4500  HN  TYR A 291       8.225 -11.086  12.683  0.00  0.00      A     
ATOM   4501  CA  TYR A 291      10.312 -10.775  12.845  0.00  0.00      A     
ATOM   4502  HA  TYR A 291      10.764 -10.609  13.820  0.00  0.00      A     
ATOM   4503  CB  TYR A 291      10.358 -12.287  12.593  0.00  0.00      A     
ATOM   4504  HB1 TYR A 291      11.394 -12.579  12.480  0.00  0.00      A     
ATOM   4505  HB2 TYR A 291       9.838 -12.510  11.661  0.00  0.00      A     
ATOM   4506  CG  TYR A 291       9.799 -13.151  13.706  0.00  0.00      A     
ATOM   4507  CD1 TYR A 291       8.578 -13.835  13.536  0.00  0.00      A     
ATOM   4508  HD1 TYR A 291       8.037 -13.759  12.604  0.00  0.00      A     
ATOM   4509  CE1 TYR A 291       8.095 -14.673  14.561  0.00  0.00      A     
ATOM   4510  HE1 TYR A 291       7.177 -15.229  14.440  0.00  0.00      A     
ATOM   4511  CZ  TYR A 291       8.829 -14.829  15.753  0.00  0.00      A     
ATOM   4512  OH  TYR A 291       8.351 -15.620  16.744  0.00  0.00      A     
ATOM   4513  HH  TYR A 291       8.927 -15.584  17.524  0.00  0.00      A     
ATOM   4514  CE2 TYR A 291      10.050 -14.144  15.923  0.00  0.00      A     
ATOM   4515  HE2 TYR A 291      10.604 -14.261  16.841  0.00  0.00      A     
ATOM   4516  CD2 TYR A 291      10.536 -13.311  14.897  0.00  0.00      A     
ATOM   4517  HD2 TYR A 291      11.472 -12.786  15.029  0.00  0.00      A     
ATOM   4518  C   TYR A 291      11.184  -9.949  11.857  0.00  0.00      A     
ATOM   4519  O   TYR A 291      11.795 -10.511  10.954  0.00  0.00      A     
ATOM   4520  N   ASP A 292      11.276  -8.624  12.031  0.00  0.00      A     
ATOM   4521  HN  ASP A 292      10.747  -8.214  12.791  0.00  0.00      A     
ATOM   4522  CA  ASP A 292      12.191  -7.738  11.267  0.00  0.00      A     
ATOM   4523  HA  ASP A 292      13.142  -8.257  11.149  0.00  0.00      A     
ATOM   4524  CB  ASP A 292      11.601  -7.524   9.841  0.00  0.00      A     
ATOM   4525  HB1 ASP A 292      10.792  -6.798   9.887  0.00  0.00      A     
ATOM   4526  HB2 ASP A 292      11.169  -8.459   9.493  0.00  0.00      A     
ATOM   4527  CG  ASP A 292      12.593  -7.082   8.753  0.00  0.00      A     
ATOM   4528  OD1 ASP A 292      12.149  -6.748   7.632  0.00  0.00      A     
ATOM   4529  OD2 ASP A 292      13.817  -7.013   9.012  0.00  0.00      A     
ATOM   4530  C   ASP A 292      12.515  -6.392  11.996  0.00  0.00      A     
ATOM   4531  O   ASP A 292      12.123  -6.151  13.146  0.00  0.00      A     
ATOM   4532  N   GLU A 293      13.229  -5.499  11.300  0.00  0.00      A     
ATOM   4533  HN  GLU A 293      13.580  -5.840  10.408  0.00  0.00      A     
ATOM   4534  CA  GLU A 293      13.481  -4.072  11.599  0.00  0.00      A     
ATOM   4535  HA  GLU A 293      14.216  -3.734  10.870  0.00  0.00      A     
ATOM   4536  CB  GLU A 293      12.184  -3.277  11.299  0.00  0.00      A     
ATOM   4537  HB1 GLU A 293      11.349  -3.818  11.737  0.00  0.00      A     
ATOM   4538  HB2 GLU A 293      12.038  -3.281  10.218  0.00  0.00      A     
ATOM   4539  CG  GLU A 293      12.031  -1.829  11.795  0.00  0.00      A     
ATOM   4540  HG1 GLU A 293      11.871  -1.855  12.871  0.00  0.00      A     
ATOM   4541  HG2 GLU A 293      11.116  -1.421  11.358  0.00  0.00      A     
ATOM   4542  CD  GLU A 293      13.198  -0.890  11.471  0.00  0.00      A     
ATOM   4543  OE1 GLU A 293      13.217   0.254  11.971  0.00  0.00      A     
ATOM   4544  OE2 GLU A 293      14.143  -1.280  10.753  0.00  0.00      A     
ATOM   4545  C   GLU A 293      14.147  -3.772  12.959  0.00  0.00      A     
ATOM   4546  O   GLU A 293      15.362  -3.598  13.014  0.00  0.00      A     
ATOM   4547  N   ILE A 294      13.385  -3.725  14.054  0.00  0.00      A     
ATOM   4548  HN  ILE A 294      12.402  -3.876  13.898  0.00  0.00      A     
ATOM   4549  CA  ILE A 294      13.879  -3.551  15.444  0.00  0.00      A     
ATOM   4550  HA  ILE A 294      14.913  -3.898  15.492  0.00  0.00      A     
ATOM   4551  CB  ILE A 294      13.866  -2.062  15.895  0.00  0.00      A     
ATOM   4552  HB  ILE A 294      14.159  -2.037  16.945  0.00  0.00      A     
ATOM   4553  CG2 ILE A 294      14.918  -1.222  15.165  0.00  0.00      A     
ATOM   4554 HG21 ILE A 294      15.897  -1.692  15.277  0.00  0.00      A     
ATOM   4555 HG22 ILE A 294      14.970  -0.223  15.596  0.00  0.00      A     
ATOM   4556 HG23 ILE A 294      14.671  -1.139  14.107  0.00  0.00      A     
ATOM   4557  CG1 ILE A 294      12.477  -1.395  15.771  0.00  0.00      A     
ATOM   4558 HG11 ILE A 294      11.692  -2.142  15.865  0.00  0.00      A     
ATOM   4559 HG12 ILE A 294      12.378  -0.933  14.790  0.00  0.00      A     
ATOM   4560  CD  ILE A 294      12.239  -0.316  16.835  0.00  0.00      A     
ATOM   4561  HD1 ILE A 294      12.299  -0.757  17.830  0.00  0.00      A     
ATOM   4562  HD2 ILE A 294      12.984   0.475  16.742  0.00  0.00      A     
ATOM   4563  HD3 ILE A 294      11.246   0.114  16.697  0.00  0.00      A     
ATOM   4564  C   ILE A 294      13.110  -4.397  16.479  0.00  0.00      A     
ATOM   4565  O   ILE A 294      13.346  -4.227  17.673  0.00  0.00      A     
ATOM   4566  N   LYS A 295      12.165  -5.245  16.013  0.00  0.00      A     
ATOM   4567  HN  LYS A 295      12.247  -5.425  15.017  0.00  0.00      A     
ATOM   4568  CA  LYS A 295      11.074  -5.983  16.733  0.00  0.00      A     
ATOM   4569  HA  LYS A 295      11.419  -7.010  16.865  0.00  0.00      A     
ATOM   4570  CB  LYS A 295      10.780  -5.428  18.155  0.00  0.00      A     
ATOM   4571  HB1 LYS A 295      11.679  -5.468  18.763  0.00  0.00      A     
ATOM   4572  HB2 LYS A 295      10.081  -6.085  18.667  0.00  0.00      A     
ATOM   4573  CG  LYS A 295      10.163  -4.012  18.127  0.00  0.00      A     
ATOM   4574  HG1 LYS A 295       9.137  -4.081  17.765  0.00  0.00      A     
ATOM   4575  HG2 LYS A 295      10.713  -3.386  17.431  0.00  0.00      A     
ATOM   4576  CD  LYS A 295      10.147  -3.298  19.484  0.00  0.00      A     
ATOM   4577  HD1 LYS A 295       9.561  -3.877  20.200  0.00  0.00      A     
ATOM   4578  HD2 LYS A 295       9.668  -2.327  19.348  0.00  0.00      A     
ATOM   4579  CE  LYS A 295      11.568  -3.098  20.020  0.00  0.00      A     
ATOM   4580  HE1 LYS A 295      11.934  -4.060  20.395  0.00  0.00      A     
ATOM   4581  HE2 LYS A 295      12.232  -2.800  19.201  0.00  0.00      A     
ATOM   4582  NZ  LYS A 295      11.601  -2.089  21.103  0.00  0.00      A     
ATOM   4583  HZ1 LYS A 295      11.596  -1.145  20.753  0.00  0.00      A     
ATOM   4584  HZ2 LYS A 295      10.797  -2.181  21.724  0.00  0.00      A     
ATOM   4585  HZ3 LYS A 295      12.419  -2.233  21.697  0.00  0.00      A     
ATOM   4586  C   LYS A 295       9.746  -6.128  15.957  0.00  0.00      A     
ATOM   4587  O   LYS A 295       8.772  -6.591  16.558  0.00  0.00      A     
ATOM   4588  N   LYS A 296       9.664  -5.702  14.683  0.00  0.00      A     
ATOM   4589  HN  LYS A 296      10.536  -5.496  14.213  0.00  0.00      A     
ATOM   4590  CA  LYS A 296       8.429  -5.717  13.856  0.00  0.00      A     
ATOM   4591  HA  LYS A 296       7.770  -6.493  14.244  0.00  0.00      A     
ATOM   4592  CB  LYS A 296       7.668  -4.378  13.980  0.00  0.00      A     
ATOM   4593  HB1 LYS A 296       7.475  -4.168  15.033  0.00  0.00      A     
ATOM   4594  HB2 LYS A 296       6.705  -4.517  13.488  0.00  0.00      A     
ATOM   4595  CG  LYS A 296       8.353  -3.155  13.337  0.00  0.00      A     
ATOM   4596  HG1 LYS A 296       8.720  -3.426  12.354  0.00  0.00      A     
ATOM   4597  HG2 LYS A 296       9.210  -2.850  13.939  0.00  0.00      A     
ATOM   4598  CD  LYS A 296       7.383  -1.969  13.172  0.00  0.00      A     
ATOM   4599  HD1 LYS A 296       6.355  -2.327  13.077  0.00  0.00      A     
ATOM   4600  HD2 LYS A 296       7.433  -1.346  14.067  0.00  0.00      A     
ATOM   4601  CE  LYS A 296       7.700  -1.115  11.933  0.00  0.00      A     
ATOM   4602  HE1 LYS A 296       8.753  -0.816  11.954  0.00  0.00      A     
ATOM   4603  HE2 LYS A 296       7.084  -0.211  11.985  0.00  0.00      A     
ATOM   4604  NZ  LYS A 296       7.386  -1.850  10.681  0.00  0.00      A     
ATOM   4605  HZ1 LYS A 296       6.449  -2.254  10.726  0.00  0.00      A     
ATOM   4606  HZ2 LYS A 296       7.339  -1.273   9.846  0.00  0.00      A     
ATOM   4607  HZ3 LYS A 296       8.034  -2.610  10.482  0.00  0.00      A     
ATOM   4608  C   LYS A 296       8.646  -6.077  12.378  0.00  0.00      A     
ATOM   4609  O   LYS A 296       9.601  -5.636  11.753  0.00  0.00      A     
ATOM   4610  N   TYR A 297       7.670  -6.755  11.785  0.00  0.00      A     
ATOM   4611  HN  TYR A 297       6.929  -7.084  12.389  0.00  0.00      A     
ATOM   4612  CA  TYR A 297       7.530  -6.977  10.328  0.00  0.00      A     
ATOM   4613  HA  TYR A 297       8.411  -6.584   9.821  0.00  0.00      A     
ATOM   4614  CB  TYR A 297       7.467  -8.492  10.047  0.00  0.00      A     
ATOM   4615  HB1 TYR A 297       6.441  -8.765   9.823  0.00  0.00      A     
ATOM   4616  HB2 TYR A 297       7.737  -9.028  10.954  0.00  0.00      A     
ATOM   4617  CG  TYR A 297       8.352  -9.016   8.925  0.00  0.00      A     
ATOM   4618  CD1 TYR A 297       9.057 -10.224   9.105  0.00  0.00      A     
ATOM   4619  HD1 TYR A 297       8.974 -10.768  10.033  0.00  0.00      A     
ATOM   4620  CE1 TYR A 297       9.908 -10.710   8.092  0.00  0.00      A     
ATOM   4621  HE1 TYR A 297      10.482 -11.611   8.235  0.00  0.00      A     
ATOM   4622  CZ  TYR A 297      10.053  -9.988   6.893  0.00  0.00      A     
ATOM   4623  OH  TYR A 297      10.875 -10.445   5.920  0.00  0.00      A     
ATOM   4624  HH  TYR A 297      10.924  -9.807   5.193  0.00  0.00      A     
ATOM   4625  CE2 TYR A 297       9.330  -8.796   6.696  0.00  0.00      A     
ATOM   4626  HE2 TYR A 297       9.446  -8.242   5.779  0.00  0.00      A     
ATOM   4627  CD2 TYR A 297       8.477  -8.317   7.707  0.00  0.00      A     
ATOM   4628  HD2 TYR A 297       7.934  -7.400   7.541  0.00  0.00      A     
ATOM   4629  C   TYR A 297       6.310  -6.230   9.730  0.00  0.00      A     
ATOM   4630  O   TYR A 297       6.256  -5.988   8.526  0.00  0.00      A     
ATOM   4631  N   THR A 298       5.374  -5.817  10.596  0.00  0.00      A     
ATOM   4632  HN  THR A 298       5.458  -6.168  11.538  0.00  0.00      A     
ATOM   4633  CA  THR A 298       4.176  -4.972  10.350  0.00  0.00      A     
ATOM   4634  HA  THR A 298       3.523  -5.476   9.641  0.00  0.00      A     
ATOM   4635  CB  THR A 298       3.414  -4.804  11.665  0.00  0.00      A     
ATOM   4636  HB  THR A 298       4.043  -4.297  12.397  0.00  0.00      A     
ATOM   4637  CG2 THR A 298       2.102  -4.060  11.535  0.00  0.00      A     
ATOM   4638 HG21 THR A 298       1.503  -4.543  10.773  0.00  0.00      A     
ATOM   4639 HG22 THR A 298       1.578  -4.089  12.488  0.00  0.00      A     
ATOM   4640 HG23 THR A 298       2.278  -3.022  11.258  0.00  0.00      A     
ATOM   4641  OG1 THR A 298       3.075  -6.079  12.137  0.00  0.00      A     
ATOM   4642  HG1 THR A 298       2.485  -5.969  12.903  0.00  0.00      A     
ATOM   4643  C   THR A 298       4.462  -3.590   9.775  0.00  0.00      A     
ATOM   4644  OT1 THR A 298       4.817  -2.673  10.546  0.00  0.00      A     
ATOM   4645  OT2 THR A 298       4.295  -3.386   8.555  0.00  0.00      A     
ATOM   4646  PC  GTP C   1       5.692  -5.492  -1.269  0.00  0.00      C     
ATOM   4647  O1C GTP C   1       6.347  -5.616  -2.562  0.00  0.00      C     
ATOM   4648  O2C GTP C   1       4.868  -6.643  -0.952  0.00  0.00      C     
ATOM   4649  O3C GTP C   1       6.608  -5.143  -0.170  0.00  0.00      C     
ATOM   4650  O3B GTP C   1       4.879  -4.255  -1.405  0.00  0.00      C     
ATOM   4651  PB  GTP C   1       3.382  -4.291  -1.316  0.00  0.00      C     
ATOM   4652  O1B GTP C   1       2.824  -4.485  -2.676  0.00  0.00      C     
ATOM   4653  O2B GTP C   1       2.786  -5.022  -0.164  0.00  0.00      C     
ATOM   4654  O3A GTP C   1       3.402  -2.875  -0.811  0.00  0.00      C     
ATOM   4655  PA  GTP C   1       2.545  -1.868  -1.460  0.00  0.00      C     
ATOM   4656  O1A GTP C   1       3.357  -1.126  -2.444  0.00  0.00      C     
ATOM   4657  O2A GTP C   1       1.200  -2.303  -1.856  0.00  0.00      C     
ATOM   4658  O5' GTP C   1       2.233  -0.925  -0.220  0.00  0.00      C     
ATOM   4659  C5' GTP C   1       2.891   0.304   0.053  0.00  0.00      C     
ATOM   4660  H5' GTP C   1       3.964   0.132   0.135  0.00  0.00      C     
ATOM   4661 H5'' GTP C   1       2.787   0.994  -0.786  0.00  0.00      C     
ATOM   4662  C4' GTP C   1       2.320   0.905   1.354  0.00  0.00      C     
ATOM   4663  H4' GTP C   1       1.257   1.100   1.218  0.00  0.00      C     
ATOM   4664  O4' GTP C   1       2.519  -0.016   2.432  0.00  0.00      C     
ATOM   4665  C1' GTP C   1       3.404   0.549   3.391  0.00  0.00      C     
ATOM   4666  H1' GTP C   1       2.812   0.979   4.200  0.00  0.00      C     
ATOM   4667  N9  GTP C   1       4.374  -0.444   3.923  0.00  0.00      C     
ATOM   4668  C8  GTP C   1       4.690  -0.713   5.231  0.00  0.00      C     
ATOM   4669  H8  GTP C   1       4.177  -0.247   6.063  0.00  0.00      C     
ATOM   4670  N7  GTP C   1       5.670  -1.564   5.389  0.00  0.00      C     
ATOM   4671  C5  GTP C   1       6.031  -1.910   4.072  0.00  0.00      C     
ATOM   4672  C6  GTP C   1       7.019  -2.814   3.514  0.00  0.00      C     
ATOM   4673  O6  GTP C   1       7.832  -3.551   4.067  0.00  0.00      C     
ATOM   4674  N1  GTP C   1       7.011  -2.883   2.141  0.00  0.00      C     
ATOM   4675  H1  GTP C   1       7.592  -3.545   1.676  0.00  0.00      C     
ATOM   4676  N2  GTP C   1       6.225  -2.382   0.123  0.00  0.00      C     
ATOM   4677  H21 GTP C   1       6.523  -3.326  -0.138  0.00  0.00      C     
ATOM   4678  H22 GTP C   1       5.378  -2.068  -0.323  0.00  0.00      C     
ATOM   4679  C2  GTP C   1       6.210  -2.131   1.380  0.00  0.00      C     
ATOM   4680  N3  GTP C   1       5.305  -1.278   1.819  0.00  0.00      C     
ATOM   4681  C4  GTP C   1       5.242  -1.215   3.179  0.00  0.00      C     
ATOM   4682  C3' GTP C   1       3.022   2.211   1.747  0.00  0.00      C     
ATOM   4683  H3' GTP C   1       3.448   2.715   0.876  0.00  0.00      C     
ATOM   4684  O3' GTP C   1       2.149   3.080   2.455  0.00  0.00      C     
ATOM   4685 H3'' GTP C   1       2.711   3.528   3.102  0.00  0.00      C     
ATOM   4686  C2' GTP C   1       4.123   1.692   2.678  0.00  0.00      C     
ATOM   4687 H2'' GTP C   1       4.935   1.301   2.064  0.00  0.00      C     
ATOM   4688  O2' GTP C   1       4.606   2.663   3.602  0.00  0.00      C     
ATOM   4689  H2' GTP C   1       5.408   2.324   4.015  0.00  0.00      C     
END
