# Supplementary material for: Dataset of the AAC2 conformations in the c-, intermediate- and m-states obtained from free-energy simulations
Source: Data Brief. 2016 Apr 13;7:1355–7. doi: 10.1016/j.dib.2016.04.022 (PMC4845157; doi:10.1016/j.dib.2016.04.022)
Supplement: Supplementary file 2 — Supplementary material [file mmc2.zip › AAC_intermediate_basin_min.pdb]

HEADER The conformation of AAC2 in the intermediate-basin in the absence of substrate
CRYST1    1.000    1.000    1.000  90.00  90.00  90.00 P 1           1
ATOM      1  N   ASP A   3      19.690  -0.493  21.391  0.00  0.00      A     
ATOM      2  HT1 ASP A   3      18.791  -0.423  20.925  0.00  0.00      A     
ATOM      3  HT2 ASP A   3      19.896   0.387  21.849  0.00  0.00      A     
ATOM      4  HT3 ASP A   3      19.599  -1.220  22.090  0.00  0.00      A     
ATOM      5  CA  ASP A   3      20.739  -0.822  20.403  0.00  0.00      A     
ATOM      6  HA  ASP A   3      20.473  -1.769  19.933  0.00  0.00      A     
ATOM      7  CB  ASP A   3      20.782   0.238  19.290  0.00  0.00      A     
ATOM      8  HB1 ASP A   3      21.041   1.205  19.725  0.00  0.00      A     
ATOM      9  HB2 ASP A   3      19.793   0.317  18.838  0.00  0.00      A     
ATOM     10  CG  ASP A   3      21.793  -0.137  18.206  0.00  0.00      A     
ATOM     11  OD1 ASP A   3      21.938  -1.347  17.940  0.00  0.00      A     
ATOM     12  OD2 ASP A   3      22.483   0.769  17.684  0.00  0.00      A     
ATOM     13  C   ASP A   3      22.118  -1.021  21.043  0.00  0.00      A     
ATOM     14  O   ASP A   3      22.701  -0.102  21.614  0.00  0.00      A     
ATOM     15  N   ALA A   4      22.662  -2.223  20.898  0.00  0.00      A     
ATOM     16  HN  ALA A   4      22.089  -2.917  20.425  0.00  0.00      A     
ATOM     17  CA  ALA A   4      24.076  -2.600  21.036  0.00  0.00      A     
ATOM     18  HA  ALA A   4      24.714  -1.757  20.775  0.00  0.00      A     
ATOM     19  CB  ALA A   4      24.354  -2.995  22.491  0.00  0.00      A     
ATOM     20  HB1 ALA A   4      25.361  -3.402  22.581  0.00  0.00      A     
ATOM     21  HB2 ALA A   4      23.630  -3.736  22.831  0.00  0.00      A     
ATOM     22  HB3 ALA A   4      24.289  -2.117  23.126  0.00  0.00      A     
ATOM     23  C   ALA A   4      24.382  -3.747  20.039  0.00  0.00      A     
ATOM     24  O   ALA A   4      23.435  -4.319  19.506  0.00  0.00      A     
ATOM     25  N   ALA A   5      25.644  -4.098  19.772  0.00  0.00      A     
ATOM     26  HN  ALA A   5      26.367  -3.585  20.261  0.00  0.00      A     
ATOM     27  CA  ALA A   5      26.075  -4.857  18.573  0.00  0.00      A     
ATOM     28  HA  ALA A   5      25.639  -4.328  17.726  0.00  0.00      A     
ATOM     29  CB  ALA A   5      27.590  -4.676  18.430  0.00  0.00      A     
ATOM     30  HB1 ALA A   5      27.844  -3.616  18.476  0.00  0.00      A     
ATOM     31  HB2 ALA A   5      27.923  -5.059  17.465  0.00  0.00      A     
ATOM     32  HB3 ALA A   5      28.099  -5.213  19.226  0.00  0.00      A     
ATOM     33  C   ALA A   5      25.616  -6.342  18.377  0.00  0.00      A     
ATOM     34  O   ALA A   5      26.311  -7.133  17.733  0.00  0.00      A     
ATOM     35  N   VAL A   6      24.434  -6.732  18.872  0.00  0.00      A     
ATOM     36  HN  VAL A   6      23.984  -6.050  19.466  0.00  0.00      A     
ATOM     37  CA  VAL A   6      23.586  -7.849  18.366  0.00  0.00      A     
ATOM     38  HA  VAL A   6      23.945  -8.129  17.376  0.00  0.00      A     
ATOM     39  CB  VAL A   6      23.669  -9.121  19.242  0.00  0.00      A     
ATOM     40  HB  VAL A   6      22.924  -9.833  18.897  0.00  0.00      A     
ATOM     41  CG1 VAL A   6      25.023  -9.809  19.113  0.00  0.00      A     
ATOM     42 HG11 VAL A   6      25.095 -10.616  19.832  0.00  0.00      A     
ATOM     43 HG12 VAL A   6      25.831  -9.109  19.302  0.00  0.00      A     
ATOM     44 HG13 VAL A   6      25.114 -10.233  18.117  0.00  0.00      A     
ATOM     45  CG2 VAL A   6      23.393  -8.884  20.723  0.00  0.00      A     
ATOM     46 HG21 VAL A   6      22.412  -8.434  20.840  0.00  0.00      A     
ATOM     47 HG22 VAL A   6      24.157  -8.239  21.151  0.00  0.00      A     
ATOM     48 HG23 VAL A   6      23.395  -9.835  21.256  0.00  0.00      A     
ATOM     49  C   VAL A   6      22.101  -7.476  18.157  0.00  0.00      A     
ATOM     50  O   VAL A   6      21.333  -8.294  17.650  0.00  0.00      A     
ATOM     51  N   SER A   7      21.673  -6.254  18.512  0.00  0.00      A     
ATOM     52  HN  SER A   7      22.368  -5.592  18.832  0.00  0.00      A     
ATOM     53  CA  SER A   7      20.258  -5.831  18.600  0.00  0.00      A     
ATOM     54  HA  SER A   7      19.755  -6.459  19.334  0.00  0.00      A     
ATOM     55  CB  SER A   7      20.096  -4.373  19.054  0.00  0.00      A     
ATOM     56  HB1 SER A   7      19.037  -4.120  19.031  0.00  0.00      A     
ATOM     57  HB2 SER A   7      20.625  -3.718  18.362  0.00  0.00      A     
ATOM     58  OG  SER A   7      20.563  -4.131  20.365  0.00  0.00      A     
ATOM     59  HG1 SER A   7      19.960  -4.564  21.009  0.00  0.00      A     
ATOM     60  C   SER A   7      19.479  -5.967  17.290  0.00  0.00      A     
ATOM     61  O   SER A   7      18.405  -6.563  17.305  0.00  0.00      A     
ATOM     62  N   PHE A   8      20.007  -5.477  16.159  0.00  0.00      A     
ATOM     63  HN  PHE A   8      20.863  -4.933  16.208  0.00  0.00      A     
ATOM     64  CA  PHE A   8      19.306  -5.581  14.864  0.00  0.00      A     
ATOM     65  HA  PHE A   8      18.351  -5.064  14.976  0.00  0.00      A     
ATOM     66  CB  PHE A   8      20.083  -4.838  13.756  0.00  0.00      A     
ATOM     67  HB1 PHE A   8      20.352  -3.850  14.134  0.00  0.00      A     
ATOM     68  HB2 PHE A   8      19.389  -4.656  12.942  0.00  0.00      A     
ATOM     69  CG  PHE A   8      21.332  -5.491  13.163  0.00  0.00      A     
ATOM     70  CD1 PHE A   8      21.252  -6.655  12.370  0.00  0.00      A     
ATOM     71  HD1 PHE A   8      20.296  -7.104  12.154  0.00  0.00      A     
ATOM     72  CE1 PHE A   8      22.416  -7.248  11.850  0.00  0.00      A     
ATOM     73  HE1 PHE A   8      22.345  -8.156  11.267  0.00  0.00      A     
ATOM     74  CZ  PHE A   8      23.671  -6.655  12.065  0.00  0.00      A     
ATOM     75  HZ  PHE A   8      24.565  -7.099  11.644  0.00  0.00      A     
ATOM     76  CE2 PHE A   8      23.752  -5.459  12.793  0.00  0.00      A     
ATOM     77  HE2 PHE A   8      24.705  -4.963  12.919  0.00  0.00      A     
ATOM     78  CD2 PHE A   8      22.590  -4.887  13.339  0.00  0.00      A     
ATOM     79  HD2 PHE A   8      22.667  -3.950  13.866  0.00  0.00      A     
ATOM     80  C   PHE A   8      18.954  -7.032  14.482  0.00  0.00      A     
ATOM     81  O   PHE A   8      17.860  -7.301  13.978  0.00  0.00      A     
ATOM     82  N   ALA A   9      19.852  -7.978  14.781  0.00  0.00      A     
ATOM     83  HN  ALA A   9      20.730  -7.686  15.190  0.00  0.00      A     
ATOM     84  CA  ALA A   9      19.658  -9.408  14.550  0.00  0.00      A     
ATOM     85  HA  ALA A   9      19.137  -9.560  13.610  0.00  0.00      A     
ATOM     86  CB  ALA A   9      21.044 -10.039  14.403  0.00  0.00      A     
ATOM     87  HB1 ALA A   9      21.629  -9.864  15.301  0.00  0.00      A     
ATOM     88  HB2 ALA A   9      21.559  -9.591  13.554  0.00  0.00      A     
ATOM     89  HB3 ALA A   9      20.951 -11.107  14.218  0.00  0.00      A     
ATOM     90  C   ALA A   9      18.795 -10.094  15.625  0.00  0.00      A     
ATOM     91  O   ALA A   9      18.072 -11.039  15.303  0.00  0.00      A     
ATOM     92  N   LYS A  10      18.813  -9.610  16.875  0.00  0.00      A     
ATOM     93  HN  LYS A  10      19.463  -8.852  17.064  0.00  0.00      A     
ATOM     94  CA  LYS A  10      17.970 -10.095  17.986  0.00  0.00      A     
ATOM     95  HA  LYS A  10      17.971 -11.184  17.989  0.00  0.00      A     
ATOM     96  CB  LYS A  10      18.556  -9.609  19.318  0.00  0.00      A     
ATOM     97  HB1 LYS A  10      17.823  -9.798  20.099  0.00  0.00      A     
ATOM     98  HB2 LYS A  10      18.717  -8.531  19.266  0.00  0.00      A     
ATOM     99  CG  LYS A  10      19.880 -10.297  19.697  0.00  0.00      A     
ATOM    100  HG1 LYS A  10      20.413  -9.664  20.404  0.00  0.00      A     
ATOM    101  HG2 LYS A  10      20.500 -10.407  18.812  0.00  0.00      A     
ATOM    102  CD  LYS A  10      19.701 -11.682  20.327  0.00  0.00      A     
ATOM    103  HD1 LYS A  10      20.676 -12.169  20.356  0.00  0.00      A     
ATOM    104  HD2 LYS A  10      19.036 -12.291  19.711  0.00  0.00      A     
ATOM    105  CE  LYS A  10      19.162 -11.585  21.758  0.00  0.00      A     
ATOM    106  HE1 LYS A  10      18.202 -11.059  21.747  0.00  0.00      A     
ATOM    107  HE2 LYS A  10      19.862 -10.994  22.356  0.00  0.00      A     
ATOM    108  NZ  LYS A  10      19.000 -12.934  22.344  0.00  0.00      A     
ATOM    109  HZ1 LYS A  10      19.893 -13.429  22.357  0.00  0.00      A     
ATOM    110  HZ2 LYS A  10      18.356 -13.481  21.785  0.00  0.00      A     
ATOM    111  HZ3 LYS A  10      18.618 -12.872  23.285  0.00  0.00      A     
ATOM    112  C   LYS A  10      16.490  -9.698  17.871  0.00  0.00      A     
ATOM    113  O   LYS A  10      15.641 -10.566  18.015  0.00  0.00      A     
ATOM    114  N   ASP A  11      16.181  -8.452  17.507  0.00  0.00      A     
ATOM    115  HN  ASP A  11      16.947  -7.790  17.443  0.00  0.00      A     
ATOM    116  CA  ASP A  11      14.827  -7.984  17.122  0.00  0.00      A     
ATOM    117  HA  ASP A  11      14.159  -8.027  17.983  0.00  0.00      A     
ATOM    118  CB  ASP A  11      14.978  -6.513  16.689  0.00  0.00      A     
ATOM    119  HB1 ASP A  11      15.838  -6.439  16.019  0.00  0.00      A     
ATOM    120  HB2 ASP A  11      15.205  -5.916  17.574  0.00  0.00      A     
ATOM    121  CG  ASP A  11      13.773  -5.887  15.974  0.00  0.00      A     
ATOM    122  OD1 ASP A  11      14.003  -5.229  14.931  0.00  0.00      A     
ATOM    123  OD2 ASP A  11      12.634  -5.945  16.487  0.00  0.00      A     
ATOM    124  C   ASP A  11      14.200  -8.857  16.013  0.00  0.00      A     
ATOM    125  O   ASP A  11      13.073  -9.351  16.130  0.00  0.00      A     
ATOM    126  N   PHE A  12      14.990  -9.130  14.969  0.00  0.00      A     
ATOM    127  HN  PHE A  12      15.893  -8.680  14.933  0.00  0.00      A     
ATOM    128  CA  PHE A  12      14.621 -10.051  13.894  0.00  0.00      A     
ATOM    129  HA  PHE A  12      13.652  -9.739  13.504  0.00  0.00      A     
ATOM    130  CB  PHE A  12      15.651  -9.918  12.769  0.00  0.00      A     
ATOM    131  HB1 PHE A  12      16.625 -10.244  13.137  0.00  0.00      A     
ATOM    132  HB2 PHE A  12      15.734  -8.863  12.504  0.00  0.00      A     
ATOM    133  CG  PHE A  12      15.306 -10.686  11.510  0.00  0.00      A     
ATOM    134  CD1 PHE A  12      16.028 -11.843  11.161  0.00  0.00      A     
ATOM    135  HD1 PHE A  12      16.820 -12.206  11.801  0.00  0.00      A     
ATOM    136  CE1 PHE A  12      15.716 -12.535   9.977  0.00  0.00      A     
ATOM    137  HE1 PHE A  12      16.259 -13.434   9.720  0.00  0.00      A     
ATOM    138  CZ  PHE A  12      14.677 -12.084   9.147  0.00  0.00      A     
ATOM    139  HZ  PHE A  12      14.412 -12.650   8.264  0.00  0.00      A     
ATOM    140  CE2 PHE A  12      13.961 -10.924   9.489  0.00  0.00      A     
ATOM    141  HE2 PHE A  12      13.143 -10.586   8.865  0.00  0.00      A     
ATOM    142  CD2 PHE A  12      14.281 -10.222  10.665  0.00  0.00      A     
ATOM    143  HD2 PHE A  12      13.733  -9.326  10.923  0.00  0.00      A     
ATOM    144  C   PHE A  12      14.460 -11.508  14.365  0.00  0.00      A     
ATOM    145  O   PHE A  12      13.427 -12.108  14.087  0.00  0.00      A     
ATOM    146  N   LEU A  13      15.411 -12.071  15.124  0.00  0.00      A     
ATOM    147  HN  LEU A  13      16.241 -11.526  15.324  0.00  0.00      A     
ATOM    148  CA  LEU A  13      15.326 -13.431  15.686  0.00  0.00      A     
ATOM    149  HA  LEU A  13      15.222 -14.134  14.859  0.00  0.00      A     
ATOM    150  CB  LEU A  13      16.638 -13.736  16.437  0.00  0.00      A     
ATOM    151  HB1 LEU A  13      16.770 -12.993  17.223  0.00  0.00      A     
ATOM    152  HB2 LEU A  13      17.461 -13.632  15.740  0.00  0.00      A     
ATOM    153  CG  LEU A  13      16.742 -15.130  17.081  0.00  0.00      A     
ATOM    154  HG  LEU A  13      16.010 -15.220  17.883  0.00  0.00      A     
ATOM    155  CD1 LEU A  13      16.549 -16.271  16.094  0.00  0.00      A     
ATOM    156 HD11 LEU A  13      16.645 -17.222  16.611  0.00  0.00      A     
ATOM    157 HD12 LEU A  13      17.315 -16.219  15.324  0.00  0.00      A     
ATOM    158 HD13 LEU A  13      15.560 -16.219  15.644  0.00  0.00      A     
ATOM    159  CD2 LEU A  13      18.140 -15.314  17.663  0.00  0.00      A     
ATOM    160 HD21 LEU A  13      18.882 -15.294  16.865  0.00  0.00      A     
ATOM    161 HD22 LEU A  13      18.203 -16.270  18.181  0.00  0.00      A     
ATOM    162 HD23 LEU A  13      18.358 -14.510  18.363  0.00  0.00      A     
ATOM    163  C   LEU A  13      14.106 -13.631  16.601  0.00  0.00      A     
ATOM    164  O   LEU A  13      13.421 -14.648  16.505  0.00  0.00      A     
ATOM    165  N   ALA A  14      13.806 -12.646  17.447  0.00  0.00      A     
ATOM    166  HN  ALA A  14      14.432 -11.848  17.487  0.00  0.00      A     
ATOM    167  CA  ALA A  14      12.658 -12.639  18.348  0.00  0.00      A     
ATOM    168  HA  ALA A  14      12.752 -13.485  19.033  0.00  0.00      A     
ATOM    169  CB  ALA A  14      12.728 -11.348  19.175  0.00  0.00      A     
ATOM    170  HB1 ALA A  14      12.676 -10.479  18.521  0.00  0.00      A     
ATOM    171  HB2 ALA A  14      13.665 -11.320  19.735  0.00  0.00      A     
ATOM    172  HB3 ALA A  14      11.902 -11.315  19.883  0.00  0.00      A     
ATOM    173  C   ALA A  14      11.297 -12.796  17.634  0.00  0.00      A     
ATOM    174  O   ALA A  14      10.379 -13.372  18.219  0.00  0.00      A     
ATOM    175  N   GLY A  15      11.171 -12.352  16.375  0.00  0.00      A     
ATOM    176  HN  GLY A  15      11.991 -11.951  15.939  0.00  0.00      A     
ATOM    177  CA  GLY A  15       9.947 -12.534  15.570  0.00  0.00      A     
ATOM    178  HA1 GLY A  15       9.151 -11.949  16.029  0.00  0.00      A     
ATOM    179  HA2 GLY A  15       9.652 -13.583  15.610  0.00  0.00      A     
ATOM    180  C   GLY A  15      10.019 -12.136  14.088  0.00  0.00      A     
ATOM    181  O   GLY A  15       9.431 -12.830  13.260  0.00  0.00      A     
ATOM    182  N   GLY A  16      10.750 -11.074  13.719  0.00  0.00      A     
ATOM    183  HN  GLY A  16      11.193 -10.535  14.449  0.00  0.00      A     
ATOM    184  CA  GLY A  16      10.950 -10.618  12.318  0.00  0.00      A     
ATOM    185  HA1 GLY A  16      11.785  -9.919  12.306  0.00  0.00      A     
ATOM    186  HA2 GLY A  16      10.070 -10.069  11.985  0.00  0.00      A     
ATOM    187  C   GLY A  16      11.247 -11.709  11.273  0.00  0.00      A     
ATOM    188  O   GLY A  16      10.747 -11.650  10.147  0.00  0.00      A     
ATOM    189  N   VAL A  17      11.983 -12.750  11.676  0.00  0.00      A     
ATOM    190  HN  VAL A  17      12.379 -12.676  12.604  0.00  0.00      A     
ATOM    191  CA  VAL A  17      12.214 -14.023  10.945  0.00  0.00      A     
ATOM    192  HA  VAL A  17      12.911 -13.834  10.131  0.00  0.00      A     
ATOM    193  CB  VAL A  17      12.836 -15.101  11.850  0.00  0.00      A     
ATOM    194  HB  VAL A  17      12.729 -16.063  11.355  0.00  0.00      A     
ATOM    195  CG1 VAL A  17      14.330 -14.877  12.050  0.00  0.00      A     
ATOM    196 HG11 VAL A  17      14.720 -15.649  12.710  0.00  0.00      A     
ATOM    197 HG12 VAL A  17      14.512 -13.898  12.491  0.00  0.00      A     
ATOM    198 HG13 VAL A  17      14.840 -14.950  11.092  0.00  0.00      A     
ATOM    199  CG2 VAL A  17      12.171 -15.192  13.224  0.00  0.00      A     
ATOM    200 HG21 VAL A  17      12.305 -14.277  13.796  0.00  0.00      A     
ATOM    201 HG22 VAL A  17      12.628 -15.999  13.790  0.00  0.00      A     
ATOM    202 HG23 VAL A  17      11.104 -15.385  13.114  0.00  0.00      A     
ATOM    203  C   VAL A  17      10.981 -14.656  10.293  0.00  0.00      A     
ATOM    204  O   VAL A  17      11.116 -15.303   9.255  0.00  0.00      A     
ATOM    205  N   ALA A  18       9.781 -14.447  10.836  0.00  0.00      A     
ATOM    206  HN  ALA A  18       9.733 -13.901  11.695  0.00  0.00      A     
ATOM    207  CA  ALA A  18       8.517 -14.918  10.269  0.00  0.00      A     
ATOM    208  HA  ALA A  18       8.497 -16.009  10.323  0.00  0.00      A     
ATOM    209  CB  ALA A  18       7.384 -14.401  11.155  0.00  0.00      A     
ATOM    210  HB1 ALA A  18       6.425 -14.763  10.787  0.00  0.00      A     
ATOM    211  HB2 ALA A  18       7.384 -13.310  11.157  0.00  0.00      A     
ATOM    212  HB3 ALA A  18       7.529 -14.758  12.175  0.00  0.00      A     
ATOM    213  C   ALA A  18       8.311 -14.541   8.782  0.00  0.00      A     
ATOM    214  O   ALA A  18       7.697 -15.314   8.042  0.00  0.00      A     
ATOM    215  N   ALA A  19       8.902 -13.428   8.317  0.00  0.00      A     
ATOM    216  HN  ALA A  19       9.413 -12.863   8.992  0.00  0.00      A     
ATOM    217  CA  ALA A  19       9.001 -13.029   6.905  0.00  0.00      A     
ATOM    218  HA  ALA A  19       7.989 -12.852   6.533  0.00  0.00      A     
ATOM    219  CB  ALA A  19       9.759 -11.696   6.854  0.00  0.00      A     
ATOM    220  HB1 ALA A  19       9.264 -10.958   7.486  0.00  0.00      A     
ATOM    221  HB2 ALA A  19       9.790 -11.324   5.829  0.00  0.00      A     
ATOM    222  HB3 ALA A  19      10.781 -11.836   7.209  0.00  0.00      A     
ATOM    223  C   ALA A  19       9.636 -14.076   5.953  0.00  0.00      A     
ATOM    224  O   ALA A  19       9.427 -14.007   4.736  0.00  0.00      A     
ATOM    225  N   ALA A  20      10.336 -15.071   6.511  0.00  0.00      A     
ATOM    226  HN  ALA A  20      10.507 -14.998   7.505  0.00  0.00      A     
ATOM    227  CA  ALA A  20      10.896 -16.241   5.833  0.00  0.00      A     
ATOM    228  HA  ALA A  20      10.740 -16.164   4.757  0.00  0.00      A     
ATOM    229  CB  ALA A  20      12.411 -16.240   6.115  0.00  0.00      A     
ATOM    230  HB1 ALA A  20      12.609 -16.395   7.176  0.00  0.00      A     
ATOM    231  HB2 ALA A  20      12.847 -15.283   5.831  0.00  0.00      A     
ATOM    232  HB3 ALA A  20      12.892 -17.036   5.544  0.00  0.00      A     
ATOM    233  C   ALA A  20      10.234 -17.561   6.305  0.00  0.00      A     
ATOM    234  O   ALA A  20       9.546 -18.226   5.527  0.00  0.00      A     
ATOM    235  N   ILE A  21      10.395 -17.907   7.591  0.00  0.00      A     
ATOM    236  HN  ILE A  21      10.931 -17.270   8.171  0.00  0.00      A     
ATOM    237  CA  ILE A  21      10.037 -19.221   8.175  0.00  0.00      A     
ATOM    238  HA  ILE A  21      10.435 -19.983   7.506  0.00  0.00      A     
ATOM    239  CB  ILE A  21      10.738 -19.381   9.546  0.00  0.00      A     
ATOM    240  HB  ILE A  21      11.792 -19.139   9.401  0.00  0.00      A     
ATOM    241  CG2 ILE A  21      10.166 -18.405  10.577  0.00  0.00      A     
ATOM    242 HG21 ILE A  21      10.719 -18.496  11.508  0.00  0.00      A     
ATOM    243 HG22 ILE A  21       9.121 -18.628  10.775  0.00  0.00      A     
ATOM    244 HG23 ILE A  21      10.263 -17.385  10.232  0.00  0.00      A     
ATOM    245  CG1 ILE A  21      10.677 -20.788  10.173  0.00  0.00      A     
ATOM    246 HG11 ILE A  21       9.649 -21.042  10.429  0.00  0.00      A     
ATOM    247 HG12 ILE A  21      11.251 -20.775  11.101  0.00  0.00      A     
ATOM    248  CD  ILE A  21      11.252 -21.887   9.284  0.00  0.00      A     
ATOM    249  HD1 ILE A  21      12.283 -21.654   9.018  0.00  0.00      A     
ATOM    250  HD2 ILE A  21      10.653 -21.995   8.382  0.00  0.00      A     
ATOM    251  HD3 ILE A  21      11.224 -22.822   9.837  0.00  0.00      A     
ATOM    252  C   ILE A  21       8.530 -19.508   8.296  0.00  0.00      A     
ATOM    253  O   ILE A  21       8.117 -20.666   8.379  0.00  0.00      A     
ATOM    254  N   SER A  22       7.677 -18.479   8.252  0.00  0.00      A     
ATOM    255  HN  SER A  22       8.085 -17.553   8.234  0.00  0.00      A     
ATOM    256  CA  SER A  22       6.205 -18.616   8.359  0.00  0.00      A     
ATOM    257  HA  SER A  22       5.930 -19.668   8.415  0.00  0.00      A     
ATOM    258  CB  SER A  22       5.684 -17.959   9.644  0.00  0.00      A     
ATOM    259  HB1 SER A  22       4.615 -18.159   9.747  0.00  0.00      A     
ATOM    260  HB2 SER A  22       5.833 -16.877   9.589  0.00  0.00      A     
ATOM    261  OG  SER A  22       6.366 -18.460  10.781  0.00  0.00      A     
ATOM    262  HG1 SER A  22       6.345 -19.438  10.740  0.00  0.00      A     
ATOM    263  C   SER A  22       5.460 -18.057   7.147  0.00  0.00      A     
ATOM    264  O   SER A  22       4.415 -18.585   6.762  0.00  0.00      A     
ATOM    265  N   LYS A  23       6.022 -17.031   6.490  0.00  0.00      A     
ATOM    266  HN  LYS A  23       6.833 -16.608   6.931  0.00  0.00      A     
ATOM    267  CA  LYS A  23       5.527 -16.407   5.243  0.00  0.00      A     
ATOM    268  HA  LYS A  23       4.449 -16.316   5.320  0.00  0.00      A     
ATOM    269  CB  LYS A  23       6.116 -14.988   5.162  0.00  0.00      A     
ATOM    270  HB1 LYS A  23       7.132 -15.056   4.771  0.00  0.00      A     
ATOM    271  HB2 LYS A  23       6.154 -14.556   6.162  0.00  0.00      A     
ATOM    272  CG  LYS A  23       5.291 -14.027   4.296  0.00  0.00      A     
ATOM    273  HG1 LYS A  23       4.290 -13.927   4.716  0.00  0.00      A     
ATOM    274  HG2 LYS A  23       5.195 -14.433   3.297  0.00  0.00      A     
ATOM    275  CD  LYS A  23       5.947 -12.643   4.215  0.00  0.00      A     
ATOM    276  HD1 LYS A  23       7.019 -12.740   4.030  0.00  0.00      A     
ATOM    277  HD2 LYS A  23       5.810 -12.133   5.167  0.00  0.00      A     
ATOM    278  CE  LYS A  23       5.311 -11.808   3.099  0.00  0.00      A     
ATOM    279  HE1 LYS A  23       5.541 -10.751   3.266  0.00  0.00      A     
ATOM    280  HE2 LYS A  23       4.224 -11.933   3.133  0.00  0.00      A     
ATOM    281  NZ  LYS A  23       5.836 -12.209   1.772  0.00  0.00      A     
ATOM    282  HZ1 LYS A  23       6.821 -11.973   1.703  0.00  0.00      A     
ATOM    283  HZ2 LYS A  23       5.337 -11.742   1.016  0.00  0.00      A     
ATOM    284  HZ3 LYS A  23       5.737 -13.206   1.597  0.00  0.00      A     
ATOM    285  C   LYS A  23       5.787 -17.222   3.960  0.00  0.00      A     
ATOM    286  O   LYS A  23       5.257 -16.878   2.905  0.00  0.00      A     
ATOM    287  N   THR A  24       6.556 -18.314   4.029  0.00  0.00      A     
ATOM    288  HN  THR A  24       6.978 -18.530   4.925  0.00  0.00      A     
ATOM    289  CA  THR A  24       6.776 -19.259   2.900  0.00  0.00      A     
ATOM    290  HA  THR A  24       6.815 -18.691   1.972  0.00  0.00      A     
ATOM    291  CB  THR A  24       8.125 -19.982   3.028  0.00  0.00      A     
ATOM    292  HB  THR A  24       8.197 -20.497   3.984  0.00  0.00      A     
ATOM    293  CG2 THR A  24       8.422 -20.978   1.910  0.00  0.00      A     
ATOM    294 HG21 THR A  24       9.458 -21.308   1.978  0.00  0.00      A     
ATOM    295 HG22 THR A  24       8.254 -20.523   0.933  0.00  0.00      A     
ATOM    296 HG23 THR A  24       7.785 -21.856   2.013  0.00  0.00      A     
ATOM    297  OG1 THR A  24       9.135 -19.003   2.963  0.00  0.00      A     
ATOM    298  HG1 THR A  24       9.322 -18.750   3.891  0.00  0.00      A     
ATOM    299  C   THR A  24       5.636 -20.270   2.733  0.00  0.00      A     
ATOM    300  O   THR A  24       5.295 -20.638   1.609  0.00  0.00      A     
ATOM    301  N   ALA A  25       4.964 -20.669   3.814  0.00  0.00      A     
ATOM    302  HN  ALA A  25       5.369 -20.476   4.729  0.00  0.00      A     
ATOM    303  CA  ALA A  25       3.695 -21.403   3.763  0.00  0.00      A     
ATOM    304  HA  ALA A  25       3.763 -22.195   3.023  0.00  0.00      A     
ATOM    305  CB  ALA A  25       3.493 -22.076   5.118  0.00  0.00      A     
ATOM    306  HB1 ALA A  25       2.551 -22.621   5.117  0.00  0.00      A     
ATOM    307  HB2 ALA A  25       3.490 -21.328   5.907  0.00  0.00      A     
ATOM    308  HB3 ALA A  25       4.306 -22.779   5.299  0.00  0.00      A     
ATOM    309  C   ALA A  25       2.504 -20.518   3.338  0.00  0.00      A     
ATOM    310  O   ALA A  25       1.855 -20.818   2.334  0.00  0.00      A     
ATOM    311  N   VAL A  26       2.281 -19.370   3.997  0.00  0.00      A     
ATOM    312  HN  VAL A  26       2.832 -19.190   4.826  0.00  0.00      A     
ATOM    313  CA  VAL A  26       1.260 -18.360   3.588  0.00  0.00      A     
ATOM    314  HA  VAL A  26       0.392 -18.912   3.237  0.00  0.00      A     
ATOM    315  CB  VAL A  26       0.747 -17.492   4.756  0.00  0.00      A     
ATOM    316  HB  VAL A  26      -0.028 -16.834   4.378  0.00  0.00      A     
ATOM    317  CG1 VAL A  26       0.097 -18.353   5.840  0.00  0.00      A     
ATOM    318 HG11 VAL A  26      -0.687 -18.968   5.399  0.00  0.00      A     
ATOM    319 HG12 VAL A  26      -0.353 -17.711   6.596  0.00  0.00      A     
ATOM    320 HG13 VAL A  26       0.836 -18.998   6.315  0.00  0.00      A     
ATOM    321  CG2 VAL A  26       1.816 -16.604   5.383  0.00  0.00      A     
ATOM    322 HG21 VAL A  26       2.338 -16.042   4.610  0.00  0.00      A     
ATOM    323 HG22 VAL A  26       2.514 -17.211   5.953  0.00  0.00      A     
ATOM    324 HG23 VAL A  26       1.337 -15.894   6.053  0.00  0.00      A     
ATOM    325  C   VAL A  26       1.667 -17.472   2.398  0.00  0.00      A     
ATOM    326  O   VAL A  26       1.127 -16.383   2.198  0.00  0.00      A     
ATOM    327  N   ALA A  27       2.643 -17.904   1.593  0.00  0.00      A     
ATOM    328  HN  ALA A  27       3.043 -18.809   1.776  0.00  0.00      A     
ATOM    329  CA  ALA A  27       3.087 -17.163   0.412  0.00  0.00      A     
ATOM    330  HA  ALA A  27       3.469 -16.203   0.765  0.00  0.00      A     
ATOM    331  CB  ALA A  27       4.267 -17.897  -0.243  0.00  0.00      A     
ATOM    332  HB1 ALA A  27       5.095 -17.962   0.461  0.00  0.00      A     
ATOM    333  HB2 ALA A  27       4.599 -17.341  -1.121  0.00  0.00      A     
ATOM    334  HB3 ALA A  27       3.985 -18.904  -0.542  0.00  0.00      A     
ATOM    335  C   ALA A  27       1.953 -16.803  -0.580  0.00  0.00      A     
ATOM    336  O   ALA A  27       1.885 -15.630  -0.945  0.00  0.00      A     
ATOM    337  N   PRO A  28       1.029 -17.710  -0.979  0.00  0.00      A     
ATOM    338  CD  PRO A  28       1.026 -19.134  -0.679  0.00  0.00      A     
ATOM    339  HD1 PRO A  28       0.705 -19.295   0.348  0.00  0.00      A     
ATOM    340  HD2 PRO A  28       2.006 -19.575  -0.825  0.00  0.00      A     
ATOM    341  CG  PRO A  28       0.026 -19.781  -1.634  0.00  0.00      A     
ATOM    342  HG1 PRO A  28       0.534 -20.063  -2.556  0.00  0.00      A     
ATOM    343  HG2 PRO A  28      -0.461 -20.647  -1.186  0.00  0.00      A     
ATOM    344  CB  PRO A  28      -0.966 -18.659  -1.920  0.00  0.00      A     
ATOM    345  HB1 PRO A  28      -1.436 -18.776  -2.897  0.00  0.00      A     
ATOM    346  HB2 PRO A  28      -1.724 -18.651  -1.136  0.00  0.00      A     
ATOM    347  CA  PRO A  28      -0.112 -17.386  -1.848  0.00  0.00      A     
ATOM    348  HA  PRO A  28       0.268 -17.179  -2.848  0.00  0.00      A     
ATOM    349  C   PRO A  28      -0.948 -16.179  -1.394  0.00  0.00      A     
ATOM    350  O   PRO A  28      -1.172 -15.260  -2.181  0.00  0.00      A     
ATOM    351  N   ILE A  29      -1.371 -16.138  -0.125  0.00  0.00      A     
ATOM    352  HN  ILE A  29      -1.141 -16.917   0.479  0.00  0.00      A     
ATOM    353  CA  ILE A  29      -2.276 -15.089   0.398  0.00  0.00      A     
ATOM    354  HA  ILE A  29      -3.025 -14.913  -0.374  0.00  0.00      A     
ATOM    355  CB  ILE A  29      -3.075 -15.574   1.627  0.00  0.00      A     
ATOM    356  HB  ILE A  29      -3.698 -14.750   1.960  0.00  0.00      A     
ATOM    357  CG2 ILE A  29      -4.027 -16.698   1.180  0.00  0.00      A     
ATOM    358 HG21 ILE A  29      -3.470 -17.596   0.922  0.00  0.00      A     
ATOM    359 HG22 ILE A  29      -4.595 -16.368   0.310  0.00  0.00      A     
ATOM    360 HG23 ILE A  29      -4.739 -16.930   1.973  0.00  0.00      A     
ATOM    361  CG1 ILE A  29      -2.181 -15.999   2.814  0.00  0.00      A     
ATOM    362 HG11 ILE A  29      -1.678 -15.110   3.200  0.00  0.00      A     
ATOM    363 HG12 ILE A  29      -1.422 -16.693   2.465  0.00  0.00      A     
ATOM    364  CD  ILE A  29      -2.929 -16.680   3.970  0.00  0.00      A     
ATOM    365  HD1 ILE A  29      -3.180 -17.707   3.695  0.00  0.00      A     
ATOM    366  HD2 ILE A  29      -3.846 -16.145   4.208  0.00  0.00      A     
ATOM    367  HD3 ILE A  29      -2.297 -16.704   4.858  0.00  0.00      A     
ATOM    368  C   ILE A  29      -1.635 -13.702   0.605  0.00  0.00      A     
ATOM    369  O   ILE A  29      -2.351 -12.709   0.725  0.00  0.00      A     
ATOM    370  N   GLU A  30      -0.304 -13.574   0.524  0.00  0.00      A     
ATOM    371  HN  GLU A  30       0.237 -14.427   0.479  0.00  0.00      A     
ATOM    372  CA  GLU A  30       0.380 -12.270   0.355  0.00  0.00      A     
ATOM    373  HA  GLU A  30      -0.322 -11.468   0.574  0.00  0.00      A     
ATOM    374  CB  GLU A  30       1.514 -12.138   1.387  0.00  0.00      A     
ATOM    375  HB1 GLU A  30       2.244 -12.939   1.256  0.00  0.00      A     
ATOM    376  HB2 GLU A  30       1.067 -12.273   2.373  0.00  0.00      A     
ATOM    377  CG  GLU A  30       2.202 -10.758   1.383  0.00  0.00      A     
ATOM    378  HG1 GLU A  30       2.498 -10.540   2.414  0.00  0.00      A     
ATOM    379  HG2 GLU A  30       1.484  -9.988   1.090  0.00  0.00      A     
ATOM    380  CD  GLU A  30       3.469 -10.658   0.512  0.00  0.00      A     
ATOM    381  OE1 GLU A  30       3.888 -11.655  -0.134  0.00  0.00      A     
ATOM    382  OE2 GLU A  30       4.211  -9.668   0.590  0.00  0.00      A     
ATOM    383  C   GLU A  30       0.854 -12.005  -1.091  0.00  0.00      A     
ATOM    384  O   GLU A  30       0.750 -10.872  -1.572  0.00  0.00      A     
ATOM    385  N   ARG A  31       1.232 -13.053  -1.839  0.00  0.00      A     
ATOM    386  HN  ARG A  31       1.318 -13.950  -1.366  0.00  0.00      A     
ATOM    387  CA  ARG A  31       1.458 -13.033  -3.300  0.00  0.00      A     
ATOM    388  HA  ARG A  31       2.310 -12.389  -3.511  0.00  0.00      A     
ATOM    389  CB  ARG A  31       1.783 -14.458  -3.778  0.00  0.00      A     
ATOM    390  HB1 ARG A  31       1.026 -15.129  -3.382  0.00  0.00      A     
ATOM    391  HB2 ARG A  31       2.741 -14.766  -3.354  0.00  0.00      A     
ATOM    392  CG  ARG A  31       1.810 -14.699  -5.294  0.00  0.00      A     
ATOM    393  HG1 ARG A  31       0.891 -14.347  -5.762  0.00  0.00      A     
ATOM    394  HG2 ARG A  31       1.835 -15.775  -5.430  0.00  0.00      A     
ATOM    395  CD  ARG A  31       3.019 -14.088  -6.012  0.00  0.00      A     
ATOM    396  HD1 ARG A  31       3.914 -14.247  -5.405  0.00  0.00      A     
ATOM    397  HD2 ARG A  31       2.861 -13.012  -6.109  0.00  0.00      A     
ATOM    398  NE  ARG A  31       3.218 -14.735  -7.326  0.00  0.00      A     
ATOM    399  HE  ARG A  31       3.301 -15.739  -7.346  0.00  0.00      A     
ATOM    400  CZ  ARG A  31       3.416 -14.187  -8.494  0.00  0.00      A     
ATOM    401  NH1 ARG A  31       3.461 -12.923  -8.681  0.00  0.00      A     
ATOM    402 HH11 ARG A  31       3.876 -12.623  -9.556  0.00  0.00      A     
ATOM    403 HH12 ARG A  31       3.427 -12.335  -7.881  0.00  0.00      A     
ATOM    404  NH2 ARG A  31       3.595 -14.932  -9.519  0.00  0.00      A     
ATOM    405 HH21 ARG A  31       3.745 -14.548 -10.446  0.00  0.00      A     
ATOM    406 HH22 ARG A  31       3.567 -15.931  -9.387  0.00  0.00      A     
ATOM    407  C   ARG A  31       0.280 -12.442  -4.062  0.00  0.00      A     
ATOM    408  O   ARG A  31       0.526 -11.629  -4.943  0.00  0.00      A     
ATOM    409  N   VAL A  32      -0.972 -12.778  -3.727  0.00  0.00      A     
ATOM    410  HN  VAL A  32      -1.084 -13.522  -3.041  0.00  0.00      A     
ATOM    411  CA  VAL A  32      -2.181 -12.158  -4.340  0.00  0.00      A     
ATOM    412  HA  VAL A  32      -2.081 -12.236  -5.420  0.00  0.00      A     
ATOM    413  CB  VAL A  32      -3.501 -12.868  -3.983  0.00  0.00      A     
ATOM    414  HB  VAL A  32      -4.318 -12.327  -4.464  0.00  0.00      A     
ATOM    415  CG1 VAL A  32      -3.508 -14.288  -4.551  0.00  0.00      A     
ATOM    416 HG11 VAL A  32      -3.425 -14.248  -5.636  0.00  0.00      A     
ATOM    417 HG12 VAL A  32      -4.439 -14.784  -4.287  0.00  0.00      A     
ATOM    418 HG13 VAL A  32      -2.684 -14.872  -4.149  0.00  0.00      A     
ATOM    419  CG2 VAL A  32      -3.795 -12.902  -2.480  0.00  0.00      A     
ATOM    420 HG21 VAL A  32      -3.962 -11.898  -2.096  0.00  0.00      A     
ATOM    421 HG22 VAL A  32      -2.968 -13.361  -1.948  0.00  0.00      A     
ATOM    422 HG23 VAL A  32      -4.698 -13.484  -2.295  0.00  0.00      A     
ATOM    423  C   VAL A  32      -2.324 -10.666  -4.044  0.00  0.00      A     
ATOM    424  O   VAL A  32      -2.690  -9.909  -4.939  0.00  0.00      A     
ATOM    425  N   LYS A  33      -1.955 -10.208  -2.836  0.00  0.00      A     
ATOM    426  HN  LYS A  33      -1.627 -10.894  -2.168  0.00  0.00      A     
ATOM    427  CA  LYS A  33      -1.930  -8.775  -2.443  0.00  0.00      A     
ATOM    428  HA  LYS A  33      -2.922  -8.362  -2.617  0.00  0.00      A     
ATOM    429  CB  LYS A  33      -1.593  -8.669  -0.936  0.00  0.00      A     
ATOM    430  HB1 LYS A  33      -0.518  -8.535  -0.808  0.00  0.00      A     
ATOM    431  HB2 LYS A  33      -1.854  -9.614  -0.451  0.00  0.00      A     
ATOM    432  CG  LYS A  33      -2.339  -7.568  -0.156  0.00  0.00      A     
ATOM    433  HG1 LYS A  33      -2.043  -7.655   0.891  0.00  0.00      A     
ATOM    434  HG2 LYS A  33      -3.406  -7.772  -0.211  0.00  0.00      A     
ATOM    435  CD  LYS A  33      -2.097  -6.120  -0.608  0.00  0.00      A     
ATOM    436  HD1 LYS A  33      -2.523  -5.968  -1.600  0.00  0.00      A     
ATOM    437  HD2 LYS A  33      -1.026  -5.918  -0.631  0.00  0.00      A     
ATOM    438  CE  LYS A  33      -2.787  -5.163   0.373  0.00  0.00      A     
ATOM    439  HE1 LYS A  33      -2.418  -5.370   1.383  0.00  0.00      A     
ATOM    440  HE2 LYS A  33      -3.864  -5.364   0.361  0.00  0.00      A     
ATOM    441  NZ  LYS A  33      -2.543  -3.741   0.037  0.00  0.00      A     
ATOM    442  HZ1 LYS A  33      -1.559  -3.484   0.086  0.00  0.00      A     
ATOM    443  HZ2 LYS A  33      -3.013  -3.127   0.700  0.00  0.00      A     
ATOM    444  HZ3 LYS A  33      -2.911  -3.479  -0.873  0.00  0.00      A     
ATOM    445  C   LYS A  33      -0.964  -7.949  -3.304  0.00  0.00      A     
ATOM    446  O   LYS A  33      -1.241  -6.789  -3.602  0.00  0.00      A     
ATOM    447  N   LEU A  34       0.143  -8.553  -3.737  0.00  0.00      A     
ATOM    448  HN  LEU A  34       0.317  -9.483  -3.379  0.00  0.00      A     
ATOM    449  CA  LEU A  34       1.115  -7.962  -4.668  0.00  0.00      A     
ATOM    450  HA  LEU A  34       1.152  -6.884  -4.489  0.00  0.00      A     
ATOM    451  CB  LEU A  34       2.492  -8.565  -4.302  0.00  0.00      A     
ATOM    452  HB1 LEU A  34       2.489  -9.631  -4.520  0.00  0.00      A     
ATOM    453  HB2 LEU A  34       2.615  -8.468  -3.223  0.00  0.00      A     
ATOM    454  CG  LEU A  34       3.749  -7.936  -4.930  0.00  0.00      A     
ATOM    455  HG  LEU A  34       4.610  -8.307  -4.371  0.00  0.00      A     
ATOM    456  CD1 LEU A  34       3.962  -8.333  -6.391  0.00  0.00      A     
ATOM    457 HD11 LEU A  34       3.241  -7.837  -7.038  0.00  0.00      A     
ATOM    458 HD12 LEU A  34       3.873  -9.413  -6.495  0.00  0.00      A     
ATOM    459 HD13 LEU A  34       4.964  -8.030  -6.694  0.00  0.00      A     
ATOM    460  CD2 LEU A  34       3.748  -6.412  -4.835  0.00  0.00      A     
ATOM    461 HD21 LEU A  34       4.718  -6.032  -5.147  0.00  0.00      A     
ATOM    462 HD22 LEU A  34       3.576  -6.110  -3.803  0.00  0.00      A     
ATOM    463 HD23 LEU A  34       2.983  -5.986  -5.483  0.00  0.00      A     
ATOM    464  C   LEU A  34       0.726  -8.153  -6.153  0.00  0.00      A     
ATOM    465  O   LEU A  34       0.658  -7.182  -6.903  0.00  0.00      A     
ATOM    466  N   LEU A  35       0.405  -9.384  -6.562  0.00  0.00      A     
ATOM    467  HN  LEU A  35       0.457 -10.124  -5.874  0.00  0.00      A     
ATOM    468  CA  LEU A  35       0.008  -9.767  -7.924  0.00  0.00      A     
ATOM    469  HA  LEU A  35       0.834  -9.530  -8.597  0.00  0.00      A     
ATOM    470  CB  LEU A  35      -0.206 -11.293  -7.969  0.00  0.00      A     
ATOM    471  HB1 LEU A  35      -0.976 -11.549  -7.246  0.00  0.00      A     
ATOM    472  HB2 LEU A  35       0.720 -11.779  -7.663  0.00  0.00      A     
ATOM    473  CG  LEU A  35      -0.631 -11.878  -9.332  0.00  0.00      A     
ATOM    474  HG  LEU A  35      -1.599 -11.471  -9.617  0.00  0.00      A     
ATOM    475  CD1 LEU A  35       0.374 -11.598 -10.447  0.00  0.00      A     
ATOM    476 HD11 LEU A  35       1.360 -11.968 -10.174  0.00  0.00      A     
ATOM    477 HD12 LEU A  35       0.424 -10.528 -10.642  0.00  0.00      A     
ATOM    478 HD13 LEU A  35       0.049 -12.090 -11.364  0.00  0.00      A     
ATOM    479  CD2 LEU A  35      -0.763 -13.393  -9.209  0.00  0.00      A     
ATOM    480 HD21 LEU A  35       0.200 -13.842  -8.964  0.00  0.00      A     
ATOM    481 HD22 LEU A  35      -1.122 -13.809 -10.152  0.00  0.00      A     
ATOM    482 HD23 LEU A  35      -1.484 -13.636  -8.428  0.00  0.00      A     
ATOM    483  C   LEU A  35      -1.216  -8.994  -8.445  0.00  0.00      A     
ATOM    484  O   LEU A  35      -1.221  -8.576  -9.600  0.00  0.00      A     
ATOM    485  N   LEU A  36      -2.221  -8.739  -7.600  0.00  0.00      A     
ATOM    486  HN  LEU A  36      -2.189  -9.138  -6.669  0.00  0.00      A     
ATOM    487  CA  LEU A  36      -3.384  -7.923  -7.965  0.00  0.00      A     
ATOM    488  HA  LEU A  36      -3.881  -8.409  -8.809  0.00  0.00      A     
ATOM    489  CB  LEU A  36      -4.361  -7.902  -6.771  0.00  0.00      A     
ATOM    490  HB1 LEU A  36      -3.848  -7.469  -5.911  0.00  0.00      A     
ATOM    491  HB2 LEU A  36      -4.615  -8.935  -6.524  0.00  0.00      A     
ATOM    492  CG  LEU A  36      -5.673  -7.126  -7.002  0.00  0.00      A     
ATOM    493  HG  LEU A  36      -5.447  -6.078  -7.186  0.00  0.00      A     
ATOM    494  CD1 LEU A  36      -6.482  -7.681  -8.173  0.00  0.00      A     
ATOM    495 HD11 LEU A  36      -7.435  -7.158  -8.232  0.00  0.00      A     
ATOM    496 HD12 LEU A  36      -6.660  -8.747  -8.034  0.00  0.00      A     
ATOM    497 HD13 LEU A  36      -5.945  -7.509  -9.104  0.00  0.00      A     
ATOM    498  CD2 LEU A  36      -6.536  -7.227  -5.749  0.00  0.00      A     
ATOM    499 HD21 LEU A  36      -6.003  -6.804  -4.900  0.00  0.00      A     
ATOM    500 HD22 LEU A  36      -6.773  -8.269  -5.541  0.00  0.00      A     
ATOM    501 HD23 LEU A  36      -7.461  -6.674  -5.895  0.00  0.00      A     
ATOM    502  C   LEU A  36      -2.998  -6.507  -8.445  0.00  0.00      A     
ATOM    503  O   LEU A  36      -3.489  -6.073  -9.483  0.00  0.00      A     
ATOM    504  N   GLN A  37      -2.071  -5.834  -7.751  0.00  0.00      A     
ATOM    505  HN  GLN A  37      -1.652  -6.298  -6.961  0.00  0.00      A     
ATOM    506  CA  GLN A  37      -1.581  -4.494  -8.118  0.00  0.00      A     
ATOM    507  HA  GLN A  37      -2.436  -3.820  -8.220  0.00  0.00      A     
ATOM    508  CB  GLN A  37      -0.657  -3.950  -7.006  0.00  0.00      A     
ATOM    509  HB1 GLN A  37      -0.178  -3.036  -7.358  0.00  0.00      A     
ATOM    510  HB2 GLN A  37       0.128  -4.676  -6.802  0.00  0.00      A     
ATOM    511  CG  GLN A  37      -1.402  -3.624  -5.701  0.00  0.00      A     
ATOM    512  HG1 GLN A  37      -2.006  -4.479  -5.396  0.00  0.00      A     
ATOM    513  HG2 GLN A  37      -2.070  -2.781  -5.876  0.00  0.00      A     
ATOM    514  CD  GLN A  37      -0.450  -3.267  -4.564  0.00  0.00      A     
ATOM    515  OE1 GLN A  37       0.097  -2.177  -4.457  0.00  0.00      A     
ATOM    516  NE2 GLN A  37      -0.175  -4.164  -3.654  0.00  0.00      A     
ATOM    517 HE21 GLN A  37       0.506  -3.910  -2.967  0.00  0.00      A     
ATOM    518 HE22 GLN A  37      -0.590  -5.089  -3.716  0.00  0.00      A     
ATOM    519  C   GLN A  37      -0.853  -4.473  -9.479  0.00  0.00      A     
ATOM    520  O   GLN A  37      -1.117  -3.596 -10.303  0.00  0.00      A     
ATOM    521  N   VAL A  38       0.033  -5.444  -9.748  0.00  0.00      A     
ATOM    522  HN  VAL A  38       0.202  -6.138  -9.030  0.00  0.00      A     
ATOM    523  CA  VAL A  38       0.740  -5.563 -11.052  0.00  0.00      A     
ATOM    524  HA  VAL A  38       0.975  -4.555 -11.399  0.00  0.00      A     
ATOM    525  CB  VAL A  38       2.091  -6.295 -10.946  0.00  0.00      A     
ATOM    526  HB  VAL A  38       2.533  -6.358 -11.941  0.00  0.00      A     
ATOM    527  CG1 VAL A  38       3.069  -5.517 -10.058  0.00  0.00      A     
ATOM    528 HG11 VAL A  38       2.701  -5.472  -9.032  0.00  0.00      A     
ATOM    529 HG12 VAL A  38       3.185  -4.503 -10.443  0.00  0.00      A     
ATOM    530 HG13 VAL A  38       4.043  -6.008 -10.067  0.00  0.00      A     
ATOM    531  CG2 VAL A  38       1.973  -7.712 -10.387  0.00  0.00      A     
ATOM    532 HG21 VAL A  38       1.272  -8.291 -10.988  0.00  0.00      A     
ATOM    533 HG22 VAL A  38       1.629  -7.670  -9.357  0.00  0.00      A     
ATOM    534 HG23 VAL A  38       2.947  -8.201 -10.419  0.00  0.00      A     
ATOM    535  C   VAL A  38      -0.098  -6.179 -12.182  0.00  0.00      A     
ATOM    536  O   VAL A  38       0.248  -6.017 -13.351  0.00  0.00      A     
ATOM    537  N   GLN A  39      -1.223  -6.830 -11.868  0.00  0.00      A     
ATOM    538  HN  GLN A  39      -1.386  -7.047 -10.892  0.00  0.00      A     
ATOM    539  CA  GLN A  39      -2.261  -7.184 -12.843  0.00  0.00      A     
ATOM    540  HA  GLN A  39      -1.783  -7.538 -13.758  0.00  0.00      A     
ATOM    541  CB  GLN A  39      -3.129  -8.333 -12.287  0.00  0.00      A     
ATOM    542  HB1 GLN A  39      -3.596  -8.028 -11.350  0.00  0.00      A     
ATOM    543  HB2 GLN A  39      -2.488  -9.193 -12.090  0.00  0.00      A     
ATOM    544  CG  GLN A  39      -4.223  -8.751 -13.287  0.00  0.00      A     
ATOM    545  HG1 GLN A  39      -3.750  -8.969 -14.244  0.00  0.00      A     
ATOM    546  HG2 GLN A  39      -4.930  -7.935 -13.427  0.00  0.00      A     
ATOM    547  CD  GLN A  39      -5.015  -9.987 -12.878  0.00  0.00      A     
ATOM    548  OE1 GLN A  39      -5.017 -11.001 -13.544  0.00  0.00      A     
ATOM    549  NE2 GLN A  39      -5.783  -9.973 -11.815  0.00  0.00      A     
ATOM    550 HE21 GLN A  39      -6.227 -10.862 -11.599  0.00  0.00      A     
ATOM    551 HE22 GLN A  39      -5.753  -9.202 -11.175  0.00  0.00      A     
ATOM    552  C   GLN A  39      -3.132  -5.971 -13.232  0.00  0.00      A     
ATOM    553  O   GLN A  39      -3.301  -5.699 -14.421  0.00  0.00      A     
ATOM    554  N   HIE A  40      -3.696  -5.241 -12.259  0.00  0.00      A     
ATOM    555  HN  HIE A  40      -3.519  -5.490 -11.289  0.00  0.00      A     
ATOM    556  CA  HIE A  40      -4.677  -4.177 -12.528  0.00  0.00      A     
ATOM    557  HA  HIE A  40      -4.372  -3.660 -13.438  0.00  0.00      A     
ATOM    558  NE2 HIE A  40      -8.682  -2.401 -13.493  0.00  0.00      A     
ATOM    559  HE2 HIE A  40      -9.470  -1.789 -13.276  0.00  0.00      A     
ATOM    560  CD2 HIE A  40      -7.947  -3.138 -12.594  0.00  0.00      A     
ATOM    561  HD2 HIE A  40      -8.030  -3.140 -11.517  0.00  0.00      A     
ATOM    562  ND1 HIE A  40      -7.268  -3.606 -14.687  0.00  0.00      A     
ATOM    563  CG  HIE A  40      -7.075  -3.889 -13.329  0.00  0.00      A     
ATOM    564  CE1 HIE A  40      -8.262  -2.700 -14.734  0.00  0.00      A     
ATOM    565  HE1 HIE A  40      -8.677  -2.282 -15.644  0.00  0.00      A     
ATOM    566  CB  HIE A  40      -6.041  -4.841 -12.780  0.00  0.00      A     
ATOM    567  HB1 HIE A  40      -6.412  -5.277 -11.857  0.00  0.00      A     
ATOM    568  HB2 HIE A  40      -5.918  -5.644 -13.504  0.00  0.00      A     
ATOM    569  C   HIE A  40      -4.823  -3.120 -11.419  0.00  0.00      A     
ATOM    570  O   HIE A  40      -4.970  -3.447 -10.246  0.00  0.00      A     
ATOM    571  N   ALA A  41      -4.917  -1.849 -11.819  0.00  0.00      A     
ATOM    572  HN  ALA A  41      -4.760  -1.658 -12.799  0.00  0.00      A     
ATOM    573  CA  ALA A  41      -5.282  -0.730 -10.939  0.00  0.00      A     
ATOM    574  HA  ALA A  41      -5.930  -1.108 -10.145  0.00  0.00      A     
ATOM    575  CB  ALA A  41      -3.989  -0.216 -10.294  0.00  0.00      A     
ATOM    576  HB1 ALA A  41      -3.471  -1.040  -9.803  0.00  0.00      A     
ATOM    577  HB2 ALA A  41      -4.221   0.545  -9.550  0.00  0.00      A     
ATOM    578  HB3 ALA A  41      -3.343   0.207 -11.062  0.00  0.00      A     
ATOM    579  C   ALA A  41      -6.056   0.428 -11.619  0.00  0.00      A     
ATOM    580  O   ALA A  41      -6.556   1.311 -10.914  0.00  0.00      A     
ATOM    581  N   SER A  42      -6.155   0.445 -12.954  0.00  0.00      A     
ATOM    582  HN  SER A  42      -5.741  -0.326 -13.462  0.00  0.00      A     
ATOM    583  CA  SER A  42      -6.663   1.543 -13.804  0.00  0.00      A     
ATOM    584  HA  SER A  42      -7.269   2.223 -13.207  0.00  0.00      A     
ATOM    585  CB  SER A  42      -5.472   2.351 -14.374  0.00  0.00      A     
ATOM    586  HB1 SER A  42      -4.896   2.762 -13.551  0.00  0.00      A     
ATOM    587  HB2 SER A  42      -5.839   3.169 -14.998  0.00  0.00      A     
ATOM    588  OG  SER A  42      -4.601   1.527 -15.126  0.00  0.00      A     
ATOM    589  HG1 SER A  42      -3.744   1.981 -15.299  0.00  0.00      A     
ATOM    590  C   SER A  42      -7.590   1.031 -14.926  0.00  0.00      A     
ATOM    591  O   SER A  42      -8.806   0.985 -14.738  0.00  0.00      A     
ATOM    592  N   LYS A  43      -7.018   0.612 -16.062  0.00  0.00      A     
ATOM    593  HN  LYS A  43      -6.009   0.721 -16.061  0.00  0.00      A     
ATOM    594  CA  LYS A  43      -7.674   0.131 -17.300  0.00  0.00      A     
ATOM    595  HA  LYS A  43      -8.527  -0.482 -17.015  0.00  0.00      A     
ATOM    596  CB  LYS A  43      -8.220   1.348 -18.068  0.00  0.00      A     
ATOM    597  HB1 LYS A  43      -8.854   1.942 -17.405  0.00  0.00      A     
ATOM    598  HB2 LYS A  43      -8.855   0.991 -18.882  0.00  0.00      A     
ATOM    599  CG  LYS A  43      -7.113   2.249 -18.641  0.00  0.00      A     
ATOM    600  HG1 LYS A  43      -6.447   1.663 -19.272  0.00  0.00      A     
ATOM    601  HG2 LYS A  43      -6.532   2.682 -17.825  0.00  0.00      A     
ATOM    602  CD  LYS A  43      -7.717   3.373 -19.482  0.00  0.00      A     
ATOM    603  HD1 LYS A  43      -8.290   4.043 -18.837  0.00  0.00      A     
ATOM    604  HD2 LYS A  43      -8.378   2.950 -20.241  0.00  0.00      A     
ATOM    605  CE  LYS A  43      -6.589   4.144 -20.163  0.00  0.00      A     
ATOM    606  HE1 LYS A  43      -6.022   3.463 -20.804  0.00  0.00      A     
ATOM    607  HE2 LYS A  43      -5.922   4.535 -19.386  0.00  0.00      A     
ATOM    608  NZ  LYS A  43      -7.145   5.266 -20.946  0.00  0.00      A     
ATOM    609  HZ1 LYS A  43      -6.436   5.818 -21.399  0.00  0.00      A     
ATOM    610  HZ2 LYS A  43      -7.630   5.907 -20.302  0.00  0.00      A     
ATOM    611  HZ3 LYS A  43      -7.855   4.975 -21.600  0.00  0.00      A     
ATOM    612  C   LYS A  43      -6.775  -0.753 -18.197  0.00  0.00      A     
ATOM    613  O   LYS A  43      -7.035  -0.930 -19.389  0.00  0.00      A     
ATOM    614  N   GLN A  44      -5.654  -1.232 -17.653  0.00  0.00      A     
ATOM    615  HN  GLN A  44      -5.542  -1.075 -16.659  0.00  0.00      A     
ATOM    616  CA  GLN A  44      -4.496  -1.790 -18.390  0.00  0.00      A     
ATOM    617  HA  GLN A  44      -4.078  -1.013 -19.034  0.00  0.00      A     
ATOM    618  CB  GLN A  44      -3.419  -2.208 -17.375  0.00  0.00      A     
ATOM    619  HB1 GLN A  44      -2.624  -2.739 -17.894  0.00  0.00      A     
ATOM    620  HB2 GLN A  44      -3.866  -2.898 -16.659  0.00  0.00      A     
ATOM    621  CG  GLN A  44      -2.788  -1.005 -16.650  0.00  0.00      A     
ATOM    622  HG1 GLN A  44      -3.536  -0.240 -16.480  0.00  0.00      A     
ATOM    623  HG2 GLN A  44      -2.038  -0.571 -17.304  0.00  0.00      A     
ATOM    624  CD  GLN A  44      -2.167  -1.346 -15.298  0.00  0.00      A     
ATOM    625  OE1 GLN A  44      -2.666  -2.157 -14.524  0.00  0.00      A     
ATOM    626  NE2 GLN A  44      -1.079  -0.733 -14.915  0.00  0.00      A     
ATOM    627 HE21 GLN A  44      -0.712  -0.986 -14.012  0.00  0.00      A     
ATOM    628 HE22 GLN A  44      -0.666  -0.026 -15.513  0.00  0.00      A     
ATOM    629  C   GLN A  44      -4.800  -2.997 -19.294  0.00  0.00      A     
ATOM    630  O   GLN A  44      -4.230  -3.100 -20.380  0.00  0.00      A     
ATOM    631  N   ILE A  45      -5.679  -3.893 -18.831  0.00  0.00      A     
ATOM    632  HN  ILE A  45      -6.121  -3.672 -17.951  0.00  0.00      A     
ATOM    633  CA  ILE A  45      -6.102  -5.162 -19.461  0.00  0.00      A     
ATOM    634  HA  ILE A  45      -6.122  -5.036 -20.545  0.00  0.00      A     
ATOM    635  CB  ILE A  45      -5.103  -6.306 -19.131  0.00  0.00      A     
ATOM    636  HB  ILE A  45      -5.505  -7.221 -19.568  0.00  0.00      A     
ATOM    637  CG2 ILE A  45      -3.738  -6.089 -19.805  0.00  0.00      A     
ATOM    638 HG21 ILE A  45      -3.176  -7.023 -19.817  0.00  0.00      A     
ATOM    639 HG22 ILE A  45      -3.164  -5.336 -19.268  0.00  0.00      A     
ATOM    640 HG23 ILE A  45      -3.876  -5.773 -20.839  0.00  0.00      A     
ATOM    641  CG1 ILE A  45      -4.951  -6.531 -17.607  0.00  0.00      A     
ATOM    642 HG11 ILE A  45      -5.905  -6.884 -17.223  0.00  0.00      A     
ATOM    643 HG12 ILE A  45      -4.711  -5.592 -17.110  0.00  0.00      A     
ATOM    644  CD  ILE A  45      -3.881  -7.552 -17.209  0.00  0.00      A     
ATOM    645  HD1 ILE A  45      -2.884  -7.154 -17.394  0.00  0.00      A     
ATOM    646  HD2 ILE A  45      -4.006  -8.466 -17.781  0.00  0.00      A     
ATOM    647  HD3 ILE A  45      -3.977  -7.773 -16.149  0.00  0.00      A     
ATOM    648  C   ILE A  45      -7.538  -5.529 -19.013  0.00  0.00      A     
ATOM    649  O   ILE A  45      -8.089  -4.877 -18.118  0.00  0.00      A     
ATOM    650  N   THR A  46      -8.170  -6.565 -19.577  0.00  0.00      A     
ATOM    651  HN  THR A  46      -7.706  -7.051 -20.339  0.00  0.00      A     
ATOM    652  CA  THR A  46      -9.593  -6.930 -19.303  0.00  0.00      A     
ATOM    653  HA  THR A  46      -9.970  -6.317 -18.488  0.00  0.00      A     
ATOM    654  CB  THR A  46     -10.509  -6.628 -20.500  0.00  0.00      A     
ATOM    655  HB  THR A  46     -11.530  -6.930 -20.270  0.00  0.00      A     
ATOM    656  CG2 THR A  46     -10.515  -5.160 -20.881  0.00  0.00      A     
ATOM    657 HG21 THR A  46      -9.567  -4.895 -21.340  0.00  0.00      A     
ATOM    658 HG22 THR A  46     -10.659  -4.547 -19.998  0.00  0.00      A     
ATOM    659 HG23 THR A  46     -11.320  -4.965 -21.588  0.00  0.00      A     
ATOM    660  OG1 THR A  46     -10.057  -7.301 -21.640  0.00  0.00      A     
ATOM    661  HG1 THR A  46     -10.375  -6.793 -22.410  0.00  0.00      A     
ATOM    662  C   THR A  46      -9.812  -8.379 -18.846  0.00  0.00      A     
ATOM    663  O   THR A  46      -8.920  -9.226 -18.931  0.00  0.00      A     
ATOM    664  N   ALA A  47     -10.988  -8.658 -18.275  0.00  0.00      A     
ATOM    665  HN  ALA A  47     -11.678  -7.918 -18.251  0.00  0.00      A     
ATOM    666  CA  ALA A  47     -11.268  -9.850 -17.460  0.00  0.00      A     
ATOM    667  HA  ALA A  47     -10.639  -9.805 -16.573  0.00  0.00      A     
ATOM    668  CB  ALA A  47     -12.723  -9.768 -16.984  0.00  0.00      A     
ATOM    669  HB1 ALA A  47     -12.939 -10.620 -16.340  0.00  0.00      A     
ATOM    670  HB2 ALA A  47     -13.399  -9.789 -17.837  0.00  0.00      A     
ATOM    671  HB3 ALA A  47     -12.884  -8.852 -16.418  0.00  0.00      A     
ATOM    672  C   ALA A  47     -10.969 -11.220 -18.109  0.00  0.00      A     
ATOM    673  O   ALA A  47     -10.379 -12.080 -17.461  0.00  0.00      A     
ATOM    674  N   ASP A  48     -11.300 -11.437 -19.381  0.00  0.00      A     
ATOM    675  HN  ASP A  48     -11.757 -10.688 -19.891  0.00  0.00      A     
ATOM    676  CA  ASP A  48     -11.195 -12.759 -20.021  0.00  0.00      A     
ATOM    677  HA  ASP A  48     -11.614 -13.475 -19.312  0.00  0.00      A     
ATOM    678  CB  ASP A  48     -12.081 -12.775 -21.272  0.00  0.00      A     
ATOM    679  HB1 ASP A  48     -11.563 -12.276 -22.092  0.00  0.00      A     
ATOM    680  HB2 ASP A  48     -12.998 -12.229 -21.058  0.00  0.00      A     
ATOM    681  CG  ASP A  48     -12.468 -14.198 -21.672  0.00  0.00      A     
ATOM    682  OD1 ASP A  48     -12.321 -14.558 -22.861  0.00  0.00      A     
ATOM    683  OD2 ASP A  48     -12.949 -14.962 -20.800  0.00  0.00      A     
ATOM    684  C   ASP A  48      -9.761 -13.263 -20.316  0.00  0.00      A     
ATOM    685  O   ASP A  48      -9.595 -14.375 -20.825  0.00  0.00      A     
ATOM    686  N   LYS A  49      -8.725 -12.493 -19.950  0.00  0.00      A     
ATOM    687  HN  LYS A  49      -8.959 -11.551 -19.658  0.00  0.00      A     
ATOM    688  CA  LYS A  49      -7.324 -12.966 -19.835  0.00  0.00      A     
ATOM    689  HA  LYS A  49      -7.300 -14.032 -20.051  0.00  0.00      A     
ATOM    690  CB  LYS A  49      -6.388 -12.286 -20.856  0.00  0.00      A     
ATOM    691  HB1 LYS A  49      -5.486 -12.894 -20.948  0.00  0.00      A     
ATOM    692  HB2 LYS A  49      -6.087 -11.312 -20.469  0.00  0.00      A     
ATOM    693  CG  LYS A  49      -6.979 -12.079 -22.255  0.00  0.00      A     
ATOM    694  HG1 LYS A  49      -7.799 -11.370 -22.188  0.00  0.00      A     
ATOM    695  HG2 LYS A  49      -7.370 -13.023 -22.632  0.00  0.00      A     
ATOM    696  CD  LYS A  49      -5.923 -11.542 -23.232  0.00  0.00      A     
ATOM    697  HD1 LYS A  49      -5.423 -12.397 -23.682  0.00  0.00      A     
ATOM    698  HD2 LYS A  49      -5.172 -10.942 -22.712  0.00  0.00      A     
ATOM    699  CE  LYS A  49      -6.578 -10.706 -24.335  0.00  0.00      A     
ATOM    700  HE1 LYS A  49      -7.601 -11.061 -24.479  0.00  0.00      A     
ATOM    701  HE2 LYS A  49      -6.038 -10.860 -25.272  0.00  0.00      A     
ATOM    702  NZ  LYS A  49      -6.579  -9.261 -24.000  0.00  0.00      A     
ATOM    703  HZ1 LYS A  49      -5.637  -8.881 -24.019  0.00  0.00      A     
ATOM    704  HZ2 LYS A  49      -6.961  -9.073 -23.078  0.00  0.00      A     
ATOM    705  HZ3 LYS A  49      -7.130  -8.715 -24.664  0.00  0.00      A     
ATOM    706  C   LYS A  49      -6.735 -12.838 -18.424  0.00  0.00      A     
ATOM    707  O   LYS A  49      -5.596 -13.247 -18.204  0.00  0.00      A     
ATOM    708  N   GLN A  50      -7.466 -12.272 -17.461  0.00  0.00      A     
ATOM    709  HN  GLN A  50      -8.437 -12.069 -17.665  0.00  0.00      A     
ATOM    710  CA  GLN A  50      -6.999 -12.136 -16.074  0.00  0.00      A     
ATOM    711  HA  GLN A  50      -6.020 -11.656 -16.068  0.00  0.00      A     
ATOM    712  CB  GLN A  50      -7.972 -11.276 -15.244  0.00  0.00      A     
ATOM    713  HB1 GLN A  50      -7.746 -11.428 -14.192  0.00  0.00      A     
ATOM    714  HB2 GLN A  50      -8.998 -11.613 -15.396  0.00  0.00      A     
ATOM    715  CG  GLN A  50      -7.888  -9.765 -15.479  0.00  0.00      A     
ATOM    716  HG1 GLN A  50      -8.236  -9.527 -16.480  0.00  0.00      A     
ATOM    717  HG2 GLN A  50      -6.855  -9.435 -15.377  0.00  0.00      A     
ATOM    718  CD  GLN A  50      -8.743  -9.009 -14.462  0.00  0.00      A     
ATOM    719  OE1 GLN A  50      -9.762  -8.409 -14.761  0.00  0.00      A     
ATOM    720  NE2 GLN A  50      -8.401  -9.010 -13.198  0.00  0.00      A     
ATOM    721 HE21 GLN A  50      -8.997  -8.480 -12.596  0.00  0.00      A     
ATOM    722 HE22 GLN A  50      -7.574  -9.492 -12.890  0.00  0.00      A     
ATOM    723  C   GLN A  50      -6.845 -13.493 -15.364  0.00  0.00      A     
ATOM    724  O   GLN A  50      -7.496 -14.489 -15.692  0.00  0.00      A     
ATOM    725  N   TYR A  51      -6.099 -13.473 -14.265  0.00  0.00      A     
ATOM    726  HN  TYR A  51      -5.515 -12.653 -14.130  0.00  0.00      A     
ATOM    727  CA  TYR A  51      -6.501 -14.168 -13.044  0.00  0.00      A     
ATOM    728  HA  TYR A  51      -6.830 -15.165 -13.316  0.00  0.00      A     
ATOM    729  CB  TYR A  51      -5.278 -14.333 -12.137  0.00  0.00      A     
ATOM    730  HB1 TYR A  51      -5.586 -14.809 -11.207  0.00  0.00      A     
ATOM    731  HB2 TYR A  51      -4.855 -13.355 -11.898  0.00  0.00      A     
ATOM    732  CG  TYR A  51      -4.238 -15.200 -12.826  0.00  0.00      A     
ATOM    733  CD1 TYR A  51      -4.525 -16.561 -13.047  0.00  0.00      A     
ATOM    734  HD1 TYR A  51      -5.435 -16.993 -12.651  0.00  0.00      A     
ATOM    735  CE1 TYR A  51      -3.675 -17.336 -13.856  0.00  0.00      A     
ATOM    736  HE1 TYR A  51      -3.901 -18.370 -14.056  0.00  0.00      A     
ATOM    737  CZ  TYR A  51      -2.546 -16.753 -14.462  0.00  0.00      A     
ATOM    738  OH  TYR A  51      -1.794 -17.480 -15.331  0.00  0.00      A     
ATOM    739  HH  TYR A  51      -2.313 -18.255 -15.647  0.00  0.00      A     
ATOM    740  CE2 TYR A  51      -2.225 -15.406 -14.193  0.00  0.00      A     
ATOM    741  HE2 TYR A  51      -1.369 -14.967 -14.680  0.00  0.00      A     
ATOM    742  CD2 TYR A  51      -3.075 -14.627 -13.379  0.00  0.00      A     
ATOM    743  HD2 TYR A  51      -2.874 -13.572 -13.242  0.00  0.00      A     
ATOM    744  C   TYR A  51      -7.699 -13.441 -12.400  0.00  0.00      A     
ATOM    745  O   TYR A  51      -7.549 -12.427 -11.710  0.00  0.00      A     
ATOM    746  N   LYS A  52      -8.906 -13.910 -12.750  0.00  0.00      A     
ATOM    747  HN  LYS A  52      -8.869 -14.781 -13.277  0.00  0.00      A     
ATOM    748  CA  LYS A  52     -10.261 -13.337 -12.531  0.00  0.00      A     
ATOM    749  HA  LYS A  52     -10.257 -12.297 -12.859  0.00  0.00      A     
ATOM    750  CB  LYS A  52     -11.263 -14.104 -13.422  0.00  0.00      A     
ATOM    751  HB1 LYS A  52     -12.279 -13.762 -13.215  0.00  0.00      A     
ATOM    752  HB2 LYS A  52     -11.216 -15.159 -13.165  0.00  0.00      A     
ATOM    753  CG  LYS A  52     -11.019 -13.913 -14.928  0.00  0.00      A     
ATOM    754  HG1 LYS A  52      -9.955 -13.855 -15.143  0.00  0.00      A     
ATOM    755  HG2 LYS A  52     -11.475 -12.969 -15.228  0.00  0.00      A     
ATOM    756  CD  LYS A  52     -11.617 -15.048 -15.770  0.00  0.00      A     
ATOM    757  HD1 LYS A  52     -11.584 -14.754 -16.821  0.00  0.00      A     
ATOM    758  HD2 LYS A  52     -12.659 -15.205 -15.483  0.00  0.00      A     
ATOM    759  CE  LYS A  52     -10.811 -16.343 -15.586  0.00  0.00      A     
ATOM    760  HE1 LYS A  52     -10.797 -16.618 -14.525  0.00  0.00      A     
ATOM    761  HE2 LYS A  52      -9.776 -16.159 -15.893  0.00  0.00      A     
ATOM    762  NZ  LYS A  52     -11.390 -17.452 -16.378  0.00  0.00      A     
ATOM    763  HZ1 LYS A  52     -11.386 -17.242 -17.375  0.00  0.00      A     
ATOM    764  HZ2 LYS A  52     -12.350 -17.636 -16.103  0.00  0.00      A     
ATOM    765  HZ3 LYS A  52     -10.878 -18.318 -16.210  0.00  0.00      A     
ATOM    766  C   LYS A  52     -10.734 -13.302 -11.063  0.00  0.00      A     
ATOM    767  O   LYS A  52     -11.777 -13.849 -10.715  0.00  0.00      A     
ATOM    768  N   GLY A  53      -9.932 -12.713 -10.181  0.00  0.00      A     
ATOM    769  HN  GLY A  53      -9.039 -12.387 -10.534  0.00  0.00      A     
ATOM    770  CA  GLY A  53     -10.220 -12.546  -8.747  0.00  0.00      A     
ATOM    771  HA1 GLY A  53     -10.883 -13.342  -8.407  0.00  0.00      A     
ATOM    772  HA2 GLY A  53     -10.726 -11.595  -8.586  0.00  0.00      A     
ATOM    773  C   GLY A  53      -8.965 -12.580  -7.870  0.00  0.00      A     
ATOM    774  O   GLY A  53      -7.848 -12.708  -8.371  0.00  0.00      A     
ATOM    775  N   ILE A  54      -9.135 -12.536  -6.547  0.00  0.00      A     
ATOM    776  HN  ILE A  54     -10.086 -12.500  -6.191  0.00  0.00      A     
ATOM    777  CA  ILE A  54      -8.060 -12.935  -5.609  0.00  0.00      A     
ATOM    778  HA  ILE A  54      -7.115 -12.538  -5.978  0.00  0.00      A     
ATOM    779  CB  ILE A  54      -8.259 -12.346  -4.194  0.00  0.00      A     
ATOM    780  HB  ILE A  54      -7.470 -12.748  -3.556  0.00  0.00      A     
ATOM    781  CG2 ILE A  54      -8.057 -10.822  -4.271  0.00  0.00      A     
ATOM    782 HG21 ILE A  54      -8.066 -10.396  -3.271  0.00  0.00      A     
ATOM    783 HG22 ILE A  54      -8.849 -10.361  -4.859  0.00  0.00      A     
ATOM    784 HG23 ILE A  54      -7.091 -10.600  -4.724  0.00  0.00      A     
ATOM    785  CG1 ILE A  54      -9.620 -12.715  -3.563  0.00  0.00      A     
ATOM    786 HG11 ILE A  54      -9.737 -13.799  -3.581  0.00  0.00      A     
ATOM    787 HG12 ILE A  54     -10.427 -12.266  -4.139  0.00  0.00      A     
ATOM    788  CD  ILE A  54      -9.771 -12.262  -2.108  0.00  0.00      A     
ATOM    789  HD1 ILE A  54      -9.850 -11.177  -2.052  0.00  0.00      A     
ATOM    790  HD2 ILE A  54      -8.910 -12.596  -1.532  0.00  0.00      A     
ATOM    791  HD3 ILE A  54     -10.675 -12.700  -1.685  0.00  0.00      A     
ATOM    792  C   ILE A  54      -7.873 -14.461  -5.569  0.00  0.00      A     
ATOM    793  O   ILE A  54      -6.747 -14.935  -5.433  0.00  0.00      A     
ATOM    794  N   ILE A  55      -8.929 -15.234  -5.849  0.00  0.00      A     
ATOM    795  HN  ILE A  55      -9.822 -14.761  -5.948  0.00  0.00      A     
ATOM    796  CA  ILE A  55      -8.964 -16.708  -5.736  0.00  0.00      A     
ATOM    797  HA  ILE A  55      -8.122 -17.003  -5.117  0.00  0.00      A     
ATOM    798  CB  ILE A  55     -10.259 -17.089  -4.978  0.00  0.00      A     
ATOM    799  HB  ILE A  55     -10.493 -16.272  -4.292  0.00  0.00      A     
ATOM    800  CG2 ILE A  55     -11.472 -17.221  -5.912  0.00  0.00      A     
ATOM    801 HG21 ILE A  55     -11.546 -16.359  -6.572  0.00  0.00      A     
ATOM    802 HG22 ILE A  55     -12.380 -17.283  -5.313  0.00  0.00      A     
ATOM    803 HG23 ILE A  55     -11.408 -18.121  -6.518  0.00  0.00      A     
ATOM    804  CG1 ILE A  55     -10.115 -18.345  -4.098  0.00  0.00      A     
ATOM    805 HG11 ILE A  55      -9.695 -19.168  -4.675  0.00  0.00      A     
ATOM    806 HG12 ILE A  55     -11.104 -18.641  -3.749  0.00  0.00      A     
ATOM    807  CD  ILE A  55      -9.244 -18.090  -2.861  0.00  0.00      A     
ATOM    808  HD1 ILE A  55      -9.653 -17.261  -2.281  0.00  0.00      A     
ATOM    809  HD2 ILE A  55      -8.222 -17.857  -3.149  0.00  0.00      A     
ATOM    810  HD3 ILE A  55      -9.234 -18.979  -2.236  0.00  0.00      A     
ATOM    811  C   ILE A  55      -8.778 -17.482  -7.066  0.00  0.00      A     
ATOM    812  O   ILE A  55      -8.935 -18.699  -7.115  0.00  0.00      A     
ATOM    813  N   ASP A  56      -8.425 -16.799  -8.158  0.00  0.00      A     
ATOM    814  HN  ASP A  56      -8.260 -15.811  -8.056  0.00  0.00      A     
ATOM    815  CA  ASP A  56      -8.357 -17.381  -9.513  0.00  0.00      A     
ATOM    816  HA  ASP A  56      -9.062 -18.215  -9.577  0.00  0.00      A     
ATOM    817  CB  ASP A  56      -8.820 -16.304 -10.499  0.00  0.00      A     
ATOM    818  HB1 ASP A  56      -8.024 -15.569 -10.625  0.00  0.00      A     
ATOM    819  HB2 ASP A  56      -9.682 -15.786 -10.074  0.00  0.00      A     
ATOM    820  CG  ASP A  56      -9.239 -16.875 -11.854  0.00  0.00      A     
ATOM    821  OD1 ASP A  56     -10.406 -17.298 -11.977  0.00  0.00      A     
ATOM    822  OD2 ASP A  56      -8.438 -16.811 -12.813  0.00  0.00      A     
ATOM    823  C   ASP A  56      -6.963 -17.937  -9.895  0.00  0.00      A     
ATOM    824  O   ASP A  56      -6.857 -19.089 -10.309  0.00  0.00      A     
ATOM    825  N   CYS A  57      -5.867 -17.193  -9.679  0.00  0.00      A     
ATOM    826  HN  CYS A  57      -5.976 -16.258  -9.298  0.00  0.00      A     
ATOM    827  CA  CYS A  57      -4.509 -17.759  -9.814  0.00  0.00      A     
ATOM    828  HA  CYS A  57      -4.423 -18.190 -10.810  0.00  0.00      A     
ATOM    829  CB  CYS A  57      -3.437 -16.660  -9.701  0.00  0.00      A     
ATOM    830  HB1 CYS A  57      -3.694 -15.819 -10.342  0.00  0.00      A     
ATOM    831  HB2 CYS A  57      -2.489 -17.064 -10.054  0.00  0.00      A     
ATOM    832  SG  CYS A  57      -3.206 -16.067  -8.001  0.00  0.00      A     
ATOM    833  HG1 CYS A  57      -4.353 -15.372  -7.932  0.00  0.00      A     
ATOM    834  C   CYS A  57      -4.261 -18.917  -8.829  0.00  0.00      A     
ATOM    835  O   CYS A  57      -3.613 -19.905  -9.174  0.00  0.00      A     
ATOM    836  N   VAL A  58      -4.883 -18.824  -7.646  0.00  0.00      A     
ATOM    837  HN  VAL A  58      -5.388 -17.960  -7.508  0.00  0.00      A     
ATOM    838  CA  VAL A  58      -4.921 -19.798  -6.531  0.00  0.00      A     
ATOM    839  HA  VAL A  58      -3.938 -19.858  -6.077  0.00  0.00      A     
ATOM    840  CB  VAL A  58      -5.862 -19.273  -5.433  0.00  0.00      A     
ATOM    841  HB  VAL A  58      -6.822 -19.041  -5.878  0.00  0.00      A     
ATOM    842  CG1 VAL A  58      -6.108 -20.249  -4.284  0.00  0.00      A     
ATOM    843 HG11 VAL A  58      -5.158 -20.607  -3.890  0.00  0.00      A     
ATOM    844 HG12 VAL A  58      -6.704 -21.093  -4.628  0.00  0.00      A     
ATOM    845 HG13 VAL A  58      -6.668 -19.750  -3.495  0.00  0.00      A     
ATOM    846  CG2 VAL A  58      -5.286 -17.985  -4.833  0.00  0.00      A     
ATOM    847 HG21 VAL A  58      -4.351 -18.197  -4.312  0.00  0.00      A     
ATOM    848 HG22 VAL A  58      -6.001 -17.567  -4.130  0.00  0.00      A     
ATOM    849 HG23 VAL A  58      -5.106 -17.235  -5.603  0.00  0.00      A     
ATOM    850  C   VAL A  58      -5.299 -21.226  -6.945  0.00  0.00      A     
ATOM    851  O   VAL A  58      -4.937 -22.181  -6.261  0.00  0.00      A     
ATOM    852  N   VAL A  59      -5.958 -21.388  -8.096  0.00  0.00      A     
ATOM    853  HN  VAL A  59      -6.232 -20.545  -8.586  0.00  0.00      A     
ATOM    854  CA  VAL A  59      -6.422 -22.679  -8.656  0.00  0.00      A     
ATOM    855  HA  VAL A  59      -5.972 -23.494  -8.091  0.00  0.00      A     
ATOM    856  CB  VAL A  59      -7.947 -22.821  -8.521  0.00  0.00      A     
ATOM    857  HB  VAL A  59      -8.242 -23.814  -8.864  0.00  0.00      A     
ATOM    858  CG1 VAL A  59      -8.363 -22.694  -7.056  0.00  0.00      A     
ATOM    859 HG11 VAL A  59      -8.140 -21.701  -6.669  0.00  0.00      A     
ATOM    860 HG12 VAL A  59      -7.840 -23.444  -6.467  0.00  0.00      A     
ATOM    861 HG13 VAL A  59      -9.433 -22.847  -6.969  0.00  0.00      A     
ATOM    862  CG2 VAL A  59      -8.720 -21.778  -9.331  0.00  0.00      A     
ATOM    863 HG21 VAL A  59      -8.472 -21.842 -10.388  0.00  0.00      A     
ATOM    864 HG22 VAL A  59      -8.506 -20.774  -8.970  0.00  0.00      A     
ATOM    865 HG23 VAL A  59      -9.784 -21.973  -9.225  0.00  0.00      A     
ATOM    866  C   VAL A  59      -5.983 -22.899 -10.109  0.00  0.00      A     
ATOM    867  O   VAL A  59      -6.571 -23.703 -10.835  0.00  0.00      A     
ATOM    868  N   ARG A  60      -4.961 -22.158 -10.552  0.00  0.00      A     
ATOM    869  HN  ARG A  60      -4.564 -21.511  -9.878  0.00  0.00      A     
ATOM    870  CA  ARG A  60      -4.440 -22.140 -11.935  0.00  0.00      A     
ATOM    871  HA  ARG A  60      -4.772 -23.024 -12.482  0.00  0.00      A     
ATOM    872  CB  ARG A  60      -4.971 -20.892 -12.665  0.00  0.00      A     
ATOM    873  HB1 ARG A  60      -4.385 -20.747 -13.571  0.00  0.00      A     
ATOM    874  HB2 ARG A  60      -4.828 -20.016 -12.033  0.00  0.00      A     
ATOM    875  CG  ARG A  60      -6.457 -20.995 -13.056  0.00  0.00      A     
ATOM    876  HG1 ARG A  60      -7.049 -21.219 -12.171  0.00  0.00      A     
ATOM    877  HG2 ARG A  60      -6.589 -21.805 -13.773  0.00  0.00      A     
ATOM    878  CD  ARG A  60      -6.995 -19.690 -13.660  0.00  0.00      A     
ATOM    879  HD1 ARG A  60      -6.876 -18.893 -12.924  0.00  0.00      A     
ATOM    880  HD2 ARG A  60      -8.061 -19.810 -13.854  0.00  0.00      A     
ATOM    881  NE  ARG A  60      -6.304 -19.325 -14.911  0.00  0.00      A     
ATOM    882  HE  ARG A  60      -5.660 -19.999 -15.327  0.00  0.00      A     
ATOM    883  CZ  ARG A  60      -6.408 -18.206 -15.581  0.00  0.00      A     
ATOM    884  NH1 ARG A  60      -7.218 -17.259 -15.260  0.00  0.00      A     
ATOM    885 HH11 ARG A  60      -7.141 -16.372 -15.728  0.00  0.00      A     
ATOM    886 HH12 ARG A  60      -7.713 -17.326 -14.374  0.00  0.00      A     
ATOM    887  NH2 ARG A  60      -5.644 -18.007 -16.588  0.00  0.00      A     
ATOM    888 HH21 ARG A  60      -5.690 -17.163 -17.140  0.00  0.00      A     
ATOM    889 HH22 ARG A  60      -4.848 -18.636 -16.681  0.00  0.00      A     
ATOM    890  C   ARG A  60      -2.915 -22.187 -12.005  0.00  0.00      A     
ATOM    891  O   ARG A  60      -2.359 -23.111 -12.589  0.00  0.00      A     
ATOM    892  N   ILE A  61      -2.206 -21.229 -11.406  0.00  0.00      A     
ATOM    893  HN  ILE A  61      -2.698 -20.550 -10.840  0.00  0.00      A     
ATOM    894  CA  ILE A  61      -0.758 -21.062 -11.669  0.00  0.00      A     
ATOM    895  HA  ILE A  61      -0.680 -21.058 -12.756  0.00  0.00      A     
ATOM    896  CB  ILE A  61      -0.218 -19.666 -11.272  0.00  0.00      A     
ATOM    897  HB  ILE A  61       0.821 -19.626 -11.595  0.00  0.00      A     
ATOM    898  CG2 ILE A  61      -0.980 -18.615 -12.097  0.00  0.00      A     
ATOM    899 HG21 ILE A  61      -2.016 -18.548 -11.771  0.00  0.00      A     
ATOM    900 HG22 ILE A  61      -0.961 -18.887 -13.151  0.00  0.00      A     
ATOM    901 HG23 ILE A  61      -0.512 -17.638 -12.001  0.00  0.00      A     
ATOM    902  CG1 ILE A  61      -0.254 -19.312  -9.772  0.00  0.00      A     
ATOM    903 HG11 ILE A  61       0.264 -20.081  -9.203  0.00  0.00      A     
ATOM    904 HG12 ILE A  61      -1.280 -19.287  -9.425  0.00  0.00      A     
ATOM    905  CD  ILE A  61       0.393 -17.953  -9.452  0.00  0.00      A     
ATOM    906  HD1 ILE A  61       1.347 -17.852  -9.964  0.00  0.00      A     
ATOM    907  HD2 ILE A  61       0.564 -17.867  -8.382  0.00  0.00      A     
ATOM    908  HD3 ILE A  61      -0.258 -17.137  -9.761  0.00  0.00      A     
ATOM    909  C   ILE A  61       0.153 -22.261 -11.303  0.00  0.00      A     
ATOM    910  O   ILE A  61       1.065 -22.527 -12.090  0.00  0.00      A     
ATOM    911  N   PRO A  62      -0.119 -23.112 -10.286  0.00  0.00      A     
ATOM    912  CD  PRO A  62      -1.062 -22.908  -9.196  0.00  0.00      A     
ATOM    913  HD1 PRO A  62      -2.063 -23.206  -9.512  0.00  0.00      A     
ATOM    914  HD2 PRO A  62      -1.067 -21.876  -8.849  0.00  0.00      A     
ATOM    915  CG  PRO A  62      -0.591 -23.839  -8.084  0.00  0.00      A     
ATOM    916  HG1 PRO A  62       0.234 -23.375  -7.544  0.00  0.00      A     
ATOM    917  HG2 PRO A  62      -1.403 -24.115  -7.412  0.00  0.00      A     
ATOM    918  CB  PRO A  62      -0.055 -25.036  -8.852  0.00  0.00      A     
ATOM    919  HB1 PRO A  62       0.673 -25.601  -8.269  0.00  0.00      A     
ATOM    920  HB2 PRO A  62      -0.887 -25.675  -9.150  0.00  0.00      A     
ATOM    921  CA  PRO A  62       0.577 -24.400 -10.092  0.00  0.00      A     
ATOM    922  HA  PRO A  62       1.627 -24.194  -9.881  0.00  0.00      A     
ATOM    923  C   PRO A  62       0.513 -25.410 -11.254  0.00  0.00      A     
ATOM    924  O   PRO A  62       1.329 -26.330 -11.295  0.00  0.00      A     
ATOM    925  N   LYS A  63      -0.442 -25.261 -12.184  0.00  0.00      A     
ATOM    926  HN  LYS A  63      -1.117 -24.518 -12.022  0.00  0.00      A     
ATOM    927  CA  LYS A  63      -0.669 -26.116 -13.378  0.00  0.00      A     
ATOM    928  HA  LYS A  63       0.175 -26.800 -13.487  0.00  0.00      A     
ATOM    929  CB  LYS A  63      -1.937 -26.973 -13.162  0.00  0.00      A     
ATOM    930  HB1 LYS A  63      -1.786 -27.598 -12.281  0.00  0.00      A     
ATOM    931  HB2 LYS A  63      -2.067 -27.637 -14.018  0.00  0.00      A     
ATOM    932  CG  LYS A  63      -3.224 -26.148 -12.966  0.00  0.00      A     
ATOM    933  HG1 LYS A  63      -3.382 -25.501 -13.828  0.00  0.00      A     
ATOM    934  HG2 LYS A  63      -3.116 -25.530 -12.075  0.00  0.00      A     
ATOM    935  CD  LYS A  63      -4.454 -27.044 -12.772  0.00  0.00      A     
ATOM    936  HD1 LYS A  63      -4.253 -27.734 -11.951  0.00  0.00      A     
ATOM    937  HD2 LYS A  63      -4.643 -27.632 -13.671  0.00  0.00      A     
ATOM    938  CE  LYS A  63      -5.699 -26.225 -12.404  0.00  0.00      A     
ATOM    939  HE1 LYS A  63      -5.413 -25.468 -11.667  0.00  0.00      A     
ATOM    940  HE2 LYS A  63      -6.412 -26.898 -11.918  0.00  0.00      A     
ATOM    941  NZ  LYS A  63      -6.354 -25.598 -13.583  0.00  0.00      A     
ATOM    942  HZ1 LYS A  63      -7.202 -25.109 -13.309  0.00  0.00      A     
ATOM    943  HZ2 LYS A  63      -6.623 -26.297 -14.270  0.00  0.00      A     
ATOM    944  HZ3 LYS A  63      -5.750 -24.926 -14.055  0.00  0.00      A     
ATOM    945  C   LYS A  63      -0.698 -25.339 -14.709  0.00  0.00      A     
ATOM    946  O   LYS A  63      -0.991 -25.896 -15.765  0.00  0.00      A     
ATOM    947  N   GLU A  64      -0.391 -24.048 -14.650  0.00  0.00      A     
ATOM    948  HN  GLU A  64      -0.272 -23.691 -13.718  0.00  0.00      A     
ATOM    949  CA  GLU A  64      -0.452 -23.075 -15.761  0.00  0.00      A     
ATOM    950  HA  GLU A  64      -0.547 -23.603 -16.711  0.00  0.00      A     
ATOM    951  CB  GLU A  64      -1.717 -22.230 -15.545  0.00  0.00      A     
ATOM    952  HB1 GLU A  64      -1.518 -21.493 -14.768  0.00  0.00      A     
ATOM    953  HB2 GLU A  64      -2.510 -22.888 -15.191  0.00  0.00      A     
ATOM    954  CG  GLU A  64      -2.263 -21.512 -16.778  0.00  0.00      A     
ATOM    955  HG1 GLU A  64      -2.555 -22.251 -17.529  0.00  0.00      A     
ATOM    956  HG2 GLU A  64      -1.492 -20.867 -17.205  0.00  0.00      A     
ATOM    957  CD  GLU A  64      -3.469 -20.676 -16.349  0.00  0.00      A     
ATOM    958  OE1 GLU A  64      -4.551 -21.241 -16.071  0.00  0.00      A     
ATOM    959  OE2 GLU A  64      -3.325 -19.444 -16.190  0.00  0.00      A     
ATOM    960  C   GLU A  64       0.810 -22.186 -15.863  0.00  0.00      A     
ATOM    961  O   GLU A  64       1.021 -21.510 -16.864  0.00  0.00      A     
ATOM    962  N   GLN A  65       1.680 -22.230 -14.850  0.00  0.00      A     
ATOM    963  HN  GLN A  65       1.396 -22.778 -14.052  0.00  0.00      A     
ATOM    964  CA  GLN A  65       3.000 -21.573 -14.770  0.00  0.00      A     
ATOM    965  HA  GLN A  65       3.383 -21.395 -15.777  0.00  0.00      A     
ATOM    966  CB  GLN A  65       2.853 -20.219 -14.048  0.00  0.00      A     
ATOM    967  HB1 GLN A  65       3.846 -19.801 -13.909  0.00  0.00      A     
ATOM    968  HB2 GLN A  65       2.424 -20.391 -13.063  0.00  0.00      A     
ATOM    969  CG  GLN A  65       1.999 -19.173 -14.786  0.00  0.00      A     
ATOM    970  HG1 GLN A  65       0.976 -19.537 -14.872  0.00  0.00      A     
ATOM    971  HG2 GLN A  65       2.394 -19.024 -15.791  0.00  0.00      A     
ATOM    972  CD  GLN A  65       1.960 -17.817 -14.081  0.00  0.00      A     
ATOM    973  OE1 GLN A  65       2.786 -17.454 -13.254  0.00  0.00      A     
ATOM    974  NE2 GLN A  65       0.983 -16.990 -14.347  0.00  0.00      A     
ATOM    975 HE21 GLN A  65       1.003 -16.109 -13.876  0.00  0.00      A     
ATOM    976 HE22 GLN A  65       0.227 -17.253 -14.971  0.00  0.00      A     
ATOM    977  C   GLN A  65       4.052 -22.436 -14.027  0.00  0.00      A     
ATOM    978  O   GLN A  65       5.255 -22.316 -14.272  0.00  0.00      A     
ATOM    979  N   GLY A  66       3.618 -23.309 -13.110  0.00  0.00      A     
ATOM    980  HN  GLY A  66       2.634 -23.266 -12.879  0.00  0.00      A     
ATOM    981  CA  GLY A  66       4.423 -24.294 -12.366  0.00  0.00      A     
ATOM    982  HA1 GLY A  66       5.446 -24.324 -12.738  0.00  0.00      A     
ATOM    983  HA2 GLY A  66       3.990 -25.282 -12.527  0.00  0.00      A     
ATOM    984  C   GLY A  66       4.464 -24.052 -10.847  0.00  0.00      A     
ATOM    985  O   GLY A  66       3.982 -23.034 -10.349  0.00  0.00      A     
ATOM    986  N   VAL A  67       5.047 -24.975 -10.080  0.00  0.00      A     
ATOM    987  HN  VAL A  67       5.395 -25.812 -10.543  0.00  0.00      A     
ATOM    988  CA  VAL A  67       5.067 -24.928  -8.599  0.00  0.00      A     
ATOM    989  HA  VAL A  67       4.033 -24.856  -8.265  0.00  0.00      A     
ATOM    990  CB  VAL A  67       5.650 -26.187  -7.946  0.00  0.00      A     
ATOM    991  HB  VAL A  67       5.674 -26.035  -6.868  0.00  0.00      A     
ATOM    992  CG1 VAL A  67       4.746 -27.384  -8.201  0.00  0.00      A     
ATOM    993 HG11 VAL A  67       5.110 -28.232  -7.623  0.00  0.00      A     
ATOM    994 HG12 VAL A  67       4.737 -27.645  -9.259  0.00  0.00      A     
ATOM    995 HG13 VAL A  67       3.728 -27.149  -7.889  0.00  0.00      A     
ATOM    996  CG2 VAL A  67       7.069 -26.514  -8.404  0.00  0.00      A     
ATOM    997 HG21 VAL A  67       7.088 -26.706  -9.476  0.00  0.00      A     
ATOM    998 HG22 VAL A  67       7.427 -27.402  -7.881  0.00  0.00      A     
ATOM    999 HG23 VAL A  67       7.737 -25.684  -8.179  0.00  0.00      A     
ATOM   1000  C   VAL A  67       5.766 -23.720  -7.979  0.00  0.00      A     
ATOM   1001  O   VAL A  67       5.346 -23.301  -6.906  0.00  0.00      A     
ATOM   1002  N   LEU A  68       6.759 -23.097  -8.620  0.00  0.00      A     
ATOM   1003  HN  LEU A  68       7.100 -23.510  -9.485  0.00  0.00      A     
ATOM   1004  CA  LEU A  68       7.368 -21.835  -8.153  0.00  0.00      A     
ATOM   1005  HA  LEU A  68       7.675 -21.968  -7.118  0.00  0.00      A     
ATOM   1006  CB  LEU A  68       8.635 -21.577  -8.999  0.00  0.00      A     
ATOM   1007  HB1 LEU A  68       8.338 -21.460 -10.036  0.00  0.00      A     
ATOM   1008  HB2 LEU A  68       9.274 -22.454  -8.933  0.00  0.00      A     
ATOM   1009  CG  LEU A  68       9.493 -20.353  -8.628  0.00  0.00      A     
ATOM   1010  HG  LEU A  68       8.885 -19.444  -8.676  0.00  0.00      A     
ATOM   1011  CD1 LEU A  68      10.109 -20.467  -7.237  0.00  0.00      A     
ATOM   1012 HD11 LEU A  68       9.326 -20.508  -6.486  0.00  0.00      A     
ATOM   1013 HD12 LEU A  68      10.730 -19.595  -7.039  0.00  0.00      A     
ATOM   1014 HD13 LEU A  68      10.718 -21.367  -7.174  0.00  0.00      A     
ATOM   1015  CD2 LEU A  68      10.636 -20.192  -9.628  0.00  0.00      A     
ATOM   1016 HD21 LEU A  68      10.234 -20.104 -10.636  0.00  0.00      A     
ATOM   1017 HD22 LEU A  68      11.285 -21.064  -9.587  0.00  0.00      A     
ATOM   1018 HD23 LEU A  68      11.206 -19.294  -9.400  0.00  0.00      A     
ATOM   1019  C   LEU A  68       6.390 -20.637  -8.181  0.00  0.00      A     
ATOM   1020  O   LEU A  68       6.614 -19.641  -7.504  0.00  0.00      A     
ATOM   1021  N   SER A  69       5.307 -20.703  -8.959  0.00  0.00      A     
ATOM   1022  HN  SER A  69       5.146 -21.576  -9.450  0.00  0.00      A     
ATOM   1023  CA  SER A  69       4.475 -19.542  -9.341  0.00  0.00      A     
ATOM   1024  HA  SER A  69       5.135 -18.844  -9.843  0.00  0.00      A     
ATOM   1025  CB  SER A  69       3.452 -19.952 -10.391  0.00  0.00      A     
ATOM   1026  HB1 SER A  69       3.965 -20.409 -11.240  0.00  0.00      A     
ATOM   1027  HB2 SER A  69       2.916 -19.074 -10.747  0.00  0.00      A     
ATOM   1028  OG  SER A  69       2.560 -20.882  -9.827  0.00  0.00      A     
ATOM   1029  HG1 SER A  69       2.943 -21.769  -9.991  0.00  0.00      A     
ATOM   1030  C   SER A  69       3.805 -18.705  -8.234  0.00  0.00      A     
ATOM   1031  O   SER A  69       3.733 -17.485  -8.411  0.00  0.00      A     
ATOM   1032  N   PHE A  70       3.405 -19.239  -7.068  0.00  0.00      A     
ATOM   1033  HN  PHE A  70       3.457 -20.241  -6.937  0.00  0.00      A     
ATOM   1034  CA  PHE A  70       3.065 -18.378  -5.908  0.00  0.00      A     
ATOM   1035  HA  PHE A  70       2.513 -17.521  -6.280  0.00  0.00      A     
ATOM   1036  CB  PHE A  70       2.174 -19.073  -4.868  0.00  0.00      A     
ATOM   1037  HB1 PHE A  70       1.928 -18.344  -4.094  0.00  0.00      A     
ATOM   1038  HB2 PHE A  70       2.737 -19.864  -4.376  0.00  0.00      A     
ATOM   1039  CG  PHE A  70       0.874 -19.635  -5.388  0.00  0.00      A     
ATOM   1040  CD1 PHE A  70      -0.090 -18.791  -5.969  0.00  0.00      A     
ATOM   1041  HD1 PHE A  70       0.086 -17.729  -6.041  0.00  0.00      A     
ATOM   1042  CE1 PHE A  70      -1.278 -19.336  -6.484  0.00  0.00      A     
ATOM   1043  HE1 PHE A  70      -2.002 -18.694  -6.964  0.00  0.00      A     
ATOM   1044  CZ  PHE A  70      -1.516 -20.718  -6.383  0.00  0.00      A     
ATOM   1045  HZ  PHE A  70      -2.412 -21.156  -6.795  0.00  0.00      A     
ATOM   1046  CE2 PHE A  70      -0.589 -21.542  -5.733  0.00  0.00      A     
ATOM   1047  HE2 PHE A  70      -0.793 -22.593  -5.612  0.00  0.00      A     
ATOM   1048  CD2 PHE A  70       0.612 -21.007  -5.252  0.00  0.00      A     
ATOM   1049  HD2 PHE A  70       1.327 -21.652  -4.768  0.00  0.00      A     
ATOM   1050  C   PHE A  70       4.303 -17.846  -5.173  0.00  0.00      A     
ATOM   1051  O   PHE A  70       4.326 -16.700  -4.738  0.00  0.00      A     
ATOM   1052  N   TRP A  71       5.349 -18.664  -5.067  0.00  0.00      A     
ATOM   1053  HN  TRP A  71       5.246 -19.589  -5.464  0.00  0.00      A     
ATOM   1054  CA  TRP A  71       6.631 -18.310  -4.449  0.00  0.00      A     
ATOM   1055  HA  TRP A  71       6.425 -17.792  -3.512  0.00  0.00      A     
ATOM   1056  CB  TRP A  71       7.420 -19.583  -4.108  0.00  0.00      A     
ATOM   1057  HB1 TRP A  71       8.405 -19.291  -3.744  0.00  0.00      A     
ATOM   1058  HB2 TRP A  71       7.568 -20.161  -5.019  0.00  0.00      A     
ATOM   1059  CG  TRP A  71       6.812 -20.477  -3.068  0.00  0.00      A     
ATOM   1060  CD1 TRP A  71       6.463 -20.102  -1.816  0.00  0.00      A     
ATOM   1061  HD1 TRP A  71       6.606 -19.107  -1.408  0.00  0.00      A     
ATOM   1062  NE1 TRP A  71       5.926 -21.176  -1.138  0.00  0.00      A     
ATOM   1063  HE1 TRP A  71       5.663 -21.133  -0.154  0.00  0.00      A     
ATOM   1064  CE2 TRP A  71       5.914 -22.315  -1.915  0.00  0.00      A     
ATOM   1065  CZ2 TRP A  71       5.444 -23.619  -1.705  0.00  0.00      A     
ATOM   1066  HZ2 TRP A  71       4.981 -23.895  -0.771  0.00  0.00      A     
ATOM   1067  CH2 TRP A  71       5.613 -24.583  -2.712  0.00  0.00      A     
ATOM   1068  HH2 TRP A  71       5.291 -25.605  -2.545  0.00  0.00      A     
ATOM   1069  CZ3 TRP A  71       6.233 -24.222  -3.918  0.00  0.00      A     
ATOM   1070  HZ3 TRP A  71       6.384 -24.963  -4.690  0.00  0.00      A     
ATOM   1071  CE3 TRP A  71       6.697 -22.907  -4.122  0.00  0.00      A     
ATOM   1072  HE3 TRP A  71       7.212 -22.663  -5.040  0.00  0.00      A     
ATOM   1073  CD2 TRP A  71       6.524 -21.910  -3.139  0.00  0.00      A     
ATOM   1074  C   TRP A  71       7.499 -17.336  -5.266  0.00  0.00      A     
ATOM   1075  O   TRP A  71       8.474 -16.835  -4.716  0.00  0.00      A     
ATOM   1076  N   ARG A  72       7.168 -17.006  -6.526  0.00  0.00      A     
ATOM   1077  HN  ARG A  72       6.427 -17.558  -6.940  0.00  0.00      A     
ATOM   1078  CA  ARG A  72       7.800 -15.935  -7.346  0.00  0.00      A     
ATOM   1079  HA  ARG A  72       8.832 -16.218  -7.559  0.00  0.00      A     
ATOM   1080  CB  ARG A  72       7.077 -15.781  -8.698  0.00  0.00      A     
ATOM   1081  HB1 ARG A  72       7.373 -14.842  -9.168  0.00  0.00      A     
ATOM   1082  HB2 ARG A  72       6.000 -15.754  -8.527  0.00  0.00      A     
ATOM   1083  CG  ARG A  72       7.425 -16.928  -9.654  0.00  0.00      A     
ATOM   1084  HG1 ARG A  72       7.148 -17.863  -9.179  0.00  0.00      A     
ATOM   1085  HG2 ARG A  72       8.500 -16.938  -9.837  0.00  0.00      A     
ATOM   1086  CD  ARG A  72       6.692 -16.825 -10.995  0.00  0.00      A     
ATOM   1087  HD1 ARG A  72       7.142 -16.030 -11.596  0.00  0.00      A     
ATOM   1088  HD2 ARG A  72       5.645 -16.575 -10.810  0.00  0.00      A     
ATOM   1089  NE  ARG A  72       6.759 -18.116 -11.699  0.00  0.00      A     
ATOM   1090  HE  ARG A  72       7.149 -18.902 -11.214  0.00  0.00      A     
ATOM   1091  CZ  ARG A  72       6.364 -18.403 -12.909  0.00  0.00      A     
ATOM   1092  NH1 ARG A  72       5.917 -17.575 -13.775  0.00  0.00      A     
ATOM   1093 HH11 ARG A  72       5.669 -17.958 -14.677  0.00  0.00      A     
ATOM   1094 HH12 ARG A  72       5.878 -16.585 -13.599  0.00  0.00      A     
ATOM   1095  NH2 ARG A  72       6.416 -19.609 -13.320  0.00  0.00      A     
ATOM   1096 HH21 ARG A  72       6.120 -19.778 -14.272  0.00  0.00      A     
ATOM   1097 HH22 ARG A  72       6.715 -20.371 -12.728  0.00  0.00      A     
ATOM   1098  C   ARG A  72       7.878 -14.592  -6.603  0.00  0.00      A     
ATOM   1099  O   ARG A  72       6.895 -13.863  -6.501  0.00  0.00      A     
ATOM   1100  N   GLY A  73       9.047 -14.321  -6.023  0.00  0.00      A     
ATOM   1101  HN  GLY A  73       9.775 -15.017  -6.126  0.00  0.00      A     
ATOM   1102  CA  GLY A  73       9.324 -13.164  -5.161  0.00  0.00      A     
ATOM   1103  HA1 GLY A  73       8.451 -12.514  -5.126  0.00  0.00      A     
ATOM   1104  HA2 GLY A  73      10.145 -12.592  -5.585  0.00  0.00      A     
ATOM   1105  C   GLY A  73       9.690 -13.514  -3.709  0.00  0.00      A     
ATOM   1106  O   GLY A  73      10.415 -12.760  -3.071  0.00  0.00      A     
ATOM   1107  N   ASN A  74       9.233 -14.642  -3.164  0.00  0.00      A     
ATOM   1108  HN  ASN A  74       8.702 -15.269  -3.757  0.00  0.00      A     
ATOM   1109  CA  ASN A  74       9.427 -15.031  -1.763  0.00  0.00      A     
ATOM   1110  HA  ASN A  74       8.945 -14.282  -1.138  0.00  0.00      A     
ATOM   1111  CB  ASN A  74       8.691 -16.363  -1.547  0.00  0.00      A     
ATOM   1112  HB1 ASN A  74       9.209 -17.163  -2.078  0.00  0.00      A     
ATOM   1113  HB2 ASN A  74       7.675 -16.293  -1.932  0.00  0.00      A     
ATOM   1114  CG  ASN A  74       8.588 -16.717  -0.081  0.00  0.00      A     
ATOM   1115  OD1 ASN A  74       8.213 -15.912   0.748  0.00  0.00      A     
ATOM   1116  ND2 ASN A  74       8.880 -17.924   0.290  0.00  0.00      A     
ATOM   1117 HD21 ASN A  74       8.875 -18.110   1.282  0.00  0.00      A     
ATOM   1118 HD22 ASN A  74       9.278 -18.581  -0.379  0.00  0.00      A     
ATOM   1119  C   ASN A  74      10.907 -15.095  -1.312  0.00  0.00      A     
ATOM   1120  O   ASN A  74      11.258 -14.492  -0.296  0.00  0.00      A     
ATOM   1121  N   LEU A  75      11.782 -15.739  -2.099  0.00  0.00      A     
ATOM   1122  HN  LEU A  75      11.432 -16.179  -2.945  0.00  0.00      A     
ATOM   1123  CA  LEU A  75      13.228 -15.850  -1.832  0.00  0.00      A     
ATOM   1124  HA  LEU A  75      13.345 -16.240  -0.822  0.00  0.00      A     
ATOM   1125  CB  LEU A  75      13.824 -16.862  -2.834  0.00  0.00      A     
ATOM   1126  HB1 LEU A  75      13.835 -16.401  -3.824  0.00  0.00      A     
ATOM   1127  HB2 LEU A  75      13.173 -17.736  -2.883  0.00  0.00      A     
ATOM   1128  CG  LEU A  75      15.247 -17.355  -2.505  0.00  0.00      A     
ATOM   1129  HG  LEU A  75      15.909 -16.505  -2.348  0.00  0.00      A     
ATOM   1130  CD1 LEU A  75      15.269 -18.245  -1.263  0.00  0.00      A     
ATOM   1131 HD11 LEU A  75      14.903 -17.702  -0.397  0.00  0.00      A     
ATOM   1132 HD12 LEU A  75      16.291 -18.570  -1.066  0.00  0.00      A     
ATOM   1133 HD13 LEU A  75      14.646 -19.124  -1.419  0.00  0.00      A     
ATOM   1134  CD2 LEU A  75      15.799 -18.186  -3.658  0.00  0.00      A     
ATOM   1135 HD21 LEU A  75      15.824 -17.584  -4.566  0.00  0.00      A     
ATOM   1136 HD22 LEU A  75      15.175 -19.061  -3.822  0.00  0.00      A     
ATOM   1137 HD23 LEU A  75      16.814 -18.507  -3.425  0.00  0.00      A     
ATOM   1138  C   LEU A  75      13.965 -14.492  -1.873  0.00  0.00      A     
ATOM   1139  O   LEU A  75      14.981 -14.324  -1.201  0.00  0.00      A     
ATOM   1140  N   ALA A  76      13.405 -13.509  -2.586  0.00  0.00      A     
ATOM   1141  HN  ALA A  76      12.587 -13.750  -3.124  0.00  0.00      A     
ATOM   1142  CA  ALA A  76      13.825 -12.105  -2.573  0.00  0.00      A     
ATOM   1143  HA  ALA A  76      14.909 -12.057  -2.472  0.00  0.00      A     
ATOM   1144  CB  ALA A  76      13.438 -11.497  -3.922  0.00  0.00      A     
ATOM   1145  HB1 ALA A  76      13.648 -10.431  -3.904  0.00  0.00      A     
ATOM   1146  HB2 ALA A  76      12.378 -11.629  -4.124  0.00  0.00      A     
ATOM   1147  HB3 ALA A  76      14.019 -11.971  -4.713  0.00  0.00      A     
ATOM   1148  C   ALA A  76      13.218 -11.270  -1.427  0.00  0.00      A     
ATOM   1149  O   ALA A  76      13.878 -10.384  -0.884  0.00  0.00      A     
ATOM   1150  N   ASN A  77      11.972 -11.558  -1.033  0.00  0.00      A     
ATOM   1151  HN  ASN A  77      11.478 -12.269  -1.562  0.00  0.00      A     
ATOM   1152  CA  ASN A  77      11.240 -10.886   0.054  0.00  0.00      A     
ATOM   1153  HA  ASN A  77      11.170  -9.827  -0.198  0.00  0.00      A     
ATOM   1154  CB  ASN A  77       9.792 -11.444   0.086  0.00  0.00      A     
ATOM   1155  HB1 ASN A  77       9.665 -12.228  -0.655  0.00  0.00      A     
ATOM   1156  HB2 ASN A  77       9.112 -10.638  -0.185  0.00  0.00      A     
ATOM   1157  CG  ASN A  77       9.314 -11.999   1.413  0.00  0.00      A     
ATOM   1158  OD1 ASN A  77       8.486 -11.415   2.087  0.00  0.00      A     
ATOM   1159  ND2 ASN A  77       9.744 -13.165   1.806  0.00  0.00      A     
ATOM   1160 HD21 ASN A  77       9.496 -13.474   2.740  0.00  0.00      A     
ATOM   1161 HD22 ASN A  77      10.355 -13.716   1.217  0.00  0.00      A     
ATOM   1162  C   ASN A  77      11.985 -10.927   1.406  0.00  0.00      A     
ATOM   1163  O   ASN A  77      11.865  -9.988   2.192  0.00  0.00      A     
ATOM   1164  N   VAL A  78      12.769 -11.988   1.648  0.00  0.00      A     
ATOM   1165  HN  VAL A  78      12.763 -12.732   0.962  0.00  0.00      A     
ATOM   1166  CA  VAL A  78      13.579 -12.171   2.872  0.00  0.00      A     
ATOM   1167  HA  VAL A  78      12.997 -11.799   3.717  0.00  0.00      A     
ATOM   1168  CB  VAL A  78      13.878 -13.656   3.172  0.00  0.00      A     
ATOM   1169  HB  VAL A  78      14.335 -13.721   4.158  0.00  0.00      A     
ATOM   1170  CG1 VAL A  78      12.587 -14.474   3.188  0.00  0.00      A     
ATOM   1171 HG11 VAL A  78      12.139 -14.515   2.199  0.00  0.00      A     
ATOM   1172 HG12 VAL A  78      11.885 -14.032   3.892  0.00  0.00      A     
ATOM   1173 HG13 VAL A  78      12.810 -15.495   3.491  0.00  0.00      A     
ATOM   1174  CG2 VAL A  78      14.806 -14.327   2.163  0.00  0.00      A     
ATOM   1175 HG21 VAL A  78      14.354 -14.309   1.177  0.00  0.00      A     
ATOM   1176 HG22 VAL A  78      14.971 -15.365   2.458  0.00  0.00      A     
ATOM   1177 HG23 VAL A  78      15.774 -13.830   2.141  0.00  0.00      A     
ATOM   1178  C   VAL A  78      14.894 -11.386   2.877  0.00  0.00      A     
ATOM   1179  O   VAL A  78      15.317 -10.948   3.942  0.00  0.00      A     
ATOM   1180  N   ILE A  79      15.493 -11.112   1.708  0.00  0.00      A     
ATOM   1181  HN  ILE A  79      15.048 -11.456   0.869  0.00  0.00      A     
ATOM   1182  CA  ILE A  79      16.781 -10.379   1.557  0.00  0.00      A     
ATOM   1183  HA  ILE A  79      17.528 -10.896   2.162  0.00  0.00      A     
ATOM   1184  CB  ILE A  79      17.279 -10.382   0.089  0.00  0.00      A     
ATOM   1185  HB  ILE A  79      16.654  -9.696  -0.478  0.00  0.00      A     
ATOM   1186  CG2 ILE A  79      18.742  -9.910  -0.011  0.00  0.00      A     
ATOM   1187 HG21 ILE A  79      18.839  -8.863   0.271  0.00  0.00      A     
ATOM   1188 HG22 ILE A  79      19.099 -10.005  -1.037  0.00  0.00      A     
ATOM   1189 HG23 ILE A  79      19.385 -10.497   0.645  0.00  0.00      A     
ATOM   1190  CG1 ILE A  79      17.159 -11.762  -0.592  0.00  0.00      A     
ATOM   1191 HG11 ILE A  79      17.451 -11.663  -1.635  0.00  0.00      A     
ATOM   1192 HG12 ILE A  79      16.123 -12.078  -0.581  0.00  0.00      A     
ATOM   1193  CD  ILE A  79      18.009 -12.870   0.028  0.00  0.00      A     
ATOM   1194  HD1 ILE A  79      17.773 -13.803  -0.476  0.00  0.00      A     
ATOM   1195  HD2 ILE A  79      17.800 -12.977   1.093  0.00  0.00      A     
ATOM   1196  HD3 ILE A  79      19.068 -12.664  -0.125  0.00  0.00      A     
ATOM   1197  C   ILE A  79      16.718  -8.939   2.099  0.00  0.00      A     
ATOM   1198  O   ILE A  79      17.743  -8.350   2.445  0.00  0.00      A     
ATOM   1199  N   ARG A  80      15.495  -8.419   2.324  0.00  0.00      A     
ATOM   1200  HN  ARG A  80      14.719  -8.972   1.980  0.00  0.00      A     
ATOM   1201  CA  ARG A  80      15.180  -7.231   3.152  0.00  0.00      A     
ATOM   1202  HA  ARG A  80      15.422  -6.353   2.552  0.00  0.00      A     
ATOM   1203  CB  ARG A  80      13.663  -7.209   3.433  0.00  0.00      A     
ATOM   1204  HB1 ARG A  80      13.130  -7.560   2.548  0.00  0.00      A     
ATOM   1205  HB2 ARG A  80      13.362  -6.176   3.603  0.00  0.00      A     
ATOM   1206  CG  ARG A  80      13.243  -8.045   4.662  0.00  0.00      A     
ATOM   1207  HG1 ARG A  80      13.668  -7.585   5.557  0.00  0.00      A     
ATOM   1208  HG2 ARG A  80      13.654  -9.043   4.557  0.00  0.00      A     
ATOM   1209  CD  ARG A  80      11.734  -8.184   4.900  0.00  0.00      A     
ATOM   1210  HD1 ARG A  80      11.577  -8.445   5.949  0.00  0.00      A     
ATOM   1211  HD2 ARG A  80      11.350  -9.016   4.313  0.00  0.00      A     
ATOM   1212  NE  ARG A  80      11.005  -6.946   4.583  0.00  0.00      A     
ATOM   1213  HE  ARG A  80      11.072  -6.162   5.218  0.00  0.00      A     
ATOM   1214  CZ  ARG A  80      10.378  -6.673   3.471  0.00  0.00      A     
ATOM   1215  NH1 ARG A  80      10.243  -7.476   2.481  0.00  0.00      A     
ATOM   1216 HH11 ARG A  80       9.774  -7.091   1.665  0.00  0.00      A     
ATOM   1217 HH12 ARG A  80      10.747  -8.348   2.469  0.00  0.00      A     
ATOM   1218  NH2 ARG A  80       9.876  -5.513   3.299  0.00  0.00      A     
ATOM   1219 HH21 ARG A  80       9.448  -5.351   2.389  0.00  0.00      A     
ATOM   1220 HH22 ARG A  80      10.101  -4.791   3.962  0.00  0.00      A     
ATOM   1221  C   ARG A  80      16.013  -7.122   4.445  0.00  0.00      A     
ATOM   1222  O   ARG A  80      16.338  -6.008   4.846  0.00  0.00      A     
ATOM   1223  N   TYR A  81      16.380  -8.291   4.976  0.00  0.00      A     
ATOM   1224  HN  TYR A  81      15.991  -9.089   4.495  0.00  0.00      A     
ATOM   1225  CA  TYR A  81      17.342  -8.644   6.033  0.00  0.00      A     
ATOM   1226  HA  TYR A  81      16.864  -8.508   7.001  0.00  0.00      A     
ATOM   1227  CB  TYR A  81      17.631 -10.146   5.833  0.00  0.00      A     
ATOM   1228  HB1 TYR A  81      17.901 -10.303   4.788  0.00  0.00      A     
ATOM   1229  HB2 TYR A  81      16.703 -10.685   6.009  0.00  0.00      A     
ATOM   1230  CG  TYR A  81      18.710 -10.813   6.674  0.00  0.00      A     
ATOM   1231  CD1 TYR A  81      20.076 -10.568   6.416  0.00  0.00      A     
ATOM   1232  HD1 TYR A  81      20.373  -9.860   5.652  0.00  0.00      A     
ATOM   1233  CE1 TYR A  81      21.067 -11.242   7.152  0.00  0.00      A     
ATOM   1234  HE1 TYR A  81      22.110 -11.054   6.964  0.00  0.00      A     
ATOM   1235  CZ  TYR A  81      20.701 -12.176   8.136  0.00  0.00      A     
ATOM   1236  OH  TYR A  81      21.666 -12.826   8.828  0.00  0.00      A     
ATOM   1237  HH  TYR A  81      22.540 -12.516   8.533  0.00  0.00      A     
ATOM   1238  CE2 TYR A  81      19.341 -12.438   8.383  0.00  0.00      A     
ATOM   1239  HE2 TYR A  81      19.078 -13.176   9.121  0.00  0.00      A     
ATOM   1240  CD2 TYR A  81      18.349 -11.772   7.641  0.00  0.00      A     
ATOM   1241  HD2 TYR A  81      17.308 -12.024   7.789  0.00  0.00      A     
ATOM   1242  C   TYR A  81      18.655  -7.849   6.084  0.00  0.00      A     
ATOM   1243  O   TYR A  81      19.283  -7.803   7.139  0.00  0.00      A     
ATOM   1244  N   PHE A  82      19.104  -7.227   4.988  0.00  0.00      A     
ATOM   1245  HN  PHE A  82      18.618  -7.390   4.114  0.00  0.00      A     
ATOM   1246  CA  PHE A  82      20.252  -6.307   5.006  0.00  0.00      A     
ATOM   1247  HA  PHE A  82      20.784  -6.418   5.950  0.00  0.00      A     
ATOM   1248  CB  PHE A  82      21.255  -6.689   3.905  0.00  0.00      A     
ATOM   1249  HB1 PHE A  82      22.062  -5.960   3.905  0.00  0.00      A     
ATOM   1250  HB2 PHE A  82      20.769  -6.631   2.938  0.00  0.00      A     
ATOM   1251  CG  PHE A  82      21.873  -8.066   4.037  0.00  0.00      A     
ATOM   1252  CD1 PHE A  82      21.576  -9.060   3.088  0.00  0.00      A     
ATOM   1253  HD1 PHE A  82      20.880  -8.858   2.285  0.00  0.00      A     
ATOM   1254  CE1 PHE A  82      22.199 -10.317   3.168  0.00  0.00      A     
ATOM   1255  HE1 PHE A  82      21.980 -11.071   2.428  0.00  0.00      A     
ATOM   1256  CZ  PHE A  82      23.115 -10.590   4.198  0.00  0.00      A     
ATOM   1257  HZ  PHE A  82      23.588 -11.562   4.258  0.00  0.00      A     
ATOM   1258  CE2 PHE A  82      23.414  -9.597   5.147  0.00  0.00      A     
ATOM   1259  HE2 PHE A  82      24.125  -9.798   5.937  0.00  0.00      A     
ATOM   1260  CD2 PHE A  82      22.785  -8.343   5.071  0.00  0.00      A     
ATOM   1261  HD2 PHE A  82      23.013  -7.593   5.808  0.00  0.00      A     
ATOM   1262  C   PHE A  82      19.826  -4.817   4.963  0.00  0.00      A     
ATOM   1263  O   PHE A  82      20.212  -4.064   5.863  0.00  0.00      A     
ATOM   1264  N   PRO A  83      19.013  -4.344   3.996  0.00  0.00      A     
ATOM   1265  CD  PRO A  83      18.773  -4.961   2.704  0.00  0.00      A     
ATOM   1266  HD1 PRO A  83      18.465  -5.997   2.788  0.00  0.00      A     
ATOM   1267  HD2 PRO A  83      19.680  -4.878   2.111  0.00  0.00      A     
ATOM   1268  CG  PRO A  83      17.684  -4.152   2.033  0.00  0.00      A     
ATOM   1269  HG1 PRO A  83      17.832  -4.092   0.954  0.00  0.00      A     
ATOM   1270  HG2 PRO A  83      16.723  -4.604   2.258  0.00  0.00      A     
ATOM   1271  CB  PRO A  83      17.770  -2.773   2.684  0.00  0.00      A     
ATOM   1272  HB1 PRO A  83      18.280  -2.078   2.012  0.00  0.00      A     
ATOM   1273  HB2 PRO A  83      16.761  -2.417   2.903  0.00  0.00      A     
ATOM   1274  CA  PRO A  83      18.593  -2.943   3.964  0.00  0.00      A     
ATOM   1275  HA  PRO A  83      19.489  -2.332   3.857  0.00  0.00      A     
ATOM   1276  C   PRO A  83      17.845  -2.436   5.209  0.00  0.00      A     
ATOM   1277  O   PRO A  83      18.191  -1.367   5.719  0.00  0.00      A     
ATOM   1278  N   THR A  84      16.843  -3.153   5.739  0.00  0.00      A     
ATOM   1279  HN  THR A  84      16.636  -4.058   5.329  0.00  0.00      A     
ATOM   1280  CA  THR A  84      16.003  -2.664   6.868  0.00  0.00      A     
ATOM   1281  HA  THR A  84      15.619  -1.676   6.627  0.00  0.00      A     
ATOM   1282  CB  THR A  84      14.777  -3.568   7.134  0.00  0.00      A     
ATOM   1283  HB  THR A  84      15.049  -4.607   6.975  0.00  0.00      A     
ATOM   1284  CG2 THR A  84      14.120  -3.424   8.507  0.00  0.00      A     
ATOM   1285 HG21 THR A  84      13.225  -4.043   8.543  0.00  0.00      A     
ATOM   1286 HG22 THR A  84      13.845  -2.386   8.680  0.00  0.00      A     
ATOM   1287 HG23 THR A  84      14.796  -3.763   9.290  0.00  0.00      A     
ATOM   1288  OG1 THR A  84      13.746  -3.246   6.233  0.00  0.00      A     
ATOM   1289  HG1 THR A  84      14.108  -3.441   5.338  0.00  0.00      A     
ATOM   1290  C   THR A  84      16.813  -2.484   8.149  0.00  0.00      A     
ATOM   1291  O   THR A  84      16.719  -1.449   8.804  0.00  0.00      A     
ATOM   1292  N   GLN A  85      17.659  -3.449   8.495  0.00  0.00      A     
ATOM   1293  HN  GLN A  85      17.716  -4.269   7.905  0.00  0.00      A     
ATOM   1294  CA  GLN A  85      18.397  -3.434   9.768  0.00  0.00      A     
ATOM   1295  HA  GLN A  85      17.762  -2.934  10.492  0.00  0.00      A     
ATOM   1296  CB  GLN A  85      18.612  -4.851  10.336  0.00  0.00      A     
ATOM   1297  HB1 GLN A  85      18.030  -4.942  11.252  0.00  0.00      A     
ATOM   1298  HB2 GLN A  85      19.663  -4.959  10.605  0.00  0.00      A     
ATOM   1299  CG  GLN A  85      18.242  -6.029   9.425  0.00  0.00      A     
ATOM   1300  HG1 GLN A  85      18.661  -6.939   9.838  0.00  0.00      A     
ATOM   1301  HG2 GLN A  85      18.708  -5.861   8.458  0.00  0.00      A     
ATOM   1302  CD  GLN A  85      16.748  -6.234   9.201  0.00  0.00      A     
ATOM   1303  OE1 GLN A  85      16.280  -6.285   8.080  0.00  0.00      A     
ATOM   1304  NE2 GLN A  85      15.899  -6.288  10.196  0.00  0.00      A     
ATOM   1305 HE21 GLN A  85      14.947  -6.434   9.929  0.00  0.00      A     
ATOM   1306 HE22 GLN A  85      16.157  -6.123  11.164  0.00  0.00      A     
ATOM   1307  C   GLN A  85      19.688  -2.591   9.742  0.00  0.00      A     
ATOM   1308  O   GLN A  85      20.064  -2.033  10.772  0.00  0.00      A     
ATOM   1309  N   ALA A  86      20.316  -2.386   8.578  0.00  0.00      A     
ATOM   1310  HN  ALA A  86      20.052  -2.955   7.781  0.00  0.00      A     
ATOM   1311  CA  ALA A  86      21.440  -1.454   8.413  0.00  0.00      A     
ATOM   1312  HA  ALA A  86      22.197  -1.683   9.159  0.00  0.00      A     
ATOM   1313  CB  ALA A  86      22.073  -1.724   7.052  0.00  0.00      A     
ATOM   1314  HB1 ALA A  86      21.363  -1.505   6.254  0.00  0.00      A     
ATOM   1315  HB2 ALA A  86      22.375  -2.767   6.998  0.00  0.00      A     
ATOM   1316  HB3 ALA A  86      22.962  -1.103   6.935  0.00  0.00      A     
ATOM   1317  C   ALA A  86      21.101   0.048   8.591  0.00  0.00      A     
ATOM   1318  O   ALA A  86      22.002   0.849   8.836  0.00  0.00      A     
ATOM   1319  N   LEU A  87      19.821   0.441   8.510  0.00  0.00      A     
ATOM   1320  HN  LEU A  87      19.133  -0.265   8.301  0.00  0.00      A     
ATOM   1321  CA  LEU A  87      19.403   1.854   8.613  0.00  0.00      A     
ATOM   1322  HA  LEU A  87      20.138   2.387   9.219  0.00  0.00      A     
ATOM   1323  CB  LEU A  87      19.421   2.442   7.187  0.00  0.00      A     
ATOM   1324  HB1 LEU A  87      18.668   1.931   6.594  0.00  0.00      A     
ATOM   1325  HB2 LEU A  87      20.393   2.238   6.736  0.00  0.00      A     
ATOM   1326  CG  LEU A  87      19.164   3.953   7.099  0.00  0.00      A     
ATOM   1327  HG  LEU A  87      18.230   4.203   7.601  0.00  0.00      A     
ATOM   1328  CD1 LEU A  87      20.300   4.748   7.724  0.00  0.00      A     
ATOM   1329 HD11 LEU A  87      20.399   4.508   8.780  0.00  0.00      A     
ATOM   1330 HD12 LEU A  87      20.088   5.809   7.624  0.00  0.00      A     
ATOM   1331 HD13 LEU A  87      21.238   4.514   7.221  0.00  0.00      A     
ATOM   1332  CD2 LEU A  87      19.067   4.383   5.639  0.00  0.00      A     
ATOM   1333 HD21 LEU A  87      18.232   3.872   5.167  0.00  0.00      A     
ATOM   1334 HD22 LEU A  87      19.989   4.132   5.116  0.00  0.00      A     
ATOM   1335 HD23 LEU A  87      18.896   5.458   5.579  0.00  0.00      A     
ATOM   1336  C   LEU A  87      18.046   2.068   9.311  0.00  0.00      A     
ATOM   1337  O   LEU A  87      17.982   2.732  10.347  0.00  0.00      A     
ATOM   1338  N   ASN A  88      16.961   1.479   8.795  0.00  0.00      A     
ATOM   1339  HN  ASN A  88      17.060   0.949   7.944  0.00  0.00      A     
ATOM   1340  CA  ASN A  88      15.617   1.625   9.363  0.00  0.00      A     
ATOM   1341  HA  ASN A  88      15.389   2.692   9.380  0.00  0.00      A     
ATOM   1342  CB  ASN A  88      14.594   0.931   8.434  0.00  0.00      A     
ATOM   1343  HB1 ASN A  88      14.517  -0.121   8.695  0.00  0.00      A     
ATOM   1344  HB2 ASN A  88      14.939   0.998   7.404  0.00  0.00      A     
ATOM   1345  CG  ASN A  88      13.194   1.519   8.464  0.00  0.00      A     
ATOM   1346  OD1 ASN A  88      12.523   1.664   7.459  0.00  0.00      A     
ATOM   1347  ND2 ASN A  88      12.662   1.859   9.609  0.00  0.00      A     
ATOM   1348 HD21 ASN A  88      11.729   2.213   9.562  0.00  0.00      A     
ATOM   1349 HD22 ASN A  88      13.191   1.775  10.464  0.00  0.00      A     
ATOM   1350  C   ASN A  88      15.516   1.134  10.832  0.00  0.00      A     
ATOM   1351  O   ASN A  88      14.721   1.688  11.589  0.00  0.00      A     
ATOM   1352  N   PHE A  89      16.321   0.148  11.257  0.00  0.00      A     
ATOM   1353  HN  PHE A  89      16.862  -0.343  10.552  0.00  0.00      A     
ATOM   1354  CA  PHE A  89      16.456  -0.256  12.672  0.00  0.00      A     
ATOM   1355  HA  PHE A  89      15.460  -0.405  13.083  0.00  0.00      A     
ATOM   1356  CB  PHE A  89      17.186  -1.601  12.774  0.00  0.00      A     
ATOM   1357  HB1 PHE A  89      18.170  -1.506  12.324  0.00  0.00      A     
ATOM   1358  HB2 PHE A  89      16.617  -2.348  12.220  0.00  0.00      A     
ATOM   1359  CG  PHE A  89      17.344  -2.084  14.201  0.00  0.00      A     
ATOM   1360  CD1 PHE A  89      18.513  -1.789  14.932  0.00  0.00      A     
ATOM   1361  HD1 PHE A  89      19.334  -1.266  14.460  0.00  0.00      A     
ATOM   1362  CE1 PHE A  89      18.607  -2.148  16.289  0.00  0.00      A     
ATOM   1363  HE1 PHE A  89      19.499  -1.904  16.850  0.00  0.00      A     
ATOM   1364  CZ  PHE A  89      17.531  -2.799  16.915  0.00  0.00      A     
ATOM   1365  HZ  PHE A  89      17.569  -3.049  17.963  0.00  0.00      A     
ATOM   1366  CE2 PHE A  89      16.381  -3.123  16.180  0.00  0.00      A     
ATOM   1367  HE2 PHE A  89      15.560  -3.629  16.669  0.00  0.00      A     
ATOM   1368  CD2 PHE A  89      16.289  -2.774  14.823  0.00  0.00      A     
ATOM   1369  HD2 PHE A  89      15.397  -3.024  14.265  0.00  0.00      A     
ATOM   1370  C   PHE A  89      17.151   0.802  13.556  0.00  0.00      A     
ATOM   1371  O   PHE A  89      16.620   1.187  14.593  0.00  0.00      A     
ATOM   1372  N   ALA A  90      18.300   1.343  13.147  0.00  0.00      A     
ATOM   1373  HN  ALA A  90      18.709   1.029  12.280  0.00  0.00      A     
ATOM   1374  CA  ALA A  90      18.988   2.396  13.906  0.00  0.00      A     
ATOM   1375  HA  ALA A  90      19.129   2.054  14.933  0.00  0.00      A     
ATOM   1376  CB  ALA A  90      20.366   2.572  13.278  0.00  0.00      A     
ATOM   1377  HB1 ALA A  90      20.915   3.355  13.801  0.00  0.00      A     
ATOM   1378  HB2 ALA A  90      20.251   2.841  12.228  0.00  0.00      A     
ATOM   1379  HB3 ALA A  90      20.928   1.641  13.351  0.00  0.00      A     
ATOM   1380  C   ALA A  90      18.193   3.728  13.991  0.00  0.00      A     
ATOM   1381  O   ALA A  90      18.290   4.460  14.984  0.00  0.00      A     
ATOM   1382  N   PHE A  91      17.333   3.998  12.996  0.00  0.00      A     
ATOM   1383  HN  PHE A  91      17.396   3.420  12.164  0.00  0.00      A     
ATOM   1384  CA  PHE A  91      16.380   5.118  13.005  0.00  0.00      A     
ATOM   1385  HA  PHE A  91      16.806   5.879  13.641  0.00  0.00      A     
ATOM   1386  CB  PHE A  91      16.296   5.743  11.603  0.00  0.00      A     
ATOM   1387  HB1 PHE A  91      15.384   6.338  11.525  0.00  0.00      A     
ATOM   1388  HB2 PHE A  91      16.238   4.958  10.845  0.00  0.00      A     
ATOM   1389  CG  PHE A  91      17.466   6.667  11.317  0.00  0.00      A     
ATOM   1390  CD1 PHE A  91      17.520   7.938  11.923  0.00  0.00      A     
ATOM   1391  HD1 PHE A  91      16.698   8.281  12.532  0.00  0.00      A     
ATOM   1392  CE1 PHE A  91      18.623   8.785  11.711  0.00  0.00      A     
ATOM   1393  HE1 PHE A  91      18.648   9.770  12.157  0.00  0.00      A     
ATOM   1394  CZ  PHE A  91      19.683   8.360  10.896  0.00  0.00      A     
ATOM   1395  HZ  PHE A  91      20.539   9.007  10.736  0.00  0.00      A     
ATOM   1396  CE2 PHE A  91      19.634   7.092  10.293  0.00  0.00      A     
ATOM   1397  HE2 PHE A  91      20.463   6.758   9.688  0.00  0.00      A     
ATOM   1398  CD2 PHE A  91      18.527   6.248  10.497  0.00  0.00      A     
ATOM   1399  HD2 PHE A  91      18.503   5.271  10.041  0.00  0.00      A     
ATOM   1400  C   PHE A  91      14.983   4.819  13.599  0.00  0.00      A     
ATOM   1401  O   PHE A  91      14.214   5.756  13.823  0.00  0.00      A     
ATOM   1402  N   LYS A  92      14.673   3.554  13.928  0.00  0.00      A     
ATOM   1403  HN  LYS A  92      15.410   2.876  13.764  0.00  0.00      A     
ATOM   1404  CA  LYS A  92      13.354   2.976  14.323  0.00  0.00      A     
ATOM   1405  HA  LYS A  92      12.745   2.878  13.422  0.00  0.00      A     
ATOM   1406  CB  LYS A  92      13.656   1.563  14.845  0.00  0.00      A     
ATOM   1407  HB1 LYS A  92      14.265   1.644  15.748  0.00  0.00      A     
ATOM   1408  HB2 LYS A  92      14.245   1.078  14.074  0.00  0.00      A     
ATOM   1409  CG  LYS A  92      12.489   0.615  15.123  0.00  0.00      A     
ATOM   1410  HG1 LYS A  92      11.875   0.524  14.225  0.00  0.00      A     
ATOM   1411  HG2 LYS A  92      11.883   0.994  15.948  0.00  0.00      A     
ATOM   1412  CD  LYS A  92      13.087  -0.757  15.490  0.00  0.00      A     
ATOM   1413  HD1 LYS A  92      13.632  -0.679  16.434  0.00  0.00      A     
ATOM   1414  HD2 LYS A  92      13.781  -1.081  14.712  0.00  0.00      A     
ATOM   1415  CE  LYS A  92      11.992  -1.805  15.625  0.00  0.00      A     
ATOM   1416  HE1 LYS A  92      11.448  -1.900  14.680  0.00  0.00      A     
ATOM   1417  HE2 LYS A  92      11.273  -1.468  16.377  0.00  0.00      A     
ATOM   1418  NZ  LYS A  92      12.523  -3.126  16.031  0.00  0.00      A     
ATOM   1419  HZ1 LYS A  92      13.039  -3.078  16.911  0.00  0.00      A     
ATOM   1420  HZ2 LYS A  92      13.118  -3.595  15.352  0.00  0.00      A     
ATOM   1421  HZ3 LYS A  92      11.751  -3.775  16.175  0.00  0.00      A     
ATOM   1422  C   LYS A  92      12.502   3.787  15.306  0.00  0.00      A     
ATOM   1423  O   LYS A  92      11.302   3.935  15.098  0.00  0.00      A     
ATOM   1424  N   ASP A  93      13.147   4.370  16.313  0.00  0.00      A     
ATOM   1425  HN  ASP A  93      14.110   4.098  16.423  0.00  0.00      A     
ATOM   1426  CA  ASP A  93      12.575   5.339  17.270  0.00  0.00      A     
ATOM   1427  HA  ASP A  93      11.612   5.679  16.884  0.00  0.00      A     
ATOM   1428  CB  ASP A  93      12.323   4.632  18.627  0.00  0.00      A     
ATOM   1429  HB1 ASP A  93      12.899   5.128  19.409  0.00  0.00      A     
ATOM   1430  HB2 ASP A  93      12.685   3.603  18.583  0.00  0.00      A     
ATOM   1431  CG  ASP A  93      10.845   4.600  19.039  0.00  0.00      A     
ATOM   1432  OD1 ASP A  93      10.492   5.056  20.148  0.00  0.00      A     
ATOM   1433  OD2 ASP A  93       9.997   4.089  18.273  0.00  0.00      A     
ATOM   1434  C   ASP A  93      13.446   6.622  17.408  0.00  0.00      A     
ATOM   1435  O   ASP A  93      13.183   7.481  18.244  0.00  0.00      A     
ATOM   1436  N   LYS A  94      14.477   6.786  16.566  0.00  0.00      A     
ATOM   1437  HN  LYS A  94      14.548   6.108  15.817  0.00  0.00      A     
ATOM   1438  CA  LYS A  94      15.481   7.875  16.620  0.00  0.00      A     
ATOM   1439  HA  LYS A  94      15.866   7.961  17.637  0.00  0.00      A     
ATOM   1440  CB  LYS A  94      16.616   7.503  15.663  0.00  0.00      A     
ATOM   1441  HB1 LYS A  94      16.215   7.555  14.652  0.00  0.00      A     
ATOM   1442  HB2 LYS A  94      16.916   6.474  15.861  0.00  0.00      A     
ATOM   1443  CG  LYS A  94      17.864   8.397  15.699  0.00  0.00      A     
ATOM   1444  HG1 LYS A  94      17.590   9.411  15.408  0.00  0.00      A     
ATOM   1445  HG2 LYS A  94      18.558   8.022  14.949  0.00  0.00      A     
ATOM   1446  CD  LYS A  94      18.581   8.452  17.057  0.00  0.00      A     
ATOM   1447  HD1 LYS A  94      17.971   9.036  17.748  0.00  0.00      A     
ATOM   1448  HD2 LYS A  94      19.523   8.990  16.927  0.00  0.00      A     
ATOM   1449  CE  LYS A  94      18.873   7.088  17.704  0.00  0.00      A     
ATOM   1450  HE1 LYS A  94      17.930   6.607  17.985  0.00  0.00      A     
ATOM   1451  HE2 LYS A  94      19.420   7.278  18.635  0.00  0.00      A     
ATOM   1452  NZ  LYS A  94      19.674   6.192  16.828  0.00  0.00      A     
ATOM   1453  HZ1 LYS A  94      19.111   5.706  16.134  0.00  0.00      A     
ATOM   1454  HZ2 LYS A  94      20.137   5.482  17.395  0.00  0.00      A     
ATOM   1455  HZ3 LYS A  94      20.391   6.711  16.328  0.00  0.00      A     
ATOM   1456  C   LYS A  94      14.931   9.252  16.247  0.00  0.00      A     
ATOM   1457  O   LYS A  94      15.158  10.222  16.958  0.00  0.00      A     
ATOM   1458  N   TYR A  95      14.144   9.340  15.175  0.00  0.00      A     
ATOM   1459  HN  TYR A  95      14.041   8.526  14.588  0.00  0.00      A     
ATOM   1460  CA  TYR A  95      13.402  10.571  14.853  0.00  0.00      A     
ATOM   1461  HA  TYR A  95      14.104  11.404  14.814  0.00  0.00      A     
ATOM   1462  CB  TYR A  95      12.767  10.433  13.464  0.00  0.00      A     
ATOM   1463  HB1 TYR A  95      12.264  11.367  13.228  0.00  0.00      A     
ATOM   1464  HB2 TYR A  95      12.017   9.642  13.489  0.00  0.00      A     
ATOM   1465  CG  TYR A  95      13.763  10.157  12.346  0.00  0.00      A     
ATOM   1466  CD1 TYR A  95      14.876  11.003  12.165  0.00  0.00      A     
ATOM   1467  HD1 TYR A  95      15.029  11.859  12.811  0.00  0.00      A     
ATOM   1468  CE1 TYR A  95      15.785  10.766  11.115  0.00  0.00      A     
ATOM   1469  HE1 TYR A  95      16.638  11.410  10.973  0.00  0.00      A     
ATOM   1470  CZ  TYR A  95      15.564   9.716  10.207  0.00  0.00      A     
ATOM   1471  OH  TYR A  95      16.415   9.528   9.168  0.00  0.00      A     
ATOM   1472  HH  TYR A  95      16.063   8.897   8.527  0.00  0.00      A     
ATOM   1473  CE2 TYR A  95      14.460   8.858  10.392  0.00  0.00      A     
ATOM   1474  HE2 TYR A  95      14.308   8.040   9.706  0.00  0.00      A     
ATOM   1475  CD2 TYR A  95      13.570   9.070  11.468  0.00  0.00      A     
ATOM   1476  HD2 TYR A  95      12.723   8.413  11.606  0.00  0.00      A     
ATOM   1477  C   TYR A  95      12.380  10.923  15.954  0.00  0.00      A     
ATOM   1478  O   TYR A  95      12.259  12.076  16.362  0.00  0.00      A     
ATOM   1479  N   LYS A  96      11.766   9.895  16.560  0.00  0.00      A     
ATOM   1480  HN  LYS A  96      11.947   8.977  16.188  0.00  0.00      A     
ATOM   1481  CA  LYS A  96      10.966   9.991  17.797  0.00  0.00      A     
ATOM   1482  HA  LYS A  96      10.147  10.690  17.617  0.00  0.00      A     
ATOM   1483  CB  LYS A  96      10.382   8.599  18.117  0.00  0.00      A     
ATOM   1484  HB1 LYS A  96      10.795   8.243  19.064  0.00  0.00      A     
ATOM   1485  HB2 LYS A  96      10.667   7.883  17.344  0.00  0.00      A     
ATOM   1486  CG  LYS A  96       8.855   8.594  18.213  0.00  0.00      A     
ATOM   1487  HG1 LYS A  96       8.416   8.863  17.251  0.00  0.00      A     
ATOM   1488  HG2 LYS A  96       8.558   9.319  18.965  0.00  0.00      A     
ATOM   1489  CD  LYS A  96       8.379   7.201  18.641  0.00  0.00      A     
ATOM   1490  HD1 LYS A  96       8.905   6.936  19.559  0.00  0.00      A     
ATOM   1491  HD2 LYS A  96       8.631   6.461  17.878  0.00  0.00      A     
ATOM   1492  CE  LYS A  96       6.886   7.149  18.958  0.00  0.00      A     
ATOM   1493  HE1 LYS A  96       6.600   8.048  19.507  0.00  0.00      A     
ATOM   1494  HE2 LYS A  96       6.726   6.308  19.634  0.00  0.00      A     
ATOM   1495  NZ  LYS A  96       6.033   6.990  17.757  0.00  0.00      A     
ATOM   1496  HZ1 LYS A  96       5.057   6.934  18.047  0.00  0.00      A     
ATOM   1497  HZ2 LYS A  96       6.250   6.156  17.219  0.00  0.00      A     
ATOM   1498  HZ3 LYS A  96       6.042   7.818  17.168  0.00  0.00      A     
ATOM   1499  C   LYS A  96      11.755  10.578  18.984  0.00  0.00      A     
ATOM   1500  O   LYS A  96      11.250  11.455  19.673  0.00  0.00      A     
ATOM   1501  N   GLN A  97      13.013  10.184  19.183  0.00  0.00      A     
ATOM   1502  HN  GLN A  97      13.341   9.402  18.631  0.00  0.00      A     
ATOM   1503  CA  GLN A  97      13.921  10.742  20.207  0.00  0.00      A     
ATOM   1504  HA  GLN A  97      13.479  10.552  21.186  0.00  0.00      A     
ATOM   1505  CB  GLN A  97      15.263   9.988  20.140  0.00  0.00      A     
ATOM   1506  HB1 GLN A  97      15.824  10.338  19.277  0.00  0.00      A     
ATOM   1507  HB2 GLN A  97      15.065   8.922  20.018  0.00  0.00      A     
ATOM   1508  CG  GLN A  97      16.161  10.169  21.373  0.00  0.00      A     
ATOM   1509  HG1 GLN A  97      15.663   9.763  22.253  0.00  0.00      A     
ATOM   1510  HG2 GLN A  97      16.341  11.232  21.538  0.00  0.00      A     
ATOM   1511  CD  GLN A  97      17.515   9.477  21.211  0.00  0.00      A     
ATOM   1512  OE1 GLN A  97      17.749   8.651  20.344  0.00  0.00      A     
ATOM   1513  NE2 GLN A  97      18.486   9.797  22.028  0.00  0.00      A     
ATOM   1514 HE21 GLN A  97      19.355   9.316  21.880  0.00  0.00      A     
ATOM   1515 HE22 GLN A  97      18.358  10.475  22.755  0.00  0.00      A     
ATOM   1516  C   GLN A  97      14.133  12.270  20.103  0.00  0.00      A     
ATOM   1517  O   GLN A  97      14.229  12.936  21.134  0.00  0.00      A     
ATOM   1518  N   ILE A  98      14.133  12.836  18.884  0.00  0.00      A     
ATOM   1519  HN  ILE A  98      14.077  12.216  18.087  0.00  0.00      A     
ATOM   1520  CA  ILE A  98      14.363  14.283  18.629  0.00  0.00      A     
ATOM   1521  HA  ILE A  98      14.760  14.730  19.542  0.00  0.00      A     
ATOM   1522  CB  ILE A  98      15.440  14.512  17.542  0.00  0.00      A     
ATOM   1523  HB  ILE A  98      15.560  15.590  17.423  0.00  0.00      A     
ATOM   1524  CG2 ILE A  98      16.792  13.952  18.024  0.00  0.00      A     
ATOM   1525 HG21 ILE A  98      16.763  12.862  18.061  0.00  0.00      A     
ATOM   1526 HG22 ILE A  98      17.022  14.338  19.018  0.00  0.00      A     
ATOM   1527 HG23 ILE A  98      17.589  14.262  17.349  0.00  0.00      A     
ATOM   1528  CG1 ILE A  98      15.036  13.923  16.174  0.00  0.00      A     
ATOM   1529 HG11 ILE A  98      14.031  14.258  15.921  0.00  0.00      A     
ATOM   1530 HG12 ILE A  98      15.027  12.837  16.240  0.00  0.00      A     
ATOM   1531  CD  ILE A  98      15.958  14.335  15.019  0.00  0.00      A     
ATOM   1532  HD1 ILE A  98      16.021  15.422  14.964  0.00  0.00      A     
ATOM   1533  HD2 ILE A  98      15.550  13.959  14.080  0.00  0.00      A     
ATOM   1534  HD3 ILE A  98      16.955  13.917  15.156  0.00  0.00      A     
ATOM   1535  C   ILE A  98      13.100  15.111  18.320  0.00  0.00      A     
ATOM   1536  O   ILE A  98      13.127  16.326  18.488  0.00  0.00      A     
ATOM   1537  N   PHE A  99      11.983  14.479  17.942  0.00  0.00      A     
ATOM   1538  HN  PHE A  99      12.077  13.510  17.664  0.00  0.00      A     
ATOM   1539  CA  PHE A  99      10.697  15.154  17.663  0.00  0.00      A     
ATOM   1540  HA  PHE A  99      10.829  16.234  17.733  0.00  0.00      A     
ATOM   1541  CB  PHE A  99      10.246  14.835  16.228  0.00  0.00      A     
ATOM   1542  HB1 PHE A  99       9.350  15.417  16.011  0.00  0.00      A     
ATOM   1543  HB2 PHE A  99       9.969  13.781  16.189  0.00  0.00      A     
ATOM   1544  CG  PHE A  99      11.249  15.117  15.121  0.00  0.00      A     
ATOM   1545  CD1 PHE A  99      11.945  16.341  15.071  0.00  0.00      A     
ATOM   1546  HD1 PHE A  99      11.785  17.092  15.831  0.00  0.00      A     
ATOM   1547  CE1 PHE A  99      12.862  16.589  14.033  0.00  0.00      A     
ATOM   1548  HE1 PHE A  99      13.403  17.525  14.004  0.00  0.00      A     
ATOM   1549  CZ  PHE A  99      13.075  15.621  13.037  0.00  0.00      A     
ATOM   1550  HZ  PHE A  99      13.774  15.813  12.237  0.00  0.00      A     
ATOM   1551  CE2 PHE A  99      12.375  14.405  13.074  0.00  0.00      A     
ATOM   1552  HE2 PHE A  99      12.542  13.667  12.302  0.00  0.00      A     
ATOM   1553  CD2 PHE A  99      11.464  14.155  14.116  0.00  0.00      A     
ATOM   1554  HD2 PHE A  99      10.932  13.218  14.151  0.00  0.00      A     
ATOM   1555  C   PHE A  99       9.563  14.814  18.654  0.00  0.00      A     
ATOM   1556  O   PHE A  99       8.518  15.463  18.646  0.00  0.00      A     
ATOM   1557  N   LEU A 100       9.753  13.825  19.532  0.00  0.00      A     
ATOM   1558  HN  LEU A 100      10.599  13.281  19.424  0.00  0.00      A     
ATOM   1559  CA  LEU A 100       8.761  13.352  20.514  0.00  0.00      A     
ATOM   1560  HA  LEU A 100       7.992  14.113  20.616  0.00  0.00      A     
ATOM   1561  CB  LEU A 100       8.120  12.067  19.957  0.00  0.00      A     
ATOM   1562  HB1 LEU A 100       8.716  11.220  20.294  0.00  0.00      A     
ATOM   1563  HB2 LEU A 100       8.150  12.076  18.865  0.00  0.00      A     
ATOM   1564  CG  LEU A 100       6.663  11.850  20.391  0.00  0.00      A     
ATOM   1565  HG  LEU A 100       6.545  12.043  21.456  0.00  0.00      A     
ATOM   1566  CD1 LEU A 100       5.716  12.738  19.592  0.00  0.00      A     
ATOM   1567 HD11 LEU A 100       5.957  13.787  19.741  0.00  0.00      A     
ATOM   1568 HD12 LEU A 100       4.694  12.557  19.913  0.00  0.00      A     
ATOM   1569 HD13 LEU A 100       5.794  12.494  18.538  0.00  0.00      A     
ATOM   1570  CD2 LEU A 100       6.265  10.409  20.103  0.00  0.00      A     
ATOM   1571 HD21 LEU A 100       6.867   9.743  20.719  0.00  0.00      A     
ATOM   1572 HD22 LEU A 100       6.407  10.195  19.046  0.00  0.00      A     
ATOM   1573 HD23 LEU A 100       5.219  10.259  20.347  0.00  0.00      A     
ATOM   1574  C   LEU A 100       9.331  13.120  21.933  0.00  0.00      A     
ATOM   1575  O   LEU A 100       8.570  13.094  22.898  0.00  0.00      A     
ATOM   1576  N   GLY A 101      10.659  13.004  22.072  0.00  0.00      A     
ATOM   1577  HN  GLY A 101      11.186  12.945  21.211  0.00  0.00      A     
ATOM   1578  CA  GLY A 101      11.435  12.922  23.328  0.00  0.00      A     
ATOM   1579  HA1 GLY A 101      12.481  12.728  23.091  0.00  0.00      A     
ATOM   1580  HA2 GLY A 101      11.064  12.083  23.917  0.00  0.00      A     
ATOM   1581  C   GLY A 101      11.376  14.178  24.209  0.00  0.00      A     
ATOM   1582  O   GLY A 101      12.392  14.831  24.428  0.00  0.00      A     
ATOM   1583  N   GLY A 102      10.162  14.520  24.645  0.00  0.00      A     
ATOM   1584  HN  GLY A 102       9.432  13.876  24.372  0.00  0.00      A     
ATOM   1585  CA  GLY A 102       9.762  15.724  25.390  0.00  0.00      A     
ATOM   1586  HA1 GLY A 102      10.147  16.607  24.874  0.00  0.00      A     
ATOM   1587  HA2 GLY A 102      10.205  15.697  26.388  0.00  0.00      A     
ATOM   1588  C   GLY A 102       8.235  15.899  25.545  0.00  0.00      A     
ATOM   1589  O   GLY A 102       7.783  16.645  26.416  0.00  0.00      A     
ATOM   1590  N   VAL A 103       7.418  15.157  24.781  0.00  0.00      A     
ATOM   1591  HN  VAL A 103       7.840  14.523  24.114  0.00  0.00      A     
ATOM   1592  CA  VAL A 103       5.934  15.252  24.764  0.00  0.00      A     
ATOM   1593  HA  VAL A 103       5.616  15.888  25.591  0.00  0.00      A     
ATOM   1594  CB  VAL A 103       5.407  15.940  23.481  0.00  0.00      A     
ATOM   1595  HB  VAL A 103       4.315  15.894  23.471  0.00  0.00      A     
ATOM   1596  CG1 VAL A 103       5.795  17.421  23.437  0.00  0.00      A     
ATOM   1597 HG11 VAL A 103       5.354  17.892  22.559  0.00  0.00      A     
ATOM   1598 HG12 VAL A 103       6.878  17.534  23.396  0.00  0.00      A     
ATOM   1599 HG13 VAL A 103       5.417  17.925  24.327  0.00  0.00      A     
ATOM   1600  CG2 VAL A 103       5.905  15.277  22.196  0.00  0.00      A     
ATOM   1601 HG21 VAL A 103       5.392  15.717  21.341  0.00  0.00      A     
ATOM   1602 HG22 VAL A 103       5.701  14.208  22.229  0.00  0.00      A     
ATOM   1603 HG23 VAL A 103       6.976  15.442  22.090  0.00  0.00      A     
ATOM   1604  C   VAL A 103       5.213  13.912  25.007  0.00  0.00      A     
ATOM   1605  O   VAL A 103       5.830  12.848  25.093  0.00  0.00      A     
ATOM   1606  N   ASP A 104       3.896  13.969  25.195  0.00  0.00      A     
ATOM   1607  HN  ASP A 104       3.485  14.899  25.137  0.00  0.00      A     
ATOM   1608  CA  ASP A 104       3.106  12.978  25.940  0.00  0.00      A     
ATOM   1609  HA  ASP A 104       3.759  12.201  26.341  0.00  0.00      A     
ATOM   1610  CB  ASP A 104       2.472  13.747  27.101  0.00  0.00      A     
ATOM   1611  HB1 ASP A 104       1.753  14.473  26.718  0.00  0.00      A     
ATOM   1612  HB2 ASP A 104       3.252  14.284  27.644  0.00  0.00      A     
ATOM   1613  CG  ASP A 104       1.780  12.806  28.061  0.00  0.00      A     
ATOM   1614  OD1 ASP A 104       2.451  12.329  28.989  0.00  0.00      A     
ATOM   1615  OD2 ASP A 104       0.588  12.465  27.834  0.00  0.00      A     
ATOM   1616  C   ASP A 104       1.983  12.298  25.132  0.00  0.00      A     
ATOM   1617  O   ASP A 104       1.253  12.965  24.402  0.00  0.00      A     
ATOM   1618  N   LYS A 105       1.765  10.987  25.327  0.00  0.00      A     
ATOM   1619  HN  LYS A 105       2.349  10.505  26.004  0.00  0.00      A     
ATOM   1620  CA  LYS A 105       0.749  10.197  24.587  0.00  0.00      A     
ATOM   1621  HA  LYS A 105       0.761  10.575  23.563  0.00  0.00      A     
ATOM   1622  CB  LYS A 105       1.187   8.723  24.499  0.00  0.00      A     
ATOM   1623  HB1 LYS A 105       2.236   8.699  24.210  0.00  0.00      A     
ATOM   1624  HB2 LYS A 105       0.606   8.247  23.711  0.00  0.00      A     
ATOM   1625  CG  LYS A 105       1.065   7.904  25.788  0.00  0.00      A     
ATOM   1626  HG1 LYS A 105       0.050   7.950  26.176  0.00  0.00      A     
ATOM   1627  HG2 LYS A 105       1.734   8.351  26.515  0.00  0.00      A     
ATOM   1628  CD  LYS A 105       1.499   6.440  25.606  0.00  0.00      A     
ATOM   1629  HD1 LYS A 105       1.934   6.107  26.549  0.00  0.00      A     
ATOM   1630  HD2 LYS A 105       2.281   6.379  24.849  0.00  0.00      A     
ATOM   1631  CE  LYS A 105       0.375   5.457  25.257  0.00  0.00      A     
ATOM   1632  HE1 LYS A 105      -0.378   5.483  26.052  0.00  0.00      A     
ATOM   1633  HE2 LYS A 105       0.810   4.453  25.247  0.00  0.00      A     
ATOM   1634  NZ  LYS A 105      -0.254   5.733  23.944  0.00  0.00      A     
ATOM   1635  HZ1 LYS A 105      -0.923   6.494  24.016  0.00  0.00      A     
ATOM   1636  HZ2 LYS A 105      -0.784   4.925  23.635  0.00  0.00      A     
ATOM   1637  HZ3 LYS A 105       0.439   5.964  23.229  0.00  0.00      A     
ATOM   1638  C   LYS A 105      -0.723  10.378  25.008  0.00  0.00      A     
ATOM   1639  O   LYS A 105      -1.558   9.559  24.619  0.00  0.00      A     
ATOM   1640  N   ARG A 106      -1.057  11.414  25.792  0.00  0.00      A     
ATOM   1641  HN  ARG A 106      -0.279  11.936  26.188  0.00  0.00      A     
ATOM   1642  CA  ARG A 106      -2.443  11.839  26.116  0.00  0.00      A     
ATOM   1643  HA  ARG A 106      -3.082  11.592  25.267  0.00  0.00      A     
ATOM   1644  CB  ARG A 106      -2.913  11.043  27.351  0.00  0.00      A     
ATOM   1645  HB1 ARG A 106      -2.362  11.395  28.222  0.00  0.00      A     
ATOM   1646  HB2 ARG A 106      -2.653   9.992  27.212  0.00  0.00      A     
ATOM   1647  CG  ARG A 106      -4.415  11.128  27.679  0.00  0.00      A     
ATOM   1648  HG1 ARG A 106      -4.648  12.133  28.031  0.00  0.00      A     
ATOM   1649  HG2 ARG A 106      -4.624  10.439  28.494  0.00  0.00      A     
ATOM   1650  CD  ARG A 106      -5.358  10.793  26.512  0.00  0.00      A     
ATOM   1651  HD1 ARG A 106      -5.382  11.654  25.843  0.00  0.00      A     
ATOM   1652  HD2 ARG A 106      -6.369  10.660  26.911  0.00  0.00      A     
ATOM   1653  NE  ARG A 106      -4.954   9.575  25.780  0.00  0.00      A     
ATOM   1654  HE  ARG A 106      -4.544   8.827  26.316  0.00  0.00      A     
ATOM   1655  CZ  ARG A 106      -5.112   9.336  24.502  0.00  0.00      A     
ATOM   1656  NH1 ARG A 106      -5.655  10.132  23.656  0.00  0.00      A     
ATOM   1657 HH11 ARG A 106      -5.702   9.829  22.699  0.00  0.00      A     
ATOM   1658 HH12 ARG A 106      -5.766  11.107  23.902  0.00  0.00      A     
ATOM   1659  NH2 ARG A 106      -4.701   8.251  23.969  0.00  0.00      A     
ATOM   1660 HH21 ARG A 106      -4.778   8.185  22.967  0.00  0.00      A     
ATOM   1661 HH22 ARG A 106      -4.062   7.653  24.469  0.00  0.00      A     
ATOM   1662  C   ARG A 106      -2.628  13.344  26.354  0.00  0.00      A     
ATOM   1663  O   ARG A 106      -3.583  13.918  25.831  0.00  0.00      A     
ATOM   1664  N   THR A 107      -1.732  13.979  27.112  0.00  0.00      A     
ATOM   1665  HN  THR A 107      -0.986  13.415  27.512  0.00  0.00      A     
ATOM   1666  CA  THR A 107      -1.885  15.366  27.631  0.00  0.00      A     
ATOM   1667  HA  THR A 107      -2.806  15.418  28.215  0.00  0.00      A     
ATOM   1668  CB  THR A 107      -0.724  15.740  28.574  0.00  0.00      A     
ATOM   1669  HB  THR A 107       0.202  15.784  28.004  0.00  0.00      A     
ATOM   1670  CG2 THR A 107      -0.928  17.057  29.317  0.00  0.00      A     
ATOM   1671 HG21 THR A 107      -1.916  17.075  29.776  0.00  0.00      A     
ATOM   1672 HG22 THR A 107      -0.844  17.902  28.636  0.00  0.00      A     
ATOM   1673 HG23 THR A 107      -0.170  17.166  30.094  0.00  0.00      A     
ATOM   1674  OG1 THR A 107      -0.587  14.767  29.575  0.00  0.00      A     
ATOM   1675  HG1 THR A 107       0.305  14.871  29.951  0.00  0.00      A     
ATOM   1676  C   THR A 107      -1.978  16.449  26.552  0.00  0.00      A     
ATOM   1677  O   THR A 107      -2.709  17.428  26.715  0.00  0.00      A     
ATOM   1678  N   GLN A 108      -1.276  16.287  25.426  0.00  0.00      A     
ATOM   1679  HN  GLN A 108      -0.754  15.428  25.327  0.00  0.00      A     
ATOM   1680  CA  GLN A 108      -1.076  17.334  24.403  0.00  0.00      A     
ATOM   1681  HA  GLN A 108      -1.848  18.098  24.520  0.00  0.00      A     
ATOM   1682  CB  GLN A 108       0.277  18.039  24.618  0.00  0.00      A     
ATOM   1683  HB1 GLN A 108       0.365  18.851  23.897  0.00  0.00      A     
ATOM   1684  HB2 GLN A 108       1.088  17.336  24.446  0.00  0.00      A     
ATOM   1685  CG  GLN A 108       0.385  18.618  26.044  0.00  0.00      A     
ATOM   1686  HG1 GLN A 108       0.542  17.807  26.754  0.00  0.00      A     
ATOM   1687  HG2 GLN A 108      -0.548  19.125  26.301  0.00  0.00      A     
ATOM   1688  CD  GLN A 108       1.530  19.599  26.223  0.00  0.00      A     
ATOM   1689  OE1 GLN A 108       2.690  19.308  25.971  0.00  0.00      A     
ATOM   1690  NE2 GLN A 108       1.266  20.804  26.645  0.00  0.00      A     
ATOM   1691 HE21 GLN A 108       2.004  21.488  26.624  0.00  0.00      A     
ATOM   1692 HE22 GLN A 108       0.310  21.097  26.779  0.00  0.00      A     
ATOM   1693  C   GLN A 108      -1.253  16.778  22.976  0.00  0.00      A     
ATOM   1694  O   GLN A 108      -0.300  16.356  22.311  0.00  0.00      A     
ATOM   1695  N   PHE A 109      -2.517  16.651  22.559  0.00  0.00      A     
ATOM   1696  HN  PHE A 109      -3.234  17.011  23.180  0.00  0.00      A     
ATOM   1697  CA  PHE A 109      -2.982  15.936  21.359  0.00  0.00      A     
ATOM   1698  HA  PHE A 109      -2.852  14.867  21.523  0.00  0.00      A     
ATOM   1699  CB  PHE A 109      -4.492  16.211  21.226  0.00  0.00      A     
ATOM   1700  HB1 PHE A 109      -4.643  17.269  21.002  0.00  0.00      A     
ATOM   1701  HB2 PHE A 109      -4.958  16.025  22.193  0.00  0.00      A     
ATOM   1702  CG  PHE A 109      -5.251  15.395  20.191  0.00  0.00      A     
ATOM   1703  CD1 PHE A 109      -6.131  14.374  20.603  0.00  0.00      A     
ATOM   1704  HD1 PHE A 109      -6.229  14.136  21.654  0.00  0.00      A     
ATOM   1705  CE1 PHE A 109      -6.927  13.696  19.660  0.00  0.00      A     
ATOM   1706  HE1 PHE A 109      -7.632  12.943  19.990  0.00  0.00      A     
ATOM   1707  CZ  PHE A 109      -6.838  14.026  18.297  0.00  0.00      A     
ATOM   1708  HZ  PHE A 109      -7.467  13.527  17.574  0.00  0.00      A     
ATOM   1709  CE2 PHE A 109      -5.948  15.029  17.877  0.00  0.00      A     
ATOM   1710  HE2 PHE A 109      -5.890  15.305  16.832  0.00  0.00      A     
ATOM   1711  CD2 PHE A 109      -5.165  15.716  18.823  0.00  0.00      A     
ATOM   1712  HD2 PHE A 109      -4.525  16.521  18.494  0.00  0.00      A     
ATOM   1713  C   PHE A 109      -2.218  16.284  20.066  0.00  0.00      A     
ATOM   1714  O   PHE A 109      -1.683  15.390  19.405  0.00  0.00      A     
ATOM   1715  N   TRP A 110      -2.140  17.567  19.704  0.00  0.00      A     
ATOM   1716  HN  TRP A 110      -2.543  18.263  20.318  0.00  0.00      A     
ATOM   1717  CA  TRP A 110      -1.620  18.002  18.399  0.00  0.00      A     
ATOM   1718  HA  TRP A 110      -1.914  17.267  17.658  0.00  0.00      A     
ATOM   1719  CB  TRP A 110      -2.296  19.304  17.973  0.00  0.00      A     
ATOM   1720  HB1 TRP A 110      -1.776  19.707  17.101  0.00  0.00      A     
ATOM   1721  HB2 TRP A 110      -2.209  20.034  18.776  0.00  0.00      A     
ATOM   1722  CG  TRP A 110      -3.737  19.146  17.603  0.00  0.00      A     
ATOM   1723  CD1 TRP A 110      -4.783  19.669  18.277  0.00  0.00      A     
ATOM   1724  HD1 TRP A 110      -4.696  20.274  19.172  0.00  0.00      A     
ATOM   1725  NE1 TRP A 110      -5.961  19.325  17.643  0.00  0.00      A     
ATOM   1726  HE1 TRP A 110      -6.875  19.610  17.969  0.00  0.00      A     
ATOM   1727  CE2 TRP A 110      -5.729  18.559  16.521  0.00  0.00      A     
ATOM   1728  CZ2 TRP A 110      -6.575  17.990  15.557  0.00  0.00      A     
ATOM   1729  HZ2 TRP A 110      -7.644  18.138  15.616  0.00  0.00      A     
ATOM   1730  CH2 TRP A 110      -6.013  17.231  14.516  0.00  0.00      A     
ATOM   1731  HH2 TRP A 110      -6.648  16.793  13.756  0.00  0.00      A     
ATOM   1732  CZ3 TRP A 110      -4.620  17.042  14.461  0.00  0.00      A     
ATOM   1733  HZ3 TRP A 110      -4.191  16.453  13.659  0.00  0.00      A     
ATOM   1734  CE3 TRP A 110      -3.781  17.627  15.430  0.00  0.00      A     
ATOM   1735  HE3 TRP A 110      -2.711  17.494  15.362  0.00  0.00      A     
ATOM   1736  CD2 TRP A 110      -4.312  18.408  16.480  0.00  0.00      A     
ATOM   1737  C   TRP A 110      -0.092  18.101  18.294  0.00  0.00      A     
ATOM   1738  O   TRP A 110       0.443  17.787  17.237  0.00  0.00      A     
ATOM   1739  N   LEU A 111       0.645  18.425  19.363  0.00  0.00      A     
ATOM   1740  HN  LEU A 111       0.154  18.742  20.195  0.00  0.00      A     
ATOM   1741  CA  LEU A 111       2.122  18.409  19.357  0.00  0.00      A     
ATOM   1742  HA  LEU A 111       2.435  18.800  18.390  0.00  0.00      A     
ATOM   1743  CB  LEU A 111       2.672  19.351  20.452  0.00  0.00      A     
ATOM   1744  HB1 LEU A 111       3.210  18.770  21.202  0.00  0.00      A     
ATOM   1745  HB2 LEU A 111       1.846  19.848  20.962  0.00  0.00      A     
ATOM   1746  CG  LEU A 111       3.603  20.447  19.898  0.00  0.00      A     
ATOM   1747  HG  LEU A 111       3.055  21.065  19.187  0.00  0.00      A     
ATOM   1748  CD1 LEU A 111       4.112  21.325  21.030  0.00  0.00      A     
ATOM   1749 HD11 LEU A 111       3.283  21.860  21.482  0.00  0.00      A     
ATOM   1750 HD12 LEU A 111       4.823  22.054  20.650  0.00  0.00      A     
ATOM   1751 HD13 LEU A 111       4.606  20.721  21.791  0.00  0.00      A     
ATOM   1752  CD2 LEU A 111       4.848  19.889  19.217  0.00  0.00      A     
ATOM   1753 HD21 LEU A 111       5.485  20.709  18.891  0.00  0.00      A     
ATOM   1754 HD22 LEU A 111       4.581  19.300  18.344  0.00  0.00      A     
ATOM   1755 HD23 LEU A 111       5.403  19.274  19.924  0.00  0.00      A     
ATOM   1756  C   LEU A 111       2.716  16.988  19.458  0.00  0.00      A     
ATOM   1757  O   LEU A 111       3.762  16.707  18.869  0.00  0.00      A     
ATOM   1758  N   TYR A 112       2.021  16.058  20.123  0.00  0.00      A     
ATOM   1759  HN  TYR A 112       1.204  16.353  20.647  0.00  0.00      A     
ATOM   1760  CA  TYR A 112       2.329  14.618  20.053  0.00  0.00      A     
ATOM   1761  HA  TYR A 112       3.401  14.487  20.206  0.00  0.00      A     
ATOM   1762  CB  TYR A 112       1.603  13.884  21.185  0.00  0.00      A     
ATOM   1763  HB1 TYR A 112       0.528  13.934  21.006  0.00  0.00      A     
ATOM   1764  HB2 TYR A 112       1.807  14.405  22.122  0.00  0.00      A     
ATOM   1765  CG  TYR A 112       2.018  12.434  21.347  0.00  0.00      A     
ATOM   1766  CD1 TYR A 112       3.161  12.112  22.103  0.00  0.00      A     
ATOM   1767  HD1 TYR A 112       3.735  12.900  22.569  0.00  0.00      A     
ATOM   1768  CE1 TYR A 112       3.538  10.767  22.282  0.00  0.00      A     
ATOM   1769  HE1 TYR A 112       4.400  10.509  22.880  0.00  0.00      A     
ATOM   1770  CZ  TYR A 112       2.776   9.737  21.694  0.00  0.00      A     
ATOM   1771  OH  TYR A 112       3.136   8.441  21.892  0.00  0.00      A     
ATOM   1772  HH  TYR A 112       2.394   7.824  21.718  0.00  0.00      A     
ATOM   1773  CE2 TYR A 112       1.633  10.061  20.932  0.00  0.00      A     
ATOM   1774  HE2 TYR A 112       1.054   9.279  20.474  0.00  0.00      A     
ATOM   1775  CD2 TYR A 112       1.256  11.406  20.761  0.00  0.00      A     
ATOM   1776  HD2 TYR A 112       0.373  11.650  20.186  0.00  0.00      A     
ATOM   1777  C   TYR A 112       1.986  13.995  18.684  0.00  0.00      A     
ATOM   1778  O   TYR A 112       2.747  13.175  18.170  0.00  0.00      A     
ATOM   1779  N   PHE A 113       0.893  14.429  18.044  0.00  0.00      A     
ATOM   1780  HN  PHE A 113       0.261  15.042  18.543  0.00  0.00      A     
ATOM   1781  CA  PHE A 113       0.606  14.158  16.625  0.00  0.00      A     
ATOM   1782  HA  PHE A 113       0.592  13.080  16.459  0.00  0.00      A     
ATOM   1783  CB  PHE A 113      -0.795  14.704  16.299  0.00  0.00      A     
ATOM   1784  HB1 PHE A 113      -0.887  15.686  16.740  0.00  0.00      A     
ATOM   1785  HB2 PHE A 113      -1.535  14.071  16.785  0.00  0.00      A     
ATOM   1786  CG  PHE A 113      -1.157  14.852  14.829  0.00  0.00      A     
ATOM   1787  CD1 PHE A 113      -1.951  13.881  14.189  0.00  0.00      A     
ATOM   1788  HD1 PHE A 113      -2.275  13.005  14.729  0.00  0.00      A     
ATOM   1789  CE1 PHE A 113      -2.357  14.070  12.855  0.00  0.00      A     
ATOM   1790  HE1 PHE A 113      -2.995  13.340  12.378  0.00  0.00      A     
ATOM   1791  CZ  PHE A 113      -1.958  15.220  12.151  0.00  0.00      A     
ATOM   1792  HZ  PHE A 113      -2.278  15.377  11.131  0.00  0.00      A     
ATOM   1793  CE2 PHE A 113      -1.161  16.188  12.782  0.00  0.00      A     
ATOM   1794  HE2 PHE A 113      -0.865  17.077  12.243  0.00  0.00      A     
ATOM   1795  CD2 PHE A 113      -0.775  16.011  14.121  0.00  0.00      A     
ATOM   1796  HD2 PHE A 113      -0.203  16.786  14.610  0.00  0.00      A     
ATOM   1797  C   PHE A 113       1.693  14.726  15.689  0.00  0.00      A     
ATOM   1798  O   PHE A 113       2.262  13.977  14.899  0.00  0.00      A     
ATOM   1799  N   ALA A 114       2.051  16.009  15.815  0.00  0.00      A     
ATOM   1800  HN  ALA A 114       1.522  16.586  16.458  0.00  0.00      A     
ATOM   1801  CA  ALA A 114       3.038  16.684  14.968  0.00  0.00      A     
ATOM   1802  HA  ALA A 114       2.754  16.541  13.924  0.00  0.00      A     
ATOM   1803  CB  ALA A 114       2.989  18.188  15.265  0.00  0.00      A     
ATOM   1804  HB1 ALA A 114       1.981  18.569  15.095  0.00  0.00      A     
ATOM   1805  HB2 ALA A 114       3.679  18.713  14.603  0.00  0.00      A     
ATOM   1806  HB3 ALA A 114       3.277  18.378  16.299  0.00  0.00      A     
ATOM   1807  C   ALA A 114       4.465  16.124  15.126  0.00  0.00      A     
ATOM   1808  O   ALA A 114       5.143  15.890  14.130  0.00  0.00      A     
ATOM   1809  N   GLY A 115       4.898  15.801  16.349  0.00  0.00      A     
ATOM   1810  HN  GLY A 115       4.325  16.068  17.142  0.00  0.00      A     
ATOM   1811  CA  GLY A 115       6.164  15.096  16.597  0.00  0.00      A     
ATOM   1812  HA1 GLY A 115       6.287  14.978  17.670  0.00  0.00      A     
ATOM   1813  HA2 GLY A 115       6.997  15.686  16.208  0.00  0.00      A     
ATOM   1814  C   GLY A 115       6.225  13.694  15.982  0.00  0.00      A     
ATOM   1815  O   GLY A 115       7.251  13.274  15.440  0.00  0.00      A     
ATOM   1816  N   ASN A 116       5.101  12.978  16.005  0.00  0.00      A     
ATOM   1817  HN  ASN A 116       4.300  13.368  16.487  0.00  0.00      A     
ATOM   1818  CA  ASN A 116       4.927  11.723  15.285  0.00  0.00      A     
ATOM   1819  HA  ASN A 116       5.800  11.094  15.450  0.00  0.00      A     
ATOM   1820  CB  ASN A 116       3.696  11.025  15.867  0.00  0.00      A     
ATOM   1821  HB1 ASN A 116       3.252  10.395  15.106  0.00  0.00      A     
ATOM   1822  HB2 ASN A 116       2.932  11.741  16.163  0.00  0.00      A     
ATOM   1823  CG  ASN A 116       4.062  10.124  17.018  0.00  0.00      A     
ATOM   1824  OD1 ASN A 116       4.948   9.293  16.917  0.00  0.00      A     
ATOM   1825  ND2 ASN A 116       3.411  10.242  18.138  0.00  0.00      A     
ATOM   1826 HD21 ASN A 116       3.594   9.543  18.839  0.00  0.00      A     
ATOM   1827 HD22 ASN A 116       2.828  11.049  18.294  0.00  0.00      A     
ATOM   1828  C   ASN A 116       4.821  11.874  13.757  0.00  0.00      A     
ATOM   1829  O   ASN A 116       5.277  10.989  13.038  0.00  0.00      A     
ATOM   1830  N   LEU A 117       4.286  12.984  13.246  0.00  0.00      A     
ATOM   1831  HN  LEU A 117       3.832  13.630  13.886  0.00  0.00      A     
ATOM   1832  CA  LEU A 117       4.256  13.301  11.816  0.00  0.00      A     
ATOM   1833  HA  LEU A 117       3.956  12.397  11.288  0.00  0.00      A     
ATOM   1834  CB  LEU A 117       3.191  14.390  11.596  0.00  0.00      A     
ATOM   1835  HB1 LEU A 117       3.537  15.330  12.024  0.00  0.00      A     
ATOM   1836  HB2 LEU A 117       2.284  14.095  12.126  0.00  0.00      A     
ATOM   1837  CG  LEU A 117       2.823  14.628  10.124  0.00  0.00      A     
ATOM   1838  HG  LEU A 117       3.666  15.073   9.593  0.00  0.00      A     
ATOM   1839  CD1 LEU A 117       2.422  13.327   9.432  0.00  0.00      A     
ATOM   1840 HD11 LEU A 117       1.793  12.738  10.094  0.00  0.00      A     
ATOM   1841 HD12 LEU A 117       3.313  12.760   9.165  0.00  0.00      A     
ATOM   1842 HD13 LEU A 117       1.869  13.545   8.522  0.00  0.00      A     
ATOM   1843  CD2 LEU A 117       1.637  15.583  10.063  0.00  0.00      A     
ATOM   1844 HD21 LEU A 117       1.910  16.541  10.506  0.00  0.00      A     
ATOM   1845 HD22 LEU A 117       0.784  15.168  10.598  0.00  0.00      A     
ATOM   1846 HD23 LEU A 117       1.361  15.752   9.023  0.00  0.00      A     
ATOM   1847  C   LEU A 117       5.639  13.698  11.275  0.00  0.00      A     
ATOM   1848  O   LEU A 117       6.078  13.152  10.267  0.00  0.00      A     
ATOM   1849  N   ALA A 118       6.385  14.525  12.010  0.00  0.00      A     
ATOM   1850  HN  ALA A 118       5.939  14.990  12.794  0.00  0.00      A     
ATOM   1851  CA  ALA A 118       7.809  14.791  11.791  0.00  0.00      A     
ATOM   1852  HA  ALA A 118       7.930  15.275  10.822  0.00  0.00      A     
ATOM   1853  CB  ALA A 118       8.268  15.758  12.888  0.00  0.00      A     
ATOM   1854  HB1 ALA A 118       7.685  16.678  12.840  0.00  0.00      A     
ATOM   1855  HB2 ALA A 118       9.323  15.992  12.752  0.00  0.00      A     
ATOM   1856  HB3 ALA A 118       8.128  15.312  13.872  0.00  0.00      A     
ATOM   1857  C   ALA A 118       8.653  13.502  11.794  0.00  0.00      A     
ATOM   1858  O   ALA A 118       9.441  13.261  10.875  0.00  0.00      A     
ATOM   1859  N   SER A 119       8.425  12.629  12.784  0.00  0.00      A     
ATOM   1860  HN  SER A 119       7.807  12.930  13.529  0.00  0.00      A     
ATOM   1861  CA  SER A 119       9.016  11.279  12.848  0.00  0.00      A     
ATOM   1862  HA  SER A 119      10.101  11.371  12.813  0.00  0.00      A     
ATOM   1863  CB  SER A 119       8.642  10.553  14.146  0.00  0.00      A     
ATOM   1864  HB1 SER A 119       9.123   9.574  14.156  0.00  0.00      A     
ATOM   1865  HB2 SER A 119       7.563  10.409  14.192  0.00  0.00      A     
ATOM   1866  OG  SER A 119       9.068  11.275  15.279  0.00  0.00      A     
ATOM   1867  HG1 SER A 119       8.503  12.068  15.371  0.00  0.00      A     
ATOM   1868  C   SER A 119       8.600  10.382  11.683  0.00  0.00      A     
ATOM   1869  O   SER A 119       9.435   9.672  11.133  0.00  0.00      A     
ATOM   1870  N   GLY A 120       7.328  10.429  11.281  0.00  0.00      A     
ATOM   1871  HN  GLY A 120       6.697  11.017  11.814  0.00  0.00      A     
ATOM   1872  CA  GLY A 120       6.739   9.654  10.183  0.00  0.00      A     
ATOM   1873  HA1 GLY A 120       5.654   9.764  10.226  0.00  0.00      A     
ATOM   1874  HA2 GLY A 120       6.987   8.599  10.305  0.00  0.00      A     
ATOM   1875  C   GLY A 120       7.187  10.091   8.788  0.00  0.00      A     
ATOM   1876  O   GLY A 120       7.363   9.238   7.924  0.00  0.00      A     
ATOM   1877  N   GLY A 121       7.459  11.381   8.581  0.00  0.00      A     
ATOM   1878  HN  GLY A 121       7.189  12.039   9.307  0.00  0.00      A     
ATOM   1879  CA  GLY A 121       8.096  11.915   7.373  0.00  0.00      A     
ATOM   1880  HA1 GLY A 121       8.014  13.002   7.383  0.00  0.00      A     
ATOM   1881  HA2 GLY A 121       7.588  11.539   6.485  0.00  0.00      A     
ATOM   1882  C   GLY A 121       9.579  11.563   7.264  0.00  0.00      A     
ATOM   1883  O   GLY A 121       9.997  10.983   6.265  0.00  0.00      A     
ATOM   1884  N   ALA A 122      10.361  11.798   8.323  0.00  0.00      A     
ATOM   1885  HN  ALA A 122       9.963  12.272   9.123  0.00  0.00      A     
ATOM   1886  CA  ALA A 122      11.778  11.423   8.374  0.00  0.00      A     
ATOM   1887  HA  ALA A 122      12.294  11.889   7.531  0.00  0.00      A     
ATOM   1888  CB  ALA A 122      12.365  12.001   9.667  0.00  0.00      A     
ATOM   1889  HB1 ALA A 122      12.221  13.082   9.690  0.00  0.00      A     
ATOM   1890  HB2 ALA A 122      13.435  11.796   9.707  0.00  0.00      A     
ATOM   1891  HB3 ALA A 122      11.877  11.559  10.536  0.00  0.00      A     
ATOM   1892  C   ALA A 122      12.006   9.895   8.253  0.00  0.00      A     
ATOM   1893  O   ALA A 122      12.809   9.442   7.431  0.00  0.00      A     
ATOM   1894  N   ALA A 123      11.245   9.081   8.998  0.00  0.00      A     
ATOM   1895  HN  ALA A 123      10.621   9.497   9.681  0.00  0.00      A     
ATOM   1896  CA  ALA A 123      11.223   7.622   8.848  0.00  0.00      A     
ATOM   1897  HA  ALA A 123      12.244   7.247   8.908  0.00  0.00      A     
ATOM   1898  CB  ALA A 123      10.423   7.002  10.001  0.00  0.00      A     
ATOM   1899  HB1 ALA A 123      10.836   7.313  10.960  0.00  0.00      A     
ATOM   1900  HB2 ALA A 123      10.472   5.914   9.936  0.00  0.00      A     
ATOM   1901  HB3 ALA A 123       9.379   7.312   9.943  0.00  0.00      A     
ATOM   1902  C   ALA A 123      10.654   7.169   7.490  0.00  0.00      A     
ATOM   1903  O   ALA A 123      11.205   6.263   6.875  0.00  0.00      A     
ATOM   1904  N   GLY A 124       9.596   7.812   6.991  0.00  0.00      A     
ATOM   1905  HN  GLY A 124       9.158   8.534   7.554  0.00  0.00      A     
ATOM   1906  CA  GLY A 124       8.965   7.506   5.702  0.00  0.00      A     
ATOM   1907  HA1 GLY A 124       8.094   8.149   5.579  0.00  0.00      A     
ATOM   1908  HA2 GLY A 124       8.643   6.465   5.696  0.00  0.00      A     
ATOM   1909  C   GLY A 124       9.878   7.730   4.501  0.00  0.00      A     
ATOM   1910  O   GLY A 124      10.046   6.826   3.687  0.00  0.00      A     
ATOM   1911  N   ALA A 125      10.545   8.883   4.429  0.00  0.00      A     
ATOM   1912  HN  ALA A 125      10.346   9.601   5.120  0.00  0.00      A     
ATOM   1913  CA  ALA A 125      11.609   9.144   3.463  0.00  0.00      A     
ATOM   1914  HA  ALA A 125      11.215   8.990   2.458  0.00  0.00      A     
ATOM   1915  CB  ALA A 125      12.003  10.618   3.594  0.00  0.00      A     
ATOM   1916  HB1 ALA A 125      12.383  10.819   4.597  0.00  0.00      A     
ATOM   1917  HB2 ALA A 125      11.135  11.254   3.412  0.00  0.00      A     
ATOM   1918  HB3 ALA A 125      12.775  10.857   2.862  0.00  0.00      A     
ATOM   1919  C   ALA A 125      12.813   8.189   3.631  0.00  0.00      A     
ATOM   1920  O   ALA A 125      13.251   7.587   2.656  0.00  0.00      A     
ATOM   1921  N   THR A 126      13.282   7.943   4.861  0.00  0.00      A     
ATOM   1922  HN  THR A 126      12.903   8.506   5.616  0.00  0.00      A     
ATOM   1923  CA  THR A 126      14.359   6.962   5.172  0.00  0.00      A     
ATOM   1924  HA  THR A 126      15.269   7.264   4.656  0.00  0.00      A     
ATOM   1925  CB  THR A 126      14.653   6.960   6.684  0.00  0.00      A     
ATOM   1926  HB  THR A 126      13.727   6.807   7.233  0.00  0.00      A     
ATOM   1927  CG2 THR A 126      15.664   5.932   7.171  0.00  0.00      A     
ATOM   1928 HG21 THR A 126      16.054   6.218   8.148  0.00  0.00      A     
ATOM   1929 HG22 THR A 126      16.489   5.845   6.465  0.00  0.00      A     
ATOM   1930 HG23 THR A 126      15.168   4.970   7.279  0.00  0.00      A     
ATOM   1931  OG1 THR A 126      15.188   8.208   7.053  0.00  0.00      A     
ATOM   1932  HG1 THR A 126      14.437   8.835   7.040  0.00  0.00      A     
ATOM   1933  C   THR A 126      14.043   5.535   4.697  0.00  0.00      A     
ATOM   1934  O   THR A 126      14.883   4.863   4.091  0.00  0.00      A     
ATOM   1935  N   SER A 127      12.805   5.084   4.912  0.00  0.00      A     
ATOM   1936  HN  SER A 127      12.182   5.680   5.447  0.00  0.00      A     
ATOM   1937  CA  SER A 127      12.285   3.774   4.478  0.00  0.00      A     
ATOM   1938  HA  SER A 127      13.021   3.006   4.726  0.00  0.00      A     
ATOM   1939  CB  SER A 127      11.001   3.462   5.254  0.00  0.00      A     
ATOM   1940  HB1 SER A 127      10.142   3.931   4.771  0.00  0.00      A     
ATOM   1941  HB2 SER A 127      11.085   3.845   6.271  0.00  0.00      A     
ATOM   1942  OG  SER A 127      10.817   2.068   5.342  0.00  0.00      A     
ATOM   1943  HG1 SER A 127      11.410   1.760   6.057  0.00  0.00      A     
ATOM   1944  C   SER A 127      12.011   3.698   2.967  0.00  0.00      A     
ATOM   1945  O   SER A 127      12.387   2.729   2.310  0.00  0.00      A     
ATOM   1946  N   LEU A 128      11.474   4.758   2.356  0.00  0.00      A     
ATOM   1947  HN  LEU A 128      11.146   5.531   2.927  0.00  0.00      A     
ATOM   1948  CA  LEU A 128      11.416   4.905   0.896  0.00  0.00      A     
ATOM   1949  HA  LEU A 128      10.821   4.091   0.484  0.00  0.00      A     
ATOM   1950  CB  LEU A 128      10.720   6.238   0.570  0.00  0.00      A     
ATOM   1951  HB1 LEU A 128      11.233   7.036   1.101  0.00  0.00      A     
ATOM   1952  HB2 LEU A 128       9.691   6.206   0.930  0.00  0.00      A     
ATOM   1953  CG  LEU A 128      10.717   6.600  -0.925  0.00  0.00      A     
ATOM   1954  HG  LEU A 128      11.731   6.600  -1.318  0.00  0.00      A     
ATOM   1955  CD1 LEU A 128       9.862   5.642  -1.750  0.00  0.00      A     
ATOM   1956 HD11 LEU A 128      10.278   4.638  -1.700  0.00  0.00      A     
ATOM   1957 HD12 LEU A 128       9.861   5.952  -2.795  0.00  0.00      A     
ATOM   1958 HD13 LEU A 128       8.841   5.632  -1.373  0.00  0.00      A     
ATOM   1959  CD2 LEU A 128      10.171   8.007  -1.099  0.00  0.00      A     
ATOM   1960 HD21 LEU A 128      10.205   8.285  -2.149  0.00  0.00      A     
ATOM   1961 HD22 LEU A 128      10.796   8.706  -0.542  0.00  0.00      A     
ATOM   1962 HD23 LEU A 128       9.149   8.053  -0.727  0.00  0.00      A     
ATOM   1963  C   LEU A 128      12.804   4.828   0.236  0.00  0.00      A     
ATOM   1964  O   LEU A 128      12.968   4.153  -0.775  0.00  0.00      A     
ATOM   1965  N   CYS A 129      13.805   5.504   0.802  0.00  0.00      A     
ATOM   1966  HN  CYS A 129      13.596   6.086   1.605  0.00  0.00      A     
ATOM   1967  CA  CYS A 129      15.138   5.590   0.207  0.00  0.00      A     
ATOM   1968  HA  CYS A 129      15.025   5.886  -0.831  0.00  0.00      A     
ATOM   1969  CB  CYS A 129      15.934   6.701   0.903  0.00  0.00      A     
ATOM   1970  HB1 CYS A 129      16.968   6.668   0.556  0.00  0.00      A     
ATOM   1971  HB2 CYS A 129      15.916   6.570   1.988  0.00  0.00      A     
ATOM   1972  SG  CYS A 129      15.231   8.311   0.446  0.00  0.00      A     
ATOM   1973  HG1 CYS A 129      14.106   8.191   1.168  0.00  0.00      A     
ATOM   1974  C   CYS A 129      15.910   4.258   0.191  0.00  0.00      A     
ATOM   1975  O   CYS A 129      16.633   3.991  -0.771  0.00  0.00      A     
ATOM   1976  N   PHE A 130      15.739   3.416   1.220  0.00  0.00      A     
ATOM   1977  HN  PHE A 130      15.156   3.744   1.978  0.00  0.00      A     
ATOM   1978  CA  PHE A 130      16.560   2.208   1.436  0.00  0.00      A     
ATOM   1979  HA  PHE A 130      16.939   1.867   0.471  0.00  0.00      A     
ATOM   1980  CB  PHE A 130      17.788   2.602   2.284  0.00  0.00      A     
ATOM   1981  HB1 PHE A 130      18.159   1.734   2.821  0.00  0.00      A     
ATOM   1982  HB2 PHE A 130      17.497   3.341   3.032  0.00  0.00      A     
ATOM   1983  CG  PHE A 130      18.968   3.118   1.483  0.00  0.00      A     
ATOM   1984  CD1 PHE A 130      19.128   4.493   1.235  0.00  0.00      A     
ATOM   1985  HD1 PHE A 130      18.413   5.200   1.628  0.00  0.00      A     
ATOM   1986  CE1 PHE A 130      20.223   4.948   0.477  0.00  0.00      A     
ATOM   1987  HE1 PHE A 130      20.348   6.002   0.284  0.00  0.00      A     
ATOM   1988  CZ  PHE A 130      21.172   4.035  -0.014  0.00  0.00      A     
ATOM   1989  HZ  PHE A 130      22.016   4.385  -0.593  0.00  0.00      A     
ATOM   1990  CE2 PHE A 130      21.032   2.665   0.266  0.00  0.00      A     
ATOM   1991  HE2 PHE A 130      21.771   1.961  -0.091  0.00  0.00      A     
ATOM   1992  CD2 PHE A 130      19.928   2.207   1.004  0.00  0.00      A     
ATOM   1993  HD2 PHE A 130      19.824   1.150   1.208  0.00  0.00      A     
ATOM   1994  C   PHE A 130      15.826   0.965   2.002  0.00  0.00      A     
ATOM   1995  O   PHE A 130      16.483  -0.022   2.322  0.00  0.00      A     
ATOM   1996  N   VAL A 131      14.491   0.927   2.095  0.00  0.00      A     
ATOM   1997  HN  VAL A 131      13.980   1.784   1.911  0.00  0.00      A     
ATOM   1998  CA  VAL A 131      13.693  -0.304   2.391  0.00  0.00      A     
ATOM   1999  HA  VAL A 131      14.357  -1.162   2.479  0.00  0.00      A     
ATOM   2000  CB  VAL A 131      12.921  -0.214   3.723  0.00  0.00      A     
ATOM   2001  HB  VAL A 131      12.295   0.671   3.723  0.00  0.00      A     
ATOM   2002  CG1 VAL A 131      12.010  -1.422   3.978  0.00  0.00      A     
ATOM   2003 HG11 VAL A 131      11.178  -1.425   3.274  0.00  0.00      A     
ATOM   2004 HG12 VAL A 131      11.592  -1.362   4.983  0.00  0.00      A     
ATOM   2005 HG13 VAL A 131      12.575  -2.346   3.874  0.00  0.00      A     
ATOM   2006  CG2 VAL A 131      13.904  -0.121   4.885  0.00  0.00      A     
ATOM   2007 HG21 VAL A 131      14.650  -0.908   4.797  0.00  0.00      A     
ATOM   2008 HG22 VAL A 131      13.377  -0.226   5.833  0.00  0.00      A     
ATOM   2009 HG23 VAL A 131      14.386   0.854   4.870  0.00  0.00      A     
ATOM   2010  C   VAL A 131      12.711  -0.655   1.278  0.00  0.00      A     
ATOM   2011  O   VAL A 131      12.587  -1.821   0.905  0.00  0.00      A     
ATOM   2012  N   TYR A 132      12.066   0.337   0.669  0.00  0.00      A     
ATOM   2013  HN  TYR A 132      12.152   1.273   1.051  0.00  0.00      A     
ATOM   2014  CA  TYR A 132      11.286   0.130  -0.555  0.00  0.00      A     
ATOM   2015  HA  TYR A 132      10.502  -0.593  -0.322  0.00  0.00      A     
ATOM   2016  CB  TYR A 132      10.588   1.442  -0.932  0.00  0.00      A     
ATOM   2017  HB1 TYR A 132      11.332   2.224  -1.058  0.00  0.00      A     
ATOM   2018  HB2 TYR A 132       9.932   1.742  -0.113  0.00  0.00      A     
ATOM   2019  CG  TYR A 132       9.762   1.347  -2.196  0.00  0.00      A     
ATOM   2020  CD1 TYR A 132      10.138   2.078  -3.342  0.00  0.00      A     
ATOM   2021  HD1 TYR A 132      11.005   2.728  -3.317  0.00  0.00      A     
ATOM   2022  CE1 TYR A 132       9.396   1.950  -4.530  0.00  0.00      A     
ATOM   2023  HE1 TYR A 132       9.693   2.499  -5.412  0.00  0.00      A     
ATOM   2024  CZ  TYR A 132       8.283   1.083  -4.570  0.00  0.00      A     
ATOM   2025  OH  TYR A 132       7.573   0.941  -5.711  0.00  0.00      A     
ATOM   2026  HH  TYR A 132       7.894   1.560  -6.374  0.00  0.00      A     
ATOM   2027  CE2 TYR A 132       7.909   0.353  -3.428  0.00  0.00      A     
ATOM   2028  HE2 TYR A 132       7.062  -0.314  -3.487  0.00  0.00      A     
ATOM   2029  CD2 TYR A 132       8.647   0.488  -2.236  0.00  0.00      A     
ATOM   2030  HD2 TYR A 132       8.372  -0.087  -1.363  0.00  0.00      A     
ATOM   2031  C   TYR A 132      12.071  -0.485  -1.747  0.00  0.00      A     
ATOM   2032  O   TYR A 132      11.538  -1.414  -2.355  0.00  0.00      A     
ATOM   2033  N   PRO A 133      13.319  -0.073  -2.080  0.00  0.00      A     
ATOM   2034  CD  PRO A 133      14.095   0.976  -1.434  0.00  0.00      A     
ATOM   2035  HD1 PRO A 133      14.589   0.564  -0.556  0.00  0.00      A     
ATOM   2036  HD2 PRO A 133      13.482   1.827  -1.157  0.00  0.00      A     
ATOM   2037  CG  PRO A 133      15.154   1.405  -2.439  0.00  0.00      A     
ATOM   2038  HG1 PRO A 133      14.740   2.154  -3.116  0.00  0.00      A     
ATOM   2039  HG2 PRO A 133      16.048   1.772  -1.941  0.00  0.00      A     
ATOM   2040  CB  PRO A 133      15.431   0.112  -3.190  0.00  0.00      A     
ATOM   2041  HB1 PRO A 133      15.855   0.297  -4.177  0.00  0.00      A     
ATOM   2042  HB2 PRO A 133      16.104  -0.505  -2.593  0.00  0.00      A     
ATOM   2043  CA  PRO A 133      14.048  -0.539  -3.272  0.00  0.00      A     
ATOM   2044  HA  PRO A 133      13.538  -0.138  -4.148  0.00  0.00      A     
ATOM   2045  C   PRO A 133      14.168  -2.060  -3.462  0.00  0.00      A     
ATOM   2046  O   PRO A 133      14.002  -2.541  -4.582  0.00  0.00      A     
ATOM   2047  N   LEU A 134      14.410  -2.844  -2.404  0.00  0.00      A     
ATOM   2048  HN  LEU A 134      14.619  -2.409  -1.513  0.00  0.00      A     
ATOM   2049  CA  LEU A 134      14.498  -4.311  -2.528  0.00  0.00      A     
ATOM   2050  HA  LEU A 134      14.903  -4.514  -3.516  0.00  0.00      A     
ATOM   2051  CB  LEU A 134      15.510  -4.868  -1.509  0.00  0.00      A     
ATOM   2052  HB1 LEU A 134      14.976  -5.091  -0.588  0.00  0.00      A     
ATOM   2053  HB2 LEU A 134      16.270  -4.114  -1.297  0.00  0.00      A     
ATOM   2054  CG  LEU A 134      16.229  -6.152  -1.960  0.00  0.00      A     
ATOM   2055  HG  LEU A 134      15.499  -6.910  -2.241  0.00  0.00      A     
ATOM   2056  CD1 LEU A 134      17.197  -5.928  -3.121  0.00  0.00      A     
ATOM   2057 HD11 LEU A 134      16.665  -5.639  -4.022  0.00  0.00      A     
ATOM   2058 HD12 LEU A 134      17.731  -6.855  -3.327  0.00  0.00      A     
ATOM   2059 HD13 LEU A 134      17.923  -5.158  -2.858  0.00  0.00      A     
ATOM   2060  CD2 LEU A 134      17.058  -6.688  -0.802  0.00  0.00      A     
ATOM   2061 HD21 LEU A 134      17.552  -7.603  -1.119  0.00  0.00      A     
ATOM   2062 HD22 LEU A 134      16.417  -6.897   0.050  0.00  0.00      A     
ATOM   2063 HD23 LEU A 134      17.822  -5.966  -0.517  0.00  0.00      A     
ATOM   2064  C   LEU A 134      13.137  -5.046  -2.486  0.00  0.00      A     
ATOM   2065  O   LEU A 134      13.042  -6.179  -2.959  0.00  0.00      A     
ATOM   2066  N   ASP A 135      12.058  -4.413  -2.008  0.00  0.00      A     
ATOM   2067  HN  ASP A 135      12.177  -3.479  -1.638  0.00  0.00      A     
ATOM   2068  CA  ASP A 135      10.683  -4.923  -2.195  0.00  0.00      A     
ATOM   2069  HA  ASP A 135      10.720  -6.014  -2.160  0.00  0.00      A     
ATOM   2070  CB  ASP A 135       9.776  -4.456  -1.041  0.00  0.00      A     
ATOM   2071  HB1 ASP A 135       9.124  -3.653  -1.383  0.00  0.00      A     
ATOM   2072  HB2 ASP A 135      10.389  -4.063  -0.231  0.00  0.00      A     
ATOM   2073  CG  ASP A 135       8.924  -5.610  -0.487  0.00  0.00      A     
ATOM   2074  OD1 ASP A 135       8.909  -5.796   0.752  0.00  0.00      A     
ATOM   2075  OD2 ASP A 135       8.290  -6.351  -1.271  0.00  0.00      A     
ATOM   2076  C   ASP A 135      10.107  -4.535  -3.579  0.00  0.00      A     
ATOM   2077  O   ASP A 135       9.429  -5.324  -4.235  0.00  0.00      A     
ATOM   2078  N   PHE A 136      10.488  -3.371  -4.107  0.00  0.00      A     
ATOM   2079  HN  PHE A 136      10.979  -2.726  -3.496  0.00  0.00      A     
ATOM   2080  CA  PHE A 136      10.401  -3.012  -5.529  0.00  0.00      A     
ATOM   2081  HA  PHE A 136       9.355  -3.025  -5.841  0.00  0.00      A     
ATOM   2082  CB  PHE A 136      10.915  -1.571  -5.659  0.00  0.00      A     
ATOM   2083  HB1 PHE A 136      11.852  -1.476  -5.124  0.00  0.00      A     
ATOM   2084  HB2 PHE A 136      10.209  -0.914  -5.151  0.00  0.00      A     
ATOM   2085  CG  PHE A 136      11.135  -1.050  -7.063  0.00  0.00      A     
ATOM   2086  CD1 PHE A 136      10.103  -0.368  -7.726  0.00  0.00      A     
ATOM   2087  HD1 PHE A 136       9.134  -0.283  -7.264  0.00  0.00      A     
ATOM   2088  CE1 PHE A 136      10.342   0.239  -8.971  0.00  0.00      A     
ATOM   2089  HE1 PHE A 136       9.554   0.802  -9.448  0.00  0.00      A     
ATOM   2090  CZ  PHE A 136      11.608   0.130  -9.571  0.00  0.00      A     
ATOM   2091  HZ  PHE A 136      11.798   0.599 -10.526  0.00  0.00      A     
ATOM   2092  CE2 PHE A 136      12.632  -0.592  -8.930  0.00  0.00      A     
ATOM   2093  HE2 PHE A 136      13.606  -0.681  -9.392  0.00  0.00      A     
ATOM   2094  CD2 PHE A 136      12.401  -1.168  -7.671  0.00  0.00      A     
ATOM   2095  HD2 PHE A 136      13.202  -1.685  -7.160  0.00  0.00      A     
ATOM   2096  C   PHE A 136      11.155  -4.012  -6.436  0.00  0.00      A     
ATOM   2097  O   PHE A 136      10.595  -4.489  -7.423  0.00  0.00      A     
ATOM   2098  N   ALA A 137      12.360  -4.442  -6.046  0.00  0.00      A     
ATOM   2099  HN  ALA A 137      12.825  -3.931  -5.305  0.00  0.00      A     
ATOM   2100  CA  ALA A 137      13.089  -5.540  -6.693  0.00  0.00      A     
ATOM   2101  HA  ALA A 137      13.155  -5.314  -7.760  0.00  0.00      A     
ATOM   2102  CB  ALA A 137      14.512  -5.555  -6.130  0.00  0.00      A     
ATOM   2103  HB1 ALA A 137      15.155  -6.178  -6.748  0.00  0.00      A     
ATOM   2104  HB2 ALA A 137      14.510  -5.956  -5.120  0.00  0.00      A     
ATOM   2105  HB3 ALA A 137      14.913  -4.543  -6.124  0.00  0.00      A     
ATOM   2106  C   ALA A 137      12.395  -6.921  -6.558  0.00  0.00      A     
ATOM   2107  O   ALA A 137      12.297  -7.669  -7.533  0.00  0.00      A     
ATOM   2108  N   ARG A 138      11.801  -7.247  -5.396  0.00  0.00      A     
ATOM   2109  HN  ARG A 138      11.991  -6.655  -4.592  0.00  0.00      A     
ATOM   2110  CA  ARG A 138      10.861  -8.387  -5.247  0.00  0.00      A     
ATOM   2111  HA  ARG A 138      11.383  -9.297  -5.550  0.00  0.00      A     
ATOM   2112  CB  ARG A 138      10.461  -8.533  -3.766  0.00  0.00      A     
ATOM   2113  HB1 ARG A 138       9.924  -7.652  -3.425  0.00  0.00      A     
ATOM   2114  HB2 ARG A 138      11.379  -8.612  -3.181  0.00  0.00      A     
ATOM   2115  CG  ARG A 138       9.618  -9.786  -3.484  0.00  0.00      A     
ATOM   2116  HG1 ARG A 138       9.875 -10.154  -2.493  0.00  0.00      A     
ATOM   2117  HG2 ARG A 138       9.893 -10.549  -4.207  0.00  0.00      A     
ATOM   2118  CD  ARG A 138       8.096  -9.587  -3.534  0.00  0.00      A     
ATOM   2119  HD1 ARG A 138       7.631 -10.574  -3.526  0.00  0.00      A     
ATOM   2120  HD2 ARG A 138       7.814  -9.096  -4.467  0.00  0.00      A     
ATOM   2121  NE  ARG A 138       7.607  -8.789  -2.396  0.00  0.00      A     
ATOM   2122  HE  ARG A 138       8.027  -7.876  -2.208  0.00  0.00      A     
ATOM   2123  CZ  ARG A 138       6.613  -9.038  -1.584  0.00  0.00      A     
ATOM   2124  NH1 ARG A 138       5.901 -10.105  -1.596  0.00  0.00      A     
ATOM   2125 HH11 ARG A 138       5.153 -10.161  -0.909  0.00  0.00      A     
ATOM   2126 HH12 ARG A 138       6.155 -10.898  -2.147  0.00  0.00      A     
ATOM   2127  NH2 ARG A 138       6.293  -8.201  -0.679  0.00  0.00      A     
ATOM   2128 HH21 ARG A 138       5.529  -8.444  -0.057  0.00  0.00      A     
ATOM   2129 HH22 ARG A 138       6.866  -7.360  -0.611  0.00  0.00      A     
ATOM   2130  C   ARG A 138       9.649  -8.280  -6.186  0.00  0.00      A     
ATOM   2131  O   ARG A 138       9.236  -9.271  -6.782  0.00  0.00      A     
ATOM   2132  N   THR A 139       9.164  -7.059  -6.405  0.00  0.00      A     
ATOM   2133  HN  THR A 139       9.555  -6.337  -5.810  0.00  0.00      A     
ATOM   2134  CA  THR A 139       8.161  -6.634  -7.417  0.00  0.00      A     
ATOM   2135  HA  THR A 139       7.377  -7.388  -7.440  0.00  0.00      A     
ATOM   2136  CB  THR A 139       7.480  -5.304  -7.015  0.00  0.00      A     
ATOM   2137  HB  THR A 139       8.150  -4.463  -7.183  0.00  0.00      A     
ATOM   2138  CG2 THR A 139       6.143  -5.024  -7.707  0.00  0.00      A     
ATOM   2139 HG21 THR A 139       6.291  -4.743  -8.747  0.00  0.00      A     
ATOM   2140 HG22 THR A 139       5.643  -4.194  -7.207  0.00  0.00      A     
ATOM   2141 HG23 THR A 139       5.503  -5.903  -7.656  0.00  0.00      A     
ATOM   2142  OG1 THR A 139       7.130  -5.344  -5.653  0.00  0.00      A     
ATOM   2143  HG1 THR A 139       7.942  -5.303  -5.115  0.00  0.00      A     
ATOM   2144  C   THR A 139       8.732  -6.568  -8.854  0.00  0.00      A     
ATOM   2145  O   THR A 139       8.147  -5.958  -9.749  0.00  0.00      A     
ATOM   2146  N   ARG A 140       9.865  -7.241  -9.107  0.00  0.00      A     
ATOM   2147  HN  ARG A 140      10.405  -7.531  -8.300  0.00  0.00      A     
ATOM   2148  CA  ARG A 140      10.324  -7.717 -10.432  0.00  0.00      A     
ATOM   2149  HA  ARG A 140       9.661  -7.365 -11.221  0.00  0.00      A     
ATOM   2150  CB  ARG A 140      11.751  -7.225 -10.716  0.00  0.00      A     
ATOM   2151  HB1 ARG A 140      12.050  -7.619 -11.683  0.00  0.00      A     
ATOM   2152  HB2 ARG A 140      12.426  -7.670  -9.991  0.00  0.00      A     
ATOM   2153  CG  ARG A 140      11.996  -5.710 -10.708  0.00  0.00      A     
ATOM   2154  HG1 ARG A 140      13.044  -5.554 -10.956  0.00  0.00      A     
ATOM   2155  HG2 ARG A 140      11.830  -5.307  -9.709  0.00  0.00      A     
ATOM   2156  CD  ARG A 140      11.165  -4.938 -11.734  0.00  0.00      A     
ATOM   2157  HD1 ARG A 140      10.814  -5.617 -12.513  0.00  0.00      A     
ATOM   2158  HD2 ARG A 140      11.825  -4.212 -12.209  0.00  0.00      A     
ATOM   2159  NE  ARG A 140      10.016  -4.254 -11.118  0.00  0.00      A     
ATOM   2160  HE  ARG A 140       9.325  -4.826 -10.652  0.00  0.00      A     
ATOM   2161  CZ  ARG A 140       9.795  -2.966 -11.084  0.00  0.00      A     
ATOM   2162  NH1 ARG A 140      10.563  -2.087 -11.613  0.00  0.00      A     
ATOM   2163 HH11 ARG A 140      10.290  -1.119 -11.550  0.00  0.00      A     
ATOM   2164 HH12 ARG A 140      11.411  -2.363 -12.084  0.00  0.00      A     
ATOM   2165  NH2 ARG A 140       8.743  -2.491 -10.528  0.00  0.00      A     
ATOM   2166 HH21 ARG A 140       8.618  -1.495 -10.545  0.00  0.00      A     
ATOM   2167 HH22 ARG A 140       8.112  -3.117 -10.073  0.00  0.00      A     
ATOM   2168  C   ARG A 140      10.304  -9.248 -10.517  0.00  0.00      A     
ATOM   2169  O   ARG A 140       9.635  -9.801 -11.385  0.00  0.00      A     
ATOM   2170  N   LEU A 141      10.927  -9.935  -9.551  0.00  0.00      A     
ATOM   2171  HN  LEU A 141      11.481  -9.400  -8.895  0.00  0.00      A     
ATOM   2172  CA  LEU A 141      10.898 -11.408  -9.420  0.00  0.00      A     
ATOM   2173  HA  LEU A 141      11.339 -11.819 -10.327  0.00  0.00      A     
ATOM   2174  CB  LEU A 141      11.780 -11.814  -8.221  0.00  0.00      A     
ATOM   2175  HB1 LEU A 141      11.312 -11.448  -7.306  0.00  0.00      A     
ATOM   2176  HB2 LEU A 141      12.750 -11.321  -8.316  0.00  0.00      A     
ATOM   2177  CG  LEU A 141      12.024 -13.333  -8.083  0.00  0.00      A     
ATOM   2178  HG  LEU A 141      11.072 -13.855  -7.999  0.00  0.00      A     
ATOM   2179  CD1 LEU A 141      12.809 -13.907  -9.260  0.00  0.00      A     
ATOM   2180 HD11 LEU A 141      13.744 -13.360  -9.373  0.00  0.00      A     
ATOM   2181 HD12 LEU A 141      12.213 -13.837 -10.171  0.00  0.00      A     
ATOM   2182 HD13 LEU A 141      13.021 -14.961  -9.076  0.00  0.00      A     
ATOM   2183  CD2 LEU A 141      12.832 -13.626  -6.823  0.00  0.00      A     
ATOM   2184 HD21 LEU A 141      12.301 -13.264  -5.948  0.00  0.00      A     
ATOM   2185 HD22 LEU A 141      13.810 -13.148  -6.884  0.00  0.00      A     
ATOM   2186 HD23 LEU A 141      12.971 -14.703  -6.715  0.00  0.00      A     
ATOM   2187  C   LEU A 141       9.470 -11.999  -9.333  0.00  0.00      A     
ATOM   2188  O   LEU A 141       9.236 -13.130  -9.747  0.00  0.00      A     
ATOM   2189  N   ALA A 142       8.493 -11.207  -8.881  0.00  0.00      A     
ATOM   2190  HN  ALA A 142       8.775 -10.335  -8.448  0.00  0.00      A     
ATOM   2191  CA  ALA A 142       7.052 -11.476  -8.980  0.00  0.00      A     
ATOM   2192  HA  ALA A 142       6.837 -12.359  -8.386  0.00  0.00      A     
ATOM   2193  CB  ALA A 142       6.333 -10.285  -8.333  0.00  0.00      A     
ATOM   2194  HB1 ALA A 142       6.664 -10.167  -7.299  0.00  0.00      A     
ATOM   2195  HB2 ALA A 142       5.257 -10.457  -8.340  0.00  0.00      A     
ATOM   2196  HB3 ALA A 142       6.550  -9.370  -8.890  0.00  0.00      A     
ATOM   2197  C   ALA A 142       6.493 -11.778 -10.398  0.00  0.00      A     
ATOM   2198  O   ALA A 142       5.353 -12.230 -10.503  0.00  0.00      A     
ATOM   2199  N   ALA A 143       7.258 -11.568 -11.475  0.00  0.00      A     
ATOM   2200  HN  ALA A 143       8.151 -11.106 -11.340  0.00  0.00      A     
ATOM   2201  CA  ALA A 143       6.825 -11.814 -12.859  0.00  0.00      A     
ATOM   2202  HA  ALA A 143       5.953 -12.466 -12.853  0.00  0.00      A     
ATOM   2203  CB  ALA A 143       6.396 -10.461 -13.442  0.00  0.00      A     
ATOM   2204  HB1 ALA A 143       6.006 -10.599 -14.450  0.00  0.00      A     
ATOM   2205  HB2 ALA A 143       7.251  -9.783 -13.480  0.00  0.00      A     
ATOM   2206  HB3 ALA A 143       5.614 -10.019 -12.823  0.00  0.00      A     
ATOM   2207  C   ALA A 143       7.872 -12.524 -13.754  0.00  0.00      A     
ATOM   2208  O   ALA A 143       7.597 -12.782 -14.926  0.00  0.00      A     
ATOM   2209  N   ASP A 144       9.043 -12.892 -13.229  0.00  0.00      A     
ATOM   2210  HN  ASP A 144       9.174 -12.769 -12.235  0.00  0.00      A     
ATOM   2211  CA  ASP A 144      10.256 -13.150 -14.025  0.00  0.00      A     
ATOM   2212  HA  ASP A 144      10.011 -13.134 -15.090  0.00  0.00      A     
ATOM   2213  CB  ASP A 144      11.197 -11.961 -13.768  0.00  0.00      A     
ATOM   2214  HB1 ASP A 144      11.406 -11.898 -12.700  0.00  0.00      A     
ATOM   2215  HB2 ASP A 144      10.701 -11.039 -14.073  0.00  0.00      A     
ATOM   2216  CG  ASP A 144      12.515 -12.072 -14.524  0.00  0.00      A     
ATOM   2217  OD1 ASP A 144      13.569 -11.755 -13.929  0.00  0.00      A     
ATOM   2218  OD2 ASP A 144      12.525 -12.586 -15.664  0.00  0.00      A     
ATOM   2219  C   ASP A 144      10.912 -14.527 -13.736  0.00  0.00      A     
ATOM   2220  O   ASP A 144      11.394 -14.781 -12.632  0.00  0.00      A     
ATOM   2221  N   VAL A 145      10.907 -15.417 -14.742  0.00  0.00      A     
ATOM   2222  HN  VAL A 145      10.563 -15.076 -15.631  0.00  0.00      A     
ATOM   2223  CA  VAL A 145      11.421 -16.816 -14.723  0.00  0.00      A     
ATOM   2224  HA  VAL A 145      12.299 -16.865 -14.081  0.00  0.00      A     
ATOM   2225  CB  VAL A 145      10.383 -17.824 -14.184  0.00  0.00      A     
ATOM   2226  HB  VAL A 145      10.846 -18.808 -14.201  0.00  0.00      A     
ATOM   2227  CG1 VAL A 145       9.994 -17.577 -12.726  0.00  0.00      A     
ATOM   2228 HG11 VAL A 145      10.896 -17.475 -12.121  0.00  0.00      A     
ATOM   2229 HG12 VAL A 145       9.422 -18.427 -12.361  0.00  0.00      A     
ATOM   2230 HG13 VAL A 145       9.401 -16.668 -12.641  0.00  0.00      A     
ATOM   2231  CG2 VAL A 145       9.110 -17.883 -15.037  0.00  0.00      A     
ATOM   2232 HG21 VAL A 145       8.500 -18.717 -14.702  0.00  0.00      A     
ATOM   2233 HG22 VAL A 145       9.347 -18.064 -16.084  0.00  0.00      A     
ATOM   2234 HG23 VAL A 145       8.550 -16.952 -14.952  0.00  0.00      A     
ATOM   2235  C   VAL A 145      11.837 -17.308 -16.124  0.00  0.00      A     
ATOM   2236  O   VAL A 145      11.539 -16.651 -17.124  0.00  0.00      A     
ATOM   2237  N   GLY A 146      12.487 -18.473 -16.240  0.00  0.00      A     
ATOM   2238  HN  GLY A 146      12.665 -19.010 -15.401  0.00  0.00      A     
ATOM   2239  CA  GLY A 146      12.790 -19.104 -17.541  0.00  0.00      A     
ATOM   2240  HA1 GLY A 146      13.217 -18.372 -18.216  0.00  0.00      A     
ATOM   2241  HA2 GLY A 146      11.856 -19.442 -17.990  0.00  0.00      A     
ATOM   2242  C   GLY A 146      13.733 -20.312 -17.505  0.00  0.00      A     
ATOM   2243  O   GLY A 146      13.683 -21.122 -16.578  0.00  0.00      A     
ATOM   2244  N   LYS A 147      14.558 -20.474 -18.550  0.00  0.00      A     
ATOM   2245  HN  LYS A 147      14.524 -19.757 -19.269  0.00  0.00      A     
ATOM   2246  CA  LYS A 147      15.404 -21.661 -18.819  0.00  0.00      A     
ATOM   2247  HA  LYS A 147      15.047 -22.492 -18.212  0.00  0.00      A     
ATOM   2248  CB  LYS A 147      15.284 -22.069 -20.304  0.00  0.00      A     
ATOM   2249  HB1 LYS A 147      15.718 -23.064 -20.416  0.00  0.00      A     
ATOM   2250  HB2 LYS A 147      15.883 -21.386 -20.904  0.00  0.00      A     
ATOM   2251  CG  LYS A 147      13.857 -22.100 -20.880  0.00  0.00      A     
ATOM   2252  HG1 LYS A 147      13.393 -21.119 -20.794  0.00  0.00      A     
ATOM   2253  HG2 LYS A 147      13.267 -22.805 -20.298  0.00  0.00      A     
ATOM   2254  CD  LYS A 147      13.858 -22.527 -22.360  0.00  0.00      A     
ATOM   2255  HD1 LYS A 147      12.844 -22.770 -22.676  0.00  0.00      A     
ATOM   2256  HD2 LYS A 147      14.447 -23.441 -22.451  0.00  0.00      A     
ATOM   2257  CE  LYS A 147      14.448 -21.453 -23.291  0.00  0.00      A     
ATOM   2258  HE1 LYS A 147      14.692 -21.907 -24.255  0.00  0.00      A     
ATOM   2259  HE2 LYS A 147      15.384 -21.095 -22.859  0.00  0.00      A     
ATOM   2260  NZ  LYS A 147      13.530 -20.311 -23.503  0.00  0.00      A     
ATOM   2261  HZ1 LYS A 147      14.044 -19.452 -23.709  0.00  0.00      A     
ATOM   2262  HZ2 LYS A 147      12.967 -20.122 -22.686  0.00  0.00      A     
ATOM   2263  HZ3 LYS A 147      12.900 -20.458 -24.284  0.00  0.00      A     
ATOM   2264  C   LYS A 147      16.898 -21.490 -18.494  0.00  0.00      A     
ATOM   2265  O   LYS A 147      17.475 -22.387 -17.884  0.00  0.00      A     
ATOM   2266  N   ALA A 148      17.511 -20.388 -18.937  0.00  0.00      A     
ATOM   2267  HN  ALA A 148      16.926 -19.709 -19.398  0.00  0.00      A     
ATOM   2268  CA  ALA A 148      18.960 -20.105 -18.867  0.00  0.00      A     
ATOM   2269  HA  ALA A 148      19.323 -20.349 -17.866  0.00  0.00      A     
ATOM   2270  CB  ALA A 148      19.670 -21.016 -19.875  0.00  0.00      A     
ATOM   2271  HB1 ALA A 148      20.742 -20.833 -19.842  0.00  0.00      A     
ATOM   2272  HB2 ALA A 148      19.304 -20.817 -20.881  0.00  0.00      A     
ATOM   2273  HB3 ALA A 148      19.496 -22.063 -19.629  0.00  0.00      A     
ATOM   2274  C   ALA A 148      19.319 -18.616 -19.144  0.00  0.00      A     
ATOM   2275  O   ALA A 148      18.512 -17.869 -19.700  0.00  0.00      A     
ATOM   2276  N   GLY A 149      20.530 -18.186 -18.780  0.00  0.00      A     
ATOM   2277  HN  GLY A 149      21.185 -18.906 -18.486  0.00  0.00      A     
ATOM   2278  CA  GLY A 149      20.923 -16.813 -18.384  0.00  0.00      A     
ATOM   2279  HA1 GLY A 149      21.924 -16.885 -17.967  0.00  0.00      A     
ATOM   2280  HA2 GLY A 149      20.274 -16.507 -17.567  0.00  0.00      A     
ATOM   2281  C   GLY A 149      20.947 -15.624 -19.368  0.00  0.00      A     
ATOM   2282  O   GLY A 149      21.599 -14.626 -19.063  0.00  0.00      A     
ATOM   2283  N   ALA A 150      20.240 -15.665 -20.497  0.00  0.00      A     
ATOM   2284  HN  ALA A 150      19.694 -16.497 -20.667  0.00  0.00      A     
ATOM   2285  CA  ALA A 150      20.208 -14.579 -21.496  0.00  0.00      A     
ATOM   2286  HA  ALA A 150      20.572 -13.657 -21.039  0.00  0.00      A     
ATOM   2287  CB  ALA A 150      21.194 -14.960 -22.607  0.00  0.00      A     
ATOM   2288  HB1 ALA A 150      22.188 -15.072 -22.179  0.00  0.00      A     
ATOM   2289  HB2 ALA A 150      21.231 -14.175 -23.364  0.00  0.00      A     
ATOM   2290  HB3 ALA A 150      20.890 -15.898 -23.069  0.00  0.00      A     
ATOM   2291  C   ALA A 150      18.790 -14.226 -22.016  0.00  0.00      A     
ATOM   2292  O   ALA A 150      18.603 -13.873 -23.182  0.00  0.00      A     
ATOM   2293  N   GLU A 151      17.757 -14.366 -21.182  0.00  0.00      A     
ATOM   2294  HN  GLU A 151      17.969 -14.655 -20.232  0.00  0.00      A     
ATOM   2295  CA  GLU A 151      16.340 -14.265 -21.590  0.00  0.00      A     
ATOM   2296  HA  GLU A 151      16.255 -13.627 -22.472  0.00  0.00      A     
ATOM   2297  CB  GLU A 151      15.880 -15.682 -21.966  0.00  0.00      A     
ATOM   2298  HB1 GLU A 151      15.647 -16.225 -21.051  0.00  0.00      A     
ATOM   2299  HB2 GLU A 151      16.692 -16.206 -22.470  0.00  0.00      A     
ATOM   2300  CG  GLU A 151      14.668 -15.710 -22.898  0.00  0.00      A     
ATOM   2301  HG1 GLU A 151      14.935 -15.267 -23.858  0.00  0.00      A     
ATOM   2302  HG2 GLU A 151      13.859 -15.122 -22.461  0.00  0.00      A     
ATOM   2303  CD  GLU A 151      14.212 -17.158 -23.088  0.00  0.00      A     
ATOM   2304  OE1 GLU A 151      14.874 -17.929 -23.830  0.00  0.00      A     
ATOM   2305  OE2 GLU A 151      13.294 -17.624 -22.384  0.00  0.00      A     
ATOM   2306  C   GLU A 151      15.387 -13.665 -20.531  0.00  0.00      A     
ATOM   2307  O   GLU A 151      14.397 -13.024 -20.896  0.00  0.00      A     
ATOM   2308  N   ARG A 152      15.685 -13.823 -19.231  0.00  0.00      A     
ATOM   2309  HN  ARG A 152      16.502 -14.386 -19.019  0.00  0.00      A     
ATOM   2310  CA  ARG A 152      14.981 -13.205 -18.079  0.00  0.00      A     
ATOM   2311  HA  ARG A 152      13.965 -13.594 -17.994  0.00  0.00      A     
ATOM   2312  CB  ARG A 152      15.756 -13.487 -16.782  0.00  0.00      A     
ATOM   2313  HB1 ARG A 152      15.385 -12.831 -15.996  0.00  0.00      A     
ATOM   2314  HB2 ARG A 152      16.797 -13.218 -16.933  0.00  0.00      A     
ATOM   2315  CG  ARG A 152      15.723 -14.936 -16.290  0.00  0.00      A     
ATOM   2316  HG1 ARG A 152      16.594 -15.080 -15.660  0.00  0.00      A     
ATOM   2317  HG2 ARG A 152      15.797 -15.607 -17.133  0.00  0.00      A     
ATOM   2318  CD  ARG A 152      14.476 -15.298 -15.489  0.00  0.00      A     
ATOM   2319  HD1 ARG A 152      14.517 -16.352 -15.220  0.00  0.00      A     
ATOM   2320  HD2 ARG A 152      13.599 -15.130 -16.116  0.00  0.00      A     
ATOM   2321  NE  ARG A 152      14.374 -14.450 -14.298  0.00  0.00      A     
ATOM   2322  HE  ARG A 152      14.172 -13.470 -14.476  0.00  0.00      A     
ATOM   2323  CZ  ARG A 152      14.468 -14.722 -13.028  0.00  0.00      A     
ATOM   2324  NH1 ARG A 152      14.639 -15.894 -12.529  0.00  0.00      A     
ATOM   2325 HH11 ARG A 152      14.774 -15.989 -11.549  0.00  0.00      A     
ATOM   2326 HH12 ARG A 152      14.729 -16.676 -13.159  0.00  0.00      A     
ATOM   2327  NH2 ARG A 152      14.380 -13.748 -12.202  0.00  0.00      A     
ATOM   2328 HH21 ARG A 152      14.224 -13.940 -11.240  0.00  0.00      A     
ATOM   2329 HH22 ARG A 152      14.177 -12.843 -12.629  0.00  0.00      A     
ATOM   2330  C   ARG A 152      14.866 -11.696 -18.218  0.00  0.00      A     
ATOM   2331  O   ARG A 152      15.793 -11.051 -18.709  0.00  0.00      A     
ATOM   2332  N   GLU A 153      13.813 -11.116 -17.664  0.00  0.00      A     
ATOM   2333  HN  GLU A 153      13.153 -11.712 -17.162  0.00  0.00      A     
ATOM   2334  CA  GLU A 153      13.671  -9.658 -17.561  0.00  0.00      A     
ATOM   2335  HA  GLU A 153      13.709  -9.258 -18.573  0.00  0.00      A     
ATOM   2336  CB  GLU A 153      12.297  -9.329 -16.952  0.00  0.00      A     
ATOM   2337  HB1 GLU A 153      12.314  -9.536 -15.883  0.00  0.00      A     
ATOM   2338  HB2 GLU A 153      11.540  -9.978 -17.399  0.00  0.00      A     
ATOM   2339  CG  GLU A 153      11.861  -7.875 -17.171  0.00  0.00      A     
ATOM   2340  HG1 GLU A 153      12.550  -7.212 -16.651  0.00  0.00      A     
ATOM   2341  HG2 GLU A 153      10.866  -7.732 -16.744  0.00  0.00      A     
ATOM   2342  CD  GLU A 153      11.842  -7.500 -18.654  0.00  0.00      A     
ATOM   2343  OE1 GLU A 153      12.481  -6.496 -19.031  0.00  0.00      A     
ATOM   2344  OE2 GLU A 153      11.246  -8.234 -19.479  0.00  0.00      A     
ATOM   2345  C   GLU A 153      14.827  -8.993 -16.789  0.00  0.00      A     
ATOM   2346  O   GLU A 153      15.204  -7.869 -17.109  0.00  0.00      A     
ATOM   2347  N   PHE A 154      15.467  -9.717 -15.861  0.00  0.00      A     
ATOM   2348  HN  PHE A 154      15.070 -10.618 -15.620  0.00  0.00      A     
ATOM   2349  CA  PHE A 154      16.630  -9.268 -15.077  0.00  0.00      A     
ATOM   2350  HA  PHE A 154      17.100  -8.417 -15.567  0.00  0.00      A     
ATOM   2351  CB  PHE A 154      16.124  -8.808 -13.701  0.00  0.00      A     
ATOM   2352  HB1 PHE A 154      16.964  -8.470 -13.100  0.00  0.00      A     
ATOM   2353  HB2 PHE A 154      15.674  -9.660 -13.188  0.00  0.00      A     
ATOM   2354  CG  PHE A 154      15.111  -7.685 -13.780  0.00  0.00      A     
ATOM   2355  CD1 PHE A 154      15.541  -6.349 -13.871  0.00  0.00      A     
ATOM   2356  HD1 PHE A 154      16.597  -6.119 -13.832  0.00  0.00      A     
ATOM   2357  CE1 PHE A 154      14.596  -5.321 -14.033  0.00  0.00      A     
ATOM   2358  HE1 PHE A 154      14.917  -4.294 -14.096  0.00  0.00      A     
ATOM   2359  CZ  PHE A 154      13.233  -5.635 -14.153  0.00  0.00      A     
ATOM   2360  HZ  PHE A 154      12.512  -4.854 -14.331  0.00  0.00      A     
ATOM   2361  CE2 PHE A 154      12.803  -6.967 -14.050  0.00  0.00      A     
ATOM   2362  HE2 PHE A 154      11.756  -7.211 -14.156  0.00  0.00      A     
ATOM   2363  CD2 PHE A 154      13.740  -7.991 -13.843  0.00  0.00      A     
ATOM   2364  HD2 PHE A 154      13.417  -9.022 -13.783  0.00  0.00      A     
ATOM   2365  C   PHE A 154      17.703 -10.360 -14.895  0.00  0.00      A     
ATOM   2366  O   PHE A 154      17.381 -11.544 -14.804  0.00  0.00      A     
ATOM   2367  N   ARG A 155      18.986  -9.978 -14.759  0.00  0.00      A     
ATOM   2368  HN  ARG A 155      19.181  -8.984 -14.882  0.00  0.00      A     
ATOM   2369  CA  ARG A 155      20.091 -10.916 -14.414  0.00  0.00      A     
ATOM   2370  HA  ARG A 155      20.141 -11.693 -15.182  0.00  0.00      A     
ATOM   2371  CB  ARG A 155      21.454 -10.200 -14.365  0.00  0.00      A     
ATOM   2372  HB1 ARG A 155      22.213 -10.961 -14.184  0.00  0.00      A     
ATOM   2373  HB2 ARG A 155      21.483  -9.510 -13.527  0.00  0.00      A     
ATOM   2374  CG  ARG A 155      21.829  -9.441 -15.646  0.00  0.00      A     
ATOM   2375  HG1 ARG A 155      21.204  -8.562 -15.785  0.00  0.00      A     
ATOM   2376  HG2 ARG A 155      21.677 -10.097 -16.494  0.00  0.00      A     
ATOM   2377  CD  ARG A 155      23.306  -9.040 -15.637  0.00  0.00      A     
ATOM   2378  HD1 ARG A 155      23.606  -8.803 -16.658  0.00  0.00      A     
ATOM   2379  HD2 ARG A 155      23.892  -9.903 -15.323  0.00  0.00      A     
ATOM   2380  NE  ARG A 155      23.602  -7.868 -14.786  0.00  0.00      A     
ATOM   2381  HE  ARG A 155      22.893  -7.148 -14.698  0.00  0.00      A     
ATOM   2382  CZ  ARG A 155      24.797  -7.575 -14.332  0.00  0.00      A     
ATOM   2383  NH1 ARG A 155      25.759  -8.417 -14.295  0.00  0.00      A     
ATOM   2384 HH11 ARG A 155      26.626  -8.099 -13.900  0.00  0.00      A     
ATOM   2385 HH12 ARG A 155      25.530  -9.392 -14.382  0.00  0.00      A     
ATOM   2386  NH2 ARG A 155      25.127  -6.431 -13.864  0.00  0.00      A     
ATOM   2387 HH21 ARG A 155      26.088  -6.309 -13.597  0.00  0.00      A     
ATOM   2388 HH22 ARG A 155      24.472  -5.663 -13.883  0.00  0.00      A     
ATOM   2389  C   ARG A 155      19.861 -11.656 -13.087  0.00  0.00      A     
ATOM   2390  O   ARG A 155      20.139 -12.848 -12.960  0.00  0.00      A     
ATOM   2391  N   GLY A 156      19.313 -10.943 -12.109  0.00  0.00      A     
ATOM   2392  HN  GLY A 156      19.080  -9.989 -12.332  0.00  0.00      A     
ATOM   2393  CA  GLY A 156      19.001 -11.417 -10.754  0.00  0.00      A     
ATOM   2394  HA1 GLY A 156      19.901 -11.821 -10.292  0.00  0.00      A     
ATOM   2395  HA2 GLY A 156      18.254 -12.210 -10.811  0.00  0.00      A     
ATOM   2396  C   GLY A 156      18.453 -10.311  -9.847  0.00  0.00      A     
ATOM   2397  O   GLY A 156      18.207  -9.195 -10.310  0.00  0.00      A     
ATOM   2398  N   LEU A 157      18.255 -10.590  -8.557  0.00  0.00      A     
ATOM   2399  HN  LEU A 157      18.427 -11.544  -8.249  0.00  0.00      A     
ATOM   2400  CA  LEU A 157      17.681  -9.618  -7.609  0.00  0.00      A     
ATOM   2401  HA  LEU A 157      16.697  -9.356  -7.996  0.00  0.00      A     
ATOM   2402  CB  LEU A 157      17.488 -10.296  -6.241  0.00  0.00      A     
ATOM   2403  HB1 LEU A 157      18.469 -10.518  -5.819  0.00  0.00      A     
ATOM   2404  HB2 LEU A 157      16.964 -11.243  -6.387  0.00  0.00      A     
ATOM   2405  CG  LEU A 157      16.690  -9.444  -5.232  0.00  0.00      A     
ATOM   2406  HG  LEU A 157      17.182  -8.490  -5.067  0.00  0.00      A     
ATOM   2407  CD1 LEU A 157      15.265  -9.164  -5.709  0.00  0.00      A     
ATOM   2408 HD11 LEU A 157      14.712  -8.651  -4.924  0.00  0.00      A     
ATOM   2409 HD12 LEU A 157      14.772 -10.095  -5.980  0.00  0.00      A     
ATOM   2410 HD13 LEU A 157      15.289  -8.513  -6.579  0.00  0.00      A     
ATOM   2411  CD2 LEU A 157      16.650 -10.169  -3.894  0.00  0.00      A     
ATOM   2412 HD21 LEU A 157      17.663 -10.211  -3.494  0.00  0.00      A     
ATOM   2413 HD22 LEU A 157      16.279 -11.182  -4.034  0.00  0.00      A     
ATOM   2414 HD23 LEU A 157      16.022  -9.624  -3.190  0.00  0.00      A     
ATOM   2415  C   LEU A 157      18.457  -8.288  -7.476  0.00  0.00      A     
ATOM   2416  O   LEU A 157      17.851  -7.254  -7.197  0.00  0.00      A     
ATOM   2417  N   GLY A 158      19.775  -8.266  -7.704  0.00  0.00      A     
ATOM   2418  HN  GLY A 158      20.243  -9.141  -7.902  0.00  0.00      A     
ATOM   2419  CA  GLY A 158      20.530  -7.001  -7.779  0.00  0.00      A     
ATOM   2420  HA1 GLY A 158      21.592  -7.224  -7.846  0.00  0.00      A     
ATOM   2421  HA2 GLY A 158      20.358  -6.402  -6.884  0.00  0.00      A     
ATOM   2422  C   GLY A 158      20.143  -6.158  -8.999  0.00  0.00      A     
ATOM   2423  O   GLY A 158      19.755  -4.999  -8.879  0.00  0.00      A     
ATOM   2424  N   ASP A 159      20.128  -6.789 -10.170  0.00  0.00      A     
ATOM   2425  HN  ASP A 159      20.427  -7.753 -10.172  0.00  0.00      A     
ATOM   2426  CA  ASP A 159      19.661  -6.232 -11.447  0.00  0.00      A     
ATOM   2427  HA  ASP A 159      20.303  -5.395 -11.717  0.00  0.00      A     
ATOM   2428  CB  ASP A 159      19.842  -7.348 -12.484  0.00  0.00      A     
ATOM   2429  HB1 ASP A 159      18.984  -8.013 -12.464  0.00  0.00      A     
ATOM   2430  HB2 ASP A 159      20.712  -7.943 -12.210  0.00  0.00      A     
ATOM   2431  CG  ASP A 159      20.078  -6.840 -13.898  0.00  0.00      A     
ATOM   2432  OD1 ASP A 159      19.226  -7.107 -14.777  0.00  0.00      A     
ATOM   2433  OD2 ASP A 159      21.165  -6.279 -14.147  0.00  0.00      A     
ATOM   2434  C   ASP A 159      18.212  -5.698 -11.406  0.00  0.00      A     
ATOM   2435  O   ASP A 159      17.920  -4.636 -11.956  0.00  0.00      A     
ATOM   2436  N   CYS A 160      17.328  -6.381 -10.667  0.00  0.00      A     
ATOM   2437  HN  CYS A 160      17.648  -7.258 -10.274  0.00  0.00      A     
ATOM   2438  CA  CYS A 160      15.951  -5.956 -10.372  0.00  0.00      A     
ATOM   2439  HA  CYS A 160      15.391  -5.888 -11.304  0.00  0.00      A     
ATOM   2440  CB  CYS A 160      15.293  -7.029  -9.491  0.00  0.00      A     
ATOM   2441  HB1 CYS A 160      14.312  -6.679  -9.171  0.00  0.00      A     
ATOM   2442  HB2 CYS A 160      15.900  -7.189  -8.602  0.00  0.00      A     
ATOM   2443  SG  CYS A 160      15.085  -8.607 -10.363  0.00  0.00      A     
ATOM   2444  HG1 CYS A 160      16.377  -8.807 -10.669  0.00  0.00      A     
ATOM   2445  C   CYS A 160      15.836  -4.568  -9.698  0.00  0.00      A     
ATOM   2446  O   CYS A 160      14.833  -3.877  -9.879  0.00  0.00      A     
ATOM   2447  N   LEU A 161      16.857  -4.141  -8.947  0.00  0.00      A     
ATOM   2448  HN  LEU A 161      17.645  -4.771  -8.842  0.00  0.00      A     
ATOM   2449  CA  LEU A 161      16.960  -2.821  -8.302  0.00  0.00      A     
ATOM   2450  HA  LEU A 161      15.968  -2.382  -8.189  0.00  0.00      A     
ATOM   2451  CB  LEU A 161      17.560  -3.077  -6.902  0.00  0.00      A     
ATOM   2452  HB1 LEU A 161      18.604  -3.378  -7.000  0.00  0.00      A     
ATOM   2453  HB2 LEU A 161      17.034  -3.932  -6.478  0.00  0.00      A     
ATOM   2454  CG  LEU A 161      17.463  -1.926  -5.883  0.00  0.00      A     
ATOM   2455  HG  LEU A 161      16.482  -1.455  -5.942  0.00  0.00      A     
ATOM   2456  CD1 LEU A 161      17.644  -2.516  -4.486  0.00  0.00      A     
ATOM   2457 HD11 LEU A 161      17.695  -1.724  -3.742  0.00  0.00      A     
ATOM   2458 HD12 LEU A 161      18.560  -3.104  -4.450  0.00  0.00      A     
ATOM   2459 HD13 LEU A 161      16.799  -3.161  -4.255  0.00  0.00      A     
ATOM   2460  CD2 LEU A 161      18.552  -0.865  -6.053  0.00  0.00      A     
ATOM   2461 HD21 LEU A 161      19.535  -1.335  -6.037  0.00  0.00      A     
ATOM   2462 HD22 LEU A 161      18.489  -0.142  -5.239  0.00  0.00      A     
ATOM   2463 HD23 LEU A 161      18.409  -0.325  -6.984  0.00  0.00      A     
ATOM   2464  C   LEU A 161      17.812  -1.842  -9.137  0.00  0.00      A     
ATOM   2465  O   LEU A 161      17.475  -0.668  -9.286  0.00  0.00      A     
ATOM   2466  N   VAL A 162      18.916  -2.336  -9.702  0.00  0.00      A     
ATOM   2467  HN  VAL A 162      19.129  -3.311  -9.512  0.00  0.00      A     
ATOM   2468  CA  VAL A 162      19.894  -1.559 -10.490  0.00  0.00      A     
ATOM   2469  HA  VAL A 162      20.211  -0.699  -9.903  0.00  0.00      A     
ATOM   2470  CB  VAL A 162      21.146  -2.410 -10.772  0.00  0.00      A     
ATOM   2471  HB  VAL A 162      20.836  -3.375 -11.165  0.00  0.00      A     
ATOM   2472  CG1 VAL A 162      22.117  -1.774 -11.768  0.00  0.00      A     
ATOM   2473 HG11 VAL A 162      23.031  -2.361 -11.818  0.00  0.00      A     
ATOM   2474 HG12 VAL A 162      22.363  -0.760 -11.454  0.00  0.00      A     
ATOM   2475 HG13 VAL A 162      21.672  -1.758 -12.762  0.00  0.00      A     
ATOM   2476  CG2 VAL A 162      21.933  -2.625  -9.477  0.00  0.00      A     
ATOM   2477 HG21 VAL A 162      22.687  -3.388  -9.642  0.00  0.00      A     
ATOM   2478 HG22 VAL A 162      21.282  -2.959  -8.672  0.00  0.00      A     
ATOM   2479 HG23 VAL A 162      22.420  -1.699  -9.182  0.00  0.00      A     
ATOM   2480  C   VAL A 162      19.333  -0.992 -11.795  0.00  0.00      A     
ATOM   2481  O   VAL A 162      19.685   0.133 -12.141  0.00  0.00      A     
ATOM   2482  N   LYS A 163      18.451  -1.705 -12.514  0.00  0.00      A     
ATOM   2483  HN  LYS A 163      18.198  -2.633 -12.184  0.00  0.00      A     
ATOM   2484  CA  LYS A 163      17.995  -1.271 -13.854  0.00  0.00      A     
ATOM   2485  HA  LYS A 163      18.887  -1.186 -14.476  0.00  0.00      A     
ATOM   2486  CB  LYS A 163      17.083  -2.332 -14.495  0.00  0.00      A     
ATOM   2487  HB1 LYS A 163      16.099  -2.302 -14.029  0.00  0.00      A     
ATOM   2488  HB2 LYS A 163      17.522  -3.318 -14.341  0.00  0.00      A     
ATOM   2489  CG  LYS A 163      16.958  -2.074 -16.006  0.00  0.00      A     
ATOM   2490  HG1 LYS A 163      17.955  -2.103 -16.442  0.00  0.00      A     
ATOM   2491  HG2 LYS A 163      16.545  -1.078 -16.169  0.00  0.00      A     
ATOM   2492  CD  LYS A 163      16.076  -3.069 -16.769  0.00  0.00      A     
ATOM   2493  HD1 LYS A 163      16.017  -2.737 -17.808  0.00  0.00      A     
ATOM   2494  HD2 LYS A 163      15.069  -3.052 -16.350  0.00  0.00      A     
ATOM   2495  CE  LYS A 163      16.623  -4.498 -16.731  0.00  0.00      A     
ATOM   2496  HE1 LYS A 163      16.443  -4.920 -15.740  0.00  0.00      A     
ATOM   2497  HE2 LYS A 163      17.704  -4.482 -16.887  0.00  0.00      A     
ATOM   2498  NZ  LYS A 163      15.981  -5.340 -17.765  0.00  0.00      A     
ATOM   2499  HZ1 LYS A 163      16.374  -5.173 -18.690  0.00  0.00      A     
ATOM   2500  HZ2 LYS A 163      14.981  -5.181 -17.802  0.00  0.00      A     
ATOM   2501  HZ3 LYS A 163      16.115  -6.329 -17.560  0.00  0.00      A     
ATOM   2502  C   LYS A 163      17.381   0.137 -13.886  0.00  0.00      A     
ATOM   2503  O   LYS A 163      17.765   0.946 -14.732  0.00  0.00      A     
ATOM   2504  N   ILE A 164      16.497   0.486 -12.944  0.00  0.00      A     
ATOM   2505  HN  ILE A 164      16.192  -0.225 -12.285  0.00  0.00      A     
ATOM   2506  CA  ILE A 164      16.000   1.878 -12.826  0.00  0.00      A     
ATOM   2507  HA  ILE A 164      15.734   2.193 -13.835  0.00  0.00      A     
ATOM   2508  CB  ILE A 164      14.711   1.973 -11.986  0.00  0.00      A     
ATOM   2509  HB  ILE A 164      14.046   1.174 -12.320  0.00  0.00      A     
ATOM   2510  CG2 ILE A 164      14.960   1.787 -10.479  0.00  0.00      A     
ATOM   2511 HG21 ILE A 164      15.540   2.618 -10.074  0.00  0.00      A     
ATOM   2512 HG22 ILE A 164      15.490   0.851 -10.297  0.00  0.00      A     
ATOM   2513 HG23 ILE A 164      14.011   1.749  -9.945  0.00  0.00      A     
ATOM   2514  CG1 ILE A 164      14.018   3.322 -12.276  0.00  0.00      A     
ATOM   2515 HG11 ILE A 164      14.048   3.520 -13.347  0.00  0.00      A     
ATOM   2516 HG12 ILE A 164      14.545   4.131 -11.768  0.00  0.00      A     
ATOM   2517  CD  ILE A 164      12.548   3.340 -11.857  0.00  0.00      A     
ATOM   2518  HD1 ILE A 164      12.458   3.242 -10.776  0.00  0.00      A     
ATOM   2519  HD2 ILE A 164      12.017   2.522 -12.346  0.00  0.00      A     
ATOM   2520  HD3 ILE A 164      12.101   4.284 -12.169  0.00  0.00      A     
ATOM   2521  C   ILE A 164      17.070   2.875 -12.353  0.00  0.00      A     
ATOM   2522  O   ILE A 164      17.160   3.968 -12.908  0.00  0.00      A     
ATOM   2523  N   TYR A 165      17.950   2.471 -11.430  0.00  0.00      A     
ATOM   2524  HN  TYR A 165      17.838   1.536 -11.062  0.00  0.00      A     
ATOM   2525  CA  TYR A 165      19.129   3.236 -10.978  0.00  0.00      A     
ATOM   2526  HA  TYR A 165      18.784   4.214 -10.643  0.00  0.00      A     
ATOM   2527  CB  TYR A 165      19.753   2.522  -9.767  0.00  0.00      A     
ATOM   2528  HB1 TYR A 165      20.265   1.624 -10.110  0.00  0.00      A     
ATOM   2529  HB2 TYR A 165      18.953   2.203  -9.099  0.00  0.00      A     
ATOM   2530  CG  TYR A 165      20.734   3.355  -8.956  0.00  0.00      A     
ATOM   2531  CD1 TYR A 165      20.263   4.170  -7.904  0.00  0.00      A     
ATOM   2532  HD1 TYR A 165      19.205   4.213  -7.685  0.00  0.00      A     
ATOM   2533  CE1 TYR A 165      21.171   4.931  -7.145  0.00  0.00      A     
ATOM   2534  HE1 TYR A 165      20.827   5.560  -6.340  0.00  0.00      A     
ATOM   2535  CZ  TYR A 165      22.553   4.886  -7.434  0.00  0.00      A     
ATOM   2536  OH  TYR A 165      23.413   5.641  -6.703  0.00  0.00      A     
ATOM   2537  HH  TYR A 165      24.340   5.516  -6.992  0.00  0.00      A     
ATOM   2538  CE2 TYR A 165      23.024   4.074  -8.482  0.00  0.00      A     
ATOM   2539  HE2 TYR A 165      24.079   4.051  -8.712  0.00  0.00      A     
ATOM   2540  CD2 TYR A 165      22.112   3.305  -9.239  0.00  0.00      A     
ATOM   2541  HD2 TYR A 165      22.474   2.698 -10.058  0.00  0.00      A     
ATOM   2542  C   TYR A 165      20.178   3.507 -12.086  0.00  0.00      A     
ATOM   2543  O   TYR A 165      21.106   4.288 -11.886  0.00  0.00      A     
ATOM   2544  N   LYS A 166      20.006   2.925 -13.283  0.00  0.00      A     
ATOM   2545  HN  LYS A 166      19.319   2.180 -13.319  0.00  0.00      A     
ATOM   2546  CA  LYS A 166      20.800   3.186 -14.505  0.00  0.00      A     
ATOM   2547  HA  LYS A 166      21.526   3.975 -14.298  0.00  0.00      A     
ATOM   2548  CB  LYS A 166      21.575   1.909 -14.883  0.00  0.00      A     
ATOM   2549  HB1 LYS A 166      22.128   2.101 -15.801  0.00  0.00      A     
ATOM   2550  HB2 LYS A 166      20.864   1.103 -15.068  0.00  0.00      A     
ATOM   2551  CG  LYS A 166      22.566   1.472 -13.794  0.00  0.00      A     
ATOM   2552  HG1 LYS A 166      22.018   1.200 -12.896  0.00  0.00      A     
ATOM   2553  HG2 LYS A 166      23.223   2.301 -13.541  0.00  0.00      A     
ATOM   2554  CD  LYS A 166      23.402   0.256 -14.221  0.00  0.00      A     
ATOM   2555  HD1 LYS A 166      22.729  -0.551 -14.506  0.00  0.00      A     
ATOM   2556  HD2 LYS A 166      23.990  -0.091 -13.372  0.00  0.00      A     
ATOM   2557  CE  LYS A 166      24.353   0.515 -15.395  0.00  0.00      A     
ATOM   2558  HE1 LYS A 166      23.758   0.760 -16.281  0.00  0.00      A     
ATOM   2559  HE2 LYS A 166      24.901  -0.410 -15.613  0.00  0.00      A     
ATOM   2560  NZ  LYS A 166      25.305   1.617 -15.109  0.00  0.00      A     
ATOM   2561  HZ1 LYS A 166      24.808   2.502 -14.996  0.00  0.00      A     
ATOM   2562  HZ2 LYS A 166      25.948   1.774 -15.884  0.00  0.00      A     
ATOM   2563  HZ3 LYS A 166      25.855   1.442 -14.275  0.00  0.00      A     
ATOM   2564  C   LYS A 166      19.969   3.733 -15.688  0.00  0.00      A     
ATOM   2565  O   LYS A 166      20.510   3.872 -16.788  0.00  0.00      A     
ATOM   2566  N   SER A 167      18.684   4.043 -15.479  0.00  0.00      A     
ATOM   2567  HN  SER A 167      18.359   3.955 -14.527  0.00  0.00      A     
ATOM   2568  CA  SER A 167      17.719   4.421 -16.545  0.00  0.00      A     
ATOM   2569  HA  SER A 167      18.267   4.646 -17.458  0.00  0.00      A     
ATOM   2570  CB  SER A 167      16.778   3.254 -16.863  0.00  0.00      A     
ATOM   2571  HB1 SER A 167      16.148   3.531 -17.706  0.00  0.00      A     
ATOM   2572  HB2 SER A 167      16.142   3.049 -16.003  0.00  0.00      A     
ATOM   2573  OG  SER A 167      17.501   2.088 -17.198  0.00  0.00      A     
ATOM   2574  HG1 SER A 167      17.750   1.627 -16.375  0.00  0.00      A     
ATOM   2575  C   SER A 167      16.853   5.655 -16.247  0.00  0.00      A     
ATOM   2576  O   SER A 167      16.554   6.408 -17.165  0.00  0.00      A     
ATOM   2577  N   ASP A 168      16.477   5.885 -14.986  0.00  0.00      A     
ATOM   2578  HN  ASP A 168      16.721   5.185 -14.298  0.00  0.00      A     
ATOM   2579  CA  ASP A 168      15.752   7.086 -14.498  0.00  0.00      A     
ATOM   2580  HA  ASP A 168      15.966   7.916 -15.174  0.00  0.00      A     
ATOM   2581  CB  ASP A 168      14.233   6.799 -14.569  0.00  0.00      A     
ATOM   2582  HB1 ASP A 168      13.982   6.069 -13.797  0.00  0.00      A     
ATOM   2583  HB2 ASP A 168      14.014   6.335 -15.533  0.00  0.00      A     
ATOM   2584  CG  ASP A 168      13.298   8.019 -14.437  0.00  0.00      A     
ATOM   2585  OD1 ASP A 168      12.160   7.852 -13.945  0.00  0.00      A     
ATOM   2586  OD2 ASP A 168      13.651   9.154 -14.833  0.00  0.00      A     
ATOM   2587  C   ASP A 168      16.231   7.536 -13.083  0.00  0.00      A     
ATOM   2588  O   ASP A 168      15.689   8.473 -12.496  0.00  0.00      A     
ATOM   2589  N   GLY A 169      17.279   6.897 -12.545  0.00  0.00      A     
ATOM   2590  HN  GLY A 169      17.703   6.171 -13.107  0.00  0.00      A     
ATOM   2591  CA  GLY A 169      17.973   7.241 -11.296  0.00  0.00      A     
ATOM   2592  HA1 GLY A 169      18.373   8.250 -11.394  0.00  0.00      A     
ATOM   2593  HA2 GLY A 169      18.823   6.572 -11.174  0.00  0.00      A     
ATOM   2594  C   GLY A 169      17.153   7.180 -10.000  0.00  0.00      A     
ATOM   2595  O   GLY A 169      16.069   6.597  -9.934  0.00  0.00      A     
ATOM   2596  N   ILE A 170      17.681   7.797  -8.938  0.00  0.00      A     
ATOM   2597  HN  ILE A 170      18.613   8.182  -9.051  0.00  0.00      A     
ATOM   2598  CA  ILE A 170      16.961   8.067  -7.675  0.00  0.00      A     
ATOM   2599  HA  ILE A 170      16.659   7.109  -7.253  0.00  0.00      A     
ATOM   2600  CB  ILE A 170      17.849   8.772  -6.621  0.00  0.00      A     
ATOM   2601  HB  ILE A 170      17.207   9.064  -5.790  0.00  0.00      A     
ATOM   2602  CG2 ILE A 170      18.862   7.751  -6.083  0.00  0.00      A     
ATOM   2603 HG21 ILE A 170      19.419   8.171  -5.247  0.00  0.00      A     
ATOM   2604 HG22 ILE A 170      19.557   7.472  -6.873  0.00  0.00      A     
ATOM   2605 HG23 ILE A 170      18.342   6.859  -5.731  0.00  0.00      A     
ATOM   2606  CG1 ILE A 170      18.527  10.057  -7.152  0.00  0.00      A     
ATOM   2607 HG11 ILE A 170      17.764  10.723  -7.552  0.00  0.00      A     
ATOM   2608 HG12 ILE A 170      19.209   9.800  -7.958  0.00  0.00      A     
ATOM   2609  CD  ILE A 170      19.313  10.848  -6.103  0.00  0.00      A     
ATOM   2610  HD1 ILE A 170      20.158  10.268  -5.740  0.00  0.00      A     
ATOM   2611  HD2 ILE A 170      18.659  11.111  -5.276  0.00  0.00      A     
ATOM   2612  HD3 ILE A 170      19.693  11.760  -6.556  0.00  0.00      A     
ATOM   2613  C   ILE A 170      15.654   8.845  -7.875  0.00  0.00      A     
ATOM   2614  O   ILE A 170      14.660   8.530  -7.224  0.00  0.00      A     
ATOM   2615  N   LYS A 171      15.595   9.774  -8.845  0.00  0.00      A     
ATOM   2616  HN  LYS A 171      16.456   9.976  -9.351  0.00  0.00      A     
ATOM   2617  CA  LYS A 171      14.335  10.374  -9.324  0.00  0.00      A     
ATOM   2618  HA  LYS A 171      13.901  10.972  -8.523  0.00  0.00      A     
ATOM   2619  CB  LYS A 171      14.598  11.294 -10.530  0.00  0.00      A     
ATOM   2620  HB1 LYS A 171      15.189  10.744 -11.259  0.00  0.00      A     
ATOM   2621  HB2 LYS A 171      15.209  12.122 -10.171  0.00  0.00      A     
ATOM   2622  CG  LYS A 171      13.378  11.907 -11.257  0.00  0.00      A     
ATOM   2623  HG1 LYS A 171      13.760  12.671 -11.937  0.00  0.00      A     
ATOM   2624  HG2 LYS A 171      12.726  12.395 -10.531  0.00  0.00      A     
ATOM   2625  CD  LYS A 171      12.563  10.895 -12.085  0.00  0.00      A     
ATOM   2626  HD1 LYS A 171      11.840  10.399 -11.439  0.00  0.00      A     
ATOM   2627  HD2 LYS A 171      13.244  10.147 -12.488  0.00  0.00      A     
ATOM   2628  CE  LYS A 171      11.786  11.502 -13.253  0.00  0.00      A     
ATOM   2629  HE1 LYS A 171      12.489  12.021 -13.912  0.00  0.00      A     
ATOM   2630  HE2 LYS A 171      11.068  12.232 -12.864  0.00  0.00      A     
ATOM   2631  NZ  LYS A 171      11.096  10.415 -13.992  0.00  0.00      A     
ATOM   2632  HZ1 LYS A 171      11.778   9.735 -14.349  0.00  0.00      A     
ATOM   2633  HZ2 LYS A 171      10.495  10.742 -14.737  0.00  0.00      A     
ATOM   2634  HZ3 LYS A 171      10.502   9.875 -13.365  0.00  0.00      A     
ATOM   2635  C   LYS A 171      13.320   9.288  -9.634  0.00  0.00      A     
ATOM   2636  O   LYS A 171      12.234   9.357  -9.085  0.00  0.00      A     
ATOM   2637  N   GLY A 172      13.670   8.290 -10.448  0.00  0.00      A     
ATOM   2638  HN  GLY A 172      14.596   8.334 -10.861  0.00  0.00      A     
ATOM   2639  CA  GLY A 172      12.773   7.219 -10.904  0.00  0.00      A     
ATOM   2640  HA1 GLY A 172      13.231   6.730 -11.762  0.00  0.00      A     
ATOM   2641  HA2 GLY A 172      11.836   7.660 -11.227  0.00  0.00      A     
ATOM   2642  C   GLY A 172      12.469   6.131  -9.872  0.00  0.00      A     
ATOM   2643  O   GLY A 172      11.333   5.665  -9.773  0.00  0.00      A     
ATOM   2644  N   LEU A 173      13.446   5.779  -9.032  0.00  0.00      A     
ATOM   2645  HN  LEU A 173      14.370   6.167  -9.205  0.00  0.00      A     
ATOM   2646  CA  LEU A 173      13.265   4.907  -7.861  0.00  0.00      A     
ATOM   2647  HA  LEU A 173      12.864   3.957  -8.214  0.00  0.00      A     
ATOM   2648  CB  LEU A 173      14.660   4.664  -7.252  0.00  0.00      A     
ATOM   2649  HB1 LEU A 173      15.004   5.601  -6.813  0.00  0.00      A     
ATOM   2650  HB2 LEU A 173      15.347   4.404  -8.059  0.00  0.00      A     
ATOM   2651  CG  LEU A 173      14.757   3.565  -6.179  0.00  0.00      A     
ATOM   2652  HG  LEU A 173      14.137   3.828  -5.325  0.00  0.00      A     
ATOM   2653  CD1 LEU A 173      14.338   2.184  -6.684  0.00  0.00      A     
ATOM   2654 HD11 LEU A 173      14.932   1.908  -7.554  0.00  0.00      A     
ATOM   2655 HD12 LEU A 173      13.281   2.187  -6.946  0.00  0.00      A     
ATOM   2656 HD13 LEU A 173      14.490   1.446  -5.900  0.00  0.00      A     
ATOM   2657  CD2 LEU A 173      16.211   3.457  -5.719  0.00  0.00      A     
ATOM   2658 HD21 LEU A 173      16.297   2.726  -4.917  0.00  0.00      A     
ATOM   2659 HD22 LEU A 173      16.552   4.423  -5.349  0.00  0.00      A     
ATOM   2660 HD23 LEU A 173      16.844   3.149  -6.550  0.00  0.00      A     
ATOM   2661  C   LEU A 173      12.245   5.465  -6.832  0.00  0.00      A     
ATOM   2662  O   LEU A 173      11.626   4.695  -6.100  0.00  0.00      A     
ATOM   2663  N   TYR A 174      12.014   6.783  -6.842  0.00  0.00      A     
ATOM   2664  HN  TYR A 174      12.661   7.343  -7.385  0.00  0.00      A     
ATOM   2665  CA  TYR A 174      11.080   7.506  -5.954  0.00  0.00      A     
ATOM   2666  HA  TYR A 174      10.496   6.775  -5.393  0.00  0.00      A     
ATOM   2667  CB  TYR A 174      11.908   8.324  -4.938  0.00  0.00      A     
ATOM   2668  HB1 TYR A 174      11.253   8.639  -4.130  0.00  0.00      A     
ATOM   2669  HB2 TYR A 174      12.241   9.230  -5.447  0.00  0.00      A     
ATOM   2670  CG  TYR A 174      13.137   7.652  -4.326  0.00  0.00      A     
ATOM   2671  CD1 TYR A 174      14.360   8.348  -4.311  0.00  0.00      A     
ATOM   2672  HD1 TYR A 174      14.408   9.342  -4.731  0.00  0.00      A     
ATOM   2673  CE1 TYR A 174      15.533   7.743  -3.819  0.00  0.00      A     
ATOM   2674  HE1 TYR A 174      16.471   8.275  -3.807  0.00  0.00      A     
ATOM   2675  CZ  TYR A 174      15.491   6.424  -3.342  0.00  0.00      A     
ATOM   2676  OH  TYR A 174      16.635   5.841  -2.896  0.00  0.00      A     
ATOM   2677  HH  TYR A 174      16.457   5.001  -2.456  0.00  0.00      A     
ATOM   2678  CE2 TYR A 174      14.263   5.728  -3.317  0.00  0.00      A     
ATOM   2679  HE2 TYR A 174      14.230   4.716  -2.944  0.00  0.00      A     
ATOM   2680  CD2 TYR A 174      13.088   6.344  -3.798  0.00  0.00      A     
ATOM   2681  HD2 TYR A 174      12.159   5.795  -3.798  0.00  0.00      A     
ATOM   2682  C   TYR A 174      10.055   8.403  -6.706  0.00  0.00      A     
ATOM   2683  O   TYR A 174       9.394   9.240  -6.088  0.00  0.00      A     
ATOM   2684  N   GLN A 175       9.934   8.257  -8.036  0.00  0.00      A     
ATOM   2685  HN  GLN A 175      10.507   7.519  -8.425  0.00  0.00      A     
ATOM   2686  CA  GLN A 175       9.298   9.158  -9.037  0.00  0.00      A     
ATOM   2687  HA  GLN A 175      10.028   9.227  -9.836  0.00  0.00      A     
ATOM   2688  CB  GLN A 175       8.074   8.497  -9.687  0.00  0.00      A     
ATOM   2689  HB1 GLN A 175       7.496   9.235 -10.242  0.00  0.00      A     
ATOM   2690  HB2 GLN A 175       7.445   8.073  -8.904  0.00  0.00      A     
ATOM   2691  CG  GLN A 175       8.508   7.399 -10.676  0.00  0.00      A     
ATOM   2692  HG1 GLN A 175       7.655   6.837 -11.038  0.00  0.00      A     
ATOM   2693  HG2 GLN A 175       9.127   6.696 -10.134  0.00  0.00      A     
ATOM   2694  CD  GLN A 175       9.275   7.895 -11.904  0.00  0.00      A     
ATOM   2695  OE1 GLN A 175       9.471   9.079 -12.143  0.00  0.00      A     
ATOM   2696  NE2 GLN A 175       9.809   7.002 -12.692  0.00  0.00      A     
ATOM   2697 HE21 GLN A 175      10.524   7.324 -13.347  0.00  0.00      A     
ATOM   2698 HE22 GLN A 175       9.671   6.022 -12.486  0.00  0.00      A     
ATOM   2699  C   GLN A 175       9.117  10.661  -8.702  0.00  0.00      A     
ATOM   2700  O   GLN A 175       8.042  11.240  -8.860  0.00  0.00      A     
ATOM   2701  N   GLY A 176      10.196  11.306  -8.256  0.00  0.00      A     
ATOM   2702  HN  GLY A 176      11.065  10.783  -8.253  0.00  0.00      A     
ATOM   2703  CA  GLY A 176      10.211  12.741  -7.901  0.00  0.00      A     
ATOM   2704  HA1 GLY A 176       9.466  13.280  -8.484  0.00  0.00      A     
ATOM   2705  HA2 GLY A 176      11.188  13.148  -8.160  0.00  0.00      A     
ATOM   2706  C   GLY A 176       9.968  13.040  -6.416  0.00  0.00      A     
ATOM   2707  O   GLY A 176       9.650  14.172  -6.057  0.00  0.00      A     
ATOM   2708  N   PHE A 177      10.134  12.039  -5.544  0.00  0.00      A     
ATOM   2709  HN  PHE A 177      10.292  11.128  -5.958  0.00  0.00      A     
ATOM   2710  CA  PHE A 177      10.108  12.090  -4.076  0.00  0.00      A     
ATOM   2711  HA  PHE A 177      10.357  11.085  -3.728  0.00  0.00      A     
ATOM   2712  CB  PHE A 177      11.218  13.006  -3.523  0.00  0.00      A     
ATOM   2713  HB1 PHE A 177      11.131  13.031  -2.436  0.00  0.00      A     
ATOM   2714  HB2 PHE A 177      11.060  14.028  -3.869  0.00  0.00      A     
ATOM   2715  CG  PHE A 177      12.639  12.588  -3.871  0.00  0.00      A     
ATOM   2716  CD1 PHE A 177      13.194  12.923  -5.122  0.00  0.00      A     
ATOM   2717  HD1 PHE A 177      12.614  13.481  -5.838  0.00  0.00      A     
ATOM   2718  CE1 PHE A 177      14.507  12.539  -5.443  0.00  0.00      A     
ATOM   2719  HE1 PHE A 177      14.927  12.793  -6.409  0.00  0.00      A     
ATOM   2720  CZ  PHE A 177      15.282  11.840  -4.504  0.00  0.00      A     
ATOM   2721  HZ  PHE A 177      16.292  11.547  -4.748  0.00  0.00      A     
ATOM   2722  CE2 PHE A 177      14.737  11.516  -3.250  0.00  0.00      A     
ATOM   2723  HE2 PHE A 177      15.332  10.970  -2.530  0.00  0.00      A     
ATOM   2724  CD2 PHE A 177      13.416  11.881  -2.936  0.00  0.00      A     
ATOM   2725  HD2 PHE A 177      13.005  11.622  -1.971  0.00  0.00      A     
ATOM   2726  C   PHE A 177       8.740  12.393  -3.430  0.00  0.00      A     
ATOM   2727  O   PHE A 177       8.217  11.524  -2.738  0.00  0.00      A     
ATOM   2728  N   ASN A 178       8.128  13.565  -3.637  0.00  0.00      A     
ATOM   2729  HN  ASN A 178       8.552  14.227  -4.281  0.00  0.00      A     
ATOM   2730  CA  ASN A 178       6.906  13.949  -2.900  0.00  0.00      A     
ATOM   2731  HA  ASN A 178       7.134  13.867  -1.834  0.00  0.00      A     
ATOM   2732  CB  ASN A 178       6.565  15.421  -3.157  0.00  0.00      A     
ATOM   2733  HB1 ASN A 178       7.415  16.048  -2.897  0.00  0.00      A     
ATOM   2734  HB2 ASN A 178       5.733  15.723  -2.523  0.00  0.00      A     
ATOM   2735  CG  ASN A 178       6.200  15.700  -4.595  0.00  0.00      A     
ATOM   2736  OD1 ASN A 178       7.056  15.873  -5.447  0.00  0.00      A     
ATOM   2737  ND2 ASN A 178       4.944  15.695  -4.941  0.00  0.00      A     
ATOM   2738 HD21 ASN A 178       4.731  15.859  -5.912  0.00  0.00      A     
ATOM   2739 HD22 ASN A 178       4.221  15.539  -4.242  0.00  0.00      A     
ATOM   2740  C   ASN A 178       5.722  12.981  -3.134  0.00  0.00      A     
ATOM   2741  O   ASN A 178       5.171  12.468  -2.164  0.00  0.00      A     
ATOM   2742  N   VAL A 179       5.436  12.583  -4.383  0.00  0.00      A     
ATOM   2743  HN  VAL A 179       5.902  13.063  -5.139  0.00  0.00      A     
ATOM   2744  CA  VAL A 179       4.439  11.529  -4.717  0.00  0.00      A     
ATOM   2745  HA  VAL A 179       3.487  11.825  -4.281  0.00  0.00      A     
ATOM   2746  CB  VAL A 179       4.213  11.374  -6.230  0.00  0.00      A     
ATOM   2747  HB  VAL A 179       3.548  10.530  -6.399  0.00  0.00      A     
ATOM   2748  CG1 VAL A 179       3.513  12.611  -6.793  0.00  0.00      A     
ATOM   2749 HG11 VAL A 179       3.286  12.463  -7.849  0.00  0.00      A     
ATOM   2750 HG12 VAL A 179       4.143  13.490  -6.681  0.00  0.00      A     
ATOM   2751 HG13 VAL A 179       2.579  12.777  -6.257  0.00  0.00      A     
ATOM   2752  CG2 VAL A 179       5.504  11.097  -7.003  0.00  0.00      A     
ATOM   2753 HG21 VAL A 179       5.980  10.192  -6.628  0.00  0.00      A     
ATOM   2754 HG22 VAL A 179       6.195  11.933  -6.906  0.00  0.00      A     
ATOM   2755 HG23 VAL A 179       5.273  10.949  -8.058  0.00  0.00      A     
ATOM   2756  C   VAL A 179       4.735  10.142  -4.139  0.00  0.00      A     
ATOM   2757  O   VAL A 179       3.863   9.275  -4.143  0.00  0.00      A     
ATOM   2758  N   SER A 180       5.922   9.933  -3.569  0.00  0.00      A     
ATOM   2759  HN  SER A 180       6.595  10.690  -3.592  0.00  0.00      A     
ATOM   2760  CA  SER A 180       6.312   8.697  -2.863  0.00  0.00      A     
ATOM   2761  HA  SER A 180       5.575   7.925  -3.053  0.00  0.00      A     
ATOM   2762  CB  SER A 180       7.639   8.171  -3.414  0.00  0.00      A     
ATOM   2763  HB1 SER A 180       7.933   7.285  -2.852  0.00  0.00      A     
ATOM   2764  HB2 SER A 180       8.413   8.937  -3.313  0.00  0.00      A     
ATOM   2765  OG  SER A 180       7.505   7.814  -4.776  0.00  0.00      A     
ATOM   2766  HG1 SER A 180       8.029   8.444  -5.296  0.00  0.00      A     
ATOM   2767  C   SER A 180       6.412   8.839  -1.334  0.00  0.00      A     
ATOM   2768  O   SER A 180       6.502   7.816  -0.653  0.00  0.00      A     
ATOM   2769  N   VAL A 181       6.324  10.070  -0.795  0.00  0.00      A     
ATOM   2770  HN  VAL A 181       6.250  10.834  -1.457  0.00  0.00      A     
ATOM   2771  CA  VAL A 181       6.425  10.416   0.648  0.00  0.00      A     
ATOM   2772  HA  VAL A 181       6.594   9.503   1.221  0.00  0.00      A     
ATOM   2773  CB  VAL A 181       7.615  11.359   0.929  0.00  0.00      A     
ATOM   2774  HB  VAL A 181       7.501  12.265   0.332  0.00  0.00      A     
ATOM   2775  CG1 VAL A 181       7.731  11.763   2.406  0.00  0.00      A     
ATOM   2776 HG11 VAL A 181       8.641  12.343   2.568  0.00  0.00      A     
ATOM   2777 HG12 VAL A 181       7.755  10.878   3.044  0.00  0.00      A     
ATOM   2778 HG13 VAL A 181       6.893  12.396   2.694  0.00  0.00      A     
ATOM   2779  CG2 VAL A 181       8.949  10.701   0.571  0.00  0.00      A     
ATOM   2780 HG21 VAL A 181       9.079   9.783   1.146  0.00  0.00      A     
ATOM   2781 HG22 VAL A 181       9.773  11.383   0.789  0.00  0.00      A     
ATOM   2782 HG23 VAL A 181       8.972  10.475  -0.492  0.00  0.00      A     
ATOM   2783  C   VAL A 181       5.146  11.044   1.218  0.00  0.00      A     
ATOM   2784  O   VAL A 181       4.785  10.738   2.350  0.00  0.00      A     
ATOM   2785  N   GLN A 182       4.385  11.826   0.443  0.00  0.00      A     
ATOM   2786  HN  GLN A 182       4.725  12.055  -0.486  0.00  0.00      A     
ATOM   2787  CA  GLN A 182       3.032  12.292   0.808  0.00  0.00      A     
ATOM   2788  HA  GLN A 182       3.102  12.936   1.686  0.00  0.00      A     
ATOM   2789  CB  GLN A 182       2.424  13.118  -0.345  0.00  0.00      A     
ATOM   2790  HB1 GLN A 182       1.370  13.292  -0.128  0.00  0.00      A     
ATOM   2791  HB2 GLN A 182       2.491  12.544  -1.273  0.00  0.00      A     
ATOM   2792  CG  GLN A 182       3.098  14.488  -0.541  0.00  0.00      A     
ATOM   2793  HG1 GLN A 182       4.177  14.367  -0.606  0.00  0.00      A     
ATOM   2794  HG2 GLN A 182       2.887  15.117   0.322  0.00  0.00      A     
ATOM   2795  CD  GLN A 182       2.624  15.192  -1.810  0.00  0.00      A     
ATOM   2796  OE1 GLN A 182       3.118  14.963  -2.902  0.00  0.00      A     
ATOM   2797  NE2 GLN A 182       1.668  16.081  -1.730  0.00  0.00      A     
ATOM   2798 HE21 GLN A 182       1.428  16.592  -2.573  0.00  0.00      A     
ATOM   2799 HE22 GLN A 182       1.268  16.336  -0.849  0.00  0.00      A     
ATOM   2800  C   GLN A 182       2.127  11.104   1.195  0.00  0.00      A     
ATOM   2801  O   GLN A 182       1.564  11.074   2.285  0.00  0.00      A     
ATOM   2802  N   GLY A 183       2.139  10.043   0.374  0.00  0.00      A     
ATOM   2803  HN  GLY A 183       2.500  10.201  -0.562  0.00  0.00      A     
ATOM   2804  CA  GLY A 183       1.617   8.689   0.653  0.00  0.00      A     
ATOM   2805  HA1 GLY A 183       1.707   8.101  -0.258  0.00  0.00      A     
ATOM   2806  HA2 GLY A 183       0.560   8.760   0.904  0.00  0.00      A     
ATOM   2807  C   GLY A 183       2.282   7.880   1.773  0.00  0.00      A     
ATOM   2808  O   GLY A 183       2.170   6.653   1.781  0.00  0.00      A     
ATOM   2809  N   ILE A 184       2.974   8.550   2.691  0.00  0.00      A     
ATOM   2810  HN  ILE A 184       3.050   9.547   2.535  0.00  0.00      A     
ATOM   2811  CA  ILE A 184       3.492   8.042   3.976  0.00  0.00      A     
ATOM   2812  HA  ILE A 184       2.965   7.122   4.218  0.00  0.00      A     
ATOM   2813  CB  ILE A 184       5.005   7.705   3.923  0.00  0.00      A     
ATOM   2814  HB  ILE A 184       5.576   8.635   3.903  0.00  0.00      A     
ATOM   2815  CG2 ILE A 184       5.357   6.939   5.215  0.00  0.00      A     
ATOM   2816 HG21 ILE A 184       6.393   6.619   5.208  0.00  0.00      A     
ATOM   2817 HG22 ILE A 184       4.726   6.056   5.310  0.00  0.00      A     
ATOM   2818 HG23 ILE A 184       5.217   7.576   6.088  0.00  0.00      A     
ATOM   2819  CG1 ILE A 184       5.397   6.877   2.674  0.00  0.00      A     
ATOM   2820 HG11 ILE A 184       5.087   7.414   1.779  0.00  0.00      A     
ATOM   2821 HG12 ILE A 184       4.874   5.922   2.700  0.00  0.00      A     
ATOM   2822  CD  ILE A 184       6.902   6.622   2.521  0.00  0.00      A     
ATOM   2823  HD1 ILE A 184       7.448   7.564   2.583  0.00  0.00      A     
ATOM   2824  HD2 ILE A 184       7.095   6.171   1.550  0.00  0.00      A     
ATOM   2825  HD3 ILE A 184       7.261   5.938   3.288  0.00  0.00      A     
ATOM   2826  C   ILE A 184       3.206   9.050   5.107  0.00  0.00      A     
ATOM   2827  O   ILE A 184       2.760   8.647   6.177  0.00  0.00      A     
ATOM   2828  N   ILE A 185       3.344  10.357   4.837  0.00  0.00      A     
ATOM   2829  HN  ILE A 185       3.774  10.595   3.951  0.00  0.00      A     
ATOM   2830  CA  ILE A 185       2.924  11.486   5.700  0.00  0.00      A     
ATOM   2831  HA  ILE A 185       3.531  11.484   6.605  0.00  0.00      A     
ATOM   2832  CB  ILE A 185       3.158  12.833   4.960  0.00  0.00      A     
ATOM   2833  HB  ILE A 185       2.741  12.727   3.959  0.00  0.00      A     
ATOM   2834  CG2 ILE A 185       2.448  14.045   5.592  0.00  0.00      A     
ATOM   2835 HG21 ILE A 185       2.767  14.183   6.624  0.00  0.00      A     
ATOM   2836 HG22 ILE A 185       1.364  13.932   5.559  0.00  0.00      A     
ATOM   2837 HG23 ILE A 185       2.703  14.949   5.034  0.00  0.00      A     
ATOM   2838  CG1 ILE A 185       4.662  13.150   4.785  0.00  0.00      A     
ATOM   2839 HG11 ILE A 185       4.760  13.961   4.059  0.00  0.00      A     
ATOM   2840 HG12 ILE A 185       5.167  12.280   4.367  0.00  0.00      A     
ATOM   2841  CD  ILE A 185       5.418  13.563   6.056  0.00  0.00      A     
ATOM   2842  HD1 ILE A 185       5.346  12.782   6.814  0.00  0.00      A     
ATOM   2843  HD2 ILE A 185       5.023  14.497   6.455  0.00  0.00      A     
ATOM   2844  HD3 ILE A 185       6.466  13.723   5.800  0.00  0.00      A     
ATOM   2845  C   ILE A 185       1.468  11.342   6.175  0.00  0.00      A     
ATOM   2846  O   ILE A 185       1.228  11.170   7.371  0.00  0.00      A     
ATOM   2847  N   ILE A 186       0.476  11.330   5.274  0.00  0.00      A     
ATOM   2848  HN  ILE A 186       0.708  11.445   4.294  0.00  0.00      A     
ATOM   2849  CA  ILE A 186      -0.940  11.150   5.680  0.00  0.00      A     
ATOM   2850  HA  ILE A 186      -1.113  11.847   6.494  0.00  0.00      A     
ATOM   2851  CB  ILE A 186      -1.928  11.554   4.566  0.00  0.00      A     
ATOM   2852  HB  ILE A 186      -1.743  12.602   4.331  0.00  0.00      A     
ATOM   2853  CG2 ILE A 186      -1.686  10.765   3.276  0.00  0.00      A     
ATOM   2854 HG21 ILE A 186      -1.521   9.710   3.477  0.00  0.00      A     
ATOM   2855 HG22 ILE A 186      -0.826  11.174   2.754  0.00  0.00      A     
ATOM   2856 HG23 ILE A 186      -2.547  10.867   2.623  0.00  0.00      A     
ATOM   2857  CG1 ILE A 186      -3.418  11.451   4.971  0.00  0.00      A     
ATOM   2858 HG11 ILE A 186      -3.676  10.419   5.209  0.00  0.00      A     
ATOM   2859 HG12 ILE A 186      -4.032  11.758   4.123  0.00  0.00      A     
ATOM   2860  CD  ILE A 186      -3.809  12.341   6.157  0.00  0.00      A     
ATOM   2861  HD1 ILE A 186      -3.344  11.979   7.073  0.00  0.00      A     
ATOM   2862  HD2 ILE A 186      -4.892  12.314   6.285  0.00  0.00      A     
ATOM   2863  HD3 ILE A 186      -3.500  13.370   5.969  0.00  0.00      A     
ATOM   2864  C   ILE A 186      -1.220   9.753   6.269  0.00  0.00      A     
ATOM   2865  O   ILE A 186      -1.935   9.641   7.261  0.00  0.00      A     
ATOM   2866  N   TYR A 187      -0.524   8.710   5.792  0.00  0.00      A     
ATOM   2867  HN  TYR A 187       0.065   8.890   4.998  0.00  0.00      A     
ATOM   2868  CA  TYR A 187      -0.514   7.343   6.363  0.00  0.00      A     
ATOM   2869  HA  TYR A 187      -1.552   7.042   6.509  0.00  0.00      A     
ATOM   2870  CB  TYR A 187       0.117   6.392   5.329  0.00  0.00      A     
ATOM   2871  HB1 TYR A 187       1.178   6.609   5.275  0.00  0.00      A     
ATOM   2872  HB2 TYR A 187      -0.311   6.614   4.352  0.00  0.00      A     
ATOM   2873  CG  TYR A 187      -0.072   4.903   5.576  0.00  0.00      A     
ATOM   2874  CD1 TYR A 187      -1.350   4.325   5.444  0.00  0.00      A     
ATOM   2875  HD1 TYR A 187      -2.193   4.948   5.181  0.00  0.00      A     
ATOM   2876  CE1 TYR A 187      -1.518   2.936   5.626  0.00  0.00      A     
ATOM   2877  HE1 TYR A 187      -2.487   2.482   5.504  0.00  0.00      A     
ATOM   2878  CZ  TYR A 187      -0.412   2.120   5.939  0.00  0.00      A     
ATOM   2879  OH  TYR A 187      -0.578   0.780   6.110  0.00  0.00      A     
ATOM   2880  HH  TYR A 187       0.260   0.349   6.331  0.00  0.00      A     
ATOM   2881  CE2 TYR A 187       0.867   2.699   6.077  0.00  0.00      A     
ATOM   2882  HE2 TYR A 187       1.715   2.075   6.306  0.00  0.00      A     
ATOM   2883  CD2 TYR A 187       1.035   4.089   5.895  0.00  0.00      A     
ATOM   2884  HD2 TYR A 187       2.016   4.533   5.986  0.00  0.00      A     
ATOM   2885  C   TYR A 187       0.173   7.242   7.750  0.00  0.00      A     
ATOM   2886  O   TYR A 187       0.245   6.162   8.345  0.00  0.00      A     
ATOM   2887  N   ARG A 188       0.651   8.368   8.306  0.00  0.00      A     
ATOM   2888  HN  ARG A 188       0.683   9.179   7.695  0.00  0.00      A     
ATOM   2889  CA  ARG A 188       1.161   8.521   9.682  0.00  0.00      A     
ATOM   2890  HA  ARG A 188       0.884   7.640  10.238  0.00  0.00      A     
ATOM   2891  CB  ARG A 188       2.703   8.599   9.666  0.00  0.00      A     
ATOM   2892  HB1 ARG A 188       3.054   8.902  10.649  0.00  0.00      A     
ATOM   2893  HB2 ARG A 188       3.016   9.363   8.952  0.00  0.00      A     
ATOM   2894  CG  ARG A 188       3.373   7.253   9.298  0.00  0.00      A     
ATOM   2895  HG1 ARG A 188       4.452   7.392   9.279  0.00  0.00      A     
ATOM   2896  HG2 ARG A 188       3.052   6.938   8.308  0.00  0.00      A     
ATOM   2897  CD  ARG A 188       3.027   6.156  10.319  0.00  0.00      A     
ATOM   2898  HD1 ARG A 188       1.949   6.045  10.377  0.00  0.00      A     
ATOM   2899  HD2 ARG A 188       3.373   6.469  11.304  0.00  0.00      A     
ATOM   2900  NE  ARG A 188       3.585   4.827  10.023  0.00  0.00      A     
ATOM   2901  HE  ARG A 188       4.477   4.581  10.425  0.00  0.00      A     
ATOM   2902  CZ  ARG A 188       2.894   3.790   9.620  0.00  0.00      A     
ATOM   2903  NH1 ARG A 188       1.717   3.821   9.105  0.00  0.00      A     
ATOM   2904 HH11 ARG A 188       1.259   2.941   8.935  0.00  0.00      A     
ATOM   2905 HH12 ARG A 188       1.259   4.705   8.919  0.00  0.00      A     
ATOM   2906  NH2 ARG A 188       3.369   2.618   9.773  0.00  0.00      A     
ATOM   2907 HH21 ARG A 188       2.744   1.858   9.570  0.00  0.00      A     
ATOM   2908 HH22 ARG A 188       4.158   2.514  10.398  0.00  0.00      A     
ATOM   2909  C   ARG A 188       0.459   9.612  10.501  0.00  0.00      A     
ATOM   2910  O   ARG A 188       0.235   9.372  11.688  0.00  0.00      A     
ATOM   2911  N   ALA A 189      -0.040  10.681   9.882  0.00  0.00      A     
ATOM   2912  HN  ALA A 189       0.246  10.845   8.923  0.00  0.00      A     
ATOM   2913  CA  ALA A 189      -1.034  11.584  10.484  0.00  0.00      A     
ATOM   2914  HA  ALA A 189      -0.628  12.003  11.407  0.00  0.00      A     
ATOM   2915  CB  ALA A 189      -1.282  12.738   9.503  0.00  0.00      A     
ATOM   2916  HB1 ALA A 189      -0.374  13.325   9.364  0.00  0.00      A     
ATOM   2917  HB2 ALA A 189      -2.063  13.394   9.891  0.00  0.00      A     
ATOM   2918  HB3 ALA A 189      -1.603  12.351   8.538  0.00  0.00      A     
ATOM   2919  C   ALA A 189      -2.354  10.863  10.847  0.00  0.00      A     
ATOM   2920  O   ALA A 189      -2.706  10.762  12.023  0.00  0.00      A     
ATOM   2921  N   ALA A 190      -3.028  10.255   9.863  0.00  0.00      A     
ATOM   2922  HN  ALA A 190      -2.648  10.312   8.922  0.00  0.00      A     
ATOM   2923  CA  ALA A 190      -4.256   9.455  10.015  0.00  0.00      A     
ATOM   2924  HA  ALA A 190      -4.945  10.006  10.659  0.00  0.00      A     
ATOM   2925  CB  ALA A 190      -4.904   9.338   8.625  0.00  0.00      A     
ATOM   2926  HB1 ALA A 190      -5.886   8.866   8.717  0.00  0.00      A     
ATOM   2927  HB2 ALA A 190      -4.283   8.729   7.965  0.00  0.00      A     
ATOM   2928  HB3 ALA A 190      -5.035  10.330   8.187  0.00  0.00      A     
ATOM   2929  C   ALA A 190      -4.039   8.070  10.683  0.00  0.00      A     
ATOM   2930  O   ALA A 190      -4.779   7.122  10.439  0.00  0.00      A     
ATOM   2931  N   TYR A 191      -2.991   7.936  11.499  0.00  0.00      A     
ATOM   2932  HN  TYR A 191      -2.475   8.782  11.695  0.00  0.00      A     
ATOM   2933  CA  TYR A 191      -2.545   6.681  12.113  0.00  0.00      A     
ATOM   2934  HA  TYR A 191      -3.388   5.995  12.205  0.00  0.00      A     
ATOM   2935  CB  TYR A 191      -1.515   6.027  11.178  0.00  0.00      A     
ATOM   2936  HB1 TYR A 191      -0.898   6.815  10.760  0.00  0.00      A     
ATOM   2937  HB2 TYR A 191      -2.047   5.577  10.339  0.00  0.00      A     
ATOM   2938  CG  TYR A 191      -0.586   4.986  11.788  0.00  0.00      A     
ATOM   2939  CD1 TYR A 191      -0.871   3.613  11.658  0.00  0.00      A     
ATOM   2940  HD1 TYR A 191      -1.773   3.303  11.150  0.00  0.00      A     
ATOM   2941  CE1 TYR A 191       0.028   2.655  12.168  0.00  0.00      A     
ATOM   2942  HE1 TYR A 191      -0.170   1.604  12.055  0.00  0.00      A     
ATOM   2943  CZ  TYR A 191       1.208   3.070  12.819  0.00  0.00      A     
ATOM   2944  OH  TYR A 191       2.089   2.153  13.289  0.00  0.00      A     
ATOM   2945  HH  TYR A 191       2.865   2.582  13.687  0.00  0.00      A     
ATOM   2946  CE2 TYR A 191       1.491   4.441  12.961  0.00  0.00      A     
ATOM   2947  HE2 TYR A 191       2.397   4.756  13.458  0.00  0.00      A     
ATOM   2948  CD2 TYR A 191       0.596   5.396  12.443  0.00  0.00      A     
ATOM   2949  HD2 TYR A 191       0.832   6.449  12.532  0.00  0.00      A     
ATOM   2950  C   TYR A 191      -1.991   6.870  13.532  0.00  0.00      A     
ATOM   2951  O   TYR A 191      -2.454   6.185  14.438  0.00  0.00      A     
ATOM   2952  N   PHE A 192      -1.059   7.802  13.786  0.00  0.00      A     
ATOM   2953  HN  PHE A 192      -0.691   8.364  13.023  0.00  0.00      A     
ATOM   2954  CA  PHE A 192      -0.415   7.902  15.112  0.00  0.00      A     
ATOM   2955  HA  PHE A 192      -0.121   6.897  15.425  0.00  0.00      A     
ATOM   2956  CB  PHE A 192       0.850   8.770  15.039  0.00  0.00      A     
ATOM   2957  HB1 PHE A 192       1.016   9.227  16.014  0.00  0.00      A     
ATOM   2958  HB2 PHE A 192       0.704   9.582  14.327  0.00  0.00      A     
ATOM   2959  CG  PHE A 192       2.113   7.998  14.710  0.00  0.00      A     
ATOM   2960  CD1 PHE A 192       2.544   6.976  15.579  0.00  0.00      A     
ATOM   2961  HD1 PHE A 192       1.955   6.715  16.447  0.00  0.00      A     
ATOM   2962  CE1 PHE A 192       3.754   6.307  15.336  0.00  0.00      A     
ATOM   2963  HE1 PHE A 192       4.060   5.516  16.000  0.00  0.00      A     
ATOM   2964  CZ  PHE A 192       4.562   6.681  14.248  0.00  0.00      A     
ATOM   2965  HZ  PHE A 192       5.508   6.183  14.078  0.00  0.00      A     
ATOM   2966  CE2 PHE A 192       4.149   7.721  13.394  0.00  0.00      A     
ATOM   2967  HE2 PHE A 192       4.786   8.040  12.581  0.00  0.00      A     
ATOM   2968  CD2 PHE A 192       2.915   8.359  13.610  0.00  0.00      A     
ATOM   2969  HD2 PHE A 192       2.609   9.171  12.966  0.00  0.00      A     
ATOM   2970  C   PHE A 192      -1.348   8.409  16.220  0.00  0.00      A     
ATOM   2971  O   PHE A 192      -1.491   7.743  17.243  0.00  0.00      A     
ATOM   2972  N   GLY A 193      -2.020   9.543  16.011  0.00  0.00      A     
ATOM   2973  HN  GLY A 193      -1.861  10.038  15.145  0.00  0.00      A     
ATOM   2974  CA  GLY A 193      -2.954  10.124  16.996  0.00  0.00      A     
ATOM   2975  HA1 GLY A 193      -3.374  11.043  16.587  0.00  0.00      A     
ATOM   2976  HA2 GLY A 193      -2.407  10.376  17.907  0.00  0.00      A     
ATOM   2977  C   GLY A 193      -4.124   9.208  17.384  0.00  0.00      A     
ATOM   2978  O   GLY A 193      -4.591   9.221  18.529  0.00  0.00      A     
ATOM   2979  N   ILE A 194      -4.555   8.353  16.444  0.00  0.00      A     
ATOM   2980  HN  ILE A 194      -4.126   8.407  15.534  0.00  0.00      A     
ATOM   2981  CA  ILE A 194      -5.520   7.276  16.706  0.00  0.00      A     
ATOM   2982  HA  ILE A 194      -6.196   7.628  17.486  0.00  0.00      A     
ATOM   2983  CB  ILE A 194      -6.429   6.970  15.490  0.00  0.00      A     
ATOM   2984  HB  ILE A 194      -7.105   6.166  15.788  0.00  0.00      A     
ATOM   2985  CG2 ILE A 194      -7.298   8.208  15.201  0.00  0.00      A     
ATOM   2986 HG21 ILE A 194      -7.782   8.552  16.115  0.00  0.00      A     
ATOM   2987 HG22 ILE A 194      -8.084   7.960  14.488  0.00  0.00      A     
ATOM   2988 HG23 ILE A 194      -6.691   9.017  14.791  0.00  0.00      A     
ATOM   2989  CG1 ILE A 194      -5.668   6.500  14.233  0.00  0.00      A     
ATOM   2990 HG11 ILE A 194      -5.111   5.597  14.474  0.00  0.00      A     
ATOM   2991 HG12 ILE A 194      -4.963   7.271  13.919  0.00  0.00      A     
ATOM   2992  CD  ILE A 194      -6.580   6.168  13.046  0.00  0.00      A     
ATOM   2993  HD1 ILE A 194      -7.395   5.522  13.369  0.00  0.00      A     
ATOM   2994  HD2 ILE A 194      -6.004   5.650  12.281  0.00  0.00      A     
ATOM   2995  HD3 ILE A 194      -6.989   7.080  12.613  0.00  0.00      A     
ATOM   2996  C   ILE A 194      -4.872   6.019  17.298  0.00  0.00      A     
ATOM   2997  O   ILE A 194      -5.350   5.574  18.329  0.00  0.00      A     
ATOM   2998  N   TYR A 195      -3.761   5.476  16.787  0.00  0.00      A     
ATOM   2999  HN  TYR A 195      -3.358   5.889  15.953  0.00  0.00      A     
ATOM   3000  CA  TYR A 195      -3.086   4.287  17.356  0.00  0.00      A     
ATOM   3001  HA  TYR A 195      -3.788   3.452  17.337  0.00  0.00      A     
ATOM   3002  CB  TYR A 195      -1.871   3.889  16.499  0.00  0.00      A     
ATOM   3003  HB1 TYR A 195      -1.220   4.757  16.383  0.00  0.00      A     
ATOM   3004  HB2 TYR A 195      -2.217   3.600  15.505  0.00  0.00      A     
ATOM   3005  CG  TYR A 195      -1.057   2.752  17.096  0.00  0.00      A     
ATOM   3006  CD1 TYR A 195      -1.404   1.409  16.848  0.00  0.00      A     
ATOM   3007  HD1 TYR A 195      -2.246   1.180  16.207  0.00  0.00      A     
ATOM   3008  CE1 TYR A 195      -0.677   0.365  17.464  0.00  0.00      A     
ATOM   3009  HE1 TYR A 195      -0.949  -0.666  17.304  0.00  0.00      A     
ATOM   3010  CZ  TYR A 195       0.393   0.662  18.333  0.00  0.00      A     
ATOM   3011  OH  TYR A 195       1.108  -0.324  18.931  0.00  0.00      A     
ATOM   3012  HH  TYR A 195       1.789   0.045  19.518  0.00  0.00      A     
ATOM   3013  CE2 TYR A 195       0.722   2.004  18.590  0.00  0.00      A     
ATOM   3014  HE2 TYR A 195       1.515   2.222  19.286  0.00  0.00      A     
ATOM   3015  CD2 TYR A 195       0.010   3.047  17.966  0.00  0.00      A     
ATOM   3016  HD2 TYR A 195       0.259   4.080  18.186  0.00  0.00      A     
ATOM   3017  C   TYR A 195      -2.665   4.463  18.826  0.00  0.00      A     
ATOM   3018  O   TYR A 195      -2.983   3.620  19.662  0.00  0.00      A     
ATOM   3019  N   ASP A 196      -2.060   5.591  19.196  0.00  0.00      A     
ATOM   3020  HN  ASP A 196      -1.817   6.273  18.480  0.00  0.00      A     
ATOM   3021  CA  ASP A 196      -1.775   5.927  20.602  0.00  0.00      A     
ATOM   3022  HA  ASP A 196      -1.237   5.083  21.039  0.00  0.00      A     
ATOM   3023  CB  ASP A 196      -0.851   7.148  20.648  0.00  0.00      A     
ATOM   3024  HB1 ASP A 196      -1.016   7.698  21.575  0.00  0.00      A     
ATOM   3025  HB2 ASP A 196      -1.065   7.829  19.825  0.00  0.00      A     
ATOM   3026  CG  ASP A 196       0.607   6.698  20.613  0.00  0.00      A     
ATOM   3027  OD1 ASP A 196       1.200   6.617  21.710  0.00  0.00      A     
ATOM   3028  OD2 ASP A 196       1.170   6.435  19.529  0.00  0.00      A     
ATOM   3029  C   ASP A 196      -3.020   6.103  21.502  0.00  0.00      A     
ATOM   3030  O   ASP A 196      -2.886   6.244  22.715  0.00  0.00      A     
ATOM   3031  N   THR A 197      -4.224   6.013  20.926  0.00  0.00      A     
ATOM   3032  HN  THR A 197      -4.216   5.925  19.915  0.00  0.00      A     
ATOM   3033  CA  THR A 197      -5.553   6.039  21.576  0.00  0.00      A     
ATOM   3034  HA  THR A 197      -5.434   6.123  22.655  0.00  0.00      A     
ATOM   3035  CB  THR A 197      -6.338   7.273  21.076  0.00  0.00      A     
ATOM   3036  HB  THR A 197      -6.596   7.142  20.025  0.00  0.00      A     
ATOM   3037  CG2 THR A 197      -7.611   7.569  21.859  0.00  0.00      A     
ATOM   3038 HG21 THR A 197      -8.379   6.843  21.596  0.00  0.00      A     
ATOM   3039 HG22 THR A 197      -7.984   8.560  21.598  0.00  0.00      A     
ATOM   3040 HG23 THR A 197      -7.419   7.526  22.932  0.00  0.00      A     
ATOM   3041  OG1 THR A 197      -5.545   8.442  21.198  0.00  0.00      A     
ATOM   3042  HG1 THR A 197      -5.210   8.645  20.305  0.00  0.00      A     
ATOM   3043  C   THR A 197      -6.361   4.749  21.336  0.00  0.00      A     
ATOM   3044  O   THR A 197      -7.329   4.470  22.047  0.00  0.00      A     
ATOM   3045  N   ALA A 198      -5.932   3.895  20.399  0.00  0.00      A     
ATOM   3046  HN  ALA A 198      -5.150   4.219  19.845  0.00  0.00      A     
ATOM   3047  CA  ALA A 198      -6.688   2.770  19.838  0.00  0.00      A     
ATOM   3048  HA  ALA A 198      -7.493   2.532  20.528  0.00  0.00      A     
ATOM   3049  CB  ALA A 198      -7.317   3.236  18.516  0.00  0.00      A     
ATOM   3050  HB1 ALA A 198      -8.014   2.486  18.144  0.00  0.00      A     
ATOM   3051  HB2 ALA A 198      -6.544   3.381  17.763  0.00  0.00      A     
ATOM   3052  HB3 ALA A 198      -7.860   4.169  18.666  0.00  0.00      A     
ATOM   3053  C   ALA A 198      -5.895   1.451  19.656  0.00  0.00      A     
ATOM   3054  O   ALA A 198      -6.456   0.481  19.145  0.00  0.00      A     
ATOM   3055  N   LYS A 199      -4.626   1.386  20.101  0.00  0.00      A     
ATOM   3056  HN  LYS A 199      -4.223   2.263  20.407  0.00  0.00      A     
ATOM   3057  CA  LYS A 199      -3.733   0.196  20.125  0.00  0.00      A     
ATOM   3058  HA  LYS A 199      -3.346   0.034  19.118  0.00  0.00      A     
ATOM   3059  CB  LYS A 199      -2.537   0.498  21.055  0.00  0.00      A     
ATOM   3060  HB1 LYS A 199      -2.908   0.748  22.051  0.00  0.00      A     
ATOM   3061  HB2 LYS A 199      -1.992   1.357  20.662  0.00  0.00      A     
ATOM   3062  CG  LYS A 199      -1.568  -0.688  21.170  0.00  0.00      A     
ATOM   3063  HG1 LYS A 199      -1.266  -0.983  20.167  0.00  0.00      A     
ATOM   3064  HG2 LYS A 199      -2.084  -1.524  21.643  0.00  0.00      A     
ATOM   3065  CD  LYS A 199      -0.317  -0.376  21.998  0.00  0.00      A     
ATOM   3066  HD1 LYS A 199      -0.608  -0.111  23.016  0.00  0.00      A     
ATOM   3067  HD2 LYS A 199       0.217   0.460  21.547  0.00  0.00      A     
ATOM   3068  CE  LYS A 199       0.584  -1.619  22.030  0.00  0.00      A     
ATOM   3069  HE1 LYS A 199       0.775  -1.943  21.002  0.00  0.00      A     
ATOM   3070  HE2 LYS A 199       0.049  -2.427  22.539  0.00  0.00      A     
ATOM   3071  NZ  LYS A 199       1.871  -1.357  22.714  0.00  0.00      A     
ATOM   3072  HZ1 LYS A 199       2.408  -0.658  22.211  0.00  0.00      A     
ATOM   3073  HZ2 LYS A 199       2.430  -2.208  22.787  0.00  0.00      A     
ATOM   3074  HZ3 LYS A 199       1.725  -1.020  23.663  0.00  0.00      A     
ATOM   3075  C   LYS A 199      -4.429  -1.123  20.496  0.00  0.00      A     
ATOM   3076  O   LYS A 199      -4.127  -2.153  19.909  0.00  0.00      A     
ATOM   3077  N   GLY A 200      -5.397  -1.058  21.411  0.00  0.00      A     
ATOM   3078  HN  GLY A 200      -5.536  -0.153  21.839  0.00  0.00      A     
ATOM   3079  CA  GLY A 200      -6.355  -2.127  21.719  0.00  0.00      A     
ATOM   3080  HA1 GLY A 200      -5.984  -2.731  22.547  0.00  0.00      A     
ATOM   3081  HA2 GLY A 200      -6.486  -2.768  20.848  0.00  0.00      A     
ATOM   3082  C   GLY A 200      -7.731  -1.575  22.090  0.00  0.00      A     
ATOM   3083  O   GLY A 200      -8.269  -1.925  23.137  0.00  0.00      A     
ATOM   3084  N   MET A 201      -8.253  -0.629  21.301  0.00  0.00      A     
ATOM   3085  HN  MET A 201      -7.752  -0.427  20.442  0.00  0.00      A     
ATOM   3086  CA  MET A 201      -9.426   0.201  21.629  0.00  0.00      A     
ATOM   3087  HA  MET A 201      -9.127   0.886  22.422  0.00  0.00      A     
ATOM   3088  CB  MET A 201      -9.819   1.034  20.396  0.00  0.00      A     
ATOM   3089  HB1 MET A 201     -10.604   0.529  19.835  0.00  0.00      A     
ATOM   3090  HB2 MET A 201      -8.971   1.133  19.727  0.00  0.00      A     
ATOM   3091  CG  MET A 201     -10.295   2.432  20.795  0.00  0.00      A     
ATOM   3092  HG1 MET A 201      -9.497   2.949  21.326  0.00  0.00      A     
ATOM   3093  HG2 MET A 201     -11.129   2.326  21.482  0.00  0.00      A     
ATOM   3094  SD  MET A 201     -10.819   3.455  19.397  0.00  0.00      A     
ATOM   3095  CE  MET A 201     -11.478   4.883  20.299  0.00  0.00      A     
ATOM   3096  HE1 MET A 201     -12.284   4.561  20.960  0.00  0.00      A     
ATOM   3097  HE2 MET A 201     -11.870   5.613  19.590  0.00  0.00      A     
ATOM   3098  HE3 MET A 201     -10.688   5.344  20.891  0.00  0.00      A     
ATOM   3099  C   MET A 201     -10.655  -0.565  22.156  0.00  0.00      A     
ATOM   3100  O   MET A 201     -11.253  -0.163  23.158  0.00  0.00      A     
ATOM   3101  N   LEU A 202     -11.025  -1.676  21.518  0.00  0.00      A     
ATOM   3102  HN  LEU A 202     -10.456  -1.984  20.734  0.00  0.00      A     
ATOM   3103  CA  LEU A 202     -12.228  -2.447  21.860  0.00  0.00      A     
ATOM   3104  HA  LEU A 202     -13.032  -1.740  22.073  0.00  0.00      A     
ATOM   3105  CB  LEU A 202     -12.669  -3.278  20.639  0.00  0.00      A     
ATOM   3106  HB1 LEU A 202     -13.257  -4.123  20.998  0.00  0.00      A     
ATOM   3107  HB2 LEU A 202     -11.798  -3.671  20.118  0.00  0.00      A     
ATOM   3108  CG  LEU A 202     -13.544  -2.495  19.645  0.00  0.00      A     
ATOM   3109  HG  LEU A 202     -14.413  -2.107  20.169  0.00  0.00      A     
ATOM   3110  CD1 LEU A 202     -12.828  -1.335  18.958  0.00  0.00      A     
ATOM   3111 HD11 LEU A 202     -11.892  -1.679  18.520  0.00  0.00      A     
ATOM   3112 HD12 LEU A 202     -12.636  -0.551  19.686  0.00  0.00      A     
ATOM   3113 HD13 LEU A 202     -13.463  -0.915  18.178  0.00  0.00      A     
ATOM   3114  CD2 LEU A 202     -14.029  -3.435  18.550  0.00  0.00      A     
ATOM   3115 HD21 LEU A 202     -14.620  -4.235  18.992  0.00  0.00      A     
ATOM   3116 HD22 LEU A 202     -13.185  -3.838  17.993  0.00  0.00      A     
ATOM   3117 HD23 LEU A 202     -14.664  -2.878  17.864  0.00  0.00      A     
ATOM   3118  C   LEU A 202     -12.090  -3.294  23.149  0.00  0.00      A     
ATOM   3119  O   LEU A 202     -12.868  -3.051  24.078  0.00  0.00      A     
ATOM   3120  N   PRO A 203     -11.138  -4.243  23.277  0.00  0.00      A     
ATOM   3121  CD  PRO A 203     -10.159  -4.639  22.269  0.00  0.00      A     
ATOM   3122  HD1 PRO A 203      -9.581  -3.795  21.905  0.00  0.00      A     
ATOM   3123  HD2 PRO A 203     -10.672  -5.134  21.446  0.00  0.00      A     
ATOM   3124  CG  PRO A 203      -9.236  -5.640  22.950  0.00  0.00      A     
ATOM   3125  HG1 PRO A 203      -8.829  -6.357  22.238  0.00  0.00      A     
ATOM   3126  HG2 PRO A 203      -8.437  -5.115  23.474  0.00  0.00      A     
ATOM   3127  CB  PRO A 203     -10.179  -6.296  23.955  0.00  0.00      A     
ATOM   3128  HB1 PRO A 203     -10.814  -7.014  23.438  0.00  0.00      A     
ATOM   3129  HB2 PRO A 203      -9.641  -6.781  24.769  0.00  0.00      A     
ATOM   3130  CA  PRO A 203     -11.046  -5.136  24.442  0.00  0.00      A     
ATOM   3131  HA  PRO A 203     -12.036  -5.519  24.699  0.00  0.00      A     
ATOM   3132  C   PRO A 203     -10.428  -4.499  25.696  0.00  0.00      A     
ATOM   3133  O   PRO A 203      -9.772  -3.461  25.633  0.00  0.00      A     
ATOM   3134  N   ASP A 204     -10.571  -5.155  26.848  0.00  0.00      A     
ATOM   3135  HN  ASP A 204     -11.133  -5.997  26.834  0.00  0.00      A     
ATOM   3136  CA  ASP A 204     -10.011  -4.735  28.140  0.00  0.00      A     
ATOM   3137  HA  ASP A 204      -9.640  -3.716  28.065  0.00  0.00      A     
ATOM   3138  CB  ASP A 204     -11.162  -4.721  29.158  0.00  0.00      A     
ATOM   3139  HB1 ASP A 204     -11.604  -5.717  29.216  0.00  0.00      A     
ATOM   3140  HB2 ASP A 204     -11.933  -4.033  28.814  0.00  0.00      A     
ATOM   3141  CG  ASP A 204     -10.729  -4.270  30.551  0.00  0.00      A     
ATOM   3142  OD1 ASP A 204     -11.206  -4.862  31.552  0.00  0.00      A     
ATOM   3143  OD2 ASP A 204      -9.929  -3.313  30.648  0.00  0.00      A     
ATOM   3144  C   ASP A 204      -8.853  -5.674  28.574  0.00  0.00      A     
ATOM   3145  O   ASP A 204      -9.081  -6.873  28.737  0.00  0.00      A     
ATOM   3146  N   PRO A 205      -7.600  -5.199  28.711  0.00  0.00      A     
ATOM   3147  CD  PRO A 205      -7.182  -3.809  28.702  0.00  0.00      A     
ATOM   3148  HD1 PRO A 205      -7.594  -3.294  29.569  0.00  0.00      A     
ATOM   3149  HD2 PRO A 205      -7.508  -3.324  27.785  0.00  0.00      A     
ATOM   3150  CG  PRO A 205      -5.656  -3.791  28.787  0.00  0.00      A     
ATOM   3151  HG1 PRO A 205      -5.227  -3.097  28.065  0.00  0.00      A     
ATOM   3152  HG2 PRO A 205      -5.350  -3.513  29.791  0.00  0.00      A     
ATOM   3153  CB  PRO A 205      -5.227  -5.225  28.505  0.00  0.00      A     
ATOM   3154  HB1 PRO A 205      -5.001  -5.329  27.444  0.00  0.00      A     
ATOM   3155  HB2 PRO A 205      -4.357  -5.496  29.096  0.00  0.00      A     
ATOM   3156  CA  PRO A 205      -6.448  -6.088  28.837  0.00  0.00      A     
ATOM   3157  HA  PRO A 205      -6.531  -6.854  28.068  0.00  0.00      A     
ATOM   3158  C   PRO A 205      -6.366  -6.790  30.208  0.00  0.00      A     
ATOM   3159  O   PRO A 205      -6.498  -6.145  31.251  0.00  0.00      A     
ATOM   3160  N   LYS A 206      -6.125  -8.116  30.145  0.00  0.00      A     
ATOM   3161  HN  LYS A 206      -6.057  -8.434  29.182  0.00  0.00      A     
ATOM   3162  CA  LYS A 206      -5.809  -9.165  31.160  0.00  0.00      A     
ATOM   3163  HA  LYS A 206      -4.808  -9.536  30.938  0.00  0.00      A     
ATOM   3164  CB  LYS A 206      -5.802  -8.675  32.623  0.00  0.00      A     
ATOM   3165  HB1 LYS A 206      -5.823  -9.538  33.283  0.00  0.00      A     
ATOM   3166  HB2 LYS A 206      -6.718  -8.122  32.806  0.00  0.00      A     
ATOM   3167  CG  LYS A 206      -4.593  -7.839  33.061  0.00  0.00      A     
ATOM   3168  HG1 LYS A 206      -4.857  -7.332  33.989  0.00  0.00      A     
ATOM   3169  HG2 LYS A 206      -4.372  -7.091  32.307  0.00  0.00      A     
ATOM   3170  CD  LYS A 206      -3.339  -8.677  33.334  0.00  0.00      A     
ATOM   3171  HD1 LYS A 206      -3.069  -9.244  32.446  0.00  0.00      A     
ATOM   3172  HD2 LYS A 206      -3.545  -9.368  34.154  0.00  0.00      A     
ATOM   3173  CE  LYS A 206      -2.187  -7.749  33.727  0.00  0.00      A     
ATOM   3174  HE1 LYS A 206      -2.507  -7.120  34.564  0.00  0.00      A     
ATOM   3175  HE2 LYS A 206      -1.970  -7.088  32.883  0.00  0.00      A     
ATOM   3176  NZ  LYS A 206      -0.974  -8.512  34.102  0.00  0.00      A     
ATOM   3177  HZ1 LYS A 206      -0.164  -7.907  34.214  0.00  0.00      A     
ATOM   3178  HZ2 LYS A 206      -0.731  -9.204  33.399  0.00  0.00      A     
ATOM   3179  HZ3 LYS A 206      -1.115  -9.023  34.967  0.00  0.00      A     
ATOM   3180  C   LYS A 206      -6.700 -10.413  31.055  0.00  0.00      A     
ATOM   3181  O   LYS A 206      -6.178 -11.525  31.144  0.00  0.00      A     
ATOM   3182  N   ASN A 207      -8.016 -10.274  30.887  0.00  0.00      A     
ATOM   3183  HN  ASN A 207      -8.393  -9.332  30.960  0.00  0.00      A     
ATOM   3184  CA  ASN A 207      -8.957 -11.410  30.852  0.00  0.00      A     
ATOM   3185  HA  ASN A 207      -8.535 -12.241  31.420  0.00  0.00      A     
ATOM   3186  CB  ASN A 207     -10.239 -10.956  31.597  0.00  0.00      A     
ATOM   3187  HB1 ASN A 207     -10.743 -10.179  31.035  0.00  0.00      A     
ATOM   3188  HB2 ASN A 207      -9.954 -10.529  32.557  0.00  0.00      A     
ATOM   3189  CG  ASN A 207     -11.246 -12.038  31.900  0.00  0.00      A     
ATOM   3190  OD1 ASN A 207     -11.076 -13.202  31.590  0.00  0.00      A     
ATOM   3191  ND2 ASN A 207     -12.373 -11.711  32.471  0.00  0.00      A     
ATOM   3192 HD21 ASN A 207     -13.011 -12.454  32.700  0.00  0.00      A     
ATOM   3193 HD22 ASN A 207     -12.615 -10.738  32.611  0.00  0.00      A     
ATOM   3194  C   ASN A 207      -9.178 -11.957  29.412  0.00  0.00      A     
ATOM   3195  O   ASN A 207      -9.046 -13.158  29.178  0.00  0.00      A     
ATOM   3196  N   THR A 208      -9.404 -11.076  28.432  0.00  0.00      A     
ATOM   3197  HN  THR A 208      -9.509 -10.110  28.715  0.00  0.00      A     
ATOM   3198  CA  THR A 208      -9.391 -11.351  26.963  0.00  0.00      A     
ATOM   3199  HA  THR A 208      -9.935 -12.276  26.771  0.00  0.00      A     
ATOM   3200  CB  THR A 208     -10.106 -10.224  26.192  0.00  0.00      A     
ATOM   3201  HB  THR A 208      -9.813 -10.235  25.149  0.00  0.00      A     
ATOM   3202  CG2 THR A 208     -11.619 -10.364  26.264  0.00  0.00      A     
ATOM   3203 HG21 THR A 208     -11.938 -10.401  27.299  0.00  0.00      A     
ATOM   3204 HG22 THR A 208     -11.929 -11.284  25.772  0.00  0.00      A     
ATOM   3205 HG23 THR A 208     -12.091  -9.520  25.759  0.00  0.00      A     
ATOM   3206  OG1 THR A 208      -9.803  -8.954  26.703  0.00  0.00      A     
ATOM   3207  HG1 THR A 208     -10.413  -8.803  27.446  0.00  0.00      A     
ATOM   3208  C   THR A 208      -7.981 -11.553  26.369  0.00  0.00      A     
ATOM   3209  O   THR A 208      -6.982 -11.437  27.084  0.00  0.00      A     
ATOM   3210  N   HIE A 209      -7.855 -11.849  25.064  0.00  0.00      A     
ATOM   3211  HN  HIE A 209      -8.708 -11.922  24.514  0.00  0.00      A     
ATOM   3212  CA  HIE A 209      -6.572 -12.106  24.361  0.00  0.00      A     
ATOM   3213  HA  HIE A 209      -5.752 -11.905  25.052  0.00  0.00      A     
ATOM   3214  NE2 HIE A 209      -8.646 -14.401  21.138  0.00  0.00      A     
ATOM   3215  HE2 HIE A 209      -9.524 -14.522  20.638  0.00  0.00      A     
ATOM   3216  CD2 HIE A 209      -8.465 -14.260  22.496  0.00  0.00      A     
ATOM   3217  HD2 HIE A 209      -9.222 -14.303  23.270  0.00  0.00      A     
ATOM   3218  ND1 HIE A 209      -6.509 -13.969  21.440  0.00  0.00      A     
ATOM   3219  CG  HIE A 209      -7.147 -13.970  22.683  0.00  0.00      A     
ATOM   3220  CE1 HIE A 209      -7.472 -14.191  20.528  0.00  0.00      A     
ATOM   3221  HE1 HIE A 209      -7.327 -14.220  19.454  0.00  0.00      A     
ATOM   3222  CB  HIE A 209      -6.486 -13.603  23.989  0.00  0.00      A     
ATOM   3223  HB1 HIE A 209      -6.919 -14.202  24.791  0.00  0.00      A     
ATOM   3224  HB2 HIE A 209      -5.437 -13.884  23.918  0.00  0.00      A     
ATOM   3225  C   HIE A 209      -6.346 -11.176  23.142  0.00  0.00      A     
ATOM   3226  O   HIE A 209      -7.257 -10.929  22.352  0.00  0.00      A     
ATOM   3227  N   ILE A 210      -5.144 -10.606  22.997  0.00  0.00      A     
ATOM   3228  HN  ILE A 210      -4.414 -10.896  23.638  0.00  0.00      A     
ATOM   3229  CA  ILE A 210      -4.931  -9.358  22.222  0.00  0.00      A     
ATOM   3230  HA  ILE A 210      -5.853  -8.782  22.297  0.00  0.00      A     
ATOM   3231  CB  ILE A 210      -3.836  -8.460  22.844  0.00  0.00      A     
ATOM   3232  HB  ILE A 210      -3.779  -7.556  22.236  0.00  0.00      A     
ATOM   3233  CG2 ILE A 210      -4.255  -8.007  24.251  0.00  0.00      A     
ATOM   3234 HG21 ILE A 210      -5.242  -7.545  24.213  0.00  0.00      A     
ATOM   3235 HG22 ILE A 210      -3.552  -7.275  24.643  0.00  0.00      A     
ATOM   3236 HG23 ILE A 210      -4.290  -8.856  24.933  0.00  0.00      A     
ATOM   3237  CG1 ILE A 210      -2.436  -9.110  22.834  0.00  0.00      A     
ATOM   3238 HG11 ILE A 210      -2.290  -9.640  21.894  0.00  0.00      A     
ATOM   3239 HG12 ILE A 210      -2.354  -9.826  23.650  0.00  0.00      A     
ATOM   3240  CD  ILE A 210      -1.312  -8.074  22.951  0.00  0.00      A     
ATOM   3241  HD1 ILE A 210      -1.388  -7.518  23.884  0.00  0.00      A     
ATOM   3242  HD2 ILE A 210      -1.370  -7.378  22.116  0.00  0.00      A     
ATOM   3243  HD3 ILE A 210      -0.348  -8.580  22.921  0.00  0.00      A     
ATOM   3244  C   ILE A 210      -4.693  -9.464  20.702  0.00  0.00      A     
ATOM   3245  O   ILE A 210      -4.688  -8.421  20.057  0.00  0.00      A     
ATOM   3246  N   VAL A 211      -4.541 -10.635  20.061  0.00  0.00      A     
ATOM   3247  HN  VAL A 211      -4.515 -11.493  20.598  0.00  0.00      A     
ATOM   3248  CA  VAL A 211      -4.415 -10.656  18.567  0.00  0.00      A     
ATOM   3249  HA  VAL A 211      -3.598  -9.986  18.318  0.00  0.00      A     
ATOM   3250  CB  VAL A 211      -4.047 -12.009  17.935  0.00  0.00      A     
ATOM   3251  HB  VAL A 211      -4.028 -11.884  16.851  0.00  0.00      A     
ATOM   3252  CG1 VAL A 211      -2.647 -12.456  18.357  0.00  0.00      A     
ATOM   3253 HG11 VAL A 211      -1.918 -11.694  18.085  0.00  0.00      A     
ATOM   3254 HG12 VAL A 211      -2.388 -13.382  17.843  0.00  0.00      A     
ATOM   3255 HG13 VAL A 211      -2.607 -12.620  19.431  0.00  0.00      A     
ATOM   3256  CG2 VAL A 211      -5.047 -13.117  18.255  0.00  0.00      A     
ATOM   3257 HG21 VAL A 211      -4.763 -14.029  17.726  0.00  0.00      A     
ATOM   3258 HG22 VAL A 211      -6.047 -12.828  17.929  0.00  0.00      A     
ATOM   3259 HG23 VAL A 211      -5.044 -13.317  19.322  0.00  0.00      A     
ATOM   3260  C   VAL A 211      -5.620 -10.055  17.827  0.00  0.00      A     
ATOM   3261  O   VAL A 211      -5.468  -9.509  16.738  0.00  0.00      A     
ATOM   3262  N   ILE A 212      -6.799 -10.032  18.455  0.00  0.00      A     
ATOM   3263  HN  ILE A 212      -6.857 -10.494  19.351  0.00  0.00      A     
ATOM   3264  CA  ILE A 212      -7.974  -9.282  17.971  0.00  0.00      A     
ATOM   3265  HA  ILE A 212      -8.129  -9.573  16.934  0.00  0.00      A     
ATOM   3266  CB  ILE A 212      -9.219  -9.722  18.758  0.00  0.00      A     
ATOM   3267  HB  ILE A 212      -9.169 -10.809  18.856  0.00  0.00      A     
ATOM   3268  CG2 ILE A 212      -9.220  -9.121  20.171  0.00  0.00      A     
ATOM   3269 HG21 ILE A 212      -8.237  -9.222  20.630  0.00  0.00      A     
ATOM   3270 HG22 ILE A 212      -9.936  -9.658  20.789  0.00  0.00      A     
ATOM   3271 HG23 ILE A 212      -9.495  -8.065  20.150  0.00  0.00      A     
ATOM   3272  CG1 ILE A 212     -10.512  -9.388  17.990  0.00  0.00      A     
ATOM   3273 HG11 ILE A 212     -10.414  -9.723  16.957  0.00  0.00      A     
ATOM   3274 HG12 ILE A 212     -10.681  -8.312  17.987  0.00  0.00      A     
ATOM   3275  CD  ILE A 212     -11.730 -10.090  18.595  0.00  0.00      A     
ATOM   3276  HD1 ILE A 212     -11.917  -9.724  19.602  0.00  0.00      A     
ATOM   3277  HD2 ILE A 212     -11.552 -11.162  18.616  0.00  0.00      A     
ATOM   3278  HD3 ILE A 212     -12.608  -9.902  17.987  0.00  0.00      A     
ATOM   3279  C   ILE A 212      -7.805  -7.747  17.972  0.00  0.00      A     
ATOM   3280  O   ILE A 212      -8.418  -7.058  17.153  0.00  0.00      A     
ATOM   3281  N   SER A 213      -6.930  -7.186  18.814  0.00  0.00      A     
ATOM   3282  HN  SER A 213      -6.450  -7.774  19.484  0.00  0.00      A     
ATOM   3283  CA  SER A 213      -6.467  -5.786  18.697  0.00  0.00      A     
ATOM   3284  HA  SER A 213      -7.322  -5.113  18.696  0.00  0.00      A     
ATOM   3285  CB  SER A 213      -5.561  -5.370  19.858  0.00  0.00      A     
ATOM   3286  HB1 SER A 213      -5.246  -4.339  19.705  0.00  0.00      A     
ATOM   3287  HB2 SER A 213      -4.668  -5.994  19.888  0.00  0.00      A     
ATOM   3288  OG  SER A 213      -6.258  -5.459  21.083  0.00  0.00      A     
ATOM   3289  HG1 SER A 213      -5.628  -5.210  21.789  0.00  0.00      A     
ATOM   3290  C   SER A 213      -5.693  -5.556  17.403  0.00  0.00      A     
ATOM   3291  O   SER A 213      -5.864  -4.529  16.754  0.00  0.00      A     
ATOM   3292  N   TRP A 214      -4.911  -6.547  16.965  0.00  0.00      A     
ATOM   3293  HN  TRP A 214      -4.799  -7.357  17.561  0.00  0.00      A     
ATOM   3294  CA  TRP A 214      -4.169  -6.519  15.696  0.00  0.00      A     
ATOM   3295  HA  TRP A 214      -3.788  -5.515  15.553  0.00  0.00      A     
ATOM   3296  CB  TRP A 214      -2.947  -7.440  15.797  0.00  0.00      A     
ATOM   3297  HB1 TRP A 214      -2.302  -7.269  14.936  0.00  0.00      A     
ATOM   3298  HB2 TRP A 214      -3.281  -8.477  15.764  0.00  0.00      A     
ATOM   3299  CG  TRP A 214      -2.139  -7.232  17.048  0.00  0.00      A     
ATOM   3300  CD1 TRP A 214      -1.642  -8.215  17.832  0.00  0.00      A     
ATOM   3301  HD1 TRP A 214      -1.716  -9.273  17.628  0.00  0.00      A     
ATOM   3302  NE1 TRP A 214      -1.076  -7.671  18.963  0.00  0.00      A     
ATOM   3303  HE1 TRP A 214      -0.555  -8.195  19.666  0.00  0.00      A     
ATOM   3304  CE2 TRP A 214      -1.219  -6.309  18.991  0.00  0.00      A     
ATOM   3305  CZ2 TRP A 214      -0.887  -5.351  19.953  0.00  0.00      A     
ATOM   3306  HZ2 TRP A 214      -0.469  -5.661  20.897  0.00  0.00      A     
ATOM   3307  CH2 TRP A 214      -1.155  -4.003  19.689  0.00  0.00      A     
ATOM   3308  HH2 TRP A 214      -0.965  -3.264  20.449  0.00  0.00      A     
ATOM   3309  CZ3 TRP A 214      -1.700  -3.626  18.452  0.00  0.00      A     
ATOM   3310  HZ3 TRP A 214      -1.931  -2.588  18.266  0.00  0.00      A     
ATOM   3311  CE3 TRP A 214      -2.017  -4.600  17.485  0.00  0.00      A     
ATOM   3312  HE3 TRP A 214      -2.450  -4.290  16.551  0.00  0.00      A     
ATOM   3313  CD2 TRP A 214      -1.821  -5.978  17.743  0.00  0.00      A     
ATOM   3314  C   TRP A 214      -5.043  -6.793  14.463  0.00  0.00      A     
ATOM   3315  O   TRP A 214      -4.846  -6.152  13.428  0.00  0.00      A     
ATOM   3316  N   MET A 215      -6.092  -7.615  14.585  0.00  0.00      A     
ATOM   3317  HN  MET A 215      -6.141  -8.185  15.424  0.00  0.00      A     
ATOM   3318  CA  MET A 215      -7.197  -7.671  13.606  0.00  0.00      A     
ATOM   3319  HA  MET A 215      -6.796  -7.984  12.639  0.00  0.00      A     
ATOM   3320  CB  MET A 215      -8.265  -8.689  14.038  0.00  0.00      A     
ATOM   3321  HB1 MET A 215      -9.100  -8.627  13.339  0.00  0.00      A     
ATOM   3322  HB2 MET A 215      -8.637  -8.433  15.026  0.00  0.00      A     
ATOM   3323  CG  MET A 215      -7.752 -10.131  14.050  0.00  0.00      A     
ATOM   3324  HG1 MET A 215      -6.820 -10.175  14.611  0.00  0.00      A     
ATOM   3325  HG2 MET A 215      -7.541 -10.425  13.025  0.00  0.00      A     
ATOM   3326  SD  MET A 215      -8.886 -11.346  14.780  0.00  0.00      A     
ATOM   3327  CE  MET A 215     -10.353 -11.161  13.728  0.00  0.00      A     
ATOM   3328  HE1 MET A 215     -10.769 -10.159  13.837  0.00  0.00      A     
ATOM   3329  HE2 MET A 215     -11.111 -11.882  14.033  0.00  0.00      A     
ATOM   3330  HE3 MET A 215     -10.088 -11.340  12.686  0.00  0.00      A     
ATOM   3331  C   MET A 215      -7.852  -6.294  13.395  0.00  0.00      A     
ATOM   3332  O   MET A 215      -7.922  -5.804  12.268  0.00  0.00      A     
ATOM   3333  N   ILE A 216      -8.245  -5.609  14.478  0.00  0.00      A     
ATOM   3334  HN  ILE A 216      -8.193  -6.066  15.385  0.00  0.00      A     
ATOM   3335  CA  ILE A 216      -8.726  -4.215  14.407  0.00  0.00      A     
ATOM   3336  HA  ILE A 216      -9.509  -4.174  13.651  0.00  0.00      A     
ATOM   3337  CB  ILE A 216      -9.360  -3.765  15.744  0.00  0.00      A     
ATOM   3338  HB  ILE A 216      -8.666  -4.012  16.548  0.00  0.00      A     
ATOM   3339  CG2 ILE A 216      -9.596  -2.244  15.801  0.00  0.00      A     
ATOM   3340 HG21 ILE A 216      -8.647  -1.710  15.836  0.00  0.00      A     
ATOM   3341 HG22 ILE A 216     -10.153  -1.988  16.702  0.00  0.00      A     
ATOM   3342 HG23 ILE A 216     -10.165  -1.908  14.931  0.00  0.00      A     
ATOM   3343  CG1 ILE A 216     -10.690  -4.509  16.023  0.00  0.00      A     
ATOM   3344 HG11 ILE A 216     -11.069  -4.166  16.983  0.00  0.00      A     
ATOM   3345 HG12 ILE A 216     -10.487  -5.575  16.114  0.00  0.00      A     
ATOM   3346  CD  ILE A 216     -11.822  -4.330  14.998  0.00  0.00      A     
ATOM   3347  HD1 ILE A 216     -12.712  -4.844  15.361  0.00  0.00      A     
ATOM   3348  HD2 ILE A 216     -11.545  -4.763  14.037  0.00  0.00      A     
ATOM   3349  HD3 ILE A 216     -12.061  -3.274  14.871  0.00  0.00      A     
ATOM   3350  C   ILE A 216      -7.652  -3.244  13.898  0.00  0.00      A     
ATOM   3351  O   ILE A 216      -7.963  -2.410  13.056  0.00  0.00      A     
ATOM   3352  N   ALA A 217      -6.376  -3.375  14.266  0.00  0.00      A     
ATOM   3353  HN  ALA A 217      -6.156  -4.011  15.027  0.00  0.00      A     
ATOM   3354  CA  ALA A 217      -5.288  -2.574  13.685  0.00  0.00      A     
ATOM   3355  HA  ALA A 217      -5.555  -1.529  13.825  0.00  0.00      A     
ATOM   3356  CB  ALA A 217      -4.004  -2.812  14.480  0.00  0.00      A     
ATOM   3357  HB1 ALA A 217      -4.193  -2.678  15.547  0.00  0.00      A     
ATOM   3358  HB2 ALA A 217      -3.242  -2.102  14.162  0.00  0.00      A     
ATOM   3359  HB3 ALA A 217      -3.645  -3.820  14.295  0.00  0.00      A     
ATOM   3360  C   ALA A 217      -5.077  -2.781  12.162  0.00  0.00      A     
ATOM   3361  O   ALA A 217      -4.556  -1.892  11.478  0.00  0.00      A     
ATOM   3362  N   GLN A 218      -5.541  -3.899  11.587  0.00  0.00      A     
ATOM   3363  HN  GLN A 218      -5.915  -4.630  12.185  0.00  0.00      A     
ATOM   3364  CA  GLN A 218      -5.683  -4.043  10.129  0.00  0.00      A     
ATOM   3365  HA  GLN A 218      -4.736  -3.755   9.682  0.00  0.00      A     
ATOM   3366  CB  GLN A 218      -5.994  -5.502   9.743  0.00  0.00      A     
ATOM   3367  HB1 GLN A 218      -7.042  -5.596   9.451  0.00  0.00      A     
ATOM   3368  HB2 GLN A 218      -5.839  -6.154  10.605  0.00  0.00      A     
ATOM   3369  CG  GLN A 218      -5.113  -6.038   8.606  0.00  0.00      A     
ATOM   3370  HG1 GLN A 218      -5.514  -6.999   8.301  0.00  0.00      A     
ATOM   3371  HG2 GLN A 218      -4.114  -6.204   8.998  0.00  0.00      A     
ATOM   3372  CD  GLN A 218      -5.006  -5.144   7.375  0.00  0.00      A     
ATOM   3373  OE1 GLN A 218      -5.792  -5.189   6.448  0.00  0.00      A     
ATOM   3374  NE2 GLN A 218      -3.993  -4.324   7.283  0.00  0.00      A     
ATOM   3375 HE21 GLN A 218      -4.022  -3.661   6.523  0.00  0.00      A     
ATOM   3376 HE22 GLN A 218      -3.339  -4.235   8.055  0.00  0.00      A     
ATOM   3377  C   GLN A 218      -6.764  -3.103   9.564  0.00  0.00      A     
ATOM   3378  O   GLN A 218      -6.521  -2.391   8.593  0.00  0.00      A     
ATOM   3379  N   THR A 219      -7.925  -3.016  10.226  0.00  0.00      A     
ATOM   3380  HN  THR A 219      -8.062  -3.629  11.021  0.00  0.00      A     
ATOM   3381  CA  THR A 219      -8.969  -2.010   9.908  0.00  0.00      A     
ATOM   3382  HA  THR A 219      -9.189  -2.093   8.846  0.00  0.00      A     
ATOM   3383  CB  THR A 219     -10.311  -2.221  10.633  0.00  0.00      A     
ATOM   3384  HB  THR A 219     -11.072  -1.648  10.097  0.00  0.00      A     
ATOM   3385  CG2 THR A 219     -10.761  -3.678  10.674  0.00  0.00      A     
ATOM   3386 HG21 THR A 219     -11.757  -3.730  11.116  0.00  0.00      A     
ATOM   3387 HG22 THR A 219     -10.078  -4.276  11.274  0.00  0.00      A     
ATOM   3388 HG23 THR A 219     -10.804  -4.079   9.661  0.00  0.00      A     
ATOM   3389  OG1 THR A 219     -10.290  -1.759  11.955  0.00  0.00      A     
ATOM   3390  HG1 THR A 219      -9.511  -2.124  12.402  0.00  0.00      A     
ATOM   3391  C   THR A 219      -8.501  -0.571  10.135  0.00  0.00      A     
ATOM   3392  O   THR A 219      -8.715   0.265   9.269  0.00  0.00      A     
ATOM   3393  N   VAL A 220      -7.750  -0.276  11.206  0.00  0.00      A     
ATOM   3394  HN  VAL A 220      -7.669  -0.994  11.918  0.00  0.00      A     
ATOM   3395  CA  VAL A 220      -7.149   1.058  11.464  0.00  0.00      A     
ATOM   3396  HA  VAL A 220      -7.940   1.807  11.425  0.00  0.00      A     
ATOM   3397  CB  VAL A 220      -6.492   1.149  12.856  0.00  0.00      A     
ATOM   3398  HB  VAL A 220      -5.729   0.378  12.936  0.00  0.00      A     
ATOM   3399  CG1 VAL A 220      -5.820   2.502  13.115  0.00  0.00      A     
ATOM   3400 HG11 VAL A 220      -4.975   2.651  12.443  0.00  0.00      A     
ATOM   3401 HG12 VAL A 220      -5.448   2.546  14.140  0.00  0.00      A     
ATOM   3402 HG13 VAL A 220      -6.544   3.301  12.963  0.00  0.00      A     
ATOM   3403  CG2 VAL A 220      -7.524   0.957  13.973  0.00  0.00      A     
ATOM   3404 HG21 VAL A 220      -8.268   1.753  13.935  0.00  0.00      A     
ATOM   3405 HG22 VAL A 220      -7.031   0.975  14.946  0.00  0.00      A     
ATOM   3406 HG23 VAL A 220      -8.035   0.004  13.868  0.00  0.00      A     
ATOM   3407  C   VAL A 220      -6.127   1.447  10.394  0.00  0.00      A     
ATOM   3408  O   VAL A 220      -6.157   2.567   9.901  0.00  0.00      A     
ATOM   3409  N   THR A 221      -5.252   0.531   9.964  0.00  0.00      A     
ATOM   3410  HN  THR A 221      -5.262  -0.379  10.409  0.00  0.00      A     
ATOM   3411  CA  THR A 221      -4.340   0.779   8.815  0.00  0.00      A     
ATOM   3412  HA  THR A 221      -3.912   1.773   8.938  0.00  0.00      A     
ATOM   3413  CB  THR A 221      -3.153  -0.190   8.739  0.00  0.00      A     
ATOM   3414  HB  THR A 221      -2.633  -0.046   7.789  0.00  0.00      A     
ATOM   3415  CG2 THR A 221      -2.155   0.041   9.869  0.00  0.00      A     
ATOM   3416 HG21 THR A 221      -1.737   1.044   9.781  0.00  0.00      A     
ATOM   3417 HG22 THR A 221      -1.344  -0.684   9.788  0.00  0.00      A     
ATOM   3418 HG23 THR A 221      -2.642  -0.065  10.837  0.00  0.00      A     
ATOM   3419  OG1 THR A 221      -3.556  -1.528   8.834  0.00  0.00      A     
ATOM   3420  HG1 THR A 221      -3.897  -1.662   9.731  0.00  0.00      A     
ATOM   3421  C   THR A 221      -5.045   0.811   7.454  0.00  0.00      A     
ATOM   3422  O   THR A 221      -4.596   1.519   6.552  0.00  0.00      A     
ATOM   3423  N   ALA A 222      -6.190   0.143   7.289  0.00  0.00      A     
ATOM   3424  HN  ALA A 222      -6.488  -0.499   8.016  0.00  0.00      A     
ATOM   3425  CA  ALA A 222      -7.072   0.333   6.131  0.00  0.00      A     
ATOM   3426  HA  ALA A 222      -6.462   0.309   5.231  0.00  0.00      A     
ATOM   3427  CB  ALA A 222      -8.043  -0.846   6.048  0.00  0.00      A     
ATOM   3428  HB1 ALA A 222      -8.643  -0.758   5.141  0.00  0.00      A     
ATOM   3429  HB2 ALA A 222      -8.708  -0.855   6.911  0.00  0.00      A     
ATOM   3430  HB3 ALA A 222      -7.485  -1.782   6.013  0.00  0.00      A     
ATOM   3431  C   ALA A 222      -7.808   1.693   6.130  0.00  0.00      A     
ATOM   3432  O   ALA A 222      -7.855   2.353   5.095  0.00  0.00      A     
ATOM   3433  N   VAL A 223      -8.303   2.162   7.282  0.00  0.00      A     
ATOM   3434  HN  VAL A 223      -8.289   1.529   8.077  0.00  0.00      A     
ATOM   3435  CA  VAL A 223      -8.879   3.512   7.498  0.00  0.00      A     
ATOM   3436  HA  VAL A 223      -9.641   3.695   6.741  0.00  0.00      A     
ATOM   3437  CB  VAL A 223      -9.563   3.618   8.878  0.00  0.00      A     
ATOM   3438  HB  VAL A 223      -8.899   3.214   9.641  0.00  0.00      A     
ATOM   3439  CG1 VAL A 223      -9.932   5.054   9.273  0.00  0.00      A     
ATOM   3440 HG11 VAL A 223      -9.034   5.647   9.447  0.00  0.00      A     
ATOM   3441 HG12 VAL A 223     -10.508   5.046  10.199  0.00  0.00      A     
ATOM   3442 HG13 VAL A 223     -10.529   5.521   8.489  0.00  0.00      A     
ATOM   3443  CG2 VAL A 223     -10.868   2.815   8.875  0.00  0.00      A     
ATOM   3444 HG21 VAL A 223     -11.309   2.824   9.872  0.00  0.00      A     
ATOM   3445 HG22 VAL A 223     -10.681   1.780   8.594  0.00  0.00      A     
ATOM   3446 HG23 VAL A 223     -11.577   3.249   8.170  0.00  0.00      A     
ATOM   3447  C   VAL A 223      -7.837   4.618   7.338  0.00  0.00      A     
ATOM   3448  O   VAL A 223      -8.111   5.608   6.664  0.00  0.00      A     
ATOM   3449  N   ALA A 224      -6.616   4.435   7.845  0.00  0.00      A     
ATOM   3450  HN  ALA A 224      -6.474   3.658   8.480  0.00  0.00      A     
ATOM   3451  CA  ALA A 224      -5.476   5.311   7.559  0.00  0.00      A     
ATOM   3452  HA  ALA A 224      -5.706   6.316   7.919  0.00  0.00      A     
ATOM   3453  CB  ALA A 224      -4.253   4.792   8.328  0.00  0.00      A     
ATOM   3454  HB1 ALA A 224      -4.491   4.705   9.389  0.00  0.00      A     
ATOM   3455  HB2 ALA A 224      -3.427   5.495   8.211  0.00  0.00      A     
ATOM   3456  HB3 ALA A 224      -3.948   3.819   7.945  0.00  0.00      A     
ATOM   3457  C   ALA A 224      -5.189   5.407   6.048  0.00  0.00      A     
ATOM   3458  O   ALA A 224      -5.069   6.506   5.508  0.00  0.00      A     
ATOM   3459  N   GLY A 225      -5.159   4.270   5.342  0.00  0.00      A     
ATOM   3460  HN  GLY A 225      -5.236   3.399   5.854  0.00  0.00      A     
ATOM   3461  CA  GLY A 225      -5.019   4.207   3.878  0.00  0.00      A     
ATOM   3462  HA1 GLY A 225      -4.943   3.168   3.574  0.00  0.00      A     
ATOM   3463  HA2 GLY A 225      -4.104   4.714   3.574  0.00  0.00      A     
ATOM   3464  C   GLY A 225      -6.188   4.807   3.089  0.00  0.00      A     
ATOM   3465  O   GLY A 225      -5.956   5.474   2.089  0.00  0.00      A     
ATOM   3466  N   LEU A 226      -7.429   4.632   3.550  0.00  0.00      A     
ATOM   3467  HN  LEU A 226      -7.548   4.030   4.356  0.00  0.00      A     
ATOM   3468  CA  LEU A 226      -8.636   5.228   2.960  0.00  0.00      A     
ATOM   3469  HA  LEU A 226      -8.607   5.042   1.886  0.00  0.00      A     
ATOM   3470  CB  LEU A 226      -9.864   4.510   3.554  0.00  0.00      A     
ATOM   3471  HB1 LEU A 226      -9.926   4.745   4.617  0.00  0.00      A     
ATOM   3472  HB2 LEU A 226      -9.723   3.433   3.457  0.00  0.00      A     
ATOM   3473  CG  LEU A 226     -11.205   4.871   2.892  0.00  0.00      A     
ATOM   3474  HG  LEU A 226     -11.380   5.939   3.001  0.00  0.00      A     
ATOM   3475  CD1 LEU A 226     -11.251   4.485   1.413  0.00  0.00      A     
ATOM   3476 HD11 LEU A 226     -12.245   4.688   1.015  0.00  0.00      A     
ATOM   3477 HD12 LEU A 226     -11.029   3.426   1.297  0.00  0.00      A     
ATOM   3478 HD13 LEU A 226     -10.541   5.084   0.847  0.00  0.00      A     
ATOM   3479  CD2 LEU A 226     -12.334   4.123   3.596  0.00  0.00      A     
ATOM   3480 HD21 LEU A 226     -12.348   4.386   4.653  0.00  0.00      A     
ATOM   3481 HD22 LEU A 226     -12.197   3.047   3.490  0.00  0.00      A     
ATOM   3482 HD23 LEU A 226     -13.289   4.407   3.154  0.00  0.00      A     
ATOM   3483  C   LEU A 226      -8.692   6.759   3.161  0.00  0.00      A     
ATOM   3484  O   LEU A 226      -8.888   7.500   2.206  0.00  0.00      A     
ATOM   3485  N   THR A 227      -8.393   7.236   4.372  0.00  0.00      A     
ATOM   3486  HN  THR A 227      -8.273   6.558   5.116  0.00  0.00      A     
ATOM   3487  CA  THR A 227      -8.166   8.670   4.679  0.00  0.00      A     
ATOM   3488  HA  THR A 227      -9.072   9.232   4.459  0.00  0.00      A     
ATOM   3489  CB  THR A 227      -7.816   8.889   6.161  0.00  0.00      A     
ATOM   3490  HB  THR A 227      -6.825   8.479   6.369  0.00  0.00      A     
ATOM   3491  CG2 THR A 227      -7.839  10.358   6.573  0.00  0.00      A     
ATOM   3492 HG21 THR A 227      -7.047  10.910   6.068  0.00  0.00      A     
ATOM   3493 HG22 THR A 227      -7.689  10.439   7.651  0.00  0.00      A     
ATOM   3494 HG23 THR A 227      -8.806  10.797   6.321  0.00  0.00      A     
ATOM   3495  OG1 THR A 227      -8.744   8.247   7.001  0.00  0.00      A     
ATOM   3496  HG1 THR A 227      -8.576   7.297   6.948  0.00  0.00      A     
ATOM   3497  C   THR A 227      -7.030   9.259   3.839  0.00  0.00      A     
ATOM   3498  O   THR A 227      -7.069  10.420   3.437  0.00  0.00      A     
ATOM   3499  N   SER A 228      -6.030   8.432   3.521  0.00  0.00      A     
ATOM   3500  HN  SER A 228      -6.056   7.510   3.935  0.00  0.00      A     
ATOM   3501  CA  SER A 228      -4.907   8.749   2.623  0.00  0.00      A     
ATOM   3502  HA  SER A 228      -4.622   9.790   2.766  0.00  0.00      A     
ATOM   3503  CB  SER A 228      -3.685   7.863   2.935  0.00  0.00      A     
ATOM   3504  HB1 SER A 228      -2.849   8.160   2.297  0.00  0.00      A     
ATOM   3505  HB2 SER A 228      -3.921   6.820   2.722  0.00  0.00      A     
ATOM   3506  OG  SER A 228      -3.271   7.977   4.280  0.00  0.00      A     
ATOM   3507  HG1 SER A 228      -3.957   7.552   4.833  0.00  0.00      A     
ATOM   3508  C   SER A 228      -5.186   8.548   1.129  0.00  0.00      A     
ATOM   3509  O   SER A 228      -4.268   8.765   0.350  0.00  0.00      A     
ATOM   3510  N   TYR A 229      -6.352   8.068   0.677  0.00  0.00      A     
ATOM   3511  HN  TYR A 229      -7.114   7.934   1.335  0.00  0.00      A     
ATOM   3512  CA  TYR A 229      -6.387   7.278  -0.573  0.00  0.00      A     
ATOM   3513  HA  TYR A 229      -5.692   6.457  -0.385  0.00  0.00      A     
ATOM   3514  CB  TYR A 229      -7.741   6.595  -0.794  0.00  0.00      A     
ATOM   3515  HB1 TYR A 229      -8.433   7.287  -1.265  0.00  0.00      A     
ATOM   3516  HB2 TYR A 229      -8.162   6.304   0.163  0.00  0.00      A     
ATOM   3517  CG  TYR A 229      -7.594   5.329  -1.619  0.00  0.00      A     
ATOM   3518  CD1 TYR A 229      -7.063   4.172  -1.017  0.00  0.00      A     
ATOM   3519  HD1 TYR A 229      -6.816   4.180   0.038  0.00  0.00      A     
ATOM   3520  CE1 TYR A 229      -6.795   3.024  -1.793  0.00  0.00      A     
ATOM   3521  HE1 TYR A 229      -6.360   2.147  -1.336  0.00  0.00      A     
ATOM   3522  CZ  TYR A 229      -7.081   3.030  -3.172  0.00  0.00      A     
ATOM   3523  OH  TYR A 229      -6.873   1.913  -3.913  0.00  0.00      A     
ATOM   3524  HH  TYR A 229      -6.584   1.185  -3.361  0.00  0.00      A     
ATOM   3525  CE2 TYR A 229      -7.621   4.185  -3.772  0.00  0.00      A     
ATOM   3526  HE2 TYR A 229      -7.781   4.191  -4.836  0.00  0.00      A     
ATOM   3527  CD2 TYR A 229      -7.867   5.335  -3.001  0.00  0.00      A     
ATOM   3528  HD2 TYR A 229      -8.201   6.243  -3.479  0.00  0.00      A     
ATOM   3529  C   TYR A 229      -5.858   7.915  -1.884  0.00  0.00      A     
ATOM   3530  O   TYR A 229      -5.214   7.187  -2.643  0.00  0.00      A     
ATOM   3531  N   PRO A 230      -5.967   9.232  -2.163  0.00  0.00      A     
ATOM   3532  CD  PRO A 230      -6.754  10.222  -1.449  0.00  0.00      A     
ATOM   3533  HD1 PRO A 230      -6.218  10.553  -0.559  0.00  0.00      A     
ATOM   3534  HD2 PRO A 230      -7.737   9.835  -1.177  0.00  0.00      A     
ATOM   3535  CG  PRO A 230      -6.894  11.390  -2.417  0.00  0.00      A     
ATOM   3536  HG1 PRO A 230      -7.746  11.208  -3.067  0.00  0.00      A     
ATOM   3537  HG2 PRO A 230      -7.008  12.340  -1.894  0.00  0.00      A     
ATOM   3538  CB  PRO A 230      -5.604  11.341  -3.240  0.00  0.00      A     
ATOM   3539  HB1 PRO A 230      -5.757  11.740  -4.246  0.00  0.00      A     
ATOM   3540  HB2 PRO A 230      -4.835  11.921  -2.724  0.00  0.00      A     
ATOM   3541  CA  PRO A 230      -5.230   9.850  -3.277  0.00  0.00      A     
ATOM   3542  HA  PRO A 230      -5.570   9.416  -4.217  0.00  0.00      A     
ATOM   3543  C   PRO A 230      -3.706   9.656  -3.150  0.00  0.00      A     
ATOM   3544  O   PRO A 230      -3.004   9.275  -4.089  0.00  0.00      A     
ATOM   3545  N   PHE A 231      -3.200   9.844  -1.932  0.00  0.00      A     
ATOM   3546  HN  PHE A 231      -3.863  10.052  -1.195  0.00  0.00      A     
ATOM   3547  CA  PHE A 231      -1.812   9.645  -1.512  0.00  0.00      A     
ATOM   3548  HA  PHE A 231      -1.172  10.117  -2.250  0.00  0.00      A     
ATOM   3549  CB  PHE A 231      -1.583  10.424  -0.214  0.00  0.00      A     
ATOM   3550  HB1 PHE A 231      -0.516  10.449  -0.012  0.00  0.00      A     
ATOM   3551  HB2 PHE A 231      -2.064   9.902   0.611  0.00  0.00      A     
ATOM   3552  CG  PHE A 231      -2.070  11.863  -0.275  0.00  0.00      A     
ATOM   3553  CD1 PHE A 231      -3.275  12.243   0.352  0.00  0.00      A     
ATOM   3554  HD1 PHE A 231      -3.863  11.512   0.889  0.00  0.00      A     
ATOM   3555  CE1 PHE A 231      -3.712  13.579   0.294  0.00  0.00      A     
ATOM   3556  HE1 PHE A 231      -4.621  13.875   0.799  0.00  0.00      A     
ATOM   3557  CZ  PHE A 231      -2.958  14.532  -0.413  0.00  0.00      A     
ATOM   3558  HZ  PHE A 231      -3.288  15.562  -0.459  0.00  0.00      A     
ATOM   3559  CE2 PHE A 231      -1.775  14.148  -1.070  0.00  0.00      A     
ATOM   3560  HE2 PHE A 231      -1.207  14.883  -1.626  0.00  0.00      A     
ATOM   3561  CD2 PHE A 231      -1.332  12.816  -1.002  0.00  0.00      A     
ATOM   3562  HD2 PHE A 231      -0.426  12.526  -1.511  0.00  0.00      A     
ATOM   3563  C   PHE A 231      -1.392   8.154  -1.406  0.00  0.00      A     
ATOM   3564  O   PHE A 231      -0.232   7.836  -1.646  0.00  0.00      A     
ATOM   3565  N   ASP A 232      -2.314   7.209  -1.211  0.00  0.00      A     
ATOM   3566  HN  ASP A 232      -3.247   7.507  -0.951  0.00  0.00      A     
ATOM   3567  CA  ASP A 232      -2.081   5.779  -1.510  0.00  0.00      A     
ATOM   3568  HA  ASP A 232      -1.118   5.481  -1.086  0.00  0.00      A     
ATOM   3569  CB  ASP A 232      -3.182   4.943  -0.821  0.00  0.00      A     
ATOM   3570  HB1 ASP A 232      -4.124   5.100  -1.340  0.00  0.00      A     
ATOM   3571  HB2 ASP A 232      -3.299   5.296   0.203  0.00  0.00      A     
ATOM   3572  CG  ASP A 232      -2.875   3.441  -0.781  0.00  0.00      A     
ATOM   3573  OD1 ASP A 232      -2.209   2.954   0.160  0.00  0.00      A     
ATOM   3574  OD2 ASP A 232      -3.305   2.692  -1.682  0.00  0.00      A     
ATOM   3575  C   ASP A 232      -2.009   5.499  -3.043  0.00  0.00      A     
ATOM   3576  O   ASP A 232      -1.125   4.780  -3.510  0.00  0.00      A     
ATOM   3577  N   THR A 233      -2.896   6.122  -3.829  0.00  0.00      A     
ATOM   3578  HN  THR A 233      -3.588   6.692  -3.354  0.00  0.00      A     
ATOM   3579  CA  THR A 233      -3.123   5.821  -5.262  0.00  0.00      A     
ATOM   3580  HA  THR A 233      -3.196   4.741  -5.368  0.00  0.00      A     
ATOM   3581  CB  THR A 233      -4.444   6.406  -5.786  0.00  0.00      A     
ATOM   3582  HB  THR A 233      -4.417   7.499  -5.762  0.00  0.00      A     
ATOM   3583  CG2 THR A 233      -4.799   5.925  -7.191  0.00  0.00      A     
ATOM   3584 HG21 THR A 233      -4.855   4.838  -7.205  0.00  0.00      A     
ATOM   3585 HG22 THR A 233      -4.053   6.260  -7.904  0.00  0.00      A     
ATOM   3586 HG23 THR A 233      -5.766   6.338  -7.479  0.00  0.00      A     
ATOM   3587  OG1 THR A 233      -5.516   5.951  -5.015  0.00  0.00      A     
ATOM   3588  HG1 THR A 233      -5.442   6.323  -4.120  0.00  0.00      A     
ATOM   3589  C   THR A 233      -2.002   6.277  -6.199  0.00  0.00      A     
ATOM   3590  O   THR A 233      -1.409   5.424  -6.861  0.00  0.00      A     
ATOM   3591  N   VAL A 234      -1.675   7.582  -6.282  0.00  0.00      A     
ATOM   3592  HN  VAL A 234      -2.203   8.250  -5.729  0.00  0.00      A     
ATOM   3593  CA  VAL A 234      -0.671   8.086  -7.272  0.00  0.00      A     
ATOM   3594  HA  VAL A 234      -1.041   7.764  -8.241  0.00  0.00      A     
ATOM   3595  CB  VAL A 234      -0.519   9.628  -7.390  0.00  0.00      A     
ATOM   3596  HB  VAL A 234      -0.607   9.846  -8.447  0.00  0.00      A     
ATOM   3597  CG1 VAL A 234      -1.591  10.466  -6.701  0.00  0.00      A     
ATOM   3598 HG11 VAL A 234      -2.583  10.098  -6.957  0.00  0.00      A     
ATOM   3599 HG12 VAL A 234      -1.501  11.497  -7.030  0.00  0.00      A     
ATOM   3600 HG13 VAL A 234      -1.450  10.454  -5.627  0.00  0.00      A     
ATOM   3601  CG2 VAL A 234       0.840  10.220  -6.994  0.00  0.00      A     
ATOM   3602 HG21 VAL A 234       1.077  10.002  -5.954  0.00  0.00      A     
ATOM   3603 HG22 VAL A 234       0.820  11.303  -7.118  0.00  0.00      A     
ATOM   3604 HG23 VAL A 234       1.627   9.829  -7.641  0.00  0.00      A     
ATOM   3605  C   VAL A 234       0.691   7.404  -7.142  0.00  0.00      A     
ATOM   3606  O   VAL A 234       1.290   7.049  -8.156  0.00  0.00      A     
ATOM   3607  N   ARG A 235       1.111   7.157  -5.896  0.00  0.00      A     
ATOM   3608  HN  ARG A 235       0.537   7.589  -5.179  0.00  0.00      A     
ATOM   3609  CA  ARG A 235       2.286   6.392  -5.433  0.00  0.00      A     
ATOM   3610  HA  ARG A 235       3.193   6.914  -5.748  0.00  0.00      A     
ATOM   3611  CB  ARG A 235       2.215   6.408  -3.893  0.00  0.00      A     
ATOM   3612  HB1 ARG A 235       1.326   5.862  -3.563  0.00  0.00      A     
ATOM   3613  HB2 ARG A 235       2.081   7.445  -3.584  0.00  0.00      A     
ATOM   3614  CG  ARG A 235       3.431   5.860  -3.143  0.00  0.00      A     
ATOM   3615  HG1 ARG A 235       4.348   6.207  -3.624  0.00  0.00      A     
ATOM   3616  HG2 ARG A 235       3.412   4.768  -3.170  0.00  0.00      A     
ATOM   3617  CD  ARG A 235       3.386   6.358  -1.691  0.00  0.00      A     
ATOM   3618  HD1 ARG A 235       2.405   6.131  -1.273  0.00  0.00      A     
ATOM   3619  HD2 ARG A 235       3.506   7.441  -1.685  0.00  0.00      A     
ATOM   3620  NE  ARG A 235       4.451   5.755  -0.858  0.00  0.00      A     
ATOM   3621  HE  ARG A 235       5.381   6.137  -0.932  0.00  0.00      A     
ATOM   3622  CZ  ARG A 235       4.309   4.745  -0.033  0.00  0.00      A     
ATOM   3623  NH1 ARG A 235       3.196   4.332   0.422  0.00  0.00      A     
ATOM   3624 HH11 ARG A 235       3.229   3.553   1.053  0.00  0.00      A     
ATOM   3625 HH12 ARG A 235       2.463   5.020   0.508  0.00  0.00      A     
ATOM   3626  NH2 ARG A 235       5.324   4.078   0.403  0.00  0.00      A     
ATOM   3627 HH21 ARG A 235       5.113   3.291   0.999  0.00  0.00      A     
ATOM   3628 HH22 ARG A 235       6.242   4.338   0.128  0.00  0.00      A     
ATOM   3629  C   ARG A 235       2.357   4.988  -6.040  0.00  0.00      A     
ATOM   3630  O   ARG A 235       3.370   4.639  -6.638  0.00  0.00      A     
ATOM   3631  N   ARG A 236       1.262   4.217  -5.983  0.00  0.00      A     
ATOM   3632  HN  ARG A 236       0.464   4.606  -5.492  0.00  0.00      A     
ATOM   3633  CA  ARG A 236       1.114   2.906  -6.664  0.00  0.00      A     
ATOM   3634  HA  ARG A 236       1.983   2.275  -6.454  0.00  0.00      A     
ATOM   3635  CB  ARG A 236      -0.144   2.188  -6.142  0.00  0.00      A     
ATOM   3636  HB1 ARG A 236      -0.308   1.283  -6.725  0.00  0.00      A     
ATOM   3637  HB2 ARG A 236      -1.015   2.836  -6.261  0.00  0.00      A     
ATOM   3638  CG  ARG A 236      -0.001   1.795  -4.670  0.00  0.00      A     
ATOM   3639  HG1 ARG A 236       0.137   2.692  -4.069  0.00  0.00      A     
ATOM   3640  HG2 ARG A 236       0.876   1.161  -4.538  0.00  0.00      A     
ATOM   3641  CD  ARG A 236      -1.248   1.047  -4.180  0.00  0.00      A     
ATOM   3642  HD1 ARG A 236      -1.245   0.025  -4.561  0.00  0.00      A     
ATOM   3643  HD2 ARG A 236      -2.135   1.555  -4.568  0.00  0.00      A     
ATOM   3644  NE  ARG A 236      -1.323   1.068  -2.713  0.00  0.00      A     
ATOM   3645  HE  ARG A 236      -1.986   1.725  -2.310  0.00  0.00      A     
ATOM   3646  CZ  ARG A 236      -0.516   0.519  -1.850  0.00  0.00      A     
ATOM   3647  NH1 ARG A 236       0.339  -0.396  -2.136  0.00  0.00      A     
ATOM   3648 HH11 ARG A 236       0.973  -0.683  -1.411  0.00  0.00      A     
ATOM   3649 HH12 ARG A 236       0.315  -0.805  -3.059  0.00  0.00      A     
ATOM   3650  NH2 ARG A 236      -0.523   0.890  -0.626  0.00  0.00      A     
ATOM   3651 HH21 ARG A 236       0.121   0.466   0.007  0.00  0.00      A     
ATOM   3652 HH22 ARG A 236      -1.139   1.658  -0.356  0.00  0.00      A     
ATOM   3653  C   ARG A 236       1.067   3.030  -8.189  0.00  0.00      A     
ATOM   3654  O   ARG A 236       1.891   2.435  -8.881  0.00  0.00      A     
ATOM   3655  N   ARG A 237       0.164   3.868  -8.711  0.00  0.00      A     
ATOM   3656  HN  ARG A 237      -0.424   4.353  -8.039  0.00  0.00      A     
ATOM   3657  CA  ARG A 237      -0.052   4.135 -10.155  0.00  0.00      A     
ATOM   3658  HA  ARG A 237      -0.345   3.209 -10.656  0.00  0.00      A     
ATOM   3659  CB  ARG A 237      -1.179   5.166 -10.307  0.00  0.00      A     
ATOM   3660  HB1 ARG A 237      -1.206   5.504 -11.341  0.00  0.00      A     
ATOM   3661  HB2 ARG A 237      -0.951   6.023  -9.678  0.00  0.00      A     
ATOM   3662  CG  ARG A 237      -2.587   4.693  -9.939  0.00  0.00      A     
ATOM   3663  HG1 ARG A 237      -3.250   5.552 -10.046  0.00  0.00      A     
ATOM   3664  HG2 ARG A 237      -2.619   4.365  -8.902  0.00  0.00      A     
ATOM   3665  CD  ARG A 237      -3.093   3.562 -10.836  0.00  0.00      A     
ATOM   3666  HD1 ARG A 237      -2.666   2.617 -10.492  0.00  0.00      A     
ATOM   3667  HD2 ARG A 237      -2.754   3.717 -11.860  0.00  0.00      A     
ATOM   3668  NE  ARG A 237      -4.561   3.494 -10.801  0.00  0.00      A     
ATOM   3669  HE  ARG A 237      -4.995   2.823 -10.193  0.00  0.00      A     
ATOM   3670  CZ  ARG A 237      -5.410   4.211 -11.493  0.00  0.00      A     
ATOM   3671  NH1 ARG A 237      -5.103   5.062 -12.395  0.00  0.00      A     
ATOM   3672 HH11 ARG A 237      -5.842   5.358 -13.033  0.00  0.00      A     
ATOM   3673 HH12 ARG A 237      -4.141   5.144 -12.685  0.00  0.00      A     
ATOM   3674  NH2 ARG A 237      -6.658   4.008 -11.348  0.00  0.00      A     
ATOM   3675 HH21 ARG A 237      -7.263   4.451 -12.037  0.00  0.00      A     
ATOM   3676 HH22 ARG A 237      -6.907   3.116 -10.957  0.00  0.00      A     
ATOM   3677  C   ARG A 237       1.195   4.612 -10.919  0.00  0.00      A     
ATOM   3678  O   ARG A 237       1.325   4.307 -12.099  0.00  0.00      A     
ATOM   3679  N   MET A 238       2.113   5.302 -10.245  0.00  0.00      A     
ATOM   3680  HN  MET A 238       1.859   5.587  -9.306  0.00  0.00      A     
ATOM   3681  CA  MET A 238       3.399   5.770 -10.784  0.00  0.00      A     
ATOM   3682  HA  MET A 238       3.305   5.950 -11.856  0.00  0.00      A     
ATOM   3683  CB  MET A 238       3.726   7.105 -10.097  0.00  0.00      A     
ATOM   3684  HB1 MET A 238       3.761   6.959  -9.017  0.00  0.00      A     
ATOM   3685  HB2 MET A 238       2.946   7.830 -10.321  0.00  0.00      A     
ATOM   3686  CG  MET A 238       5.060   7.700 -10.523  0.00  0.00      A     
ATOM   3687  HG1 MET A 238       5.821   7.040 -10.117  0.00  0.00      A     
ATOM   3688  HG2 MET A 238       5.175   8.676 -10.047  0.00  0.00      A     
ATOM   3689  SD  MET A 238       5.352   7.889 -12.307  0.00  0.00      A     
ATOM   3690  CE  MET A 238       4.290   9.305 -12.643  0.00  0.00      A     
ATOM   3691  HE1 MET A 238       4.237   9.479 -13.716  0.00  0.00      A     
ATOM   3692  HE2 MET A 238       4.689  10.185 -12.143  0.00  0.00      A     
ATOM   3693  HE3 MET A 238       3.296   9.103 -12.258  0.00  0.00      A     
ATOM   3694  C   MET A 238       4.535   4.740 -10.627  0.00  0.00      A     
ATOM   3695  O   MET A 238       5.356   4.566 -11.525  0.00  0.00      A     
ATOM   3696  N   MET A 239       4.539   3.948  -9.556  0.00  0.00      A     
ATOM   3697  HN  MET A 239       3.881   4.126  -8.806  0.00  0.00      A     
ATOM   3698  CA  MET A 239       5.403   2.755  -9.473  0.00  0.00      A     
ATOM   3699  HA  MET A 239       6.409   3.054  -9.763  0.00  0.00      A     
ATOM   3700  CB  MET A 239       5.467   2.264  -8.023  0.00  0.00      A     
ATOM   3701  HB1 MET A 239       6.002   1.314  -7.980  0.00  0.00      A     
ATOM   3702  HB2 MET A 239       4.456   2.122  -7.632  0.00  0.00      A     
ATOM   3703  CG  MET A 239       6.214   3.304  -7.169  0.00  0.00      A     
ATOM   3704  HG1 MET A 239       6.132   3.027  -6.118  0.00  0.00      A     
ATOM   3705  HG2 MET A 239       5.732   4.274  -7.283  0.00  0.00      A     
ATOM   3706  SD  MET A 239       7.968   3.498  -7.599  0.00  0.00      A     
ATOM   3707  CE  MET A 239       8.315   5.049  -6.731  0.00  0.00      A     
ATOM   3708  HE1 MET A 239       8.222   4.903  -5.655  0.00  0.00      A     
ATOM   3709  HE2 MET A 239       7.615   5.819  -7.056  0.00  0.00      A     
ATOM   3710  HE3 MET A 239       9.328   5.368  -6.968  0.00  0.00      A     
ATOM   3711  C   MET A 239       5.021   1.650 -10.481  0.00  0.00      A     
ATOM   3712  O   MET A 239       5.879   0.883 -10.913  0.00  0.00      A     
ATOM   3713  N   MET A 240       3.776   1.662 -10.972  0.00  0.00      A     
ATOM   3714  HN  MET A 240       3.101   2.226 -10.469  0.00  0.00      A     
ATOM   3715  CA  MET A 240       3.314   0.980 -12.202  0.00  0.00      A     
ATOM   3716  HA  MET A 240       3.723  -0.030 -12.202  0.00  0.00      A     
ATOM   3717  CB  MET A 240       1.779   0.863 -12.174  0.00  0.00      A     
ATOM   3718  HB1 MET A 240       1.413   0.421 -13.101  0.00  0.00      A     
ATOM   3719  HB2 MET A 240       1.347   1.854 -12.083  0.00  0.00      A     
ATOM   3720  CG  MET A 240       1.272   0.003 -11.015  0.00  0.00      A     
ATOM   3721  HG1 MET A 240       1.847   0.227 -10.117  0.00  0.00      A     
ATOM   3722  HG2 MET A 240       1.423  -1.051 -11.252  0.00  0.00      A     
ATOM   3723  SD  MET A 240      -0.474   0.282 -10.629  0.00  0.00      A     
ATOM   3724  CE  MET A 240      -0.502  -0.545  -9.025  0.00  0.00      A     
ATOM   3725  HE1 MET A 240      -1.495  -0.473  -8.582  0.00  0.00      A     
ATOM   3726  HE2 MET A 240       0.229  -0.078  -8.367  0.00  0.00      A     
ATOM   3727  HE3 MET A 240      -0.233  -1.591  -9.154  0.00  0.00      A     
ATOM   3728  C   MET A 240       3.787   1.633 -13.526  0.00  0.00      A     
ATOM   3729  O   MET A 240       3.359   1.208 -14.600  0.00  0.00      A     
ATOM   3730  N   GLN A 241       4.691   2.618 -13.491  0.00  0.00      A     
ATOM   3731  HN  GLN A 241       4.902   3.024 -12.588  0.00  0.00      A     
ATOM   3732  CA  GLN A 241       5.495   3.100 -14.639  0.00  0.00      A     
ATOM   3733  HA  GLN A 241       5.225   2.544 -15.535  0.00  0.00      A     
ATOM   3734  CB  GLN A 241       5.230   4.590 -14.923  0.00  0.00      A     
ATOM   3735  HB1 GLN A 241       5.875   4.913 -15.740  0.00  0.00      A     
ATOM   3736  HB2 GLN A 241       5.499   5.175 -14.045  0.00  0.00      A     
ATOM   3737  CG  GLN A 241       3.781   4.926 -15.302  0.00  0.00      A     
ATOM   3738  HG1 GLN A 241       3.690   6.013 -15.347  0.00  0.00      A     
ATOM   3739  HG2 GLN A 241       3.098   4.574 -14.527  0.00  0.00      A     
ATOM   3740  CD  GLN A 241       3.353   4.360 -16.654  0.00  0.00      A     
ATOM   3741  OE1 GLN A 241       3.367   5.020 -17.678  0.00  0.00      A     
ATOM   3742  NE2 GLN A 241       2.895   3.135 -16.714  0.00  0.00      A     
ATOM   3743 HE21 GLN A 241       2.571   2.807 -17.618  0.00  0.00      A     
ATOM   3744 HE22 GLN A 241       2.838   2.572 -15.883  0.00  0.00      A     
ATOM   3745  C   GLN A 241       7.003   2.865 -14.435  0.00  0.00      A     
ATOM   3746  O   GLN A 241       7.678   2.445 -15.375  0.00  0.00      A     
ATOM   3747  N   SER A 242       7.514   3.009 -13.201  0.00  0.00      A     
ATOM   3748  HN  SER A 242       6.921   3.460 -12.514  0.00  0.00      A     
ATOM   3749  CA  SER A 242       8.881   2.616 -12.765  0.00  0.00      A     
ATOM   3750  HA  SER A 242       9.592   3.142 -13.405  0.00  0.00      A     
ATOM   3751  CB  SER A 242       9.164   3.079 -11.329  0.00  0.00      A     
ATOM   3752  HB1 SER A 242      10.064   2.592 -10.953  0.00  0.00      A     
ATOM   3753  HB2 SER A 242       8.328   2.830 -10.677  0.00  0.00      A     
ATOM   3754  OG  SER A 242       9.392   4.467 -11.348  0.00  0.00      A     
ATOM   3755  HG1 SER A 242       9.977   4.713 -10.605  0.00  0.00      A     
ATOM   3756  C   SER A 242       9.209   1.118 -12.913  0.00  0.00      A     
ATOM   3757  O   SER A 242       9.337   0.380 -11.935  0.00  0.00      A     
ATOM   3758  N   GLY A 243       9.335   0.654 -14.155  0.00  0.00      A     
ATOM   3759  HN  GLY A 243       9.174   1.337 -14.887  0.00  0.00      A     
ATOM   3760  CA  GLY A 243       9.651  -0.733 -14.530  0.00  0.00      A     
ATOM   3761  HA1 GLY A 243       9.125  -1.413 -13.863  0.00  0.00      A     
ATOM   3762  HA2 GLY A 243      10.721  -0.893 -14.417  0.00  0.00      A     
ATOM   3763  C   GLY A 243       9.276  -1.146 -15.962  0.00  0.00      A     
ATOM   3764  O   GLY A 243       9.647  -2.239 -16.388  0.00  0.00      A     
ATOM   3765  N   ARG A 244       8.543  -0.302 -16.704  0.00  0.00      A     
ATOM   3766  HN  ARG A 244       8.300   0.594 -16.297  0.00  0.00      A     
ATOM   3767  CA  ARG A 244       8.106  -0.552 -18.096  0.00  0.00      A     
ATOM   3768  HA  ARG A 244       7.655  -1.540 -18.158  0.00  0.00      A     
ATOM   3769  CB  ARG A 244       7.068   0.517 -18.487  0.00  0.00      A     
ATOM   3770  HB1 ARG A 244       6.736   0.343 -19.510  0.00  0.00      A     
ATOM   3771  HB2 ARG A 244       7.555   1.495 -18.463  0.00  0.00      A     
ATOM   3772  CG  ARG A 244       5.835   0.577 -17.573  0.00  0.00      A     
ATOM   3773  HG1 ARG A 244       5.264   1.472 -17.823  0.00  0.00      A     
ATOM   3774  HG2 ARG A 244       6.146   0.663 -16.533  0.00  0.00      A     
ATOM   3775  CD  ARG A 244       4.926  -0.644 -17.714  0.00  0.00      A     
ATOM   3776  HD1 ARG A 244       5.492  -1.552 -17.505  0.00  0.00      A     
ATOM   3777  HD2 ARG A 244       4.560  -0.687 -18.737  0.00  0.00      A     
ATOM   3778  NE  ARG A 244       3.804  -0.534 -16.775  0.00  0.00      A     
ATOM   3779  HE  ARG A 244       3.759   0.284 -16.191  0.00  0.00      A     
ATOM   3780  CZ  ARG A 244       2.890  -1.421 -16.495  0.00  0.00      A     
ATOM   3781  NH1 ARG A 244       2.683  -2.509 -17.132  0.00  0.00      A     
ATOM   3782 HH11 ARG A 244       1.900  -3.059 -16.820  0.00  0.00      A     
ATOM   3783 HH12 ARG A 244       2.959  -2.496 -18.116  0.00  0.00      A     
ATOM   3784  NH2 ARG A 244       2.114  -1.213 -15.502  0.00  0.00      A     
ATOM   3785 HH21 ARG A 244       1.385  -1.896 -15.343  0.00  0.00      A     
ATOM   3786 HH22 ARG A 244       2.177  -0.328 -15.031  0.00  0.00      A     
ATOM   3787  C   ARG A 244       9.265  -0.519 -19.108  0.00  0.00      A     
ATOM   3788  O   ARG A 244      10.184   0.283 -18.974  0.00  0.00      A     
ATOM   3789  N   LYS A 245       9.146  -1.317 -20.175  0.00  0.00      A     
ATOM   3790  HN  LYS A 245       8.359  -1.945 -20.175  0.00  0.00      A     
ATOM   3791  CA  LYS A 245       9.823  -1.068 -21.471  0.00  0.00      A     
ATOM   3792  HA  LYS A 245      10.874  -0.830 -21.291  0.00  0.00      A     
ATOM   3793  CB  LYS A 245       9.748  -2.331 -22.349  0.00  0.00      A     
ATOM   3794  HB1 LYS A 245       9.971  -2.086 -23.388  0.00  0.00      A     
ATOM   3795  HB2 LYS A 245       8.745  -2.759 -22.302  0.00  0.00      A     
ATOM   3796  CG  LYS A 245      10.786  -3.348 -21.853  0.00  0.00      A     
ATOM   3797  HG1 LYS A 245      10.668  -3.479 -20.777  0.00  0.00      A     
ATOM   3798  HG2 LYS A 245      11.784  -2.949 -22.042  0.00  0.00      A     
ATOM   3799  CD  LYS A 245      10.667  -4.726 -22.516  0.00  0.00      A     
ATOM   3800  HD1 LYS A 245      10.857  -4.657 -23.591  0.00  0.00      A     
ATOM   3801  HD2 LYS A 245       9.662  -5.119 -22.342  0.00  0.00      A     
ATOM   3802  CE  LYS A 245      11.706  -5.631 -21.847  0.00  0.00      A     
ATOM   3803  HE1 LYS A 245      11.711  -5.383 -20.783  0.00  0.00      A     
ATOM   3804  HE2 LYS A 245      12.704  -5.402 -22.236  0.00  0.00      A     
ATOM   3805  NZ  LYS A 245      11.388  -7.067 -21.993  0.00  0.00      A     
ATOM   3806  HZ1 LYS A 245      10.399  -7.250 -21.855  0.00  0.00      A     
ATOM   3807  HZ2 LYS A 245      11.835  -7.594 -21.246  0.00  0.00      A     
ATOM   3808  HZ3 LYS A 245      11.667  -7.454 -22.891  0.00  0.00      A     
ATOM   3809  C   LYS A 245       9.231   0.167 -22.165  0.00  0.00      A     
ATOM   3810  O   LYS A 245       8.109   0.570 -21.861  0.00  0.00      A     
ATOM   3811  N   GLY A 246       9.968   0.771 -23.096  0.00  0.00      A     
ATOM   3812  HN  GLY A 246      10.827   0.303 -23.377  0.00  0.00      A     
ATOM   3813  CA  GLY A 246       9.717   2.125 -23.626  0.00  0.00      A     
ATOM   3814  HA1 GLY A 246      10.610   2.464 -24.148  0.00  0.00      A     
ATOM   3815  HA2 GLY A 246       9.557   2.797 -22.783  0.00  0.00      A     
ATOM   3816  C   GLY A 246       8.516   2.306 -24.572  0.00  0.00      A     
ATOM   3817  O   GLY A 246       8.626   3.071 -25.530  0.00  0.00      A     
ATOM   3818  N   THR A 247       7.414   1.587 -24.356  0.00  0.00      A     
ATOM   3819  HN  THR A 247       7.431   1.010 -23.524  0.00  0.00      A     
ATOM   3820  CA  THR A 247       6.215   1.491 -25.228  0.00  0.00      A     
ATOM   3821  HA  THR A 247       6.105   2.405 -25.808  0.00  0.00      A     
ATOM   3822  CB  THR A 247       6.313   0.307 -26.201  0.00  0.00      A     
ATOM   3823  HB  THR A 247       5.346   0.146 -26.678  0.00  0.00      A     
ATOM   3824  CG2 THR A 247       7.354   0.547 -27.288  0.00  0.00      A     
ATOM   3825 HG21 THR A 247       7.176   1.510 -27.761  0.00  0.00      A     
ATOM   3826 HG22 THR A 247       7.278  -0.232 -28.045  0.00  0.00      A     
ATOM   3827 HG23 THR A 247       8.354   0.530 -26.861  0.00  0.00      A     
ATOM   3828  OG1 THR A 247       6.693  -0.853 -25.500  0.00  0.00      A     
ATOM   3829  HG1 THR A 247       6.863  -1.562 -26.157  0.00  0.00      A     
ATOM   3830  C   THR A 247       4.913   1.311 -24.438  0.00  0.00      A     
ATOM   3831  O   THR A 247       3.943   2.020 -24.696  0.00  0.00      A     
ATOM   3832  N   ASP A 248       4.898   0.447 -23.420  0.00  0.00      A     
ATOM   3833  HN  ASP A 248       5.698  -0.164 -23.339  0.00  0.00      A     
ATOM   3834  CA  ASP A 248       3.853   0.353 -22.387  0.00  0.00      A     
ATOM   3835  HA  ASP A 248       2.875   0.435 -22.867  0.00  0.00      A     
ATOM   3836  CB  ASP A 248       3.933  -1.044 -21.722  0.00  0.00      A     
ATOM   3837  HB1 ASP A 248       4.904  -1.147 -21.238  0.00  0.00      A     
ATOM   3838  HB2 ASP A 248       3.872  -1.797 -22.507  0.00  0.00      A     
ATOM   3839  CG  ASP A 248       2.821  -1.336 -20.699  0.00  0.00      A     
ATOM   3840  OD1 ASP A 248       1.733  -0.719 -20.748  0.00  0.00      A     
ATOM   3841  OD2 ASP A 248       3.035  -2.207 -19.816  0.00  0.00      A     
ATOM   3842  C   ASP A 248       3.945   1.519 -21.371  0.00  0.00      A     
ATOM   3843  O   ASP A 248       4.182   1.312 -20.181  0.00  0.00      A     
ATOM   3844  N   ILE A 249       3.809   2.770 -21.826  0.00  0.00      A     
ATOM   3845  HN  ILE A 249       3.611   2.883 -22.814  0.00  0.00      A     
ATOM   3846  CA  ILE A 249       3.980   3.994 -21.007  0.00  0.00      A     
ATOM   3847  HA  ILE A 249       3.812   3.734 -19.961  0.00  0.00      A     
ATOM   3848  CB  ILE A 249       5.420   4.553 -21.111  0.00  0.00      A     
ATOM   3849  HB  ILE A 249       5.436   5.518 -20.597  0.00  0.00      A     
ATOM   3850  CG2 ILE A 249       6.406   3.640 -20.360  0.00  0.00      A     
ATOM   3851 HG21 ILE A 249       7.376   4.126 -20.258  0.00  0.00      A     
ATOM   3852 HG22 ILE A 249       6.532   2.695 -20.893  0.00  0.00      A     
ATOM   3853 HG23 ILE A 249       6.025   3.436 -19.357  0.00  0.00      A     
ATOM   3854  CG1 ILE A 249       5.869   4.792 -22.575  0.00  0.00      A     
ATOM   3855 HG11 ILE A 249       5.125   5.410 -23.077  0.00  0.00      A     
ATOM   3856 HG12 ILE A 249       5.928   3.840 -23.102  0.00  0.00      A     
ATOM   3857  CD  ILE A 249       7.222   5.500 -22.701  0.00  0.00      A     
ATOM   3858  HD1 ILE A 249       7.216   6.422 -22.119  0.00  0.00      A     
ATOM   3859  HD2 ILE A 249       7.399   5.746 -23.746  0.00  0.00      A     
ATOM   3860  HD3 ILE A 249       8.026   4.853 -22.354  0.00  0.00      A     
ATOM   3861  C   ILE A 249       2.966   5.108 -21.325  0.00  0.00      A     
ATOM   3862  O   ILE A 249       2.551   5.299 -22.464  0.00  0.00      A     
ATOM   3863  N   MET A 250       2.600   5.872 -20.292  0.00  0.00      A     
ATOM   3864  HN  MET A 250       2.968   5.597 -19.386  0.00  0.00      A     
ATOM   3865  CA  MET A 250       1.604   6.965 -20.336  0.00  0.00      A     
ATOM   3866  HA  MET A 250       1.578   7.389 -21.341  0.00  0.00      A     
ATOM   3867  CB  MET A 250       0.221   6.349 -20.037  0.00  0.00      A     
ATOM   3868  HB1 MET A 250       0.268   5.827 -19.080  0.00  0.00      A     
ATOM   3869  HB2 MET A 250       0.002   5.603 -20.807  0.00  0.00      A     
ATOM   3870  CG  MET A 250      -0.945   7.345 -19.990  0.00  0.00      A     
ATOM   3871  HG1 MET A 250      -0.775   8.052 -19.182  0.00  0.00      A     
ATOM   3872  HG2 MET A 250      -1.854   6.786 -19.748  0.00  0.00      A     
ATOM   3873  SD  MET A 250      -1.238   8.262 -21.528  0.00  0.00      A     
ATOM   3874  CE  MET A 250      -2.562   9.373 -20.981  0.00  0.00      A     
ATOM   3875  HE1 MET A 250      -2.201   9.993 -20.163  0.00  0.00      A     
ATOM   3876  HE2 MET A 250      -3.416   8.786 -20.645  0.00  0.00      A     
ATOM   3877  HE3 MET A 250      -2.859  10.010 -21.812  0.00  0.00      A     
ATOM   3878  C   MET A 250       1.905   8.138 -19.373  0.00  0.00      A     
ATOM   3879  O   MET A 250       1.481   9.271 -19.619  0.00  0.00      A     
ATOM   3880  N   TYR A 251       2.681   7.917 -18.303  0.00  0.00      A     
ATOM   3881  HN  TYR A 251       3.045   6.982 -18.150  0.00  0.00      A     
ATOM   3882  CA  TYR A 251       2.974   8.931 -17.272  0.00  0.00      A     
ATOM   3883  HA  TYR A 251       2.797   9.913 -17.705  0.00  0.00      A     
ATOM   3884  CB  TYR A 251       2.013   8.786 -16.073  0.00  0.00      A     
ATOM   3885  HB1 TYR A 251       1.843   9.789 -15.689  0.00  0.00      A     
ATOM   3886  HB2 TYR A 251       2.551   8.234 -15.306  0.00  0.00      A     
ATOM   3887  CG  TYR A 251       0.655   8.093 -16.256  0.00  0.00      A     
ATOM   3888  CD1 TYR A 251      -0.556   8.812 -16.241  0.00  0.00      A     
ATOM   3889  HD1 TYR A 251      -0.526   9.882 -16.114  0.00  0.00      A     
ATOM   3890  CE1 TYR A 251      -1.797   8.136 -16.348  0.00  0.00      A     
ATOM   3891  HE1 TYR A 251      -2.733   8.675 -16.314  0.00  0.00      A     
ATOM   3892  CZ  TYR A 251      -1.829   6.730 -16.455  0.00  0.00      A     
ATOM   3893  OH  TYR A 251      -2.998   6.033 -16.499  0.00  0.00      A     
ATOM   3894  HH  TYR A 251      -3.823   6.557 -16.542  0.00  0.00      A     
ATOM   3895  CE2 TYR A 251      -0.626   6.008 -16.435  0.00  0.00      A     
ATOM   3896  HE2 TYR A 251      -0.657   4.933 -16.489  0.00  0.00      A     
ATOM   3897  CD2 TYR A 251       0.600   6.688 -16.329  0.00  0.00      A     
ATOM   3898  HD2 TYR A 251       1.520   6.125 -16.292  0.00  0.00      A     
ATOM   3899  C   TYR A 251       4.458   8.918 -16.822  0.00  0.00      A     
ATOM   3900  O   TYR A 251       5.142   7.910 -16.988  0.00  0.00      A     
ATOM   3901  N   THR A 252       4.973  10.041 -16.296  0.00  0.00      A     
ATOM   3902  HN  THR A 252       4.333  10.828 -16.239  0.00  0.00      A     
ATOM   3903  CA  THR A 252       6.437  10.359 -16.357  0.00  0.00      A     
ATOM   3904  HA  THR A 252       6.982   9.462 -16.651  0.00  0.00      A     
ATOM   3905  CB  THR A 252       6.704  11.422 -17.431  0.00  0.00      A     
ATOM   3906  HB  THR A 252       7.770  11.643 -17.460  0.00  0.00      A     
ATOM   3907  CG2 THR A 252       6.265  10.999 -18.832  0.00  0.00      A     
ATOM   3908 HG21 THR A 252       6.577  11.762 -19.548  0.00  0.00      A     
ATOM   3909 HG22 THR A 252       5.182  10.885 -18.882  0.00  0.00      A     
ATOM   3910 HG23 THR A 252       6.743  10.053 -19.095  0.00  0.00      A     
ATOM   3911  OG1 THR A 252       5.996  12.597 -17.128  0.00  0.00      A     
ATOM   3912  HG1 THR A 252       5.052  12.430 -17.294  0.00  0.00      A     
ATOM   3913  C   THR A 252       7.152  10.865 -15.087  0.00  0.00      A     
ATOM   3914  O   THR A 252       8.382  10.813 -15.031  0.00  0.00      A     
ATOM   3915  N   GLY A 253       6.430  11.339 -14.065  0.00  0.00      A     
ATOM   3916  HN  GLY A 253       5.429  11.403 -14.195  0.00  0.00      A     
ATOM   3917  CA  GLY A 253       6.990  11.800 -12.779  0.00  0.00      A     
ATOM   3918  HA1 GLY A 253       7.890  12.394 -12.968  0.00  0.00      A     
ATOM   3919  HA2 GLY A 253       7.285  10.929 -12.189  0.00  0.00      A     
ATOM   3920  C   GLY A 253       6.026  12.651 -11.928  0.00  0.00      A     
ATOM   3921  O   GLY A 253       4.919  12.940 -12.365  0.00  0.00      A     
ATOM   3922  N   THR A 254       6.455  13.084 -10.738  0.00  0.00      A     
ATOM   3923  HN  THR A 254       7.348  12.715 -10.428  0.00  0.00      A     
ATOM   3924  CA  THR A 254       5.648  13.802  -9.710  0.00  0.00      A     
ATOM   3925  HA  THR A 254       5.067  13.052  -9.180  0.00  0.00      A     
ATOM   3926  CB  THR A 254       6.573  14.438  -8.654  0.00  0.00      A     
ATOM   3927  HB  THR A 254       7.105  13.641  -8.135  0.00  0.00      A     
ATOM   3928  CG2 THR A 254       7.604  15.436  -9.182  0.00  0.00      A     
ATOM   3929 HG21 THR A 254       7.111  16.322  -9.584  0.00  0.00      A     
ATOM   3930 HG22 THR A 254       8.217  14.975  -9.953  0.00  0.00      A     
ATOM   3931 HG23 THR A 254       8.254  15.743  -8.361  0.00  0.00      A     
ATOM   3932  OG1 THR A 254       5.812  15.156  -7.721  0.00  0.00      A     
ATOM   3933  HG1 THR A 254       6.441  15.506  -7.063  0.00  0.00      A     
ATOM   3934  C   THR A 254       4.592  14.834 -10.174  0.00  0.00      A     
ATOM   3935  O   THR A 254       3.439  14.799  -9.733  0.00  0.00      A     
ATOM   3936  N   LEU A 255       4.943  15.752 -11.086  0.00  0.00      A     
ATOM   3937  HN  LEU A 255       5.897  15.750 -11.407  0.00  0.00      A     
ATOM   3938  CA  LEU A 255       4.020  16.777 -11.626  0.00  0.00      A     
ATOM   3939  HA  LEU A 255       3.480  17.215 -10.788  0.00  0.00      A     
ATOM   3940  CB  LEU A 255       4.889  17.872 -12.289  0.00  0.00      A     
ATOM   3941  HB1 LEU A 255       5.209  17.522 -13.270  0.00  0.00      A     
ATOM   3942  HB2 LEU A 255       5.797  17.982 -11.694  0.00  0.00      A     
ATOM   3943  CG  LEU A 255       4.328  19.302 -12.441  0.00  0.00      A     
ATOM   3944  HG  LEU A 255       5.140  19.918 -12.832  0.00  0.00      A     
ATOM   3945  CD1 LEU A 255       3.164  19.426 -13.421  0.00  0.00      A     
ATOM   3946 HD11 LEU A 255       3.043  20.478 -13.692  0.00  0.00      A     
ATOM   3947 HD12 LEU A 255       2.239  19.087 -12.961  0.00  0.00      A     
ATOM   3948 HD13 LEU A 255       3.379  18.859 -14.327  0.00  0.00      A     
ATOM   3949  CD2 LEU A 255       3.887  19.913 -11.111  0.00  0.00      A     
ATOM   3950 HD21 LEU A 255       4.706  19.858 -10.391  0.00  0.00      A     
ATOM   3951 HD22 LEU A 255       3.017  19.392 -10.716  0.00  0.00      A     
ATOM   3952 HD23 LEU A 255       3.629  20.965 -11.266  0.00  0.00      A     
ATOM   3953  C   LEU A 255       2.955  16.180 -12.581  0.00  0.00      A     
ATOM   3954  O   LEU A 255       1.845  16.687 -12.707  0.00  0.00      A     
ATOM   3955  N   ASP A 256       3.244  15.037 -13.202  0.00  0.00      A     
ATOM   3956  HN  ASP A 256       4.118  14.586 -12.956  0.00  0.00      A     
ATOM   3957  CA  ASP A 256       2.399  14.313 -14.167  0.00  0.00      A     
ATOM   3958  HA  ASP A 256       1.847  15.048 -14.752  0.00  0.00      A     
ATOM   3959  CB  ASP A 256       3.359  13.552 -15.105  0.00  0.00      A     
ATOM   3960  HB1 ASP A 256       3.704  12.648 -14.605  0.00  0.00      A     
ATOM   3961  HB2 ASP A 256       4.230  14.180 -15.304  0.00  0.00      A     
ATOM   3962  CG  ASP A 256       2.769  13.165 -16.454  0.00  0.00      A     
ATOM   3963  OD1 ASP A 256       1.834  13.834 -16.951  0.00  0.00      A     
ATOM   3964  OD2 ASP A 256       3.258  12.187 -17.070  0.00  0.00      A     
ATOM   3965  C   ASP A 256       1.350  13.376 -13.509  0.00  0.00      A     
ATOM   3966  O   ASP A 256       0.822  12.467 -14.161  0.00  0.00      A     
ATOM   3967  N   CYS A 257       1.040  13.551 -12.216  0.00  0.00      A     
ATOM   3968  HN  CYS A 257       1.569  14.261 -11.727  0.00  0.00      A     
ATOM   3969  CA  CYS A 257       0.254  12.616 -11.385  0.00  0.00      A     
ATOM   3970  HA  CYS A 257       0.130  11.690 -11.931  0.00  0.00      A     
ATOM   3971  CB  CYS A 257       1.080  12.285 -10.126  0.00  0.00      A     
ATOM   3972  HB1 CYS A 257       0.469  11.720  -9.427  0.00  0.00      A     
ATOM   3973  HB2 CYS A 257       1.401  13.201  -9.635  0.00  0.00      A     
ATOM   3974  SG  CYS A 257       2.531  11.279 -10.541  0.00  0.00      A     
ATOM   3975  HG1 CYS A 257       1.937  10.458 -11.424  0.00  0.00      A     
ATOM   3976  C   CYS A 257      -1.193  13.014 -11.022  0.00  0.00      A     
ATOM   3977  O   CYS A 257      -1.784  12.365 -10.157  0.00  0.00      A     
ATOM   3978  N   TRP A 258      -1.809  14.031 -11.638  0.00  0.00      A     
ATOM   3979  HN  TRP A 258      -1.288  14.532 -12.351  0.00  0.00      A     
ATOM   3980  CA  TRP A 258      -3.023  14.684 -11.094  0.00  0.00      A     
ATOM   3981  HA  TRP A 258      -3.483  14.033 -10.349  0.00  0.00      A     
ATOM   3982  CB  TRP A 258      -2.590  15.963 -10.349  0.00  0.00      A     
ATOM   3983  HB1 TRP A 258      -3.430  16.327  -9.757  0.00  0.00      A     
ATOM   3984  HB2 TRP A 258      -2.363  16.724 -11.090  0.00  0.00      A     
ATOM   3985  CG  TRP A 258      -1.395  15.809  -9.441  0.00  0.00      A     
ATOM   3986  CD1 TRP A 258      -0.102  15.936  -9.823  0.00  0.00      A     
ATOM   3987  HD1 TRP A 258       0.226  16.205 -10.821  0.00  0.00      A     
ATOM   3988  NE1 TRP A 258       0.735  15.618  -8.768  0.00  0.00      A     
ATOM   3989  HE1 TRP A 258       1.752  15.560  -8.850  0.00  0.00      A     
ATOM   3990  CE2 TRP A 258       0.015  15.300  -7.637  0.00  0.00      A     
ATOM   3991  CZ2 TRP A 258       0.395  14.926  -6.339  0.00  0.00      A     
ATOM   3992  HZ2 TRP A 258       1.440  14.853  -6.077  0.00  0.00      A     
ATOM   3993  CH2 TRP A 258      -0.607  14.686  -5.379  0.00  0.00      A     
ATOM   3994  HH2 TRP A 258      -0.329  14.418  -4.364  0.00  0.00      A     
ATOM   3995  CZ3 TRP A 258      -1.963  14.828  -5.727  0.00  0.00      A     
ATOM   3996  HZ3 TRP A 258      -2.723  14.685  -4.969  0.00  0.00      A     
ATOM   3997  CE3 TRP A 258      -2.334  15.206  -7.034  0.00  0.00      A     
ATOM   3998  HE3 TRP A 258      -3.375  15.363  -7.278  0.00  0.00      A     
ATOM   3999  CD2 TRP A 258      -1.356  15.440  -8.025  0.00  0.00      A     
ATOM   4000  C   TRP A 258      -4.173  14.967 -12.093  0.00  0.00      A     
ATOM   4001  O   TRP A 258      -5.261  15.358 -11.657  0.00  0.00      A     
ATOM   4002  N   ARG A 259      -3.970  14.739 -13.405  0.00  0.00      A     
ATOM   4003  HN  ARG A 259      -3.024  14.474 -13.661  0.00  0.00      A     
ATOM   4004  CA  ARG A 259      -4.916  15.108 -14.490  0.00  0.00      A     
ATOM   4005  HA  ARG A 259      -5.907  15.275 -14.055  0.00  0.00      A     
ATOM   4006  CB  ARG A 259      -4.424  16.452 -15.053  0.00  0.00      A     
ATOM   4007  HB1 ARG A 259      -3.528  16.257 -15.644  0.00  0.00      A     
ATOM   4008  HB2 ARG A 259      -4.142  17.112 -14.229  0.00  0.00      A     
ATOM   4009  CG  ARG A 259      -5.483  17.188 -15.892  0.00  0.00      A     
ATOM   4010  HG1 ARG A 259      -6.286  17.498 -15.228  0.00  0.00      A     
ATOM   4011  HG2 ARG A 259      -5.903  16.520 -16.644  0.00  0.00      A     
ATOM   4012  CD  ARG A 259      -4.924  18.428 -16.607  0.00  0.00      A     
ATOM   4013  HD1 ARG A 259      -4.669  19.177 -15.855  0.00  0.00      A     
ATOM   4014  HD2 ARG A 259      -5.690  18.852 -17.255  0.00  0.00      A     
ATOM   4015  NE  ARG A 259      -3.717  18.116 -17.396  0.00  0.00      A     
ATOM   4016  HE  ARG A 259      -2.852  18.547 -17.082  0.00  0.00      A     
ATOM   4017  CZ  ARG A 259      -3.601  17.285 -18.402  0.00  0.00      A     
ATOM   4018  NH1 ARG A 259      -4.598  16.765 -19.016  0.00  0.00      A     
ATOM   4019 HH11 ARG A 259      -4.385  16.430 -19.947  0.00  0.00      A     
ATOM   4020 HH12 ARG A 259      -5.477  17.255 -18.900  0.00  0.00      A     
ATOM   4021  NH2 ARG A 259      -2.456  16.933 -18.844  0.00  0.00      A     
ATOM   4022 HH21 ARG A 259      -2.395  16.185 -19.519  0.00  0.00      A     
ATOM   4023 HH22 ARG A 259      -1.631  17.403 -18.499  0.00  0.00      A     
ATOM   4024  C   ARG A 259      -5.133  14.081 -15.630  0.00  0.00      A     
ATOM   4025  O   ARG A 259      -6.216  14.043 -16.217  0.00  0.00      A     
ATOM   4026  N   LYS A 260      -4.169  13.207 -15.940  0.00  0.00      A     
ATOM   4027  HN  LYS A 260      -3.294  13.301 -15.440  0.00  0.00      A     
ATOM   4028  CA  LYS A 260      -4.290  12.117 -16.948  0.00  0.00      A     
ATOM   4029  HA  LYS A 260      -4.593  12.534 -17.906  0.00  0.00      A     
ATOM   4030  CB  LYS A 260      -2.930  11.443 -17.167  0.00  0.00      A     
ATOM   4031  HB1 LYS A 260      -3.082  10.478 -17.647  0.00  0.00      A     
ATOM   4032  HB2 LYS A 260      -2.434  11.292 -16.210  0.00  0.00      A     
ATOM   4033  CG  LYS A 260      -2.056  12.287 -18.102  0.00  0.00      A     
ATOM   4034  HG1 LYS A 260      -2.024  13.318 -17.749  0.00  0.00      A     
ATOM   4035  HG2 LYS A 260      -2.503  12.275 -19.099  0.00  0.00      A     
ATOM   4036  CD  LYS A 260      -0.626  11.745 -18.187  0.00  0.00      A     
ATOM   4037  HD1 LYS A 260      -0.645  10.688 -18.456  0.00  0.00      A     
ATOM   4038  HD2 LYS A 260      -0.137  11.869 -17.220  0.00  0.00      A     
ATOM   4039  CE  LYS A 260       0.154  12.514 -19.251  0.00  0.00      A     
ATOM   4040  HE1 LYS A 260       0.102  13.582 -19.017  0.00  0.00      A     
ATOM   4041  HE2 LYS A 260      -0.319  12.358 -20.226  0.00  0.00      A     
ATOM   4042  NZ  LYS A 260       1.569  12.080 -19.283  0.00  0.00      A     
ATOM   4043  HZ1 LYS A 260       2.086  12.626 -19.968  0.00  0.00      A     
ATOM   4044  HZ2 LYS A 260       1.642  11.090 -19.500  0.00  0.00      A     
ATOM   4045  HZ3 LYS A 260       2.022  12.252 -18.380  0.00  0.00      A     
ATOM   4046  C   LYS A 260      -5.382  11.086 -16.630  0.00  0.00      A     
ATOM   4047  O   LYS A 260      -6.163  10.752 -17.509  0.00  0.00      A     
ATOM   4048  N   ILE A 261      -5.483  10.661 -15.373  0.00  0.00      A     
ATOM   4049  HN  ILE A 261      -4.778  10.989 -14.726  0.00  0.00      A     
ATOM   4050  CA  ILE A 261      -6.568   9.803 -14.844  0.00  0.00      A     
ATOM   4051  HA  ILE A 261      -6.698   8.937 -15.492  0.00  0.00      A     
ATOM   4052  CB  ILE A 261      -6.201   9.312 -13.425  0.00  0.00      A     
ATOM   4053  HB  ILE A 261      -5.970  10.186 -12.824  0.00  0.00      A     
ATOM   4054  CG2 ILE A 261      -7.375   8.585 -12.746  0.00  0.00      A     
ATOM   4055 HG21 ILE A 261      -8.197   9.274 -12.550  0.00  0.00      A     
ATOM   4056 HG22 ILE A 261      -7.072   8.165 -11.789  0.00  0.00      A     
ATOM   4057 HG23 ILE A 261      -7.722   7.783 -13.391  0.00  0.00      A     
ATOM   4058  CG1 ILE A 261      -4.957   8.398 -13.465  0.00  0.00      A     
ATOM   4059 HG11 ILE A 261      -4.197   8.825 -14.117  0.00  0.00      A     
ATOM   4060 HG12 ILE A 261      -5.229   7.425 -13.869  0.00  0.00      A     
ATOM   4061  CD  ILE A 261      -4.315   8.217 -12.087  0.00  0.00      A     
ATOM   4062  HD1 ILE A 261      -3.403   7.632 -12.181  0.00  0.00      A     
ATOM   4063  HD2 ILE A 261      -4.983   7.694 -11.406  0.00  0.00      A     
ATOM   4064  HD3 ILE A 261      -4.071   9.192 -11.669  0.00  0.00      A     
ATOM   4065  C   ILE A 261      -7.916  10.544 -14.807  0.00  0.00      A     
ATOM   4066  O   ILE A 261      -8.962   9.964 -15.079  0.00  0.00      A     
ATOM   4067  N   ALA A 262      -7.902  11.839 -14.484  0.00  0.00      A     
ATOM   4068  HN  ALA A 262      -7.020  12.267 -14.259  0.00  0.00      A     
ATOM   4069  CA  ALA A 262      -9.115  12.638 -14.308  0.00  0.00      A     
ATOM   4070  HA  ALA A 262      -9.706  12.181 -13.517  0.00  0.00      A     
ATOM   4071  CB  ALA A 262      -8.697  14.034 -13.855  0.00  0.00      A     
ATOM   4072  HB1 ALA A 262      -8.058  13.977 -12.975  0.00  0.00      A     
ATOM   4073  HB2 ALA A 262      -9.592  14.600 -13.607  0.00  0.00      A     
ATOM   4074  HB3 ALA A 262      -8.164  14.552 -14.649  0.00  0.00      A     
ATOM   4075  C   ALA A 262     -10.014  12.685 -15.563  0.00  0.00      A     
ATOM   4076  O   ALA A 262     -11.207  12.378 -15.474  0.00  0.00      A     
ATOM   4077  N   ARG A 263      -9.421  12.968 -16.732  0.00  0.00      A     
ATOM   4078  HN  ARG A 263      -8.437  13.207 -16.686  0.00  0.00      A     
ATOM   4079  CA  ARG A 263     -10.071  12.957 -18.070  0.00  0.00      A     
ATOM   4080  HA  ARG A 263     -11.010  13.504 -18.015  0.00  0.00      A     
ATOM   4081  CB  ARG A 263      -9.146  13.663 -19.086  0.00  0.00      A     
ATOM   4082  HB1 ARG A 263      -9.587  13.602 -20.085  0.00  0.00      A     
ATOM   4083  HB2 ARG A 263      -8.204  13.109 -19.127  0.00  0.00      A     
ATOM   4084  CG  ARG A 263      -8.843  15.149 -18.815  0.00  0.00      A     
ATOM   4085  HG1 ARG A 263      -8.146  15.501 -19.579  0.00  0.00      A     
ATOM   4086  HG2 ARG A 263      -8.369  15.260 -17.839  0.00  0.00      A     
ATOM   4087  CD  ARG A 263     -10.098  16.022 -18.883  0.00  0.00      A     
ATOM   4088  HD1 ARG A 263     -10.753  15.759 -18.056  0.00  0.00      A     
ATOM   4089  HD2 ARG A 263     -10.613  15.812 -19.820  0.00  0.00      A     
ATOM   4090  NE  ARG A 263      -9.778  17.463 -18.822  0.00  0.00      A     
ATOM   4091  HE  ARG A 263      -8.807  17.746 -18.829  0.00  0.00      A     
ATOM   4092  CZ  ARG A 263     -10.640  18.449 -18.871  0.00  0.00      A     
ATOM   4093  NH1 ARG A 263     -11.912  18.257 -18.939  0.00  0.00      A     
ATOM   4094 HH11 ARG A 263     -12.518  19.057 -18.824  0.00  0.00      A     
ATOM   4095 HH12 ARG A 263     -12.268  17.321 -18.787  0.00  0.00      A     
ATOM   4096  NH2 ARG A 263     -10.260  19.675 -18.874  0.00  0.00      A     
ATOM   4097 HH21 ARG A 263     -10.923  20.416 -19.014  0.00  0.00      A     
ATOM   4098 HH22 ARG A 263      -9.276  19.907 -18.834  0.00  0.00      A     
ATOM   4099  C   ARG A 263     -10.457  11.568 -18.605  0.00  0.00      A     
ATOM   4100  O   ARG A 263     -10.979  11.486 -19.713  0.00  0.00      A     
ATOM   4101  N   ASP A 264     -10.208  10.505 -17.842  0.00  0.00      A     
ATOM   4102  HN  ASP A 264      -9.805  10.685 -16.939  0.00  0.00      A     
ATOM   4103  CA  ASP A 264     -10.162   9.114 -18.326  0.00  0.00      A     
ATOM   4104  HA  ASP A 264     -10.527   9.061 -19.355  0.00  0.00      A     
ATOM   4105  CB  ASP A 264      -8.670   8.735 -18.317  0.00  0.00      A     
ATOM   4106  HB1 ASP A 264      -8.310   8.713 -17.290  0.00  0.00      A     
ATOM   4107  HB2 ASP A 264      -8.116   9.510 -18.853  0.00  0.00      A     
ATOM   4108  CG  ASP A 264      -8.343   7.406 -18.986  0.00  0.00      A     
ATOM   4109  OD1 ASP A 264      -8.856   7.131 -20.088  0.00  0.00      A     
ATOM   4110  OD2 ASP A 264      -7.464   6.669 -18.483  0.00  0.00      A     
ATOM   4111  C   ASP A 264     -11.029   8.140 -17.492  0.00  0.00      A     
ATOM   4112  O   ASP A 264     -11.908   7.463 -18.023  0.00  0.00      A     
ATOM   4113  N   GLU A 265     -10.882   8.135 -16.161  0.00  0.00      A     
ATOM   4114  HN  GLU A 265     -10.155   8.736 -15.776  0.00  0.00      A     
ATOM   4115  CA  GLU A 265     -11.512   7.147 -15.254  0.00  0.00      A     
ATOM   4116  HA  GLU A 265     -11.957   6.340 -15.838  0.00  0.00      A     
ATOM   4117  CB  GLU A 265     -10.435   6.526 -14.343  0.00  0.00      A     
ATOM   4118  HB1 GLU A 265     -10.924   5.811 -13.684  0.00  0.00      A     
ATOM   4119  HB2 GLU A 265     -10.005   7.314 -13.727  0.00  0.00      A     
ATOM   4120  CG  GLU A 265      -9.304   5.786 -15.076  0.00  0.00      A     
ATOM   4121  HG1 GLU A 265      -9.726   4.959 -15.649  0.00  0.00      A     
ATOM   4122  HG2 GLU A 265      -8.806   6.472 -15.768  0.00  0.00      A     
ATOM   4123  CD  GLU A 265      -8.277   5.244 -14.072  0.00  0.00      A     
ATOM   4124  OE1 GLU A 265      -8.670   4.747 -12.986  0.00  0.00      A     
ATOM   4125  OE2 GLU A 265      -7.053   5.362 -14.302  0.00  0.00      A     
ATOM   4126  C   GLU A 265     -12.636   7.699 -14.349  0.00  0.00      A     
ATOM   4127  O   GLU A 265     -13.325   6.917 -13.687  0.00  0.00      A     
ATOM   4128  N   GLY A 266     -12.818   9.021 -14.284  0.00  0.00      A     
ATOM   4129  HN  GLY A 266     -12.246   9.593 -14.889  0.00  0.00      A     
ATOM   4130  CA  GLY A 266     -13.864   9.689 -13.487  0.00  0.00      A     
ATOM   4131  HA1 GLY A 266     -14.804   9.151 -13.606  0.00  0.00      A     
ATOM   4132  HA2 GLY A 266     -14.014  10.688 -13.898  0.00  0.00      A     
ATOM   4133  C   GLY A 266     -13.598   9.839 -11.972  0.00  0.00      A     
ATOM   4134  O   GLY A 266     -12.790   9.127 -11.366  0.00  0.00      A     
ATOM   4135  N   GLY A 267     -14.329  10.767 -11.349  0.00  0.00      A     
ATOM   4136  HN  GLY A 267     -14.961  11.308 -11.935  0.00  0.00      A     
ATOM   4137  CA  GLY A 267     -14.110  11.328 -10.003  0.00  0.00      A     
ATOM   4138  HA1 GLY A 267     -15.003  11.889  -9.735  0.00  0.00      A     
ATOM   4139  HA2 GLY A 267     -13.277  12.030 -10.052  0.00  0.00      A     
ATOM   4140  C   GLY A 267     -13.850  10.377  -8.835  0.00  0.00      A     
ATOM   4141  O   GLY A 267     -13.074  10.706  -7.937  0.00  0.00      A     
ATOM   4142  N   LYS A 268     -14.426   9.167  -8.858  0.00  0.00      A     
ATOM   4143  HN  LYS A 268     -15.080   9.003  -9.609  0.00  0.00      A     
ATOM   4144  CA  LYS A 268     -14.168   8.086  -7.879  0.00  0.00      A     
ATOM   4145  HA  LYS A 268     -14.407   8.485  -6.895  0.00  0.00      A     
ATOM   4146  CB  LYS A 268     -15.112   6.908  -8.188  0.00  0.00      A     
ATOM   4147  HB1 LYS A 268     -14.748   6.390  -9.076  0.00  0.00      A     
ATOM   4148  HB2 LYS A 268     -16.100   7.308  -8.438  0.00  0.00      A     
ATOM   4149  CG  LYS A 268     -15.299   5.871  -7.058  0.00  0.00      A     
ATOM   4150  HG1 LYS A 268     -14.347   5.369  -6.879  0.00  0.00      A     
ATOM   4151  HG2 LYS A 268     -15.999   5.113  -7.407  0.00  0.00      A     
ATOM   4152  CD  LYS A 268     -15.811   6.427  -5.719  0.00  0.00      A     
ATOM   4153  HD1 LYS A 268     -15.094   7.149  -5.328  0.00  0.00      A     
ATOM   4154  HD2 LYS A 268     -15.875   5.607  -5.003  0.00  0.00      A     
ATOM   4155  CE  LYS A 268     -17.198   7.081  -5.853  0.00  0.00      A     
ATOM   4156  HE1 LYS A 268     -17.938   6.312  -6.096  0.00  0.00      A     
ATOM   4157  HE2 LYS A 268     -17.163   7.798  -6.678  0.00  0.00      A     
ATOM   4158  NZ  LYS A 268     -17.572   7.803  -4.614  0.00  0.00      A     
ATOM   4159  HZ1 LYS A 268     -17.589   7.224  -3.788  0.00  0.00      A     
ATOM   4160  HZ2 LYS A 268     -18.463   8.287  -4.701  0.00  0.00      A     
ATOM   4161  HZ3 LYS A 268     -16.908   8.565  -4.456  0.00  0.00      A     
ATOM   4162  C   LYS A 268     -12.687   7.660  -7.777  0.00  0.00      A     
ATOM   4163  O   LYS A 268     -12.316   6.976  -6.827  0.00  0.00      A     
ATOM   4164  N   ALA A 269     -11.841   8.063  -8.731  0.00  0.00      A     
ATOM   4165  HN  ALA A 269     -12.229   8.649  -9.457  0.00  0.00      A     
ATOM   4166  CA  ALA A 269     -10.412   7.742  -8.810  0.00  0.00      A     
ATOM   4167  HA  ALA A 269     -10.311   6.681  -9.002  0.00  0.00      A     
ATOM   4168  CB  ALA A 269      -9.827   8.495 -10.020  0.00  0.00      A     
ATOM   4169  HB1 ALA A 269     -10.304   8.159 -10.941  0.00  0.00      A     
ATOM   4170  HB2 ALA A 269      -8.760   8.293 -10.086  0.00  0.00      A     
ATOM   4171  HB3 ALA A 269      -9.981   9.567  -9.907  0.00  0.00      A     
ATOM   4172  C   ALA A 269      -9.596   8.042  -7.534  0.00  0.00      A     
ATOM   4173  O   ALA A 269      -8.782   7.216  -7.131  0.00  0.00      A     
ATOM   4174  N   PHE A 270      -9.845   9.177  -6.880  0.00  0.00      A     
ATOM   4175  HN  PHE A 270     -10.563   9.787  -7.254  0.00  0.00      A     
ATOM   4176  CA  PHE A 270      -9.207   9.579  -5.614  0.00  0.00      A     
ATOM   4177  HA  PHE A 270      -8.126   9.506  -5.730  0.00  0.00      A     
ATOM   4178  CB  PHE A 270      -9.566  11.058  -5.334  0.00  0.00      A     
ATOM   4179  HB1 PHE A 270      -9.750  11.173  -4.267  0.00  0.00      A     
ATOM   4180  HB2 PHE A 270     -10.501  11.314  -5.831  0.00  0.00      A     
ATOM   4181  CG  PHE A 270      -8.526  12.094  -5.744  0.00  0.00      A     
ATOM   4182  CD1 PHE A 270      -7.787  11.961  -6.937  0.00  0.00      A     
ATOM   4183  HD1 PHE A 270      -7.967  11.127  -7.599  0.00  0.00      A     
ATOM   4184  CE1 PHE A 270      -6.829  12.932  -7.288  0.00  0.00      A     
ATOM   4185  HE1 PHE A 270      -6.272  12.842  -8.212  0.00  0.00      A     
ATOM   4186  CZ  PHE A 270      -6.611  14.044  -6.457  0.00  0.00      A     
ATOM   4187  HZ  PHE A 270      -5.883  14.796  -6.734  0.00  0.00      A     
ATOM   4188  CE2 PHE A 270      -7.368  14.199  -5.284  0.00  0.00      A     
ATOM   4189  HE2 PHE A 270      -7.219  15.070  -4.656  0.00  0.00      A     
ATOM   4190  CD2 PHE A 270      -8.324  13.229  -4.933  0.00  0.00      A     
ATOM   4191  HD2 PHE A 270      -8.907  13.360  -4.031  0.00  0.00      A     
ATOM   4192  C   PHE A 270      -9.530   8.680  -4.399  0.00  0.00      A     
ATOM   4193  O   PHE A 270      -8.831   8.763  -3.393  0.00  0.00      A     
ATOM   4194  N   PHE A 271     -10.545   7.805  -4.465  0.00  0.00      A     
ATOM   4195  HN  PHE A 271     -11.134   7.862  -5.289  0.00  0.00      A     
ATOM   4196  CA  PHE A 271     -11.089   7.089  -3.294  0.00  0.00      A     
ATOM   4197  HA  PHE A 271     -10.316   7.049  -2.528  0.00  0.00      A     
ATOM   4198  CB  PHE A 271     -12.246   7.934  -2.732  0.00  0.00      A     
ATOM   4199  HB1 PHE A 271     -13.129   7.785  -3.356  0.00  0.00      A     
ATOM   4200  HB2 PHE A 271     -11.972   8.987  -2.806  0.00  0.00      A     
ATOM   4201  CG  PHE A 271     -12.593   7.695  -1.274  0.00  0.00      A     
ATOM   4202  CD1 PHE A 271     -11.656   8.005  -0.269  0.00  0.00      A     
ATOM   4203  HD1 PHE A 271     -10.672   8.366  -0.534  0.00  0.00      A     
ATOM   4204  CE1 PHE A 271     -12.006   7.866   1.086  0.00  0.00      A     
ATOM   4205  HE1 PHE A 271     -11.291   8.115   1.859  0.00  0.00      A     
ATOM   4206  CZ  PHE A 271     -13.293   7.425   1.441  0.00  0.00      A     
ATOM   4207  HZ  PHE A 271     -13.564   7.332   2.483  0.00  0.00      A     
ATOM   4208  CE2 PHE A 271     -14.225   7.103   0.441  0.00  0.00      A     
ATOM   4209  HE2 PHE A 271     -15.216   6.768   0.712  0.00  0.00      A     
ATOM   4210  CD2 PHE A 271     -13.874   7.237  -0.915  0.00  0.00      A     
ATOM   4211  HD2 PHE A 271     -14.598   7.003  -1.681  0.00  0.00      A     
ATOM   4212  C   PHE A 271     -11.475   5.614  -3.550  0.00  0.00      A     
ATOM   4213  O   PHE A 271     -12.296   5.043  -2.834  0.00  0.00      A     
ATOM   4214  N   LYS A 272     -10.871   4.946  -4.549  0.00  0.00      A     
ATOM   4215  HN  LYS A 272     -10.230   5.488  -5.115  0.00  0.00      A     
ATOM   4216  CA  LYS A 272     -11.071   3.502  -4.880  0.00  0.00      A     
ATOM   4217  HA  LYS A 272     -12.148   3.331  -4.876  0.00  0.00      A     
ATOM   4218  CB  LYS A 272     -10.576   3.203  -6.321  0.00  0.00      A     
ATOM   4219  HB1 LYS A 272     -10.823   2.170  -6.569  0.00  0.00      A     
ATOM   4220  HB2 LYS A 272      -9.493   3.330  -6.385  0.00  0.00      A     
ATOM   4221  CG  LYS A 272     -11.271   4.133  -7.331  0.00  0.00      A     
ATOM   4222  HG1 LYS A 272     -10.768   5.098  -7.303  0.00  0.00      A     
ATOM   4223  HG2 LYS A 272     -12.297   4.274  -6.991  0.00  0.00      A     
ATOM   4224  CD  LYS A 272     -11.368   3.677  -8.795  0.00  0.00      A     
ATOM   4225  HD1 LYS A 272     -12.190   4.241  -9.235  0.00  0.00      A     
ATOM   4226  HD2 LYS A 272     -11.631   2.617  -8.843  0.00  0.00      A     
ATOM   4227  CE  LYS A 272     -10.106   3.946  -9.628  0.00  0.00      A     
ATOM   4228  HE1 LYS A 272      -9.412   3.107  -9.517  0.00  0.00      A     
ATOM   4229  HE2 LYS A 272      -9.610   4.839  -9.238  0.00  0.00      A     
ATOM   4230  NZ  LYS A 272     -10.466   4.159 -11.056  0.00  0.00      A     
ATOM   4231  HZ1 LYS A 272     -10.878   3.341 -11.479  0.00  0.00      A     
ATOM   4232  HZ2 LYS A 272      -9.663   4.409 -11.638  0.00  0.00      A     
ATOM   4233  HZ3 LYS A 272     -11.125   4.931 -11.158  0.00  0.00      A     
ATOM   4234  C   LYS A 272     -10.549   2.484  -3.828  0.00  0.00      A     
ATOM   4235  O   LYS A 272     -10.240   1.342  -4.164  0.00  0.00      A     
ATOM   4236  N   GLY A 273     -10.487   2.863  -2.549  0.00  0.00      A     
ATOM   4237  HN  GLY A 273     -10.869   3.779  -2.353  0.00  0.00      A     
ATOM   4238  CA  GLY A 273      -9.900   2.113  -1.418  0.00  0.00      A     
ATOM   4239  HA1 GLY A 273      -9.654   2.812  -0.619  0.00  0.00      A     
ATOM   4240  HA2 GLY A 273      -8.975   1.651  -1.755  0.00  0.00      A     
ATOM   4241  C   GLY A 273     -10.738   0.976  -0.818  0.00  0.00      A     
ATOM   4242  O   GLY A 273     -10.733   0.797   0.401  0.00  0.00      A     
ATOM   4243  N   ALA A 274     -11.448   0.237  -1.674  0.00  0.00      A     
ATOM   4244  HN  ALA A 274     -11.334   0.466  -2.650  0.00  0.00      A     
ATOM   4245  CA  ALA A 274     -12.224  -0.970  -1.362  0.00  0.00      A     
ATOM   4246  HA  ALA A 274     -12.865  -0.756  -0.506  0.00  0.00      A     
ATOM   4247  CB  ALA A 274     -13.128  -1.230  -2.578  0.00  0.00      A     
ATOM   4248  HB1 ALA A 274     -13.704  -0.332  -2.806  0.00  0.00      A     
ATOM   4249  HB2 ALA A 274     -13.830  -2.036  -2.366  0.00  0.00      A     
ATOM   4250  HB3 ALA A 274     -12.523  -1.492  -3.447  0.00  0.00      A     
ATOM   4251  C   ALA A 274     -11.350  -2.195  -0.964  0.00  0.00      A     
ATOM   4252  O   ALA A 274     -10.217  -2.053  -0.515  0.00  0.00      A     
ATOM   4253  N   TRP A 275     -11.870  -3.421  -1.089  0.00  0.00      A     
ATOM   4254  HN  TRP A 275     -12.807  -3.480  -1.458  0.00  0.00      A     
ATOM   4255  CA  TRP A 275     -11.308  -4.678  -0.548  0.00  0.00      A     
ATOM   4256  HA  TRP A 275     -11.509  -4.680   0.522  0.00  0.00      A     
ATOM   4257  CB  TRP A 275     -12.107  -5.848  -1.136  0.00  0.00      A     
ATOM   4258  HB1 TRP A 275     -11.734  -6.781  -0.710  0.00  0.00      A     
ATOM   4259  HB2 TRP A 275     -11.952  -5.885  -2.214  0.00  0.00      A     
ATOM   4260  CG  TRP A 275     -13.575  -5.762  -0.845  0.00  0.00      A     
ATOM   4261  CD1 TRP A 275     -14.547  -5.435  -1.735  0.00  0.00      A     
ATOM   4262  HD1 TRP A 275     -14.385  -5.230  -2.786  0.00  0.00      A     
ATOM   4263  NE1 TRP A 275     -15.767  -5.391  -1.086  0.00  0.00      A     
ATOM   4264  HE1 TRP A 275     -16.650  -5.181  -1.535  0.00  0.00      A     
ATOM   4265  CE2 TRP A 275     -15.644  -5.676   0.260  0.00  0.00      A     
ATOM   4266  CZ2 TRP A 275     -16.564  -5.731   1.308  0.00  0.00      A     
ATOM   4267  HZ2 TRP A 275     -17.610  -5.522   1.134  0.00  0.00      A     
ATOM   4268  CH2 TRP A 275     -16.110  -6.067   2.598  0.00  0.00      A     
ATOM   4269  HH2 TRP A 275     -16.809  -6.118   3.421  0.00  0.00      A     
ATOM   4270  CZ3 TRP A 275     -14.745  -6.341   2.809  0.00  0.00      A     
ATOM   4271  HZ3 TRP A 275     -14.407  -6.608   3.802  0.00  0.00      A     
ATOM   4272  CE3 TRP A 275     -13.828  -6.280   1.745  0.00  0.00      A     
ATOM   4273  HE3 TRP A 275     -12.787  -6.505   1.916  0.00  0.00      A     
ATOM   4274  CD2 TRP A 275     -14.251  -5.937   0.436  0.00  0.00      A     
ATOM   4275  C   TRP A 275      -9.784  -4.917  -0.667  0.00  0.00      A     
ATOM   4276  O   TRP A 275      -9.188  -5.472   0.255  0.00  0.00      A     
ATOM   4277  N   SER A 276      -9.104  -4.435  -1.715  0.00  0.00      A     
ATOM   4278  HN  SER A 276      -9.625  -3.920  -2.415  0.00  0.00      A     
ATOM   4279  CA  SER A 276      -7.624  -4.483  -1.826  0.00  0.00      A     
ATOM   4280  HA  SER A 276      -7.314  -5.526  -1.798  0.00  0.00      A     
ATOM   4281  CB  SER A 276      -7.108  -3.891  -3.143  0.00  0.00      A     
ATOM   4282  HB1 SER A 276      -6.052  -4.146  -3.236  0.00  0.00      A     
ATOM   4283  HB2 SER A 276      -7.199  -2.805  -3.117  0.00  0.00      A     
ATOM   4284  OG  SER A 276      -7.796  -4.386  -4.278  0.00  0.00      A     
ATOM   4285  HG1 SER A 276      -7.234  -4.210  -5.045  0.00  0.00      A     
ATOM   4286  C   SER A 276      -6.888  -3.753  -0.687  0.00  0.00      A     
ATOM   4287  O   SER A 276      -5.746  -4.085  -0.367  0.00  0.00      A     
ATOM   4288  N   ASN A 277      -7.524  -2.758  -0.066  0.00  0.00      A     
ATOM   4289  HN  ASN A 277      -8.444  -2.507  -0.422  0.00  0.00      A     
ATOM   4290  CA  ASN A 277      -7.059  -2.011   1.108  0.00  0.00      A     
ATOM   4291  HA  ASN A 277      -6.056  -1.634   0.910  0.00  0.00      A     
ATOM   4292  CB  ASN A 277      -8.012  -0.807   1.224  0.00  0.00      A     
ATOM   4293  HB1 ASN A 277      -9.006  -1.164   1.490  0.00  0.00      A     
ATOM   4294  HB2 ASN A 277      -8.083  -0.304   0.260  0.00  0.00      A     
ATOM   4295  CG  ASN A 277      -7.632   0.241   2.239  0.00  0.00      A     
ATOM   4296  OD1 ASN A 277      -6.541   0.285   2.780  0.00  0.00      A     
ATOM   4297  ND2 ASN A 277      -8.549   1.110   2.546  0.00  0.00      A     
ATOM   4298 HD21 ASN A 277      -8.338   1.757   3.293  0.00  0.00      A     
ATOM   4299 HD22 ASN A 277      -9.439   1.082   2.062  0.00  0.00      A     
ATOM   4300  C   ASN A 277      -6.999  -2.865   2.406  0.00  0.00      A     
ATOM   4301  O   ASN A 277      -6.084  -2.694   3.216  0.00  0.00      A     
ATOM   4302  N   VAL A 278      -7.915  -3.833   2.563  0.00  0.00      A     
ATOM   4303  HN  VAL A 278      -8.616  -3.918   1.835  0.00  0.00      A     
ATOM   4304  CA  VAL A 278      -7.986  -4.797   3.699  0.00  0.00      A     
ATOM   4305  HA  VAL A 278      -7.345  -4.442   4.505  0.00  0.00      A     
ATOM   4306  CB  VAL A 278      -9.404  -4.925   4.296  0.00  0.00      A     
ATOM   4307  HB  VAL A 278      -9.404  -5.720   5.042  0.00  0.00      A     
ATOM   4308  CG1 VAL A 278      -9.824  -3.642   5.010  0.00  0.00      A     
ATOM   4309 HG11 VAL A 278      -9.136  -3.451   5.832  0.00  0.00      A     
ATOM   4310 HG12 VAL A 278     -10.826  -3.762   5.424  0.00  0.00      A     
ATOM   4311 HG13 VAL A 278      -9.823  -2.800   4.318  0.00  0.00      A     
ATOM   4312  CG2 VAL A 278     -10.472  -5.262   3.251  0.00  0.00      A     
ATOM   4313 HG21 VAL A 278     -10.199  -6.170   2.713  0.00  0.00      A     
ATOM   4314 HG22 VAL A 278     -10.587  -4.435   2.552  0.00  0.00      A     
ATOM   4315 HG23 VAL A 278     -11.426  -5.431   3.753  0.00  0.00      A     
ATOM   4316  C   VAL A 278      -7.470  -6.201   3.363  0.00  0.00      A     
ATOM   4317  O   VAL A 278      -7.296  -7.028   4.251  0.00  0.00      A     
ATOM   4318  N   LEU A 279      -7.136  -6.475   2.099  0.00  0.00      A     
ATOM   4319  HN  LEU A 279      -7.443  -5.818   1.394  0.00  0.00      A     
ATOM   4320  CA  LEU A 279      -6.517  -7.733   1.640  0.00  0.00      A     
ATOM   4321  HA  LEU A 279      -7.210  -8.539   1.885  0.00  0.00      A     
ATOM   4322  CB  LEU A 279      -6.390  -7.654   0.104  0.00  0.00      A     
ATOM   4323  HB1 LEU A 279      -5.648  -6.895  -0.140  0.00  0.00      A     
ATOM   4324  HB2 LEU A 279      -7.347  -7.321  -0.297  0.00  0.00      A     
ATOM   4325  CG  LEU A 279      -6.024  -8.962  -0.627  0.00  0.00      A     
ATOM   4326  HG  LEU A 279      -5.086  -9.357  -0.244  0.00  0.00      A     
ATOM   4327  CD1 LEU A 279      -7.110 -10.026  -0.494  0.00  0.00      A     
ATOM   4328 HD11 LEU A 279      -8.059  -9.650  -0.873  0.00  0.00      A     
ATOM   4329 HD12 LEU A 279      -7.231 -10.314   0.546  0.00  0.00      A     
ATOM   4330 HD13 LEU A 279      -6.823 -10.916  -1.055  0.00  0.00      A     
ATOM   4331  CD2 LEU A 279      -5.853  -8.666  -2.116  0.00  0.00      A     
ATOM   4332 HD21 LEU A 279      -5.105  -7.888  -2.260  0.00  0.00      A     
ATOM   4333 HD22 LEU A 279      -6.799  -8.331  -2.542  0.00  0.00      A     
ATOM   4334 HD23 LEU A 279      -5.528  -9.570  -2.631  0.00  0.00      A     
ATOM   4335  C   LEU A 279      -5.184  -8.085   2.352  0.00  0.00      A     
ATOM   4336  O   LEU A 279      -4.782  -9.245   2.372  0.00  0.00      A     
ATOM   4337  N   ARG A 280      -4.520  -7.120   3.015  0.00  0.00      A     
ATOM   4338  HN  ARG A 280      -4.943  -6.203   3.005  0.00  0.00      A     
ATOM   4339  CA  ARG A 280      -3.421  -7.379   3.982  0.00  0.00      A     
ATOM   4340  HA  ARG A 280      -2.646  -7.962   3.481  0.00  0.00      A     
ATOM   4341  CB  ARG A 280      -2.805  -6.036   4.430  0.00  0.00      A     
ATOM   4342  HB1 ARG A 280      -3.614  -5.372   4.737  0.00  0.00      A     
ATOM   4343  HB2 ARG A 280      -2.323  -5.575   3.567  0.00  0.00      A     
ATOM   4344  CG  ARG A 280      -1.780  -6.099   5.581  0.00  0.00      A     
ATOM   4345  HG1 ARG A 280      -2.279  -6.439   6.486  0.00  0.00      A     
ATOM   4346  HG2 ARG A 280      -1.433  -5.083   5.764  0.00  0.00      A     
ATOM   4347  CD  ARG A 280      -0.556  -6.990   5.321  0.00  0.00      A     
ATOM   4348  HD1 ARG A 280      -0.089  -6.680   4.385  0.00  0.00      A     
ATOM   4349  HD2 ARG A 280      -0.870  -8.029   5.219  0.00  0.00      A     
ATOM   4350  NE  ARG A 280       0.425  -6.855   6.415  0.00  0.00      A     
ATOM   4351  HE  ARG A 280       0.588  -5.933   6.803  0.00  0.00      A     
ATOM   4352  CZ  ARG A 280       1.166  -7.770   6.984  0.00  0.00      A     
ATOM   4353  NH1 ARG A 280       1.114  -9.040   6.784  0.00  0.00      A     
ATOM   4354 HH11 ARG A 280       1.683  -9.629   7.359  0.00  0.00      A     
ATOM   4355 HH12 ARG A 280       0.404  -9.444   6.185  0.00  0.00      A     
ATOM   4356  NH2 ARG A 280       2.033  -7.397   7.843  0.00  0.00      A     
ATOM   4357 HH21 ARG A 280       2.609  -8.077   8.306  0.00  0.00      A     
ATOM   4358 HH22 ARG A 280       2.032  -6.410   8.095  0.00  0.00      A     
ATOM   4359  C   ARG A 280      -3.855  -8.261   5.168  0.00  0.00      A     
ATOM   4360  O   ARG A 280      -3.052  -9.074   5.613  0.00  0.00      A     
ATOM   4361  N   GLY A 281      -5.108  -8.168   5.623  0.00  0.00      A     
ATOM   4362  HN  GLY A 281      -5.698  -7.446   5.219  0.00  0.00      A     
ATOM   4363  CA  GLY A 281      -5.747  -9.110   6.558  0.00  0.00      A     
ATOM   4364  HA1 GLY A 281      -6.802  -8.851   6.649  0.00  0.00      A     
ATOM   4365  HA2 GLY A 281      -5.297  -9.041   7.545  0.00  0.00      A     
ATOM   4366  C   GLY A 281      -5.662 -10.570   6.117  0.00  0.00      A     
ATOM   4367  O   GLY A 281      -5.138 -11.402   6.853  0.00  0.00      A     
ATOM   4368  N   MET A 282      -6.077 -10.857   4.879  0.00  0.00      A     
ATOM   4369  HN  MET A 282      -6.486 -10.112   4.335  0.00  0.00      A     
ATOM   4370  CA  MET A 282      -5.876 -12.164   4.230  0.00  0.00      A     
ATOM   4371  HA  MET A 282      -6.299 -12.936   4.876  0.00  0.00      A     
ATOM   4372  CB  MET A 282      -6.639 -12.182   2.900  0.00  0.00      A     
ATOM   4373  HB1 MET A 282      -6.130 -11.546   2.177  0.00  0.00      A     
ATOM   4374  HB2 MET A 282      -7.643 -11.787   3.066  0.00  0.00      A     
ATOM   4375  CG  MET A 282      -6.777 -13.589   2.317  0.00  0.00      A     
ATOM   4376  HG1 MET A 282      -7.181 -14.254   3.081  0.00  0.00      A     
ATOM   4377  HG2 MET A 282      -5.795 -13.954   2.019  0.00  0.00      A     
ATOM   4378  SD  MET A 282      -7.875 -13.621   0.885  0.00  0.00      A     
ATOM   4379  CE  MET A 282      -7.826 -15.383   0.477  0.00  0.00      A     
ATOM   4380  HE1 MET A 282      -8.185 -15.970   1.323  0.00  0.00      A     
ATOM   4381  HE2 MET A 282      -6.804 -15.674   0.235  0.00  0.00      A     
ATOM   4382  HE3 MET A 282      -8.462 -15.571  -0.390  0.00  0.00      A     
ATOM   4383  C   MET A 282      -4.388 -12.509   4.034  0.00  0.00      A     
ATOM   4384  O   MET A 282      -3.987 -13.638   4.287  0.00  0.00      A     
ATOM   4385  N   GLY A 283      -3.544 -11.519   3.726  0.00  0.00      A     
ATOM   4386  HN  GLY A 283      -3.968 -10.644   3.442  0.00  0.00      A     
ATOM   4387  CA  GLY A 283      -2.069 -11.575   3.786  0.00  0.00      A     
ATOM   4388  HA1 GLY A 283      -1.660 -10.673   3.334  0.00  0.00      A     
ATOM   4389  HA2 GLY A 283      -1.733 -12.428   3.200  0.00  0.00      A     
ATOM   4390  C   GLY A 283      -1.461 -11.726   5.195  0.00  0.00      A     
ATOM   4391  O   GLY A 283      -0.517 -11.014   5.548  0.00  0.00      A     
ATOM   4392  N   GLY A 284      -2.029 -12.614   6.017  0.00  0.00      A     
ATOM   4393  HN  GLY A 284      -2.810 -13.131   5.623  0.00  0.00      A     
ATOM   4394  CA  GLY A 284      -1.565 -13.030   7.350  0.00  0.00      A     
ATOM   4395  HA1 GLY A 284      -0.476 -13.083   7.336  0.00  0.00      A     
ATOM   4396  HA2 GLY A 284      -1.947 -14.031   7.557  0.00  0.00      A     
ATOM   4397  C   GLY A 284      -1.958 -12.134   8.533  0.00  0.00      A     
ATOM   4398  O   GLY A 284      -1.981 -12.603   9.670  0.00  0.00      A     
ATOM   4399  N   ALA A 285      -2.276 -10.860   8.294  0.00  0.00      A     
ATOM   4400  HN  ALA A 285      -2.342 -10.576   7.325  0.00  0.00      A     
ATOM   4401  CA  ALA A 285      -2.357  -9.797   9.309  0.00  0.00      A     
ATOM   4402  HA  ALA A 285      -1.425  -9.831   9.877  0.00  0.00      A     
ATOM   4403  CB  ALA A 285      -2.391  -8.466   8.553  0.00  0.00      A     
ATOM   4404  HB1 ALA A 285      -2.320  -7.633   9.246  0.00  0.00      A     
ATOM   4405  HB2 ALA A 285      -3.328  -8.372   8.017  0.00  0.00      A     
ATOM   4406  HB3 ALA A 285      -1.561  -8.416   7.851  0.00  0.00      A     
ATOM   4407  C   ALA A 285      -3.491  -9.889  10.367  0.00  0.00      A     
ATOM   4408  O   ALA A 285      -3.721  -8.917  11.090  0.00  0.00      A     
ATOM   4409  N   PHE A 286      -4.183 -11.030  10.469  0.00  0.00      A     
ATOM   4410  HN  PHE A 286      -3.936 -11.763   9.820  0.00  0.00      A     
ATOM   4411  CA  PHE A 286      -5.145 -11.359  11.533  0.00  0.00      A     
ATOM   4412  HA  PHE A 286      -5.521 -10.429  11.961  0.00  0.00      A     
ATOM   4413  CB  PHE A 286      -6.348 -12.096  10.911  0.00  0.00      A     
ATOM   4414  HB1 PHE A 286      -6.698 -11.533  10.044  0.00  0.00      A     
ATOM   4415  HB2 PHE A 286      -7.161 -12.090  11.637  0.00  0.00      A     
ATOM   4416  CG  PHE A 286      -6.111 -13.539  10.492  0.00  0.00      A     
ATOM   4417  CD1 PHE A 286      -5.418 -13.839   9.303  0.00  0.00      A     
ATOM   4418  HD1 PHE A 286      -5.058 -13.045   8.670  0.00  0.00      A     
ATOM   4419  CE1 PHE A 286      -5.208 -15.177   8.921  0.00  0.00      A     
ATOM   4420  HE1 PHE A 286      -4.682 -15.403   8.003  0.00  0.00      A     
ATOM   4421  CZ  PHE A 286      -5.692 -16.222   9.726  0.00  0.00      A     
ATOM   4422  HZ  PHE A 286      -5.523 -17.251   9.437  0.00  0.00      A     
ATOM   4423  CE2 PHE A 286      -6.395 -15.928  10.907  0.00  0.00      A     
ATOM   4424  HE2 PHE A 286      -6.764 -16.729  11.534  0.00  0.00      A     
ATOM   4425  CD2 PHE A 286      -6.611 -14.590  11.283  0.00  0.00      A     
ATOM   4426  HD2 PHE A 286      -7.159 -14.374  12.190  0.00  0.00      A     
ATOM   4427  C   PHE A 286      -4.538 -12.151  12.717  0.00  0.00      A     
ATOM   4428  O   PHE A 286      -5.014 -12.012  13.839  0.00  0.00      A     
ATOM   4429  N   VAL A 287      -3.454 -12.914  12.494  0.00  0.00      A     
ATOM   4430  HN  VAL A 287      -3.158 -12.998  11.531  0.00  0.00      A     
ATOM   4431  CA  VAL A 287      -2.673 -13.632  13.548  0.00  0.00      A     
ATOM   4432  HA  VAL A 287      -2.830 -13.122  14.499  0.00  0.00      A     
ATOM   4433  CB  VAL A 287      -3.114 -15.099  13.751  0.00  0.00      A     
ATOM   4434  HB  VAL A 287      -2.447 -15.557  14.482  0.00  0.00      A     
ATOM   4435  CG1 VAL A 287      -4.526 -15.199  14.330  0.00  0.00      A     
ATOM   4436 HG11 VAL A 287      -4.586 -14.623  15.252  0.00  0.00      A     
ATOM   4437 HG12 VAL A 287      -4.763 -16.241  14.546  0.00  0.00      A     
ATOM   4438 HG13 VAL A 287      -5.253 -14.810  13.623  0.00  0.00      A     
ATOM   4439  CG2 VAL A 287      -3.034 -15.931  12.466  0.00  0.00      A     
ATOM   4440 HG21 VAL A 287      -2.004 -15.988  12.118  0.00  0.00      A     
ATOM   4441 HG22 VAL A 287      -3.659 -15.495  11.689  0.00  0.00      A     
ATOM   4442 HG23 VAL A 287      -3.380 -16.946  12.665  0.00  0.00      A     
ATOM   4443  C   VAL A 287      -1.154 -13.640  13.342  0.00  0.00      A     
ATOM   4444  O   VAL A 287      -0.402 -13.794  14.301  0.00  0.00      A     
ATOM   4445  N   LEU A 288      -0.668 -13.402  12.120  0.00  0.00      A     
ATOM   4446  HN  LEU A 288      -1.327 -13.271  11.363  0.00  0.00      A     
ATOM   4447  CA  LEU A 288       0.754 -13.239  11.797  0.00  0.00      A     
ATOM   4448  HA  LEU A 288       1.345 -13.804  12.517  0.00  0.00      A     
ATOM   4449  CB  LEU A 288       1.031 -13.840  10.400  0.00  0.00      A     
ATOM   4450  HB1 LEU A 288       2.103 -13.831  10.219  0.00  0.00      A     
ATOM   4451  HB2 LEU A 288       0.566 -13.209   9.645  0.00  0.00      A     
ATOM   4452  CG  LEU A 288       0.528 -15.286  10.203  0.00  0.00      A     
ATOM   4453  HG  LEU A 288      -0.559 -15.312  10.279  0.00  0.00      A     
ATOM   4454  CD1 LEU A 288       0.912 -15.773   8.810  0.00  0.00      A     
ATOM   4455 HD11 LEU A 288       0.459 -15.126   8.064  0.00  0.00      A     
ATOM   4456 HD12 LEU A 288       0.541 -16.788   8.667  0.00  0.00      A     
ATOM   4457 HD13 LEU A 288       1.996 -15.769   8.697  0.00  0.00      A     
ATOM   4458  CD2 LEU A 288       1.121 -16.279  11.200  0.00  0.00      A     
ATOM   4459 HD21 LEU A 288       0.828 -16.012  12.215  0.00  0.00      A     
ATOM   4460 HD22 LEU A 288       2.208 -16.280  11.125  0.00  0.00      A     
ATOM   4461 HD23 LEU A 288       0.746 -17.281  10.990  0.00  0.00      A     
ATOM   4462  C   LEU A 288       1.171 -11.755  11.964  0.00  0.00      A     
ATOM   4463  O   LEU A 288       1.270 -11.003  10.993  0.00  0.00      A     
ATOM   4464  N   VAL A 289       1.308 -11.332  13.227  0.00  0.00      A     
ATOM   4465  HN  VAL A 289       1.162 -12.047  13.930  0.00  0.00      A     
ATOM   4466  CA  VAL A 289       1.216  -9.911  13.687  0.00  0.00      A     
ATOM   4467  HA  VAL A 289       1.403  -9.255  12.838  0.00  0.00      A     
ATOM   4468  CB  VAL A 289      -0.213  -9.604  14.200  0.00  0.00      A     
ATOM   4469  HB  VAL A 289      -0.280  -8.543  14.439  0.00  0.00      A     
ATOM   4470  CG1 VAL A 289      -1.292  -9.889  13.153  0.00  0.00      A     
ATOM   4471 HG11 VAL A 289      -1.472 -10.955  13.075  0.00  0.00      A     
ATOM   4472 HG12 VAL A 289      -0.970  -9.522  12.186  0.00  0.00      A     
ATOM   4473 HG13 VAL A 289      -2.222  -9.399  13.440  0.00  0.00      A     
ATOM   4474  CG2 VAL A 289      -0.578 -10.412  15.451  0.00  0.00      A     
ATOM   4475 HG21 VAL A 289      -0.406 -11.473  15.294  0.00  0.00      A     
ATOM   4476 HG22 VAL A 289      -1.632 -10.272  15.680  0.00  0.00      A     
ATOM   4477 HG23 VAL A 289       0.023 -10.082  16.297  0.00  0.00      A     
ATOM   4478  C   VAL A 289       2.230  -9.490  14.773  0.00  0.00      A     
ATOM   4479  O   VAL A 289       2.038  -8.487  15.463  0.00  0.00      A     
ATOM   4480  N   LEU A 290       3.296 -10.274  14.977  0.00  0.00      A     
ATOM   4481  HN  LEU A 290       3.435 -11.034  14.328  0.00  0.00      A     
ATOM   4482  CA  LEU A 290       4.037 -10.335  16.255  0.00  0.00      A     
ATOM   4483  HA  LEU A 290       3.757  -9.472  16.854  0.00  0.00      A     
ATOM   4484  CB  LEU A 290       3.554 -11.614  16.982  0.00  0.00      A     
ATOM   4485  HB1 LEU A 290       4.088 -12.468  16.561  0.00  0.00      A     
ATOM   4486  HB2 LEU A 290       2.493 -11.768  16.781  0.00  0.00      A     
ATOM   4487  CG  LEU A 290       3.739 -11.603  18.511  0.00  0.00      A     
ATOM   4488  HG  LEU A 290       4.741 -11.268  18.774  0.00  0.00      A     
ATOM   4489  CD1 LEU A 290       2.714 -10.698  19.191  0.00  0.00      A     
ATOM   4490 HD11 LEU A 290       2.851  -9.669  18.867  0.00  0.00      A     
ATOM   4491 HD12 LEU A 290       2.857 -10.743  20.270  0.00  0.00      A     
ATOM   4492 HD13 LEU A 290       1.702 -11.025  18.953  0.00  0.00      A     
ATOM   4493  CD2 LEU A 290       3.531 -13.012  19.060  0.00  0.00      A     
ATOM   4494 HD21 LEU A 290       4.283 -13.681  18.641  0.00  0.00      A     
ATOM   4495 HD22 LEU A 290       2.536 -13.374  18.805  0.00  0.00      A     
ATOM   4496 HD23 LEU A 290       3.643 -13.002  20.144  0.00  0.00      A     
ATOM   4497  C   LEU A 290       5.581 -10.261  16.095  0.00  0.00      A     
ATOM   4498  O   LEU A 290       6.316 -11.024  16.721  0.00  0.00      A     
ATOM   4499  N   TYR A 291       6.069  -9.417  15.178  0.00  0.00      A     
ATOM   4500  HN  TYR A 291       5.418  -8.762  14.776  0.00  0.00      A     
ATOM   4501  CA  TYR A 291       7.374  -9.596  14.499  0.00  0.00      A     
ATOM   4502  HA  TYR A 291       7.955 -10.329  15.058  0.00  0.00      A     
ATOM   4503  CB  TYR A 291       7.107 -10.180  13.099  0.00  0.00      A     
ATOM   4504  HB1 TYR A 291       8.053 -10.456  12.642  0.00  0.00      A     
ATOM   4505  HB2 TYR A 291       6.670  -9.391  12.488  0.00  0.00      A     
ATOM   4506  CG  TYR A 291       6.205 -11.404  13.043  0.00  0.00      A     
ATOM   4507  CD1 TYR A 291       5.228 -11.487  12.036  0.00  0.00      A     
ATOM   4508  HD1 TYR A 291       5.142 -10.694  11.312  0.00  0.00      A     
ATOM   4509  CE1 TYR A 291       4.394 -12.613  11.952  0.00  0.00      A     
ATOM   4510  HE1 TYR A 291       3.672 -12.692  11.162  0.00  0.00      A     
ATOM   4511  CZ  TYR A 291       4.524 -13.662  12.883  0.00  0.00      A     
ATOM   4512  OH  TYR A 291       3.724 -14.752  12.792  0.00  0.00      A     
ATOM   4513  HH  TYR A 291       3.949 -15.400  13.461  0.00  0.00      A     
ATOM   4514  CE2 TYR A 291       5.501 -13.589  13.893  0.00  0.00      A     
ATOM   4515  HE2 TYR A 291       5.621 -14.400  14.596  0.00  0.00      A     
ATOM   4516  CD2 TYR A 291       6.351 -12.469  13.958  0.00  0.00      A     
ATOM   4517  HD2 TYR A 291       7.121 -12.434  14.713  0.00  0.00      A     
ATOM   4518  C   TYR A 291       8.289  -8.349  14.448  0.00  0.00      A     
ATOM   4519  O   TYR A 291       9.168  -8.235  13.596  0.00  0.00      A     
ATOM   4520  N   ASP A 292       8.073  -7.406  15.362  0.00  0.00      A     
ATOM   4521  HN  ASP A 292       7.298  -7.576  15.987  0.00  0.00      A     
ATOM   4522  CA  ASP A 292       8.873  -6.196  15.604  0.00  0.00      A     
ATOM   4523  HA  ASP A 292       9.912  -6.369  15.308  0.00  0.00      A     
ATOM   4524  CB  ASP A 292       8.278  -5.083  14.719  0.00  0.00      A     
ATOM   4525  HB1 ASP A 292       7.220  -4.967  14.955  0.00  0.00      A     
ATOM   4526  HB2 ASP A 292       8.360  -5.404  13.680  0.00  0.00      A     
ATOM   4527  CG  ASP A 292       8.933  -3.711  14.817  0.00  0.00      A     
ATOM   4528  OD1 ASP A 292       8.592  -2.824  14.005  0.00  0.00      A     
ATOM   4529  OD2 ASP A 292       9.764  -3.504  15.732  0.00  0.00      A     
ATOM   4530  C   ASP A 292       8.851  -5.875  17.123  0.00  0.00      A     
ATOM   4531  O   ASP A 292       7.770  -5.828  17.718  0.00  0.00      A     
ATOM   4532  N   GLU A 293      10.023  -5.754  17.759  0.00  0.00      A     
ATOM   4533  HN  GLU A 293      10.858  -5.791  17.173  0.00  0.00      A     
ATOM   4534  CA  GLU A 293      10.271  -5.939  19.213  0.00  0.00      A     
ATOM   4535  HA  GLU A 293      10.321  -7.017  19.364  0.00  0.00      A     
ATOM   4536  CB  GLU A 293      11.669  -5.407  19.584  0.00  0.00      A     
ATOM   4537  HB1 GLU A 293      12.416  -5.946  19.004  0.00  0.00      A     
ATOM   4538  HB2 GLU A 293      11.861  -5.627  20.635  0.00  0.00      A     
ATOM   4539  CG  GLU A 293      11.846  -3.896  19.361  0.00  0.00      A     
ATOM   4540  HG1 GLU A 293      11.271  -3.348  20.107  0.00  0.00      A     
ATOM   4541  HG2 GLU A 293      11.449  -3.624  18.383  0.00  0.00      A     
ATOM   4542  CD  GLU A 293      13.316  -3.474  19.449  0.00  0.00      A     
ATOM   4543  OE1 GLU A 293      13.832  -2.932  18.446  0.00  0.00      A     
ATOM   4544  OE2 GLU A 293      13.923  -3.658  20.534  0.00  0.00      A     
ATOM   4545  C   GLU A 293       9.226  -5.450  20.238  0.00  0.00      A     
ATOM   4546  O   GLU A 293       8.917  -6.194  21.181  0.00  0.00      A     
ATOM   4547  N   ILE A 294       8.663  -4.241  20.089  0.00  0.00      A     
ATOM   4548  HN  ILE A 294       8.976  -3.687  19.295  0.00  0.00      A     
ATOM   4549  CA  ILE A 294       7.711  -3.636  21.047  0.00  0.00      A     
ATOM   4550  HA  ILE A 294       7.273  -4.442  21.631  0.00  0.00      A     
ATOM   4551  CB  ILE A 294       8.426  -2.698  22.063  0.00  0.00      A     
ATOM   4552  HB  ILE A 294       7.690  -2.397  22.807  0.00  0.00      A     
ATOM   4553  CG2 ILE A 294       9.541  -3.422  22.840  0.00  0.00      A     
ATOM   4554 HG21 ILE A 294       9.863  -2.823  23.692  0.00  0.00      A     
ATOM   4555 HG22 ILE A 294      10.397  -3.608  22.194  0.00  0.00      A     
ATOM   4556 HG23 ILE A 294       9.183  -4.370  23.227  0.00  0.00      A     
ATOM   4557  CG1 ILE A 294       8.929  -1.392  21.414  0.00  0.00      A     
ATOM   4558 HG11 ILE A 294       8.053  -0.803  21.167  0.00  0.00      A     
ATOM   4559 HG12 ILE A 294       9.483  -1.617  20.501  0.00  0.00      A     
ATOM   4560  CD  ILE A 294       9.802  -0.499  22.300  0.00  0.00      A     
ATOM   4561  HD1 ILE A 294       9.977   0.452  21.797  0.00  0.00      A     
ATOM   4562  HD2 ILE A 294       9.299  -0.313  23.250  0.00  0.00      A     
ATOM   4563  HD3 ILE A 294      10.765  -0.978  22.476  0.00  0.00      A     
ATOM   4564  C   ILE A 294       6.480  -2.956  20.402  0.00  0.00      A     
ATOM   4565  O   ILE A 294       5.630  -2.439  21.127  0.00  0.00      A     
ATOM   4566  N   LYS A 295       6.346  -2.959  19.069  0.00  0.00      A     
ATOM   4567  HN  LYS A 295       7.096  -3.400  18.542  0.00  0.00      A     
ATOM   4568  CA  LYS A 295       5.272  -2.256  18.310  0.00  0.00      A     
ATOM   4569  HA  LYS A 295       4.391  -2.168  18.948  0.00  0.00      A     
ATOM   4570  CB  LYS A 295       5.718  -0.818  17.907  0.00  0.00      A     
ATOM   4571  HB1 LYS A 295       4.834  -0.242  17.631  0.00  0.00      A     
ATOM   4572  HB2 LYS A 295       6.379  -0.865  17.040  0.00  0.00      A     
ATOM   4573  CG  LYS A 295       6.474  -0.083  19.021  0.00  0.00      A     
ATOM   4574  HG1 LYS A 295       7.411  -0.614  19.164  0.00  0.00      A     
ATOM   4575  HG2 LYS A 295       5.879  -0.134  19.931  0.00  0.00      A     
ATOM   4576  CD  LYS A 295       6.852   1.380  18.779  0.00  0.00      A     
ATOM   4577  HD1 LYS A 295       5.945   1.976  18.685  0.00  0.00      A     
ATOM   4578  HD2 LYS A 295       7.462   1.470  17.878  0.00  0.00      A     
ATOM   4579  CE  LYS A 295       7.661   1.812  20.014  0.00  0.00      A     
ATOM   4580  HE1 LYS A 295       7.062   1.592  20.904  0.00  0.00      A     
ATOM   4581  HE2 LYS A 295       8.572   1.206  20.074  0.00  0.00      A     
ATOM   4582  NZ  LYS A 295       8.011   3.250  20.006  0.00  0.00      A     
ATOM   4583  HZ1 LYS A 295       8.407   3.525  20.905  0.00  0.00      A     
ATOM   4584  HZ2 LYS A 295       8.718   3.483  19.307  0.00  0.00      A     
ATOM   4585  HZ3 LYS A 295       7.181   3.812  19.852  0.00  0.00      A     
ATOM   4586  C   LYS A 295       4.854  -3.041  17.059  0.00  0.00      A     
ATOM   4587  O   LYS A 295       5.650  -3.145  16.128  0.00  0.00      A     
ATOM   4588  N   LYS A 296       3.609  -3.544  17.010  0.00  0.00      A     
ATOM   4589  HN  LYS A 296       3.072  -3.479  17.868  0.00  0.00      A     
ATOM   4590  CA  LYS A 296       2.968  -4.276  15.881  0.00  0.00      A     
ATOM   4591  HA  LYS A 296       3.155  -5.341  16.033  0.00  0.00      A     
ATOM   4592  CB  LYS A 296       1.432  -4.116  15.932  0.00  0.00      A     
ATOM   4593  HB1 LYS A 296       1.052  -4.562  16.848  0.00  0.00      A     
ATOM   4594  HB2 LYS A 296       0.988  -4.697  15.122  0.00  0.00      A     
ATOM   4595  CG  LYS A 296       0.953  -2.652  15.877  0.00  0.00      A     
ATOM   4596  HG1 LYS A 296       1.802  -1.974  15.968  0.00  0.00      A     
ATOM   4597  HG2 LYS A 296       0.305  -2.466  16.732  0.00  0.00      A     
ATOM   4598  CD  LYS A 296       0.174  -2.338  14.590  0.00  0.00      A     
ATOM   4599  HD1 LYS A 296       0.517  -2.973  13.772  0.00  0.00      A     
ATOM   4600  HD2 LYS A 296      -0.881  -2.551  14.767  0.00  0.00      A     
ATOM   4601  CE  LYS A 296       0.341  -0.875  14.175  0.00  0.00      A     
ATOM   4602  HE1 LYS A 296       0.261  -0.244  15.066  0.00  0.00      A     
ATOM   4603  HE2 LYS A 296      -0.470  -0.612  13.490  0.00  0.00      A     
ATOM   4604  NZ  LYS A 296       1.648  -0.670  13.506  0.00  0.00      A     
ATOM   4605  HZ1 LYS A 296       2.411  -1.111  14.023  0.00  0.00      A     
ATOM   4606  HZ2 LYS A 296       1.663  -1.082  12.577  0.00  0.00      A     
ATOM   4607  HZ3 LYS A 296       1.895   0.310  13.431  0.00  0.00      A     
ATOM   4608  C   LYS A 296       3.524  -3.952  14.481  0.00  0.00      A     
ATOM   4609  O   LYS A 296       3.215  -2.909  13.906  0.00  0.00      A     
ATOM   4610  N   TYR A 297       4.322  -4.852  13.911  0.00  0.00      A     
ATOM   4611  HN  TYR A 297       4.626  -5.623  14.499  0.00  0.00      A     
ATOM   4612  CA  TYR A 297       4.935  -4.690  12.574  0.00  0.00      A     
ATOM   4613  HA  TYR A 297       5.538  -3.781  12.602  0.00  0.00      A     
ATOM   4614  CB  TYR A 297       5.893  -5.876  12.321  0.00  0.00      A     
ATOM   4615  HB1 TYR A 297       6.131  -6.376  13.260  0.00  0.00      A     
ATOM   4616  HB2 TYR A 297       6.826  -5.458  11.944  0.00  0.00      A     
ATOM   4617  CG  TYR A 297       5.420  -6.932  11.335  0.00  0.00      A     
ATOM   4618  CD1 TYR A 297       4.255  -7.684  11.586  0.00  0.00      A     
ATOM   4619  HD1 TYR A 297       3.708  -7.545  12.511  0.00  0.00      A     
ATOM   4620  CE1 TYR A 297       3.775  -8.579  10.610  0.00  0.00      A     
ATOM   4621  HE1 TYR A 297       2.877  -9.149  10.786  0.00  0.00      A     
ATOM   4622  CZ  TYR A 297       4.483  -8.757   9.405  0.00  0.00      A     
ATOM   4623  OH  TYR A 297       3.993  -9.576   8.439  0.00  0.00      A     
ATOM   4624  HH  TYR A 297       4.657  -9.698   7.758  0.00  0.00      A     
ATOM   4625  CE2 TYR A 297       5.675  -8.043   9.173  0.00  0.00      A     
ATOM   4626  HE2 TYR A 297       6.222  -8.177   8.252  0.00  0.00      A     
ATOM   4627  CD2 TYR A 297       6.136  -7.128  10.137  0.00  0.00      A     
ATOM   4628  HD2 TYR A 297       7.040  -6.560   9.954  0.00  0.00      A     
ATOM   4629  C   TYR A 297       3.924  -4.524  11.408  0.00  0.00      A     
ATOM   4630  O   TYR A 297       4.282  -4.093  10.307  0.00  0.00      A     
ATOM   4631  N   THR A 298       2.665  -4.905  11.653  0.00  0.00      A     
ATOM   4632  HN  THR A 298       2.478  -5.172  12.610  0.00  0.00      A     
ATOM   4633  CA  THR A 298       1.710  -5.475  10.680  0.00  0.00      A     
ATOM   4634  HA  THR A 298       2.247  -6.236  10.127  0.00  0.00      A     
ATOM   4635  CB  THR A 298       0.540  -6.152  11.389  0.00  0.00      A     
ATOM   4636  HB  THR A 298      -0.284  -5.450  11.475  0.00  0.00      A     
ATOM   4637  CG2 THR A 298       0.065  -7.358  10.603  0.00  0.00      A     
ATOM   4638 HG21 THR A 298      -0.857  -7.714  11.048  0.00  0.00      A     
ATOM   4639 HG22 THR A 298      -0.128  -7.069   9.573  0.00  0.00      A     
ATOM   4640 HG23 THR A 298       0.812  -8.149  10.632  0.00  0.00      A     
ATOM   4641  OG1 THR A 298       0.887  -6.590  12.678  0.00  0.00      A     
ATOM   4642  HG1 THR A 298       0.168  -6.304  13.264  0.00  0.00      A     
ATOM   4643  C   THR A 298       1.105  -4.539   9.651  0.00  0.00      A     
ATOM   4644  OT1 THR A 298       0.362  -3.601  10.042  0.00  0.00      A     
ATOM   4645  OT2 THR A 298       1.238  -4.825   8.448  0.00  0.00      A     
TER
END
