# Supplementary material for: Dataset of the AAC2 conformations in the c-, intermediate- and m-states obtained from free-energy simulations
Source: Data Brief. 2016 Apr 13;7:1355–7. doi: 10.1016/j.dib.2016.04.022 (PMC4845157; doi:10.1016/j.dib.2016.04.022)
Supplement: Supplementary file 2 — Supplementary material [file mmc2.zip › AAC_mbasin_min.pdb]

HEADER The conformation of AAC2 in the m-basin in the absence of substrate
CRYST1    1.000    1.000    1.000  90.00  90.00  90.00 P 1           1
ATOM      1  N   ASP A   3      26.346 -10.905  25.713  0.00  0.00      A     
ATOM      2  HT1 ASP A   3      27.332 -10.982  25.941  0.00  0.00      A     
ATOM      3  HT2 ASP A   3      25.990 -11.812  25.445  0.00  0.00      A     
ATOM      4  HT3 ASP A   3      25.849 -10.613  26.545  0.00  0.00      A     
ATOM      5  CA  ASP A   3      26.153  -9.918  24.631  0.00  0.00      A     
ATOM      6  HA  ASP A   3      25.086  -9.722  24.515  0.00  0.00      A     
ATOM      7  CB  ASP A   3      26.867  -8.607  25.013  0.00  0.00      A     
ATOM      8  HB1 ASP A   3      26.590  -8.330  26.031  0.00  0.00      A     
ATOM      9  HB2 ASP A   3      26.516  -7.816  24.350  0.00  0.00      A     
ATOM     10  CG  ASP A   3      28.396  -8.705  24.907  0.00  0.00      A     
ATOM     11  OD1 ASP A   3      29.037  -7.661  24.664  0.00  0.00      A     
ATOM     12  OD2 ASP A   3      28.932  -9.833  24.973  0.00  0.00      A     
ATOM     13  C   ASP A   3      26.647 -10.498  23.305  0.00  0.00      A     
ATOM     14  O   ASP A   3      26.884 -11.701  23.230  0.00  0.00      A     
ATOM     15  N   ALA A   4      26.870  -9.659  22.293  0.00  0.00      A     
ATOM     16  HN  ALA A   4      26.545  -8.704  22.378  0.00  0.00      A     
ATOM     17  CA  ALA A   4      27.703  -9.980  21.128  0.00  0.00      A     
ATOM     18  HA  ALA A   4      28.515 -10.634  21.445  0.00  0.00      A     
ATOM     19  CB  ALA A   4      26.819 -10.757  20.140  0.00  0.00      A     
ATOM     20  HB1 ALA A   4      26.527 -11.714  20.571  0.00  0.00      A     
ATOM     21  HB2 ALA A   4      27.354 -10.946  19.213  0.00  0.00      A     
ATOM     22  HB3 ALA A   4      25.919 -10.186  19.930  0.00  0.00      A     
ATOM     23  C   ALA A   4      28.350  -8.716  20.496  0.00  0.00      A     
ATOM     24  O   ALA A   4      28.041  -7.590  20.903  0.00  0.00      A     
ATOM     25  N   ALA A   5      29.167  -8.880  19.449  0.00  0.00      A     
ATOM     26  HN  ALA A   5      29.398  -9.831  19.194  0.00  0.00      A     
ATOM     27  CA  ALA A   5      29.816  -7.798  18.677  0.00  0.00      A     
ATOM     28  HA  ALA A   5      29.485  -6.840  19.080  0.00  0.00      A     
ATOM     29  CB  ALA A   5      31.332  -7.874  18.905  0.00  0.00      A     
ATOM     30  HB1 ALA A   5      31.548  -7.852  19.973  0.00  0.00      A     
ATOM     31  HB2 ALA A   5      31.819  -7.019  18.434  0.00  0.00      A     
ATOM     32  HB3 ALA A   5      31.735  -8.791  18.479  0.00  0.00      A     
ATOM     33  C   ALA A   5      29.397  -7.782  17.180  0.00  0.00      A     
ATOM     34  O   ALA A   5      30.184  -7.482  16.276  0.00  0.00      A     
ATOM     35  N   VAL A   6      28.127  -8.107  16.923  0.00  0.00      A     
ATOM     36  HN  VAL A   6      27.547  -8.264  17.740  0.00  0.00      A     
ATOM     37  CA  VAL A   6      27.457  -8.275  15.607  0.00  0.00      A     
ATOM     38  HA  VAL A   6      27.995  -7.696  14.857  0.00  0.00      A     
ATOM     39  CB  VAL A   6      27.460  -9.748  15.131  0.00  0.00      A     
ATOM     40  HB  VAL A   6      26.693  -9.899  14.376  0.00  0.00      A     
ATOM     41  CG1 VAL A   6      28.791 -10.106  14.467  0.00  0.00      A     
ATOM     42 HG11 VAL A   6      28.962  -9.447  13.615  0.00  0.00      A     
ATOM     43 HG12 VAL A   6      28.763 -11.134  14.108  0.00  0.00      A     
ATOM     44 HG13 VAL A   6      29.608  -9.989  15.174  0.00  0.00      A     
ATOM     45  CG2 VAL A   6      27.195 -10.749  16.258  0.00  0.00      A     
ATOM     46 HG21 VAL A   6      26.267 -10.491  16.763  0.00  0.00      A     
ATOM     47 HG22 VAL A   6      28.017 -10.737  16.970  0.00  0.00      A     
ATOM     48 HG23 VAL A   6      27.107 -11.756  15.852  0.00  0.00      A     
ATOM     49  C   VAL A   6      26.038  -7.676  15.627  0.00  0.00      A     
ATOM     50  O   VAL A   6      25.056  -8.251  15.162  0.00  0.00      A     
ATOM     51  N   SER A   7      25.901  -6.488  16.225  0.00  0.00      A     
ATOM     52  HN  SER A   7      26.727  -6.087  16.656  0.00  0.00      A     
ATOM     53  CA  SER A   7      24.603  -5.814  16.459  0.00  0.00      A     
ATOM     54  HA  SER A   7      23.932  -6.537  16.925  0.00  0.00      A     
ATOM     55  CB  SER A   7      24.757  -4.650  17.437  0.00  0.00      A     
ATOM     56  HB1 SER A   7      23.813  -4.116  17.518  0.00  0.00      A     
ATOM     57  HB2 SER A   7      25.529  -3.962  17.089  0.00  0.00      A     
ATOM     58  OG  SER A   7      25.072  -5.146  18.720  0.00  0.00      A     
ATOM     59  HG1 SER A   7      24.695  -4.503  19.354  0.00  0.00      A     
ATOM     60  C   SER A   7      23.870  -5.315  15.206  0.00  0.00      A     
ATOM     61  O   SER A   7      22.799  -4.726  15.334  0.00  0.00      A     
ATOM     62  N   PHE A   8      24.395  -5.574  14.007  0.00  0.00      A     
ATOM     63  HN  PHE A   8      25.267  -6.085  13.993  0.00  0.00      A     
ATOM     64  CA  PHE A   8      23.711  -5.385  12.715  0.00  0.00      A     
ATOM     65  HA  PHE A   8      22.829  -4.766  12.876  0.00  0.00      A     
ATOM     66  CB  PHE A   8      24.626  -4.600  11.762  0.00  0.00      A     
ATOM     67  HB1 PHE A   8      24.833  -3.630  12.214  0.00  0.00      A     
ATOM     68  HB2 PHE A   8      24.077  -4.398  10.845  0.00  0.00      A     
ATOM     69  CG  PHE A   8      25.955  -5.248  11.418  0.00  0.00      A     
ATOM     70  CD1 PHE A   8      26.100  -6.031  10.258  0.00  0.00      A     
ATOM     71  HD1 PHE A   8      25.257  -6.192   9.603  0.00  0.00      A     
ATOM     72  CE1 PHE A   8      27.344  -6.610   9.946  0.00  0.00      A     
ATOM     73  HE1 PHE A   8      27.452  -7.224   9.061  0.00  0.00      A     
ATOM     74  CZ  PHE A   8      28.448  -6.402  10.791  0.00  0.00      A     
ATOM     75  HZ  PHE A   8      29.402  -6.855  10.559  0.00  0.00      A     
ATOM     76  CE2 PHE A   8      28.309  -5.620  11.948  0.00  0.00      A     
ATOM     77  HE2 PHE A   8      29.158  -5.466  12.599  0.00  0.00      A     
ATOM     78  CD2 PHE A   8      27.063  -5.049  12.260  0.00  0.00      A     
ATOM     79  HD2 PHE A   8      26.951  -4.455  13.153  0.00  0.00      A     
ATOM     80  C   PHE A   8      23.167  -6.707  12.125  0.00  0.00      A     
ATOM     81  O   PHE A   8      22.919  -6.813  10.919  0.00  0.00      A     
ATOM     82  N   ALA A   9      22.990  -7.714  12.986  0.00  0.00      A     
ATOM     83  HN  ALA A   9      23.385  -7.588  13.909  0.00  0.00      A     
ATOM     84  CA  ALA A   9      22.456  -9.044  12.688  0.00  0.00      A     
ATOM     85  HA  ALA A   9      21.843  -8.989  11.788  0.00  0.00      A     
ATOM     86  CB  ALA A   9      23.667  -9.942  12.411  0.00  0.00      A     
ATOM     87  HB1 ALA A   9      24.311  -9.476  11.674  0.00  0.00      A     
ATOM     88  HB2 ALA A   9      23.340 -10.911  12.034  0.00  0.00      A     
ATOM     89  HB3 ALA A   9      24.240 -10.078  13.328  0.00  0.00      A     
ATOM     90  C   ALA A   9      21.558  -9.634  13.811  0.00  0.00      A     
ATOM     91  O   ALA A   9      21.365 -10.852  13.848  0.00  0.00      A     
ATOM     92  N   LYS A  10      21.038  -8.806  14.737  0.00  0.00      A     
ATOM     93  HN  LYS A  10      21.165  -7.810  14.580  0.00  0.00      A     
ATOM     94  CA  LYS A  10      20.220  -9.226  15.903  0.00  0.00      A     
ATOM     95  HA  LYS A  10      19.740 -10.161  15.632  0.00  0.00      A     
ATOM     96  CB  LYS A  10      21.125  -9.546  17.104  0.00  0.00      A     
ATOM     97  HB1 LYS A  10      21.476  -8.624  17.571  0.00  0.00      A     
ATOM     98  HB2 LYS A  10      21.988 -10.105  16.746  0.00  0.00      A     
ATOM     99  CG  LYS A  10      20.378 -10.417  18.129  0.00  0.00      A     
ATOM    100  HG1 LYS A  10      20.032 -11.325  17.635  0.00  0.00      A     
ATOM    101  HG2 LYS A  10      19.516  -9.870  18.510  0.00  0.00      A     
ATOM    102  CD  LYS A  10      21.257 -10.818  19.313  0.00  0.00      A     
ATOM    103  HD1 LYS A  10      21.640  -9.915  19.784  0.00  0.00      A     
ATOM    104  HD2 LYS A  10      22.091 -11.425  18.958  0.00  0.00      A     
ATOM    105  CE  LYS A  10      20.441 -11.607  20.341  0.00  0.00      A     
ATOM    106  HE1 LYS A  10      19.978 -12.466  19.849  0.00  0.00      A     
ATOM    107  HE2 LYS A  10      19.639 -10.968  20.716  0.00  0.00      A     
ATOM    108  NZ  LYS A  10      21.301 -12.058  21.458  0.00  0.00      A     
ATOM    109  HZ1 LYS A  10      21.875 -11.299  21.817  0.00  0.00      A     
ATOM    110  HZ2 LYS A  10      21.937 -12.781  21.142  0.00  0.00      A     
ATOM    111  HZ3 LYS A  10      20.763 -12.447  22.232  0.00  0.00      A     
ATOM    112  C   LYS A  10      19.047  -8.289  16.244  0.00  0.00      A     
ATOM    113  O   LYS A  10      19.031  -7.603  17.267  0.00  0.00      A     
ATOM    114  N   ASP A  11      18.077  -8.247  15.340  0.00  0.00      A     
ATOM    115  HN  ASP A  11      18.295  -8.701  14.462  0.00  0.00      A     
ATOM    116  CA  ASP A  11      16.723  -7.688  15.521  0.00  0.00      A     
ATOM    117  HA  ASP A  11      16.387  -7.912  16.535  0.00  0.00      A     
ATOM    118  CB  ASP A  11      16.748  -6.154  15.358  0.00  0.00      A     
ATOM    119  HB1 ASP A  11      17.488  -5.734  16.041  0.00  0.00      A     
ATOM    120  HB2 ASP A  11      15.772  -5.769  15.658  0.00  0.00      A     
ATOM    121  CG  ASP A  11      17.054  -5.665  13.937  0.00  0.00      A     
ATOM    122  OD1 ASP A  11      17.955  -6.231  13.273  0.00  0.00      A     
ATOM    123  OD2 ASP A  11      16.370  -4.729  13.462  0.00  0.00      A     
ATOM    124  C   ASP A  11      15.700  -8.340  14.561  0.00  0.00      A     
ATOM    125  O   ASP A  11      14.724  -8.943  14.993  0.00  0.00      A     
ATOM    126  N   PHE A  12      15.982  -8.336  13.257  0.00  0.00      A     
ATOM    127  HN  PHE A  12      16.796  -7.800  12.970  0.00  0.00      A     
ATOM    128  CA  PHE A  12      15.342  -9.182  12.243  0.00  0.00      A     
ATOM    129  HA  PHE A  12      14.267  -9.001  12.263  0.00  0.00      A     
ATOM    130  CB  PHE A  12      15.898  -8.763  10.872  0.00  0.00      A     
ATOM    131  HB1 PHE A  12      16.917  -9.138  10.783  0.00  0.00      A     
ATOM    132  HB2 PHE A  12      15.958  -7.674  10.841  0.00  0.00      A     
ATOM    133  CG  PHE A  12      15.111  -9.195   9.649  0.00  0.00      A     
ATOM    134  CD1 PHE A  12      15.685 -10.069   8.707  0.00  0.00      A     
ATOM    135  HD1 PHE A  12      16.665 -10.488   8.885  0.00  0.00      A     
ATOM    136  CE1 PHE A  12      15.002 -10.385   7.520  0.00  0.00      A     
ATOM    137  HE1 PHE A  12      15.451 -11.060   6.806  0.00  0.00      A     
ATOM    138  CZ  PHE A  12      13.731  -9.838   7.276  0.00  0.00      A     
ATOM    139  HZ  PHE A  12      13.193 -10.104   6.376  0.00  0.00      A     
ATOM    140  CE2 PHE A  12      13.145  -8.976   8.220  0.00  0.00      A     
ATOM    141  HE2 PHE A  12      12.160  -8.566   8.041  0.00  0.00      A     
ATOM    142  CD2 PHE A  12      13.839  -8.647   9.399  0.00  0.00      A     
ATOM    143  HD2 PHE A  12      13.397  -7.964  10.111  0.00  0.00      A     
ATOM    144  C   PHE A  12      15.566 -10.680  12.531  0.00  0.00      A     
ATOM    145  O   PHE A  12      14.662 -11.487  12.328  0.00  0.00      A     
ATOM    146  N   LEU A  13      16.722 -11.051  13.102  0.00  0.00      A     
ATOM    147  HN  LEU A  13      17.448 -10.348  13.172  0.00  0.00      A     
ATOM    148  CA  LEU A  13      16.993 -12.390  13.661  0.00  0.00      A     
ATOM    149  HA  LEU A  13      16.883 -13.113  12.857  0.00  0.00      A     
ATOM    150  CB  LEU A  13      18.456 -12.439  14.141  0.00  0.00      A     
ATOM    151  HB1 LEU A  13      18.553 -11.738  14.965  0.00  0.00      A     
ATOM    152  HB2 LEU A  13      19.098 -12.107  13.325  0.00  0.00      A     
ATOM    153  CG  LEU A  13      18.961 -13.812  14.632  0.00  0.00      A     
ATOM    154  HG  LEU A  13      18.377 -14.131  15.490  0.00  0.00      A     
ATOM    155  CD1 LEU A  13      18.903 -14.890  13.551  0.00  0.00      A     
ATOM    156 HD11 LEU A  13      17.867 -15.108  13.304  0.00  0.00      A     
ATOM    157 HD12 LEU A  13      19.357 -15.808  13.924  0.00  0.00      A     
ATOM    158 HD13 LEU A  13      19.437 -14.562  12.661  0.00  0.00      A     
ATOM    159  CD2 LEU A  13      20.409 -13.713  15.081  0.00  0.00      A     
ATOM    160 HD21 LEU A  13      20.734 -14.665  15.500  0.00  0.00      A     
ATOM    161 HD22 LEU A  13      20.515 -12.935  15.835  0.00  0.00      A     
ATOM    162 HD23 LEU A  13      21.028 -13.476  14.222  0.00  0.00      A     
ATOM    163  C   LEU A  13      16.012 -12.844  14.766  0.00  0.00      A     
ATOM    164  O   LEU A  13      15.864 -14.048  14.978  0.00  0.00      A     
ATOM    165  N   ALA A  14      15.289 -11.935  15.431  0.00  0.00      A     
ATOM    166  HN  ALA A  14      15.453 -10.950  15.274  0.00  0.00      A     
ATOM    167  CA  ALA A  14      14.238 -12.318  16.380  0.00  0.00      A     
ATOM    168  HA  ALA A  14      14.697 -12.927  17.158  0.00  0.00      A     
ATOM    169  CB  ALA A  14      13.672 -11.063  17.052  0.00  0.00      A     
ATOM    170  HB1 ALA A  14      12.984 -11.358  17.845  0.00  0.00      A     
ATOM    171  HB2 ALA A  14      13.132 -10.456  16.325  0.00  0.00      A     
ATOM    172  HB3 ALA A  14      14.483 -10.476  17.485  0.00  0.00      A     
ATOM    173  C   ALA A  14      13.127 -13.164  15.718  0.00  0.00      A     
ATOM    174  O   ALA A  14      12.600 -14.086  16.342  0.00  0.00      A     
ATOM    175  N   GLY A  15      12.842 -12.913  14.433  0.00  0.00      A     
ATOM    176  HN  GLY A  15      13.410 -12.213  13.970  0.00  0.00      A     
ATOM    177  CA  GLY A  15      11.915 -13.715  13.624  0.00  0.00      A     
ATOM    178  HA1 GLY A  15      10.928 -13.661  14.081  0.00  0.00      A     
ATOM    179  HA2 GLY A  15      12.239 -14.757  13.645  0.00  0.00      A     
ATOM    180  C   GLY A  15      11.765 -13.313  12.148  0.00  0.00      A     
ATOM    181  O   GLY A  15      11.539 -14.184  11.318  0.00  0.00      A     
ATOM    182  N   GLY A  16      11.931 -12.038  11.785  0.00  0.00      A     
ATOM    183  HN  GLY A  16      12.095 -11.362  12.515  0.00  0.00      A     
ATOM    184  CA  GLY A  16      11.830 -11.529  10.398  0.00  0.00      A     
ATOM    185  HA1 GLY A  16      12.097 -10.475  10.398  0.00  0.00      A     
ATOM    186  HA2 GLY A  16      10.796 -11.614  10.065  0.00  0.00      A     
ATOM    187  C   GLY A  16      12.711 -12.240   9.358  0.00  0.00      A     
ATOM    188  O   GLY A  16      12.311 -12.381   8.197  0.00  0.00      A     
ATOM    189  N   VAL A  17      13.842 -12.804   9.804  0.00  0.00      A     
ATOM    190  HN  VAL A  17      14.099 -12.579  10.760  0.00  0.00      A     
ATOM    191  CA  VAL A  17      14.659 -13.821   9.092  0.00  0.00      A     
ATOM    192  HA  VAL A  17      15.125 -13.334   8.237  0.00  0.00      A     
ATOM    193  CB  VAL A  17      15.791 -14.397   9.960  0.00  0.00      A     
ATOM    194  HB  VAL A  17      16.235 -15.240   9.436  0.00  0.00      A     
ATOM    195  CG1 VAL A  17      16.902 -13.362  10.141  0.00  0.00      A     
ATOM    196 HG11 VAL A  17      16.512 -12.467  10.616  0.00  0.00      A     
ATOM    197 HG12 VAL A  17      17.311 -13.096   9.167  0.00  0.00      A     
ATOM    198 HG13 VAL A  17      17.700 -13.786  10.750  0.00  0.00      A     
ATOM    199  CG2 VAL A  17      15.295 -14.914  11.314  0.00  0.00      A     
ATOM    200 HG21 VAL A  17      16.114 -15.406  11.835  0.00  0.00      A     
ATOM    201 HG22 VAL A  17      14.500 -15.645  11.170  0.00  0.00      A     
ATOM    202 HG23 VAL A  17      14.923 -14.099  11.932  0.00  0.00      A     
ATOM    203  C   VAL A  17      13.878 -14.998   8.501  0.00  0.00      A     
ATOM    204  O   VAL A  17      14.406 -15.664   7.612  0.00  0.00      A     
ATOM    205  N   ALA A  18      12.609 -15.190   8.884  0.00  0.00      A     
ATOM    206  HN  ALA A  18      12.284 -14.664   9.688  0.00  0.00      A     
ATOM    207  CA  ALA A  18      11.587 -15.930   8.138  0.00  0.00      A     
ATOM    208  HA  ALA A  18      11.674 -16.979   8.394  0.00  0.00      A     
ATOM    209  CB  ALA A  18      10.207 -15.459   8.619  0.00  0.00      A     
ATOM    210  HB1 ALA A  18       9.422 -15.972   8.061  0.00  0.00      A     
ATOM    211  HB2 ALA A  18      10.104 -14.382   8.477  0.00  0.00      A     
ATOM    212  HB3 ALA A  18      10.087 -15.690   9.678  0.00  0.00      A     
ATOM    213  C   ALA A  18      11.736 -15.818   6.606  0.00  0.00      A     
ATOM    214  O   ALA A  18      11.601 -16.817   5.903  0.00  0.00      A     
ATOM    215  N   ALA A  19      12.115 -14.635   6.105  0.00  0.00      A     
ATOM    216  HN  ALA A  19      12.210 -13.890   6.789  0.00  0.00      A     
ATOM    217  CA  ALA A  19      12.617 -14.325   4.756  0.00  0.00      A     
ATOM    218  HA  ALA A  19      11.813 -14.507   4.046  0.00  0.00      A     
ATOM    219  CB  ALA A  19      12.887 -12.811   4.748  0.00  0.00      A     
ATOM    220  HB1 ALA A  19      13.142 -12.482   3.739  0.00  0.00      A     
ATOM    221  HB2 ALA A  19      13.715 -12.581   5.421  0.00  0.00      A     
ATOM    222  HB3 ALA A  19      12.000 -12.270   5.078  0.00  0.00      A     
ATOM    223  C   ALA A  19      13.829 -15.157   4.221  0.00  0.00      A     
ATOM    224  O   ALA A  19      14.659 -14.613   3.497  0.00  0.00      A     
ATOM    225  N   ALA A  20      13.977 -16.437   4.581  0.00  0.00      A     
ATOM    226  HN  ALA A  20      13.298 -16.781   5.243  0.00  0.00      A     
ATOM    227  CA  ALA A  20      14.827 -17.435   3.904  0.00  0.00      A     
ATOM    228  HA  ALA A  20      14.754 -17.277   2.826  0.00  0.00      A     
ATOM    229  CB  ALA A  20      16.291 -17.222   4.309  0.00  0.00      A     
ATOM    230  HB1 ALA A  20      16.909 -18.024   3.904  0.00  0.00      A     
ATOM    231  HB2 ALA A  20      16.384 -17.209   5.394  0.00  0.00      A     
ATOM    232  HB3 ALA A  20      16.656 -16.282   3.899  0.00  0.00      A     
ATOM    233  C   ALA A  20      14.415 -18.912   4.150  0.00  0.00      A     
ATOM    234  O   ALA A  20      14.622 -19.745   3.262  0.00  0.00      A     
ATOM    235  N   ILE A  21      13.826 -19.262   5.310  0.00  0.00      A     
ATOM    236  HN  ILE A  21      13.792 -18.582   6.061  0.00  0.00      A     
ATOM    237  CA  ILE A  21      13.379 -20.647   5.612  0.00  0.00      A     
ATOM    238  HA  ILE A  21      13.176 -21.100   4.646  0.00  0.00      A     
ATOM    239  CB  ILE A  21      14.547 -21.477   6.222  0.00  0.00      A     
ATOM    240  HB  ILE A  21      15.472 -21.131   5.761  0.00  0.00      A     
ATOM    241  CG2 ILE A  21      14.747 -21.315   7.734  0.00  0.00      A     
ATOM    242 HG21 ILE A  21      15.517 -21.996   8.095  0.00  0.00      A     
ATOM    243 HG22 ILE A  21      13.822 -21.521   8.268  0.00  0.00      A     
ATOM    244 HG23 ILE A  21      15.103 -20.312   7.949  0.00  0.00      A     
ATOM    245  CG1 ILE A  21      14.448 -22.980   5.899  0.00  0.00      A     
ATOM    246 HG11 ILE A  21      13.434 -23.339   6.037  0.00  0.00      A     
ATOM    247 HG12 ILE A  21      15.097 -23.531   6.573  0.00  0.00      A     
ATOM    248  CD  ILE A  21      14.891 -23.331   4.484  0.00  0.00      A     
ATOM    249  HD1 ILE A  21      14.646 -24.375   4.299  0.00  0.00      A     
ATOM    250  HD2 ILE A  21      15.969 -23.204   4.398  0.00  0.00      A     
ATOM    251  HD3 ILE A  21      14.388 -22.705   3.750  0.00  0.00      A     
ATOM    252  C   ILE A  21      12.007 -20.782   6.335  0.00  0.00      A     
ATOM    253  O   ILE A  21      11.538 -21.897   6.574  0.00  0.00      A     
ATOM    254  N   SER A  22      11.274 -19.676   6.540  0.00  0.00      A     
ATOM    255  HN  SER A  22      11.768 -18.794   6.469  0.00  0.00      A     
ATOM    256  CA  SER A  22       9.827 -19.633   6.903  0.00  0.00      A     
ATOM    257  HA  SER A  22       9.407 -20.624   6.752  0.00  0.00      A     
ATOM    258  CB  SER A  22       9.593 -19.280   8.382  0.00  0.00      A     
ATOM    259  HB1 SER A  22       8.534 -19.080   8.551  0.00  0.00      A     
ATOM    260  HB2 SER A  22      10.157 -18.391   8.652  0.00  0.00      A     
ATOM    261  OG  SER A  22       9.961 -20.350   9.226  0.00  0.00      A     
ATOM    262  HG1 SER A  22       9.651 -21.181   8.811  0.00  0.00      A     
ATOM    263  C   SER A  22       8.962 -18.721   6.009  0.00  0.00      A     
ATOM    264  O   SER A  22       7.781 -18.518   6.272  0.00  0.00      A     
ATOM    265  N   LYS A  23       9.482 -18.234   4.879  0.00  0.00      A     
ATOM    266  HN  LYS A  23      10.483 -18.348   4.779  0.00  0.00      A     
ATOM    267  CA  LYS A  23       8.770 -17.443   3.846  0.00  0.00      A     
ATOM    268  HA  LYS A  23       7.697 -17.582   3.979  0.00  0.00      A     
ATOM    269  CB  LYS A  23       9.078 -15.948   4.072  0.00  0.00      A     
ATOM    270  HB1 LYS A  23      10.155 -15.820   4.007  0.00  0.00      A     
ATOM    271  HB2 LYS A  23       8.781 -15.703   5.093  0.00  0.00      A     
ATOM    272  CG  LYS A  23       8.442 -14.900   3.136  0.00  0.00      A     
ATOM    273  HG1 LYS A  23       9.050 -14.835   2.235  0.00  0.00      A     
ATOM    274  HG2 LYS A  23       8.504 -13.926   3.622  0.00  0.00      A     
ATOM    275  CD  LYS A  23       6.991 -15.140   2.702  0.00  0.00      A     
ATOM    276  HD1 LYS A  23       6.940 -16.073   2.148  0.00  0.00      A     
ATOM    277  HD2 LYS A  23       6.705 -14.340   2.016  0.00  0.00      A     
ATOM    278  CE  LYS A  23       5.977 -15.184   3.848  0.00  0.00      A     
ATOM    279  HE1 LYS A  23       5.993 -14.223   4.375  0.00  0.00      A     
ATOM    280  HE2 LYS A  23       6.256 -15.968   4.559  0.00  0.00      A     
ATOM    281  NZ  LYS A  23       4.631 -15.443   3.288  0.00  0.00      A     
ATOM    282  HZ1 LYS A  23       4.377 -14.748   2.580  0.00  0.00      A     
ATOM    283  HZ2 LYS A  23       3.878 -15.443   3.967  0.00  0.00      A     
ATOM    284  HZ3 LYS A  23       4.573 -16.341   2.814  0.00  0.00      A     
ATOM    285  C   LYS A  23       9.068 -17.999   2.448  0.00  0.00      A     
ATOM    286  O   LYS A  23       9.474 -17.289   1.529  0.00  0.00      A     
ATOM    287  N   THR A  24       8.887 -19.311   2.324  0.00  0.00      A     
ATOM    288  HN  THR A  24       8.542 -19.788   3.150  0.00  0.00      A     
ATOM    289  CA  THR A  24       9.117 -20.098   1.092  0.00  0.00      A     
ATOM    290  HA  THR A  24       8.893 -19.459   0.240  0.00  0.00      A     
ATOM    291  CB  THR A  24      10.571 -20.590   0.924  0.00  0.00      A     
ATOM    292  HB  THR A  24      10.599 -21.680   0.939  0.00  0.00      A     
ATOM    293  CG2 THR A  24      11.160 -20.119  -0.399  0.00  0.00      A     
ATOM    294 HG21 THR A  24      12.225 -20.345  -0.432  0.00  0.00      A     
ATOM    295 HG22 THR A  24      11.028 -19.045  -0.500  0.00  0.00      A     
ATOM    296 HG23 THR A  24      10.662 -20.630  -1.221  0.00  0.00      A     
ATOM    297  OG1 THR A  24      11.438 -20.110   1.927  0.00  0.00      A     
ATOM    298  HG1 THR A  24      11.704 -20.910   2.430  0.00  0.00      A     
ATOM    299  C   THR A  24       8.192 -21.307   0.951  0.00  0.00      A     
ATOM    300  O   THR A  24       7.804 -21.606  -0.170  0.00  0.00      A     
ATOM    301  N   ALA A  25       7.761 -21.965   2.031  0.00  0.00      A     
ATOM    302  HN  ALA A  25       8.137 -21.720   2.940  0.00  0.00      A     
ATOM    303  CA  ALA A  25       6.702 -22.992   1.986  0.00  0.00      A     
ATOM    304  HA  ALA A  25       6.763 -23.528   1.037  0.00  0.00      A     
ATOM    305  CB  ALA A  25       6.984 -24.002   3.097  0.00  0.00      A     
ATOM    306  HB1 ALA A  25       6.938 -23.504   4.061  0.00  0.00      A     
ATOM    307  HB2 ALA A  25       7.978 -24.432   2.966  0.00  0.00      A     
ATOM    308  HB3 ALA A  25       6.247 -24.806   3.066  0.00  0.00      A     
ATOM    309  C   ALA A  25       5.258 -22.428   2.063  0.00  0.00      A     
ATOM    310  O   ALA A  25       4.314 -23.066   1.598  0.00  0.00      A     
ATOM    311  N   VAL A  26       5.074 -21.197   2.549  0.00  0.00      A     
ATOM    312  HN  VAL A  26       5.872 -20.773   3.010  0.00  0.00      A     
ATOM    313  CA  VAL A  26       3.851 -20.366   2.411  0.00  0.00      A     
ATOM    314  HA  VAL A  26       3.144 -20.883   1.764  0.00  0.00      A     
ATOM    315  CB  VAL A  26       3.077 -20.132   3.730  0.00  0.00      A     
ATOM    316  HB  VAL A  26       2.263 -19.439   3.531  0.00  0.00      A     
ATOM    317  CG1 VAL A  26       2.443 -21.441   4.208  0.00  0.00      A     
ATOM    318 HG11 VAL A  26       1.836 -21.259   5.096  0.00  0.00      A     
ATOM    319 HG12 VAL A  26       3.213 -22.175   4.447  0.00  0.00      A     
ATOM    320 HG13 VAL A  26       1.799 -21.841   3.427  0.00  0.00      A     
ATOM    321  CG2 VAL A  26       3.885 -19.570   4.902  0.00  0.00      A     
ATOM    322 HG21 VAL A  26       4.627 -20.294   5.222  0.00  0.00      A     
ATOM    323 HG22 VAL A  26       3.209 -19.369   5.733  0.00  0.00      A     
ATOM    324 HG23 VAL A  26       4.377 -18.641   4.625  0.00  0.00      A     
ATOM    325  C   VAL A  26       4.197 -19.080   1.656  0.00  0.00      A     
ATOM    326  O   VAL A  26       4.357 -17.999   2.223  0.00  0.00      A     
ATOM    327  N   ALA A  27       4.466 -19.248   0.357  0.00  0.00      A     
ATOM    328  HN  ALA A  27       4.319 -20.175  -0.026  0.00  0.00      A     
ATOM    329  CA  ALA A  27       4.899 -18.179  -0.552  0.00  0.00      A     
ATOM    330  HA  ALA A  27       4.355 -17.272  -0.286  0.00  0.00      A     
ATOM    331  CB  ALA A  27       6.385 -17.904  -0.313  0.00  0.00      A     
ATOM    332  HB1 ALA A  27       6.561 -17.694   0.737  0.00  0.00      A     
ATOM    333  HB2 ALA A  27       6.688 -17.041  -0.906  0.00  0.00      A     
ATOM    334  HB3 ALA A  27       6.981 -18.766  -0.594  0.00  0.00      A     
ATOM    335  C   ALA A  27       4.591 -18.446  -2.048  0.00  0.00      A     
ATOM    336  O   ALA A  27       4.061 -17.543  -2.696  0.00  0.00      A     
ATOM    337  N   PRO A  28       4.774 -19.668  -2.599  0.00  0.00      A     
ATOM    338  CD  PRO A  28       5.773 -20.655  -2.216  0.00  0.00      A     
ATOM    339  HD1 PRO A  28       5.522 -21.110  -1.260  0.00  0.00      A     
ATOM    340  HD2 PRO A  28       6.762 -20.204  -2.164  0.00  0.00      A     
ATOM    341  CG  PRO A  28       5.772 -21.719  -3.313  0.00  0.00      A     
ATOM    342  HG1 PRO A  28       6.512 -21.464  -4.073  0.00  0.00      A     
ATOM    343  HG2 PRO A  28       5.962 -22.712  -2.913  0.00  0.00      A     
ATOM    344  CB  PRO A  28       4.376 -21.621  -3.910  0.00  0.00      A     
ATOM    345  HB1 PRO A  28       4.356 -21.984  -4.936  0.00  0.00      A     
ATOM    346  HB2 PRO A  28       3.675 -22.192  -3.301  0.00  0.00      A     
ATOM    347  CA  PRO A  28       4.080 -20.123  -3.809  0.00  0.00      A     
ATOM    348  HA  PRO A  28       4.530 -19.614  -4.659  0.00  0.00      A     
ATOM    349  C   PRO A  28       2.571 -19.840  -3.829  0.00  0.00      A     
ATOM    350  O   PRO A  28       2.053 -19.427  -4.861  0.00  0.00      A     
ATOM    351  N   ILE A  29       1.884 -19.975  -2.687  0.00  0.00      A     
ATOM    352  HN  ILE A  29       2.340 -20.438  -1.908  0.00  0.00      A     
ATOM    353  CA  ILE A  29       0.471 -19.561  -2.533  0.00  0.00      A     
ATOM    354  HA  ILE A  29      -0.037 -19.746  -3.480  0.00  0.00      A     
ATOM    355  CB  ILE A  29      -0.262 -20.418  -1.479  0.00  0.00      A     
ATOM    356  HB  ILE A  29      -1.313 -20.140  -1.524  0.00  0.00      A     
ATOM    357  CG2 ILE A  29      -0.182 -21.908  -1.851  0.00  0.00      A     
ATOM    358 HG21 ILE A  29       0.827 -22.290  -1.711  0.00  0.00      A     
ATOM    359 HG22 ILE A  29      -0.481 -22.049  -2.890  0.00  0.00      A     
ATOM    360 HG23 ILE A  29      -0.867 -22.478  -1.228  0.00  0.00      A     
ATOM    361  CG1 ILE A  29       0.242 -20.115  -0.052  0.00  0.00      A     
ATOM    362 HG11 ILE A  29      -0.017 -19.083   0.162  0.00  0.00      A     
ATOM    363 HG12 ILE A  29       1.325 -20.218  -0.013  0.00  0.00      A     
ATOM    364  CD  ILE A  29      -0.361 -20.955   1.077  0.00  0.00      A     
ATOM    365  HD1 ILE A  29      -1.437 -20.796   1.119  0.00  0.00      A     
ATOM    366  HD2 ILE A  29       0.072 -20.641   2.026  0.00  0.00      A     
ATOM    367  HD3 ILE A  29      -0.144 -22.010   0.924  0.00  0.00      A     
ATOM    368  C   ILE A  29       0.272 -18.056  -2.258  0.00  0.00      A     
ATOM    369  O   ILE A  29      -0.741 -17.497  -2.666  0.00  0.00      A     
ATOM    370  N   GLU A  30       1.232 -17.349  -1.645  0.00  0.00      A     
ATOM    371  HN  GLU A  30       2.024 -17.841  -1.266  0.00  0.00      A     
ATOM    372  CA  GLU A  30       1.214 -15.868  -1.600  0.00  0.00      A     
ATOM    373  HA  GLU A  30       0.229 -15.554  -1.250  0.00  0.00      A     
ATOM    374  CB  GLU A  30       2.264 -15.296  -0.616  0.00  0.00      A     
ATOM    375  HB1 GLU A  30       3.261 -15.401  -1.045  0.00  0.00      A     
ATOM    376  HB2 GLU A  30       2.224 -15.855   0.317  0.00  0.00      A     
ATOM    377  CG  GLU A  30       1.996 -13.805  -0.310  0.00  0.00      A     
ATOM    378  HG1 GLU A  30       0.978 -13.707   0.074  0.00  0.00      A     
ATOM    379  HG2 GLU A  30       2.058 -13.237  -1.237  0.00  0.00      A     
ATOM    380  CD  GLU A  30       2.964 -13.134   0.676  0.00  0.00      A     
ATOM    381  OE1 GLU A  30       3.796 -13.824   1.307  0.00  0.00      A     
ATOM    382  OE2 GLU A  30       2.865 -11.889   0.813  0.00  0.00      A     
ATOM    383  C   GLU A  30       1.405 -15.240  -2.994  0.00  0.00      A     
ATOM    384  O   GLU A  30       0.942 -14.129  -3.227  0.00  0.00      A     
ATOM    385  N   ARG A  31       2.046 -15.941  -3.945  0.00  0.00      A     
ATOM    386  HN  ARG A  31       2.419 -16.837  -3.642  0.00  0.00      A     
ATOM    387  CA  ARG A  31       2.439 -15.462  -5.293  0.00  0.00      A     
ATOM    388  HA  ARG A  31       3.288 -14.795  -5.160  0.00  0.00      A     
ATOM    389  CB  ARG A  31       2.872 -16.687  -6.123  0.00  0.00      A     
ATOM    390  HB1 ARG A  31       1.990 -17.296  -6.328  0.00  0.00      A     
ATOM    391  HB2 ARG A  31       3.566 -17.289  -5.532  0.00  0.00      A     
ATOM    392  CG  ARG A  31       3.545 -16.363  -7.462  0.00  0.00      A     
ATOM    393  HG1 ARG A  31       2.886 -15.746  -8.072  0.00  0.00      A     
ATOM    394  HG2 ARG A  31       3.728 -17.298  -7.989  0.00  0.00      A     
ATOM    395  CD  ARG A  31       4.888 -15.658  -7.265  0.00  0.00      A     
ATOM    396  HD1 ARG A  31       5.545 -16.311  -6.687  0.00  0.00      A     
ATOM    397  HD2 ARG A  31       4.734 -14.735  -6.706  0.00  0.00      A     
ATOM    398  NE  ARG A  31       5.507 -15.326  -8.556  0.00  0.00      A     
ATOM    399  HE  ARG A  31       5.007 -15.527  -9.415  0.00  0.00      A     
ATOM    400  CZ  ARG A  31       6.643 -14.715  -8.737  0.00  0.00      A     
ATOM    401  NH1 ARG A  31       7.501 -14.536  -7.806  0.00  0.00      A     
ATOM    402 HH11 ARG A  31       8.360 -14.119  -8.117  0.00  0.00      A     
ATOM    403 HH12 ARG A  31       7.474 -15.216  -7.063  0.00  0.00      A     
ATOM    404  NH2 ARG A  31       6.984 -14.280  -9.889  0.00  0.00      A     
ATOM    405 HH21 ARG A  31       7.894 -13.867 -10.004  0.00  0.00      A     
ATOM    406 HH22 ARG A  31       6.390 -14.520 -10.670  0.00  0.00      A     
ATOM    407  C   ARG A  31       1.379 -14.632  -6.025  0.00  0.00      A     
ATOM    408  O   ARG A  31       1.713 -13.612  -6.632  0.00  0.00      A     
ATOM    409  N   VAL A  32       0.109 -15.018  -5.886  0.00  0.00      A     
ATOM    410  HN  VAL A  32      -0.026 -15.861  -5.345  0.00  0.00      A     
ATOM    411  CA  VAL A  32      -1.101 -14.278  -6.321  0.00  0.00      A     
ATOM    412  HA  VAL A  32      -1.205 -14.366  -7.403  0.00  0.00      A     
ATOM    413  CB  VAL A  32      -2.367 -14.867  -5.667  0.00  0.00      A     
ATOM    414  HB  VAL A  32      -2.362 -14.607  -4.610  0.00  0.00      A     
ATOM    415  CG1 VAL A  32      -3.634 -14.294  -6.306  0.00  0.00      A     
ATOM    416 HG11 VAL A  32      -3.695 -14.587  -7.353  0.00  0.00      A     
ATOM    417 HG12 VAL A  32      -3.654 -13.209  -6.235  0.00  0.00      A     
ATOM    418 HG13 VAL A  32      -4.500 -14.680  -5.777  0.00  0.00      A     
ATOM    419  CG2 VAL A  32      -2.446 -16.391  -5.760  0.00  0.00      A     
ATOM    420 HG21 VAL A  32      -3.377 -16.737  -5.317  0.00  0.00      A     
ATOM    421 HG22 VAL A  32      -1.635 -16.863  -5.209  0.00  0.00      A     
ATOM    422 HG23 VAL A  32      -2.413 -16.705  -6.797  0.00  0.00      A     
ATOM    423  C   VAL A  32      -1.056 -12.786  -5.969  0.00  0.00      A     
ATOM    424  O   VAL A  32      -1.314 -11.939  -6.818  0.00  0.00      A     
ATOM    425  N   LYS A  33      -0.645 -12.451  -4.739  0.00  0.00      A     
ATOM    426  HN  LYS A  33      -0.356 -13.227  -4.147  0.00  0.00      A     
ATOM    427  CA  LYS A  33      -0.524 -11.097  -4.151  0.00  0.00      A     
ATOM    428  HA  LYS A  33      -1.514 -10.642  -4.134  0.00  0.00      A     
ATOM    429  CB  LYS A  33      -0.048 -11.276  -2.699  0.00  0.00      A     
ATOM    430  HB1 LYS A  33       0.972 -11.663  -2.705  0.00  0.00      A     
ATOM    431  HB2 LYS A  33      -0.683 -12.026  -2.226  0.00  0.00      A     
ATOM    432  CG  LYS A  33      -0.057 -10.007  -1.835  0.00  0.00      A     
ATOM    433  HG1 LYS A  33      -0.928  -9.395  -2.075  0.00  0.00      A     
ATOM    434  HG2 LYS A  33       0.848  -9.435  -2.045  0.00  0.00      A     
ATOM    435  CD  LYS A  33      -0.114 -10.387  -0.348  0.00  0.00      A     
ATOM    436  HD1 LYS A  33       0.419 -11.323  -0.171  0.00  0.00      A     
ATOM    437  HD2 LYS A  33      -1.158 -10.549  -0.087  0.00  0.00      A     
ATOM    438  CE  LYS A  33       0.466  -9.303   0.563  0.00  0.00      A     
ATOM    439  HE1 LYS A  33       0.079  -9.465   1.570  0.00  0.00      A     
ATOM    440  HE2 LYS A  33       0.122  -8.317   0.230  0.00  0.00      A     
ATOM    441  NZ  LYS A  33       1.946  -9.376   0.600  0.00  0.00      A     
ATOM    442  HZ1 LYS A  33       2.334  -8.721   1.261  0.00  0.00      A     
ATOM    443  HZ2 LYS A  33       2.342  -9.228  -0.314  0.00  0.00      A     
ATOM    444  HZ3 LYS A  33       2.249 -10.321   0.872  0.00  0.00      A     
ATOM    445  C   LYS A  33       0.357 -10.114  -4.931  0.00  0.00      A     
ATOM    446  O   LYS A  33       0.285  -8.915  -4.676  0.00  0.00      A     
ATOM    447  N   LEU A  34       1.133 -10.592  -5.904  0.00  0.00      A     
ATOM    448  HN  LEU A  34       1.115 -11.596  -6.029  0.00  0.00      A     
ATOM    449  CA  LEU A  34       1.917  -9.779  -6.846  0.00  0.00      A     
ATOM    450  HA  LEU A  34       1.612  -8.736  -6.750  0.00  0.00      A     
ATOM    451  CB  LEU A  34       3.404  -9.888  -6.434  0.00  0.00      A     
ATOM    452  HB1 LEU A  34       3.882 -10.692  -6.994  0.00  0.00      A     
ATOM    453  HB2 LEU A  34       3.455 -10.156  -5.377  0.00  0.00      A     
ATOM    454  CG  LEU A  34       4.214  -8.589  -6.596  0.00  0.00      A     
ATOM    455  HG  LEU A  34       3.724  -7.789  -6.039  0.00  0.00      A     
ATOM    456  CD1 LEU A  34       5.617  -8.775  -6.022  0.00  0.00      A     
ATOM    457 HD11 LEU A  34       6.180  -7.848  -6.130  0.00  0.00      A     
ATOM    458 HD12 LEU A  34       6.131  -9.578  -6.549  0.00  0.00      A     
ATOM    459 HD13 LEU A  34       5.547  -9.020  -4.963  0.00  0.00      A     
ATOM    460  CD2 LEU A  34       4.345  -8.162  -8.051  0.00  0.00      A     
ATOM    461 HD21 LEU A  34       3.385  -7.788  -8.400  0.00  0.00      A     
ATOM    462 HD22 LEU A  34       4.655  -9.003  -8.672  0.00  0.00      A     
ATOM    463 HD23 LEU A  34       5.074  -7.361  -8.145  0.00  0.00      A     
ATOM    464  C   LEU A  34       1.638 -10.172  -8.317  0.00  0.00      A     
ATOM    465  O   LEU A  34       1.374  -9.297  -9.142  0.00  0.00      A     
ATOM    466  N   LEU A  35       1.572 -11.473  -8.626  0.00  0.00      A     
ATOM    467  HN  LEU A  35       1.758 -12.146  -7.891  0.00  0.00      A     
ATOM    468  CA  LEU A  35       1.245 -12.010  -9.958  0.00  0.00      A     
ATOM    469  HA  LEU A  35       2.021 -11.689 -10.653  0.00  0.00      A     
ATOM    470  CB  LEU A  35       1.288 -13.546  -9.855  0.00  0.00      A     
ATOM    471  HB1 LEU A  35       0.521 -13.867  -9.151  0.00  0.00      A     
ATOM    472  HB2 LEU A  35       2.259 -13.841  -9.456  0.00  0.00      A     
ATOM    473  CG  LEU A  35       1.065 -14.287 -11.184  0.00  0.00      A     
ATOM    474  HG  LEU A  35       0.101 -14.005 -11.603  0.00  0.00      A     
ATOM    475  CD1 LEU A  35       2.170 -13.990 -12.192  0.00  0.00      A     
ATOM    476 HD11 LEU A  35       2.078 -14.654 -13.050  0.00  0.00      A     
ATOM    477 HD12 LEU A  35       3.148 -14.142 -11.737  0.00  0.00      A     
ATOM    478 HD13 LEU A  35       2.077 -12.962 -12.541  0.00  0.00      A     
ATOM    479  CD2 LEU A  35       1.056 -15.787 -10.927  0.00  0.00      A     
ATOM    480 HD21 LEU A  35       0.768 -16.296 -11.846  0.00  0.00      A     
ATOM    481 HD22 LEU A  35       0.323 -16.022 -10.159  0.00  0.00      A     
ATOM    482 HD23 LEU A  35       2.046 -16.119 -10.617  0.00  0.00      A     
ATOM    483  C   LEU A  35      -0.106 -11.514 -10.525  0.00  0.00      A     
ATOM    484  O   LEU A  35      -0.198 -11.154 -11.697  0.00  0.00      A     
ATOM    485  N   LEU A  36      -1.139 -11.426  -9.681  0.00  0.00      A     
ATOM    486  HN  LEU A  36      -1.005 -11.727  -8.722  0.00  0.00      A     
ATOM    487  CA  LEU A  36      -2.464 -10.914 -10.055  0.00  0.00      A     
ATOM    488  HA  LEU A  36      -2.783 -11.460 -10.942  0.00  0.00      A     
ATOM    489  CB  LEU A  36      -3.437 -11.230  -8.898  0.00  0.00      A     
ATOM    490  HB1 LEU A  36      -3.272 -10.499  -8.105  0.00  0.00      A     
ATOM    491  HB2 LEU A  36      -3.198 -12.216  -8.498  0.00  0.00      A     
ATOM    492  CG  LEU A  36      -4.931 -11.252  -9.263  0.00  0.00      A     
ATOM    493  HG  LEU A  36      -5.185 -10.388  -9.874  0.00  0.00      A     
ATOM    494  CD1 LEU A  36      -5.299 -12.533 -10.009  0.00  0.00      A     
ATOM    495 HD11 LEU A  36      -5.126 -13.405  -9.378  0.00  0.00      A     
ATOM    496 HD12 LEU A  36      -4.699 -12.632 -10.909  0.00  0.00      A     
ATOM    497 HD13 LEU A  36      -6.349 -12.503 -10.296  0.00  0.00      A     
ATOM    498  CD2 LEU A  36      -5.781 -11.219  -7.994  0.00  0.00      A     
ATOM    499 HD21 LEU A  36      -6.837 -11.236  -8.264  0.00  0.00      A     
ATOM    500 HD22 LEU A  36      -5.576 -10.304  -7.441  0.00  0.00      A     
ATOM    501 HD23 LEU A  36      -5.556 -12.082  -7.369  0.00  0.00      A     
ATOM    502  C   LEU A  36      -2.465  -9.410 -10.425  0.00  0.00      A     
ATOM    503  O   LEU A  36      -3.383  -8.955 -11.104  0.00  0.00      A     
ATOM    504  N   GLN A  37      -1.438  -8.649 -10.011  0.00  0.00      A     
ATOM    505  HN  GLN A  37      -0.691  -9.117  -9.515  0.00  0.00      A     
ATOM    506  CA  GLN A  37      -1.275  -7.215 -10.319  0.00  0.00      A     
ATOM    507  HA  GLN A  37      -2.255  -6.741 -10.394  0.00  0.00      A     
ATOM    508  CB  GLN A  37      -0.457  -6.502  -9.221  0.00  0.00      A     
ATOM    509  HB1 GLN A  37      -0.489  -5.434  -9.443  0.00  0.00      A     
ATOM    510  HB2 GLN A  37       0.587  -6.813  -9.289  0.00  0.00      A     
ATOM    511  CG  GLN A  37      -0.895  -6.703  -7.764  0.00  0.00      A     
ATOM    512  HG1 GLN A  37      -0.818  -7.759  -7.501  0.00  0.00      A     
ATOM    513  HG2 GLN A  37      -1.931  -6.387  -7.641  0.00  0.00      A     
ATOM    514  CD  GLN A  37      -0.013  -5.892  -6.815  0.00  0.00      A     
ATOM    515  OE1 GLN A  37       0.516  -4.839  -7.124  0.00  0.00      A     
ATOM    516  NE2 GLN A  37       0.215  -6.314  -5.601  0.00  0.00      A     
ATOM    517 HE21 GLN A  37       0.814  -5.745  -5.038  0.00  0.00      A     
ATOM    518 HE22 GLN A  37      -0.071  -7.240  -5.300  0.00  0.00      A     
ATOM    519  C   GLN A  37      -0.525  -6.955 -11.637  0.00  0.00      A     
ATOM    520  O   GLN A  37      -0.946  -6.141 -12.453  0.00  0.00      A     
ATOM    521  N   VAL A  38       0.627  -7.608 -11.834  0.00  0.00      A     
ATOM    522  HN  VAL A  38       0.905  -8.285 -11.133  0.00  0.00      A     
ATOM    523  CA  VAL A  38       1.600  -7.265 -12.905  0.00  0.00      A     
ATOM    524  HA  VAL A  38       1.862  -6.213 -12.795  0.00  0.00      A     
ATOM    525  CB  VAL A  38       2.904  -8.067 -12.782  0.00  0.00      A     
ATOM    526  HB  VAL A  38       3.542  -7.825 -13.631  0.00  0.00      A     
ATOM    527  CG1 VAL A  38       3.628  -7.646 -11.499  0.00  0.00      A     
ATOM    528 HG11 VAL A  38       4.536  -8.231 -11.370  0.00  0.00      A     
ATOM    529 HG12 VAL A  38       2.989  -7.818 -10.637  0.00  0.00      A     
ATOM    530 HG13 VAL A  38       3.889  -6.591 -11.550  0.00  0.00      A     
ATOM    531  CG2 VAL A  38       2.684  -9.581 -12.742  0.00  0.00      A     
ATOM    532 HG21 VAL A  38       2.106  -9.852 -11.863  0.00  0.00      A     
ATOM    533 HG22 VAL A  38       3.642 -10.095 -12.701  0.00  0.00      A     
ATOM    534 HG23 VAL A  38       2.160  -9.915 -13.636  0.00  0.00      A     
ATOM    535  C   VAL A  38       1.050  -7.393 -14.326  0.00  0.00      A     
ATOM    536  O   VAL A  38       1.429  -6.620 -15.204  0.00  0.00      A     
ATOM    537  N   GLN A  39       0.073  -8.281 -14.499  0.00  0.00      A     
ATOM    538  HN  GLN A  39      -0.113  -8.888 -13.715  0.00  0.00      A     
ATOM    539  CA  GLN A  39      -0.744  -8.473 -15.701  0.00  0.00      A     
ATOM    540  HA  GLN A  39      -0.060  -8.673 -16.528  0.00  0.00      A     
ATOM    541  CB  GLN A  39      -1.594  -9.739 -15.503  0.00  0.00      A     
ATOM    542  HB1 GLN A  39      -0.911 -10.582 -15.393  0.00  0.00      A     
ATOM    543  HB2 GLN A  39      -2.204  -9.905 -16.391  0.00  0.00      A     
ATOM    544  CG  GLN A  39      -2.513  -9.699 -14.269  0.00  0.00      A     
ATOM    545  HG1 GLN A  39      -3.203  -8.862 -14.358  0.00  0.00      A     
ATOM    546  HG2 GLN A  39      -1.918  -9.554 -13.369  0.00  0.00      A     
ATOM    547  CD  GLN A  39      -3.322 -10.976 -14.078  0.00  0.00      A     
ATOM    548  OE1 GLN A  39      -3.202 -11.968 -14.783  0.00  0.00      A     
ATOM    549  NE2 GLN A  39      -4.192 -11.009 -13.101  0.00  0.00      A     
ATOM    550 HE21 GLN A  39      -4.727 -11.850 -12.979  0.00  0.00      A     
ATOM    551 HE22 GLN A  39      -4.267 -10.204 -12.490  0.00  0.00      A     
ATOM    552  C   GLN A  39      -1.603  -7.267 -16.149  0.00  0.00      A     
ATOM    553  O   GLN A  39      -2.055  -7.258 -17.296  0.00  0.00      A     
ATOM    554  N   HIE A  40      -1.814  -6.233 -15.315  0.00  0.00      A     
ATOM    555  HN  HIE A  40      -1.495  -6.317 -14.354  0.00  0.00      A     
ATOM    556  CA  HIE A  40      -2.309  -4.916 -15.770  0.00  0.00      A     
ATOM    557  HA  HIE A  40      -1.785  -4.671 -16.694  0.00  0.00      A     
ATOM    558  NE2 HIE A  40      -5.607  -2.235 -17.694  0.00  0.00      A     
ATOM    559  HE2 HIE A  40      -6.432  -1.686 -17.940  0.00  0.00      A     
ATOM    560  CD2 HIE A  40      -5.576  -3.321 -16.855  0.00  0.00      A     
ATOM    561  HD2 HIE A  40      -6.413  -3.776 -16.340  0.00  0.00      A     
ATOM    562  ND1 HIE A  40      -3.515  -2.925 -17.663  0.00  0.00      A     
ATOM    563  CG  HIE A  40      -4.289  -3.758 -16.843  0.00  0.00      A     
ATOM    564  CE1 HIE A  40      -4.376  -2.038 -18.185  0.00  0.00      A     
ATOM    565  HE1 HIE A  40      -4.125  -1.283 -18.916  0.00  0.00      A     
ATOM    566  CB  HIE A  40      -3.806  -4.973 -16.099  0.00  0.00      A     
ATOM    567  HB1 HIE A  40      -4.380  -5.087 -15.179  0.00  0.00      A     
ATOM    568  HB2 HIE A  40      -4.015  -5.823 -16.734  0.00  0.00      A     
ATOM    569  C   HIE A  40      -2.100  -3.747 -14.791  0.00  0.00      A     
ATOM    570  O   HIE A  40      -2.520  -3.774 -13.637  0.00  0.00      A     
ATOM    571  N   ALA A  41      -1.543  -2.652 -15.310  0.00  0.00      A     
ATOM    572  HN  ALA A  41      -1.204  -2.725 -16.260  0.00  0.00      A     
ATOM    573  CA  ALA A  41      -1.397  -1.365 -14.621  0.00  0.00      A     
ATOM    574  HA  ALA A  41      -2.185  -1.275 -13.873  0.00  0.00      A     
ATOM    575  CB  ALA A  41      -0.047  -1.391 -13.895  0.00  0.00      A     
ATOM    576  HB1 ALA A  41       0.008  -2.264 -13.242  0.00  0.00      A     
ATOM    577  HB2 ALA A  41       0.068  -0.501 -13.281  0.00  0.00      A     
ATOM    578  HB3 ALA A  41       0.765  -1.417 -14.623  0.00  0.00      A     
ATOM    579  C   ALA A  41      -1.529  -0.122 -15.541  0.00  0.00      A     
ATOM    580  O   ALA A  41      -1.366   1.000 -15.057  0.00  0.00      A     
ATOM    581  N   SER A  42      -1.782  -0.311 -16.848  0.00  0.00      A     
ATOM    582  HN  SER A  42      -2.003  -1.268 -17.092  0.00  0.00      A     
ATOM    583  CA  SER A  42      -2.036   0.704 -17.914  0.00  0.00      A     
ATOM    584  HA  SER A  42      -3.060   1.061 -17.805  0.00  0.00      A     
ATOM    585  CB  SER A  42      -1.118   1.935 -17.868  0.00  0.00      A     
ATOM    586  HB1 SER A  42      -1.131   2.443 -18.835  0.00  0.00      A     
ATOM    587  HB2 SER A  42      -0.095   1.619 -17.663  0.00  0.00      A     
ATOM    588  OG  SER A  42      -1.560   2.861 -16.897  0.00  0.00      A     
ATOM    589  HG1 SER A  42      -1.671   2.355 -16.070  0.00  0.00      A     
ATOM    590  C   SER A  42      -1.911   0.156 -19.344  0.00  0.00      A     
ATOM    591  O   SER A  42      -2.597   0.659 -20.235  0.00  0.00      A     
ATOM    592  N   LYS A  43      -1.060  -0.859 -19.590  0.00  0.00      A     
ATOM    593  HN  LYS A  43      -0.510  -1.215 -18.816  0.00  0.00      A     
ATOM    594  CA  LYS A  43      -0.847  -1.394 -20.962  0.00  0.00      A     
ATOM    595  HA  LYS A  43      -1.794  -1.318 -21.491  0.00  0.00      A     
ATOM    596  CB  LYS A  43       0.149  -0.492 -21.726  0.00  0.00      A     
ATOM    597  HB1 LYS A  43      -0.092   0.559 -21.554  0.00  0.00      A     
ATOM    598  HB2 LYS A  43       0.016  -0.680 -22.792  0.00  0.00      A     
ATOM    599  CG  LYS A  43       1.627  -0.739 -21.371  0.00  0.00      A     
ATOM    600  HG1 LYS A  43       1.858  -1.797 -21.495  0.00  0.00      A     
ATOM    601  HG2 LYS A  43       1.812  -0.464 -20.331  0.00  0.00      A     
ATOM    602  CD  LYS A  43       2.558   0.061 -22.291  0.00  0.00      A     
ATOM    603  HD1 LYS A  43       2.573   1.107 -21.979  0.00  0.00      A     
ATOM    604  HD2 LYS A  43       2.196   0.004 -23.319  0.00  0.00      A     
ATOM    605  CE  LYS A  43       3.968  -0.532 -22.240  0.00  0.00      A     
ATOM    606  HE1 LYS A  43       3.925  -1.577 -22.564  0.00  0.00      A     
ATOM    607  HE2 LYS A  43       4.334  -0.505 -21.209  0.00  0.00      A     
ATOM    608  NZ  LYS A  43       4.886   0.227 -23.112  0.00  0.00      A     
ATOM    609  HZ1 LYS A  43       5.847  -0.122 -23.033  0.00  0.00      A     
ATOM    610  HZ2 LYS A  43       4.955   1.189 -22.792  0.00  0.00      A     
ATOM    611  HZ3 LYS A  43       4.593   0.220 -24.088  0.00  0.00      A     
ATOM    612  C   LYS A  43      -0.464  -2.870 -21.139  0.00  0.00      A     
ATOM    613  O   LYS A  43      -0.472  -3.352 -22.271  0.00  0.00      A     
ATOM    614  N   GLN A  44      -0.058  -3.574 -20.082  0.00  0.00      A     
ATOM    615  HN  GLN A  44      -0.085  -3.125 -19.179  0.00  0.00      A     
ATOM    616  CA  GLN A  44       0.677  -4.850 -20.212  0.00  0.00      A     
ATOM    617  HA  GLN A  44       1.583  -4.664 -20.792  0.00  0.00      A     
ATOM    618  CB  GLN A  44       1.108  -5.388 -18.837  0.00  0.00      A     
ATOM    619  HB1 GLN A  44       1.689  -6.296 -19.005  0.00  0.00      A     
ATOM    620  HB2 GLN A  44       0.230  -5.665 -18.250  0.00  0.00      A     
ATOM    621  CG  GLN A  44       1.981  -4.416 -18.031  0.00  0.00      A     
ATOM    622  HG1 GLN A  44       2.554  -3.771 -18.697  0.00  0.00      A     
ATOM    623  HG2 GLN A  44       2.690  -5.000 -17.444  0.00  0.00      A     
ATOM    624  CD  GLN A  44       1.157  -3.563 -17.076  0.00  0.00      A     
ATOM    625  OE1 GLN A  44       0.471  -2.616 -17.445  0.00  0.00      A     
ATOM    626  NE2 GLN A  44       1.139  -3.899 -15.815  0.00  0.00      A     
ATOM    627 HE21 GLN A  44       0.581  -3.354 -15.186  0.00  0.00      A     
ATOM    628 HE22 GLN A  44       1.515  -4.807 -15.545  0.00  0.00      A     
ATOM    629  C   GLN A  44      -0.087  -5.954 -20.962  0.00  0.00      A     
ATOM    630  O   GLN A  44       0.490  -6.613 -21.827  0.00  0.00      A     
ATOM    631  N   ILE A  45      -1.370  -6.143 -20.633  0.00  0.00      A     
ATOM    632  HN  ILE A  45      -1.759  -5.574 -19.895  0.00  0.00      A     
ATOM    633  CA  ILE A  45      -2.264  -7.154 -21.227  0.00  0.00      A     
ATOM    634  HA  ILE A  45      -2.029  -7.220 -22.290  0.00  0.00      A     
ATOM    635  CB  ILE A  45      -2.072  -8.562 -20.580  0.00  0.00      A     
ATOM    636  HB  ILE A  45      -2.845  -8.702 -19.823  0.00  0.00      A     
ATOM    637  CG2 ILE A  45      -2.263  -9.607 -21.694  0.00  0.00      A     
ATOM    638 HG21 ILE A  45      -2.191 -10.617 -21.298  0.00  0.00      A     
ATOM    639 HG22 ILE A  45      -1.490  -9.481 -22.452  0.00  0.00      A     
ATOM    640 HG23 ILE A  45      -3.244  -9.504 -22.150  0.00  0.00      A     
ATOM    641  CG1 ILE A  45      -0.705  -8.812 -19.888  0.00  0.00      A     
ATOM    642 HG11 ILE A  45      -0.530  -8.042 -19.141  0.00  0.00      A     
ATOM    643 HG12 ILE A  45       0.084  -8.747 -20.629  0.00  0.00      A     
ATOM    644  CD  ILE A  45      -0.554 -10.151 -19.163  0.00  0.00      A     
ATOM    645  HD1 ILE A  45      -0.468 -10.963 -19.883  0.00  0.00      A     
ATOM    646  HD2 ILE A  45      -1.410 -10.311 -18.510  0.00  0.00      A     
ATOM    647  HD3 ILE A  45       0.353 -10.133 -18.559  0.00  0.00      A     
ATOM    648  C   ILE A  45      -3.738  -6.706 -21.101  0.00  0.00      A     
ATOM    649  O   ILE A  45      -4.092  -5.966 -20.182  0.00  0.00      A     
ATOM    650  N   THR A  46      -4.606  -7.149 -22.016  0.00  0.00      A     
ATOM    651  HN  THR A  46      -4.227  -7.722 -22.757  0.00  0.00      A     
ATOM    652  CA  THR A  46      -6.087  -6.947 -21.999  0.00  0.00      A     
ATOM    653  HA  THR A  46      -6.301  -5.901 -21.787  0.00  0.00      A     
ATOM    654  CB  THR A  46      -6.697  -7.258 -23.375  0.00  0.00      A     
ATOM    655  HB  THR A  46      -7.779  -7.196 -23.338  0.00  0.00      A     
ATOM    656  CG2 THR A  46      -6.224  -6.292 -24.445  0.00  0.00      A     
ATOM    657 HG21 THR A  46      -5.161  -6.425 -24.644  0.00  0.00      A     
ATOM    658 HG22 THR A  46      -6.403  -5.274 -24.107  0.00  0.00      A     
ATOM    659 HG23 THR A  46      -6.794  -6.452 -25.359  0.00  0.00      A     
ATOM    660  OG1 THR A  46      -6.324  -8.552 -23.771  0.00  0.00      A     
ATOM    661  HG1 THR A  46      -6.729  -8.699 -24.655  0.00  0.00      A     
ATOM    662  C   THR A  46      -6.815  -7.762 -20.909  0.00  0.00      A     
ATOM    663  O   THR A  46      -6.177  -8.245 -19.973  0.00  0.00      A     
ATOM    664  N   ALA A  47      -8.141  -7.941 -20.989  0.00  0.00      A     
ATOM    665  HN  ALA A  47      -8.639  -7.491 -21.751  0.00  0.00      A     
ATOM    666  CA  ALA A  47      -8.983  -8.553 -19.947  0.00  0.00      A     
ATOM    667  HA  ALA A  47      -8.391  -8.658 -19.039  0.00  0.00      A     
ATOM    668  CB  ALA A  47     -10.080  -7.544 -19.587  0.00  0.00      A     
ATOM    669  HB1 ALA A  47     -10.658  -7.910 -18.738  0.00  0.00      A     
ATOM    670  HB2 ALA A  47     -10.745  -7.400 -20.434  0.00  0.00      A     
ATOM    671  HB3 ALA A  47      -9.639  -6.588 -19.308  0.00  0.00      A     
ATOM    672  C   ALA A  47      -9.518  -9.984 -20.262  0.00  0.00      A     
ATOM    673  O   ALA A  47     -10.674 -10.294 -19.961  0.00  0.00      A     
ATOM    674  N   ASP A  48      -8.693 -10.892 -20.806  0.00  0.00      A     
ATOM    675  HN  ASP A  48      -7.747 -10.604 -21.026  0.00  0.00      A     
ATOM    676  CA  ASP A  48      -9.023 -12.332 -20.910  0.00  0.00      A     
ATOM    677  HA  ASP A  48      -9.877 -12.545 -20.263  0.00  0.00      A     
ATOM    678  CB  ASP A  48      -9.472 -12.643 -22.343  0.00  0.00      A     
ATOM    679  HB1 ASP A  48      -8.683 -12.359 -23.042  0.00  0.00      A     
ATOM    680  HB2 ASP A  48     -10.368 -12.066 -22.571  0.00  0.00      A     
ATOM    681  CG  ASP A  48      -9.782 -14.130 -22.494  0.00  0.00      A     
ATOM    682  OD1 ASP A  48     -10.762 -14.620 -21.889  0.00  0.00      A     
ATOM    683  OD2 ASP A  48      -8.994 -14.856 -23.134  0.00  0.00      A     
ATOM    684  C   ASP A  48      -7.929 -13.331 -20.452  0.00  0.00      A     
ATOM    685  O   ASP A  48      -8.233 -14.195 -19.629  0.00  0.00      A     
ATOM    686  N   LYS A  49      -6.680 -13.249 -20.941  0.00  0.00      A     
ATOM    687  HN  LYS A  49      -6.488 -12.493 -21.589  0.00  0.00      A     
ATOM    688  CA  LYS A  49      -5.575 -14.200 -20.621  0.00  0.00      A     
ATOM    689  HA  LYS A  49      -5.927 -15.213 -20.824  0.00  0.00      A     
ATOM    690  CB  LYS A  49      -4.362 -13.929 -21.539  0.00  0.00      A     
ATOM    691  HB1 LYS A  49      -3.472 -14.347 -21.077  0.00  0.00      A     
ATOM    692  HB2 LYS A  49      -4.211 -12.856 -21.643  0.00  0.00      A     
ATOM    693  CG  LYS A  49      -4.479 -14.558 -22.935  0.00  0.00      A     
ATOM    694  HG1 LYS A  49      -5.442 -14.286 -23.368  0.00  0.00      A     
ATOM    695  HG2 LYS A  49      -4.442 -15.644 -22.847  0.00  0.00      A     
ATOM    696  CD  LYS A  49      -3.365 -14.079 -23.887  0.00  0.00      A     
ATOM    697  HD1 LYS A  49      -3.478 -13.003 -24.024  0.00  0.00      A     
ATOM    698  HD2 LYS A  49      -3.515 -14.543 -24.862  0.00  0.00      A     
ATOM    699  CE  LYS A  49      -1.916 -14.334 -23.440  0.00  0.00      A     
ATOM    700  HE1 LYS A  49      -1.775 -13.965 -22.420  0.00  0.00      A     
ATOM    701  HE2 LYS A  49      -1.257 -13.749 -24.092  0.00  0.00      A     
ATOM    702  NZ  LYS A  49      -1.543 -15.767 -23.531  0.00  0.00      A     
ATOM    703  HZ1 LYS A  49      -2.071 -16.334 -22.871  0.00  0.00      A     
ATOM    704  HZ2 LYS A  49      -0.555 -15.915 -23.339  0.00  0.00      A     
ATOM    705  HZ3 LYS A  49      -1.726 -16.141 -24.459  0.00  0.00      A     
ATOM    706  C   LYS A  49      -5.150 -14.242 -19.135  0.00  0.00      A     
ATOM    707  O   LYS A  49      -4.378 -15.124 -18.744  0.00  0.00      A     
ATOM    708  N   GLN A  50      -5.669 -13.308 -18.330  0.00  0.00      A     
ATOM    709  HN  GLN A  50      -6.275 -12.647 -18.793  0.00  0.00      A     
ATOM    710  CA  GLN A  50      -5.546 -13.155 -16.869  0.00  0.00      A     
ATOM    711  HA  GLN A  50      -4.670 -12.544 -16.661  0.00  0.00      A     
ATOM    712  CB  GLN A  50      -6.817 -12.447 -16.335  0.00  0.00      A     
ATOM    713  HB1 GLN A  50      -7.257 -13.022 -15.518  0.00  0.00      A     
ATOM    714  HB2 GLN A  50      -7.569 -12.447 -17.124  0.00  0.00      A     
ATOM    715  CG  GLN A  50      -6.586 -11.017 -15.806  0.00  0.00      A     
ATOM    716  HG1 GLN A  50      -5.768 -10.537 -16.341  0.00  0.00      A     
ATOM    717  HG2 GLN A  50      -6.302 -11.080 -14.757  0.00  0.00      A     
ATOM    718  CD  GLN A  50      -7.825 -10.129 -15.926  0.00  0.00      A     
ATOM    719  OE1 GLN A  50      -8.662 -10.273 -16.807  0.00  0.00      A     
ATOM    720  NE2 GLN A  50      -7.988  -9.140 -15.093  0.00  0.00      A     
ATOM    721 HE21 GLN A  50      -8.768  -8.534 -15.268  0.00  0.00      A     
ATOM    722 HE22 GLN A  50      -7.205  -8.841 -14.525  0.00  0.00      A     
ATOM    723  C   GLN A  50      -5.407 -14.469 -16.103  0.00  0.00      A     
ATOM    724  O   GLN A  50      -6.121 -15.432 -16.382  0.00  0.00      A     
ATOM    725  N   TYR A  51      -4.605 -14.469 -15.041  0.00  0.00      A     
ATOM    726  HN  TYR A  51      -4.010 -13.662 -14.888  0.00  0.00      A     
ATOM    727  CA  TYR A  51      -4.831 -15.381 -13.919  0.00  0.00      A     
ATOM    728  HA  TYR A  51      -4.846 -16.397 -14.304  0.00  0.00      A     
ATOM    729  CB  TYR A  51      -3.678 -15.310 -12.921  0.00  0.00      A     
ATOM    730  HB1 TYR A  51      -3.904 -16.006 -12.117  0.00  0.00      A     
ATOM    731  HB2 TYR A  51      -3.606 -14.305 -12.504  0.00  0.00      A     
ATOM    732  CG  TYR A  51      -2.356 -15.708 -13.544  0.00  0.00      A     
ATOM    733  CD1 TYR A  51      -2.116 -17.058 -13.870  0.00  0.00      A     
ATOM    734  HD1 TYR A  51      -2.848 -17.813 -13.615  0.00  0.00      A     
ATOM    735  CE1 TYR A  51      -0.938 -17.417 -14.554  0.00  0.00      A     
ATOM    736  HE1 TYR A  51      -0.747 -18.443 -14.825  0.00  0.00      A     
ATOM    737  CZ  TYR A  51      -0.003 -16.425 -14.910  0.00  0.00      A     
ATOM    738  OH  TYR A  51       1.108 -16.765 -15.606  0.00  0.00      A     
ATOM    739  HH  TYR A  51       1.079 -17.720 -15.833  0.00  0.00      A     
ATOM    740  CE2 TYR A  51      -0.234 -15.080 -14.565  0.00  0.00      A     
ATOM    741  HE2 TYR A  51       0.486 -14.329 -14.852  0.00  0.00      A     
ATOM    742  CD2 TYR A  51      -1.409 -14.721 -13.879  0.00  0.00      A     
ATOM    743  HD2 TYR A  51      -1.590 -13.684 -13.630  0.00  0.00      A     
ATOM    744  C   TYR A  51      -6.202 -15.093 -13.284  0.00  0.00      A     
ATOM    745  O   TYR A  51      -6.389 -14.085 -12.605  0.00  0.00      A     
ATOM    746  N   LYS A  52      -7.192 -15.935 -13.598  0.00  0.00      A     
ATOM    747  HN  LYS A  52      -6.914 -16.727 -14.178  0.00  0.00      A     
ATOM    748  CA  LYS A  52      -8.642 -15.717 -13.370  0.00  0.00      A     
ATOM    749  HA  LYS A  52      -8.896 -14.723 -13.741  0.00  0.00      A     
ATOM    750  CB  LYS A  52      -9.449 -16.749 -14.185  0.00  0.00      A     
ATOM    751  HB1 LYS A  52     -10.509 -16.502 -14.104  0.00  0.00      A     
ATOM    752  HB2 LYS A  52      -9.295 -17.742 -13.760  0.00  0.00      A     
ATOM    753  CG  LYS A  52      -9.062 -16.768 -15.678  0.00  0.00      A     
ATOM    754  HG1 LYS A  52      -8.072 -17.209 -15.791  0.00  0.00      A     
ATOM    755  HG2 LYS A  52      -9.020 -15.742 -16.047  0.00  0.00      A     
ATOM    756  CD  LYS A  52     -10.046 -17.550 -16.559  0.00  0.00      A     
ATOM    757  HD1 LYS A  52      -9.669 -17.554 -17.583  0.00  0.00      A     
ATOM    758  HD2 LYS A  52     -10.999 -17.019 -16.562  0.00  0.00      A     
ATOM    759  CE  LYS A  52     -10.301 -18.994 -16.109  0.00  0.00      A     
ATOM    760  HE1 LYS A  52     -11.094 -19.411 -16.737  0.00  0.00      A     
ATOM    761  HE2 LYS A  52     -10.670 -18.987 -15.078  0.00  0.00      A     
ATOM    762  NZ  LYS A  52      -9.093 -19.851 -16.203  0.00  0.00      A     
ATOM    763  HZ1 LYS A  52      -8.681 -19.862 -17.121  0.00  0.00      A     
ATOM    764  HZ2 LYS A  52      -9.319 -20.800 -15.905  0.00  0.00      A     
ATOM    765  HZ3 LYS A  52      -8.375 -19.590 -15.520  0.00  0.00      A     
ATOM    766  C   LYS A  52      -9.096 -15.719 -11.900  0.00  0.00      A     
ATOM    767  O   LYS A  52     -10.258 -15.439 -11.615  0.00  0.00      A     
ATOM    768  N   GLY A  53      -8.199 -16.045 -10.972  0.00  0.00      A     
ATOM    769  HN  GLY A  53      -7.260 -16.205 -11.304  0.00  0.00      A     
ATOM    770  CA  GLY A  53      -8.427 -16.179  -9.526  0.00  0.00      A     
ATOM    771  HA1 GLY A  53      -9.225 -16.901  -9.351  0.00  0.00      A     
ATOM    772  HA2 GLY A  53      -8.731 -15.218  -9.111  0.00  0.00      A     
ATOM    773  C   GLY A  53      -7.175 -16.656  -8.778  0.00  0.00      A     
ATOM    774  O   GLY A  53      -6.129 -16.866  -9.396  0.00  0.00      A     
ATOM    775  N   ILE A  54      -7.276 -16.851  -7.457  0.00  0.00      A     
ATOM    776  HN  ILE A  54      -8.167 -16.699  -7.009  0.00  0.00      A     
ATOM    777  CA  ILE A  54      -6.153 -17.359  -6.635  0.00  0.00      A     
ATOM    778  HA  ILE A  54      -5.308 -16.692  -6.801  0.00  0.00      A     
ATOM    779  CB  ILE A  54      -6.457 -17.308  -5.106  0.00  0.00      A     
ATOM    780  HB  ILE A  54      -5.501 -17.381  -4.589  0.00  0.00      A     
ATOM    781  CG2 ILE A  54      -7.074 -15.948  -4.721  0.00  0.00      A     
ATOM    782 HG21 ILE A  54      -6.972 -15.787  -3.648  0.00  0.00      A     
ATOM    783 HG22 ILE A  54      -8.131 -15.924  -4.981  0.00  0.00      A     
ATOM    784 HG23 ILE A  54      -6.567 -15.135  -5.235  0.00  0.00      A     
ATOM    785  CG1 ILE A  54      -7.339 -18.466  -4.586  0.00  0.00      A     
ATOM    786 HG11 ILE A  54      -6.806 -19.402  -4.740  0.00  0.00      A     
ATOM    787 HG12 ILE A  54      -8.265 -18.490  -5.153  0.00  0.00      A     
ATOM    788  CD  ILE A  54      -7.691 -18.428  -3.096  0.00  0.00      A     
ATOM    789  HD1 ILE A  54      -6.776 -18.387  -2.506  0.00  0.00      A     
ATOM    790  HD2 ILE A  54      -8.237 -19.335  -2.833  0.00  0.00      A     
ATOM    791  HD3 ILE A  54      -8.323 -17.569  -2.871  0.00  0.00      A     
ATOM    792  C   ILE A  54      -5.678 -18.742  -7.125  0.00  0.00      A     
ATOM    793  O   ILE A  54      -4.518 -18.913  -7.494  0.00  0.00      A     
ATOM    794  N   ILE A  55      -6.611 -19.688  -7.299  0.00  0.00      A     
ATOM    795  HN  ILE A  55      -7.561 -19.467  -7.026  0.00  0.00      A     
ATOM    796  CA  ILE A  55      -6.304 -21.052  -7.770  0.00  0.00      A     
ATOM    797  HA  ILE A  55      -5.462 -21.426  -7.201  0.00  0.00      A     
ATOM    798  CB  ILE A  55      -7.477 -22.015  -7.504  0.00  0.00      A     
ATOM    799  HB  ILE A  55      -8.346 -21.655  -8.055  0.00  0.00      A     
ATOM    800  CG2 ILE A  55      -7.177 -23.446  -7.980  0.00  0.00      A     
ATOM    801 HG21 ILE A  55      -7.989 -24.117  -7.698  0.00  0.00      A     
ATOM    802 HG22 ILE A  55      -6.252 -23.806  -7.528  0.00  0.00      A     
ATOM    803 HG23 ILE A  55      -7.079 -23.477  -9.062  0.00  0.00      A     
ATOM    804  CG1 ILE A  55      -7.854 -22.059  -6.010  0.00  0.00      A     
ATOM    805 HG11 ILE A  55      -8.618 -22.821  -5.879  0.00  0.00      A     
ATOM    806 HG12 ILE A  55      -8.295 -21.102  -5.733  0.00  0.00      A     
ATOM    807  CD  ILE A  55      -6.723 -22.373  -5.020  0.00  0.00      A     
ATOM    808  HD1 ILE A  55      -5.916 -21.647  -5.104  0.00  0.00      A     
ATOM    809  HD2 ILE A  55      -6.333 -23.374  -5.195  0.00  0.00      A     
ATOM    810  HD3 ILE A  55      -7.117 -22.320  -4.007  0.00  0.00      A     
ATOM    811  C   ILE A  55      -5.845 -21.085  -9.227  0.00  0.00      A     
ATOM    812  O   ILE A  55      -4.948 -21.850  -9.566  0.00  0.00      A     
ATOM    813  N   ASP A  56      -6.377 -20.213 -10.087  0.00  0.00      A     
ATOM    814  HN  ASP A  56      -7.077 -19.577  -9.743  0.00  0.00      A     
ATOM    815  CA  ASP A  56      -5.891 -20.066 -11.467  0.00  0.00      A     
ATOM    816  HA  ASP A  56      -6.053 -21.014 -11.983  0.00  0.00      A     
ATOM    817  CB  ASP A  56      -6.707 -18.994 -12.195  0.00  0.00      A     
ATOM    818  HB1 ASP A  56      -6.302 -18.010 -11.955  0.00  0.00      A     
ATOM    819  HB2 ASP A  56      -7.741 -19.021 -11.849  0.00  0.00      A     
ATOM    820  CG  ASP A  56      -6.698 -19.213 -13.709  0.00  0.00      A     
ATOM    821  OD1 ASP A  56      -7.378 -20.139 -14.191  0.00  0.00      A     
ATOM    822  OD2 ASP A  56      -6.081 -18.410 -14.440  0.00  0.00      A     
ATOM    823  C   ASP A  56      -4.379 -19.763 -11.544  0.00  0.00      A     
ATOM    824  O   ASP A  56      -3.694 -20.327 -12.392  0.00  0.00      A     
ATOM    825  N   CYS A  57      -3.833 -18.964 -10.615  0.00  0.00      A     
ATOM    826  HN  CYS A  57      -4.439 -18.567  -9.907  0.00  0.00      A     
ATOM    827  CA  CYS A  57      -2.381 -18.793 -10.468  0.00  0.00      A     
ATOM    828  HA  CYS A  57      -1.960 -18.429 -11.405  0.00  0.00      A     
ATOM    829  CB  CYS A  57      -2.071 -17.772  -9.358  0.00  0.00      A     
ATOM    830  HB1 CYS A  57      -0.990 -17.662  -9.276  0.00  0.00      A     
ATOM    831  HB2 CYS A  57      -2.435 -18.154  -8.405  0.00  0.00      A     
ATOM    832  SG  CYS A  57      -2.801 -16.137  -9.651  0.00  0.00      A     
ATOM    833  HG1 CYS A  57      -4.092 -16.506  -9.565  0.00  0.00      A     
ATOM    834  C   CYS A  57      -1.680 -20.126 -10.140  0.00  0.00      A     
ATOM    835  O   CYS A  57      -0.853 -20.607 -10.916  0.00  0.00      A     
ATOM    836  N   VAL A  58      -2.013 -20.730  -8.990  0.00  0.00      A     
ATOM    837  HN  VAL A  58      -2.753 -20.310  -8.436  0.00  0.00      A     
ATOM    838  CA  VAL A  58      -1.294 -21.898  -8.427  0.00  0.00      A     
ATOM    839  HA  VAL A  58      -0.228 -21.709  -8.550  0.00  0.00      A     
ATOM    840  CB  VAL A  58      -1.522 -22.079  -6.912  0.00  0.00      A     
ATOM    841  HB  VAL A  58      -0.978 -22.963  -6.580  0.00  0.00      A     
ATOM    842  CG1 VAL A  58      -0.983 -20.885  -6.119  0.00  0.00      A     
ATOM    843 HG11 VAL A  58      -1.127 -21.066  -5.055  0.00  0.00      A     
ATOM    844 HG12 VAL A  58      -1.521 -19.973  -6.384  0.00  0.00      A     
ATOM    845 HG13 VAL A  58       0.077 -20.746  -6.313  0.00  0.00      A     
ATOM    846  CG2 VAL A  58      -2.990 -22.253  -6.538  0.00  0.00      A     
ATOM    847 HG21 VAL A  58      -3.491 -21.292  -6.624  0.00  0.00      A     
ATOM    848 HG22 VAL A  58      -3.067 -22.583  -5.502  0.00  0.00      A     
ATOM    849 HG23 VAL A  58      -3.473 -22.987  -7.182  0.00  0.00      A     
ATOM    850  C   VAL A  58      -1.533 -23.231  -9.146  0.00  0.00      A     
ATOM    851  O   VAL A  58      -0.798 -24.180  -8.878  0.00  0.00      A     
ATOM    852  N   VAL A  59      -2.486 -23.325 -10.084  0.00  0.00      A     
ATOM    853  HN  VAL A  59      -3.164 -22.570 -10.136  0.00  0.00      A     
ATOM    854  CA  VAL A  59      -2.584 -24.461 -11.041  0.00  0.00      A     
ATOM    855  HA  VAL A  59      -2.087 -25.328 -10.604  0.00  0.00      A     
ATOM    856  CB  VAL A  59      -4.025 -24.918 -11.346  0.00  0.00      A     
ATOM    857  HB  VAL A  59      -3.960 -25.846 -11.912  0.00  0.00      A     
ATOM    858  CG1 VAL A  59      -4.782 -25.234 -10.058  0.00  0.00      A     
ATOM    859 HG11 VAL A  59      -5.756 -25.666 -10.290  0.00  0.00      A     
ATOM    860 HG12 VAL A  59      -4.914 -24.336  -9.463  0.00  0.00      A     
ATOM    861 HG13 VAL A  59      -4.211 -25.947  -9.471  0.00  0.00      A     
ATOM    862  CG2 VAL A  59      -4.844 -23.942 -12.199  0.00  0.00      A     
ATOM    863 HG21 VAL A  59      -4.437 -23.889 -13.207  0.00  0.00      A     
ATOM    864 HG22 VAL A  59      -4.822 -22.949 -11.761  0.00  0.00      A     
ATOM    865 HG23 VAL A  59      -5.875 -24.286 -12.266  0.00  0.00      A     
ATOM    866  C   VAL A  59      -1.870 -24.208 -12.368  0.00  0.00      A     
ATOM    867  O   VAL A  59      -1.325 -25.148 -12.942  0.00  0.00      A     
ATOM    868  N   ARG A  60      -1.814 -22.957 -12.855  0.00  0.00      A     
ATOM    869  HN  ARG A  60      -2.282 -22.221 -12.335  0.00  0.00      A     
ATOM    870  CA  ARG A  60      -1.102 -22.603 -14.102  0.00  0.00      A     
ATOM    871  HA  ARG A  60      -1.293 -23.370 -14.851  0.00  0.00      A     
ATOM    872  CB  ARG A  60      -1.617 -21.271 -14.662  0.00  0.00      A     
ATOM    873  HB1 ARG A  60      -0.907 -20.892 -15.393  0.00  0.00      A     
ATOM    874  HB2 ARG A  60      -1.697 -20.537 -13.861  0.00  0.00      A     
ATOM    875  CG  ARG A  60      -2.968 -21.476 -15.363  0.00  0.00      A     
ATOM    876  HG1 ARG A  60      -3.621 -22.065 -14.719  0.00  0.00      A     
ATOM    877  HG2 ARG A  60      -2.816 -22.024 -16.293  0.00  0.00      A     
ATOM    878  CD  ARG A  60      -3.686 -20.161 -15.659  0.00  0.00      A     
ATOM    879  HD1 ARG A  60      -3.816 -19.617 -14.724  0.00  0.00      A     
ATOM    880  HD2 ARG A  60      -4.681 -20.403 -16.038  0.00  0.00      A     
ATOM    881  NE  ARG A  60      -2.988 -19.294 -16.632  0.00  0.00      A     
ATOM    882  HE  ARG A  60      -2.067 -19.554 -16.970  0.00  0.00      A     
ATOM    883  CZ  ARG A  60      -3.488 -18.169 -17.080  0.00  0.00      A     
ATOM    884  NH1 ARG A  60      -4.627 -17.722 -16.697  0.00  0.00      A     
ATOM    885 HH11 ARG A  60      -4.960 -16.828 -17.019  0.00  0.00      A     
ATOM    886 HH12 ARG A  60      -5.097 -18.162 -15.908  0.00  0.00      A     
ATOM    887  NH2 ARG A  60      -2.885 -17.438 -17.942  0.00  0.00      A     
ATOM    888 HH21 ARG A  60      -3.332 -16.575 -18.220  0.00  0.00      A     
ATOM    889 HH22 ARG A  60      -1.999 -17.726 -18.322  0.00  0.00      A     
ATOM    890  C   ARG A  60       0.410 -22.563 -13.919  0.00  0.00      A     
ATOM    891  O   ARG A  60       1.118 -23.361 -14.532  0.00  0.00      A     
ATOM    892  N   ILE A  61       0.915 -21.701 -13.040  0.00  0.00      A     
ATOM    893  HN  ILE A  61       0.258 -21.145 -12.502  0.00  0.00      A     
ATOM    894  CA  ILE A  61       2.359 -21.431 -12.897  0.00  0.00      A     
ATOM    895  HA  ILE A  61       2.698 -21.185 -13.903  0.00  0.00      A     
ATOM    896  CB  ILE A  61       2.627 -20.147 -12.084  0.00  0.00      A     
ATOM    897  HB  ILE A  61       3.672 -19.875 -12.247  0.00  0.00      A     
ATOM    898  CG2 ILE A  61       1.785 -18.990 -12.656  0.00  0.00      A     
ATOM    899 HG21 ILE A  61       1.772 -19.023 -13.742  0.00  0.00      A     
ATOM    900 HG22 ILE A  61       2.225 -18.038 -12.361  0.00  0.00      A     
ATOM    901 HG23 ILE A  61       0.757 -19.040 -12.298  0.00  0.00      A     
ATOM    902  CG1 ILE A  61       2.445 -20.347 -10.566  0.00  0.00      A     
ATOM    903 HG11 ILE A  61       3.302 -20.907 -10.194  0.00  0.00      A     
ATOM    904 HG12 ILE A  61       1.554 -20.939 -10.371  0.00  0.00      A     
ATOM    905  CD  ILE A  61       2.339 -19.035  -9.777  0.00  0.00      A     
ATOM    906  HD1 ILE A  61       1.425 -18.506 -10.044  0.00  0.00      A     
ATOM    907  HD2 ILE A  61       3.207 -18.409  -9.987  0.00  0.00      A     
ATOM    908  HD3 ILE A  61       2.289 -19.241  -8.711  0.00  0.00      A     
ATOM    909  C   ILE A  61       3.279 -22.613 -12.495  0.00  0.00      A     
ATOM    910  O   ILE A  61       4.465 -22.524 -12.834  0.00  0.00      A     
ATOM    911  N   PRO A  62       2.833 -23.752 -11.904  0.00  0.00      A     
ATOM    912  CD  PRO A  62       1.614 -23.967 -11.122  0.00  0.00      A     
ATOM    913  HD1 PRO A  62       0.707 -23.685 -11.642  0.00  0.00      A     
ATOM    914  HD2 PRO A  62       1.680 -23.412 -10.187  0.00  0.00      A     
ATOM    915  CG  PRO A  62       1.547 -25.465 -10.828  0.00  0.00      A     
ATOM    916  HG1 PRO A  62       1.049 -25.678  -9.884  0.00  0.00      A     
ATOM    917  HG2 PRO A  62       1.042 -25.976 -11.648  0.00  0.00      A     
ATOM    918  CB  PRO A  62       3.012 -25.877 -10.788  0.00  0.00      A     
ATOM    919  HB1 PRO A  62       3.417 -25.663  -9.798  0.00  0.00      A     
ATOM    920  HB2 PRO A  62       3.139 -26.935 -11.021  0.00  0.00      A     
ATOM    921  CA  PRO A  62       3.671 -24.960 -11.823  0.00  0.00      A     
ATOM    922  HA  PRO A  62       4.657 -24.686 -11.445  0.00  0.00      A     
ATOM    923  C   PRO A  62       3.891 -25.700 -13.161  0.00  0.00      A     
ATOM    924  O   PRO A  62       4.882 -26.420 -13.271  0.00  0.00      A     
ATOM    925  N   LYS A  63       3.076 -25.486 -14.209  0.00  0.00      A     
ATOM    926  HN  LYS A  63       2.305 -24.840 -14.069  0.00  0.00      A     
ATOM    927  CA  LYS A  63       3.165 -26.183 -15.531  0.00  0.00      A     
ATOM    928  HA  LYS A  63       4.190 -26.540 -15.648  0.00  0.00      A     
ATOM    929  CB  LYS A  63       2.262 -27.450 -15.581  0.00  0.00      A     
ATOM    930  HB1 LYS A  63       2.812 -28.237 -16.100  0.00  0.00      A     
ATOM    931  HB2 LYS A  63       1.383 -27.253 -16.187  0.00  0.00      A     
ATOM    932  CG  LYS A  63       1.789 -28.006 -14.221  0.00  0.00      A     
ATOM    933  HG1 LYS A  63       1.311 -27.216 -13.644  0.00  0.00      A     
ATOM    934  HG2 LYS A  63       2.659 -28.352 -13.663  0.00  0.00      A     
ATOM    935  CD  LYS A  63       0.786 -29.163 -14.336  0.00  0.00      A     
ATOM    936  HD1 LYS A  63       0.569 -29.526 -13.331  0.00  0.00      A     
ATOM    937  HD2 LYS A  63       1.252 -29.980 -14.889  0.00  0.00      A     
ATOM    938  CE  LYS A  63      -0.543 -28.795 -15.017  0.00  0.00      A     
ATOM    939  HE1 LYS A  63      -1.193 -29.675 -14.980  0.00  0.00      A     
ATOM    940  HE2 LYS A  63      -0.353 -28.569 -16.071  0.00  0.00      A     
ATOM    941  NZ  LYS A  63      -1.218 -27.646 -14.360  0.00  0.00      A     
ATOM    942  HZ1 LYS A  63      -0.741 -26.766 -14.552  0.00  0.00      A     
ATOM    943  HZ2 LYS A  63      -1.239 -27.745 -13.347  0.00  0.00      A     
ATOM    944  HZ3 LYS A  63      -2.171 -27.513 -14.671  0.00  0.00      A     
ATOM    945  C   LYS A  63       2.976 -25.239 -16.745  0.00  0.00      A     
ATOM    946  O   LYS A  63       2.271 -25.531 -17.711  0.00  0.00      A     
ATOM    947  N   GLU A  64       3.587 -24.059 -16.659  0.00  0.00      A     
ATOM    948  HN  GLU A  64       4.158 -23.938 -15.835  0.00  0.00      A     
ATOM    949  CA  GLU A  64       3.469 -22.932 -17.616  0.00  0.00      A     
ATOM    950  HA  GLU A  64       3.165 -23.316 -18.590  0.00  0.00      A     
ATOM    951  CB  GLU A  64       2.351 -21.998 -17.101  0.00  0.00      A     
ATOM    952  HB1 GLU A  64       2.674 -21.579 -16.149  0.00  0.00      A     
ATOM    953  HB2 GLU A  64       1.464 -22.605 -16.922  0.00  0.00      A     
ATOM    954  CG  GLU A  64       1.909 -20.849 -18.019  0.00  0.00      A     
ATOM    955  HG1 GLU A  64       1.525 -21.257 -18.955  0.00  0.00      A     
ATOM    956  HG2 GLU A  64       2.756 -20.203 -18.245  0.00  0.00      A     
ATOM    957  CD  GLU A  64       0.841 -19.991 -17.332  0.00  0.00      A     
ATOM    958  OE1 GLU A  64       1.214 -19.240 -16.401  0.00  0.00      A     
ATOM    959  OE2 GLU A  64      -0.347 -20.029 -17.742  0.00  0.00      A     
ATOM    960  C   GLU A  64       4.791 -22.157 -17.855  0.00  0.00      A     
ATOM    961  O   GLU A  64       4.866 -21.333 -18.761  0.00  0.00      A     
ATOM    962  N   GLN A  65       5.848 -22.406 -17.073  0.00  0.00      A     
ATOM    963  HN  GLN A  65       5.727 -23.098 -16.345  0.00  0.00      A     
ATOM    964  CA  GLN A  65       7.178 -21.766 -17.192  0.00  0.00      A     
ATOM    965  HA  GLN A  65       7.346 -21.465 -18.224  0.00  0.00      A     
ATOM    966  CB  GLN A  65       7.206 -20.509 -16.297  0.00  0.00      A     
ATOM    967  HB1 GLN A  65       8.228 -20.345 -15.952  0.00  0.00      A     
ATOM    968  HB2 GLN A  65       6.587 -20.683 -15.417  0.00  0.00      A     
ATOM    969  CG  GLN A  65       6.741 -19.215 -16.985  0.00  0.00      A     
ATOM    970  HG1 GLN A  65       5.664 -19.218 -17.128  0.00  0.00      A     
ATOM    971  HG2 GLN A  65       7.204 -19.149 -17.962  0.00  0.00      A     
ATOM    972  CD  GLN A  65       7.155 -17.980 -16.193  0.00  0.00      A     
ATOM    973  OE1 GLN A  65       7.051 -17.897 -14.982  0.00  0.00      A     
ATOM    974  NE2 GLN A  65       7.719 -16.973 -16.813  0.00  0.00      A     
ATOM    975 HE21 GLN A  65       7.922 -16.191 -16.220  0.00  0.00      A     
ATOM    976 HE22 GLN A  65       7.623 -16.841 -17.814  0.00  0.00      A     
ATOM    977  C   GLN A  65       8.383 -22.664 -16.808  0.00  0.00      A     
ATOM    978  O   GLN A  65       9.523 -22.340 -17.149  0.00  0.00      A     
ATOM    979  N   GLY A  66       8.165 -23.761 -16.086  0.00  0.00      A     
ATOM    980  HN  GLY A  66       7.199 -24.037 -15.958  0.00  0.00      A     
ATOM    981  CA  GLY A  66       9.122 -24.353 -15.133  0.00  0.00      A     
ATOM    982  HA1 GLY A  66      10.148 -24.096 -15.393  0.00  0.00      A     
ATOM    983  HA2 GLY A  66       9.025 -25.439 -15.148  0.00  0.00      A     
ATOM    984  C   GLY A  66       8.831 -23.843 -13.713  0.00  0.00      A     
ATOM    985  O   GLY A  66       8.573 -22.651 -13.532  0.00  0.00      A     
ATOM    986  N   VAL A  67       8.817 -24.715 -12.695  0.00  0.00      A     
ATOM    987  HN  VAL A  67       9.120 -25.669 -12.874  0.00  0.00      A     
ATOM    988  CA  VAL A  67       8.307 -24.356 -11.342  0.00  0.00      A     
ATOM    989  HA  VAL A  67       7.288 -23.993 -11.475  0.00  0.00      A     
ATOM    990  CB  VAL A  67       8.215 -25.538 -10.360  0.00  0.00      A     
ATOM    991  HB  VAL A  67       7.699 -25.186  -9.466  0.00  0.00      A     
ATOM    992  CG1 VAL A  67       7.382 -26.684 -10.929  0.00  0.00      A     
ATOM    993 HG11 VAL A  67       6.392 -26.321 -11.192  0.00  0.00      A     
ATOM    994 HG12 VAL A  67       7.272 -27.456 -10.171  0.00  0.00      A     
ATOM    995 HG13 VAL A  67       7.859 -27.116 -11.807  0.00  0.00      A     
ATOM    996  CG2 VAL A  67       9.577 -26.072  -9.924  0.00  0.00      A     
ATOM    997 HG21 VAL A  67      10.115 -25.306  -9.370  0.00  0.00      A     
ATOM    998 HG22 VAL A  67      10.162 -26.379 -10.788  0.00  0.00      A     
ATOM    999 HG23 VAL A  67       9.441 -26.923  -9.262  0.00  0.00      A     
ATOM   1000  C   VAL A  67       9.041 -23.205 -10.648  0.00  0.00      A     
ATOM   1001  O   VAL A  67       8.459 -22.563  -9.780  0.00  0.00      A     
ATOM   1002  N   LEU A  68      10.273 -22.867 -11.050  0.00  0.00      A     
ATOM   1003  HN  LEU A  68      10.700 -23.442 -11.769  0.00  0.00      A     
ATOM   1004  CA  LEU A  68      11.001 -21.671 -10.587  0.00  0.00      A     
ATOM   1005  HA  LEU A  68      11.102 -21.772  -9.510  0.00  0.00      A     
ATOM   1006  CB  LEU A  68      12.416 -21.682 -11.202  0.00  0.00      A     
ATOM   1007  HB1 LEU A  68      12.360 -21.245 -12.199  0.00  0.00      A     
ATOM   1008  HB2 LEU A  68      12.748 -22.711 -11.313  0.00  0.00      A     
ATOM   1009  CG  LEU A  68      13.508 -20.958 -10.392  0.00  0.00      A     
ATOM   1010  HG  LEU A  68      13.219 -19.922 -10.222  0.00  0.00      A     
ATOM   1011  CD1 LEU A  68      13.808 -21.638  -9.054  0.00  0.00      A     
ATOM   1012 HD11 LEU A  68      14.652 -21.158  -8.562  0.00  0.00      A     
ATOM   1013 HD12 LEU A  68      14.058 -22.685  -9.224  0.00  0.00      A     
ATOM   1014 HD13 LEU A  68      12.948 -21.590  -8.393  0.00  0.00      A     
ATOM   1015  CD2 LEU A  68      14.828 -20.983 -11.156  0.00  0.00      A     
ATOM   1016 HD21 LEU A  68      15.195 -22.007 -11.234  0.00  0.00      A     
ATOM   1017 HD22 LEU A  68      15.575 -20.374 -10.649  0.00  0.00      A     
ATOM   1018 HD23 LEU A  68      14.675 -20.600 -12.160  0.00  0.00      A     
ATOM   1019  C   LEU A  68      10.234 -20.341 -10.829  0.00  0.00      A     
ATOM   1020  O   LEU A  68      10.553 -19.326 -10.212  0.00  0.00      A     
ATOM   1021  N   SER A  69       9.167 -20.368 -11.636  0.00  0.00      A     
ATOM   1022  HN  SER A  69       8.994 -21.246 -12.118  0.00  0.00      A     
ATOM   1023  CA  SER A  69       8.109 -19.345 -11.774  0.00  0.00      A     
ATOM   1024  HA  SER A  69       8.488 -18.539 -12.402  0.00  0.00      A     
ATOM   1025  CB  SER A  69       6.910 -19.965 -12.494  0.00  0.00      A     
ATOM   1026  HB1 SER A  69       7.257 -20.429 -13.415  0.00  0.00      A     
ATOM   1027  HB2 SER A  69       6.184 -19.191 -12.735  0.00  0.00      A     
ATOM   1028  OG  SER A  69       6.300 -20.940 -11.670  0.00  0.00      A     
ATOM   1029  HG1 SER A  69       5.682 -21.472 -12.204  0.00  0.00      A     
ATOM   1030  C   SER A  69       7.606 -18.711 -10.467  0.00  0.00      A     
ATOM   1031  O   SER A  69       7.473 -17.487 -10.405  0.00  0.00      A     
ATOM   1032  N   PHE A  70       7.375 -19.487  -9.399  0.00  0.00      A     
ATOM   1033  HN  PHE A  70       7.393 -20.492  -9.551  0.00  0.00      A     
ATOM   1034  CA  PHE A  70       7.028 -18.954  -8.066  0.00  0.00      A     
ATOM   1035  HA  PHE A  70       6.176 -18.280  -8.162  0.00  0.00      A     
ATOM   1036  CB  PHE A  70       6.645 -20.096  -7.109  0.00  0.00      A     
ATOM   1037  HB1 PHE A  70       6.417 -19.655  -6.137  0.00  0.00      A     
ATOM   1038  HB2 PHE A  70       7.517 -20.730  -6.957  0.00  0.00      A     
ATOM   1039  CG  PHE A  70       5.474 -20.986  -7.493  0.00  0.00      A     
ATOM   1040  CD1 PHE A  70       4.153 -20.578  -7.233  0.00  0.00      A     
ATOM   1041  HD1 PHE A  70       3.956 -19.591  -6.842  0.00  0.00      A     
ATOM   1042  CE1 PHE A  70       3.084 -21.471  -7.427  0.00  0.00      A     
ATOM   1043  HE1 PHE A  70       2.077 -21.158  -7.194  0.00  0.00      A     
ATOM   1044  CZ  PHE A  70       3.320 -22.765  -7.922  0.00  0.00      A     
ATOM   1045  HZ  PHE A  70       2.495 -23.450  -8.068  0.00  0.00      A     
ATOM   1046  CE2 PHE A  70       4.632 -23.164  -8.219  0.00  0.00      A     
ATOM   1047  HE2 PHE A  70       4.822 -24.160  -8.595  0.00  0.00      A     
ATOM   1048  CD2 PHE A  70       5.703 -22.282  -7.989  0.00  0.00      A     
ATOM   1049  HD2 PHE A  70       6.709 -22.614  -8.171  0.00  0.00      A     
ATOM   1050  C   PHE A  70       8.188 -18.156  -7.430  0.00  0.00      A     
ATOM   1051  O   PHE A  70       7.979 -17.142  -6.759  0.00  0.00      A     
ATOM   1052  N   TRP A  71       9.424 -18.603  -7.671  0.00  0.00      A     
ATOM   1053  HN  TRP A  71       9.508 -19.373  -8.321  0.00  0.00      A     
ATOM   1054  CA  TRP A  71      10.667 -18.092  -7.079  0.00  0.00      A     
ATOM   1055  HA  TRP A  71      10.456 -17.777  -6.058  0.00  0.00      A     
ATOM   1056  CB  TRP A  71      11.694 -19.232  -7.014  0.00  0.00      A     
ATOM   1057  HB1 TRP A  71      12.671 -18.799  -6.821  0.00  0.00      A     
ATOM   1058  HB2 TRP A  71      11.758 -19.700  -7.993  0.00  0.00      A     
ATOM   1059  CG  TRP A  71      11.495 -20.306  -5.984  0.00  0.00      A     
ATOM   1060  CD1 TRP A  71      12.138 -20.368  -4.795  0.00  0.00      A     
ATOM   1061  HD1 TRP A  71      12.853 -19.638  -4.436  0.00  0.00      A     
ATOM   1062  NE1 TRP A  71      11.828 -21.548  -4.148  0.00  0.00      A     
ATOM   1063  HE1 TRP A  71      12.259 -21.841  -3.267  0.00  0.00      A     
ATOM   1064  CE2 TRP A  71      10.991 -22.330  -4.908  0.00  0.00      A     
ATOM   1065  CZ2 TRP A  71      10.447 -23.605  -4.718  0.00  0.00      A     
ATOM   1066  HZ2 TRP A  71      10.677 -24.163  -3.827  0.00  0.00      A     
ATOM   1067  CH2 TRP A  71       9.579 -24.136  -5.682  0.00  0.00      A     
ATOM   1068  HH2 TRP A  71       9.137 -25.114  -5.536  0.00  0.00      A     
ATOM   1069  CZ3 TRP A  71       9.281 -23.387  -6.830  0.00  0.00      A     
ATOM   1070  HZ3 TRP A  71       8.615 -23.805  -7.572  0.00  0.00      A     
ATOM   1071  CE3 TRP A  71       9.850 -22.111  -7.021  0.00  0.00      A     
ATOM   1072  HE3 TRP A  71       9.609 -21.543  -7.904  0.00  0.00      A     
ATOM   1073  CD2 TRP A  71      10.723 -21.546  -6.070  0.00  0.00      A     
ATOM   1074  C   TRP A  71      11.284 -16.873  -7.801  0.00  0.00      A     
ATOM   1075  O   TRP A  71      12.135 -16.201  -7.213  0.00  0.00      A     
ATOM   1076  N   ARG A  72      10.851 -16.523  -9.025  0.00  0.00      A     
ATOM   1077  HN  ARG A  72      10.222 -17.176  -9.482  0.00  0.00      A     
ATOM   1078  CA  ARG A  72      11.235 -15.279  -9.749  0.00  0.00      A     
ATOM   1079  HA  ARG A  72      12.325 -15.222  -9.791  0.00  0.00      A     
ATOM   1080  CB  ARG A  72      10.715 -15.305 -11.206  0.00  0.00      A     
ATOM   1081  HB1 ARG A  72      11.015 -14.371 -11.686  0.00  0.00      A     
ATOM   1082  HB2 ARG A  72       9.624 -15.337 -11.204  0.00  0.00      A     
ATOM   1083  CG  ARG A  72      11.229 -16.466 -12.079  0.00  0.00      A     
ATOM   1084  HG1 ARG A  72      11.010 -16.232 -13.122  0.00  0.00      A     
ATOM   1085  HG2 ARG A  72      10.691 -17.376 -11.823  0.00  0.00      A     
ATOM   1086  CD  ARG A  72      12.736 -16.716 -11.927  0.00  0.00      A     
ATOM   1087  HD1 ARG A  72      12.929 -17.100 -10.924  0.00  0.00      A     
ATOM   1088  HD2 ARG A  72      13.260 -15.764 -12.048  0.00  0.00      A     
ATOM   1089  NE  ARG A  72      13.249 -17.681 -12.913  0.00  0.00      A     
ATOM   1090  HE  ARG A  72      12.621 -18.022 -13.634  0.00  0.00      A     
ATOM   1091  CZ  ARG A  72      14.506 -17.965 -13.131  0.00  0.00      A     
ATOM   1092  NH1 ARG A  72      15.476 -17.499 -12.431  0.00  0.00      A     
ATOM   1093 HH11 ARG A  72      16.409 -17.677 -12.753  0.00  0.00      A     
ATOM   1094 HH12 ARG A  72      15.269 -16.859 -11.678  0.00  0.00      A     
ATOM   1095  NH2 ARG A  72      14.855 -18.762 -14.068  0.00  0.00      A     
ATOM   1096 HH21 ARG A  72      15.834 -18.936 -14.204  0.00  0.00      A     
ATOM   1097 HH22 ARG A  72      14.152 -19.357 -14.493  0.00  0.00      A     
ATOM   1098  C   ARG A  72      10.794 -14.002  -9.012  0.00  0.00      A     
ATOM   1099  O   ARG A  72       9.676 -13.524  -9.188  0.00  0.00      A     
ATOM   1100  N   GLY A  73      11.615 -13.543  -8.066  0.00  0.00      A     
ATOM   1101  HN  GLY A  73      12.491 -14.040  -7.979  0.00  0.00      A     
ATOM   1102  CA  GLY A  73      11.315 -12.459  -7.105  0.00  0.00      A     
ATOM   1103  HA1 GLY A  73      10.305 -12.082  -7.269  0.00  0.00      A     
ATOM   1104  HA2 GLY A  73      12.002 -11.631  -7.279  0.00  0.00      A     
ATOM   1105  C   GLY A  73      11.423 -12.849  -5.616  0.00  0.00      A     
ATOM   1106  O   GLY A  73      11.477 -11.975  -4.754  0.00  0.00      A     
ATOM   1107  N   ASN A  74      11.492 -14.145  -5.294  0.00  0.00      A     
ATOM   1108  HN  ASN A  74      11.477 -14.823  -6.046  0.00  0.00      A     
ATOM   1109  CA  ASN A  74      11.744 -14.648  -3.936  0.00  0.00      A     
ATOM   1110  HA  ASN A  74      11.056 -14.169  -3.234  0.00  0.00      A     
ATOM   1111  CB  ASN A  74      11.447 -16.157  -3.938  0.00  0.00      A     
ATOM   1112  HB1 ASN A  74      11.903 -16.624  -4.801  0.00  0.00      A     
ATOM   1113  HB2 ASN A  74      10.371 -16.317  -3.991  0.00  0.00      A     
ATOM   1114  CG  ASN A  74      11.976 -16.862  -2.713  0.00  0.00      A     
ATOM   1115  OD1 ASN A  74      11.454 -16.762  -1.624  0.00  0.00      A     
ATOM   1116  ND2 ASN A  74      13.044 -17.590  -2.850  0.00  0.00      A     
ATOM   1117 HD21 ASN A  74      13.416 -17.980  -1.987  0.00  0.00      A     
ATOM   1118 HD22 ASN A  74      13.510 -17.646  -3.747  0.00  0.00      A     
ATOM   1119  C   ASN A  74      13.168 -14.308  -3.440  0.00  0.00      A     
ATOM   1120  O   ASN A  74      13.308 -13.665  -2.406  0.00  0.00      A     
ATOM   1121  N   LEU A  75      14.220 -14.642  -4.198  0.00  0.00      A     
ATOM   1122  HN  LEU A  75      14.075 -15.262  -4.986  0.00  0.00      A     
ATOM   1123  CA  LEU A  75      15.598 -14.217  -3.898  0.00  0.00      A     
ATOM   1124  HA  LEU A  75      15.880 -14.650  -2.938  0.00  0.00      A     
ATOM   1125  CB  LEU A  75      16.539 -14.793  -4.974  0.00  0.00      A     
ATOM   1126  HB1 LEU A  75      16.199 -14.456  -5.953  0.00  0.00      A     
ATOM   1127  HB2 LEU A  75      16.469 -15.880  -4.956  0.00  0.00      A     
ATOM   1128  CG  LEU A  75      18.022 -14.412  -4.814  0.00  0.00      A     
ATOM   1129  HG  LEU A  75      18.119 -13.332  -4.874  0.00  0.00      A     
ATOM   1130  CD1 LEU A  75      18.624 -14.901  -3.499  0.00  0.00      A     
ATOM   1131 HD11 LEU A  75      18.133 -14.414  -2.659  0.00  0.00      A     
ATOM   1132 HD12 LEU A  75      19.684 -14.646  -3.464  0.00  0.00      A     
ATOM   1133 HD13 LEU A  75      18.521 -15.983  -3.430  0.00  0.00      A     
ATOM   1134  CD2 LEU A  75      18.840 -15.033  -5.937  0.00  0.00      A     
ATOM   1135 HD21 LEU A  75      18.446 -14.715  -6.902  0.00  0.00      A     
ATOM   1136 HD22 LEU A  75      18.789 -16.118  -5.867  0.00  0.00      A     
ATOM   1137 HD23 LEU A  75      19.877 -14.706  -5.859  0.00  0.00      A     
ATOM   1138  C   LEU A  75      15.727 -12.690  -3.719  0.00  0.00      A     
ATOM   1139  O   LEU A  75      16.394 -12.243  -2.794  0.00  0.00      A     
ATOM   1140  N   ALA A  76      15.003 -11.886  -4.500  0.00  0.00      A     
ATOM   1141  HN  ALA A  76      14.535 -12.294  -5.290  0.00  0.00      A     
ATOM   1142  CA  ALA A  76      14.884 -10.440  -4.283  0.00  0.00      A     
ATOM   1143  HA  ALA A  76      15.886 -10.015  -4.283  0.00  0.00      A     
ATOM   1144  CB  ALA A  76      14.127  -9.858  -5.478  0.00  0.00      A     
ATOM   1145  HB1 ALA A  76      13.078 -10.138  -5.437  0.00  0.00      A     
ATOM   1146  HB2 ALA A  76      14.559 -10.232  -6.406  0.00  0.00      A     
ATOM   1147  HB3 ALA A  76      14.211  -8.771  -5.462  0.00  0.00      A     
ATOM   1148  C   ALA A  76      14.253 -10.038  -2.924  0.00  0.00      A     
ATOM   1149  O   ALA A  76      14.719  -9.100  -2.283  0.00  0.00      A     
ATOM   1150  N   ASN A  77      13.255 -10.774  -2.419  0.00  0.00      A     
ATOM   1151  HN  ASN A  77      12.917 -11.561  -2.958  0.00  0.00      A     
ATOM   1152  CA  ASN A  77      12.768 -10.609  -1.041  0.00  0.00      A     
ATOM   1153  HA  ASN A  77      12.501  -9.560  -0.897  0.00  0.00      A     
ATOM   1154  CB  ASN A  77      11.502 -11.465  -0.863  0.00  0.00      A     
ATOM   1155  HB1 ASN A  77      11.767 -12.518  -0.859  0.00  0.00      A     
ATOM   1156  HB2 ASN A  77      10.825 -11.299  -1.696  0.00  0.00      A     
ATOM   1157  CG  ASN A  77      10.764 -11.147   0.422  0.00  0.00      A     
ATOM   1158  OD1 ASN A  77      10.170 -10.092   0.581  0.00  0.00      A     
ATOM   1159  ND2 ASN A  77      10.729 -12.047   1.360  0.00  0.00      A     
ATOM   1160 HD21 ASN A  77      10.205 -11.828   2.182  0.00  0.00      A     
ATOM   1161 HD22 ASN A  77      11.115 -12.974   1.181  0.00  0.00      A     
ATOM   1162  C   ASN A  77      13.847 -10.937   0.021  0.00  0.00      A     
ATOM   1163  O   ASN A  77      13.968 -10.213   1.011  0.00  0.00      A     
ATOM   1164  N   VAL A  78      14.677 -11.967  -0.195  0.00  0.00      A     
ATOM   1165  HN  VAL A  78      14.500 -12.551  -1.007  0.00  0.00      A     
ATOM   1166  CA  VAL A  78      15.839 -12.278   0.676  0.00  0.00      A     
ATOM   1167  HA  VAL A  78      15.477 -12.342   1.702  0.00  0.00      A     
ATOM   1168  CB  VAL A  78      16.497 -13.635   0.351  0.00  0.00      A     
ATOM   1169  HB  VAL A  78      17.062 -13.564  -0.578  0.00  0.00      A     
ATOM   1170  CG1 VAL A  78      17.458 -14.034   1.475  0.00  0.00      A     
ATOM   1171 HG11 VAL A  78      17.907 -15.002   1.257  0.00  0.00      A     
ATOM   1172 HG12 VAL A  78      16.924 -14.104   2.420  0.00  0.00      A     
ATOM   1173 HG13 VAL A  78      18.260 -13.305   1.567  0.00  0.00      A     
ATOM   1174  CG2 VAL A  78      15.462 -14.752   0.199  0.00  0.00      A     
ATOM   1175 HG21 VAL A  78      14.930 -14.647  -0.741  0.00  0.00      A     
ATOM   1176 HG22 VAL A  78      14.744 -14.721   1.016  0.00  0.00      A     
ATOM   1177 HG23 VAL A  78      15.955 -15.722   0.207  0.00  0.00      A     
ATOM   1178  C   VAL A  78      16.902 -11.172   0.623  0.00  0.00      A     
ATOM   1179  O   VAL A  78      17.289 -10.640   1.667  0.00  0.00      A     
ATOM   1180  N   ILE A  79      17.270 -10.730  -0.585  0.00  0.00      A     
ATOM   1181  HN  ILE A  79      16.910 -11.257  -1.375  0.00  0.00      A     
ATOM   1182  CA  ILE A  79      18.159  -9.587  -0.906  0.00  0.00      A     
ATOM   1183  HA  ILE A  79      19.047  -9.687  -0.285  0.00  0.00      A     
ATOM   1184  CB  ILE A  79      18.672  -9.692  -2.376  0.00  0.00      A     
ATOM   1185  HB  ILE A  79      17.811  -9.725  -3.043  0.00  0.00      A     
ATOM   1186  CG2 ILE A  79      19.581  -8.515  -2.793  0.00  0.00      A     
ATOM   1187 HG21 ILE A  79      20.369  -8.367  -2.055  0.00  0.00      A     
ATOM   1188 HG22 ILE A  79      19.005  -7.600  -2.906  0.00  0.00      A     
ATOM   1189 HG23 ILE A  79      20.045  -8.686  -3.760  0.00  0.00      A     
ATOM   1190  CG1 ILE A  79      19.493 -10.997  -2.552  0.00  0.00      A     
ATOM   1191 HG11 ILE A  79      18.915 -11.845  -2.192  0.00  0.00      A     
ATOM   1192 HG12 ILE A  79      20.393 -10.928  -1.940  0.00  0.00      A     
ATOM   1193  CD  ILE A  79      19.915 -11.338  -3.988  0.00  0.00      A     
ATOM   1194  HD1 ILE A  79      20.320 -12.349  -4.015  0.00  0.00      A     
ATOM   1195  HD2 ILE A  79      20.692 -10.662  -4.341  0.00  0.00      A     
ATOM   1196  HD3 ILE A  79      19.052 -11.289  -4.649  0.00  0.00      A     
ATOM   1197  C   ILE A  79      17.541  -8.213  -0.526  0.00  0.00      A     
ATOM   1198  O   ILE A  79      18.146  -7.160  -0.717  0.00  0.00      A     
ATOM   1199  N   ARG A  80      16.376  -8.150   0.132  0.00  0.00      A     
ATOM   1200  HN  ARG A  80      15.820  -8.995   0.189  0.00  0.00      A     
ATOM   1201  CA  ARG A  80      15.875  -6.896   0.741  0.00  0.00      A     
ATOM   1202  HA  ARG A  80      16.044  -6.097   0.018  0.00  0.00      A     
ATOM   1203  CB  ARG A  80      14.351  -6.980   0.928  0.00  0.00      A     
ATOM   1204  HB1 ARG A  80      14.119  -7.520   1.845  0.00  0.00      A     
ATOM   1205  HB2 ARG A  80      13.915  -7.520   0.084  0.00  0.00      A     
ATOM   1206  CG  ARG A  80      13.727  -5.575   0.963  0.00  0.00      A     
ATOM   1207  HG1 ARG A  80      13.967  -5.056   0.034  0.00  0.00      A     
ATOM   1208  HG2 ARG A  80      14.142  -5.008   1.795  0.00  0.00      A     
ATOM   1209  CD  ARG A  80      12.206  -5.605   1.116  0.00  0.00      A     
ATOM   1210  HD1 ARG A  80      11.775  -6.245   0.343  0.00  0.00      A     
ATOM   1211  HD2 ARG A  80      11.840  -4.587   0.965  0.00  0.00      A     
ATOM   1212  NE  ARG A  80      11.806  -6.074   2.454  0.00  0.00      A     
ATOM   1213  HE  ARG A  80      12.504  -6.510   3.043  0.00  0.00      A     
ATOM   1214  CZ  ARG A  80      10.646  -5.936   3.035  0.00  0.00      A     
ATOM   1215  NH1 ARG A  80       9.615  -5.410   2.478  0.00  0.00      A     
ATOM   1216 HH11 ARG A  80       8.765  -5.308   2.982  0.00  0.00      A     
ATOM   1217 HH12 ARG A  80       9.695  -5.116   1.500  0.00  0.00      A     
ATOM   1218  NH2 ARG A  80      10.511  -6.346   4.243  0.00  0.00      A     
ATOM   1219 HH21 ARG A  80       9.641  -6.248   4.719  0.00  0.00      A     
ATOM   1220 HH22 ARG A  80      11.331  -6.763   4.671  0.00  0.00      A     
ATOM   1221  C   ARG A  80      16.612  -6.445   2.026  0.00  0.00      A     
ATOM   1222  O   ARG A  80      16.630  -5.254   2.300  0.00  0.00      A     
ATOM   1223  N   TYR A  81      17.242  -7.354   2.780  0.00  0.00      A     
ATOM   1224  HN  TYR A  81      17.364  -8.272   2.376  0.00  0.00      A     
ATOM   1225  CA  TYR A  81      17.643  -7.168   4.199  0.00  0.00      A     
ATOM   1226  HA  TYR A  81      16.901  -6.524   4.671  0.00  0.00      A     
ATOM   1227  CB  TYR A  81      17.525  -8.542   4.895  0.00  0.00      A     
ATOM   1228  HB1 TYR A  81      17.992  -9.281   4.244  0.00  0.00      A     
ATOM   1229  HB2 TYR A  81      16.468  -8.791   4.957  0.00  0.00      A     
ATOM   1230  CG  TYR A  81      18.102  -8.739   6.293  0.00  0.00      A     
ATOM   1231  CD1 TYR A  81      18.775  -9.943   6.582  0.00  0.00      A     
ATOM   1232  HD1 TYR A  81      18.861 -10.708   5.825  0.00  0.00      A     
ATOM   1233  CE1 TYR A  81      19.333 -10.168   7.855  0.00  0.00      A     
ATOM   1234  HE1 TYR A  81      19.860 -11.085   8.070  0.00  0.00      A     
ATOM   1235  CZ  TYR A  81      19.197  -9.193   8.863  0.00  0.00      A     
ATOM   1236  OH  TYR A  81      19.715  -9.424  10.096  0.00  0.00      A     
ATOM   1237  HH  TYR A  81      20.136 -10.304  10.137  0.00  0.00      A     
ATOM   1238  CE2 TYR A  81      18.481  -8.008   8.597  0.00  0.00      A     
ATOM   1239  HE2 TYR A  81      18.372  -7.272   9.379  0.00  0.00      A     
ATOM   1240  CD2 TYR A  81      17.930  -7.784   7.317  0.00  0.00      A     
ATOM   1241  HD2 TYR A  81      17.398  -6.863   7.123  0.00  0.00      A     
ATOM   1242  C   TYR A  81      19.004  -6.483   4.503  0.00  0.00      A     
ATOM   1243  O   TYR A  81      19.050  -5.717   5.466  0.00  0.00      A     
ATOM   1244  N   PHE A  82      20.093  -6.677   3.735  0.00  0.00      A     
ATOM   1245  HN  PHE A  82      20.014  -7.285   2.933  0.00  0.00      A     
ATOM   1246  CA  PHE A  82      21.423  -6.083   4.050  0.00  0.00      A     
ATOM   1247  HA  PHE A  82      21.815  -6.588   4.931  0.00  0.00      A     
ATOM   1248  CB  PHE A  82      22.486  -6.273   2.948  0.00  0.00      A     
ATOM   1249  HB1 PHE A  82      23.268  -5.534   3.127  0.00  0.00      A     
ATOM   1250  HB2 PHE A  82      22.083  -6.012   1.980  0.00  0.00      A     
ATOM   1251  CG  PHE A  82      23.197  -7.611   2.871  0.00  0.00      A     
ATOM   1252  CD1 PHE A  82      24.339  -7.824   3.664  0.00  0.00      A     
ATOM   1253  HD1 PHE A  82      24.666  -7.059   4.353  0.00  0.00      A     
ATOM   1254  CE1 PHE A  82      25.082  -9.009   3.536  0.00  0.00      A     
ATOM   1255  HE1 PHE A  82      25.968  -9.156   4.141  0.00  0.00      A     
ATOM   1256  CZ  PHE A  82      24.683  -9.989   2.612  0.00  0.00      A     
ATOM   1257  HZ  PHE A  82      25.251 -10.896   2.493  0.00  0.00      A     
ATOM   1258  CE2 PHE A  82      23.548  -9.785   1.816  0.00  0.00      A     
ATOM   1259  HE2 PHE A  82      23.247 -10.539   1.098  0.00  0.00      A     
ATOM   1260  CD2 PHE A  82      22.816  -8.596   1.940  0.00  0.00      A     
ATOM   1261  HD2 PHE A  82      21.974  -8.446   1.292  0.00  0.00      A     
ATOM   1262  C   PHE A  82      21.366  -4.588   4.426  0.00  0.00      A     
ATOM   1263  O   PHE A  82      21.845  -4.234   5.505  0.00  0.00      A     
ATOM   1264  N   PRO A  83      20.738  -3.698   3.628  0.00  0.00      A     
ATOM   1265  CD  PRO A  83      20.138  -3.918   2.315  0.00  0.00      A     
ATOM   1266  HD1 PRO A  83      19.371  -4.689   2.337  0.00  0.00      A     
ATOM   1267  HD2 PRO A  83      20.914  -4.176   1.593  0.00  0.00      A     
ATOM   1268  CG  PRO A  83      19.506  -2.589   1.910  0.00  0.00      A     
ATOM   1269  HG1 PRO A  83      19.530  -2.438   0.831  0.00  0.00      A     
ATOM   1270  HG2 PRO A  83      18.484  -2.530   2.289  0.00  0.00      A     
ATOM   1271  CB  PRO A  83      20.388  -1.581   2.631  0.00  0.00      A     
ATOM   1272  HB1 PRO A  83      21.314  -1.453   2.081  0.00  0.00      A     
ATOM   1273  HB2 PRO A  83      19.887  -0.624   2.770  0.00  0.00      A     
ATOM   1274  CA  PRO A  83      20.708  -2.274   3.946  0.00  0.00      A     
ATOM   1275  HA  PRO A  83      21.692  -1.955   4.280  0.00  0.00      A     
ATOM   1276  C   PRO A  83      19.695  -1.859   5.014  0.00  0.00      A     
ATOM   1277  O   PRO A  83      19.701  -0.692   5.394  0.00  0.00      A     
ATOM   1278  N   THR A  84      18.808  -2.734   5.498  0.00  0.00      A     
ATOM   1279  HN  THR A  84      18.830  -3.688   5.150  0.00  0.00      A     
ATOM   1280  CA  THR A  84      17.696  -2.381   6.425  0.00  0.00      A     
ATOM   1281  HA  THR A  84      17.172  -1.525   6.004  0.00  0.00      A     
ATOM   1282  CB  THR A  84      16.660  -3.518   6.538  0.00  0.00      A     
ATOM   1283  HB  THR A  84      17.051  -4.315   7.171  0.00  0.00      A     
ATOM   1284  CG2 THR A  84      15.282  -3.076   7.032  0.00  0.00      A     
ATOM   1285 HG21 THR A  84      14.555  -3.874   6.882  0.00  0.00      A     
ATOM   1286 HG22 THR A  84      14.957  -2.189   6.490  0.00  0.00      A     
ATOM   1287 HG23 THR A  84      15.313  -2.859   8.098  0.00  0.00      A     
ATOM   1288  OG1 THR A  84      16.380  -4.046   5.269  0.00  0.00      A     
ATOM   1289  HG1 THR A  84      15.771  -4.776   5.413  0.00  0.00      A     
ATOM   1290  C   THR A  84      18.144  -1.962   7.834  0.00  0.00      A     
ATOM   1291  O   THR A  84      17.317  -1.536   8.638  0.00  0.00      A     
ATOM   1292  N   GLN A  85      19.446  -2.020   8.150  0.00  0.00      A     
ATOM   1293  HN  GLN A  85      20.084  -2.376   7.453  0.00  0.00      A     
ATOM   1294  CA  GLN A  85      19.971  -1.702   9.489  0.00  0.00      A     
ATOM   1295  HA  GLN A  85      19.133  -1.561  10.168  0.00  0.00      A     
ATOM   1296  CB  GLN A  85      20.784  -2.889  10.035  0.00  0.00      A     
ATOM   1297  HB1 GLN A  85      21.049  -2.673  11.070  0.00  0.00      A     
ATOM   1298  HB2 GLN A  85      21.713  -2.972   9.473  0.00  0.00      A     
ATOM   1299  CG  GLN A  85      20.059  -4.247   9.977  0.00  0.00      A     
ATOM   1300  HG1 GLN A  85      20.646  -4.977  10.535  0.00  0.00      A     
ATOM   1301  HG2 GLN A  85      20.002  -4.582   8.942  0.00  0.00      A     
ATOM   1302  CD  GLN A  85      18.650  -4.233  10.553  0.00  0.00      A     
ATOM   1303  OE1 GLN A  85      17.674  -4.560   9.899  0.00  0.00      A     
ATOM   1304  NE2 GLN A  85      18.470  -3.828  11.780  0.00  0.00      A     
ATOM   1305 HE21 GLN A  85      17.657  -4.245  12.240  0.00  0.00      A     
ATOM   1306 HE22 GLN A  85      19.288  -3.658  12.355  0.00  0.00      A     
ATOM   1307  C   GLN A  85      20.787  -0.398   9.573  0.00  0.00      A     
ATOM   1308  O   GLN A  85      20.396   0.506  10.310  0.00  0.00      A     
ATOM   1309  N   ALA A  86      21.879  -0.251   8.814  0.00  0.00      A     
ATOM   1310  HN  ALA A  86      22.123  -1.010   8.187  0.00  0.00      A     
ATOM   1311  CA  ALA A  86      22.893   0.807   8.995  0.00  0.00      A     
ATOM   1312  HA  ALA A  86      23.168   0.801  10.048  0.00  0.00      A     
ATOM   1313  CB  ALA A  86      24.149   0.408   8.215  0.00  0.00      A     
ATOM   1314  HB1 ALA A  86      24.985   1.051   8.486  0.00  0.00      A     
ATOM   1315  HB2 ALA A  86      23.972   0.502   7.151  0.00  0.00      A     
ATOM   1316  HB3 ALA A  86      24.417  -0.621   8.445  0.00  0.00      A     
ATOM   1317  C   ALA A  86      22.458   2.268   8.702  0.00  0.00      A     
ATOM   1318  O   ALA A  86      23.292   3.175   8.702  0.00  0.00      A     
ATOM   1319  N   LEU A  87      21.165   2.513   8.498  0.00  0.00      A     
ATOM   1320  HN  LEU A  87      20.557   1.706   8.441  0.00  0.00      A     
ATOM   1321  CA  LEU A  87      20.528   3.832   8.469  0.00  0.00      A     
ATOM   1322  HA  LEU A  87      21.221   4.590   8.832  0.00  0.00      A     
ATOM   1323  CB  LEU A  87      20.189   4.119   6.987  0.00  0.00      A     
ATOM   1324  HB1 LEU A  87      19.364   3.480   6.682  0.00  0.00      A     
ATOM   1325  HB2 LEU A  87      21.043   3.846   6.366  0.00  0.00      A     
ATOM   1326  CG  LEU A  87      19.816   5.568   6.659  0.00  0.00      A     
ATOM   1327  HG  LEU A  87      19.115   5.946   7.401  0.00  0.00      A     
ATOM   1328  CD1 LEU A  87      21.061   6.447   6.610  0.00  0.00      A     
ATOM   1329 HD11 LEU A  87      21.766   6.061   5.874  0.00  0.00      A     
ATOM   1330 HD12 LEU A  87      21.538   6.476   7.586  0.00  0.00      A     
ATOM   1331 HD13 LEU A  87      20.781   7.459   6.325  0.00  0.00      A     
ATOM   1332  CD2 LEU A  87      19.152   5.618   5.286  0.00  0.00      A     
ATOM   1333 HD21 LEU A  87      18.271   4.981   5.271  0.00  0.00      A     
ATOM   1334 HD22 LEU A  87      19.855   5.287   4.520  0.00  0.00      A     
ATOM   1335 HD23 LEU A  87      18.848   6.640   5.068  0.00  0.00      A     
ATOM   1336  C   LEU A  87      19.300   3.830   9.412  0.00  0.00      A     
ATOM   1337  O   LEU A  87      19.289   4.470  10.460  0.00  0.00      A     
ATOM   1338  N   ASN A  88      18.314   2.993   9.096  0.00  0.00      A     
ATOM   1339  HN  ASN A  88      18.482   2.404   8.290  0.00  0.00      A     
ATOM   1340  CA  ASN A  88      17.013   2.851   9.750  0.00  0.00      A     
ATOM   1341  HA  ASN A  88      16.507   3.817   9.733  0.00  0.00      A     
ATOM   1342  CB  ASN A  88      16.217   1.858   8.881  0.00  0.00      A     
ATOM   1343  HB1 ASN A  88      16.524   0.840   9.105  0.00  0.00      A     
ATOM   1344  HB2 ASN A  88      16.451   2.042   7.837  0.00  0.00      A     
ATOM   1345  CG  ASN A  88      14.713   1.936   9.033  0.00  0.00      A     
ATOM   1346  OD1 ASN A  88      14.143   1.777  10.097  0.00  0.00      A     
ATOM   1347  ND2 ASN A  88      14.016   2.159   7.952  0.00  0.00      A     
ATOM   1348 HD21 ASN A  88      13.020   2.095   8.031  0.00  0.00      A     
ATOM   1349 HD22 ASN A  88      14.493   2.237   7.060  0.00  0.00      A     
ATOM   1350  C   ASN A  88      17.070   2.393  11.221  0.00  0.00      A     
ATOM   1351  O   ASN A  88      16.306   2.915  12.032  0.00  0.00      A     
ATOM   1352  N   PHE A  89      17.951   1.445  11.579  0.00  0.00      A     
ATOM   1353  HN  PHE A  89      18.599   1.098  10.881  0.00  0.00      A     
ATOM   1354  CA  PHE A  89      17.945   0.803  12.905  0.00  0.00      A     
ATOM   1355  HA  PHE A  89      16.984   0.319  13.026  0.00  0.00      A     
ATOM   1356  CB  PHE A  89      19.001  -0.298  13.021  0.00  0.00      A     
ATOM   1357  HB1 PHE A  89      19.998   0.131  12.926  0.00  0.00      A     
ATOM   1358  HB2 PHE A  89      18.861  -1.015  12.217  0.00  0.00      A     
ATOM   1359  CG  PHE A  89      18.898  -1.036  14.340  0.00  0.00      A     
ATOM   1360  CD1 PHE A  89      19.776  -0.732  15.395  0.00  0.00      A     
ATOM   1361  HD1 PHE A  89      20.550   0.014  15.264  0.00  0.00      A     
ATOM   1362  CE1 PHE A  89      19.643  -1.390  16.630  0.00  0.00      A     
ATOM   1363  HE1 PHE A  89      20.318  -1.154  17.438  0.00  0.00      A     
ATOM   1364  CZ  PHE A  89      18.639  -2.355  16.815  0.00  0.00      A     
ATOM   1365  HZ  PHE A  89      18.543  -2.864  17.765  0.00  0.00      A     
ATOM   1366  CE2 PHE A  89      17.757  -2.653  15.765  0.00  0.00      A     
ATOM   1367  HE2 PHE A  89      16.973  -3.381  15.909  0.00  0.00      A     
ATOM   1368  CD2 PHE A  89      17.889  -1.998  14.529  0.00  0.00      A     
ATOM   1369  HD2 PHE A  89      17.215  -2.244  13.723  0.00  0.00      A     
ATOM   1370  C   PHE A  89      18.066   1.784  14.072  0.00  0.00      A     
ATOM   1371  O   PHE A  89      17.217   1.766  14.959  0.00  0.00      A     
ATOM   1372  N   ALA A  90      19.052   2.679  14.027  0.00  0.00      A     
ATOM   1373  HN  ALA A  90      19.761   2.588  13.308  0.00  0.00      A     
ATOM   1374  CA  ALA A  90      19.082   3.851  14.891  0.00  0.00      A     
ATOM   1375  HA  ALA A  90      18.865   3.547  15.918  0.00  0.00      A     
ATOM   1376  CB  ALA A  90      20.499   4.435  14.851  0.00  0.00      A     
ATOM   1377  HB1 ALA A  90      20.742   4.765  13.842  0.00  0.00      A     
ATOM   1378  HB2 ALA A  90      21.218   3.676  15.163  0.00  0.00      A     
ATOM   1379  HB3 ALA A  90      20.568   5.282  15.534  0.00  0.00      A     
ATOM   1380  C   ALA A  90      18.022   4.896  14.489  0.00  0.00      A     
ATOM   1381  O   ALA A  90      17.321   5.410  15.355  0.00  0.00      A     
ATOM   1382  N   PHE A  91      17.880   5.239  13.198  0.00  0.00      A     
ATOM   1383  HN  PHE A  91      18.440   4.765  12.499  0.00  0.00      A     
ATOM   1384  CA  PHE A  91      17.082   6.408  12.776  0.00  0.00      A     
ATOM   1385  HA  PHE A  91      17.479   7.278  13.289  0.00  0.00      A     
ATOM   1386  CB  PHE A  91      17.227   6.696  11.277  0.00  0.00      A     
ATOM   1387  HB1 PHE A  91      16.442   7.402  11.001  0.00  0.00      A     
ATOM   1388  HB2 PHE A  91      17.039   5.781  10.718  0.00  0.00      A     
ATOM   1389  CG  PHE A  91      18.539   7.311  10.807  0.00  0.00      A     
ATOM   1390  CD1 PHE A  91      18.594   7.831   9.502  0.00  0.00      A     
ATOM   1391  HD1 PHE A  91      17.717   7.806   8.870  0.00  0.00      A     
ATOM   1392  CE1 PHE A  91      19.784   8.388   9.009  0.00  0.00      A     
ATOM   1393  HE1 PHE A  91      19.807   8.781   8.004  0.00  0.00      A     
ATOM   1394  CZ  PHE A  91      20.936   8.427   9.810  0.00  0.00      A     
ATOM   1395  HZ  PHE A  91      21.848   8.865   9.426  0.00  0.00      A     
ATOM   1396  CE2 PHE A  91      20.891   7.909  11.114  0.00  0.00      A     
ATOM   1397  HE2 PHE A  91      21.772   7.942  11.739  0.00  0.00      A     
ATOM   1398  CD2 PHE A  91      19.697   7.364  11.617  0.00  0.00      A     
ATOM   1399  HD2 PHE A  91      19.691   6.990  12.627  0.00  0.00      A     
ATOM   1400  C   PHE A  91      15.602   6.375  13.178  0.00  0.00      A     
ATOM   1401  O   PHE A  91      15.085   7.428  13.538  0.00  0.00      A     
ATOM   1402  N   LYS A  92      14.938   5.209  13.230  0.00  0.00      A     
ATOM   1403  HN  LYS A  92      15.432   4.374  12.924  0.00  0.00      A     
ATOM   1404  CA  LYS A  92      13.584   5.065  13.829  0.00  0.00      A     
ATOM   1405  HA  LYS A  92      12.881   5.642  13.229  0.00  0.00      A     
ATOM   1406  CB  LYS A  92      13.135   3.589  13.769  0.00  0.00      A     
ATOM   1407  HB1 LYS A  92      13.271   3.233  12.747  0.00  0.00      A     
ATOM   1408  HB2 LYS A  92      12.071   3.533  14.005  0.00  0.00      A     
ATOM   1409  CG  LYS A  92      13.900   2.675  14.746  0.00  0.00      A     
ATOM   1410  HG1 LYS A  92      13.581   2.907  15.763  0.00  0.00      A     
ATOM   1411  HG2 LYS A  92      14.963   2.893  14.673  0.00  0.00      A     
ATOM   1412  CD  LYS A  92      13.697   1.168  14.520  0.00  0.00      A     
ATOM   1413  HD1 LYS A  92      12.637   0.919  14.580  0.00  0.00      A     
ATOM   1414  HD2 LYS A  92      14.223   0.650  15.325  0.00  0.00      A     
ATOM   1415  CE  LYS A  92      14.272   0.718  13.171  0.00  0.00      A     
ATOM   1416  HE1 LYS A  92      15.160   1.323  12.979  0.00  0.00      A     
ATOM   1417  HE2 LYS A  92      13.558   0.936  12.369  0.00  0.00      A     
ATOM   1418  NZ  LYS A  92      14.660  -0.715  13.175  0.00  0.00      A     
ATOM   1419  HZ1 LYS A  92      15.129  -0.986  12.310  0.00  0.00      A     
ATOM   1420  HZ2 LYS A  92      13.887  -1.362  13.300  0.00  0.00      A     
ATOM   1421  HZ3 LYS A  92      15.304  -0.914  13.927  0.00  0.00      A     
ATOM   1422  C   LYS A  92      13.481   5.678  15.240  0.00  0.00      A     
ATOM   1423  O   LYS A  92      12.525   6.387  15.542  0.00  0.00      A     
ATOM   1424  N   ASP A  93      14.537   5.520  16.035  0.00  0.00      A     
ATOM   1425  HN  ASP A  93      15.298   4.955  15.685  0.00  0.00      A     
ATOM   1426  CA  ASP A  93      14.712   6.131  17.353  0.00  0.00      A     
ATOM   1427  HA  ASP A  93      13.726   6.288  17.788  0.00  0.00      A     
ATOM   1428  CB  ASP A  93      15.471   5.154  18.269  0.00  0.00      A     
ATOM   1429  HB1 ASP A  93      16.129   5.723  18.930  0.00  0.00      A     
ATOM   1430  HB2 ASP A  93      16.096   4.479  17.681  0.00  0.00      A     
ATOM   1431  CG  ASP A  93      14.502   4.343  19.133  0.00  0.00      A     
ATOM   1432  OD1 ASP A  93      14.718   4.260  20.362  0.00  0.00      A     
ATOM   1433  OD2 ASP A  93      13.432   3.919  18.637  0.00  0.00      A     
ATOM   1434  C   ASP A  93      15.372   7.525  17.331  0.00  0.00      A     
ATOM   1435  O   ASP A  93      15.040   8.338  18.188  0.00  0.00      A     
ATOM   1436  N   LYS A  94      16.212   7.883  16.346  0.00  0.00      A     
ATOM   1437  HN  LYS A  94      16.498   7.154  15.700  0.00  0.00      A     
ATOM   1438  CA  LYS A  94      16.680   9.283  16.155  0.00  0.00      A     
ATOM   1439  HA  LYS A  94      17.024   9.655  17.121  0.00  0.00      A     
ATOM   1440  CB  LYS A  94      17.865   9.397  15.174  0.00  0.00      A     
ATOM   1441  HB1 LYS A  94      18.261  10.413  15.231  0.00  0.00      A     
ATOM   1442  HB2 LYS A  94      17.496   9.258  14.159  0.00  0.00      A     
ATOM   1443  CG  LYS A  94      19.027   8.414  15.412  0.00  0.00      A     
ATOM   1444  HG1 LYS A  94      19.791   8.581  14.655  0.00  0.00      A     
ATOM   1445  HG2 LYS A  94      18.661   7.411  15.251  0.00  0.00      A     
ATOM   1446  CD  LYS A  94      19.678   8.447  16.801  0.00  0.00      A     
ATOM   1447  HD1 LYS A  94      20.233   7.517  16.937  0.00  0.00      A     
ATOM   1448  HD2 LYS A  94      18.915   8.498  17.579  0.00  0.00      A     
ATOM   1449  CE  LYS A  94      20.659   9.612  16.944  0.00  0.00      A     
ATOM   1450  HE1 LYS A  94      20.142  10.556  16.744  0.00  0.00      A     
ATOM   1451  HE2 LYS A  94      21.449   9.495  16.195  0.00  0.00      A     
ATOM   1452  NZ  LYS A  94      21.244   9.625  18.302  0.00  0.00      A     
ATOM   1453  HZ1 LYS A  94      22.069  10.217  18.344  0.00  0.00      A     
ATOM   1454  HZ2 LYS A  94      21.515   8.692  18.606  0.00  0.00      A     
ATOM   1455  HZ3 LYS A  94      20.561   9.984  18.966  0.00  0.00      A     
ATOM   1456  C   LYS A  94      15.550  10.249  15.759  0.00  0.00      A     
ATOM   1457  O   LYS A  94      15.551  11.387  16.211  0.00  0.00      A     
ATOM   1458  N   TYR A  95      14.541   9.790  15.013  0.00  0.00      A     
ATOM   1459  HN  TYR A  95      14.647   8.869  14.602  0.00  0.00      A     
ATOM   1460  CA  TYR A  95      13.262  10.501  14.836  0.00  0.00      A     
ATOM   1461  HA  TYR A  95      13.463  11.519  14.504  0.00  0.00      A     
ATOM   1462  CB  TYR A  95      12.406   9.805  13.769  0.00  0.00      A     
ATOM   1463  HB1 TYR A  95      11.439  10.299  13.746  0.00  0.00      A     
ATOM   1464  HB2 TYR A  95      12.240   8.767  14.061  0.00  0.00      A     
ATOM   1465  CG  TYR A  95      12.969   9.855  12.362  0.00  0.00      A     
ATOM   1466  CD1 TYR A  95      13.242  11.097  11.758  0.00  0.00      A     
ATOM   1467  HD1 TYR A  95      13.028  12.018  12.284  0.00  0.00      A     
ATOM   1468  CE1 TYR A  95      13.784  11.138  10.460  0.00  0.00      A     
ATOM   1469  HE1 TYR A  95      13.945  12.081   9.966  0.00  0.00      A     
ATOM   1470  CZ  TYR A  95      14.085   9.946   9.775  0.00  0.00      A     
ATOM   1471  OH  TYR A  95      14.640  10.010   8.539  0.00  0.00      A     
ATOM   1472  HH  TYR A  95      14.737   9.126   8.151  0.00  0.00      A     
ATOM   1473  CE2 TYR A  95      13.784   8.703  10.369  0.00  0.00      A     
ATOM   1474  HE2 TYR A  95      14.013   7.788   9.850  0.00  0.00      A     
ATOM   1475  CD2 TYR A  95      13.201   8.663  11.649  0.00  0.00      A     
ATOM   1476  HD2 TYR A  95      12.967   7.714  12.109  0.00  0.00      A     
ATOM   1477  C   TYR A  95      12.470  10.611  16.148  0.00  0.00      A     
ATOM   1478  O   TYR A  95      12.057  11.705  16.535  0.00  0.00      A     
ATOM   1479  N   LYS A  96      12.348   9.509  16.902  0.00  0.00      A     
ATOM   1480  HN  LYS A  96      12.662   8.631  16.504  0.00  0.00      A     
ATOM   1481  CA  LYS A  96      11.769   9.498  18.262  0.00  0.00      A     
ATOM   1482  HA  LYS A  96      10.731   9.826  18.183  0.00  0.00      A     
ATOM   1483  CB  LYS A  96      11.781   8.050  18.786  0.00  0.00      A     
ATOM   1484  HB1 LYS A  96      12.769   7.817  19.177  0.00  0.00      A     
ATOM   1485  HB2 LYS A  96      11.575   7.380  17.949  0.00  0.00      A     
ATOM   1486  CG  LYS A  96      10.729   7.769  19.869  0.00  0.00      A     
ATOM   1487  HG1 LYS A  96       9.752   8.065  19.485  0.00  0.00      A     
ATOM   1488  HG2 LYS A  96      10.951   8.352  20.763  0.00  0.00      A     
ATOM   1489  CD  LYS A  96      10.675   6.273  20.226  0.00  0.00      A     
ATOM   1490  HD1 LYS A  96      10.599   5.693  19.303  0.00  0.00      A     
ATOM   1491  HD2 LYS A  96       9.784   6.078  20.824  0.00  0.00      A     
ATOM   1492  CE  LYS A  96      11.913   5.831  21.016  0.00  0.00      A     
ATOM   1493  HE1 LYS A  96      11.818   6.166  22.054  0.00  0.00      A     
ATOM   1494  HE2 LYS A  96      12.797   6.312  20.586  0.00  0.00      A     
ATOM   1495  NZ  LYS A  96      12.112   4.365  20.954  0.00  0.00      A     
ATOM   1496  HZ1 LYS A  96      11.422   3.821  21.463  0.00  0.00      A     
ATOM   1497  HZ2 LYS A  96      13.059   4.135  21.260  0.00  0.00      A     
ATOM   1498  HZ3 LYS A  96      12.184   4.056  19.981  0.00  0.00      A     
ATOM   1499  C   LYS A  96      12.464  10.496  19.206  0.00  0.00      A     
ATOM   1500  O   LYS A  96      11.791  11.225  19.920  0.00  0.00      A     
ATOM   1501  N   GLN A  97      13.787  10.636  19.114  0.00  0.00      A     
ATOM   1502  HN  GLN A  97      14.259   9.948  18.538  0.00  0.00      A     
ATOM   1503  CA  GLN A  97      14.635  11.618  19.820  0.00  0.00      A     
ATOM   1504  HA  GLN A  97      14.493  11.473  20.892  0.00  0.00      A     
ATOM   1505  CB  GLN A  97      16.107  11.310  19.479  0.00  0.00      A     
ATOM   1506  HB1 GLN A  97      16.352  11.820  18.548  0.00  0.00      A     
ATOM   1507  HB2 GLN A  97      16.234  10.241  19.316  0.00  0.00      A     
ATOM   1508  CG  GLN A  97      17.139  11.714  20.542  0.00  0.00      A     
ATOM   1509  HG1 GLN A  97      17.196  10.940  21.306  0.00  0.00      A     
ATOM   1510  HG2 GLN A  97      16.846  12.638  21.029  0.00  0.00      A     
ATOM   1511  CD  GLN A  97      18.510  11.882  19.894  0.00  0.00      A     
ATOM   1512  OE1 GLN A  97      19.193  10.931  19.558  0.00  0.00      A     
ATOM   1513  NE2 GLN A  97      18.956  13.082  19.621  0.00  0.00      A     
ATOM   1514 HE21 GLN A  97      19.691  13.126  18.925  0.00  0.00      A     
ATOM   1515 HE22 GLN A  97      18.373  13.882  19.850  0.00  0.00      A     
ATOM   1516  C   GLN A  97      14.325  13.107  19.516  0.00  0.00      A     
ATOM   1517  O   GLN A  97      14.737  13.972  20.289  0.00  0.00      A     
ATOM   1518  N   ILE A  98      13.590  13.422  18.438  0.00  0.00      A     
ATOM   1519  HN  ILE A  98      13.335  12.665  17.814  0.00  0.00      A     
ATOM   1520  CA  ILE A  98      13.226  14.806  18.030  0.00  0.00      A     
ATOM   1521  HA  ILE A  98      13.530  15.489  18.823  0.00  0.00      A     
ATOM   1522  CB  ILE A  98      13.983  15.260  16.758  0.00  0.00      A     
ATOM   1523  HB  ILE A  98      13.673  16.285  16.545  0.00  0.00      A     
ATOM   1524  CG2 ILE A  98      15.498  15.289  17.025  0.00  0.00      A     
ATOM   1525 HG21 ILE A  98      15.888  14.274  17.113  0.00  0.00      A     
ATOM   1526 HG22 ILE A  98      15.700  15.831  17.949  0.00  0.00      A     
ATOM   1527 HG23 ILE A  98      16.015  15.799  16.213  0.00  0.00      A     
ATOM   1528  CG1 ILE A  98      13.641  14.396  15.524  0.00  0.00      A     
ATOM   1529 HG11 ILE A  98      12.560  14.317  15.427  0.00  0.00      A     
ATOM   1530 HG12 ILE A  98      14.039  13.395  15.668  0.00  0.00      A     
ATOM   1531  CD  ILE A  98      14.181  14.948  14.199  0.00  0.00      A     
ATOM   1532  HD1 ILE A  98      13.828  14.322  13.379  0.00  0.00      A     
ATOM   1533  HD2 ILE A  98      15.270  14.942  14.198  0.00  0.00      A     
ATOM   1534  HD3 ILE A  98      13.819  15.965  14.047  0.00  0.00      A     
ATOM   1535  C   ILE A  98      11.715  15.063  17.877  0.00  0.00      A     
ATOM   1536  O   ILE A  98      11.290  16.211  17.941  0.00  0.00      A     
ATOM   1537  N   PHE A  99      10.889  14.017  17.762  0.00  0.00      A     
ATOM   1538  HN  PHE A  99      11.311  13.120  17.549  0.00  0.00      A     
ATOM   1539  CA  PHE A  99       9.415  14.112  17.720  0.00  0.00      A     
ATOM   1540  HA  PHE A  99       9.118  15.157  17.617  0.00  0.00      A     
ATOM   1541  CB  PHE A  99       8.897  13.351  16.488  0.00  0.00      A     
ATOM   1542  HB1 PHE A  99       7.834  13.561  16.385  0.00  0.00      A     
ATOM   1543  HB2 PHE A  99       9.005  12.282  16.682  0.00  0.00      A     
ATOM   1544  CG  PHE A  99       9.548  13.666  15.149  0.00  0.00      A     
ATOM   1545  CD1 PHE A  99       9.855  14.990  14.777  0.00  0.00      A     
ATOM   1546  HD1 PHE A  99       9.665  15.807  15.459  0.00  0.00      A     
ATOM   1547  CE1 PHE A  99      10.429  15.256  13.521  0.00  0.00      A     
ATOM   1548  HE1 PHE A  99      10.682  16.270  13.248  0.00  0.00      A     
ATOM   1549  CZ  PHE A  99      10.676  14.207  12.618  0.00  0.00      A     
ATOM   1550  HZ  PHE A  99      11.115  14.419  11.652  0.00  0.00      A     
ATOM   1551  CE2 PHE A  99      10.354  12.887  12.977  0.00  0.00      A     
ATOM   1552  HE2 PHE A  99      10.526  12.079  12.280  0.00  0.00      A     
ATOM   1553  CD2 PHE A  99       9.805  12.619  14.244  0.00  0.00      A     
ATOM   1554  HD2 PHE A  99       9.571  11.604  14.524  0.00  0.00      A     
ATOM   1555  C   PHE A  99       8.715  13.597  18.998  0.00  0.00      A     
ATOM   1556  O   PHE A  99       7.515  13.804  19.184  0.00  0.00      A     
ATOM   1557  N   LEU A 100       9.461  12.926  19.883  0.00  0.00      A     
ATOM   1558  HN  LEU A 100      10.406  12.703  19.597  0.00  0.00      A     
ATOM   1559  CA  LEU A 100       8.982  12.290  21.122  0.00  0.00      A     
ATOM   1560  HA  LEU A 100       8.103  12.832  21.471  0.00  0.00      A     
ATOM   1561  CB  LEU A 100       8.591  10.839  20.748  0.00  0.00      A     
ATOM   1562  HB1 LEU A 100       9.490  10.228  20.799  0.00  0.00      A     
ATOM   1563  HB2 LEU A 100       8.235  10.806  19.717  0.00  0.00      A     
ATOM   1564  CG  LEU A 100       7.508  10.193  21.627  0.00  0.00      A     
ATOM   1565  HG  LEU A 100       7.738  10.334  22.680  0.00  0.00      A     
ATOM   1566  CD1 LEU A 100       6.126  10.766  21.323  0.00  0.00      A     
ATOM   1567 HD11 LEU A 100       5.422  10.384  22.053  0.00  0.00      A     
ATOM   1568 HD12 LEU A 100       5.802  10.461  20.330  0.00  0.00      A     
ATOM   1569 HD13 LEU A 100       6.137  11.853  21.383  0.00  0.00      A     
ATOM   1570  CD2 LEU A 100       7.438   8.694  21.346  0.00  0.00      A     
ATOM   1571 HD21 LEU A 100       8.371   8.225  21.655  0.00  0.00      A     
ATOM   1572 HD22 LEU A 100       7.265   8.514  20.285  0.00  0.00      A     
ATOM   1573 HD23 LEU A 100       6.626   8.253  21.921  0.00  0.00      A     
ATOM   1574  C   LEU A 100      10.023  12.331  22.277  0.00  0.00      A     
ATOM   1575  O   LEU A 100       9.799  11.760  23.341  0.00  0.00      A     
ATOM   1576  N   GLY A 101      11.166  13.006  22.080  0.00  0.00      A     
ATOM   1577  HN  GLY A 101      11.259  13.456  21.183  0.00  0.00      A     
ATOM   1578  CA  GLY A 101      12.403  12.877  22.884  0.00  0.00      A     
ATOM   1579  HA1 GLY A 101      13.175  13.502  22.436  0.00  0.00      A     
ATOM   1580  HA2 GLY A 101      12.742  11.842  22.836  0.00  0.00      A     
ATOM   1581  C   GLY A 101      12.327  13.260  24.369  0.00  0.00      A     
ATOM   1582  O   GLY A 101      13.229  12.937  25.134  0.00  0.00      A     
ATOM   1583  N   GLY A 102      11.232  13.903  24.775  0.00  0.00      A     
ATOM   1584  HN  GLY A 102      10.559  14.113  24.056  0.00  0.00      A     
ATOM   1585  CA  GLY A 102      10.880  14.235  26.160  0.00  0.00      A     
ATOM   1586  HA1 GLY A 102      11.150  15.270  26.369  0.00  0.00      A     
ATOM   1587  HA2 GLY A 102      11.428  13.588  26.846  0.00  0.00      A     
ATOM   1588  C   GLY A 102       9.385  14.056  26.443  0.00  0.00      A     
ATOM   1589  O   GLY A 102       8.791  14.894  27.114  0.00  0.00      A     
ATOM   1590  N   VAL A 103       8.763  13.006  25.884  0.00  0.00      A     
ATOM   1591  HN  VAL A 103       9.337  12.380  25.328  0.00  0.00      A     
ATOM   1592  CA  VAL A 103       7.297  12.754  25.860  0.00  0.00      A     
ATOM   1593  HA  VAL A 103       6.791  13.463  26.510  0.00  0.00      A     
ATOM   1594  CB  VAL A 103       6.746  12.969  24.429  0.00  0.00      A     
ATOM   1595  HB  VAL A 103       7.245  12.280  23.755  0.00  0.00      A     
ATOM   1596  CG1 VAL A 103       5.238  12.735  24.297  0.00  0.00      A     
ATOM   1597 HG11 VAL A 103       5.013  11.680  24.430  0.00  0.00      A     
ATOM   1598 HG12 VAL A 103       4.898  13.018  23.301  0.00  0.00      A     
ATOM   1599 HG13 VAL A 103       4.702  13.326  25.037  0.00  0.00      A     
ATOM   1600  CG2 VAL A 103       7.016  14.395  23.929  0.00  0.00      A     
ATOM   1601 HG21 VAL A 103       6.570  15.116  24.615  0.00  0.00      A     
ATOM   1602 HG22 VAL A 103       6.590  14.533  22.935  0.00  0.00      A     
ATOM   1603 HG23 VAL A 103       8.086  14.579  23.863  0.00  0.00      A     
ATOM   1604  C   VAL A 103       6.943  11.344  26.363  0.00  0.00      A     
ATOM   1605  O   VAL A 103       7.720  10.404  26.202  0.00  0.00      A     
ATOM   1606  N   ASP A 104       5.763  11.178  26.967  0.00  0.00      A     
ATOM   1607  HN  ASP A 104       5.181  11.995  27.080  0.00  0.00      A     
ATOM   1608  CA  ASP A 104       5.184   9.882  27.384  0.00  0.00      A     
ATOM   1609  HA  ASP A 104       5.852   9.086  27.051  0.00  0.00      A     
ATOM   1610  CB  ASP A 104       5.155   9.804  28.935  0.00  0.00      A     
ATOM   1611  HB1 ASP A 104       5.860  10.527  29.351  0.00  0.00      A     
ATOM   1612  HB2 ASP A 104       5.535   8.823  29.213  0.00  0.00      A     
ATOM   1613  CG  ASP A 104       3.798   9.985  29.635  0.00  0.00      A     
ATOM   1614  OD1 ASP A 104       3.616   9.393  30.724  0.00  0.00      A     
ATOM   1615  OD2 ASP A 104       2.892  10.664  29.102  0.00  0.00      A     
ATOM   1616  C   ASP A 104       3.832   9.600  26.678  0.00  0.00      A     
ATOM   1617  O   ASP A 104       3.311  10.459  25.966  0.00  0.00      A     
ATOM   1618  N   LYS A 105       3.233   8.415  26.848  0.00  0.00      A     
ATOM   1619  HN  LYS A 105       3.721   7.707  27.390  0.00  0.00      A     
ATOM   1620  CA  LYS A 105       1.982   8.038  26.148  0.00  0.00      A     
ATOM   1621  HA  LYS A 105       2.000   8.543  25.188  0.00  0.00      A     
ATOM   1622  CB  LYS A 105       2.002   6.533  25.819  0.00  0.00      A     
ATOM   1623  HB1 LYS A 105       3.038   6.234  25.644  0.00  0.00      A     
ATOM   1624  HB2 LYS A 105       1.469   6.379  24.881  0.00  0.00      A     
ATOM   1625  CG  LYS A 105       1.374   5.605  26.868  0.00  0.00      A     
ATOM   1626  HG1 LYS A 105       0.288   5.665  26.809  0.00  0.00      A     
ATOM   1627  HG2 LYS A 105       1.691   5.898  27.864  0.00  0.00      A     
ATOM   1628  CD  LYS A 105       1.835   4.168  26.608  0.00  0.00      A     
ATOM   1629  HD1 LYS A 105       2.915   4.141  26.731  0.00  0.00      A     
ATOM   1630  HD2 LYS A 105       1.608   3.878  25.583  0.00  0.00      A     
ATOM   1631  CE  LYS A 105       1.212   3.167  27.582  0.00  0.00      A     
ATOM   1632  HE1 LYS A 105       1.197   3.605  28.585  0.00  0.00      A     
ATOM   1633  HE2 LYS A 105       1.851   2.280  27.618  0.00  0.00      A     
ATOM   1634  NZ  LYS A 105      -0.150   2.771  27.157  0.00  0.00      A     
ATOM   1635  HZ1 LYS A 105      -0.565   2.122  27.819  0.00  0.00      A     
ATOM   1636  HZ2 LYS A 105      -0.141   2.315  26.247  0.00  0.00      A     
ATOM   1637  HZ3 LYS A 105      -0.770   3.571  27.050  0.00  0.00      A     
ATOM   1638  C   LYS A 105       0.664   8.537  26.762  0.00  0.00      A     
ATOM   1639  O   LYS A 105      -0.390   8.251  26.189  0.00  0.00      A     
ATOM   1640  N   ARG A 106       0.678   9.291  27.873  0.00  0.00      A     
ATOM   1641  HN  ARG A 106       1.591   9.548  28.243  0.00  0.00      A     
ATOM   1642  CA  ARG A 106      -0.532   9.602  28.678  0.00  0.00      A     
ATOM   1643  HA  ARG A 106      -1.408   9.263  28.126  0.00  0.00      A     
ATOM   1644  CB  ARG A 106      -0.474   8.782  29.979  0.00  0.00      A     
ATOM   1645  HB1 ARG A 106       0.392   9.105  30.561  0.00  0.00      A     
ATOM   1646  HB2 ARG A 106      -0.320   7.733  29.724  0.00  0.00      A     
ATOM   1647  CG  ARG A 106      -1.729   8.890  30.869  0.00  0.00      A     
ATOM   1648  HG1 ARG A 106      -1.820   9.912  31.239  0.00  0.00      A     
ATOM   1649  HG2 ARG A 106      -1.579   8.244  31.732  0.00  0.00      A     
ATOM   1650  CD  ARG A 106      -3.054   8.498  30.196  0.00  0.00      A     
ATOM   1651  HD1 ARG A 106      -3.240   9.174  29.361  0.00  0.00      A     
ATOM   1652  HD2 ARG A 106      -3.861   8.632  30.920  0.00  0.00      A     
ATOM   1653  NE  ARG A 106      -3.044   7.099  29.734  0.00  0.00      A     
ATOM   1654  HE  ARG A 106      -2.387   6.457  30.155  0.00  0.00      A     
ATOM   1655  CZ  ARG A 106      -3.776   6.550  28.803  0.00  0.00      A     
ATOM   1656  NH1 ARG A 106      -4.677   7.140  28.110  0.00  0.00      A     
ATOM   1657 HH11 ARG A 106      -5.220   6.550  27.492  0.00  0.00      A     
ATOM   1658 HH12 ARG A 106      -4.983   8.066  28.380  0.00  0.00      A     
ATOM   1659  NH2 ARG A 106      -3.597   5.329  28.493  0.00  0.00      A     
ATOM   1660 HH21 ARG A 106      -4.129   4.950  27.723  0.00  0.00      A     
ATOM   1661 HH22 ARG A 106      -2.842   4.838  28.948  0.00  0.00      A     
ATOM   1662  C   ARG A 106      -0.821  11.082  28.950  0.00  0.00      A     
ATOM   1663  O   ARG A 106      -1.985  11.453  28.827  0.00  0.00      A     
ATOM   1664  N   THR A 107       0.167  11.934  29.245  0.00  0.00      A     
ATOM   1665  HN  THR A 107       1.108  11.550  29.328  0.00  0.00      A     
ATOM   1666  CA  THR A 107      -0.051  13.390  29.521  0.00  0.00      A     
ATOM   1667  HA  THR A 107      -0.643  13.503  30.429  0.00  0.00      A     
ATOM   1668  CB  THR A 107       1.280  14.124  29.721  0.00  0.00      A     
ATOM   1669  HB  THR A 107       1.819  14.072  28.782  0.00  0.00      A     
ATOM   1670  CG2 THR A 107       1.209  15.589  30.131  0.00  0.00      A     
ATOM   1671 HG21 THR A 107       0.768  15.681  31.116  0.00  0.00      A     
ATOM   1672 HG22 THR A 107       0.635  16.169  29.412  0.00  0.00      A     
ATOM   1673 HG23 THR A 107       2.220  15.997  30.165  0.00  0.00      A     
ATOM   1674  OG1 THR A 107       2.039  13.490  30.718  0.00  0.00      A     
ATOM   1675  HG1 THR A 107       1.498  13.476  31.530  0.00  0.00      A     
ATOM   1676  C   THR A 107      -0.784  14.120  28.390  0.00  0.00      A     
ATOM   1677  O   THR A 107      -1.671  14.942  28.628  0.00  0.00      A     
ATOM   1678  N   GLN A 108      -0.444  13.773  27.152  0.00  0.00      A     
ATOM   1679  HN  GLN A 108       0.340  13.135  27.065  0.00  0.00      A     
ATOM   1680  CA  GLN A 108      -0.997  14.287  25.897  0.00  0.00      A     
ATOM   1681  HA  GLN A 108      -2.004  14.656  26.055  0.00  0.00      A     
ATOM   1682  CB  GLN A 108      -0.119  15.437  25.373  0.00  0.00      A     
ATOM   1683  HB1 GLN A 108      -0.384  15.617  24.333  0.00  0.00      A     
ATOM   1684  HB2 GLN A 108       0.927  15.134  25.409  0.00  0.00      A     
ATOM   1685  CG  GLN A 108      -0.273  16.759  26.134  0.00  0.00      A     
ATOM   1686  HG1 GLN A 108      -0.118  16.599  27.198  0.00  0.00      A     
ATOM   1687  HG2 GLN A 108      -1.278  17.145  25.977  0.00  0.00      A     
ATOM   1688  CD  GLN A 108       0.732  17.799  25.661  0.00  0.00      A     
ATOM   1689  OE1 GLN A 108       1.612  18.235  26.391  0.00  0.00      A     
ATOM   1690  NE2 GLN A 108       0.685  18.218  24.425  0.00  0.00      A     
ATOM   1691 HE21 GLN A 108       1.282  18.986  24.156  0.00  0.00      A     
ATOM   1692 HE22 GLN A 108      -0.018  17.856  23.792  0.00  0.00      A     
ATOM   1693  C   GLN A 108      -1.085  13.165  24.848  0.00  0.00      A     
ATOM   1694  O   GLN A 108      -0.108  12.890  24.141  0.00  0.00      A     
ATOM   1695  N   PHE A 109      -2.234  12.485  24.746  0.00  0.00      A     
ATOM   1696  HN  PHE A 109      -2.989  12.682  25.391  0.00  0.00      A     
ATOM   1697  CA  PHE A 109      -2.456  11.487  23.686  0.00  0.00      A     
ATOM   1698  HA  PHE A 109      -1.785  10.644  23.855  0.00  0.00      A     
ATOM   1699  CB  PHE A 109      -3.897  10.957  23.733  0.00  0.00      A     
ATOM   1700  HB1 PHE A 109      -4.590  11.800  23.742  0.00  0.00      A     
ATOM   1701  HB2 PHE A 109      -4.042  10.393  24.655  0.00  0.00      A     
ATOM   1702  CG  PHE A 109      -4.223  10.061  22.548  0.00  0.00      A     
ATOM   1703  CD1 PHE A 109      -3.686   8.762  22.479  0.00  0.00      A     
ATOM   1704  HD1 PHE A 109      -3.094   8.379  23.296  0.00  0.00      A     
ATOM   1705  CE1 PHE A 109      -3.888   7.970  21.334  0.00  0.00      A     
ATOM   1706  HE1 PHE A 109      -3.458   6.980  21.275  0.00  0.00      A     
ATOM   1707  CZ  PHE A 109      -4.633   8.474  20.254  0.00  0.00      A     
ATOM   1708  HZ  PHE A 109      -4.780   7.871  19.368  0.00  0.00      A     
ATOM   1709  CE2 PHE A 109      -5.177   9.769  20.321  0.00  0.00      A     
ATOM   1710  HE2 PHE A 109      -5.740  10.163  19.486  0.00  0.00      A     
ATOM   1711  CD2 PHE A 109      -4.971  10.562  21.465  0.00  0.00      A     
ATOM   1712  HD2 PHE A 109      -5.370  11.566  21.494  0.00  0.00      A     
ATOM   1713  C   PHE A 109      -2.124  12.024  22.283  0.00  0.00      A     
ATOM   1714  O   PHE A 109      -1.428  11.351  21.527  0.00  0.00      A     
ATOM   1715  N   TRP A 110      -2.538  13.252  21.953  0.00  0.00      A     
ATOM   1716  HN  TRP A 110      -3.087  13.780  22.621  0.00  0.00      A     
ATOM   1717  CA  TRP A 110      -2.296  13.835  20.626  0.00  0.00      A     
ATOM   1718  HA  TRP A 110      -2.588  13.095  19.882  0.00  0.00      A     
ATOM   1719  CB  TRP A 110      -3.210  15.045  20.423  0.00  0.00      A     
ATOM   1720  HB1 TRP A 110      -2.962  15.521  19.473  0.00  0.00      A     
ATOM   1721  HB2 TRP A 110      -3.041  15.769  21.219  0.00  0.00      A     
ATOM   1722  CG  TRP A 110      -4.660  14.673  20.391  0.00  0.00      A     
ATOM   1723  CD1 TRP A 110      -5.586  15.015  21.316  0.00  0.00      A     
ATOM   1724  HD1 TRP A 110      -5.386  15.626  22.191  0.00  0.00      A     
ATOM   1725  NE1 TRP A 110      -6.801  14.446  20.983  0.00  0.00      A     
ATOM   1726  HE1 TRP A 110      -7.642  14.561  21.531  0.00  0.00      A     
ATOM   1727  CE2 TRP A 110      -6.713  13.690  19.833  0.00  0.00      A     
ATOM   1728  CZ2 TRP A 110      -7.641  12.915  19.124  0.00  0.00      A     
ATOM   1729  HZ2 TRP A 110      -8.663  12.840  19.466  0.00  0.00      A     
ATOM   1730  CH2 TRP A 110      -7.221  12.235  17.967  0.00  0.00      A     
ATOM   1731  HH2 TRP A 110      -7.923  11.631  17.407  0.00  0.00      A     
ATOM   1732  CZ3 TRP A 110      -5.886  12.338  17.538  0.00  0.00      A     
ATOM   1733  HZ3 TRP A 110      -5.564  11.807  16.651  0.00  0.00      A     
ATOM   1734  CE3 TRP A 110      -4.961  13.122  18.258  0.00  0.00      A     
ATOM   1735  HE3 TRP A 110      -3.939  13.190  17.917  0.00  0.00      A     
ATOM   1736  CD2 TRP A 110      -5.351  13.819  19.424  0.00  0.00      A     
ATOM   1737  C   TRP A 110      -0.819  14.140  20.328  0.00  0.00      A     
ATOM   1738  O   TRP A 110      -0.364  13.829  19.231  0.00  0.00      A     
ATOM   1739  N   LEU A 111      -0.036  14.627  21.298  0.00  0.00      A     
ATOM   1740  HN  LEU A 111      -0.486  14.975  22.134  0.00  0.00      A     
ATOM   1741  CA  LEU A 111       1.430  14.758  21.183  0.00  0.00      A     
ATOM   1742  HA  LEU A 111       1.647  15.371  20.307  0.00  0.00      A     
ATOM   1743  CB  LEU A 111       1.958  15.467  22.444  0.00  0.00      A     
ATOM   1744  HB1 LEU A 111       1.835  14.792  23.290  0.00  0.00      A     
ATOM   1745  HB2 LEU A 111       1.357  16.355  22.625  0.00  0.00      A     
ATOM   1746  CG  LEU A 111       3.434  15.900  22.380  0.00  0.00      A     
ATOM   1747  HG  LEU A 111       4.058  15.063  22.071  0.00  0.00      A     
ATOM   1748  CD1 LEU A 111       3.639  17.068  21.423  0.00  0.00      A     
ATOM   1749 HD11 LEU A 111       3.047  17.924  21.747  0.00  0.00      A     
ATOM   1750 HD12 LEU A 111       3.347  16.780  20.415  0.00  0.00      A     
ATOM   1751 HD13 LEU A 111       4.694  17.338  21.417  0.00  0.00      A     
ATOM   1752  CD2 LEU A 111       3.899  16.363  23.755  0.00  0.00      A     
ATOM   1753 HD21 LEU A 111       4.929  16.713  23.702  0.00  0.00      A     
ATOM   1754 HD22 LEU A 111       3.844  15.538  24.461  0.00  0.00      A     
ATOM   1755 HD23 LEU A 111       3.268  17.176  24.105  0.00  0.00      A     
ATOM   1756  C   LEU A 111       2.147  13.408  20.987  0.00  0.00      A     
ATOM   1757  O   LEU A 111       3.092  13.313  20.201  0.00  0.00      A     
ATOM   1758  N   TYR A 112       1.691  12.358  21.680  0.00  0.00      A     
ATOM   1759  HN  TYR A 112       0.914  12.510  22.313  0.00  0.00      A     
ATOM   1760  CA  TYR A 112       2.220  10.999  21.509  0.00  0.00      A     
ATOM   1761  HA  TYR A 112       3.307  11.046  21.548  0.00  0.00      A     
ATOM   1762  CB  TYR A 112       1.742  10.103  22.655  0.00  0.00      A     
ATOM   1763  HB1 TYR A 112       0.663   9.963  22.591  0.00  0.00      A     
ATOM   1764  HB2 TYR A 112       1.952  10.602  23.602  0.00  0.00      A     
ATOM   1765  CG  TYR A 112       2.431   8.752  22.661  0.00  0.00      A     
ATOM   1766  CD1 TYR A 112       3.702   8.629  23.251  0.00  0.00      A     
ATOM   1767  HD1 TYR A 112       4.168   9.491  23.708  0.00  0.00      A     
ATOM   1768  CE1 TYR A 112       4.354   7.384  23.279  0.00  0.00      A     
ATOM   1769  HE1 TYR A 112       5.316   7.281  23.756  0.00  0.00      A     
ATOM   1770  CZ  TYR A 112       3.736   6.255  22.710  0.00  0.00      A     
ATOM   1771  OH  TYR A 112       4.359   5.052  22.775  0.00  0.00      A     
ATOM   1772  HH  TYR A 112       3.744   4.328  22.555  0.00  0.00      A     
ATOM   1773  CE2 TYR A 112       2.465   6.375  22.109  0.00  0.00      A     
ATOM   1774  HE2 TYR A 112       1.997   5.507  21.671  0.00  0.00      A     
ATOM   1775  CD2 TYR A 112       1.812   7.625  22.084  0.00  0.00      A     
ATOM   1776  HD2 TYR A 112       0.836   7.716  21.624  0.00  0.00      A     
ATOM   1777  C   TYR A 112       1.848  10.384  20.152  0.00  0.00      A     
ATOM   1778  O   TYR A 112       2.718   9.880  19.444  0.00  0.00      A     
ATOM   1779  N   PHE A 113       0.578  10.492  19.748  0.00  0.00      A     
ATOM   1780  HN  PHE A 113      -0.089  10.897  20.397  0.00  0.00      A     
ATOM   1781  CA  PHE A 113       0.088  10.146  18.409  0.00  0.00      A     
ATOM   1782  HA  PHE A 113       0.224   9.077  18.243  0.00  0.00      A     
ATOM   1783  CB  PHE A 113      -1.417  10.454  18.335  0.00  0.00      A     
ATOM   1784  HB1 PHE A 113      -1.583  11.483  18.647  0.00  0.00      A     
ATOM   1785  HB2 PHE A 113      -1.942   9.814  19.047  0.00  0.00      A     
ATOM   1786  CG  PHE A 113      -2.039  10.273  16.961  0.00  0.00      A     
ATOM   1787  CD1 PHE A 113      -2.572   9.028  16.577  0.00  0.00      A     
ATOM   1788  HD1 PHE A 113      -2.550   8.192  17.263  0.00  0.00      A     
ATOM   1789  CE1 PHE A 113      -3.151   8.873  15.303  0.00  0.00      A     
ATOM   1790  HE1 PHE A 113      -3.572   7.924  15.007  0.00  0.00      A     
ATOM   1791  CZ  PHE A 113      -3.199   9.958  14.412  0.00  0.00      A     
ATOM   1792  HZ  PHE A 113      -3.653   9.834  13.439  0.00  0.00      A     
ATOM   1793  CE2 PHE A 113      -2.671  11.204  14.794  0.00  0.00      A     
ATOM   1794  HE2 PHE A 113      -2.715  12.042  14.112  0.00  0.00      A     
ATOM   1795  CD2 PHE A 113      -2.095  11.361  16.067  0.00  0.00      A     
ATOM   1796  HD2 PHE A 113      -1.697  12.322  16.359  0.00  0.00      A     
ATOM   1797  C   PHE A 113       0.879  10.868  17.307  0.00  0.00      A     
ATOM   1798  O   PHE A 113       1.413  10.206  16.424  0.00  0.00      A     
ATOM   1799  N   ALA A 114       1.041  12.193  17.396  0.00  0.00      A     
ATOM   1800  HN  ALA A 114       0.566  12.684  18.146  0.00  0.00      A     
ATOM   1801  CA  ALA A 114       1.839  12.999  16.468  0.00  0.00      A     
ATOM   1802  HA  ALA A 114       1.448  12.856  15.460  0.00  0.00      A     
ATOM   1803  CB  ALA A 114       1.656  14.476  16.839  0.00  0.00      A     
ATOM   1804  HB1 ALA A 114       2.030  14.661  17.847  0.00  0.00      A     
ATOM   1805  HB2 ALA A 114       0.599  14.742  16.795  0.00  0.00      A     
ATOM   1806  HB3 ALA A 114       2.206  15.103  16.137  0.00  0.00      A     
ATOM   1807  C   ALA A 114       3.332  12.609  16.431  0.00  0.00      A     
ATOM   1808  O   ALA A 114       3.901  12.475  15.350  0.00  0.00      A     
ATOM   1809  N   GLY A 115       3.960  12.349  17.583  0.00  0.00      A     
ATOM   1810  HN  GLY A 115       3.456  12.513  18.448  0.00  0.00      A     
ATOM   1811  CA  GLY A 115       5.371  11.938  17.657  0.00  0.00      A     
ATOM   1812  HA1 GLY A 115       5.696  11.984  18.694  0.00  0.00      A     
ATOM   1813  HA2 GLY A 115       5.975  12.637  17.082  0.00  0.00      A     
ATOM   1814  C   GLY A 115       5.639  10.522  17.131  0.00  0.00      A     
ATOM   1815  O   GLY A 115       6.620  10.292  16.420  0.00  0.00      A     
ATOM   1816  N   ASN A 116       4.732   9.583  17.411  0.00  0.00      A     
ATOM   1817  HN  ASN A 116       3.972   9.840  18.035  0.00  0.00      A     
ATOM   1818  CA  ASN A 116       4.692   8.240  16.824  0.00  0.00      A     
ATOM   1819  HA  ASN A 116       5.660   7.757  16.967  0.00  0.00      A     
ATOM   1820  CB  ASN A 116       3.623   7.463  17.618  0.00  0.00      A     
ATOM   1821  HB1 ASN A 116       2.645   7.906  17.434  0.00  0.00      A     
ATOM   1822  HB2 ASN A 116       3.834   7.550  18.684  0.00  0.00      A     
ATOM   1823  CG  ASN A 116       3.537   5.983  17.316  0.00  0.00      A     
ATOM   1824  OD1 ASN A 116       4.417   5.362  16.745  0.00  0.00      A     
ATOM   1825  ND2 ASN A 116       2.464   5.367  17.727  0.00  0.00      A     
ATOM   1826 HD21 ASN A 116       2.389   4.374  17.533  0.00  0.00      A     
ATOM   1827 HD22 ASN A 116       1.742   5.870  18.201  0.00  0.00      A     
ATOM   1828  C   ASN A 116       4.420   8.273  15.299  0.00  0.00      A     
ATOM   1829  O   ASN A 116       5.137   7.633  14.531  0.00  0.00      A     
ATOM   1830  N   LEU A 117       3.448   9.077  14.848  0.00  0.00      A     
ATOM   1831  HN  LEU A 117       2.879   9.549  15.545  0.00  0.00      A     
ATOM   1832  CA  LEU A 117       3.119   9.345  13.439  0.00  0.00      A     
ATOM   1833  HA  LEU A 117       2.868   8.404  12.955  0.00  0.00      A     
ATOM   1834  CB  LEU A 117       1.868  10.247  13.414  0.00  0.00      A     
ATOM   1835  HB1 LEU A 117       2.068  11.141  14.003  0.00  0.00      A     
ATOM   1836  HB2 LEU A 117       1.051   9.707  13.895  0.00  0.00      A     
ATOM   1837  CG  LEU A 117       1.385  10.709  12.032  0.00  0.00      A     
ATOM   1838  HG  LEU A 117       2.133  11.358  11.578  0.00  0.00      A     
ATOM   1839  CD1 LEU A 117       1.122   9.525  11.114  0.00  0.00      A     
ATOM   1840 HD11 LEU A 117       0.643   9.872  10.201  0.00  0.00      A     
ATOM   1841 HD12 LEU A 117       0.477   8.813  11.622  0.00  0.00      A     
ATOM   1842 HD13 LEU A 117       2.064   9.052  10.850  0.00  0.00      A     
ATOM   1843  CD2 LEU A 117       0.080  11.487  12.172  0.00  0.00      A     
ATOM   1844 HD21 LEU A 117       0.234  12.342  12.830  0.00  0.00      A     
ATOM   1845 HD22 LEU A 117      -0.694  10.845  12.592  0.00  0.00      A     
ATOM   1846 HD23 LEU A 117      -0.239  11.850  11.196  0.00  0.00      A     
ATOM   1847  C   LEU A 117       4.293   9.945  12.647  0.00  0.00      A     
ATOM   1848  O   LEU A 117       4.666   9.404  11.606  0.00  0.00      A     
ATOM   1849  N   ALA A 118       4.913  11.010  13.155  0.00  0.00      A     
ATOM   1850  HN  ALA A 118       4.533  11.435  13.995  0.00  0.00      A     
ATOM   1851  CA  ALA A 118       6.110  11.614  12.571  0.00  0.00      A     
ATOM   1852  HA  ALA A 118       5.890  11.904  11.542  0.00  0.00      A     
ATOM   1853  CB  ALA A 118       6.436  12.883  13.367  0.00  0.00      A     
ATOM   1854  HB1 ALA A 118       5.587  13.569  13.334  0.00  0.00      A     
ATOM   1855  HB2 ALA A 118       7.303  13.381  12.933  0.00  0.00      A     
ATOM   1856  HB3 ALA A 118       6.646  12.632  14.407  0.00  0.00      A     
ATOM   1857  C   ALA A 118       7.296  10.630  12.521  0.00  0.00      A     
ATOM   1858  O   ALA A 118       7.911  10.469  11.468  0.00  0.00      A     
ATOM   1859  N   SER A 119       7.565   9.895  13.609  0.00  0.00      A     
ATOM   1860  HN  SER A 119       7.030  10.078  14.451  0.00  0.00      A     
ATOM   1861  CA  SER A 119       8.630   8.869  13.649  0.00  0.00      A     
ATOM   1862  HA  SER A 119       9.568   9.335  13.359  0.00  0.00      A     
ATOM   1863  CB  SER A 119       8.815   8.287  15.057  0.00  0.00      A     
ATOM   1864  HB1 SER A 119       9.649   7.583  15.046  0.00  0.00      A     
ATOM   1865  HB2 SER A 119       7.910   7.759  15.364  0.00  0.00      A     
ATOM   1866  OG  SER A 119       9.096   9.317  15.983  0.00  0.00      A     
ATOM   1867  HG1 SER A 119       8.249   9.748  16.209  0.00  0.00      A     
ATOM   1868  C   SER A 119       8.393   7.722  12.664  0.00  0.00      A     
ATOM   1869  O   SER A 119       9.277   7.384  11.880  0.00  0.00      A     
ATOM   1870  N   GLY A 120       7.176   7.174  12.620  0.00  0.00      A     
ATOM   1871  HN  GLY A 120       6.497   7.479  13.311  0.00  0.00      A     
ATOM   1872  CA  GLY A 120       6.785   6.081  11.719  0.00  0.00      A     
ATOM   1873  HA1 GLY A 120       5.826   5.691  12.058  0.00  0.00      A     
ATOM   1874  HA2 GLY A 120       7.520   5.278  11.784  0.00  0.00      A     
ATOM   1875  C   GLY A 120       6.626   6.484  10.251  0.00  0.00      A     
ATOM   1876  O   GLY A 120       6.816   5.650   9.360  0.00  0.00      A     
ATOM   1877  N   GLY A 121       6.303   7.753   9.989  0.00  0.00      A     
ATOM   1878  HN  GLY A 121       6.062   8.347  10.780  0.00  0.00      A     
ATOM   1879  CA  GLY A 121       6.275   8.364   8.657  0.00  0.00      A     
ATOM   1880  HA1 GLY A 121       5.711   9.295   8.712  0.00  0.00      A     
ATOM   1881  HA2 GLY A 121       5.778   7.699   7.952  0.00  0.00      A     
ATOM   1882  C   GLY A 121       7.672   8.693   8.121  0.00  0.00      A     
ATOM   1883  O   GLY A 121       7.996   8.307   7.001  0.00  0.00      A     
ATOM   1884  N   ALA A 122       8.540   9.302   8.932  0.00  0.00      A     
ATOM   1885  HN  ALA A 122       8.218   9.618   9.843  0.00  0.00      A     
ATOM   1886  CA  ALA A 122       9.936   9.585   8.582  0.00  0.00      A     
ATOM   1887  HA  ALA A 122       9.955  10.056   7.598  0.00  0.00      A     
ATOM   1888  CB  ALA A 122      10.473  10.604   9.588  0.00  0.00      A     
ATOM   1889  HB1 ALA A 122       9.798  11.459   9.652  0.00  0.00      A     
ATOM   1890  HB2 ALA A 122      11.442  10.963   9.249  0.00  0.00      A     
ATOM   1891  HB3 ALA A 122      10.570  10.148  10.574  0.00  0.00      A     
ATOM   1892  C   ALA A 122      10.825   8.319   8.495  0.00  0.00      A     
ATOM   1893  O   ALA A 122      11.625   8.182   7.566  0.00  0.00      A     
ATOM   1894  N   ALA A 123      10.622   7.315   9.356  0.00  0.00      A     
ATOM   1895  HN  ALA A 123      10.041   7.482  10.174  0.00  0.00      A     
ATOM   1896  CA  ALA A 123      11.152   5.960   9.146  0.00  0.00      A     
ATOM   1897  HA  ALA A 123      12.236   6.023   9.042  0.00  0.00      A     
ATOM   1898  CB  ALA A 123      10.851   5.113  10.388  0.00  0.00      A     
ATOM   1899  HB1 ALA A 123      11.293   4.122  10.276  0.00  0.00      A     
ATOM   1900  HB2 ALA A 123       9.774   5.014  10.527  0.00  0.00      A     
ATOM   1901  HB3 ALA A 123      11.281   5.589  11.271  0.00  0.00      A     
ATOM   1902  C   ALA A 123      10.608   5.303   7.853  0.00  0.00      A     
ATOM   1903  O   ALA A 123      11.338   4.595   7.157  0.00  0.00      A     
ATOM   1904  N   GLY A 124       9.365   5.604   7.459  0.00  0.00      A     
ATOM   1905  HN  GLY A 124       8.798   6.166   8.081  0.00  0.00      A     
ATOM   1906  CA  GLY A 124       8.799   5.251   6.147  0.00  0.00      A     
ATOM   1907  HA1 GLY A 124       7.745   5.522   6.144  0.00  0.00      A     
ATOM   1908  HA2 GLY A 124       8.874   4.174   5.993  0.00  0.00      A     
ATOM   1909  C   GLY A 124       9.474   5.956   4.957  0.00  0.00      A     
ATOM   1910  O   GLY A 124       9.854   5.295   3.996  0.00  0.00      A     
ATOM   1911  N   ALA A 125       9.727   7.264   5.043  0.00  0.00      A     
ATOM   1912  HN  ALA A 125       9.324   7.771   5.824  0.00  0.00      A     
ATOM   1913  CA  ALA A 125      10.538   8.019   4.076  0.00  0.00      A     
ATOM   1914  HA  ALA A 125      10.106   7.889   3.083  0.00  0.00      A     
ATOM   1915  CB  ALA A 125      10.446   9.506   4.438  0.00  0.00      A     
ATOM   1916  HB1 ALA A 125       9.402   9.822   4.460  0.00  0.00      A     
ATOM   1917  HB2 ALA A 125      10.978  10.100   3.694  0.00  0.00      A     
ATOM   1918  HB3 ALA A 125      10.896   9.688   5.415  0.00  0.00      A     
ATOM   1919  C   ALA A 125      12.008   7.536   3.998  0.00  0.00      A     
ATOM   1920  O   ALA A 125      12.576   7.433   2.913  0.00  0.00      A     
ATOM   1921  N   THR A 126      12.598   7.136   5.128  0.00  0.00      A     
ATOM   1922  HN  THR A 126      12.092   7.328   5.985  0.00  0.00      A     
ATOM   1923  CA  THR A 126      13.924   6.470   5.212  0.00  0.00      A     
ATOM   1924  HA  THR A 126      14.663   7.076   4.688  0.00  0.00      A     
ATOM   1925  CB  THR A 126      14.388   6.322   6.673  0.00  0.00      A     
ATOM   1926  HB  THR A 126      13.776   5.579   7.182  0.00  0.00      A     
ATOM   1927  CG2 THR A 126      15.858   5.946   6.816  0.00  0.00      A     
ATOM   1928 HG21 THR A 126      16.480   6.689   6.315  0.00  0.00      A     
ATOM   1929 HG22 THR A 126      16.044   4.966   6.384  0.00  0.00      A     
ATOM   1930 HG23 THR A 126      16.124   5.915   7.872  0.00  0.00      A     
ATOM   1931  OG1 THR A 126      14.267   7.550   7.347  0.00  0.00      A     
ATOM   1932  HG1 THR A 126      13.327   7.806   7.348  0.00  0.00      A     
ATOM   1933  C   THR A 126      13.915   5.080   4.564  0.00  0.00      A     
ATOM   1934  O   THR A 126      14.862   4.689   3.881  0.00  0.00      A     
ATOM   1935  N   SER A 127      12.813   4.337   4.717  0.00  0.00      A     
ATOM   1936  HN  SER A 127      12.098   4.695   5.337  0.00  0.00      A     
ATOM   1937  CA  SER A 127      12.564   3.046   4.039  0.00  0.00      A     
ATOM   1938  HA  SER A 127      13.420   2.390   4.188  0.00  0.00      A     
ATOM   1939  CB  SER A 127      11.339   2.330   4.620  0.00  0.00      A     
ATOM   1940  HB1 SER A 127      11.247   1.349   4.151  0.00  0.00      A     
ATOM   1941  HB2 SER A 127      10.435   2.900   4.411  0.00  0.00      A     
ATOM   1942  OG  SER A 127      11.471   2.158   6.017  0.00  0.00      A     
ATOM   1943  HG1 SER A 127      11.460   3.037   6.440  0.00  0.00      A     
ATOM   1944  C   SER A 127      12.370   3.202   2.526  0.00  0.00      A     
ATOM   1945  O   SER A 127      12.914   2.415   1.755  0.00  0.00      A     
ATOM   1946  N   LEU A 128      11.673   4.253   2.081  0.00  0.00      A     
ATOM   1947  HN  LEU A 128      11.187   4.822   2.766  0.00  0.00      A     
ATOM   1948  CA  LEU A 128      11.638   4.685   0.678  0.00  0.00      A     
ATOM   1949  HA  LEU A 128      11.256   3.866   0.075  0.00  0.00      A     
ATOM   1950  CB  LEU A 128      10.656   5.869   0.545  0.00  0.00      A     
ATOM   1951  HB1 LEU A 128      10.934   6.637   1.260  0.00  0.00      A     
ATOM   1952  HB2 LEU A 128       9.655   5.524   0.809  0.00  0.00      A     
ATOM   1953  CG  LEU A 128      10.607   6.525  -0.847  0.00  0.00      A     
ATOM   1954  HG  LEU A 128      11.604   6.857  -1.134  0.00  0.00      A     
ATOM   1955  CD1 LEU A 128      10.078   5.567  -1.910  0.00  0.00      A     
ATOM   1956 HD11 LEU A 128       9.092   5.194  -1.633  0.00  0.00      A     
ATOM   1957 HD12 LEU A 128      10.764   4.731  -2.025  0.00  0.00      A     
ATOM   1958 HD13 LEU A 128      10.015   6.078  -2.868  0.00  0.00      A     
ATOM   1959  CD2 LEU A 128       9.699   7.751  -0.807  0.00  0.00      A     
ATOM   1960 HD21 LEU A 128       8.675   7.458  -0.579  0.00  0.00      A     
ATOM   1961 HD22 LEU A 128       9.738   8.260  -1.769  0.00  0.00      A     
ATOM   1962 HD23 LEU A 128      10.054   8.445  -0.045  0.00  0.00      A     
ATOM   1963  C   LEU A 128      13.049   5.007   0.149  0.00  0.00      A     
ATOM   1964  O   LEU A 128      13.487   4.399  -0.821  0.00  0.00      A     
ATOM   1965  N   CYS A 129      13.784   5.897   0.820  0.00  0.00      A     
ATOM   1966  HN  CYS A 129      13.356   6.362   1.612  0.00  0.00      A     
ATOM   1967  CA  CYS A 129      15.116   6.351   0.400  0.00  0.00      A     
ATOM   1968  HA  CYS A 129      15.055   6.698  -0.634  0.00  0.00      A     
ATOM   1969  CB  CYS A 129      15.544   7.544   1.272  0.00  0.00      A     
ATOM   1970  HB1 CYS A 129      16.578   7.810   1.036  0.00  0.00      A     
ATOM   1971  HB2 CYS A 129      15.493   7.277   2.329  0.00  0.00      A     
ATOM   1972  SG  CYS A 129      14.492   8.987   0.938  0.00  0.00      A     
ATOM   1973  HG1 CYS A 129      13.400   8.529   1.574  0.00  0.00      A     
ATOM   1974  C   CYS A 129      16.215   5.268   0.409  0.00  0.00      A     
ATOM   1975  O   CYS A 129      17.231   5.463  -0.257  0.00  0.00      A     
ATOM   1976  N   PHE A 130      16.060   4.159   1.152  0.00  0.00      A     
ATOM   1977  HN  PHE A 130      15.266   4.125   1.777  0.00  0.00      A     
ATOM   1978  CA  PHE A 130      17.146   3.170   1.306  0.00  0.00      A     
ATOM   1979  HA  PHE A 130      17.687   3.163   0.358  0.00  0.00      A     
ATOM   1980  CB  PHE A 130      18.119   3.669   2.395  0.00  0.00      A     
ATOM   1981  HB1 PHE A 130      17.783   3.330   3.375  0.00  0.00      A     
ATOM   1982  HB2 PHE A 130      18.123   4.761   2.415  0.00  0.00      A     
ATOM   1983  CG  PHE A 130      19.546   3.232   2.137  0.00  0.00      A     
ATOM   1984  CD1 PHE A 130      20.169   3.630   0.942  0.00  0.00      A     
ATOM   1985  HD1 PHE A 130      19.652   4.282   0.255  0.00  0.00      A     
ATOM   1986  CE1 PHE A 130      21.458   3.181   0.629  0.00  0.00      A     
ATOM   1987  HE1 PHE A 130      21.929   3.506  -0.289  0.00  0.00      A     
ATOM   1988  CZ  PHE A 130      22.135   2.326   1.511  0.00  0.00      A     
ATOM   1989  HZ  PHE A 130      23.137   1.993   1.275  0.00  0.00      A     
ATOM   1990  CE2 PHE A 130      21.518   1.925   2.708  0.00  0.00      A     
ATOM   1991  HE2 PHE A 130      22.036   1.263   3.384  0.00  0.00      A     
ATOM   1992  CD2 PHE A 130      20.236   2.397   3.034  0.00  0.00      A     
ATOM   1993  HD2 PHE A 130      19.788   2.113   3.972  0.00  0.00      A     
ATOM   1994  C   PHE A 130      16.756   1.681   1.491  0.00  0.00      A     
ATOM   1995  O   PHE A 130      17.592   0.871   1.900  0.00  0.00      A     
ATOM   1996  N   VAL A 131      15.517   1.289   1.169  0.00  0.00      A     
ATOM   1997  HN  VAL A 131      14.857   2.018   0.929  0.00  0.00      A     
ATOM   1998  CA  VAL A 131      15.085  -0.134   1.021  0.00  0.00      A     
ATOM   1999  HA  VAL A 131      15.963  -0.764   0.873  0.00  0.00      A     
ATOM   2000  CB  VAL A 131      14.317  -0.676   2.253  0.00  0.00      A     
ATOM   2001  HB  VAL A 131      13.360  -0.161   2.336  0.00  0.00      A     
ATOM   2002  CG1 VAL A 131      14.044  -2.181   2.140  0.00  0.00      A     
ATOM   2003 HG11 VAL A 131      13.554  -2.540   3.045  0.00  0.00      A     
ATOM   2004 HG12 VAL A 131      14.987  -2.717   2.014  0.00  0.00      A     
ATOM   2005 HG13 VAL A 131      13.390  -2.393   1.296  0.00  0.00      A     
ATOM   2006  CG2 VAL A 131      15.069  -0.482   3.566  0.00  0.00      A     
ATOM   2007 HG21 VAL A 131      16.036  -0.985   3.519  0.00  0.00      A     
ATOM   2008 HG22 VAL A 131      14.492  -0.893   4.394  0.00  0.00      A     
ATOM   2009 HG23 VAL A 131      15.206   0.580   3.748  0.00  0.00      A     
ATOM   2010  C   VAL A 131      14.184  -0.341  -0.198  0.00  0.00      A     
ATOM   2011  O   VAL A 131      14.329  -1.324  -0.924  0.00  0.00      A     
ATOM   2012  N   TYR A 132      13.262   0.591  -0.454  0.00  0.00      A     
ATOM   2013  HN  TYR A 132      13.169   1.364   0.196  0.00  0.00      A     
ATOM   2014  CA  TYR A 132      12.277   0.473  -1.534  0.00  0.00      A     
ATOM   2015  HA  TYR A 132      11.684  -0.415  -1.309  0.00  0.00      A     
ATOM   2016  CB  TYR A 132      11.307   1.656  -1.509  0.00  0.00      A     
ATOM   2017  HB1 TYR A 132      11.857   2.567  -1.736  0.00  0.00      A     
ATOM   2018  HB2 TYR A 132      10.886   1.744  -0.507  0.00  0.00      A     
ATOM   2019  CG  TYR A 132      10.163   1.503  -2.494  0.00  0.00      A     
ATOM   2020  CD1 TYR A 132      10.133   2.287  -3.664  0.00  0.00      A     
ATOM   2021  HD1 TYR A 132      10.899   3.028  -3.851  0.00  0.00      A     
ATOM   2022  CE1 TYR A 132       9.121   2.086  -4.620  0.00  0.00      A     
ATOM   2023  HE1 TYR A 132       9.114   2.680  -5.523  0.00  0.00      A     
ATOM   2024  CZ  TYR A 132       8.143   1.093  -4.411  0.00  0.00      A     
ATOM   2025  OH  TYR A 132       7.165   0.896  -5.328  0.00  0.00      A     
ATOM   2026  HH  TYR A 132       7.294   1.488  -6.077  0.00  0.00      A     
ATOM   2027  CE2 TYR A 132       8.170   0.307  -3.241  0.00  0.00      A     
ATOM   2028  HE2 TYR A 132       7.442  -0.480  -3.125  0.00  0.00      A     
ATOM   2029  CD2 TYR A 132       9.179   0.516  -2.279  0.00  0.00      A     
ATOM   2030  HD2 TYR A 132       9.227  -0.109  -1.399  0.00  0.00      A     
ATOM   2031  C   TYR A 132      12.834   0.225  -2.952  0.00  0.00      A     
ATOM   2032  O   TYR A 132      12.208  -0.574  -3.641  0.00  0.00      A     
ATOM   2033  N   PRO A 133      13.993   0.761  -3.401  0.00  0.00      A     
ATOM   2034  CD  PRO A 133      14.769   1.837  -2.800  0.00  0.00      A     
ATOM   2035  HD1 PRO A 133      15.341   1.457  -1.953  0.00  0.00      A     
ATOM   2036  HD2 PRO A 133      14.129   2.661  -2.491  0.00  0.00      A     
ATOM   2037  CG  PRO A 133      15.739   2.305  -3.886  0.00  0.00      A     
ATOM   2038  HG1 PRO A 133      15.254   3.045  -4.524  0.00  0.00      A     
ATOM   2039  HG2 PRO A 133      16.665   2.699  -3.465  0.00  0.00      A     
ATOM   2040  CB  PRO A 133      15.987   1.038  -4.688  0.00  0.00      A     
ATOM   2041  HB1 PRO A 133      16.322   1.260  -5.700  0.00  0.00      A     
ATOM   2042  HB2 PRO A 133      16.719   0.421  -4.163  0.00  0.00      A     
ATOM   2043  CA  PRO A 133      14.614   0.364  -4.674  0.00  0.00      A     
ATOM   2044  HA  PRO A 133      14.017   0.775  -5.490  0.00  0.00      A     
ATOM   2045  C   PRO A 133      14.748  -1.149  -4.898  0.00  0.00      A     
ATOM   2046  O   PRO A 133      14.564  -1.617  -6.019  0.00  0.00      A     
ATOM   2047  N   LEU A 134      14.994  -1.937  -3.842  0.00  0.00      A     
ATOM   2048  HN  LEU A 134      15.109  -1.506  -2.933  0.00  0.00      A     
ATOM   2049  CA  LEU A 134      15.078  -3.401  -3.936  0.00  0.00      A     
ATOM   2050  HA  LEU A 134      15.455  -3.635  -4.926  0.00  0.00      A     
ATOM   2051  CB  LEU A 134      16.124  -3.896  -2.913  0.00  0.00      A     
ATOM   2052  HB1 LEU A 134      15.640  -4.031  -1.945  0.00  0.00      A     
ATOM   2053  HB2 LEU A 134      16.873  -3.114  -2.781  0.00  0.00      A     
ATOM   2054  CG  LEU A 134      16.906  -5.178  -3.270  0.00  0.00      A     
ATOM   2055  HG  LEU A 134      17.621  -5.344  -2.472  0.00  0.00      A     
ATOM   2056  CD1 LEU A 134      16.038  -6.427  -3.354  0.00  0.00      A     
ATOM   2057 HD11 LEU A 134      15.509  -6.463  -4.302  0.00  0.00      A     
ATOM   2058 HD12 LEU A 134      15.323  -6.440  -2.533  0.00  0.00      A     
ATOM   2059 HD13 LEU A 134      16.667  -7.309  -3.276  0.00  0.00      A     
ATOM   2060  CD2 LEU A 134      17.715  -5.068  -4.561  0.00  0.00      A     
ATOM   2061 HD21 LEU A 134      18.342  -4.177  -4.524  0.00  0.00      A     
ATOM   2062 HD22 LEU A 134      17.065  -5.013  -5.430  0.00  0.00      A     
ATOM   2063 HD23 LEU A 134      18.357  -5.942  -4.660  0.00  0.00      A     
ATOM   2064  C   LEU A 134      13.700  -4.097  -3.819  0.00  0.00      A     
ATOM   2065  O   LEU A 134      13.464  -5.106  -4.475  0.00  0.00      A     
ATOM   2066  N   ASP A 135      12.730  -3.539  -3.087  0.00  0.00      A     
ATOM   2067  HN  ASP A 135      12.946  -2.681  -2.597  0.00  0.00      A     
ATOM   2068  CA  ASP A 135      11.326  -4.006  -3.150  0.00  0.00      A     
ATOM   2069  HA  ASP A 135      11.337  -5.092  -3.046  0.00  0.00      A     
ATOM   2070  CB  ASP A 135      10.533  -3.427  -1.962  0.00  0.00      A     
ATOM   2071  HB1 ASP A 135       9.990  -2.533  -2.274  0.00  0.00      A     
ATOM   2072  HB2 ASP A 135      11.224  -3.138  -1.167  0.00  0.00      A     
ATOM   2073  CG  ASP A 135       9.557  -4.463  -1.398  0.00  0.00      A     
ATOM   2074  OD1 ASP A 135       9.610  -4.767  -0.186  0.00  0.00      A     
ATOM   2075  OD2 ASP A 135       8.799  -5.084  -2.167  0.00  0.00      A     
ATOM   2076  C   ASP A 135      10.645  -3.699  -4.513  0.00  0.00      A     
ATOM   2077  O   ASP A 135       9.904  -4.512  -5.076  0.00  0.00      A     
ATOM   2078  N   PHE A 136      10.991  -2.560  -5.115  0.00  0.00      A     
ATOM   2079  HN  PHE A 136      11.559  -1.911  -4.583  0.00  0.00      A     
ATOM   2080  CA  PHE A 136      10.752  -2.233  -6.520  0.00  0.00      A     
ATOM   2081  HA  PHE A 136       9.685  -2.317  -6.726  0.00  0.00      A     
ATOM   2082  CB  PHE A 136      11.166  -0.777  -6.772  0.00  0.00      A     
ATOM   2083  HB1 PHE A 136      12.209  -0.641  -6.489  0.00  0.00      A     
ATOM   2084  HB2 PHE A 136      10.572  -0.126  -6.128  0.00  0.00      A     
ATOM   2085  CG  PHE A 136      10.998  -0.333  -8.210  0.00  0.00      A     
ATOM   2086  CD1 PHE A 136       9.810   0.295  -8.627  0.00  0.00      A     
ATOM   2087  HD1 PHE A 136       9.021   0.484  -7.914  0.00  0.00      A     
ATOM   2088  CE1 PHE A 136       9.662   0.708  -9.963  0.00  0.00      A     
ATOM   2089  HE1 PHE A 136       8.765   1.227 -10.268  0.00  0.00      A     
ATOM   2090  CZ  PHE A 136      10.694   0.475 -10.889  0.00  0.00      A     
ATOM   2091  HZ  PHE A 136      10.596   0.805 -11.915  0.00  0.00      A     
ATOM   2092  CE2 PHE A 136      11.877  -0.159 -10.474  0.00  0.00      A     
ATOM   2093  HE2 PHE A 136      12.685  -0.318 -11.176  0.00  0.00      A     
ATOM   2094  CD2 PHE A 136      12.035  -0.551  -9.136  0.00  0.00      A     
ATOM   2095  HD2 PHE A 136      12.963  -1.011  -8.820  0.00  0.00      A     
ATOM   2096  C   PHE A 136      11.474  -3.209  -7.465  0.00  0.00      A     
ATOM   2097  O   PHE A 136      10.826  -3.779  -8.333  0.00  0.00      A     
ATOM   2098  N   ALA A 137      12.763  -3.505  -7.268  0.00  0.00      A     
ATOM   2099  HN  ALA A 137      13.293  -2.946  -6.608  0.00  0.00      A     
ATOM   2100  CA  ALA A 137      13.487  -4.515  -8.054  0.00  0.00      A     
ATOM   2101  HA  ALA A 137      13.424  -4.227  -9.103  0.00  0.00      A     
ATOM   2102  CB  ALA A 137      14.962  -4.467  -7.646  0.00  0.00      A     
ATOM   2103  HB1 ALA A 137      15.324  -3.440  -7.678  0.00  0.00      A     
ATOM   2104  HB2 ALA A 137      15.560  -5.056  -8.334  0.00  0.00      A     
ATOM   2105  HB3 ALA A 137      15.080  -4.873  -6.645  0.00  0.00      A     
ATOM   2106  C   ALA A 137      12.897  -5.945  -7.934  0.00  0.00      A     
ATOM   2107  O   ALA A 137      12.794  -6.668  -8.925  0.00  0.00      A     
ATOM   2108  N   ARG A 138      12.400  -6.333  -6.749  0.00  0.00      A     
ATOM   2109  HN  ARG A 138      12.604  -5.731  -5.956  0.00  0.00      A     
ATOM   2110  CA  ARG A 138      11.547  -7.522  -6.531  0.00  0.00      A     
ATOM   2111  HA  ARG A 138      12.069  -8.401  -6.911  0.00  0.00      A     
ATOM   2112  CB  ARG A 138      11.304  -7.698  -5.018  0.00  0.00      A     
ATOM   2113  HB1 ARG A 138      10.931  -6.769  -4.592  0.00  0.00      A     
ATOM   2114  HB2 ARG A 138      12.261  -7.896  -4.535  0.00  0.00      A     
ATOM   2115  CG  ARG A 138      10.335  -8.843  -4.670  0.00  0.00      A     
ATOM   2116  HG1 ARG A 138      10.706  -9.354  -3.782  0.00  0.00      A     
ATOM   2117  HG2 ARG A 138      10.326  -9.574  -5.479  0.00  0.00      A     
ATOM   2118  CD  ARG A 138       8.895  -8.356  -4.407  0.00  0.00      A     
ATOM   2119  HD1 ARG A 138       8.220  -9.213  -4.443  0.00  0.00      A     
ATOM   2120  HD2 ARG A 138       8.587  -7.667  -5.195  0.00  0.00      A     
ATOM   2121  NE  ARG A 138       8.773  -7.684  -3.097  0.00  0.00      A     
ATOM   2122  HE  ARG A 138       8.755  -6.663  -3.060  0.00  0.00      A     
ATOM   2123  CZ  ARG A 138       8.813  -8.244  -1.918  0.00  0.00      A     
ATOM   2124  NH1 ARG A 138       8.782  -9.513  -1.741  0.00  0.00      A     
ATOM   2125 HH11 ARG A 138       8.973  -9.846  -0.808  0.00  0.00      A     
ATOM   2126 HH12 ARG A 138       8.706 -10.106  -2.537  0.00  0.00      A     
ATOM   2127  NH2 ARG A 138       8.919  -7.556  -0.845  0.00  0.00      A     
ATOM   2128 HH21 ARG A 138       9.085  -8.023   0.021  0.00  0.00      A     
ATOM   2129 HH22 ARG A 138       8.939  -6.537  -0.942  0.00  0.00      A     
ATOM   2130  C   ARG A 138      10.239  -7.462  -7.322  0.00  0.00      A     
ATOM   2131  O   ARG A 138       9.840  -8.460  -7.912  0.00  0.00      A     
ATOM   2132  N   THR A 139       9.587  -6.301  -7.355  0.00  0.00      A     
ATOM   2133  HN  THR A 139       9.980  -5.549  -6.801  0.00  0.00      A     
ATOM   2134  CA  THR A 139       8.370  -6.032  -8.160  0.00  0.00      A     
ATOM   2135  HA  THR A 139       7.629  -6.802  -7.946  0.00  0.00      A     
ATOM   2136  CB  THR A 139       7.739  -4.680  -7.781  0.00  0.00      A     
ATOM   2137  HB  THR A 139       8.440  -3.870  -7.966  0.00  0.00      A     
ATOM   2138  CG2 THR A 139       6.442  -4.368  -8.522  0.00  0.00      A     
ATOM   2139 HG21 THR A 139       6.024  -3.439  -8.136  0.00  0.00      A     
ATOM   2140 HG22 THR A 139       5.724  -5.172  -8.371  0.00  0.00      A     
ATOM   2141 HG23 THR A 139       6.636  -4.245  -9.587  0.00  0.00      A     
ATOM   2142  OG1 THR A 139       7.406  -4.696  -6.412  0.00  0.00      A     
ATOM   2143  HG1 THR A 139       8.229  -4.618  -5.898  0.00  0.00      A     
ATOM   2144  C   THR A 139       8.634  -6.086  -9.669  0.00  0.00      A     
ATOM   2145  O   THR A 139       7.817  -6.628 -10.405  0.00  0.00      A     
ATOM   2146  N   ARG A 140       9.801  -5.615 -10.133  0.00  0.00      A     
ATOM   2147  HN  ARG A 140      10.390  -5.135  -9.458  0.00  0.00      A     
ATOM   2148  CA  ARG A 140      10.318  -5.752 -11.513  0.00  0.00      A     
ATOM   2149  HA  ARG A 140       9.577  -5.382 -12.218  0.00  0.00      A     
ATOM   2150  CB  ARG A 140      11.622  -4.937 -11.665  0.00  0.00      A     
ATOM   2151  HB1 ARG A 140      12.087  -5.155 -12.624  0.00  0.00      A     
ATOM   2152  HB2 ARG A 140      12.324  -5.269 -10.907  0.00  0.00      A     
ATOM   2153  CG  ARG A 140      11.475  -3.411 -11.524  0.00  0.00      A     
ATOM   2154  HG1 ARG A 140      12.438  -3.012 -11.213  0.00  0.00      A     
ATOM   2155  HG2 ARG A 140      10.757  -3.168 -10.746  0.00  0.00      A     
ATOM   2156  CD  ARG A 140      11.079  -2.687 -12.817  0.00  0.00      A     
ATOM   2157  HD1 ARG A 140      11.816  -2.921 -13.583  0.00  0.00      A     
ATOM   2158  HD2 ARG A 140      11.144  -1.611 -12.656  0.00  0.00      A     
ATOM   2159  NE  ARG A 140       9.723  -3.038 -13.282  0.00  0.00      A     
ATOM   2160  HE  ARG A 140       9.631  -3.649 -14.083  0.00  0.00      A     
ATOM   2161  CZ  ARG A 140       8.590  -2.625 -12.785  0.00  0.00      A     
ATOM   2162  NH1 ARG A 140       8.506  -1.836 -11.774  0.00  0.00      A     
ATOM   2163 HH11 ARG A 140       7.641  -1.353 -11.579  0.00  0.00      A     
ATOM   2164 HH12 ARG A 140       9.361  -1.511 -11.361  0.00  0.00      A     
ATOM   2165  NH2 ARG A 140       7.494  -3.017 -13.318  0.00  0.00      A     
ATOM   2166 HH21 ARG A 140       6.630  -2.849 -12.842  0.00  0.00      A     
ATOM   2167 HH22 ARG A 140       7.580  -3.667 -14.094  0.00  0.00      A     
ATOM   2168  C   ARG A 140      10.531  -7.217 -11.907  0.00  0.00      A     
ATOM   2169  O   ARG A 140       9.886  -7.682 -12.842  0.00  0.00      A     
ATOM   2170  N   LEU A 141      11.322  -7.972 -11.141  0.00  0.00      A     
ATOM   2171  HN  LEU A 141      11.845  -7.504 -10.409  0.00  0.00      A     
ATOM   2172  CA  LEU A 141      11.552  -9.414 -11.353  0.00  0.00      A     
ATOM   2173  HA  LEU A 141      11.925  -9.537 -12.371  0.00  0.00      A     
ATOM   2174  CB  LEU A 141      12.650  -9.863 -10.367  0.00  0.00      A     
ATOM   2175  HB1 LEU A 141      12.254  -9.800  -9.353  0.00  0.00      A     
ATOM   2176  HB2 LEU A 141      13.484  -9.164 -10.437  0.00  0.00      A     
ATOM   2177  CG  LEU A 141      13.203 -11.282 -10.597  0.00  0.00      A     
ATOM   2178  HG  LEU A 141      12.406 -12.011 -10.459  0.00  0.00      A     
ATOM   2179  CD1 LEU A 141      13.818 -11.473 -11.981  0.00  0.00      A     
ATOM   2180 HD11 LEU A 141      13.045 -11.416 -12.748  0.00  0.00      A     
ATOM   2181 HD12 LEU A 141      14.288 -12.453 -12.053  0.00  0.00      A     
ATOM   2182 HD13 LEU A 141      14.565 -10.703 -12.172  0.00  0.00      A     
ATOM   2183  CD2 LEU A 141      14.299 -11.572  -9.573  0.00  0.00      A     
ATOM   2184 HD21 LEU A 141      14.658 -12.594  -9.693  0.00  0.00      A     
ATOM   2185 HD22 LEU A 141      13.916 -11.444  -8.564  0.00  0.00      A     
ATOM   2186 HD23 LEU A 141      15.135 -10.887  -9.723  0.00  0.00      A     
ATOM   2187  C   LEU A 141      10.274 -10.283 -11.246  0.00  0.00      A     
ATOM   2188  O   LEU A 141      10.157 -11.304 -11.919  0.00  0.00      A     
ATOM   2189  N   ALA A 142       9.294  -9.866 -10.437  0.00  0.00      A     
ATOM   2190  HN  ALA A 142       9.483  -9.081  -9.828  0.00  0.00      A     
ATOM   2191  CA  ALA A 142       7.965 -10.485 -10.367  0.00  0.00      A     
ATOM   2192  HA  ALA A 142       8.080 -11.563 -10.488  0.00  0.00      A     
ATOM   2193  CB  ALA A 142       7.400 -10.231  -8.968  0.00  0.00      A     
ATOM   2194  HB1 ALA A 142       6.445 -10.747  -8.863  0.00  0.00      A     
ATOM   2195  HB2 ALA A 142       7.251  -9.161  -8.820  0.00  0.00      A     
ATOM   2196  HB3 ALA A 142       8.093 -10.609  -8.215  0.00  0.00      A     
ATOM   2197  C   ALA A 142       6.975 -10.034 -11.471  0.00  0.00      A     
ATOM   2198  O   ALA A 142       5.984 -10.722 -11.697  0.00  0.00      A     
ATOM   2199  N   ALA A 143       7.240  -8.931 -12.181  0.00  0.00      A     
ATOM   2200  HN  ALA A 143       8.015  -8.352 -11.885  0.00  0.00      A     
ATOM   2201  CA  ALA A 143       6.536  -8.532 -13.409  0.00  0.00      A     
ATOM   2202  HA  ALA A 143       5.506  -8.876 -13.362  0.00  0.00      A     
ATOM   2203  CB  ALA A 143       6.542  -6.998 -13.482  0.00  0.00      A     
ATOM   2204  HB1 ALA A 143       7.565  -6.634 -13.565  0.00  0.00      A     
ATOM   2205  HB2 ALA A 143       6.095  -6.581 -12.581  0.00  0.00      A     
ATOM   2206  HB3 ALA A 143       5.969  -6.671 -14.350  0.00  0.00      A     
ATOM   2207  C   ALA A 143       7.136  -9.156 -14.687  0.00  0.00      A     
ATOM   2208  O   ALA A 143       6.431  -9.392 -15.670  0.00  0.00      A     
ATOM   2209  N   ASP A 144       8.425  -9.500 -14.657  0.00  0.00      A     
ATOM   2210  HN  ASP A 144       8.964  -9.200 -13.853  0.00  0.00      A     
ATOM   2211  CA  ASP A 144       9.156 -10.181 -15.736  0.00  0.00      A     
ATOM   2212  HA  ASP A 144       8.872  -9.668 -16.656  0.00  0.00      A     
ATOM   2213  CB  ASP A 144      10.668  -9.969 -15.495  0.00  0.00      A     
ATOM   2214  HB1 ASP A 144      11.067 -10.817 -14.936  0.00  0.00      A     
ATOM   2215  HB2 ASP A 144      10.809  -9.081 -14.880  0.00  0.00      A     
ATOM   2216  CG  ASP A 144      11.488  -9.754 -16.774  0.00  0.00      A     
ATOM   2217  OD1 ASP A 144      12.732  -9.853 -16.701  0.00  0.00      A     
ATOM   2218  OD2 ASP A 144      10.898  -9.506 -17.851  0.00  0.00      A     
ATOM   2219  C   ASP A 144       8.774 -11.676 -15.941  0.00  0.00      A     
ATOM   2220  O   ASP A 144       9.430 -12.399 -16.689  0.00  0.00      A     
ATOM   2221  N   VAL A 145       7.668 -12.137 -15.342  0.00  0.00      A     
ATOM   2222  HN  VAL A 145       7.185 -11.456 -14.773  0.00  0.00      A     
ATOM   2223  CA  VAL A 145       6.998 -13.464 -15.483  0.00  0.00      A     
ATOM   2224  HA  VAL A 145       7.741 -14.228 -15.265  0.00  0.00      A     
ATOM   2225  CB  VAL A 145       5.865 -13.614 -14.444  0.00  0.00      A     
ATOM   2226  HB  VAL A 145       5.352 -14.563 -14.594  0.00  0.00      A     
ATOM   2227  CG1 VAL A 145       6.444 -13.655 -13.030  0.00  0.00      A     
ATOM   2228 HG11 VAL A 145       7.052 -14.552 -12.916  0.00  0.00      A     
ATOM   2229 HG12 VAL A 145       5.621 -13.675 -12.316  0.00  0.00      A     
ATOM   2230 HG13 VAL A 145       7.057 -12.777 -12.839  0.00  0.00      A     
ATOM   2231  CG2 VAL A 145       4.829 -12.489 -14.545  0.00  0.00      A     
ATOM   2232 HG21 VAL A 145       5.268 -11.528 -14.282  0.00  0.00      A     
ATOM   2233 HG22 VAL A 145       4.010 -12.688 -13.858  0.00  0.00      A     
ATOM   2234 HG23 VAL A 145       4.422 -12.437 -15.554  0.00  0.00      A     
ATOM   2235  C   VAL A 145       6.450 -13.805 -16.887  0.00  0.00      A     
ATOM   2236  O   VAL A 145       5.563 -14.649 -17.047  0.00  0.00      A     
ATOM   2237  N   GLY A 146       6.973 -13.159 -17.927  0.00  0.00      A     
ATOM   2238  HN  GLY A 146       7.714 -12.503 -17.728  0.00  0.00      A     
ATOM   2239  CA  GLY A 146       6.598 -13.378 -19.324  0.00  0.00      A     
ATOM   2240  HA1 GLY A 146       7.114 -12.662 -19.959  0.00  0.00      A     
ATOM   2241  HA2 GLY A 146       5.529 -13.193 -19.400  0.00  0.00      A     
ATOM   2242  C   GLY A 146       6.875 -14.786 -19.866  0.00  0.00      A     
ATOM   2243  O   GLY A 146       7.677 -15.551 -19.316  0.00  0.00      A     
ATOM   2244  N   LYS A 147       6.195 -15.142 -20.957  0.00  0.00      A     
ATOM   2245  HN  LYS A 147       5.613 -14.420 -21.378  0.00  0.00      A     
ATOM   2246  CA  LYS A 147       5.953 -16.548 -21.350  0.00  0.00      A     
ATOM   2247  HA  LYS A 147       6.169 -17.183 -20.494  0.00  0.00      A     
ATOM   2248  CB  LYS A 147       4.458 -16.708 -21.683  0.00  0.00      A     
ATOM   2249  HB1 LYS A 147       4.260 -17.741 -21.959  0.00  0.00      A     
ATOM   2250  HB2 LYS A 147       4.213 -16.087 -22.546  0.00  0.00      A     
ATOM   2251  CG  LYS A 147       3.518 -16.330 -20.520  0.00  0.00      A     
ATOM   2252  HG1 LYS A 147       2.493 -16.528 -20.834  0.00  0.00      A     
ATOM   2253  HG2 LYS A 147       3.608 -15.261 -20.328  0.00  0.00      A     
ATOM   2254  CD  LYS A 147       3.799 -17.101 -19.217  0.00  0.00      A     
ATOM   2255  HD1 LYS A 147       4.791 -16.855 -18.838  0.00  0.00      A     
ATOM   2256  HD2 LYS A 147       3.766 -18.171 -19.431  0.00  0.00      A     
ATOM   2257  CE  LYS A 147       2.778 -16.799 -18.116  0.00  0.00      A     
ATOM   2258  HE1 LYS A 147       2.976 -17.467 -17.272  0.00  0.00      A     
ATOM   2259  HE2 LYS A 147       1.774 -17.027 -18.487  0.00  0.00      A     
ATOM   2260  NZ  LYS A 147       2.838 -15.391 -17.651  0.00  0.00      A     
ATOM   2261  HZ1 LYS A 147       2.470 -14.763 -18.365  0.00  0.00      A     
ATOM   2262  HZ2 LYS A 147       3.780 -15.101 -17.402  0.00  0.00      A     
ATOM   2263  HZ3 LYS A 147       2.241 -15.254 -16.841  0.00  0.00      A     
ATOM   2264  C   LYS A 147       6.872 -17.132 -22.436  0.00  0.00      A     
ATOM   2265  O   LYS A 147       6.754 -18.308 -22.778  0.00  0.00      A     
ATOM   2266  N   ALA A 148       7.843 -16.362 -22.913  0.00  0.00      A     
ATOM   2267  HN  ALA A 148       7.899 -15.415 -22.565  0.00  0.00      A     
ATOM   2268  CA  ALA A 148       8.791 -16.780 -23.952  0.00  0.00      A     
ATOM   2269  HA  ALA A 148       8.780 -17.860 -24.036  0.00  0.00      A     
ATOM   2270  CB  ALA A 148       8.256 -16.240 -25.280  0.00  0.00      A     
ATOM   2271  HB1 ALA A 148       8.167 -15.160 -25.221  0.00  0.00      A     
ATOM   2272  HB2 ALA A 148       7.265 -16.653 -25.464  0.00  0.00      A     
ATOM   2273  HB3 ALA A 148       8.908 -16.518 -26.108  0.00  0.00      A     
ATOM   2274  C   ALA A 148      10.262 -16.430 -23.615  0.00  0.00      A     
ATOM   2275  O   ALA A 148      10.573 -16.099 -22.467  0.00  0.00      A     
ATOM   2276  N   GLY A 149      11.197 -16.579 -24.557  0.00  0.00      A     
ATOM   2277  HN  GLY A 149      10.897 -16.821 -25.491  0.00  0.00      A     
ATOM   2278  CA  GLY A 149      12.646 -16.548 -24.280  0.00  0.00      A     
ATOM   2279  HA1 GLY A 149      13.119 -17.364 -24.826  0.00  0.00      A     
ATOM   2280  HA2 GLY A 149      12.831 -16.734 -23.221  0.00  0.00      A     
ATOM   2281  C   GLY A 149      13.394 -15.260 -24.656  0.00  0.00      A     
ATOM   2282  O   GLY A 149      14.554 -15.121 -24.271  0.00  0.00      A     
ATOM   2283  N   ALA A 150      12.759 -14.299 -25.335  0.00  0.00      A     
ATOM   2284  HN  ALA A 150      11.794 -14.464 -25.606  0.00  0.00      A     
ATOM   2285  CA  ALA A 150      13.414 -13.114 -25.910  0.00  0.00      A     
ATOM   2286  HA  ALA A 150      14.458 -13.125 -25.606  0.00  0.00      A     
ATOM   2287  CB  ALA A 150      13.389 -13.271 -27.438  0.00  0.00      A     
ATOM   2288  HB1 ALA A 150      12.363 -13.226 -27.803  0.00  0.00      A     
ATOM   2289  HB2 ALA A 150      13.830 -14.226 -27.722  0.00  0.00      A     
ATOM   2290  HB3 ALA A 150      13.963 -12.469 -27.905  0.00  0.00      A     
ATOM   2291  C   ALA A 150      12.863 -11.732 -25.454  0.00  0.00      A     
ATOM   2292  O   ALA A 150      13.438 -10.706 -25.814  0.00  0.00      A     
ATOM   2293  N   GLU A 151      11.816 -11.688 -24.623  0.00  0.00      A     
ATOM   2294  HN  GLU A 151      11.450 -12.580 -24.315  0.00  0.00      A     
ATOM   2295  CA  GLU A 151      11.075 -10.480 -24.192  0.00  0.00      A     
ATOM   2296  HA  GLU A 151      11.406  -9.620 -24.777  0.00  0.00      A     
ATOM   2297  CB  GLU A 151       9.573 -10.703 -24.482  0.00  0.00      A     
ATOM   2298  HB1 GLU A 151       8.985  -9.893 -24.051  0.00  0.00      A     
ATOM   2299  HB2 GLU A 151       9.278 -11.626 -23.986  0.00  0.00      A     
ATOM   2300  CG  GLU A 151       9.179 -10.791 -25.964  0.00  0.00      A     
ATOM   2301  HG1 GLU A 151       9.943 -11.329 -26.527  0.00  0.00      A     
ATOM   2302  HG2 GLU A 151       9.105  -9.784 -26.379  0.00  0.00      A     
ATOM   2303  CD  GLU A 151       7.841 -11.533 -26.095  0.00  0.00      A     
ATOM   2304  OE1 GLU A 151       6.765 -10.910 -26.256  0.00  0.00      A     
ATOM   2305  OE2 GLU A 151       7.834 -12.782 -25.987  0.00  0.00      A     
ATOM   2306  C   GLU A 151      11.276 -10.082 -22.701  0.00  0.00      A     
ATOM   2307  O   GLU A 151      10.512  -9.264 -22.184  0.00  0.00      A     
ATOM   2308  N   ARG A 152      12.258 -10.647 -21.973  0.00  0.00      A     
ATOM   2309  HN  ARG A 152      12.828 -11.348 -22.434  0.00  0.00      A     
ATOM   2310  CA  ARG A 152      12.617 -10.242 -20.586  0.00  0.00      A     
ATOM   2311  HA  ARG A 152      11.724 -10.272 -19.968  0.00  0.00      A     
ATOM   2312  CB  ARG A 152      13.693 -11.159 -19.970  0.00  0.00      A     
ATOM   2313  HB1 ARG A 152      14.094 -10.689 -19.069  0.00  0.00      A     
ATOM   2314  HB2 ARG A 152      14.513 -11.243 -20.672  0.00  0.00      A     
ATOM   2315  CG  ARG A 152      13.249 -12.574 -19.597  0.00  0.00      A     
ATOM   2316  HG1 ARG A 152      14.134 -13.182 -19.428  0.00  0.00      A     
ATOM   2317  HG2 ARG A 152      12.679 -13.011 -20.410  0.00  0.00      A     
ATOM   2318  CD  ARG A 152      12.423 -12.585 -18.317  0.00  0.00      A     
ATOM   2319  HD1 ARG A 152      11.583 -11.911 -18.417  0.00  0.00      A     
ATOM   2320  HD2 ARG A 152      13.044 -12.219 -17.506  0.00  0.00      A     
ATOM   2321  NE  ARG A 152      11.962 -13.937 -17.987  0.00  0.00      A     
ATOM   2322  HE  ARG A 152      12.498 -14.458 -17.314  0.00  0.00      A     
ATOM   2323  CZ  ARG A 152      10.967 -14.591 -18.515  0.00  0.00      A     
ATOM   2324  NH1 ARG A 152      10.155 -14.113 -19.381  0.00  0.00      A     
ATOM   2325 HH11 ARG A 152       9.352 -14.669 -19.618  0.00  0.00      A     
ATOM   2326 HH12 ARG A 152      10.224 -13.137 -19.614  0.00  0.00      A     
ATOM   2327  NH2 ARG A 152      10.776 -15.812 -18.197  0.00  0.00      A     
ATOM   2328 HH21 ARG A 152      10.211 -16.353 -18.833  0.00  0.00      A     
ATOM   2329 HH22 ARG A 152      11.523 -16.245 -17.677  0.00  0.00      A     
ATOM   2330  C   ARG A 152      13.144  -8.811 -20.514  0.00  0.00      A     
ATOM   2331  O   ARG A 152      14.088  -8.462 -21.229  0.00  0.00      A     
ATOM   2332  N   GLU A 153      12.627  -8.024 -19.578  0.00  0.00      A     
ATOM   2333  HN  GLU A 153      11.908  -8.431 -18.980  0.00  0.00      A     
ATOM   2334  CA  GLU A 153      13.110  -6.665 -19.283  0.00  0.00      A     
ATOM   2335  HA  GLU A 153      13.316  -6.145 -20.219  0.00  0.00      A     
ATOM   2336  CB  GLU A 153      12.036  -5.871 -18.526  0.00  0.00      A     
ATOM   2337  HB1 GLU A 153      12.500  -4.949 -18.175  0.00  0.00      A     
ATOM   2338  HB2 GLU A 153      11.710  -6.451 -17.667  0.00  0.00      A     
ATOM   2339  CG  GLU A 153      10.802  -5.478 -19.340  0.00  0.00      A     
ATOM   2340  HG1 GLU A 153      10.094  -6.311 -19.363  0.00  0.00      A     
ATOM   2341  HG2 GLU A 153      11.104  -5.254 -20.366  0.00  0.00      A     
ATOM   2342  CD  GLU A 153      10.157  -4.229 -18.720  0.00  0.00      A     
ATOM   2343  OE1 GLU A 153       9.287  -4.321 -17.819  0.00  0.00      A     
ATOM   2344  OE2 GLU A 153      10.531  -3.103 -19.119  0.00  0.00      A     
ATOM   2345  C   GLU A 153      14.415  -6.595 -18.460  0.00  0.00      A     
ATOM   2346  O   GLU A 153      15.078  -5.554 -18.497  0.00  0.00      A     
ATOM   2347  N   PHE A 154      14.791  -7.652 -17.722  0.00  0.00      A     
ATOM   2348  HN  PHE A 154      14.156  -8.445 -17.666  0.00  0.00      A     
ATOM   2349  CA  PHE A 154      15.914  -7.612 -16.763  0.00  0.00      A     
ATOM   2350  HA  PHE A 154      16.569  -6.781 -17.026  0.00  0.00      A     
ATOM   2351  CB  PHE A 154      15.364  -7.342 -15.347  0.00  0.00      A     
ATOM   2352  HB1 PHE A 154      16.177  -6.975 -14.723  0.00  0.00      A     
ATOM   2353  HB2 PHE A 154      15.035  -8.289 -14.918  0.00  0.00      A     
ATOM   2354  CG  PHE A 154      14.197  -6.367 -15.268  0.00  0.00      A     
ATOM   2355  CD1 PHE A 154      14.381  -4.994 -15.515  0.00  0.00      A     
ATOM   2356  HD1 PHE A 154      15.369  -4.617 -15.709  0.00  0.00      A     
ATOM   2357  CE1 PHE A 154      13.274  -4.130 -15.585  0.00  0.00      A     
ATOM   2358  HE1 PHE A 154      13.413  -3.079 -15.796  0.00  0.00      A     
ATOM   2359  CZ  PHE A 154      11.976  -4.645 -15.426  0.00  0.00      A     
ATOM   2360  HZ  PHE A 154      11.124  -3.996 -15.558  0.00  0.00      A     
ATOM   2361  CE2 PHE A 154      11.789  -6.004 -15.121  0.00  0.00      A     
ATOM   2362  HE2 PHE A 154      10.793  -6.405 -15.004  0.00  0.00      A     
ATOM   2363  CD2 PHE A 154      12.900  -6.860 -15.037  0.00  0.00      A     
ATOM   2364  HD2 PHE A 154      12.759  -7.914 -14.851  0.00  0.00      A     
ATOM   2365  C   PHE A 154      16.786  -8.889 -16.751  0.00  0.00      A     
ATOM   2366  O   PHE A 154      16.310  -9.997 -16.503  0.00  0.00      A     
ATOM   2367  N   ARG A 155      18.107  -8.733 -16.910  0.00  0.00      A     
ATOM   2368  HN  ARG A 155      18.431  -7.785 -17.096  0.00  0.00      A     
ATOM   2369  CA  ARG A 155      19.128  -9.816 -16.891  0.00  0.00      A     
ATOM   2370  HA  ARG A 155      18.774 -10.643 -17.508  0.00  0.00      A     
ATOM   2371  CB  ARG A 155      20.438  -9.282 -17.496  0.00  0.00      A     
ATOM   2372  HB1 ARG A 155      21.130 -10.120 -17.587  0.00  0.00      A     
ATOM   2373  HB2 ARG A 155      20.879  -8.559 -16.812  0.00  0.00      A     
ATOM   2374  CG  ARG A 155      20.285  -8.631 -18.881  0.00  0.00      A     
ATOM   2375  HG1 ARG A 155      19.563  -7.817 -18.849  0.00  0.00      A     
ATOM   2376  HG2 ARG A 155      19.917  -9.381 -19.577  0.00  0.00      A     
ATOM   2377  CD  ARG A 155      21.621  -8.057 -19.374  0.00  0.00      A     
ATOM   2378  HD1 ARG A 155      21.969  -7.314 -18.654  0.00  0.00      A     
ATOM   2379  HD2 ARG A 155      21.457  -7.560 -20.333  0.00  0.00      A     
ATOM   2380  NE  ARG A 155      22.619  -9.126 -19.540  0.00  0.00      A     
ATOM   2381  HE  ARG A 155      22.267 -10.040 -19.802  0.00  0.00      A     
ATOM   2382  CZ  ARG A 155      23.919  -9.051 -19.429  0.00  0.00      A     
ATOM   2383  NH1 ARG A 155      24.581  -7.965 -19.265  0.00  0.00      A     
ATOM   2384 HH11 ARG A 155      25.585  -8.051 -19.218  0.00  0.00      A     
ATOM   2385 HH12 ARG A 155      24.098  -7.080 -19.229  0.00  0.00      A     
ATOM   2386  NH2 ARG A 155      24.637 -10.107 -19.482  0.00  0.00      A     
ATOM   2387 HH21 ARG A 155      25.634  -9.999 -19.589  0.00  0.00      A     
ATOM   2388 HH22 ARG A 155      24.196 -11.008 -19.608  0.00  0.00      A     
ATOM   2389  C   ARG A 155      19.435 -10.428 -15.508  0.00  0.00      A     
ATOM   2390  O   ARG A 155      20.273 -11.323 -15.395  0.00  0.00      A     
ATOM   2391  N   GLY A 156      18.814  -9.904 -14.452  0.00  0.00      A     
ATOM   2392  HN  GLY A 156      18.125  -9.196 -14.649  0.00  0.00      A     
ATOM   2393  CA  GLY A 156      19.121 -10.187 -13.042  0.00  0.00      A     
ATOM   2394  HA1 GLY A 156      20.200 -10.195 -12.916  0.00  0.00      A     
ATOM   2395  HA2 GLY A 156      18.731 -11.167 -12.769  0.00  0.00      A     
ATOM   2396  C   GLY A 156      18.566  -9.145 -12.065  0.00  0.00      A     
ATOM   2397  O   GLY A 156      17.942  -8.171 -12.479  0.00  0.00      A     
ATOM   2398  N   LEU A 157      18.804  -9.313 -10.761  0.00  0.00      A     
ATOM   2399  HN  LEU A 157      19.379 -10.097 -10.475  0.00  0.00      A     
ATOM   2400  CA  LEU A 157      18.339  -8.373  -9.729  0.00  0.00      A     
ATOM   2401  HA  LEU A 157      17.307  -8.112  -9.969  0.00  0.00      A     
ATOM   2402  CB  LEU A 157      18.354  -9.087  -8.371  0.00  0.00      A     
ATOM   2403  HB1 LEU A 157      19.382  -9.354  -8.123  0.00  0.00      A     
ATOM   2404  HB2 LEU A 157      17.776 -10.006  -8.459  0.00  0.00      A     
ATOM   2405  CG  LEU A 157      17.767  -8.239  -7.228  0.00  0.00      A     
ATOM   2406  HG  LEU A 157      18.332  -7.315  -7.114  0.00  0.00      A     
ATOM   2407  CD1 LEU A 157      16.295  -7.904  -7.449  0.00  0.00      A     
ATOM   2408 HD11 LEU A 157      15.887  -7.417  -6.565  0.00  0.00      A     
ATOM   2409 HD12 LEU A 157      15.738  -8.811  -7.674  0.00  0.00      A     
ATOM   2410 HD13 LEU A 157      16.196  -7.225  -8.290  0.00  0.00      A     
ATOM   2411  CD2 LEU A 157      17.885  -9.014  -5.930  0.00  0.00      A     
ATOM   2412 HD21 LEU A 157      18.934  -9.236  -5.749  0.00  0.00      A     
ATOM   2413 HD22 LEU A 157      17.316  -9.938  -5.997  0.00  0.00      A     
ATOM   2414 HD23 LEU A 157      17.508  -8.405  -5.112  0.00  0.00      A     
ATOM   2415  C   LEU A 157      19.127  -7.050  -9.665  0.00  0.00      A     
ATOM   2416  O   LEU A 157      18.527  -5.998  -9.441  0.00  0.00      A     
ATOM   2417  N   GLY A 158      20.444  -7.060  -9.901  0.00  0.00      A     
ATOM   2418  HN  GLY A 158      20.887  -7.956 -10.061  0.00  0.00      A     
ATOM   2419  CA  GLY A 158      21.208  -5.818 -10.158  0.00  0.00      A     
ATOM   2420  HA1 GLY A 158      22.249  -6.067 -10.363  0.00  0.00      A     
ATOM   2421  HA2 GLY A 158      21.181  -5.176  -9.284  0.00  0.00      A     
ATOM   2422  C   GLY A 158      20.657  -5.054 -11.374  0.00  0.00      A     
ATOM   2423  O   GLY A 158      20.410  -3.845 -11.343  0.00  0.00      A     
ATOM   2424  N   ASP A 159      20.340  -5.831 -12.406  0.00  0.00      A     
ATOM   2425  HN  ASP A 159      20.676  -6.787 -12.353  0.00  0.00      A     
ATOM   2426  CA  ASP A 159      19.630  -5.468 -13.628  0.00  0.00      A     
ATOM   2427  HA  ASP A 159      20.136  -4.592 -14.029  0.00  0.00      A     
ATOM   2428  CB  ASP A 159      19.804  -6.624 -14.627  0.00  0.00      A     
ATOM   2429  HB1 ASP A 159      18.879  -7.195 -14.686  0.00  0.00      A     
ATOM   2430  HB2 ASP A 159      20.598  -7.302 -14.313  0.00  0.00      A     
ATOM   2431  CG  ASP A 159      20.162  -6.098 -16.004  0.00  0.00      A     
ATOM   2432  OD1 ASP A 159      19.301  -6.154 -16.905  0.00  0.00      A     
ATOM   2433  OD2 ASP A 159      21.276  -5.553 -16.181  0.00  0.00      A     
ATOM   2434  C   ASP A 159      18.135  -5.087 -13.464  0.00  0.00      A     
ATOM   2435  O   ASP A 159      17.507  -4.687 -14.443  0.00  0.00      A     
ATOM   2436  N   CYS A 160      17.565  -5.137 -12.253  0.00  0.00      A     
ATOM   2437  HN  CYS A 160      18.114  -5.528 -11.500  0.00  0.00      A     
ATOM   2438  CA  CYS A 160      16.188  -4.706 -11.937  0.00  0.00      A     
ATOM   2439  HA  CYS A 160      15.597  -4.643 -12.853  0.00  0.00      A     
ATOM   2440  CB  CYS A 160      15.526  -5.764 -11.039  0.00  0.00      A     
ATOM   2441  HB1 CYS A 160      14.631  -5.343 -10.586  0.00  0.00      A     
ATOM   2442  HB2 CYS A 160      16.209  -6.055 -10.246  0.00  0.00      A     
ATOM   2443  SG  CYS A 160      15.013  -7.227 -11.970  0.00  0.00      A     
ATOM   2444  HG1 CYS A 160      16.228  -7.554 -12.439  0.00  0.00      A     
ATOM   2445  C   CYS A 160      16.096  -3.306 -11.278  0.00  0.00      A     
ATOM   2446  O   CYS A 160      14.994  -2.877 -10.932  0.00  0.00      A     
ATOM   2447  N   LEU A 161      17.213  -2.581 -11.112  0.00  0.00      A     
ATOM   2448  HN  LEU A 161      18.079  -2.994 -11.424  0.00  0.00      A     
ATOM   2449  CA  LEU A 161      17.274  -1.324 -10.338  0.00  0.00      A     
ATOM   2450  HA  LEU A 161      16.260  -0.959 -10.159  0.00  0.00      A     
ATOM   2451  CB  LEU A 161      17.877  -1.698  -8.965  0.00  0.00      A     
ATOM   2452  HB1 LEU A 161      18.903  -2.019  -9.115  0.00  0.00      A     
ATOM   2453  HB2 LEU A 161      17.327  -2.565  -8.600  0.00  0.00      A     
ATOM   2454  CG  LEU A 161      17.848  -0.647  -7.839  0.00  0.00      A     
ATOM   2455  HG  LEU A 161      16.844  -0.234  -7.757  0.00  0.00      A     
ATOM   2456  CD1 LEU A 161      18.206  -1.319  -6.513  0.00  0.00      A     
ATOM   2457 HD11 LEU A 161      18.206  -0.587  -5.708  0.00  0.00      A     
ATOM   2458 HD12 LEU A 161      19.196  -1.769  -6.580  0.00  0.00      A     
ATOM   2459 HD13 LEU A 161      17.474  -2.094  -6.286  0.00  0.00      A     
ATOM   2460  CD2 LEU A 161      18.865   0.482  -8.026  0.00  0.00      A     
ATOM   2461 HD21 LEU A 161      18.888   1.111  -7.137  0.00  0.00      A     
ATOM   2462 HD22 LEU A 161      18.585   1.114  -8.865  0.00  0.00      A     
ATOM   2463 HD23 LEU A 161      19.859   0.068  -8.194  0.00  0.00      A     
ATOM   2464  C   LEU A 161      18.004  -0.170 -11.064  0.00  0.00      A     
ATOM   2465  O   LEU A 161      17.377   0.834 -11.391  0.00  0.00      A     
ATOM   2466  N   VAL A 162      19.310  -0.273 -11.341  0.00  0.00      A     
ATOM   2467  HN  VAL A 162      19.790  -1.111 -11.049  0.00  0.00      A     
ATOM   2468  CA  VAL A 162      20.116   0.878 -11.839  0.00  0.00      A     
ATOM   2469  HA  VAL A 162      19.975   1.694 -11.129  0.00  0.00      A     
ATOM   2470  CB  VAL A 162      21.629   0.601 -11.876  0.00  0.00      A     
ATOM   2471  HB  VAL A 162      22.128   1.446 -12.352  0.00  0.00      A     
ATOM   2472  CG1 VAL A 162      22.168   0.494 -10.452  0.00  0.00      A     
ATOM   2473 HG11 VAL A 162      23.250   0.381 -10.475  0.00  0.00      A     
ATOM   2474 HG12 VAL A 162      21.728  -0.359  -9.946  0.00  0.00      A     
ATOM   2475 HG13 VAL A 162      21.932   1.404  -9.899  0.00  0.00      A     
ATOM   2476  CG2 VAL A 162      21.998  -0.666 -12.653  0.00  0.00      A     
ATOM   2477 HG21 VAL A 162      23.081  -0.767 -12.673  0.00  0.00      A     
ATOM   2478 HG22 VAL A 162      21.642  -0.597 -13.680  0.00  0.00      A     
ATOM   2479 HG23 VAL A 162      21.583  -1.548 -12.169  0.00  0.00      A     
ATOM   2480  C   VAL A 162      19.704   1.479 -13.188  0.00  0.00      A     
ATOM   2481  O   VAL A 162      19.880   2.679 -13.374  0.00  0.00      A     
ATOM   2482  N   LYS A 163      19.127   0.721 -14.132  0.00  0.00      A     
ATOM   2483  HN  LYS A 163      19.027  -0.265 -13.913  0.00  0.00      A     
ATOM   2484  CA  LYS A 163      18.701   1.204 -15.476  0.00  0.00      A     
ATOM   2485  HA  LYS A 163      19.583   1.378 -16.096  0.00  0.00      A     
ATOM   2486  CB  LYS A 163      17.856   0.099 -16.141  0.00  0.00      A     
ATOM   2487  HB1 LYS A 163      17.055  -0.172 -15.457  0.00  0.00      A     
ATOM   2488  HB2 LYS A 163      18.493  -0.772 -16.299  0.00  0.00      A     
ATOM   2489  CG  LYS A 163      17.207   0.494 -17.479  0.00  0.00      A     
ATOM   2490  HG1 LYS A 163      17.949   0.999 -18.101  0.00  0.00      A     
ATOM   2491  HG2 LYS A 163      16.389   1.191 -17.288  0.00  0.00      A     
ATOM   2492  CD  LYS A 163      16.658  -0.709 -18.268  0.00  0.00      A     
ATOM   2493  HD1 LYS A 163      17.509  -1.294 -18.619  0.00  0.00      A     
ATOM   2494  HD2 LYS A 163      16.125  -0.332 -19.142  0.00  0.00      A     
ATOM   2495  CE  LYS A 163      15.728  -1.638 -17.469  0.00  0.00      A     
ATOM   2496  HE1 LYS A 163      14.901  -1.063 -17.044  0.00  0.00      A     
ATOM   2497  HE2 LYS A 163      16.306  -2.067 -16.645  0.00  0.00      A     
ATOM   2498  NZ  LYS A 163      15.212  -2.732 -18.331  0.00  0.00      A     
ATOM   2499  HZ1 LYS A 163      15.932  -3.046 -18.979  0.00  0.00      A     
ATOM   2500  HZ2 LYS A 163      14.399  -2.438 -18.870  0.00  0.00      A     
ATOM   2501  HZ3 LYS A 163      14.967  -3.573 -17.818  0.00  0.00      A     
ATOM   2502  C   LYS A 163      17.955   2.548 -15.440  0.00  0.00      A     
ATOM   2503  O   LYS A 163      18.347   3.518 -16.085  0.00  0.00      A     
ATOM   2504  N   ILE A 164      16.923   2.628 -14.604  0.00  0.00      A     
ATOM   2505  HN  ILE A 164      16.712   1.808 -14.054  0.00  0.00      A     
ATOM   2506  CA  ILE A 164      16.030   3.799 -14.499  0.00  0.00      A     
ATOM   2507  HA  ILE A 164      15.804   4.118 -15.515  0.00  0.00      A     
ATOM   2508  CB  ILE A 164      14.688   3.392 -13.861  0.00  0.00      A     
ATOM   2509  HB  ILE A 164      14.056   4.278 -13.807  0.00  0.00      A     
ATOM   2510  CG2 ILE A 164      14.021   2.362 -14.795  0.00  0.00      A     
ATOM   2511 HG21 ILE A 164      12.986   2.203 -14.505  0.00  0.00      A     
ATOM   2512 HG22 ILE A 164      14.535   1.401 -14.744  0.00  0.00      A     
ATOM   2513 HG23 ILE A 164      14.030   2.715 -15.825  0.00  0.00      A     
ATOM   2514  CG1 ILE A 164      14.842   2.831 -12.435  0.00  0.00      A     
ATOM   2515 HG11 ILE A 164      15.354   3.563 -11.810  0.00  0.00      A     
ATOM   2516 HG12 ILE A 164      15.436   1.922 -12.469  0.00  0.00      A     
ATOM   2517  CD  ILE A 164      13.502   2.486 -11.782  0.00  0.00      A     
ATOM   2518  HD1 ILE A 164      13.003   1.694 -12.337  0.00  0.00      A     
ATOM   2519  HD2 ILE A 164      12.864   3.367 -11.761  0.00  0.00      A     
ATOM   2520  HD3 ILE A 164      13.673   2.134 -10.765  0.00  0.00      A     
ATOM   2521  C   ILE A 164      16.658   5.041 -13.839  0.00  0.00      A     
ATOM   2522  O   ILE A 164      16.171   6.153 -14.039  0.00  0.00      A     
ATOM   2523  N   TYR A 165      17.801   4.882 -13.161  0.00  0.00      A     
ATOM   2524  HN  TYR A 165      18.156   3.940 -13.060  0.00  0.00      A     
ATOM   2525  CA  TYR A 165      18.676   5.974 -12.694  0.00  0.00      A     
ATOM   2526  HA  TYR A 165      18.055   6.704 -12.176  0.00  0.00      A     
ATOM   2527  CB  TYR A 165      19.657   5.378 -11.673  0.00  0.00      A     
ATOM   2528  HB1 TYR A 165      20.373   4.763 -12.214  0.00  0.00      A     
ATOM   2529  HB2 TYR A 165      19.104   4.716 -11.006  0.00  0.00      A     
ATOM   2530  CG  TYR A 165      20.441   6.336 -10.794  0.00  0.00      A     
ATOM   2531  CD1 TYR A 165      19.792   7.168  -9.860  0.00  0.00      A     
ATOM   2532  HD1 TYR A 165      18.711   7.192  -9.819  0.00  0.00      A     
ATOM   2533  CE1 TYR A 165      20.559   7.937  -8.958  0.00  0.00      A     
ATOM   2534  HE1 TYR A 165      20.084   8.574  -8.234  0.00  0.00      A     
ATOM   2535  CZ  TYR A 165      21.967   7.842  -8.959  0.00  0.00      A     
ATOM   2536  OH  TYR A 165      22.701   8.480  -8.012  0.00  0.00      A     
ATOM   2537  HH  TYR A 165      23.643   8.282  -8.121  0.00  0.00      A     
ATOM   2538  CE2 TYR A 165      22.612   7.038  -9.914  0.00  0.00      A     
ATOM   2539  HE2 TYR A 165      23.688   6.971  -9.929  0.00  0.00      A     
ATOM   2540  CD2 TYR A 165      21.846   6.297 -10.831  0.00  0.00      A     
ATOM   2541  HD2 TYR A 165      22.344   5.662 -11.545  0.00  0.00      A     
ATOM   2542  C   TYR A 165      19.409   6.729 -13.835  0.00  0.00      A     
ATOM   2543  O   TYR A 165      19.922   7.826 -13.607  0.00  0.00      A     
ATOM   2544  N   LYS A 166      19.388   6.199 -15.075  0.00  0.00      A     
ATOM   2545  HN  LYS A 166      19.032   5.253 -15.162  0.00  0.00      A     
ATOM   2546  CA  LYS A 166      19.799   6.902 -16.318  0.00  0.00      A     
ATOM   2547  HA  LYS A 166      20.186   7.889 -16.057  0.00  0.00      A     
ATOM   2548  CB  LYS A 166      20.924   6.147 -17.045  0.00  0.00      A     
ATOM   2549  HB1 LYS A 166      21.084   6.607 -18.021  0.00  0.00      A     
ATOM   2550  HB2 LYS A 166      20.620   5.112 -17.203  0.00  0.00      A     
ATOM   2551  CG  LYS A 166      22.249   6.189 -16.276  0.00  0.00      A     
ATOM   2552  HG1 LYS A 166      22.148   5.603 -15.368  0.00  0.00      A     
ATOM   2553  HG2 LYS A 166      22.467   7.218 -15.988  0.00  0.00      A     
ATOM   2554  CD  LYS A 166      23.407   5.661 -17.139  0.00  0.00      A     
ATOM   2555  HD1 LYS A 166      23.729   6.462 -17.807  0.00  0.00      A     
ATOM   2556  HD2 LYS A 166      23.076   4.828 -17.757  0.00  0.00      A     
ATOM   2557  CE  LYS A 166      24.600   5.217 -16.286  0.00  0.00      A     
ATOM   2558  HE1 LYS A 166      24.584   5.769 -15.343  0.00  0.00      A     
ATOM   2559  HE2 LYS A 166      25.522   5.480 -16.810  0.00  0.00      A     
ATOM   2560  NZ  LYS A 166      24.577   3.758 -16.026  0.00  0.00      A     
ATOM   2561  HZ1 LYS A 166      23.663   3.462 -15.701  0.00  0.00      A     
ATOM   2562  HZ2 LYS A 166      25.245   3.513 -15.297  0.00  0.00      A     
ATOM   2563  HZ3 LYS A 166      24.818   3.236 -16.865  0.00  0.00      A     
ATOM   2564  C   LYS A 166      18.659   7.196 -17.301  0.00  0.00      A     
ATOM   2565  O   LYS A 166      18.780   8.165 -18.047  0.00  0.00      A     
ATOM   2566  N   SER A 167      17.548   6.450 -17.258  0.00  0.00      A     
ATOM   2567  HN  SER A 167      17.582   5.573 -16.758  0.00  0.00      A     
ATOM   2568  CA  SER A 167      16.272   6.859 -17.898  0.00  0.00      A     
ATOM   2569  HA  SER A 167      16.433   7.013 -18.965  0.00  0.00      A     
ATOM   2570  CB  SER A 167      15.165   5.823 -17.722  0.00  0.00      A     
ATOM   2571  HB1 SER A 167      14.301   6.141 -18.310  0.00  0.00      A     
ATOM   2572  HB2 SER A 167      14.867   5.790 -16.673  0.00  0.00      A     
ATOM   2573  OG  SER A 167      15.533   4.523 -18.126  0.00  0.00      A     
ATOM   2574  HG1 SER A 167      14.699   4.025 -18.179  0.00  0.00      A     
ATOM   2575  C   SER A 167      15.688   8.152 -17.316  0.00  0.00      A     
ATOM   2576  O   SER A 167      15.065   8.929 -18.027  0.00  0.00      A     
ATOM   2577  N   ASP A 168      15.895   8.370 -16.015  0.00  0.00      A     
ATOM   2578  HN  ASP A 168      16.321   7.622 -15.485  0.00  0.00      A     
ATOM   2579  CA  ASP A 168      15.602   9.621 -15.309  0.00  0.00      A     
ATOM   2580  HA  ASP A 168      15.616  10.455 -16.014  0.00  0.00      A     
ATOM   2581  CB  ASP A 168      14.194   9.540 -14.684  0.00  0.00      A     
ATOM   2582  HB1 ASP A 168      14.060   8.559 -14.222  0.00  0.00      A     
ATOM   2583  HB2 ASP A 168      13.443   9.647 -15.469  0.00  0.00      A     
ATOM   2584  CG  ASP A 168      13.983  10.619 -13.616  0.00  0.00      A     
ATOM   2585  OD1 ASP A 168      13.784  11.800 -13.970  0.00  0.00      A     
ATOM   2586  OD2 ASP A 168      14.105  10.289 -12.419  0.00  0.00      A     
ATOM   2587  C   ASP A 168      16.658   9.925 -14.230  0.00  0.00      A     
ATOM   2588  O   ASP A 168      17.329  10.956 -14.307  0.00  0.00      A     
ATOM   2589  N   GLY A 169      16.780   9.064 -13.216  0.00  0.00      A     
ATOM   2590  HN  GLY A 169      16.199   8.235 -13.225  0.00  0.00      A     
ATOM   2591  CA  GLY A 169      17.410   9.441 -11.946  0.00  0.00      A     
ATOM   2592  HA1 GLY A 169      17.467  10.527 -11.889  0.00  0.00      A     
ATOM   2593  HA2 GLY A 169      18.421   9.045 -11.906  0.00  0.00      A     
ATOM   2594  C   GLY A 169      16.671   8.958 -10.696  0.00  0.00      A     
ATOM   2595  O   GLY A 169      15.945   7.959 -10.717  0.00  0.00      A     
ATOM   2596  N   ILE A 170      16.889   9.655  -9.573  0.00  0.00      A     
ATOM   2597  HN  ILE A 170      17.555  10.420  -9.624  0.00  0.00      A     
ATOM   2598  CA  ILE A 170      16.245   9.344  -8.279  0.00  0.00      A     
ATOM   2599  HA  ILE A 170      16.537   8.329  -8.005  0.00  0.00      A     
ATOM   2600  CB  ILE A 170      16.704  10.268  -7.125  0.00  0.00      A     
ATOM   2601  HB  ILE A 170      16.239   9.892  -6.216  0.00  0.00      A     
ATOM   2602  CG2 ILE A 170      18.215  10.147  -6.922  0.00  0.00      A     
ATOM   2603 HG21 ILE A 170      18.518  10.684  -6.027  0.00  0.00      A     
ATOM   2604 HG22 ILE A 170      18.751  10.563  -7.774  0.00  0.00      A     
ATOM   2605 HG23 ILE A 170      18.477   9.099  -6.795  0.00  0.00      A     
ATOM   2606  CG1 ILE A 170      16.270  11.742  -7.268  0.00  0.00      A     
ATOM   2607 HG11 ILE A 170      15.196  11.793  -7.432  0.00  0.00      A     
ATOM   2608 HG12 ILE A 170      16.771  12.189  -8.124  0.00  0.00      A     
ATOM   2609  CD  ILE A 170      16.553  12.585  -6.019  0.00  0.00      A     
ATOM   2610  HD1 ILE A 170      16.176  12.080  -5.130  0.00  0.00      A     
ATOM   2611  HD2 ILE A 170      16.044  13.541  -6.117  0.00  0.00      A     
ATOM   2612  HD3 ILE A 170      17.623  12.766  -5.916  0.00  0.00      A     
ATOM   2613  C   ILE A 170      14.714   9.335  -8.336  0.00  0.00      A     
ATOM   2614  O   ILE A 170      14.089   8.538  -7.637  0.00  0.00      A     
ATOM   2615  N   LYS A 171      14.090  10.192  -9.156  0.00  0.00      A     
ATOM   2616  HN  LYS A 171      14.646  10.763  -9.781  0.00  0.00      A     
ATOM   2617  CA  LYS A 171      12.625  10.303  -9.209  0.00  0.00      A     
ATOM   2618  HA  LYS A 171      12.245  10.369  -8.189  0.00  0.00      A     
ATOM   2619  CB  LYS A 171      12.217  11.573  -9.956  0.00  0.00      A     
ATOM   2620  HB1 LYS A 171      12.407  11.466 -11.022  0.00  0.00      A     
ATOM   2621  HB2 LYS A 171      12.806  12.404  -9.580  0.00  0.00      A     
ATOM   2622  CG  LYS A 171      10.738  11.893  -9.737  0.00  0.00      A     
ATOM   2623  HG1 LYS A 171      10.541  11.984  -8.669  0.00  0.00      A     
ATOM   2624  HG2 LYS A 171      10.128  11.087 -10.145  0.00  0.00      A     
ATOM   2625  CD  LYS A 171      10.399  13.211 -10.441  0.00  0.00      A     
ATOM   2626  HD1 LYS A 171      10.523  13.089 -11.519  0.00  0.00      A     
ATOM   2627  HD2 LYS A 171      11.095  13.985 -10.110  0.00  0.00      A     
ATOM   2628  CE  LYS A 171       8.978  13.692 -10.141  0.00  0.00      A     
ATOM   2629  HE1 LYS A 171       8.795  14.588 -10.746  0.00  0.00      A     
ATOM   2630  HE2 LYS A 171       8.917  13.985  -9.089  0.00  0.00      A     
ATOM   2631  NZ  LYS A 171       7.969  12.650 -10.443  0.00  0.00      A     
ATOM   2632  HZ1 LYS A 171       8.144  12.222 -11.338  0.00  0.00      A     
ATOM   2633  HZ2 LYS A 171       7.038  13.061 -10.488  0.00  0.00      A     
ATOM   2634  HZ3 LYS A 171       7.944  11.936  -9.717  0.00  0.00      A     
ATOM   2635  C   LYS A 171      12.002   9.060  -9.820  0.00  0.00      A     
ATOM   2636  O   LYS A 171      11.143   8.465  -9.188  0.00  0.00      A     
ATOM   2637  N   GLY A 172      12.485   8.608 -10.973  0.00  0.00      A     
ATOM   2638  HN  GLY A 172      13.193   9.187 -11.423  0.00  0.00      A     
ATOM   2639  CA  GLY A 172      12.123   7.327 -11.589  0.00  0.00      A     
ATOM   2640  HA1 GLY A 172      12.706   7.203 -12.501  0.00  0.00      A     
ATOM   2641  HA2 GLY A 172      11.065   7.331 -11.847  0.00  0.00      A     
ATOM   2642  C   GLY A 172      12.401   6.120 -10.688  0.00  0.00      A     
ATOM   2643  O   GLY A 172      11.532   5.258 -10.550  0.00  0.00      A     
ATOM   2644  N   LEU A 173      13.574   6.087 -10.046  0.00  0.00      A     
ATOM   2645  HN  LEU A 173      14.237   6.832 -10.237  0.00  0.00      A     
ATOM   2646  CA  LEU A 173      14.006   5.001  -9.155  0.00  0.00      A     
ATOM   2647  HA  LEU A 173      13.886   4.065  -9.692  0.00  0.00      A     
ATOM   2648  CB  LEU A 173      15.502   5.202  -8.863  0.00  0.00      A     
ATOM   2649  HB1 LEU A 173      15.636   6.163  -8.366  0.00  0.00      A     
ATOM   2650  HB2 LEU A 173      16.041   5.234  -9.812  0.00  0.00      A     
ATOM   2651  CG  LEU A 173      16.126   4.109  -7.980  0.00  0.00      A     
ATOM   2652  HG  LEU A 173      15.654   4.112  -6.997  0.00  0.00      A     
ATOM   2653  CD1 LEU A 173      16.004   2.715  -8.586  0.00  0.00      A     
ATOM   2654 HD11 LEU A 173      16.515   2.007  -7.944  0.00  0.00      A     
ATOM   2655 HD12 LEU A 173      16.447   2.693  -9.581  0.00  0.00      A     
ATOM   2656 HD13 LEU A 173      14.958   2.416  -8.642  0.00  0.00      A     
ATOM   2657  CD2 LEU A 173      17.607   4.403  -7.796  0.00  0.00      A     
ATOM   2658 HD21 LEU A 173      18.051   3.639  -7.160  0.00  0.00      A     
ATOM   2659 HD22 LEU A 173      17.724   5.373  -7.314  0.00  0.00      A     
ATOM   2660 HD23 LEU A 173      18.115   4.404  -8.760  0.00  0.00      A     
ATOM   2661  C   LEU A 173      13.185   4.846  -7.858  0.00  0.00      A     
ATOM   2662  O   LEU A 173      12.842   3.727  -7.483  0.00  0.00      A     
ATOM   2663  N   TYR A 174      12.856   5.943  -7.171  0.00  0.00      A     
ATOM   2664  HN  TYR A 174      13.234   6.833  -7.476  0.00  0.00      A     
ATOM   2665  CA  TYR A 174      12.048   5.887  -5.943  0.00  0.00      A     
ATOM   2666  HA  TYR A 174      12.189   4.921  -5.458  0.00  0.00      A     
ATOM   2667  CB  TYR A 174      12.508   6.978  -4.958  0.00  0.00      A     
ATOM   2668  HB1 TYR A 174      11.827   6.991  -4.107  0.00  0.00      A     
ATOM   2669  HB2 TYR A 174      12.429   7.950  -5.447  0.00  0.00      A     
ATOM   2670  CG  TYR A 174      13.912   6.798  -4.411  0.00  0.00      A     
ATOM   2671  CD1 TYR A 174      14.906   7.754  -4.688  0.00  0.00      A     
ATOM   2672  HD1 TYR A 174      14.657   8.627  -5.269  0.00  0.00      A     
ATOM   2673  CE1 TYR A 174      16.223   7.567  -4.226  0.00  0.00      A     
ATOM   2674  HE1 TYR A 174      16.997   8.283  -4.460  0.00  0.00      A     
ATOM   2675  CZ  TYR A 174      16.541   6.428  -3.463  0.00  0.00      A     
ATOM   2676  OH  TYR A 174      17.816   6.225  -3.049  0.00  0.00      A     
ATOM   2677  HH  TYR A 174      17.900   5.395  -2.551  0.00  0.00      A     
ATOM   2678  CE2 TYR A 174      15.532   5.507  -3.124  0.00  0.00      A     
ATOM   2679  HE2 TYR A 174      15.775   4.665  -2.497  0.00  0.00      A     
ATOM   2680  CD2 TYR A 174      14.221   5.685  -3.608  0.00  0.00      A     
ATOM   2681  HD2 TYR A 174      13.453   4.964  -3.365  0.00  0.00      A     
ATOM   2682  C   TYR A 174      10.542   6.035  -6.195  0.00  0.00      A     
ATOM   2683  O   TYR A 174       9.762   5.351  -5.538  0.00  0.00      A     
ATOM   2684  N   GLN A 175      10.142   6.966  -7.074  0.00  0.00      A     
ATOM   2685  HN  GLN A 175      10.885   7.359  -7.643  0.00  0.00      A     
ATOM   2686  CA  GLN A 175       8.819   7.606  -7.296  0.00  0.00      A     
ATOM   2687  HA  GLN A 175       9.046   8.605  -7.670  0.00  0.00      A     
ATOM   2688  CB  GLN A 175       8.039   6.886  -8.413  0.00  0.00      A     
ATOM   2689  HB1 GLN A 175       6.977   7.070  -8.275  0.00  0.00      A     
ATOM   2690  HB2 GLN A 175       8.201   5.809  -8.362  0.00  0.00      A     
ATOM   2691  CG  GLN A 175       8.426   7.409  -9.805  0.00  0.00      A     
ATOM   2692  HG1 GLN A 175       9.270   6.842 -10.192  0.00  0.00      A     
ATOM   2693  HG2 GLN A 175       8.709   8.459  -9.746  0.00  0.00      A     
ATOM   2694  CD  GLN A 175       7.271   7.361 -10.781  0.00  0.00      A     
ATOM   2695  OE1 GLN A 175       6.494   8.295 -10.888  0.00  0.00      A     
ATOM   2696  NE2 GLN A 175       7.106   6.299 -11.527  0.00  0.00      A     
ATOM   2697 HE21 GLN A 175       6.318   6.298 -12.150  0.00  0.00      A     
ATOM   2698 HE22 GLN A 175       7.706   5.494 -11.392  0.00  0.00      A     
ATOM   2699  C   GLN A 175       7.915   7.937  -6.089  0.00  0.00      A     
ATOM   2700  O   GLN A 175       6.949   8.686  -6.217  0.00  0.00      A     
ATOM   2701  N   GLY A 176       8.239   7.475  -4.885  0.00  0.00      A     
ATOM   2702  HN  GLY A 176       8.986   6.793  -4.851  0.00  0.00      A     
ATOM   2703  CA  GLY A 176       7.460   7.684  -3.670  0.00  0.00      A     
ATOM   2704  HA1 GLY A 176       7.922   7.131  -2.857  0.00  0.00      A     
ATOM   2705  HA2 GLY A 176       6.470   7.273  -3.842  0.00  0.00      A     
ATOM   2706  C   GLY A 176       7.289   9.138  -3.220  0.00  0.00      A     
ATOM   2707  O   GLY A 176       6.476   9.391  -2.341  0.00  0.00      A     
ATOM   2708  N   PHE A 177       8.006  10.089  -3.820  0.00  0.00      A     
ATOM   2709  HN  PHE A 177       8.682   9.802  -4.511  0.00  0.00      A     
ATOM   2710  CA  PHE A 177       7.770  11.528  -3.655  0.00  0.00      A     
ATOM   2711  HA  PHE A 177       7.748  11.761  -2.589  0.00  0.00      A     
ATOM   2712  CB  PHE A 177       8.941  12.300  -4.296  0.00  0.00      A     
ATOM   2713  HB1 PHE A 177       8.921  13.330  -3.938  0.00  0.00      A     
ATOM   2714  HB2 PHE A 177       8.793  12.330  -5.376  0.00  0.00      A     
ATOM   2715  CG  PHE A 177      10.324  11.718  -4.025  0.00  0.00      A     
ATOM   2716  CD1 PHE A 177      11.186  11.426  -5.101  0.00  0.00      A     
ATOM   2717  HD1 PHE A 177      10.889  11.659  -6.114  0.00  0.00      A     
ATOM   2718  CE1 PHE A 177      12.449  10.853  -4.864  0.00  0.00      A     
ATOM   2719  HE1 PHE A 177      13.112  10.648  -5.694  0.00  0.00      A     
ATOM   2720  CZ  PHE A 177      12.853  10.563  -3.549  0.00  0.00      A     
ATOM   2721  HZ  PHE A 177      13.827  10.131  -3.365  0.00  0.00      A     
ATOM   2722  CE2 PHE A 177      11.999  10.856  -2.471  0.00  0.00      A     
ATOM   2723  HE2 PHE A 177      12.319  10.646  -1.459  0.00  0.00      A     
ATOM   2724  CD2 PHE A 177      10.740  11.437  -2.708  0.00  0.00      A     
ATOM   2725  HD2 PHE A 177      10.092  11.668  -1.875  0.00  0.00      A     
ATOM   2726  C   PHE A 177       6.400  11.945  -4.235  0.00  0.00      A     
ATOM   2727  O   PHE A 177       5.518  12.373  -3.490  0.00  0.00      A     
ATOM   2728  N   ASN A 178       6.165  11.722  -5.536  0.00  0.00      A     
ATOM   2729  HN  ASN A 178       6.909  11.344  -6.110  0.00  0.00      A     
ATOM   2730  CA  ASN A 178       4.850  11.927  -6.161  0.00  0.00      A     
ATOM   2731  HA  ASN A 178       4.417  12.840  -5.745  0.00  0.00      A     
ATOM   2732  CB  ASN A 178       5.024  12.174  -7.678  0.00  0.00      A     
ATOM   2733  HB1 ASN A 178       5.553  13.116  -7.818  0.00  0.00      A     
ATOM   2734  HB2 ASN A 178       4.040  12.288  -8.134  0.00  0.00      A     
ATOM   2735  CG  ASN A 178       5.799  11.117  -8.444  0.00  0.00      A     
ATOM   2736  OD1 ASN A 178       7.011  11.012  -8.346  0.00  0.00      A     
ATOM   2737  ND2 ASN A 178       5.163  10.374  -9.308  0.00  0.00      A     
ATOM   2738 HD21 ASN A 178       5.693   9.677  -9.821  0.00  0.00      A     
ATOM   2739 HD22 ASN A 178       4.173  10.508  -9.482  0.00  0.00      A     
ATOM   2740  C   ASN A 178       3.815  10.823  -5.836  0.00  0.00      A     
ATOM   2741  O   ASN A 178       2.621  11.113  -5.821  0.00  0.00      A     
ATOM   2742  N   VAL A 179       4.248   9.588  -5.537  0.00  0.00      A     
ATOM   2743  HN  VAL A 179       5.244   9.417  -5.642  0.00  0.00      A     
ATOM   2744  CA  VAL A 179       3.357   8.409  -5.369  0.00  0.00      A     
ATOM   2745  HA  VAL A 179       2.383   8.774  -5.041  0.00  0.00      A     
ATOM   2746  CB  VAL A 179       3.105   7.675  -6.708  0.00  0.00      A     
ATOM   2747  HB  VAL A 179       2.472   6.813  -6.510  0.00  0.00      A     
ATOM   2748  CG1 VAL A 179       2.358   8.550  -7.708  0.00  0.00      A     
ATOM   2749 HG11 VAL A 179       2.993   9.364  -8.042  0.00  0.00      A     
ATOM   2750 HG12 VAL A 179       1.474   8.980  -7.244  0.00  0.00      A     
ATOM   2751 HG13 VAL A 179       2.070   7.952  -8.572  0.00  0.00      A     
ATOM   2752  CG2 VAL A 179       4.373   7.199  -7.420  0.00  0.00      A     
ATOM   2753 HG21 VAL A 179       4.916   8.052  -7.822  0.00  0.00      A     
ATOM   2754 HG22 VAL A 179       4.107   6.533  -8.241  0.00  0.00      A     
ATOM   2755 HG23 VAL A 179       5.021   6.675  -6.727  0.00  0.00      A     
ATOM   2756  C   VAL A 179       3.770   7.416  -4.265  0.00  0.00      A     
ATOM   2757  O   VAL A 179       3.877   6.212  -4.498  0.00  0.00      A     
ATOM   2758  N   SER A 180       4.026   7.878  -3.033  0.00  0.00      A     
ATOM   2759  HN  SER A 180       3.980   8.886  -2.904  0.00  0.00      A     
ATOM   2760  CA  SER A 180       4.003   7.022  -1.812  0.00  0.00      A     
ATOM   2761  HA  SER A 180       3.125   6.377  -1.865  0.00  0.00      A     
ATOM   2762  CB  SER A 180       5.233   6.110  -1.643  0.00  0.00      A     
ATOM   2763  HB1 SER A 180       5.173   5.610  -0.675  0.00  0.00      A     
ATOM   2764  HB2 SER A 180       6.139   6.713  -1.643  0.00  0.00      A     
ATOM   2765  OG  SER A 180       5.308   5.104  -2.633  0.00  0.00      A     
ATOM   2766  HG1 SER A 180       4.843   5.459  -3.422  0.00  0.00      A     
ATOM   2767  C   SER A 180       3.909   7.769  -0.478  0.00  0.00      A     
ATOM   2768  O   SER A 180       3.189   7.294   0.392  0.00  0.00      A     
ATOM   2769  N   VAL A 181       4.627   8.877  -0.251  0.00  0.00      A     
ATOM   2770  HN  VAL A 181       5.163   9.268  -1.024  0.00  0.00      A     
ATOM   2771  CA  VAL A 181       4.718   9.534   1.081  0.00  0.00      A     
ATOM   2772  HA  VAL A 181       5.054   8.777   1.784  0.00  0.00      A     
ATOM   2773  CB  VAL A 181       5.760  10.667   1.170  0.00  0.00      A     
ATOM   2774  HB  VAL A 181       5.681  11.115   2.161  0.00  0.00      A     
ATOM   2775  CG1 VAL A 181       7.181  10.105   1.050  0.00  0.00      A     
ATOM   2776 HG11 VAL A 181       7.904  10.909   1.189  0.00  0.00      A     
ATOM   2777 HG12 VAL A 181       7.332   9.661   0.068  0.00  0.00      A     
ATOM   2778 HG13 VAL A 181       7.346   9.351   1.818  0.00  0.00      A     
ATOM   2779  CG2 VAL A 181       5.575  11.786   0.142  0.00  0.00      A     
ATOM   2780 HG21 VAL A 181       6.313  12.568   0.318  0.00  0.00      A     
ATOM   2781 HG22 VAL A 181       4.583  12.224   0.232  0.00  0.00      A     
ATOM   2782 HG23 VAL A 181       5.709  11.402  -0.867  0.00  0.00      A     
ATOM   2783  C   VAL A 181       3.384  10.024   1.651  0.00  0.00      A     
ATOM   2784  O   VAL A 181       3.155   9.849   2.847  0.00  0.00      A     
ATOM   2785  N   GLN A 182       2.464  10.523   0.816  0.00  0.00      A     
ATOM   2786  HN  GLN A 182       2.722  10.636  -0.160  0.00  0.00      A     
ATOM   2787  CA  GLN A 182       1.073  10.809   1.233  0.00  0.00      A     
ATOM   2788  HA  GLN A 182       1.085  11.503   2.073  0.00  0.00      A     
ATOM   2789  CB  GLN A 182       0.294  11.461   0.079  0.00  0.00      A     
ATOM   2790  HB1 GLN A 182      -0.754  11.523   0.372  0.00  0.00      A     
ATOM   2791  HB2 GLN A 182       0.369  10.827  -0.805  0.00  0.00      A     
ATOM   2792  CG  GLN A 182       0.766  12.881  -0.269  0.00  0.00      A     
ATOM   2793  HG1 GLN A 182       1.810  12.859  -0.581  0.00  0.00      A     
ATOM   2794  HG2 GLN A 182       0.684  13.513   0.616  0.00  0.00      A     
ATOM   2795  CD  GLN A 182      -0.056  13.489  -1.404  0.00  0.00      A     
ATOM   2796  OE1 GLN A 182      -0.064  13.009  -2.525  0.00  0.00      A     
ATOM   2797  NE2 GLN A 182      -0.771  14.563  -1.176  0.00  0.00      A     
ATOM   2798 HE21 GLN A 182      -1.269  14.962  -1.964  0.00  0.00      A     
ATOM   2799 HE22 GLN A 182      -0.804  14.990  -0.271  0.00  0.00      A     
ATOM   2800  C   GLN A 182       0.325   9.545   1.710  0.00  0.00      A     
ATOM   2801  O   GLN A 182      -0.381   9.564   2.717  0.00  0.00      A     
ATOM   2802  N   GLY A 183       0.559   8.410   1.043  0.00  0.00      A     
ATOM   2803  HN  GLY A 183       1.190   8.457   0.258  0.00  0.00      A     
ATOM   2804  CA  GLY A 183       0.072   7.092   1.464  0.00  0.00      A     
ATOM   2805  HA1 GLY A 183       0.297   6.365   0.685  0.00  0.00      A     
ATOM   2806  HA2 GLY A 183      -1.008   7.128   1.607  0.00  0.00      A     
ATOM   2807  C   GLY A 183       0.710   6.592   2.759  0.00  0.00      A     
ATOM   2808  O   GLY A 183      -0.003   6.181   3.664  0.00  0.00      A     
ATOM   2809  N   ILE A 184       2.036   6.680   2.887  0.00  0.00      A     
ATOM   2810  HN  ILE A 184       2.543   7.039   2.085  0.00  0.00      A     
ATOM   2811  CA  ILE A 184       2.805   6.288   4.087  0.00  0.00      A     
ATOM   2812  HA  ILE A 184       2.633   5.229   4.281  0.00  0.00      A     
ATOM   2813  CB  ILE A 184       4.321   6.490   3.838  0.00  0.00      A     
ATOM   2814  HB  ILE A 184       4.466   7.496   3.447  0.00  0.00      A     
ATOM   2815  CG2 ILE A 184       5.151   6.373   5.132  0.00  0.00      A     
ATOM   2816 HG21 ILE A 184       5.027   5.384   5.573  0.00  0.00      A     
ATOM   2817 HG22 ILE A 184       4.849   7.131   5.854  0.00  0.00      A     
ATOM   2818 HG23 ILE A 184       6.201   6.555   4.917  0.00  0.00      A     
ATOM   2819  CG1 ILE A 184       4.835   5.469   2.793  0.00  0.00      A     
ATOM   2820 HG11 ILE A 184       4.157   5.446   1.941  0.00  0.00      A     
ATOM   2821 HG12 ILE A 184       4.832   4.471   3.234  0.00  0.00      A     
ATOM   2822  CD  ILE A 184       6.240   5.765   2.245  0.00  0.00      A     
ATOM   2823  HD1 ILE A 184       6.278   6.775   1.838  0.00  0.00      A     
ATOM   2824  HD2 ILE A 184       6.472   5.056   1.450  0.00  0.00      A     
ATOM   2825  HD3 ILE A 184       6.990   5.658   3.028  0.00  0.00      A     
ATOM   2826  C   ILE A 184       2.338   7.035   5.345  0.00  0.00      A     
ATOM   2827  O   ILE A 184       2.108   6.401   6.376  0.00  0.00      A     
ATOM   2828  N   ILE A 185       2.170   8.362   5.281  0.00  0.00      A     
ATOM   2829  HN  ILE A 185       2.383   8.845   4.412  0.00  0.00      A     
ATOM   2830  CA  ILE A 185       1.717   9.141   6.448  0.00  0.00      A     
ATOM   2831  HA  ILE A 185       2.308   8.791   7.292  0.00  0.00      A     
ATOM   2832  CB  ILE A 185       2.026  10.648   6.281  0.00  0.00      A     
ATOM   2833  HB  ILE A 185       3.028  10.735   5.855  0.00  0.00      A     
ATOM   2834  CG2 ILE A 185       1.066  11.351   5.311  0.00  0.00      A     
ATOM   2835 HG21 ILE A 185       1.404  12.373   5.136  0.00  0.00      A     
ATOM   2836 HG22 ILE A 185       0.054  11.387   5.717  0.00  0.00      A     
ATOM   2837 HG23 ILE A 185       1.061  10.830   4.358  0.00  0.00      A     
ATOM   2838  CG1 ILE A 185       2.035  11.414   7.622  0.00  0.00      A     
ATOM   2839 HG11 ILE A 185       1.094  11.253   8.149  0.00  0.00      A     
ATOM   2840 HG12 ILE A 185       2.122  12.482   7.415  0.00  0.00      A     
ATOM   2841  CD  ILE A 185       3.205  11.033   8.541  0.00  0.00      A     
ATOM   2842  HD1 ILE A 185       3.118   9.999   8.873  0.00  0.00      A     
ATOM   2843  HD2 ILE A 185       3.200  11.681   9.417  0.00  0.00      A     
ATOM   2844  HD3 ILE A 185       4.150  11.167   8.013  0.00  0.00      A     
ATOM   2845  C   ILE A 185       0.255   8.851   6.835  0.00  0.00      A     
ATOM   2846  O   ILE A 185      -0.024   8.675   8.019  0.00  0.00      A     
ATOM   2847  N   ILE A 186      -0.672   8.689   5.879  0.00  0.00      A     
ATOM   2848  HN  ILE A 186      -0.414   8.856   4.912  0.00  0.00      A     
ATOM   2849  CA  ILE A 186      -2.075   8.347   6.203  0.00  0.00      A     
ATOM   2850  HA  ILE A 186      -2.332   8.933   7.085  0.00  0.00      A     
ATOM   2851  CB  ILE A 186      -3.038   8.808   5.084  0.00  0.00      A     
ATOM   2852  HB  ILE A 186      -2.631   9.722   4.648  0.00  0.00      A     
ATOM   2853  CG2 ILE A 186      -3.171   7.773   3.956  0.00  0.00      A     
ATOM   2854 HG21 ILE A 186      -3.734   8.202   3.128  0.00  0.00      A     
ATOM   2855 HG22 ILE A 186      -3.698   6.888   4.311  0.00  0.00      A     
ATOM   2856 HG23 ILE A 186      -2.186   7.503   3.588  0.00  0.00      A     
ATOM   2857  CG1 ILE A 186      -4.398   9.179   5.712  0.00  0.00      A     
ATOM   2858 HG11 ILE A 186      -4.232   9.945   6.471  0.00  0.00      A     
ATOM   2859 HG12 ILE A 186      -4.819   8.308   6.210  0.00  0.00      A     
ATOM   2860  CD  ILE A 186      -5.426   9.736   4.719  0.00  0.00      A     
ATOM   2861  HD1 ILE A 186      -5.731   8.967   4.010  0.00  0.00      A     
ATOM   2862  HD2 ILE A 186      -5.002  10.583   4.178  0.00  0.00      A     
ATOM   2863  HD3 ILE A 186      -6.309  10.070   5.264  0.00  0.00      A     
ATOM   2864  C   ILE A 186      -2.277   6.874   6.623  0.00  0.00      A     
ATOM   2865  O   ILE A 186      -3.060   6.594   7.529  0.00  0.00      A     
ATOM   2866  N   TYR A 187      -1.489   5.941   6.071  0.00  0.00      A     
ATOM   2867  HN  TYR A 187      -0.898   6.236   5.299  0.00  0.00      A     
ATOM   2868  CA  TYR A 187      -1.344   4.547   6.539  0.00  0.00      A     
ATOM   2869  HA  TYR A 187      -2.300   4.031   6.431  0.00  0.00      A     
ATOM   2870  CB  TYR A 187      -0.295   3.849   5.644  0.00  0.00      A     
ATOM   2871  HB1 TYR A 187       0.662   4.351   5.771  0.00  0.00      A     
ATOM   2872  HB2 TYR A 187      -0.612   4.032   4.620  0.00  0.00      A     
ATOM   2873  CG  TYR A 187      -0.029   2.347   5.731  0.00  0.00      A     
ATOM   2874  CD1 TYR A 187       0.041   1.622   4.523  0.00  0.00      A     
ATOM   2875  HD1 TYR A 187      -0.178   2.114   3.584  0.00  0.00      A     
ATOM   2876  CE1 TYR A 187       0.430   0.269   4.514  0.00  0.00      A     
ATOM   2877  HE1 TYR A 187       0.479  -0.282   3.587  0.00  0.00      A     
ATOM   2878  CZ  TYR A 187       0.743  -0.387   5.717  0.00  0.00      A     
ATOM   2879  OH  TYR A 187       1.073  -1.705   5.692  0.00  0.00      A     
ATOM   2880  HH  TYR A 187       0.987  -2.112   6.570  0.00  0.00      A     
ATOM   2881  CE2 TYR A 187       0.671   0.327   6.933  0.00  0.00      A     
ATOM   2882  HE2 TYR A 187       0.929  -0.178   7.851  0.00  0.00      A     
ATOM   2883  CD2 TYR A 187       0.301   1.692   6.939  0.00  0.00      A     
ATOM   2884  HD2 TYR A 187       0.304   2.238   7.870  0.00  0.00      A     
ATOM   2885  C   TYR A 187      -0.954   4.509   8.023  0.00  0.00      A     
ATOM   2886  O   TYR A 187      -1.590   3.797   8.799  0.00  0.00      A     
ATOM   2887  N   ARG A 188       0.051   5.304   8.434  0.00  0.00      A     
ATOM   2888  HN  ARG A 188       0.527   5.844   7.716  0.00  0.00      A     
ATOM   2889  CA  ARG A 188       0.471   5.495   9.843  0.00  0.00      A     
ATOM   2890  HA  ARG A 188       0.619   4.524  10.312  0.00  0.00      A     
ATOM   2891  CB  ARG A 188       1.791   6.287   9.888  0.00  0.00      A     
ATOM   2892  HB1 ARG A 188       1.975   6.624  10.909  0.00  0.00      A     
ATOM   2893  HB2 ARG A 188       1.697   7.172   9.260  0.00  0.00      A     
ATOM   2894  CG  ARG A 188       3.017   5.491   9.418  0.00  0.00      A     
ATOM   2895  HG1 ARG A 188       3.835   6.192   9.251  0.00  0.00      A     
ATOM   2896  HG2 ARG A 188       2.800   4.986   8.477  0.00  0.00      A     
ATOM   2897  CD  ARG A 188       3.457   4.458  10.461  0.00  0.00      A     
ATOM   2898  HD1 ARG A 188       2.648   3.744  10.619  0.00  0.00      A     
ATOM   2899  HD2 ARG A 188       3.650   4.976  11.401  0.00  0.00      A     
ATOM   2900  NE  ARG A 188       4.690   3.769  10.038  0.00  0.00      A     
ATOM   2901  HE  ARG A 188       5.405   4.327   9.594  0.00  0.00      A     
ATOM   2902  CZ  ARG A 188       4.991   2.504  10.178  0.00  0.00      A     
ATOM   2903  NH1 ARG A 188       4.242   1.644  10.768  0.00  0.00      A     
ATOM   2904 HH11 ARG A 188       4.566   0.694  10.874  0.00  0.00      A     
ATOM   2905 HH12 ARG A 188       3.423   1.956  11.244  0.00  0.00      A     
ATOM   2906  NH2 ARG A 188       6.091   2.052   9.705  0.00  0.00      A     
ATOM   2907 HH21 ARG A 188       6.235   1.048   9.751  0.00  0.00      A     
ATOM   2908 HH22 ARG A 188       6.745   2.673   9.278  0.00  0.00      A     
ATOM   2909  C   ARG A 188      -0.585   6.178  10.720  0.00  0.00      A     
ATOM   2910  O   ARG A 188      -0.831   5.701  11.823  0.00  0.00      A     
ATOM   2911  N   ALA A 189      -1.237   7.235  10.237  0.00  0.00      A     
ATOM   2912  HN  ALA A 189      -0.935   7.616   9.349  0.00  0.00      A     
ATOM   2913  CA  ALA A 189      -2.304   7.928  10.972  0.00  0.00      A     
ATOM   2914  HA  ALA A 189      -1.904   8.274  11.927  0.00  0.00      A     
ATOM   2915  CB  ALA A 189      -2.729   9.157  10.160  0.00  0.00      A     
ATOM   2916  HB1 ALA A 189      -1.864   9.791   9.961  0.00  0.00      A     
ATOM   2917  HB2 ALA A 189      -3.463   9.733  10.725  0.00  0.00      A     
ATOM   2918  HB3 ALA A 189      -3.175   8.849   9.214  0.00  0.00      A     
ATOM   2919  C   ALA A 189      -3.499   7.006  11.300  0.00  0.00      A     
ATOM   2920  O   ALA A 189      -3.940   6.947  12.447  0.00  0.00      A     
ATOM   2921  N   ALA A 190      -3.954   6.209  10.326  0.00  0.00      A     
ATOM   2922  HN  ALA A 190      -3.586   6.329   9.388  0.00  0.00      A     
ATOM   2923  CA  ALA A 190      -4.923   5.137  10.557  0.00  0.00      A     
ATOM   2924  HA  ALA A 190      -5.821   5.566  11.005  0.00  0.00      A     
ATOM   2925  CB  ALA A 190      -5.302   4.548   9.194  0.00  0.00      A     
ATOM   2926  HB1 ALA A 190      -6.055   3.770   9.327  0.00  0.00      A     
ATOM   2927  HB2 ALA A 190      -4.422   4.130   8.705  0.00  0.00      A     
ATOM   2928  HB3 ALA A 190      -5.717   5.332   8.560  0.00  0.00      A     
ATOM   2929  C   ALA A 190      -4.400   4.063  11.539  0.00  0.00      A     
ATOM   2930  O   ALA A 190      -5.082   3.740  12.512  0.00  0.00      A     
ATOM   2931  N   TYR A 191      -3.164   3.572  11.348  0.00  0.00      A     
ATOM   2932  HN  TYR A 191      -2.661   3.882  10.524  0.00  0.00      A     
ATOM   2933  CA  TYR A 191      -2.496   2.601  12.240  0.00  0.00      A     
ATOM   2934  HA  TYR A 191      -2.988   1.635  12.122  0.00  0.00      A     
ATOM   2935  CB  TYR A 191      -1.014   2.454  11.835  0.00  0.00      A     
ATOM   2936  HB1 TYR A 191      -0.396   3.157  12.394  0.00  0.00      A     
ATOM   2937  HB2 TYR A 191      -0.907   2.725  10.794  0.00  0.00      A     
ATOM   2938  CG  TYR A 191      -0.414   1.074  11.993  0.00  0.00      A     
ATOM   2939  CD1 TYR A 191       0.118   0.428  10.860  0.00  0.00      A     
ATOM   2940  HD1 TYR A 191       0.089   0.919   9.898  0.00  0.00      A     
ATOM   2941  CE1 TYR A 191       0.668  -0.861  10.974  0.00  0.00      A     
ATOM   2942  HE1 TYR A 191       1.058  -1.364  10.105  0.00  0.00      A     
ATOM   2943  CZ  TYR A 191       0.690  -1.509  12.224  0.00  0.00      A     
ATOM   2944  OH  TYR A 191       1.212  -2.757  12.333  0.00  0.00      A     
ATOM   2945  HH  TYR A 191       1.363  -3.150  11.453  0.00  0.00      A     
ATOM   2946  CE2 TYR A 191       0.190  -0.850  13.363  0.00  0.00      A     
ATOM   2947  HE2 TYR A 191       0.217  -1.350  14.318  0.00  0.00      A     
ATOM   2948  CD2 TYR A 191      -0.357   0.443  13.250  0.00  0.00      A     
ATOM   2949  HD2 TYR A 191      -0.732   0.945  14.133  0.00  0.00      A     
ATOM   2950  C   TYR A 191      -2.589   2.990  13.723  0.00  0.00      A     
ATOM   2951  O   TYR A 191      -3.067   2.212  14.547  0.00  0.00      A     
ATOM   2952  N   PHE A 192      -2.178   4.214  14.054  0.00  0.00      A     
ATOM   2953  HN  PHE A 192      -1.795   4.799  13.316  0.00  0.00      A     
ATOM   2954  CA  PHE A 192      -2.076   4.704  15.434  0.00  0.00      A     
ATOM   2955  HA  PHE A 192      -1.815   3.867  16.080  0.00  0.00      A     
ATOM   2956  CB  PHE A 192      -0.916   5.713  15.501  0.00  0.00      A     
ATOM   2957  HB1 PHE A 192      -0.766   6.009  16.540  0.00  0.00      A     
ATOM   2958  HB2 PHE A 192      -1.204   6.602  14.939  0.00  0.00      A     
ATOM   2959  CG  PHE A 192       0.416   5.199  14.956  0.00  0.00      A     
ATOM   2960  CD1 PHE A 192       0.786   3.842  15.086  0.00  0.00      A     
ATOM   2961  HD1 PHE A 192       0.147   3.141  15.599  0.00  0.00      A     
ATOM   2962  CE1 PHE A 192       2.004   3.379  14.562  0.00  0.00      A     
ATOM   2963  HE1 PHE A 192       2.284   2.341  14.680  0.00  0.00      A     
ATOM   2964  CZ  PHE A 192       2.878   4.272  13.927  0.00  0.00      A     
ATOM   2965  HZ  PHE A 192       3.833   3.921  13.565  0.00  0.00      A     
ATOM   2966  CE2 PHE A 192       2.526   5.626  13.804  0.00  0.00      A     
ATOM   2967  HE2 PHE A 192       3.217   6.311  13.339  0.00  0.00      A     
ATOM   2968  CD2 PHE A 192       1.297   6.088  14.312  0.00  0.00      A     
ATOM   2969  HD2 PHE A 192       1.032   7.132  14.218  0.00  0.00      A     
ATOM   2970  C   PHE A 192      -3.398   5.234  16.024  0.00  0.00      A     
ATOM   2971  O   PHE A 192      -3.454   5.531  17.214  0.00  0.00      A     
ATOM   2972  N   GLY A 193      -4.477   5.261  15.232  0.00  0.00      A     
ATOM   2973  HN  GLY A 193      -4.336   5.086  14.244  0.00  0.00      A     
ATOM   2974  CA  GLY A 193      -5.857   5.436  15.713  0.00  0.00      A     
ATOM   2975  HA1 GLY A 193      -6.417   5.988  14.958  0.00  0.00      A     
ATOM   2976  HA2 GLY A 193      -5.864   6.022  16.633  0.00  0.00      A     
ATOM   2977  C   GLY A 193      -6.612   4.121  15.977  0.00  0.00      A     
ATOM   2978  O   GLY A 193      -7.491   4.084  16.839  0.00  0.00      A     
ATOM   2979  N   ILE A 194      -6.258   3.022  15.290  0.00  0.00      A     
ATOM   2980  HN  ILE A 194      -5.571   3.139  14.553  0.00  0.00      A     
ATOM   2981  CA  ILE A 194      -7.035   1.758  15.343  0.00  0.00      A     
ATOM   2982  HA  ILE A 194      -7.857   1.906  16.040  0.00  0.00      A     
ATOM   2983  CB  ILE A 194      -7.732   1.437  13.998  0.00  0.00      A     
ATOM   2984  HB  ILE A 194      -8.473   0.660  14.199  0.00  0.00      A     
ATOM   2985  CG2 ILE A 194      -8.515   2.662  13.490  0.00  0.00      A     
ATOM   2986 HG21 ILE A 194      -7.831   3.421  13.109  0.00  0.00      A     
ATOM   2987 HG22 ILE A 194      -9.108   3.088  14.301  0.00  0.00      A     
ATOM   2988 HG23 ILE A 194      -9.198   2.368  12.692  0.00  0.00      A     
ATOM   2989  CG1 ILE A 194      -6.754   0.855  12.955  0.00  0.00      A     
ATOM   2990 HG11 ILE A 194      -6.498  -0.154  13.271  0.00  0.00      A     
ATOM   2991 HG12 ILE A 194      -5.836   1.438  12.945  0.00  0.00      A     
ATOM   2992  CD  ILE A 194      -7.288   0.765  11.519  0.00  0.00      A     
ATOM   2993  HD1 ILE A 194      -7.472   1.762  11.118  0.00  0.00      A     
ATOM   2994  HD2 ILE A 194      -8.209   0.183  11.500  0.00  0.00      A     
ATOM   2995  HD3 ILE A 194      -6.545   0.280  10.889  0.00  0.00      A     
ATOM   2996  C   ILE A 194      -6.295   0.534  15.909  0.00  0.00      A     
ATOM   2997  O   ILE A 194      -6.963  -0.353  16.427  0.00  0.00      A     
ATOM   2998  N   TYR A 195      -4.957   0.471  15.903  0.00  0.00      A     
ATOM   2999  HN  TYR A 195      -4.439   1.218  15.449  0.00  0.00      A     
ATOM   3000  CA  TYR A 195      -4.191  -0.653  16.491  0.00  0.00      A     
ATOM   3001  HA  TYR A 195      -4.485  -1.577  15.996  0.00  0.00      A     
ATOM   3002  CB  TYR A 195      -2.686  -0.434  16.244  0.00  0.00      A     
ATOM   3003  HB1 TYR A 195      -2.439   0.603  16.471  0.00  0.00      A     
ATOM   3004  HB2 TYR A 195      -2.476  -0.601  15.187  0.00  0.00      A     
ATOM   3005  CG  TYR A 195      -1.780  -1.324  17.078  0.00  0.00      A     
ATOM   3006  CD1 TYR A 195      -1.711  -2.704  16.817  0.00  0.00      A     
ATOM   3007  HD1 TYR A 195      -2.268  -3.131  15.991  0.00  0.00      A     
ATOM   3008  CE1 TYR A 195      -0.947  -3.536  17.657  0.00  0.00      A     
ATOM   3009  HE1 TYR A 195      -0.911  -4.598  17.491  0.00  0.00      A     
ATOM   3010  CZ  TYR A 195      -0.237  -3.002  18.747  0.00  0.00      A     
ATOM   3011  OH  TYR A 195       0.478  -3.836  19.544  0.00  0.00      A     
ATOM   3012  HH  TYR A 195       0.919  -3.333  20.262  0.00  0.00      A     
ATOM   3013  CE2 TYR A 195      -0.288  -1.617  18.997  0.00  0.00      A     
ATOM   3014  HE2 TYR A 195       0.247  -1.204  19.840  0.00  0.00      A     
ATOM   3015  CD2 TYR A 195      -1.065  -0.782  18.168  0.00  0.00      A     
ATOM   3016  HD2 TYR A 195      -1.129   0.276  18.393  0.00  0.00      A     
ATOM   3017  C   TYR A 195      -4.469  -0.878  17.991  0.00  0.00      A     
ATOM   3018  O   TYR A 195      -4.963  -1.930  18.397  0.00  0.00      A     
ATOM   3019  N   ASP A 196      -4.191   0.128  18.821  0.00  0.00      A     
ATOM   3020  HN  ASP A 196      -3.771   0.955  18.426  0.00  0.00      A     
ATOM   3021  CA  ASP A 196      -4.395   0.081  20.276  0.00  0.00      A     
ATOM   3022  HA  ASP A 196      -3.851  -0.773  20.687  0.00  0.00      A     
ATOM   3023  CB  ASP A 196      -3.787   1.371  20.835  0.00  0.00      A     
ATOM   3024  HB1 ASP A 196      -4.412   2.220  20.550  0.00  0.00      A     
ATOM   3025  HB2 ASP A 196      -2.811   1.511  20.371  0.00  0.00      A     
ATOM   3026  CG  ASP A 196      -3.610   1.359  22.351  0.00  0.00      A     
ATOM   3027  OD1 ASP A 196      -4.595   1.656  23.066  0.00  0.00      A     
ATOM   3028  OD2 ASP A 196      -2.476   1.151  22.835  0.00  0.00      A     
ATOM   3029  C   ASP A 196      -5.884  -0.081  20.649  0.00  0.00      A     
ATOM   3030  O   ASP A 196      -6.248  -0.866  21.523  0.00  0.00      A     
ATOM   3031  N   THR A 197      -6.761   0.581  19.894  0.00  0.00      A     
ATOM   3032  HN  THR A 197      -6.389   1.246  19.231  0.00  0.00      A     
ATOM   3033  CA  THR A 197      -8.229   0.437  19.949  0.00  0.00      A     
ATOM   3034  HA  THR A 197      -8.571   0.712  20.945  0.00  0.00      A     
ATOM   3035  CB  THR A 197      -8.876   1.408  18.947  0.00  0.00      A     
ATOM   3036  HB  THR A 197      -8.620   1.108  17.933  0.00  0.00      A     
ATOM   3037  CG2 THR A 197     -10.391   1.502  19.079  0.00  0.00      A     
ATOM   3038 HG21 THR A 197     -10.766   2.286  18.421  0.00  0.00      A     
ATOM   3039 HG22 THR A 197     -10.662   1.737  20.108  0.00  0.00      A     
ATOM   3040 HG23 THR A 197     -10.851   0.558  18.789  0.00  0.00      A     
ATOM   3041  OG1 THR A 197      -8.365   2.699  19.189  0.00  0.00      A     
ATOM   3042  HG1 THR A 197      -8.350   3.201  18.357  0.00  0.00      A     
ATOM   3043  C   THR A 197      -8.701  -0.997  19.676  0.00  0.00      A     
ATOM   3044  O   THR A 197      -9.514  -1.532  20.427  0.00  0.00      A     
ATOM   3045  N   ALA A 198      -8.164  -1.670  18.654  0.00  0.00      A     
ATOM   3046  HN  ALA A 198      -7.519  -1.183  18.040  0.00  0.00      A     
ATOM   3047  CA  ALA A 198      -8.535  -3.041  18.281  0.00  0.00      A     
ATOM   3048  HA  ALA A 198      -9.610  -3.166  18.424  0.00  0.00      A     
ATOM   3049  CB  ALA A 198      -8.242  -3.204  16.784  0.00  0.00      A     
ATOM   3050  HB1 ALA A 198      -8.756  -2.425  16.218  0.00  0.00      A     
ATOM   3051  HB2 ALA A 198      -8.604  -4.172  16.443  0.00  0.00      A     
ATOM   3052  HB3 ALA A 198      -7.169  -3.134  16.599  0.00  0.00      A     
ATOM   3053  C   ALA A 198      -7.849  -4.158  19.106  0.00  0.00      A     
ATOM   3054  O   ALA A 198      -8.398  -5.256  19.202  0.00  0.00      A     
ATOM   3055  N   LYS A 199      -6.683  -3.898  19.725  0.00  0.00      A     
ATOM   3056  HN  LYS A 199      -6.255  -3.004  19.495  0.00  0.00      A     
ATOM   3057  CA  LYS A 199      -5.846  -4.914  20.419  0.00  0.00      A     
ATOM   3058  HA  LYS A 199      -6.332  -5.888  20.343  0.00  0.00      A     
ATOM   3059  CB  LYS A 199      -4.510  -5.018  19.670  0.00  0.00      A     
ATOM   3060  HB1 LYS A 199      -3.962  -4.083  19.808  0.00  0.00      A     
ATOM   3061  HB2 LYS A 199      -4.706  -5.139  18.603  0.00  0.00      A     
ATOM   3062  CG  LYS A 199      -3.638  -6.194  20.145  0.00  0.00      A     
ATOM   3063  HG1 LYS A 199      -4.127  -7.144  19.923  0.00  0.00      A     
ATOM   3064  HG2 LYS A 199      -3.466  -6.123  21.218  0.00  0.00      A     
ATOM   3065  CD  LYS A 199      -2.279  -6.127  19.459  0.00  0.00      A     
ATOM   3066  HD1 LYS A 199      -1.893  -5.120  19.602  0.00  0.00      A     
ATOM   3067  HD2 LYS A 199      -2.384  -6.336  18.393  0.00  0.00      A     
ATOM   3068  CE  LYS A 199      -1.296  -7.103  20.098  0.00  0.00      A     
ATOM   3069  HE1 LYS A 199      -1.569  -8.129  19.841  0.00  0.00      A     
ATOM   3070  HE2 LYS A 199      -1.371  -7.007  21.186  0.00  0.00      A     
ATOM   3071  NZ  LYS A 199       0.086  -6.795  19.668  0.00  0.00      A     
ATOM   3072  HZ1 LYS A 199       0.759  -7.349  20.189  0.00  0.00      A     
ATOM   3073  HZ2 LYS A 199       0.315  -5.820  19.836  0.00  0.00      A     
ATOM   3074  HZ3 LYS A 199       0.242  -6.960  18.674  0.00  0.00      A     
ATOM   3075  C   LYS A 199      -5.626  -4.682  21.926  0.00  0.00      A     
ATOM   3076  O   LYS A 199      -5.420  -5.637  22.669  0.00  0.00      A     
ATOM   3077  N   GLY A 200      -5.745  -3.449  22.404  0.00  0.00      A     
ATOM   3078  HN  GLY A 200      -5.881  -2.695  21.742  0.00  0.00      A     
ATOM   3079  CA  GLY A 200      -5.746  -3.108  23.837  0.00  0.00      A     
ATOM   3080  HA1 GLY A 200      -5.230  -2.157  23.968  0.00  0.00      A     
ATOM   3081  HA2 GLY A 200      -5.213  -3.864  24.417  0.00  0.00      A     
ATOM   3082  C   GLY A 200      -7.153  -2.951  24.424  0.00  0.00      A     
ATOM   3083  O   GLY A 200      -7.392  -3.353  25.562  0.00  0.00      A     
ATOM   3084  N   MET A 201      -8.111  -2.447  23.634  0.00  0.00      A     
ATOM   3085  HN  MET A 201      -7.821  -2.097  22.729  0.00  0.00      A     
ATOM   3086  CA  MET A 201      -9.454  -2.061  24.122  0.00  0.00      A     
ATOM   3087  HA  MET A 201      -9.462  -2.153  25.207  0.00  0.00      A     
ATOM   3088  CB  MET A 201      -9.727  -0.579  23.810  0.00  0.00      A     
ATOM   3089  HB1 MET A 201     -10.699  -0.298  24.216  0.00  0.00      A     
ATOM   3090  HB2 MET A 201      -9.760  -0.425  22.734  0.00  0.00      A     
ATOM   3091  CG  MET A 201      -8.669   0.353  24.414  0.00  0.00      A     
ATOM   3092  HG1 MET A 201      -9.011   1.380  24.286  0.00  0.00      A     
ATOM   3093  HG2 MET A 201      -7.744   0.243  23.846  0.00  0.00      A     
ATOM   3094  SD  MET A 201      -8.280   0.091  26.171  0.00  0.00      A     
ATOM   3095  CE  MET A 201      -9.927   0.263  26.911  0.00  0.00      A     
ATOM   3096  HE1 MET A 201      -9.835   0.304  27.995  0.00  0.00      A     
ATOM   3097  HE2 MET A 201     -10.549  -0.590  26.643  0.00  0.00      A     
ATOM   3098  HE3 MET A 201     -10.398   1.177  26.553  0.00  0.00      A     
ATOM   3099  C   MET A 201     -10.627  -2.956  23.685  0.00  0.00      A     
ATOM   3100  O   MET A 201     -11.758  -2.690  24.091  0.00  0.00      A     
ATOM   3101  N   LEU A 202     -10.375  -4.046  22.952  0.00  0.00      A     
ATOM   3102  HN  LEU A 202      -9.429  -4.175  22.634  0.00  0.00      A     
ATOM   3103  CA  LEU A 202     -11.352  -5.121  22.696  0.00  0.00      A     
ATOM   3104  HA  LEU A 202     -12.295  -4.857  23.179  0.00  0.00      A     
ATOM   3105  CB  LEU A 202     -11.646  -5.178  21.179  0.00  0.00      A     
ATOM   3106  HB1 LEU A 202     -10.715  -5.265  20.627  0.00  0.00      A     
ATOM   3107  HB2 LEU A 202     -12.095  -4.232  20.878  0.00  0.00      A     
ATOM   3108  CG  LEU A 202     -12.579  -6.319  20.734  0.00  0.00      A     
ATOM   3109  HG  LEU A 202     -12.144  -7.276  21.021  0.00  0.00      A     
ATOM   3110  CD1 LEU A 202     -13.977  -6.209  21.333  0.00  0.00      A     
ATOM   3111 HD11 LEU A 202     -14.608  -7.012  20.951  0.00  0.00      A     
ATOM   3112 HD12 LEU A 202     -14.422  -5.250  21.074  0.00  0.00      A     
ATOM   3113 HD13 LEU A 202     -13.928  -6.302  22.417  0.00  0.00      A     
ATOM   3114  CD2 LEU A 202     -12.723  -6.295  19.216  0.00  0.00      A     
ATOM   3115 HD21 LEU A 202     -13.366  -7.119  18.914  0.00  0.00      A     
ATOM   3116 HD22 LEU A 202     -11.742  -6.415  18.757  0.00  0.00      A     
ATOM   3117 HD23 LEU A 202     -13.170  -5.352  18.902  0.00  0.00      A     
ATOM   3118  C   LEU A 202     -10.964  -6.482  23.337  0.00  0.00      A     
ATOM   3119  O   LEU A 202     -11.814  -7.053  24.023  0.00  0.00      A     
ATOM   3120  N   PRO A 203      -9.719  -6.993  23.215  0.00  0.00      A     
ATOM   3121  CD  PRO A 203      -8.671  -6.556  22.305  0.00  0.00      A     
ATOM   3122  HD1 PRO A 203      -8.123  -5.725  22.748  0.00  0.00      A     
ATOM   3123  HD2 PRO A 203      -9.065  -6.284  21.335  0.00  0.00      A     
ATOM   3124  CG  PRO A 203      -7.752  -7.766  22.151  0.00  0.00      A     
ATOM   3125  HG1 PRO A 203      -8.198  -8.490  21.472  0.00  0.00      A     
ATOM   3126  HG2 PRO A 203      -6.746  -7.517  21.828  0.00  0.00      A     
ATOM   3127  CB  PRO A 203      -7.784  -8.336  23.552  0.00  0.00      A     
ATOM   3128  HB1 PRO A 203      -7.435  -9.360  23.568  0.00  0.00      A     
ATOM   3129  HB2 PRO A 203      -7.201  -7.708  24.229  0.00  0.00      A     
ATOM   3130  CA  PRO A 203      -9.274  -8.236  23.860  0.00  0.00      A     
ATOM   3131  HA  PRO A 203      -9.776  -9.067  23.372  0.00  0.00      A     
ATOM   3132  C   PRO A 203      -9.510  -8.372  25.363  0.00  0.00      A     
ATOM   3133  O   PRO A 203      -9.414  -7.405  26.117  0.00  0.00      A     
ATOM   3134  N   ASP A 204      -9.690  -9.615  25.797  0.00  0.00      A     
ATOM   3135  HN  ASP A 204      -9.773 -10.334  25.085  0.00  0.00      A     
ATOM   3136  CA  ASP A 204      -9.975 -10.039  27.172  0.00  0.00      A     
ATOM   3137  HA  ASP A 204      -9.733  -9.233  27.868  0.00  0.00      A     
ATOM   3138  CB  ASP A 204     -11.501 -10.253  27.232  0.00  0.00      A     
ATOM   3139  HB1 ASP A 204     -11.821 -10.810  26.350  0.00  0.00      A     
ATOM   3140  HB2 ASP A 204     -11.987  -9.277  27.186  0.00  0.00      A     
ATOM   3141  CG  ASP A 204     -12.014 -10.982  28.466  0.00  0.00      A     
ATOM   3142  OD1 ASP A 204     -12.902 -11.850  28.311  0.00  0.00      A     
ATOM   3143  OD2 ASP A 204     -11.550 -10.698  29.594  0.00  0.00      A     
ATOM   3144  C   ASP A 204      -9.089 -11.260  27.572  0.00  0.00      A     
ATOM   3145  O   ASP A 204      -9.580 -12.392  27.642  0.00  0.00      A     
ATOM   3146  N   PRO A 205      -7.763 -11.064  27.771  0.00  0.00      A     
ATOM   3147  CD  PRO A 205      -7.074  -9.782  27.657  0.00  0.00      A     
ATOM   3148  HD1 PRO A 205      -7.260  -9.185  28.551  0.00  0.00      A     
ATOM   3149  HD2 PRO A 205      -7.374  -9.229  26.770  0.00  0.00      A     
ATOM   3150  CG  PRO A 205      -5.590 -10.104  27.547  0.00  0.00      A     
ATOM   3151  HG1 PRO A 205      -5.335 -10.306  26.509  0.00  0.00      A     
ATOM   3152  HG2 PRO A 205      -4.973  -9.299  27.944  0.00  0.00      A     
ATOM   3153  CB  PRO A 205      -5.463 -11.384  28.360  0.00  0.00      A     
ATOM   3154  HB1 PRO A 205      -4.611 -11.982  28.043  0.00  0.00      A     
ATOM   3155  HB2 PRO A 205      -5.378 -11.126  29.415  0.00  0.00      A     
ATOM   3156  CA  PRO A 205      -6.781 -12.115  28.100  0.00  0.00      A     
ATOM   3157  HA  PRO A 205      -6.659 -12.739  27.214  0.00  0.00      A     
ATOM   3158  C   PRO A 205      -7.112 -13.039  29.286  0.00  0.00      A     
ATOM   3159  O   PRO A 205      -7.972 -12.739  30.122  0.00  0.00      A     
ATOM   3160  N   LYS A 206      -6.405 -14.177  29.358  0.00  0.00      A     
ATOM   3161  HN  LYS A 206      -5.663 -14.270  28.670  0.00  0.00      A     
ATOM   3162  CA  LYS A 206      -6.632 -15.380  30.200  0.00  0.00      A     
ATOM   3163  HA  LYS A 206      -5.934 -16.139  29.846  0.00  0.00      A     
ATOM   3164  CB  LYS A 206      -6.227 -15.102  31.665  0.00  0.00      A     
ATOM   3165  HB1 LYS A 206      -6.821 -14.289  32.076  0.00  0.00      A     
ATOM   3166  HB2 LYS A 206      -5.181 -14.792  31.684  0.00  0.00      A     
ATOM   3167  CG  LYS A 206      -6.403 -16.351  32.546  0.00  0.00      A     
ATOM   3168  HG1 LYS A 206      -5.990 -17.209  32.020  0.00  0.00      A     
ATOM   3169  HG2 LYS A 206      -7.466 -16.519  32.707  0.00  0.00      A     
ATOM   3170  CD  LYS A 206      -5.730 -16.247  33.914  0.00  0.00      A     
ATOM   3171  HD1 LYS A 206      -6.205 -15.454  34.492  0.00  0.00      A     
ATOM   3172  HD2 LYS A 206      -4.674 -16.024  33.772  0.00  0.00      A     
ATOM   3173  CE  LYS A 206      -5.859 -17.577  34.659  0.00  0.00      A     
ATOM   3174  HE1 LYS A 206      -5.319 -18.347  34.101  0.00  0.00      A     
ATOM   3175  HE2 LYS A 206      -6.914 -17.868  34.691  0.00  0.00      A     
ATOM   3176  NZ  LYS A 206      -5.322 -17.476  36.035  0.00  0.00      A     
ATOM   3177  HZ1 LYS A 206      -5.888 -16.845  36.598  0.00  0.00      A     
ATOM   3178  HZ2 LYS A 206      -4.377 -17.094  36.034  0.00  0.00      A     
ATOM   3179  HZ3 LYS A 206      -5.322 -18.387  36.485  0.00  0.00      A     
ATOM   3180  C   LYS A 206      -8.002 -16.063  30.062  0.00  0.00      A     
ATOM   3181  O   LYS A 206      -8.085 -17.289  30.162  0.00  0.00      A     
ATOM   3182  N   ASN A 207      -9.075 -15.324  29.800  0.00  0.00      A     
ATOM   3183  HN  ASN A 207      -8.943 -14.321  29.760  0.00  0.00      A     
ATOM   3184  CA  ASN A 207     -10.441 -15.841  29.725  0.00  0.00      A     
ATOM   3185  HA  ASN A 207     -10.614 -16.475  30.595  0.00  0.00      A     
ATOM   3186  CB  ASN A 207     -11.367 -14.617  29.835  0.00  0.00      A     
ATOM   3187  HB1 ASN A 207     -11.248 -13.984  28.964  0.00  0.00      A     
ATOM   3188  HB2 ASN A 207     -11.099 -14.024  30.706  0.00  0.00      A     
ATOM   3189  CG  ASN A 207     -12.825 -14.962  29.992  0.00  0.00      A     
ATOM   3190  OD1 ASN A 207     -13.215 -16.073  30.292  0.00  0.00      A     
ATOM   3191  ND2 ASN A 207     -13.699 -14.032  29.795  0.00  0.00      A     
ATOM   3192 HD21 ASN A 207     -14.667 -14.299  29.879  0.00  0.00      A     
ATOM   3193 HD22 ASN A 207     -13.404 -13.141  29.406  0.00  0.00      A     
ATOM   3194  C   ASN A 207     -10.709 -16.730  28.481  0.00  0.00      A     
ATOM   3195  O   ASN A 207     -11.375 -17.762  28.590  0.00  0.00      A     
ATOM   3196  N   THR A 208     -10.096 -16.414  27.334  0.00  0.00      A     
ATOM   3197  HN  THR A 208      -9.533 -15.574  27.328  0.00  0.00      A     
ATOM   3198  CA  THR A 208     -10.160 -17.202  26.072  0.00  0.00      A     
ATOM   3199  HA  THR A 208     -10.407 -18.229  26.315  0.00  0.00      A     
ATOM   3200  CB  THR A 208     -11.254 -16.691  25.121  0.00  0.00      A     
ATOM   3201  HB  THR A 208     -11.266 -17.320  24.232  0.00  0.00      A     
ATOM   3202  CG2 THR A 208     -12.658 -16.702  25.710  0.00  0.00      A     
ATOM   3203 HG21 THR A 208     -12.721 -16.064  26.590  0.00  0.00      A     
ATOM   3204 HG22 THR A 208     -12.934 -17.720  25.982  0.00  0.00      A     
ATOM   3205 HG23 THR A 208     -13.358 -16.337  24.961  0.00  0.00      A     
ATOM   3206  OG1 THR A 208     -10.973 -15.369  24.747  0.00  0.00      A     
ATOM   3207  HG1 THR A 208     -11.472 -14.797  25.370  0.00  0.00      A     
ATOM   3208  C   THR A 208      -8.808 -17.246  25.332  0.00  0.00      A     
ATOM   3209  O   THR A 208      -7.790 -16.858  25.905  0.00  0.00      A     
ATOM   3210  N   HIE A 209      -8.738 -17.744  24.088  0.00  0.00      A     
ATOM   3211  HN  HIE A 209      -9.592 -18.072  23.659  0.00  0.00      A     
ATOM   3212  CA  HIE A 209      -7.496 -17.776  23.276  0.00  0.00      A     
ATOM   3213  HA  HIE A 209      -6.727 -18.296  23.850  0.00  0.00      A     
ATOM   3214  NE2 HIE A 209      -9.943 -17.162  19.454  0.00  0.00      A     
ATOM   3215  HE2 HIE A 209     -10.826 -17.022  18.974  0.00  0.00      A     
ATOM   3216  CD2 HIE A 209      -9.725 -18.011  20.510  0.00  0.00      A     
ATOM   3217  HD2 HIE A 209     -10.428 -18.712  20.939  0.00  0.00      A     
ATOM   3218  ND1 HIE A 209      -7.856 -16.839  20.077  0.00  0.00      A     
ATOM   3219  CG  HIE A 209      -8.436 -17.822  20.891  0.00  0.00      A     
ATOM   3220  CE1 HIE A 209      -8.817 -16.477  19.213  0.00  0.00      A     
ATOM   3221  HE1 HIE A 209      -8.716 -15.724  18.444  0.00  0.00      A     
ATOM   3222  CB  HIE A 209      -7.737 -18.581  21.987  0.00  0.00      A     
ATOM   3223  HB1 HIE A 209      -8.302 -19.485  22.216  0.00  0.00      A     
ATOM   3224  HB2 HIE A 209      -6.778 -18.893  21.580  0.00  0.00      A     
ATOM   3225  C   HIE A 209      -6.911 -16.390  22.928  0.00  0.00      A     
ATOM   3226  O   HIE A 209      -7.574 -15.362  23.084  0.00  0.00      A     
ATOM   3227  N   ILE A 210      -5.691 -16.367  22.379  0.00  0.00      A     
ATOM   3228  HN  ILE A 210      -5.198 -17.254  22.315  0.00  0.00      A     
ATOM   3229  CA  ILE A 210      -4.985 -15.143  21.938  0.00  0.00      A     
ATOM   3230  HA  ILE A 210      -5.702 -14.322  21.925  0.00  0.00      A     
ATOM   3231  CB  ILE A 210      -3.870 -14.738  22.933  0.00  0.00      A     
ATOM   3232  HB  ILE A 210      -3.410 -13.822  22.568  0.00  0.00      A     
ATOM   3233  CG2 ILE A 210      -4.478 -14.389  24.302  0.00  0.00      A     
ATOM   3234 HG21 ILE A 210      -3.721 -13.960  24.957  0.00  0.00      A     
ATOM   3235 HG22 ILE A 210      -4.890 -15.280  24.771  0.00  0.00      A     
ATOM   3236 HG23 ILE A 210      -5.274 -13.656  24.175  0.00  0.00      A     
ATOM   3237  CG1 ILE A 210      -2.756 -15.805  23.007  0.00  0.00      A     
ATOM   3238 HG11 ILE A 210      -2.428 -16.058  21.999  0.00  0.00      A     
ATOM   3239 HG12 ILE A 210      -3.145 -16.710  23.466  0.00  0.00      A     
ATOM   3240  CD  ILE A 210      -1.521 -15.344  23.784  0.00  0.00      A     
ATOM   3241  HD1 ILE A 210      -0.757 -16.120  23.740  0.00  0.00      A     
ATOM   3242  HD2 ILE A 210      -1.776 -15.163  24.825  0.00  0.00      A     
ATOM   3243  HD3 ILE A 210      -1.129 -14.428  23.344  0.00  0.00      A     
ATOM   3244  C   ILE A 210      -4.435 -15.188  20.501  0.00  0.00      A     
ATOM   3245  O   ILE A 210      -3.689 -14.288  20.124  0.00  0.00      A     
ATOM   3246  N   VAL A 211      -4.779 -16.162  19.645  0.00  0.00      A     
ATOM   3247  HN  VAL A 211      -5.446 -16.864  19.949  0.00  0.00      A     
ATOM   3248  CA  VAL A 211      -4.306 -16.144  18.227  0.00  0.00      A     
ATOM   3249  HA  VAL A 211      -3.222 -16.063  18.255  0.00  0.00      A     
ATOM   3250  CB  VAL A 211      -4.603 -17.426  17.425  0.00  0.00      A     
ATOM   3251  HB  VAL A 211      -4.174 -17.299  16.431  0.00  0.00      A     
ATOM   3252  CG1 VAL A 211      -3.919 -18.634  18.072  0.00  0.00      A     
ATOM   3253 HG11 VAL A 211      -4.072 -19.515  17.447  0.00  0.00      A     
ATOM   3254 HG12 VAL A 211      -4.336 -18.827  19.060  0.00  0.00      A     
ATOM   3255 HG13 VAL A 211      -2.849 -18.452  18.159  0.00  0.00      A     
ATOM   3256  CG2 VAL A 211      -6.088 -17.748  17.250  0.00  0.00      A     
ATOM   3257 HG21 VAL A 211      -6.193 -18.583  16.556  0.00  0.00      A     
ATOM   3258 HG22 VAL A 211      -6.624 -16.894  16.841  0.00  0.00      A     
ATOM   3259 HG23 VAL A 211      -6.524 -18.043  18.202  0.00  0.00      A     
ATOM   3260  C   VAL A 211      -4.768 -14.904  17.445  0.00  0.00      A     
ATOM   3261  O   VAL A 211      -4.062 -14.399  16.570  0.00  0.00      A     
ATOM   3262  N   ILE A 212      -5.902 -14.312  17.839  0.00  0.00      A     
ATOM   3263  HN  ILE A 212      -6.439 -14.771  18.561  0.00  0.00      A     
ATOM   3264  CA  ILE A 212      -6.334 -12.994  17.340  0.00  0.00      A     
ATOM   3265  HA  ILE A 212      -6.122 -13.001  16.276  0.00  0.00      A     
ATOM   3266  CB  ILE A 212      -7.861 -12.807  17.460  0.00  0.00      A     
ATOM   3267  HB  ILE A 212      -8.329 -13.721  17.088  0.00  0.00      A     
ATOM   3268  CG2 ILE A 212      -8.280 -12.618  18.923  0.00  0.00      A     
ATOM   3269 HG21 ILE A 212      -7.936 -11.655  19.297  0.00  0.00      A     
ATOM   3270 HG22 ILE A 212      -7.880 -13.415  19.549  0.00  0.00      A     
ATOM   3271 HG23 ILE A 212      -9.365 -12.641  18.998  0.00  0.00      A     
ATOM   3272  CG1 ILE A 212      -8.344 -11.640  16.565  0.00  0.00      A     
ATOM   3273 HG11 ILE A 212      -7.841 -11.695  15.600  0.00  0.00      A     
ATOM   3274 HG12 ILE A 212      -8.089 -10.686  17.027  0.00  0.00      A     
ATOM   3275  CD  ILE A 212      -9.846 -11.633  16.290  0.00  0.00      A     
ATOM   3276  HD1 ILE A 212     -10.075 -10.864  15.552  0.00  0.00      A     
ATOM   3277  HD2 ILE A 212     -10.384 -11.401  17.205  0.00  0.00      A     
ATOM   3278  HD3 ILE A 212     -10.162 -12.603  15.904  0.00  0.00      A     
ATOM   3279  C   ILE A 212      -5.532 -11.795  17.883  0.00  0.00      A     
ATOM   3280  O   ILE A 212      -5.577 -10.733  17.276  0.00  0.00      A     
ATOM   3281  N   SER A 213      -4.691 -11.923  18.918  0.00  0.00      A     
ATOM   3282  HN  SER A 213      -4.615 -12.826  19.375  0.00  0.00      A     
ATOM   3283  CA  SER A 213      -3.696 -10.875  19.285  0.00  0.00      A     
ATOM   3284  HA  SER A 213      -4.217  -9.955  19.545  0.00  0.00      A     
ATOM   3285  CB  SER A 213      -2.845 -11.282  20.487  0.00  0.00      A     
ATOM   3286  HB1 SER A 213      -2.098 -10.510  20.679  0.00  0.00      A     
ATOM   3287  HB2 SER A 213      -2.327 -12.217  20.278  0.00  0.00      A     
ATOM   3288  OG  SER A 213      -3.652 -11.424  21.636  0.00  0.00      A     
ATOM   3289  HG1 SER A 213      -4.587 -11.324  21.364  0.00  0.00      A     
ATOM   3290  C   SER A 213      -2.728 -10.526  18.149  0.00  0.00      A     
ATOM   3291  O   SER A 213      -2.101  -9.467  18.152  0.00  0.00      A     
ATOM   3292  N   TRP A 214      -2.642 -11.400  17.147  0.00  0.00      A     
ATOM   3293  HN  TRP A 214      -3.112 -12.286  17.276  0.00  0.00      A     
ATOM   3294  CA  TRP A 214      -1.790 -11.257  15.970  0.00  0.00      A     
ATOM   3295  HA  TRP A 214      -1.220 -10.329  16.035  0.00  0.00      A     
ATOM   3296  CB  TRP A 214      -0.781 -12.411  15.939  0.00  0.00      A     
ATOM   3297  HB1 TRP A 214       0.192 -11.984  15.701  0.00  0.00      A     
ATOM   3298  HB2 TRP A 214      -1.068 -13.082  15.132  0.00  0.00      A     
ATOM   3299  CG  TRP A 214      -0.620 -13.232  17.189  0.00  0.00      A     
ATOM   3300  CD1 TRP A 214      -0.993 -14.524  17.334  0.00  0.00      A     
ATOM   3301  HD1 TRP A 214      -1.454 -15.124  16.554  0.00  0.00      A     
ATOM   3302  NE1 TRP A 214      -0.720 -14.947  18.621  0.00  0.00      A     
ATOM   3303  HE1 TRP A 214      -0.941 -15.869  18.969  0.00  0.00      A     
ATOM   3304  CE2 TRP A 214      -0.182 -13.935  19.381  0.00  0.00      A     
ATOM   3305  CZ2 TRP A 214       0.238 -13.867  20.715  0.00  0.00      A     
ATOM   3306  HZ2 TRP A 214       0.175 -14.738  21.347  0.00  0.00      A     
ATOM   3307  CH2 TRP A 214       0.727 -12.647  21.212  0.00  0.00      A     
ATOM   3308  HH2 TRP A 214       1.052 -12.573  22.241  0.00  0.00      A     
ATOM   3309  CZ3 TRP A 214       0.778 -11.518  20.374  0.00  0.00      A     
ATOM   3310  HZ3 TRP A 214       1.142 -10.577  20.765  0.00  0.00      A     
ATOM   3311  CE3 TRP A 214       0.374 -11.605  19.028  0.00  0.00      A     
ATOM   3312  HE3 TRP A 214       0.426 -10.735  18.389  0.00  0.00      A     
ATOM   3313  CD2 TRP A 214      -0.108 -12.819  18.494  0.00  0.00      A     
ATOM   3314  C   TRP A 214      -2.607 -11.169  14.673  0.00  0.00      A     
ATOM   3315  O   TRP A 214      -2.311 -10.312  13.845  0.00  0.00      A     
ATOM   3316  N   MET A 215      -3.684 -11.957  14.519  0.00  0.00      A     
ATOM   3317  HN  MET A 215      -3.835 -12.699  15.193  0.00  0.00      A     
ATOM   3318  CA  MET A 215      -4.626 -11.821  13.385  0.00  0.00      A     
ATOM   3319  HA  MET A 215      -4.050 -11.914  12.465  0.00  0.00      A     
ATOM   3320  CB  MET A 215      -5.649 -12.972  13.395  0.00  0.00      A     
ATOM   3321  HB1 MET A 215      -6.345 -12.823  14.214  0.00  0.00      A     
ATOM   3322  HB2 MET A 215      -5.129 -13.917  13.554  0.00  0.00      A     
ATOM   3323  CG  MET A 215      -6.471 -13.071  12.101  0.00  0.00      A     
ATOM   3324  HG1 MET A 215      -6.990 -12.126  11.939  0.00  0.00      A     
ATOM   3325  HG2 MET A 215      -7.236 -13.836  12.240  0.00  0.00      A     
ATOM   3326  SD  MET A 215      -5.542 -13.474  10.594  0.00  0.00      A     
ATOM   3327  CE  MET A 215      -5.180 -15.224  10.908  0.00  0.00      A     
ATOM   3328  HE1 MET A 215      -4.732 -15.666  10.019  0.00  0.00      A     
ATOM   3329  HE2 MET A 215      -6.103 -15.755  11.141  0.00  0.00      A     
ATOM   3330  HE3 MET A 215      -4.487 -15.319  11.743  0.00  0.00      A     
ATOM   3331  C   MET A 215      -5.332 -10.447  13.319  0.00  0.00      A     
ATOM   3332  O   MET A 215      -5.584  -9.944  12.226  0.00  0.00      A     
ATOM   3333  N   ILE A 216      -5.567  -9.775  14.458  0.00  0.00      A     
ATOM   3334  HN  ILE A 216      -5.364 -10.236  15.338  0.00  0.00      A     
ATOM   3335  CA  ILE A 216      -6.119  -8.397  14.517  0.00  0.00      A     
ATOM   3336  HA  ILE A 216      -7.108  -8.435  14.060  0.00  0.00      A     
ATOM   3337  CB  ILE A 216      -6.285  -7.940  15.985  0.00  0.00      A     
ATOM   3338  HB  ILE A 216      -6.705  -8.773  16.538  0.00  0.00      A     
ATOM   3339  CG2 ILE A 216      -4.933  -7.580  16.628  0.00  0.00      A     
ATOM   3340 HG21 ILE A 216      -5.070  -7.450  17.701  0.00  0.00      A     
ATOM   3341 HG22 ILE A 216      -4.541  -6.650  16.213  0.00  0.00      A     
ATOM   3342 HG23 ILE A 216      -4.211  -8.381  16.471  0.00  0.00      A     
ATOM   3343  CG1 ILE A 216      -7.282  -6.785  16.190  0.00  0.00      A     
ATOM   3344 HG11 ILE A 216      -7.048  -5.952  15.528  0.00  0.00      A     
ATOM   3345 HG12 ILE A 216      -7.194  -6.431  17.216  0.00  0.00      A     
ATOM   3346  CD  ILE A 216      -8.734  -7.231  15.974  0.00  0.00      A     
ATOM   3347  HD1 ILE A 216      -8.972  -8.070  16.625  0.00  0.00      A     
ATOM   3348  HD2 ILE A 216      -8.886  -7.555  14.952  0.00  0.00      A     
ATOM   3349  HD3 ILE A 216      -9.412  -6.406  16.193  0.00  0.00      A     
ATOM   3350  C   ILE A 216      -5.318  -7.359  13.711  0.00  0.00      A     
ATOM   3351  O   ILE A 216      -5.862  -6.345  13.284  0.00  0.00      A     
ATOM   3352  N   ALA A 217      -4.044  -7.622  13.417  0.00  0.00      A     
ATOM   3353  HN  ALA A 217      -3.629  -8.472  13.774  0.00  0.00      A     
ATOM   3354  CA  ALA A 217      -3.255  -6.810  12.493  0.00  0.00      A     
ATOM   3355  HA  ALA A 217      -3.258  -5.780  12.852  0.00  0.00      A     
ATOM   3356  CB  ALA A 217      -1.820  -7.320  12.557  0.00  0.00      A     
ATOM   3357  HB1 ALA A 217      -1.178  -6.733  11.899  0.00  0.00      A     
ATOM   3358  HB2 ALA A 217      -1.809  -8.357  12.259  0.00  0.00      A     
ATOM   3359  HB3 ALA A 217      -1.446  -7.263  13.576  0.00  0.00      A     
ATOM   3360  C   ALA A 217      -3.811  -6.776  11.046  0.00  0.00      A     
ATOM   3361  O   ALA A 217      -3.547  -5.814  10.329  0.00  0.00      A     
ATOM   3362  N   GLN A 218      -4.647  -7.732  10.612  0.00  0.00      A     
ATOM   3363  HN  GLN A 218      -4.828  -8.525  11.221  0.00  0.00      A     
ATOM   3364  CA  GLN A 218      -5.482  -7.589   9.399  0.00  0.00      A     
ATOM   3365  HA  GLN A 218      -4.891  -7.114   8.616  0.00  0.00      A     
ATOM   3366  CB  GLN A 218      -5.935  -8.968   8.887  0.00  0.00      A     
ATOM   3367  HB1 GLN A 218      -6.756  -8.839   8.179  0.00  0.00      A     
ATOM   3368  HB2 GLN A 218      -6.307  -9.568   9.718  0.00  0.00      A     
ATOM   3369  CG  GLN A 218      -4.798  -9.721   8.177  0.00  0.00      A     
ATOM   3370  HG1 GLN A 218      -5.138 -10.720   7.906  0.00  0.00      A     
ATOM   3371  HG2 GLN A 218      -3.964  -9.822   8.865  0.00  0.00      A     
ATOM   3372  CD  GLN A 218      -4.310  -9.019   6.914  0.00  0.00      A     
ATOM   3373  OE1 GLN A 218      -5.021  -8.313   6.218  0.00  0.00      A     
ATOM   3374  NE2 GLN A 218      -3.062  -9.125   6.554  0.00  0.00      A     
ATOM   3375 HE21 GLN A 218      -2.808  -8.641   5.725  0.00  0.00      A     
ATOM   3376 HE22 GLN A 218      -2.370  -9.666   7.089  0.00  0.00      A     
ATOM   3377  C   GLN A 218      -6.702  -6.673   9.609  0.00  0.00      A     
ATOM   3378  O   GLN A 218      -6.986  -5.831   8.755  0.00  0.00      A     
ATOM   3379  N   THR A 219      -7.358  -6.732  10.773  0.00  0.00      A     
ATOM   3380  HN  THR A 219      -7.129  -7.479  11.415  0.00  0.00      A     
ATOM   3381  CA  THR A 219      -8.383  -5.749  11.219  0.00  0.00      A     
ATOM   3382  HA  THR A 219      -9.179  -5.733  10.475  0.00  0.00      A     
ATOM   3383  CB  THR A 219      -9.046  -6.155  12.543  0.00  0.00      A     
ATOM   3384  HB  THR A 219      -8.331  -6.057  13.357  0.00  0.00      A     
ATOM   3385  CG2 THR A 219     -10.296  -5.348  12.884  0.00  0.00      A     
ATOM   3386 HG21 THR A 219     -10.730  -5.718  13.812  0.00  0.00      A     
ATOM   3387 HG22 THR A 219     -11.028  -5.436  12.081  0.00  0.00      A     
ATOM   3388 HG23 THR A 219     -10.043  -4.300  13.033  0.00  0.00      A     
ATOM   3389  OG1 THR A 219      -9.460  -7.493  12.436  0.00  0.00      A     
ATOM   3390  HG1 THR A 219     -10.178  -7.646  13.081  0.00  0.00      A     
ATOM   3391  C   THR A 219      -7.844  -4.316  11.332  0.00  0.00      A     
ATOM   3392  O   THR A 219      -8.597  -3.366  11.137  0.00  0.00      A     
ATOM   3393  N   VAL A 220      -6.527  -4.135  11.487  0.00  0.00      A     
ATOM   3394  HN  VAL A 220      -5.994  -4.941  11.794  0.00  0.00      A     
ATOM   3395  CA  VAL A 220      -5.825  -2.855  11.221  0.00  0.00      A     
ATOM   3396  HA  VAL A 220      -6.477  -2.031  11.510  0.00  0.00      A     
ATOM   3397  CB  VAL A 220      -4.537  -2.740  12.064  0.00  0.00      A     
ATOM   3398  HB  VAL A 220      -3.851  -3.525  11.756  0.00  0.00      A     
ATOM   3399  CG1 VAL A 220      -3.843  -1.380  11.900  0.00  0.00      A     
ATOM   3400 HG11 VAL A 220      -2.901  -1.384  12.449  0.00  0.00      A     
ATOM   3401 HG12 VAL A 220      -4.471  -0.583  12.287  0.00  0.00      A     
ATOM   3402 HG13 VAL A 220      -3.630  -1.183  10.854  0.00  0.00      A     
ATOM   3403  CG2 VAL A 220      -4.802  -2.914  13.563  0.00  0.00      A     
ATOM   3404 HG21 VAL A 220      -5.517  -2.170  13.911  0.00  0.00      A     
ATOM   3405 HG22 VAL A 220      -3.866  -2.809  14.110  0.00  0.00      A     
ATOM   3406 HG23 VAL A 220      -5.198  -3.906  13.768  0.00  0.00      A     
ATOM   3407  C   VAL A 220      -5.487  -2.655   9.727  0.00  0.00      A     
ATOM   3408  O   VAL A 220      -5.850  -1.636   9.146  0.00  0.00      A     
ATOM   3409  N   THR A 221      -4.799  -3.609   9.081  0.00  0.00      A     
ATOM   3410  HN  THR A 221      -4.535  -4.423   9.622  0.00  0.00      A     
ATOM   3411  CA  THR A 221      -4.180  -3.431   7.735  0.00  0.00      A     
ATOM   3412  HA  THR A 221      -3.609  -2.506   7.759  0.00  0.00      A     
ATOM   3413  CB  THR A 221      -3.187  -4.553   7.360  0.00  0.00      A     
ATOM   3414  HB  THR A 221      -3.721  -5.492   7.216  0.00  0.00      A     
ATOM   3415  CG2 THR A 221      -2.330  -4.255   6.130  0.00  0.00      A     
ATOM   3416 HG21 THR A 221      -1.857  -3.280   6.235  0.00  0.00      A     
ATOM   3417 HG22 THR A 221      -2.936  -4.232   5.232  0.00  0.00      A     
ATOM   3418 HG23 THR A 221      -1.567  -5.025   6.023  0.00  0.00      A     
ATOM   3419  OG1 THR A 221      -2.210  -4.724   8.352  0.00  0.00      A     
ATOM   3420  HG1 THR A 221      -2.635  -5.252   9.057  0.00  0.00      A     
ATOM   3421  C   THR A 221      -5.153  -3.280   6.564  0.00  0.00      A     
ATOM   3422  O   THR A 221      -4.806  -2.600   5.602  0.00  0.00      A     
ATOM   3423  N   ALA A 222      -6.357  -3.861   6.588  0.00  0.00      A     
ATOM   3424  HN  ALA A 222      -6.621  -4.432   7.382  0.00  0.00      A     
ATOM   3425  CA  ALA A 222      -7.332  -3.652   5.503  0.00  0.00      A     
ATOM   3426  HA  ALA A 222      -6.788  -3.674   4.557  0.00  0.00      A     
ATOM   3427  CB  ALA A 222      -8.321  -4.826   5.458  0.00  0.00      A     
ATOM   3428  HB1 ALA A 222      -9.044  -4.764   6.267  0.00  0.00      A     
ATOM   3429  HB2 ALA A 222      -7.786  -5.774   5.534  0.00  0.00      A     
ATOM   3430  HB3 ALA A 222      -8.869  -4.801   4.515  0.00  0.00      A     
ATOM   3431  C   ALA A 222      -8.025  -2.266   5.553  0.00  0.00      A     
ATOM   3432  O   ALA A 222      -8.167  -1.630   4.513  0.00  0.00      A     
ATOM   3433  N   VAL A 223      -8.362  -1.742   6.739  0.00  0.00      A     
ATOM   3434  HN  VAL A 223      -8.305  -2.372   7.535  0.00  0.00      A     
ATOM   3435  CA  VAL A 223      -8.915  -0.381   6.967  0.00  0.00      A     
ATOM   3436  HA  VAL A 223      -9.686  -0.182   6.223  0.00  0.00      A     
ATOM   3437  CB  VAL A 223      -9.570  -0.270   8.362  0.00  0.00      A     
ATOM   3438  HB  VAL A 223      -8.892  -0.683   9.110  0.00  0.00      A     
ATOM   3439  CG1 VAL A 223      -9.918   1.170   8.765  0.00  0.00      A     
ATOM   3440 HG11 VAL A 223      -9.014   1.759   8.916  0.00  0.00      A     
ATOM   3441 HG12 VAL A 223     -10.469   1.165   9.706  0.00  0.00      A     
ATOM   3442 HG13 VAL A 223     -10.532   1.639   7.996  0.00  0.00      A     
ATOM   3443  CG2 VAL A 223     -10.885  -1.057   8.391  0.00  0.00      A     
ATOM   3444 HG21 VAL A 223     -10.717  -2.092   8.098  0.00  0.00      A     
ATOM   3445 HG22 VAL A 223     -11.605  -0.611   7.704  0.00  0.00      A     
ATOM   3446 HG23 VAL A 223     -11.298  -1.049   9.400  0.00  0.00      A     
ATOM   3447  C   VAL A 223      -7.862   0.716   6.803  0.00  0.00      A     
ATOM   3448  O   VAL A 223      -8.076   1.656   6.037  0.00  0.00      A     
ATOM   3449  N   ALA A 224      -6.691   0.593   7.436  0.00  0.00      A     
ATOM   3450  HN  ALA A 224      -6.556  -0.190   8.069  0.00  0.00      A     
ATOM   3451  CA  ALA A 224      -5.541   1.465   7.146  0.00  0.00      A     
ATOM   3452  HA  ALA A 224      -5.853   2.503   7.264  0.00  0.00      A     
ATOM   3453  CB  ALA A 224      -4.450   1.176   8.183  0.00  0.00      A     
ATOM   3454  HB1 ALA A 224      -4.154   0.129   8.127  0.00  0.00      A     
ATOM   3455  HB2 ALA A 224      -4.828   1.382   9.185  0.00  0.00      A     
ATOM   3456  HB3 ALA A 224      -3.582   1.809   7.993  0.00  0.00      A     
ATOM   3457  C   ALA A 224      -5.044   1.319   5.684  0.00  0.00      A     
ATOM   3458  O   ALA A 224      -4.569   2.281   5.072  0.00  0.00      A     
ATOM   3459  N   GLY A 225      -5.261   0.144   5.084  0.00  0.00      A     
ATOM   3460  HN  GLY A 225      -5.550  -0.629   5.668  0.00  0.00      A     
ATOM   3461  CA  GLY A 225      -5.126  -0.127   3.652  0.00  0.00      A     
ATOM   3462  HA1 GLY A 225      -5.320  -1.182   3.464  0.00  0.00      A     
ATOM   3463  HA2 GLY A 225      -4.111   0.104   3.337  0.00  0.00      A     
ATOM   3464  C   GLY A 225      -6.080   0.687   2.788  0.00  0.00      A     
ATOM   3465  O   GLY A 225      -5.604   1.474   1.981  0.00  0.00      A     
ATOM   3466  N   LEU A 226      -7.395   0.586   2.992  0.00  0.00      A     
ATOM   3467  HN  LEU A 226      -7.718  -0.110   3.657  0.00  0.00      A     
ATOM   3468  CA  LEU A 226      -8.415   1.392   2.303  0.00  0.00      A     
ATOM   3469  HA  LEU A 226      -8.348   1.182   1.237  0.00  0.00      A     
ATOM   3470  CB  LEU A 226      -9.801   0.934   2.799  0.00  0.00      A     
ATOM   3471  HB1 LEU A 226      -9.883   1.161   3.863  0.00  0.00      A     
ATOM   3472  HB2 LEU A 226      -9.874  -0.148   2.684  0.00  0.00      A     
ATOM   3473  CG  LEU A 226     -10.992   1.581   2.066  0.00  0.00      A     
ATOM   3474  HG  LEU A 226     -10.948   2.664   2.177  0.00  0.00      A     
ATOM   3475  CD1 LEU A 226     -11.021   1.228   0.579  0.00  0.00      A     
ATOM   3476 HD11 LEU A 226     -10.999   0.146   0.451  0.00  0.00      A     
ATOM   3477 HD12 LEU A 226     -10.167   1.677   0.075  0.00  0.00      A     
ATOM   3478 HD13 LEU A 226     -11.934   1.621   0.133  0.00  0.00      A     
ATOM   3479  CD2 LEU A 226     -12.298   1.086   2.681  0.00  0.00      A     
ATOM   3480 HD21 LEU A 226     -12.383   0.005   2.564  0.00  0.00      A     
ATOM   3481 HD22 LEU A 226     -13.141   1.569   2.188  0.00  0.00      A     
ATOM   3482 HD23 LEU A 226     -12.324   1.339   3.741  0.00  0.00      A     
ATOM   3483  C   LEU A 226      -8.196   2.908   2.481  0.00  0.00      A     
ATOM   3484  O   LEU A 226      -8.228   3.656   1.510  0.00  0.00      A     
ATOM   3485  N   THR A 227      -7.860   3.339   3.700  0.00  0.00      A     
ATOM   3486  HN  THR A 227      -7.892   2.653   4.445  0.00  0.00      A     
ATOM   3487  CA  THR A 227      -7.503   4.741   4.039  0.00  0.00      A     
ATOM   3488  HA  THR A 227      -8.335   5.387   3.759  0.00  0.00      A     
ATOM   3489  CB  THR A 227      -7.265   4.917   5.551  0.00  0.00      A     
ATOM   3490  HB  THR A 227      -6.326   4.440   5.833  0.00  0.00      A     
ATOM   3491  CG2 THR A 227      -7.239   6.380   5.979  0.00  0.00      A     
ATOM   3492 HG21 THR A 227      -6.378   6.877   5.545  0.00  0.00      A     
ATOM   3493 HG22 THR A 227      -7.175   6.446   7.064  0.00  0.00      A     
ATOM   3494 HG23 THR A 227      -8.150   6.879   5.648  0.00  0.00      A     
ATOM   3495  OG1 THR A 227      -8.306   4.348   6.307  0.00  0.00      A     
ATOM   3496  HG1 THR A 227      -8.283   3.384   6.198  0.00  0.00      A     
ATOM   3497  C   THR A 227      -6.265   5.258   3.291  0.00  0.00      A     
ATOM   3498  O   THR A 227      -6.147   6.450   3.025  0.00  0.00      A     
ATOM   3499  N   SER A 228      -5.351   4.368   2.888  0.00  0.00      A     
ATOM   3500  HN  SER A 228      -5.520   3.397   3.118  0.00  0.00      A     
ATOM   3501  CA  SER A 228      -4.155   4.688   2.077  0.00  0.00      A     
ATOM   3502  HA  SER A 228      -4.031   5.770   2.056  0.00  0.00      A     
ATOM   3503  CB  SER A 228      -2.881   4.124   2.726  0.00  0.00      A     
ATOM   3504  HB1 SER A 228      -2.731   4.623   3.684  0.00  0.00      A     
ATOM   3505  HB2 SER A 228      -2.023   4.348   2.091  0.00  0.00      A     
ATOM   3506  OG  SER A 228      -2.950   2.725   2.948  0.00  0.00      A     
ATOM   3507  HG1 SER A 228      -3.559   2.587   3.704  0.00  0.00      A     
ATOM   3508  C   SER A 228      -4.250   4.273   0.599  0.00  0.00      A     
ATOM   3509  O   SER A 228      -3.397   4.663  -0.198  0.00  0.00      A     
ATOM   3510  N   TYR A 229      -5.313   3.568   0.197  0.00  0.00      A     
ATOM   3511  HN  TYR A 229      -5.984   3.308   0.909  0.00  0.00      A     
ATOM   3512  CA  TYR A 229      -5.577   3.078  -1.165  0.00  0.00      A     
ATOM   3513  HA  TYR A 229      -4.727   2.458  -1.437  0.00  0.00      A     
ATOM   3514  CB  TYR A 229      -6.796   2.138  -1.141  0.00  0.00      A     
ATOM   3515  HB1 TYR A 229      -7.710   2.727  -1.123  0.00  0.00      A     
ATOM   3516  HB2 TYR A 229      -6.776   1.582  -0.210  0.00  0.00      A     
ATOM   3517  CG  TYR A 229      -6.872   1.100  -2.252  0.00  0.00      A     
ATOM   3518  CD1 TYR A 229      -6.425  -0.217  -2.017  0.00  0.00      A     
ATOM   3519  HD1 TYR A 229      -5.991  -0.473  -1.060  0.00  0.00      A     
ATOM   3520  CE1 TYR A 229      -6.565  -1.208  -3.012  0.00  0.00      A     
ATOM   3521  HE1 TYR A 229      -6.235  -2.218  -2.821  0.00  0.00      A     
ATOM   3522  CZ  TYR A 229      -7.150  -0.882  -4.254  0.00  0.00      A     
ATOM   3523  OH  TYR A 229      -7.322  -1.843  -5.199  0.00  0.00      A     
ATOM   3524  HH  TYR A 229      -6.974  -2.684  -4.896  0.00  0.00      A     
ATOM   3525  CE2 TYR A 229      -7.574   0.437  -4.498  0.00  0.00      A     
ATOM   3526  HE2 TYR A 229      -7.995   0.694  -5.458  0.00  0.00      A     
ATOM   3527  CD2 TYR A 229      -7.440   1.422  -3.499  0.00  0.00      A     
ATOM   3528  HD2 TYR A 229      -7.772   2.428  -3.698  0.00  0.00      A     
ATOM   3529  C   TYR A 229      -5.686   4.155  -2.273  0.00  0.00      A     
ATOM   3530  O   TYR A 229      -5.283   3.841  -3.396  0.00  0.00      A     
ATOM   3531  N   PRO A 230      -6.095   5.426  -2.030  0.00  0.00      A     
ATOM   3532  CD  PRO A 230      -6.772   5.925  -0.836  0.00  0.00      A     
ATOM   3533  HD1 PRO A 230      -6.055   6.067  -0.028  0.00  0.00      A     
ATOM   3534  HD2 PRO A 230      -7.570   5.252  -0.519  0.00  0.00      A     
ATOM   3535  CG  PRO A 230      -7.349   7.288  -1.198  0.00  0.00      A     
ATOM   3536  HG1 PRO A 230      -8.365   7.165  -1.563  0.00  0.00      A     
ATOM   3537  HG2 PRO A 230      -7.340   7.964  -0.342  0.00  0.00      A     
ATOM   3538  CB  PRO A 230      -6.436   7.785  -2.318  0.00  0.00      A     
ATOM   3539  HB1 PRO A 230      -6.969   8.438  -3.009  0.00  0.00      A     
ATOM   3540  HB2 PRO A 230      -5.603   8.329  -1.870  0.00  0.00      A     
ATOM   3541  CA  PRO A 230      -5.938   6.507  -3.017  0.00  0.00      A     
ATOM   3542  HA  PRO A 230      -6.561   6.289  -3.881  0.00  0.00      A     
ATOM   3543  C   PRO A 230      -4.493   6.677  -3.507  0.00  0.00      A     
ATOM   3544  O   PRO A 230      -4.221   6.721  -4.711  0.00  0.00      A     
ATOM   3545  N   PHE A 231      -3.563   6.704  -2.551  0.00  0.00      A     
ATOM   3546  HN  PHE A 231      -3.885   6.621  -1.598  0.00  0.00      A     
ATOM   3547  CA  PHE A 231      -2.124   6.878  -2.760  0.00  0.00      A     
ATOM   3548  HA  PHE A 231      -1.965   7.594  -3.561  0.00  0.00      A     
ATOM   3549  CB  PHE A 231      -1.529   7.485  -1.488  0.00  0.00      A     
ATOM   3550  HB1 PHE A 231      -0.472   7.696  -1.658  0.00  0.00      A     
ATOM   3551  HB2 PHE A 231      -1.607   6.748  -0.690  0.00  0.00      A     
ATOM   3552  CG  PHE A 231      -2.221   8.766  -1.057  0.00  0.00      A     
ATOM   3553  CD1 PHE A 231      -3.024   8.785   0.100  0.00  0.00      A     
ATOM   3554  HD1 PHE A 231      -3.128   7.898   0.707  0.00  0.00      A     
ATOM   3555  CE1 PHE A 231      -3.707   9.959   0.465  0.00  0.00      A     
ATOM   3556  HE1 PHE A 231      -4.324   9.974   1.353  0.00  0.00      A     
ATOM   3557  CZ  PHE A 231      -3.597  11.113  -0.331  0.00  0.00      A     
ATOM   3558  HZ  PHE A 231      -4.125  12.016  -0.053  0.00  0.00      A     
ATOM   3559  CE2 PHE A 231      -2.801  11.095  -1.490  0.00  0.00      A     
ATOM   3560  HE2 PHE A 231      -2.716  11.984  -2.101  0.00  0.00      A     
ATOM   3561  CD2 PHE A 231      -2.112   9.924  -1.851  0.00  0.00      A     
ATOM   3562  HD2 PHE A 231      -1.501   9.918  -2.744  0.00  0.00      A     
ATOM   3563  C   PHE A 231      -1.412   5.568  -3.137  0.00  0.00      A     
ATOM   3564  O   PHE A 231      -0.513   5.560  -3.974  0.00  0.00      A     
ATOM   3565  N   ASP A 232      -1.850   4.434  -2.587  0.00  0.00      A     
ATOM   3566  HN  ASP A 232      -2.544   4.495  -1.848  0.00  0.00      A     
ATOM   3567  CA  ASP A 232      -1.410   3.110  -3.034  0.00  0.00      A     
ATOM   3568  HA  ASP A 232      -0.321   3.118  -3.046  0.00  0.00      A     
ATOM   3569  CB  ASP A 232      -1.848   2.047  -2.017  0.00  0.00      A     
ATOM   3570  HB1 ASP A 232      -2.880   1.762  -2.221  0.00  0.00      A     
ATOM   3571  HB2 ASP A 232      -1.797   2.461  -1.009  0.00  0.00      A     
ATOM   3572  CG  ASP A 232      -0.958   0.805  -2.057  0.00  0.00      A     
ATOM   3573  OD1 ASP A 232       0.263   0.904  -1.783  0.00  0.00      A     
ATOM   3574  OD2 ASP A 232      -1.473  -0.308  -2.311  0.00  0.00      A     
ATOM   3575  C   ASP A 232      -1.875   2.773  -4.470  0.00  0.00      A     
ATOM   3576  O   ASP A 232      -1.178   2.045  -5.166  0.00  0.00      A     
ATOM   3577  N   THR A 233      -2.984   3.344  -4.964  0.00  0.00      A     
ATOM   3578  HN  THR A 233      -3.566   3.870  -4.321  0.00  0.00      A     
ATOM   3579  CA  THR A 233      -3.446   3.185  -6.367  0.00  0.00      A     
ATOM   3580  HA  THR A 233      -3.373   2.132  -6.636  0.00  0.00      A     
ATOM   3581  CB  THR A 233      -4.916   3.587  -6.557  0.00  0.00      A     
ATOM   3582  HB  THR A 233      -5.078   4.596  -6.185  0.00  0.00      A     
ATOM   3583  CG2 THR A 233      -5.416   3.476  -7.998  0.00  0.00      A     
ATOM   3584 HG21 THR A 233      -4.936   4.225  -8.625  0.00  0.00      A     
ATOM   3585 HG22 THR A 233      -6.492   3.650  -8.017  0.00  0.00      A     
ATOM   3586 HG23 THR A 233      -5.207   2.479  -8.386  0.00  0.00      A     
ATOM   3587  OG1 THR A 233      -5.724   2.705  -5.834  0.00  0.00      A     
ATOM   3588  HG1 THR A 233      -5.628   2.942  -4.896  0.00  0.00      A     
ATOM   3589  C   THR A 233      -2.589   3.955  -7.371  0.00  0.00      A     
ATOM   3590  O   THR A 233      -2.108   3.340  -8.325  0.00  0.00      A     
ATOM   3591  N   VAL A 234      -2.313   5.257  -7.157  0.00  0.00      A     
ATOM   3592  HN  VAL A 234      -2.745   5.721  -6.368  0.00  0.00      A     
ATOM   3593  CA  VAL A 234      -1.350   6.009  -8.014  0.00  0.00      A     
ATOM   3594  HA  VAL A 234      -1.728   6.004  -9.034  0.00  0.00      A     
ATOM   3595  CB  VAL A 234      -1.100   7.486  -7.625  0.00  0.00      A     
ATOM   3596  HB  VAL A 234      -0.247   7.827  -8.201  0.00  0.00      A     
ATOM   3597  CG1 VAL A 234      -2.239   8.434  -7.967  0.00  0.00      A     
ATOM   3598 HG11 VAL A 234      -2.470   8.373  -9.025  0.00  0.00      A     
ATOM   3599 HG12 VAL A 234      -1.923   9.453  -7.749  0.00  0.00      A     
ATOM   3600 HG13 VAL A 234      -3.113   8.214  -7.364  0.00  0.00      A     
ATOM   3601  CG2 VAL A 234      -0.796   7.718  -6.148  0.00  0.00      A     
ATOM   3602 HG21 VAL A 234      -0.654   8.782  -5.953  0.00  0.00      A     
ATOM   3603 HG22 VAL A 234       0.115   7.205  -5.852  0.00  0.00      A     
ATOM   3604 HG23 VAL A 234      -1.639   7.363  -5.567  0.00  0.00      A     
ATOM   3605  C   VAL A 234       0.007   5.314  -8.066  0.00  0.00      A     
ATOM   3606  O   VAL A 234       0.564   5.105  -9.139  0.00  0.00      A     
ATOM   3607  N   ARG A 235       0.484   4.844  -6.908  0.00  0.00      A     
ATOM   3608  HN  ARG A 235      -0.048   5.086  -6.077  0.00  0.00      A     
ATOM   3609  CA  ARG A 235       1.690   4.022  -6.726  0.00  0.00      A     
ATOM   3610  HA  ARG A 235       2.564   4.572  -7.078  0.00  0.00      A     
ATOM   3611  CB  ARG A 235       1.808   3.803  -5.215  0.00  0.00      A     
ATOM   3612  HB1 ARG A 235       0.919   3.289  -4.870  0.00  0.00      A     
ATOM   3613  HB2 ARG A 235       1.822   4.780  -4.734  0.00  0.00      A     
ATOM   3614  CG  ARG A 235       3.021   3.016  -4.729  0.00  0.00      A     
ATOM   3615  HG1 ARG A 235       3.937   3.531  -5.015  0.00  0.00      A     
ATOM   3616  HG2 ARG A 235       3.015   2.010  -5.151  0.00  0.00      A     
ATOM   3617  CD  ARG A 235       2.911   2.939  -3.203  0.00  0.00      A     
ATOM   3618  HD1 ARG A 235       1.981   2.430  -2.943  0.00  0.00      A     
ATOM   3619  HD2 ARG A 235       2.860   3.952  -2.798  0.00  0.00      A     
ATOM   3620  NE  ARG A 235       4.072   2.250  -2.625  0.00  0.00      A     
ATOM   3621  HE  ARG A 235       4.964   2.702  -2.734  0.00  0.00      A     
ATOM   3622  CZ  ARG A 235       4.066   1.145  -1.927  0.00  0.00      A     
ATOM   3623  NH1 ARG A 235       3.011   0.510  -1.562  0.00  0.00      A     
ATOM   3624 HH11 ARG A 235       3.110  -0.196  -0.853  0.00  0.00      A     
ATOM   3625 HH12 ARG A 235       2.082   0.868  -1.782  0.00  0.00      A     
ATOM   3626  NH2 ARG A 235       5.171   0.610  -1.558  0.00  0.00      A     
ATOM   3627 HH21 ARG A 235       5.109  -0.326  -1.183  0.00  0.00      A     
ATOM   3628 HH22 ARG A 235       6.036   1.004  -1.867  0.00  0.00      A     
ATOM   3629  C   ARG A 235       1.646   2.721  -7.532  0.00  0.00      A     
ATOM   3630  O   ARG A 235       2.470   2.530  -8.418  0.00  0.00      A     
ATOM   3631  N   ARG A 236       0.670   1.843  -7.284  0.00  0.00      A     
ATOM   3632  HN  ARG A 236       0.008   2.094  -6.554  0.00  0.00      A     
ATOM   3633  CA  ARG A 236       0.511   0.523  -7.940  0.00  0.00      A     
ATOM   3634  HA  ARG A 236       1.425  -0.051  -7.785  0.00  0.00      A     
ATOM   3635  CB  ARG A 236      -0.643  -0.211  -7.241  0.00  0.00      A     
ATOM   3636  HB1 ARG A 236      -1.599   0.242  -7.509  0.00  0.00      A     
ATOM   3637  HB2 ARG A 236      -0.491  -0.068  -6.174  0.00  0.00      A     
ATOM   3638  CG  ARG A 236      -0.686  -1.724  -7.509  0.00  0.00      A     
ATOM   3639  HG1 ARG A 236       0.328  -2.120  -7.512  0.00  0.00      A     
ATOM   3640  HG2 ARG A 236      -1.118  -1.903  -8.494  0.00  0.00      A     
ATOM   3641  CD  ARG A 236      -1.523  -2.465  -6.445  0.00  0.00      A     
ATOM   3642  HD1 ARG A 236      -1.529  -3.533  -6.662  0.00  0.00      A     
ATOM   3643  HD2 ARG A 236      -2.555  -2.116  -6.524  0.00  0.00      A     
ATOM   3644  NE  ARG A 236      -1.061  -2.231  -5.056  0.00  0.00      A     
ATOM   3645  HE  ARG A 236      -1.719  -1.750  -4.451  0.00  0.00      A     
ATOM   3646  CZ  ARG A 236       0.133  -2.401  -4.542  0.00  0.00      A     
ATOM   3647  NH1 ARG A 236       1.092  -3.034  -5.108  0.00  0.00      A     
ATOM   3648 HH11 ARG A 236       1.977  -3.053  -4.629  0.00  0.00      A     
ATOM   3649 HH12 ARG A 236       0.903  -3.514  -5.980  0.00  0.00      A     
ATOM   3650  NH2 ARG A 236       0.464  -1.918  -3.406  0.00  0.00      A     
ATOM   3651 HH21 ARG A 236       1.416  -2.017  -3.112  0.00  0.00      A     
ATOM   3652 HH22 ARG A 236      -0.197  -1.310  -2.926  0.00  0.00      A     
ATOM   3653  C   ARG A 236       0.341   0.591  -9.462  0.00  0.00      A     
ATOM   3654  O   ARG A 236       0.772  -0.322 -10.161  0.00  0.00      A     
ATOM   3655  N   ARG A 237      -0.199   1.704  -9.975  0.00  0.00      A     
ATOM   3656  HN  ARG A 237      -0.594   2.360  -9.307  0.00  0.00      A     
ATOM   3657  CA  ARG A 237      -0.220   2.055 -11.410  0.00  0.00      A     
ATOM   3658  HA  ARG A 237      -0.396   1.155 -11.991  0.00  0.00      A     
ATOM   3659  CB  ARG A 237      -1.374   3.049 -11.666  0.00  0.00      A     
ATOM   3660  HB1 ARG A 237      -1.321   3.383 -12.701  0.00  0.00      A     
ATOM   3661  HB2 ARG A 237      -1.246   3.921 -11.022  0.00  0.00      A     
ATOM   3662  CG  ARG A 237      -2.777   2.457 -11.418  0.00  0.00      A     
ATOM   3663  HG1 ARG A 237      -3.501   3.272 -11.379  0.00  0.00      A     
ATOM   3664  HG2 ARG A 237      -2.801   1.934 -10.463  0.00  0.00      A     
ATOM   3665  CD  ARG A 237      -3.176   1.491 -12.541  0.00  0.00      A     
ATOM   3666  HD1 ARG A 237      -2.329   0.841 -12.750  0.00  0.00      A     
ATOM   3667  HD2 ARG A 237      -3.389   2.053 -13.451  0.00  0.00      A     
ATOM   3668  NE  ARG A 237      -4.309   0.615 -12.204  0.00  0.00      A     
ATOM   3669  HE  ARG A 237      -4.145  -0.382 -12.233  0.00  0.00      A     
ATOM   3670  CZ  ARG A 237      -5.576   0.889 -12.050  0.00  0.00      A     
ATOM   3671  NH1 ARG A 237      -6.091   2.059 -11.963  0.00  0.00      A     
ATOM   3672 HH11 ARG A 237      -7.092   2.084 -11.781  0.00  0.00      A     
ATOM   3673 HH12 ARG A 237      -5.517   2.867 -12.047  0.00  0.00      A     
ATOM   3674  NH2 ARG A 237      -6.422  -0.061 -11.963  0.00  0.00      A     
ATOM   3675 HH21 ARG A 237      -7.399   0.210 -11.920  0.00  0.00      A     
ATOM   3676 HH22 ARG A 237      -6.130  -1.015 -12.103  0.00  0.00      A     
ATOM   3677  C   ARG A 237       1.125   2.598 -11.922  0.00  0.00      A     
ATOM   3678  O   ARG A 237       1.725   2.007 -12.819  0.00  0.00      A     
ATOM   3679  N   MET A 238       1.622   3.698 -11.365  0.00  0.00      A     
ATOM   3680  HN  MET A 238       1.092   4.119 -10.607  0.00  0.00      A     
ATOM   3681  CA  MET A 238       2.792   4.442 -11.872  0.00  0.00      A     
ATOM   3682  HA  MET A 238       2.689   4.520 -12.955  0.00  0.00      A     
ATOM   3683  CB  MET A 238       2.701   5.868 -11.302  0.00  0.00      A     
ATOM   3684  HB1 MET A 238       2.804   5.831 -10.218  0.00  0.00      A     
ATOM   3685  HB2 MET A 238       1.709   6.262 -11.533  0.00  0.00      A     
ATOM   3686  CG  MET A 238       3.720   6.870 -11.841  0.00  0.00      A     
ATOM   3687  HG1 MET A 238       4.651   6.691 -11.318  0.00  0.00      A     
ATOM   3688  HG2 MET A 238       3.379   7.870 -11.569  0.00  0.00      A     
ATOM   3689  SD  MET A 238       4.034   6.830 -13.629  0.00  0.00      A     
ATOM   3690  CE  MET A 238       4.798   8.457 -13.863  0.00  0.00      A     
ATOM   3691  HE1 MET A 238       4.999   8.613 -14.924  0.00  0.00      A     
ATOM   3692  HE2 MET A 238       5.734   8.512 -13.309  0.00  0.00      A     
ATOM   3693  HE3 MET A 238       4.122   9.234 -13.508  0.00  0.00      A     
ATOM   3694  C   MET A 238       4.159   3.755 -11.624  0.00  0.00      A     
ATOM   3695  O   MET A 238       5.068   3.856 -12.450  0.00  0.00      A     
ATOM   3696  N   MET A 239       4.286   2.921 -10.583  0.00  0.00      A     
ATOM   3697  HN  MET A 239       3.514   2.875  -9.924  0.00  0.00      A     
ATOM   3698  CA  MET A 239       5.450   2.033 -10.342  0.00  0.00      A     
ATOM   3699  HA  MET A 239       6.354   2.645 -10.360  0.00  0.00      A     
ATOM   3700  CB  MET A 239       5.352   1.383  -8.949  0.00  0.00      A     
ATOM   3701  HB1 MET A 239       6.169   0.672  -8.819  0.00  0.00      A     
ATOM   3702  HB2 MET A 239       4.415   0.829  -8.881  0.00  0.00      A     
ATOM   3703  CG  MET A 239       5.427   2.394  -7.799  0.00  0.00      A     
ATOM   3704  HG1 MET A 239       5.140   1.882  -6.880  0.00  0.00      A     
ATOM   3705  HG2 MET A 239       4.712   3.196  -7.970  0.00  0.00      A     
ATOM   3706  SD  MET A 239       7.040   3.165  -7.541  0.00  0.00      A     
ATOM   3707  CE  MET A 239       6.611   4.191  -6.109  0.00  0.00      A     
ATOM   3708  HE1 MET A 239       7.391   4.930  -5.942  0.00  0.00      A     
ATOM   3709  HE2 MET A 239       6.507   3.572  -5.220  0.00  0.00      A     
ATOM   3710  HE3 MET A 239       5.669   4.701  -6.297  0.00  0.00      A     
ATOM   3711  C   MET A 239       5.660   0.932 -11.409  0.00  0.00      A     
ATOM   3712  O   MET A 239       6.655   0.210 -11.364  0.00  0.00      A     
ATOM   3713  N   MET A 240       4.770   0.802 -12.400  0.00  0.00      A     
ATOM   3714  HN  MET A 240       3.925   1.357 -12.348  0.00  0.00      A     
ATOM   3715  CA  MET A 240       4.988  -0.032 -13.600  0.00  0.00      A     
ATOM   3716  HA  MET A 240       5.775  -0.754 -13.391  0.00  0.00      A     
ATOM   3717  CB  MET A 240       3.718  -0.838 -13.922  0.00  0.00      A     
ATOM   3718  HB1 MET A 240       3.915  -1.488 -14.776  0.00  0.00      A     
ATOM   3719  HB2 MET A 240       2.916  -0.153 -14.192  0.00  0.00      A     
ATOM   3720  CG  MET A 240       3.250  -1.715 -12.749  0.00  0.00      A     
ATOM   3721  HG1 MET A 240       2.396  -2.300 -13.086  0.00  0.00      A     
ATOM   3722  HG2 MET A 240       2.906  -1.069 -11.940  0.00  0.00      A     
ATOM   3723  SD  MET A 240       4.477  -2.876 -12.082  0.00  0.00      A     
ATOM   3724  CE  MET A 240       3.450  -3.664 -10.811  0.00  0.00      A     
ATOM   3725  HE1 MET A 240       4.036  -4.413 -10.277  0.00  0.00      A     
ATOM   3726  HE2 MET A 240       2.591  -4.148 -11.278  0.00  0.00      A     
ATOM   3727  HE3 MET A 240       3.097  -2.912 -10.104  0.00  0.00      A     
ATOM   3728  C   MET A 240       5.501   0.759 -14.825  0.00  0.00      A     
ATOM   3729  O   MET A 240       5.752   0.166 -15.876  0.00  0.00      A     
ATOM   3730  N   GLN A 241       5.710   2.075 -14.680  0.00  0.00      A     
ATOM   3731  HN  GLN A 241       5.430   2.494 -13.801  0.00  0.00      A     
ATOM   3732  CA  GLN A 241       6.221   2.993 -15.721  0.00  0.00      A     
ATOM   3733  HA  GLN A 241       6.587   2.402 -16.556  0.00  0.00      A     
ATOM   3734  CB  GLN A 241       5.079   3.873 -16.245  0.00  0.00      A     
ATOM   3735  HB1 GLN A 241       5.493   4.621 -16.923  0.00  0.00      A     
ATOM   3736  HB2 GLN A 241       4.603   4.390 -15.410  0.00  0.00      A     
ATOM   3737  CG  GLN A 241       4.031   3.057 -17.010  0.00  0.00      A     
ATOM   3738  HG1 GLN A 241       3.578   2.326 -16.343  0.00  0.00      A     
ATOM   3739  HG2 GLN A 241       4.499   2.523 -17.835  0.00  0.00      A     
ATOM   3740  CD  GLN A 241       2.949   3.953 -17.583  0.00  0.00      A     
ATOM   3741  OE1 GLN A 241       3.203   4.960 -18.212  0.00  0.00      A     
ATOM   3742  NE2 GLN A 241       1.700   3.644 -17.382  0.00  0.00      A     
ATOM   3743 HE21 GLN A 241       1.002   4.301 -17.715  0.00  0.00      A     
ATOM   3744 HE22 GLN A 241       1.468   2.872 -16.768  0.00  0.00      A     
ATOM   3745  C   GLN A 241       7.419   3.871 -15.300  0.00  0.00      A     
ATOM   3746  O   GLN A 241       8.022   4.517 -16.155  0.00  0.00      A     
ATOM   3747  N   SER A 242       7.818   3.837 -14.021  0.00  0.00      A     
ATOM   3748  HN  SER A 242       7.204   3.383 -13.362  0.00  0.00      A     
ATOM   3749  CA  SER A 242       9.129   4.305 -13.512  0.00  0.00      A     
ATOM   3750  HA  SER A 242       9.062   5.365 -13.270  0.00  0.00      A     
ATOM   3751  CB  SER A 242       9.495   3.536 -12.237  0.00  0.00      A     
ATOM   3752  HB1 SER A 242      10.578   3.425 -12.165  0.00  0.00      A     
ATOM   3753  HB2 SER A 242       9.051   2.541 -12.267  0.00  0.00      A     
ATOM   3754  OG  SER A 242       9.047   4.231 -11.096  0.00  0.00      A     
ATOM   3755  HG1 SER A 242       9.859   4.503 -10.618  0.00  0.00      A     
ATOM   3756  C   SER A 242      10.282   4.123 -14.507  0.00  0.00      A     
ATOM   3757  O   SER A 242      10.665   2.995 -14.797  0.00  0.00      A     
ATOM   3758  N   GLY A 243      10.823   5.228 -15.031  0.00  0.00      A     
ATOM   3759  HN  GLY A 243      10.405   6.112 -14.784  0.00  0.00      A     
ATOM   3760  CA  GLY A 243      11.956   5.249 -15.975  0.00  0.00      A     
ATOM   3761  HA1 GLY A 243      12.854   4.915 -15.465  0.00  0.00      A     
ATOM   3762  HA2 GLY A 243      12.120   6.280 -16.288  0.00  0.00      A     
ATOM   3763  C   GLY A 243      11.819   4.414 -17.260  0.00  0.00      A     
ATOM   3764  O   GLY A 243      12.833   3.955 -17.792  0.00  0.00      A     
ATOM   3765  N   ARG A 244      10.600   4.201 -17.774  0.00  0.00      A     
ATOM   3766  HN  ARG A 244       9.798   4.546 -17.255  0.00  0.00      A     
ATOM   3767  CA  ARG A 244      10.393   3.653 -19.132  0.00  0.00      A     
ATOM   3768  HA  ARG A 244      11.000   2.752 -19.230  0.00  0.00      A     
ATOM   3769  CB  ARG A 244       8.920   3.270 -19.336  0.00  0.00      A     
ATOM   3770  HB1 ARG A 244       8.729   3.125 -20.399  0.00  0.00      A     
ATOM   3771  HB2 ARG A 244       8.261   4.056 -18.969  0.00  0.00      A     
ATOM   3772  CG  ARG A 244       8.630   1.960 -18.602  0.00  0.00      A     
ATOM   3773  HG1 ARG A 244       8.631   2.135 -17.526  0.00  0.00      A     
ATOM   3774  HG2 ARG A 244       9.428   1.253 -18.826  0.00  0.00      A     
ATOM   3775  CD  ARG A 244       7.293   1.344 -19.030  0.00  0.00      A     
ATOM   3776  HD1 ARG A 244       7.267   1.224 -20.111  0.00  0.00      A     
ATOM   3777  HD2 ARG A 244       6.483   2.021 -18.759  0.00  0.00      A     
ATOM   3778  NE  ARG A 244       7.105   0.036 -18.384  0.00  0.00      A     
ATOM   3779  HE  ARG A 244       6.519  -0.005 -17.563  0.00  0.00      A     
ATOM   3780  CZ  ARG A 244       7.812  -1.044 -18.612  0.00  0.00      A     
ATOM   3781  NH1 ARG A 244       8.628  -1.196 -19.588  0.00  0.00      A     
ATOM   3782 HH11 ARG A 244       9.265  -1.987 -19.560  0.00  0.00      A     
ATOM   3783 HH12 ARG A 244       8.735  -0.474 -20.300  0.00  0.00      A     
ATOM   3784  NH2 ARG A 244       7.736  -2.028 -17.796  0.00  0.00      A     
ATOM   3785 HH21 ARG A 244       8.352  -2.826 -17.960  0.00  0.00      A     
ATOM   3786 HH22 ARG A 244       7.152  -1.965 -16.994  0.00  0.00      A     
ATOM   3787  C   ARG A 244      10.896   4.585 -20.243  0.00  0.00      A     
ATOM   3788  O   ARG A 244      11.027   5.792 -20.063  0.00  0.00      A     
ATOM   3789  N   LYS A 245      11.172   3.995 -21.408  0.00  0.00      A     
ATOM   3790  HN  LYS A 245      10.974   3.005 -21.455  0.00  0.00      A     
ATOM   3791  CA  LYS A 245      11.647   4.680 -22.634  0.00  0.00      A     
ATOM   3792  HA  LYS A 245      12.509   5.301 -22.379  0.00  0.00      A     
ATOM   3793  CB  LYS A 245      12.083   3.621 -23.664  0.00  0.00      A     
ATOM   3794  HB1 LYS A 245      12.472   4.125 -24.551  0.00  0.00      A     
ATOM   3795  HB2 LYS A 245      11.207   3.052 -23.969  0.00  0.00      A     
ATOM   3796  CG  LYS A 245      13.171   2.659 -23.139  0.00  0.00      A     
ATOM   3797  HG1 LYS A 245      12.882   2.229 -22.179  0.00  0.00      A     
ATOM   3798  HG2 LYS A 245      14.094   3.223 -22.997  0.00  0.00      A     
ATOM   3799  CD  LYS A 245      13.435   1.508 -24.118  0.00  0.00      A     
ATOM   3800  HD1 LYS A 245      14.355   0.996 -23.834  0.00  0.00      A     
ATOM   3801  HD2 LYS A 245      13.575   1.931 -25.114  0.00  0.00      A     
ATOM   3802  CE  LYS A 245      12.280   0.492 -24.129  0.00  0.00      A     
ATOM   3803  HE1 LYS A 245      11.329   1.031 -24.088  0.00  0.00      A     
ATOM   3804  HE2 LYS A 245      12.344  -0.148 -23.244  0.00  0.00      A     
ATOM   3805  NZ  LYS A 245      12.314  -0.310 -25.371  0.00  0.00      A     
ATOM   3806  HZ1 LYS A 245      11.524  -0.947 -25.458  0.00  0.00      A     
ATOM   3807  HZ2 LYS A 245      13.167  -0.858 -25.458  0.00  0.00      A     
ATOM   3808  HZ3 LYS A 245      12.247   0.317 -26.169  0.00  0.00      A     
ATOM   3809  C   LYS A 245      10.579   5.619 -23.226  0.00  0.00      A     
ATOM   3810  O   LYS A 245       9.386   5.437 -22.987  0.00  0.00      A     
ATOM   3811  N   GLY A 246      10.982   6.568 -24.076  0.00  0.00      A     
ATOM   3812  HN  GLY A 246      11.974   6.650 -24.245  0.00  0.00      A     
ATOM   3813  CA  GLY A 246      10.093   7.595 -24.666  0.00  0.00      A     
ATOM   3814  HA1 GLY A 246      10.684   8.243 -25.311  0.00  0.00      A     
ATOM   3815  HA2 GLY A 246       9.695   8.214 -23.861  0.00  0.00      A     
ATOM   3816  C   GLY A 246       8.889   7.101 -25.493  0.00  0.00      A     
ATOM   3817  O   GLY A 246       7.945   7.858 -25.699  0.00  0.00      A     
ATOM   3818  N   THR A 247       8.881   5.836 -25.928  0.00  0.00      A     
ATOM   3819  HN  THR A 247       9.722   5.298 -25.786  0.00  0.00      A     
ATOM   3820  CA  THR A 247       7.741   5.149 -26.602  0.00  0.00      A     
ATOM   3821  HA  THR A 247       6.937   5.861 -26.782  0.00  0.00      A     
ATOM   3822  CB  THR A 247       8.149   4.554 -27.954  0.00  0.00      A     
ATOM   3823  HB  THR A 247       7.262   4.173 -28.460  0.00  0.00      A     
ATOM   3824  CG2 THR A 247       8.849   5.546 -28.872  0.00  0.00      A     
ATOM   3825 HG21 THR A 247       8.281   6.473 -28.918  0.00  0.00      A     
ATOM   3826 HG22 THR A 247       8.903   5.112 -29.866  0.00  0.00      A     
ATOM   3827 HG23 THR A 247       9.855   5.761 -28.509  0.00  0.00      A     
ATOM   3828  OG1 THR A 247       9.054   3.498 -27.746  0.00  0.00      A     
ATOM   3829  HG1 THR A 247       9.155   3.052 -28.612  0.00  0.00      A     
ATOM   3830  C   THR A 247       7.135   4.002 -25.780  0.00  0.00      A     
ATOM   3831  O   THR A 247       6.325   3.220 -26.273  0.00  0.00      A     
ATOM   3832  N   ASP A 248       7.550   3.874 -24.523  0.00  0.00      A     
ATOM   3833  HN  ASP A 248       8.206   4.570 -24.191  0.00  0.00      A     
ATOM   3834  CA  ASP A 248       7.230   2.773 -23.605  0.00  0.00      A     
ATOM   3835  HA  ASP A 248       6.580   2.060 -24.110  0.00  0.00      A     
ATOM   3836  CB  ASP A 248       8.563   2.067 -23.301  0.00  0.00      A     
ATOM   3837  HB1 ASP A 248       9.233   2.794 -22.849  0.00  0.00      A     
ATOM   3838  HB2 ASP A 248       9.008   1.734 -24.240  0.00  0.00      A     
ATOM   3839  CG  ASP A 248       8.466   0.865 -22.368  0.00  0.00      A     
ATOM   3840  OD1 ASP A 248       7.492   0.091 -22.481  0.00  0.00      A     
ATOM   3841  OD2 ASP A 248       9.357   0.739 -21.497  0.00  0.00      A     
ATOM   3842  C   ASP A 248       6.476   3.266 -22.344  0.00  0.00      A     
ATOM   3843  O   ASP A 248       5.653   2.538 -21.785  0.00  0.00      A     
ATOM   3844  N   ILE A 249       6.665   4.533 -21.964  0.00  0.00      A     
ATOM   3845  HN  ILE A 249       7.414   5.041 -22.419  0.00  0.00      A     
ATOM   3846  CA  ILE A 249       5.725   5.321 -21.140  0.00  0.00      A     
ATOM   3847  HA  ILE A 249       5.625   4.829 -20.172  0.00  0.00      A     
ATOM   3848  CB  ILE A 249       6.285   6.744 -20.894  0.00  0.00      A     
ATOM   3849  HB  ILE A 249       5.535   7.297 -20.332  0.00  0.00      A     
ATOM   3850  CG2 ILE A 249       7.531   6.673 -19.997  0.00  0.00      A     
ATOM   3851 HG21 ILE A 249       8.353   6.188 -20.522  0.00  0.00      A     
ATOM   3852 HG22 ILE A 249       7.298   6.126 -19.084  0.00  0.00      A     
ATOM   3853 HG23 ILE A 249       7.844   7.676 -19.705  0.00  0.00      A     
ATOM   3854  CG1 ILE A 249       6.535   7.520 -22.212  0.00  0.00      A     
ATOM   3855 HG11 ILE A 249       5.595   7.594 -22.759  0.00  0.00      A     
ATOM   3856 HG12 ILE A 249       7.243   6.979 -22.837  0.00  0.00      A     
ATOM   3857  CD  ILE A 249       7.067   8.945 -22.017  0.00  0.00      A     
ATOM   3858  HD1 ILE A 249       7.056   9.466 -22.975  0.00  0.00      A     
ATOM   3859  HD2 ILE A 249       8.093   8.918 -21.650  0.00  0.00      A     
ATOM   3860  HD3 ILE A 249       6.440   9.485 -21.308  0.00  0.00      A     
ATOM   3861  C   ILE A 249       4.302   5.420 -21.736  0.00  0.00      A     
ATOM   3862  O   ILE A 249       4.089   5.269 -22.939  0.00  0.00      A     
ATOM   3863  N   MET A 250       3.330   5.750 -20.884  0.00  0.00      A     
ATOM   3864  HN  MET A 250       3.589   5.786 -19.904  0.00  0.00      A     
ATOM   3865  CA  MET A 250       1.933   6.094 -21.217  0.00  0.00      A     
ATOM   3866  HA  MET A 250       1.879   6.429 -22.254  0.00  0.00      A     
ATOM   3867  CB  MET A 250       1.056   4.836 -21.064  0.00  0.00      A     
ATOM   3868  HB1 MET A 250       1.225   4.402 -20.080  0.00  0.00      A     
ATOM   3869  HB2 MET A 250       1.365   4.102 -21.810  0.00  0.00      A     
ATOM   3870  CG  MET A 250      -0.452   5.081 -21.215  0.00  0.00      A     
ATOM   3871  HG1 MET A 250      -0.783   5.759 -20.429  0.00  0.00      A     
ATOM   3872  HG2 MET A 250      -0.964   4.130 -21.062  0.00  0.00      A     
ATOM   3873  SD  MET A 250      -0.987   5.758 -22.807  0.00  0.00      A     
ATOM   3874  CE  MET A 250      -2.778   5.804 -22.528  0.00  0.00      A     
ATOM   3875  HE1 MET A 250      -3.273   6.212 -23.410  0.00  0.00      A     
ATOM   3876  HE2 MET A 250      -3.002   6.431 -21.666  0.00  0.00      A     
ATOM   3877  HE3 MET A 250      -3.148   4.794 -22.347  0.00  0.00      A     
ATOM   3878  C   MET A 250       1.422   7.258 -20.345  0.00  0.00      A     
ATOM   3879  O   MET A 250       0.849   8.213 -20.866  0.00  0.00      A     
ATOM   3880  N   TYR A 251       1.726   7.250 -19.045  0.00  0.00      A     
ATOM   3881  HN  TYR A 251       2.170   6.416 -18.681  0.00  0.00      A     
ATOM   3882  CA  TYR A 251       1.836   8.462 -18.223  0.00  0.00      A     
ATOM   3883  HA  TYR A 251       0.923   9.050 -18.304  0.00  0.00      A     
ATOM   3884  CB  TYR A 251       2.055   8.051 -16.755  0.00  0.00      A     
ATOM   3885  HB1 TYR A 251       2.316   8.937 -16.177  0.00  0.00      A     
ATOM   3886  HB2 TYR A 251       2.929   7.398 -16.714  0.00  0.00      A     
ATOM   3887  CG  TYR A 251       0.894   7.373 -16.042  0.00  0.00      A     
ATOM   3888  CD1 TYR A 251      -0.376   7.986 -15.964  0.00  0.00      A     
ATOM   3889  HD1 TYR A 251      -0.545   8.929 -16.464  0.00  0.00      A     
ATOM   3890  CE1 TYR A 251      -1.405   7.395 -15.196  0.00  0.00      A     
ATOM   3891  HE1 TYR A 251      -2.368   7.873 -15.104  0.00  0.00      A     
ATOM   3892  CZ  TYR A 251      -1.163   6.186 -14.510  0.00  0.00      A     
ATOM   3893  OH  TYR A 251      -2.112   5.626 -13.718  0.00  0.00      A     
ATOM   3894  HH  TYR A 251      -2.934   6.151 -13.664  0.00  0.00      A     
ATOM   3895  CE2 TYR A 251       0.090   5.556 -14.620  0.00  0.00      A     
ATOM   3896  HE2 TYR A 251       0.263   4.631 -14.095  0.00  0.00      A     
ATOM   3897  CD2 TYR A 251       1.116   6.153 -15.375  0.00  0.00      A     
ATOM   3898  HD2 TYR A 251       2.091   5.689 -15.422  0.00  0.00      A     
ATOM   3899  C   TYR A 251       3.022   9.333 -18.691  0.00  0.00      A     
ATOM   3900  O   TYR A 251       4.103   8.814 -18.960  0.00  0.00      A     
ATOM   3901  N   THR A 252       2.850  10.657 -18.762  0.00  0.00      A     
ATOM   3902  HN  THR A 252       1.930  11.020 -18.541  0.00  0.00      A     
ATOM   3903  CA  THR A 252       3.895  11.617 -19.204  0.00  0.00      A     
ATOM   3904  HA  THR A 252       4.857  11.108 -19.188  0.00  0.00      A     
ATOM   3905  CB  THR A 252       3.691  12.106 -20.650  0.00  0.00      A     
ATOM   3906  HB  THR A 252       4.596  12.622 -20.975  0.00  0.00      A     
ATOM   3907  CG2 THR A 252       3.408  10.992 -21.654  0.00  0.00      A     
ATOM   3908 HG21 THR A 252       3.379  11.409 -22.661  0.00  0.00      A     
ATOM   3909 HG22 THR A 252       2.456  10.514 -21.439  0.00  0.00      A     
ATOM   3910 HG23 THR A 252       4.199  10.245 -21.606  0.00  0.00      A     
ATOM   3911  OG1 THR A 252       2.616  13.014 -20.709  0.00  0.00      A     
ATOM   3912  HG1 THR A 252       2.944  13.845 -20.340  0.00  0.00      A     
ATOM   3913  C   THR A 252       4.081  12.841 -18.295  0.00  0.00      A     
ATOM   3914  O   THR A 252       4.732  13.803 -18.707  0.00  0.00      A     
ATOM   3915  N   GLY A 253       3.531  12.859 -17.074  0.00  0.00      A     
ATOM   3916  HN  GLY A 253       2.911  12.102 -16.802  0.00  0.00      A     
ATOM   3917  CA  GLY A 253       3.891  13.886 -16.079  0.00  0.00      A     
ATOM   3918  HA1 GLY A 253       3.910  14.859 -16.563  0.00  0.00      A     
ATOM   3919  HA2 GLY A 253       4.907  13.686 -15.740  0.00  0.00      A     
ATOM   3920  C   GLY A 253       3.020  14.046 -14.827  0.00  0.00      A     
ATOM   3921  O   GLY A 253       2.034  13.343 -14.598  0.00  0.00      A     
ATOM   3922  N   THR A 254       3.435  15.009 -13.996  0.00  0.00      A     
ATOM   3923  HN  THR A 254       4.266  15.514 -14.268  0.00  0.00      A     
ATOM   3924  CA  THR A 254       2.865  15.353 -12.670  0.00  0.00      A     
ATOM   3925  HA  THR A 254       2.953  14.491 -12.013  0.00  0.00      A     
ATOM   3926  CB  THR A 254       3.650  16.510 -12.028  0.00  0.00      A     
ATOM   3927  HB  THR A 254       3.463  17.431 -12.581  0.00  0.00      A     
ATOM   3928  CG2 THR A 254       3.362  16.734 -10.546  0.00  0.00      A     
ATOM   3929 HG21 THR A 254       2.339  17.081 -10.407  0.00  0.00      A     
ATOM   3930 HG22 THR A 254       4.033  17.497 -10.149  0.00  0.00      A     
ATOM   3931 HG23 THR A 254       3.503  15.805  -9.993  0.00  0.00      A     
ATOM   3932  OG1 THR A 254       5.027  16.219 -12.088  0.00  0.00      A     
ATOM   3933  HG1 THR A 254       5.493  17.017 -11.811  0.00  0.00      A     
ATOM   3934  C   THR A 254       1.386  15.730 -12.684  0.00  0.00      A     
ATOM   3935  O   THR A 254       0.703  15.518 -11.686  0.00  0.00      A     
ATOM   3936  N   LEU A 255       0.863  16.244 -13.800  0.00  0.00      A     
ATOM   3937  HN  LEU A 255       1.470  16.371 -14.605  0.00  0.00      A     
ATOM   3938  CA  LEU A 255      -0.542  16.652 -13.936  0.00  0.00      A     
ATOM   3939  HA  LEU A 255      -1.029  16.616 -12.965  0.00  0.00      A     
ATOM   3940  CB  LEU A 255      -0.603  18.104 -14.457  0.00  0.00      A     
ATOM   3941  HB1 LEU A 255      -1.601  18.275 -14.859  0.00  0.00      A     
ATOM   3942  HB2 LEU A 255       0.094  18.217 -15.287  0.00  0.00      A     
ATOM   3943  CG  LEU A 255      -0.332  19.232 -13.443  0.00  0.00      A     
ATOM   3944  HG  LEU A 255      -0.452  20.174 -13.972  0.00  0.00      A     
ATOM   3945  CD1 LEU A 255      -1.339  19.207 -12.298  0.00  0.00      A     
ATOM   3946 HD11 LEU A 255      -1.283  20.148 -11.758  0.00  0.00      A     
ATOM   3947 HD12 LEU A 255      -1.112  18.397 -11.606  0.00  0.00      A     
ATOM   3948 HD13 LEU A 255      -2.345  19.089 -12.692  0.00  0.00      A     
ATOM   3949  CD2 LEU A 255       1.069  19.218 -12.836  0.00  0.00      A     
ATOM   3950 HD21 LEU A 255       1.227  20.132 -12.270  0.00  0.00      A     
ATOM   3951 HD22 LEU A 255       1.813  19.163 -13.631  0.00  0.00      A     
ATOM   3952 HD23 LEU A 255       1.177  18.381 -12.153  0.00  0.00      A     
ATOM   3953  C   LEU A 255      -1.343  15.690 -14.828  0.00  0.00      A     
ATOM   3954  O   LEU A 255      -2.487  15.367 -14.520  0.00  0.00      A     
ATOM   3955  N   ASP A 256      -0.736  15.143 -15.877  0.00  0.00      A     
ATOM   3956  HN  ASP A 256       0.188  15.494 -16.110  0.00  0.00      A     
ATOM   3957  CA  ASP A 256      -1.295  14.078 -16.723  0.00  0.00      A     
ATOM   3958  HA  ASP A 256      -2.219  14.428 -17.180  0.00  0.00      A     
ATOM   3959  CB  ASP A 256      -0.279  13.874 -17.855  0.00  0.00      A     
ATOM   3960  HB1 ASP A 256       0.693  13.626 -17.427  0.00  0.00      A     
ATOM   3961  HB2 ASP A 256      -0.163  14.815 -18.395  0.00  0.00      A     
ATOM   3962  CG  ASP A 256      -0.685  12.802 -18.855  0.00  0.00      A     
ATOM   3963  OD1 ASP A 256      -1.592  13.052 -19.681  0.00  0.00      A     
ATOM   3964  OD2 ASP A 256      -0.063  11.715 -18.821  0.00  0.00      A     
ATOM   3965  C   ASP A 256      -1.659  12.790 -15.931  0.00  0.00      A     
ATOM   3966  O   ASP A 256      -2.636  12.101 -16.240  0.00  0.00      A     
ATOM   3967  N   CYS A 257      -0.943  12.497 -14.836  0.00  0.00      A     
ATOM   3968  HN  CYS A 257      -0.128  13.071 -14.642  0.00  0.00      A     
ATOM   3969  CA  CYS A 257      -1.302  11.447 -13.865  0.00  0.00      A     
ATOM   3970  HA  CYS A 257      -1.401  10.495 -14.391  0.00  0.00      A     
ATOM   3971  CB  CYS A 257      -0.161  11.297 -12.853  0.00  0.00      A     
ATOM   3972  HB1 CYS A 257      -0.512  10.689 -12.020  0.00  0.00      A     
ATOM   3973  HB2 CYS A 257       0.143  12.273 -12.470  0.00  0.00      A     
ATOM   3974  SG  CYS A 257       1.257  10.450 -13.602  0.00  0.00      A     
ATOM   3975  HG1 CYS A 257       1.579  11.397 -14.504  0.00  0.00      A     
ATOM   3976  C   CYS A 257      -2.657  11.662 -13.145  0.00  0.00      A     
ATOM   3977  O   CYS A 257      -3.346  10.684 -12.827  0.00  0.00      A     
ATOM   3978  N   TRP A 258      -3.125  12.906 -12.965  0.00  0.00      A     
ATOM   3979  HN  TRP A 258      -2.550  13.693 -13.241  0.00  0.00      A     
ATOM   3980  CA  TRP A 258      -4.489  13.183 -12.473  0.00  0.00      A     
ATOM   3981  HA  TRP A 258      -4.640  12.628 -11.548  0.00  0.00      A     
ATOM   3982  CB  TRP A 258      -4.696  14.672 -12.143  0.00  0.00      A     
ATOM   3983  HB1 TRP A 258      -5.754  14.829 -11.928  0.00  0.00      A     
ATOM   3984  HB2 TRP A 258      -4.473  15.277 -13.021  0.00  0.00      A     
ATOM   3985  CG  TRP A 258      -3.953  15.209 -10.958  0.00  0.00      A     
ATOM   3986  CD1 TRP A 258      -3.094  16.251 -10.979  0.00  0.00      A     
ATOM   3987  HD1 TRP A 258      -2.850  16.818 -11.868  0.00  0.00      A     
ATOM   3988  NE1 TRP A 258      -2.635  16.511  -9.700  0.00  0.00      A     
ATOM   3989  HE1 TRP A 258      -2.047  17.311  -9.454  0.00  0.00      A     
ATOM   3990  CE2 TRP A 258      -3.216  15.664  -8.780  0.00  0.00      A     
ATOM   3991  CZ2 TRP A 258      -3.109  15.553  -7.388  0.00  0.00      A     
ATOM   3992  HZ2 TRP A 258      -2.453  16.217  -6.844  0.00  0.00      A     
ATOM   3993  CH2 TRP A 258      -3.887  14.594  -6.716  0.00  0.00      A     
ATOM   3994  HH2 TRP A 258      -3.833  14.509  -5.638  0.00  0.00      A     
ATOM   3995  CZ3 TRP A 258      -4.766  13.769  -7.443  0.00  0.00      A     
ATOM   3996  HZ3 TRP A 258      -5.386  13.058  -6.912  0.00  0.00      A     
ATOM   3997  CE3 TRP A 258      -4.867  13.889  -8.844  0.00  0.00      A     
ATOM   3998  HE3 TRP A 258      -5.573  13.281  -9.389  0.00  0.00      A     
ATOM   3999  CD2 TRP A 258      -4.081  14.829  -9.551  0.00  0.00      A     
ATOM   4000  C   TRP A 258      -5.598  12.722 -13.433  0.00  0.00      A     
ATOM   4001  O   TRP A 258      -6.738  12.596 -12.987  0.00  0.00      A     
ATOM   4002  N   ARG A 259      -5.294  12.415 -14.708  0.00  0.00      A     
ATOM   4003  HN  ARG A 259      -4.323  12.533 -14.980  0.00  0.00      A     
ATOM   4004  CA  ARG A 259      -6.292  12.271 -15.792  0.00  0.00      A     
ATOM   4005  HA  ARG A 259      -7.294  12.414 -15.392  0.00  0.00      A     
ATOM   4006  CB  ARG A 259      -6.045  13.416 -16.784  0.00  0.00      A     
ATOM   4007  HB1 ARG A 259      -5.051  13.287 -17.213  0.00  0.00      A     
ATOM   4008  HB2 ARG A 259      -6.058  14.361 -16.237  0.00  0.00      A     
ATOM   4009  CG  ARG A 259      -7.095  13.503 -17.905  0.00  0.00      A     
ATOM   4010  HG1 ARG A 259      -8.060  13.766 -17.473  0.00  0.00      A     
ATOM   4011  HG2 ARG A 259      -7.198  12.544 -18.412  0.00  0.00      A     
ATOM   4012  CD  ARG A 259      -6.690  14.556 -18.941  0.00  0.00      A     
ATOM   4013  HD1 ARG A 259      -6.544  15.513 -18.433  0.00  0.00      A     
ATOM   4014  HD2 ARG A 259      -7.500  14.689 -19.656  0.00  0.00      A     
ATOM   4015  NE  ARG A 259      -5.443  14.174 -19.631  0.00  0.00      A     
ATOM   4016  HE  ARG A 259      -4.603  14.683 -19.385  0.00  0.00      A     
ATOM   4017  CZ  ARG A 259      -5.246  13.250 -20.531  0.00  0.00      A     
ATOM   4018  NH1 ARG A 259      -6.170  12.570 -21.100  0.00  0.00      A     
ATOM   4019 HH11 ARG A 259      -5.900  11.942 -21.840  0.00  0.00      A     
ATOM   4020 HH12 ARG A 259      -7.124  12.871 -20.985  0.00  0.00      A     
ATOM   4021  NH2 ARG A 259      -4.070  12.934 -20.908  0.00  0.00      A     
ATOM   4022 HH21 ARG A 259      -4.005  12.241 -21.634  0.00  0.00      A     
ATOM   4023 HH22 ARG A 259      -3.251  13.268 -20.407  0.00  0.00      A     
ATOM   4024  C   ARG A 259      -6.358  10.919 -16.511  0.00  0.00      A     
ATOM   4025  O   ARG A 259      -7.469  10.445 -16.738  0.00  0.00      A     
ATOM   4026  N   LYS A 260      -5.234  10.285 -16.873  0.00  0.00      A     
ATOM   4027  HN  LYS A 260      -4.362  10.761 -16.670  0.00  0.00      A     
ATOM   4028  CA  LYS A 260      -5.215   9.098 -17.778  0.00  0.00      A     
ATOM   4029  HA  LYS A 260      -5.770   9.381 -18.675  0.00  0.00      A     
ATOM   4030  CB  LYS A 260      -3.776   8.785 -18.237  0.00  0.00      A     
ATOM   4031  HB1 LYS A 260      -3.713   7.750 -18.581  0.00  0.00      A     
ATOM   4032  HB2 LYS A 260      -3.075   8.920 -17.412  0.00  0.00      A     
ATOM   4033  CG  LYS A 260      -3.403   9.703 -19.412  0.00  0.00      A     
ATOM   4034  HG1 LYS A 260      -3.411  10.739 -19.068  0.00  0.00      A     
ATOM   4035  HG2 LYS A 260      -4.148   9.593 -20.202  0.00  0.00      A     
ATOM   4036  CD  LYS A 260      -2.025   9.386 -20.002  0.00  0.00      A     
ATOM   4037  HD1 LYS A 260      -1.979   8.346 -20.330  0.00  0.00      A     
ATOM   4038  HD2 LYS A 260      -1.273   9.543 -19.230  0.00  0.00      A     
ATOM   4039  CE  LYS A 260      -1.778  10.313 -21.200  0.00  0.00      A     
ATOM   4040  HE1 LYS A 260      -2.318  11.246 -21.027  0.00  0.00      A     
ATOM   4041  HE2 LYS A 260      -2.177   9.854 -22.109  0.00  0.00      A     
ATOM   4042  NZ  LYS A 260      -0.346  10.642 -21.352  0.00  0.00      A     
ATOM   4043  HZ1 LYS A 260       0.212   9.803 -21.482  0.00  0.00      A     
ATOM   4044  HZ2 LYS A 260      -0.035  11.096 -20.493  0.00  0.00      A     
ATOM   4045  HZ3 LYS A 260      -0.180  11.304 -22.108  0.00  0.00      A     
ATOM   4046  C   LYS A 260      -5.990   7.827 -17.357  0.00  0.00      A     
ATOM   4047  O   LYS A 260      -6.212   6.977 -18.208  0.00  0.00      A     
ATOM   4048  N   ILE A 261      -6.483   7.725 -16.116  0.00  0.00      A     
ATOM   4049  HN  ILE A 261      -6.172   8.417 -15.446  0.00  0.00      A     
ATOM   4050  CA  ILE A 261      -7.491   6.713 -15.681  0.00  0.00      A     
ATOM   4051  HA  ILE A 261      -7.915   6.259 -16.579  0.00  0.00      A     
ATOM   4052  CB  ILE A 261      -6.834   5.550 -14.873  0.00  0.00      A     
ATOM   4053  HB  ILE A 261      -6.607   5.916 -13.871  0.00  0.00      A     
ATOM   4054  CG2 ILE A 261      -7.788   4.341 -14.741  0.00  0.00      A     
ATOM   4055 HG21 ILE A 261      -8.687   4.599 -14.191  0.00  0.00      A     
ATOM   4056 HG22 ILE A 261      -7.324   3.531 -14.185  0.00  0.00      A     
ATOM   4057 HG23 ILE A 261      -8.068   3.970 -15.729  0.00  0.00      A     
ATOM   4058  CG1 ILE A 261      -5.509   5.070 -15.528  0.00  0.00      A     
ATOM   4059 HG11 ILE A 261      -4.808   5.902 -15.570  0.00  0.00      A     
ATOM   4060 HG12 ILE A 261      -5.711   4.747 -16.550  0.00  0.00      A     
ATOM   4061  CD  ILE A 261      -4.773   3.937 -14.800  0.00  0.00      A     
ATOM   4062  HD1 ILE A 261      -4.666   4.183 -13.744  0.00  0.00      A     
ATOM   4063  HD2 ILE A 261      -3.784   3.815 -15.240  0.00  0.00      A     
ATOM   4064  HD3 ILE A 261      -5.309   2.996 -14.910  0.00  0.00      A     
ATOM   4065  C   ILE A 261      -8.701   7.370 -14.958  0.00  0.00      A     
ATOM   4066  O   ILE A 261      -9.670   6.718 -14.570  0.00  0.00      A     
ATOM   4067  N   ALA A 262      -8.724   8.702 -14.831  0.00  0.00      A     
ATOM   4068  HN  ALA A 262      -7.969   9.232 -15.247  0.00  0.00      A     
ATOM   4069  CA  ALA A 262      -9.838   9.452 -14.236  0.00  0.00      A     
ATOM   4070  HA  ALA A 262      -9.947   9.119 -13.209  0.00  0.00      A     
ATOM   4071  CB  ALA A 262      -9.472  10.933 -14.201  0.00  0.00      A     
ATOM   4072  HB1 ALA A 262      -8.506  11.050 -13.723  0.00  0.00      A     
ATOM   4073  HB2 ALA A 262     -10.218  11.484 -13.627  0.00  0.00      A     
ATOM   4074  HB3 ALA A 262      -9.431  11.343 -15.211  0.00  0.00      A     
ATOM   4075  C   ALA A 262     -11.182   9.250 -14.967  0.00  0.00      A     
ATOM   4076  O   ALA A 262     -12.237   9.112 -14.342  0.00  0.00      A     
ATOM   4077  N   ARG A 263     -11.133   9.184 -16.306  0.00  0.00      A     
ATOM   4078  HN  ARG A 263     -10.218   9.312 -16.720  0.00  0.00      A     
ATOM   4079  CA  ARG A 263     -12.276   8.939 -17.220  0.00  0.00      A     
ATOM   4080  HA  ARG A 263     -13.160   9.448 -16.837  0.00  0.00      A     
ATOM   4081  CB  ARG A 263     -11.958   9.532 -18.611  0.00  0.00      A     
ATOM   4082  HB1 ARG A 263     -12.854   9.470 -19.231  0.00  0.00      A     
ATOM   4083  HB2 ARG A 263     -11.182   8.929 -19.087  0.00  0.00      A     
ATOM   4084  CG  ARG A 263     -11.488  11.001 -18.594  0.00  0.00      A     
ATOM   4085  HG1 ARG A 263     -11.405  11.351 -19.624  0.00  0.00      A     
ATOM   4086  HG2 ARG A 263     -10.496  11.058 -18.143  0.00  0.00      A     
ATOM   4087  CD  ARG A 263     -12.436  11.935 -17.827  0.00  0.00      A     
ATOM   4088  HD1 ARG A 263     -12.544  11.579 -16.802  0.00  0.00      A     
ATOM   4089  HD2 ARG A 263     -13.422  11.914 -18.293  0.00  0.00      A     
ATOM   4090  NE  ARG A 263     -11.910  13.309 -17.769  0.00  0.00      A     
ATOM   4091  HE  ARG A 263     -11.369  13.573 -16.956  0.00  0.00      A     
ATOM   4092  CZ  ARG A 263     -12.152  14.300 -18.584  0.00  0.00      A     
ATOM   4093  NH1 ARG A 263     -13.001  14.264 -19.542  0.00  0.00      A     
ATOM   4094 HH11 ARG A 263     -13.166  15.133 -20.030  0.00  0.00      A     
ATOM   4095 HH12 ARG A 263     -13.645  13.491 -19.601  0.00  0.00      A     
ATOM   4096  NH2 ARG A 263     -11.526  15.409 -18.474  0.00  0.00      A     
ATOM   4097 HH21 ARG A 263     -11.644  16.047 -19.241  0.00  0.00      A     
ATOM   4098 HH22 ARG A 263     -10.769  15.516 -17.811  0.00  0.00      A     
ATOM   4099  C   ARG A 263     -12.725   7.468 -17.316  0.00  0.00      A     
ATOM   4100  O   ARG A 263     -13.586   7.148 -18.127  0.00  0.00      A     
ATOM   4101  N   ASP A 264     -12.176   6.605 -16.466  0.00  0.00      A     
ATOM   4102  HN  ASP A 264     -11.469   6.963 -15.845  0.00  0.00      A     
ATOM   4103  CA  ASP A 264     -12.456   5.165 -16.391  0.00  0.00      A     
ATOM   4104  HA  ASP A 264     -13.365   4.926 -16.948  0.00  0.00      A     
ATOM   4105  CB  ASP A 264     -11.287   4.444 -17.079  0.00  0.00      A     
ATOM   4106  HB1 ASP A 264     -10.346   4.795 -16.650  0.00  0.00      A     
ATOM   4107  HB2 ASP A 264     -11.285   4.699 -18.140  0.00  0.00      A     
ATOM   4108  CG  ASP A 264     -11.368   2.931 -16.935  0.00  0.00      A     
ATOM   4109  OD1 ASP A 264     -10.428   2.340 -16.358  0.00  0.00      A     
ATOM   4110  OD2 ASP A 264     -12.364   2.318 -17.365  0.00  0.00      A     
ATOM   4111  C   ASP A 264     -12.717   4.727 -14.928  0.00  0.00      A     
ATOM   4112  O   ASP A 264     -13.830   4.904 -14.423  0.00  0.00      A     
ATOM   4113  N   GLU A 265     -11.717   4.235 -14.186  0.00  0.00      A     
ATOM   4114  HN  GLU A 265     -10.842   3.996 -14.640  0.00  0.00      A     
ATOM   4115  CA  GLU A 265     -11.897   3.945 -12.753  0.00  0.00      A     
ATOM   4116  HA  GLU A 265     -12.808   3.355 -12.647  0.00  0.00      A     
ATOM   4117  CB  GLU A 265     -10.768   3.086 -12.174  0.00  0.00      A     
ATOM   4118  HB1 GLU A 265     -11.032   2.890 -11.136  0.00  0.00      A     
ATOM   4119  HB2 GLU A 265      -9.827   3.637 -12.217  0.00  0.00      A     
ATOM   4120  CG  GLU A 265     -10.588   1.715 -12.827  0.00  0.00      A     
ATOM   4121  HG1 GLU A 265     -11.572   1.255 -12.941  0.00  0.00      A     
ATOM   4122  HG2 GLU A 265     -10.134   1.843 -13.808  0.00  0.00      A     
ATOM   4123  CD  GLU A 265      -9.699   0.806 -11.968  0.00  0.00      A     
ATOM   4124  OE1 GLU A 265      -8.701   1.274 -11.366  0.00  0.00      A     
ATOM   4125  OE2 GLU A 265      -9.949  -0.415 -11.871  0.00  0.00      A     
ATOM   4126  C   GLU A 265     -12.104   5.206 -11.881  0.00  0.00      A     
ATOM   4127  O   GLU A 265     -12.894   5.149 -10.940  0.00  0.00      A     
ATOM   4128  N   GLY A 266     -11.519   6.367 -12.204  0.00  0.00      A     
ATOM   4129  HN  GLY A 266     -10.898   6.376 -13.007  0.00  0.00      A     
ATOM   4130  CA  GLY A 266     -11.759   7.629 -11.463  0.00  0.00      A     
ATOM   4131  HA1 GLY A 266     -12.832   7.795 -11.401  0.00  0.00      A     
ATOM   4132  HA2 GLY A 266     -11.346   8.472 -11.999  0.00  0.00      A     
ATOM   4133  C   GLY A 266     -11.223   7.686 -10.024  0.00  0.00      A     
ATOM   4134  O   GLY A 266     -10.477   6.821  -9.584  0.00  0.00      A     
ATOM   4135  N   GLY A 267     -11.664   8.676  -9.242  0.00  0.00      A     
ATOM   4136  HN  GLY A 267     -12.220   9.413  -9.657  0.00  0.00      A     
ATOM   4137  CA  GLY A 267     -11.567   8.630  -7.768  0.00  0.00      A     
ATOM   4138  HA1 GLY A 267     -11.968   9.542  -7.340  0.00  0.00      A     
ATOM   4139  HA2 GLY A 267     -10.523   8.550  -7.479  0.00  0.00      A     
ATOM   4140  C   GLY A 267     -12.320   7.447  -7.140  0.00  0.00      A     
ATOM   4141  O   GLY A 267     -11.878   6.877  -6.152  0.00  0.00      A     
ATOM   4142  N   LYS A 268     -13.375   6.970  -7.808  0.00  0.00      A     
ATOM   4143  HN  LYS A 268     -13.759   7.593  -8.510  0.00  0.00      A     
ATOM   4144  CA  LYS A 268     -13.993   5.633  -7.666  0.00  0.00      A     
ATOM   4145  HA  LYS A 268     -14.464   5.579  -6.681  0.00  0.00      A     
ATOM   4146  CB  LYS A 268     -15.119   5.551  -8.723  0.00  0.00      A     
ATOM   4147  HB1 LYS A 268     -14.829   6.172  -9.570  0.00  0.00      A     
ATOM   4148  HB2 LYS A 268     -16.014   6.004  -8.293  0.00  0.00      A     
ATOM   4149  CG  LYS A 268     -15.486   4.156  -9.264  0.00  0.00      A     
ATOM   4150  HG1 LYS A 268     -15.770   3.512  -8.430  0.00  0.00      A     
ATOM   4151  HG2 LYS A 268     -14.615   3.712  -9.744  0.00  0.00      A     
ATOM   4152  CD  LYS A 268     -16.646   4.175 -10.285  0.00  0.00      A     
ATOM   4153  HD1 LYS A 268     -17.578   4.271  -9.725  0.00  0.00      A     
ATOM   4154  HD2 LYS A 268     -16.673   3.211 -10.796  0.00  0.00      A     
ATOM   4155  CE  LYS A 268     -16.621   5.305 -11.334  0.00  0.00      A     
ATOM   4156  HE1 LYS A 268     -16.704   6.260 -10.803  0.00  0.00      A     
ATOM   4157  HE2 LYS A 268     -17.502   5.216 -11.976  0.00  0.00      A     
ATOM   4158  NZ  LYS A 268     -15.388   5.312 -12.162  0.00  0.00      A     
ATOM   4159  HZ1 LYS A 268     -14.554   5.227 -11.587  0.00  0.00      A     
ATOM   4160  HZ2 LYS A 268     -15.274   6.193 -12.665  0.00  0.00      A     
ATOM   4161  HZ3 LYS A 268     -15.344   4.588 -12.871  0.00  0.00      A     
ATOM   4162  C   LYS A 268     -12.991   4.451  -7.659  0.00  0.00      A     
ATOM   4163  O   LYS A 268     -13.279   3.438  -7.029  0.00  0.00      A     
ATOM   4164  N   ALA A 269     -11.795   4.585  -8.246  0.00  0.00      A     
ATOM   4165  HN  ALA A 269     -11.627   5.416  -8.798  0.00  0.00      A     
ATOM   4166  CA  ALA A 269     -10.678   3.638  -8.085  0.00  0.00      A     
ATOM   4167  HA  ALA A 269     -11.033   2.638  -8.325  0.00  0.00      A     
ATOM   4168  CB  ALA A 269      -9.554   4.005  -9.066  0.00  0.00      A     
ATOM   4169  HB1 ALA A 269      -8.913   3.139  -9.235  0.00  0.00      A     
ATOM   4170  HB2 ALA A 269      -8.949   4.818  -8.669  0.00  0.00      A     
ATOM   4171  HB3 ALA A 269      -9.961   4.349 -10.009  0.00  0.00      A     
ATOM   4172  C   ALA A 269     -10.078   3.622  -6.664  0.00  0.00      A     
ATOM   4173  O   ALA A 269      -9.699   2.572  -6.150  0.00  0.00      A     
ATOM   4174  N   PHE A 270      -9.988   4.801  -6.040  0.00  0.00      A     
ATOM   4175  HN  PHE A 270     -10.438   5.596  -6.479  0.00  0.00      A     
ATOM   4176  CA  PHE A 270      -9.233   5.080  -4.811  0.00  0.00      A     
ATOM   4177  HA  PHE A 270      -8.201   4.752  -4.943  0.00  0.00      A     
ATOM   4178  CB  PHE A 270      -9.242   6.596  -4.542  0.00  0.00      A     
ATOM   4179  HB1 PHE A 270      -8.666   6.767  -3.645  0.00  0.00      A     
ATOM   4180  HB2 PHE A 270     -10.258   6.892  -4.285  0.00  0.00      A     
ATOM   4181  CG  PHE A 270      -8.719   7.569  -5.599  0.00  0.00      A     
ATOM   4182  CD1 PHE A 270      -8.824   8.949  -5.335  0.00  0.00      A     
ATOM   4183  HD1 PHE A 270      -9.248   9.282  -4.397  0.00  0.00      A     
ATOM   4184  CE1 PHE A 270      -8.393   9.898  -6.280  0.00  0.00      A     
ATOM   4185  HE1 PHE A 270      -8.481  10.954  -6.062  0.00  0.00      A     
ATOM   4186  CZ  PHE A 270      -7.872   9.474  -7.514  0.00  0.00      A     
ATOM   4187  HZ  PHE A 270      -7.556  10.202  -8.248  0.00  0.00      A     
ATOM   4188  CE2 PHE A 270      -7.771   8.101  -7.792  0.00  0.00      A     
ATOM   4189  HE2 PHE A 270      -7.393   7.772  -8.753  0.00  0.00      A     
ATOM   4190  CD2 PHE A 270      -8.162   7.153  -6.827  0.00  0.00      A     
ATOM   4191  HD2 PHE A 270      -8.041   6.105  -7.050  0.00  0.00      A     
ATOM   4192  C   PHE A 270      -9.773   4.349  -3.570  0.00  0.00      A     
ATOM   4193  O   PHE A 270      -9.062   4.223  -2.580  0.00  0.00      A     
ATOM   4194  N   PHE A 271     -11.003   3.833  -3.650  0.00  0.00      A     
ATOM   4195  HN  PHE A 271     -11.516   4.045  -4.492  0.00  0.00      A     
ATOM   4196  CA  PHE A 271     -11.705   3.105  -2.587  0.00  0.00      A     
ATOM   4197  HA  PHE A 271     -10.969   2.713  -1.885  0.00  0.00      A     
ATOM   4198  CB  PHE A 271     -12.619   4.095  -1.835  0.00  0.00      A     
ATOM   4199  HB1 PHE A 271     -13.089   3.574  -1.000  0.00  0.00      A     
ATOM   4200  HB2 PHE A 271     -13.419   4.405  -2.509  0.00  0.00      A     
ATOM   4201  CG  PHE A 271     -11.946   5.336  -1.269  0.00  0.00      A     
ATOM   4202  CD1 PHE A 271     -12.289   6.614  -1.756  0.00  0.00      A     
ATOM   4203  HD1 PHE A 271     -13.019   6.715  -2.548  0.00  0.00      A     
ATOM   4204  CE1 PHE A 271     -11.693   7.764  -1.207  0.00  0.00      A     
ATOM   4205  HE1 PHE A 271     -11.964   8.743  -1.578  0.00  0.00      A     
ATOM   4206  CZ  PHE A 271     -10.755   7.641  -0.167  0.00  0.00      A     
ATOM   4207  HZ  PHE A 271     -10.303   8.526   0.264  0.00  0.00      A     
ATOM   4208  CE2 PHE A 271     -10.407   6.369   0.318  0.00  0.00      A     
ATOM   4209  HE2 PHE A 271      -9.679   6.270   1.113  0.00  0.00      A     
ATOM   4210  CD2 PHE A 271     -11.000   5.219  -0.233  0.00  0.00      A     
ATOM   4211  HD2 PHE A 271     -10.720   4.246   0.140  0.00  0.00      A     
ATOM   4212  C   PHE A 271     -12.503   1.889  -3.124  0.00  0.00      A     
ATOM   4213  O   PHE A 271     -13.526   1.532  -2.546  0.00  0.00      A     
ATOM   4214  N   LYS A 272     -12.090   1.289  -4.261  0.00  0.00      A     
ATOM   4215  HN  LYS A 272     -11.221   1.645  -4.645  0.00  0.00      A     
ATOM   4216  CA  LYS A 272     -12.872   0.365  -5.140  0.00  0.00      A     
ATOM   4217  HA  LYS A 272     -13.805   0.897  -5.338  0.00  0.00      A     
ATOM   4218  CB  LYS A 272     -12.189   0.250  -6.523  0.00  0.00      A     
ATOM   4219  HB1 LYS A 272     -11.983   1.259  -6.869  0.00  0.00      A     
ATOM   4220  HB2 LYS A 272     -12.909  -0.178  -7.222  0.00  0.00      A     
ATOM   4221  CG  LYS A 272     -10.883  -0.563  -6.621  0.00  0.00      A     
ATOM   4222  HG1 LYS A 272     -11.089  -1.614  -6.415  0.00  0.00      A     
ATOM   4223  HG2 LYS A 272     -10.162  -0.194  -5.892  0.00  0.00      A     
ATOM   4224  CD  LYS A 272     -10.303  -0.423  -8.043  0.00  0.00      A     
ATOM   4225  HD1 LYS A 272      -9.995   0.612  -8.197  0.00  0.00      A     
ATOM   4226  HD2 LYS A 272     -11.080  -0.664  -8.770  0.00  0.00      A     
ATOM   4227  CE  LYS A 272      -9.098  -1.336  -8.298  0.00  0.00      A     
ATOM   4228  HE1 LYS A 272      -9.410  -2.374  -8.150  0.00  0.00      A     
ATOM   4229  HE2 LYS A 272      -8.317  -1.109  -7.564  0.00  0.00      A     
ATOM   4230  NZ  LYS A 272      -8.583  -1.150  -9.682  0.00  0.00      A     
ATOM   4231  HZ1 LYS A 272      -7.838  -1.800  -9.932  0.00  0.00      A     
ATOM   4232  HZ2 LYS A 272      -8.275  -0.199  -9.851  0.00  0.00      A     
ATOM   4233  HZ3 LYS A 272      -9.316  -1.256 -10.390  0.00  0.00      A     
ATOM   4234  C   LYS A 272     -13.389  -0.993  -4.591  0.00  0.00      A     
ATOM   4235  O   LYS A 272     -13.484  -1.968  -5.332  0.00  0.00      A     
ATOM   4236  N   GLY A 273     -13.754  -1.072  -3.311  0.00  0.00      A     
ATOM   4237  HN  GLY A 273     -13.637  -0.214  -2.788  0.00  0.00      A     
ATOM   4238  CA  GLY A 273     -14.626  -2.093  -2.692  0.00  0.00      A     
ATOM   4239  HA1 GLY A 273     -15.505  -2.224  -3.324  0.00  0.00      A     
ATOM   4240  HA2 GLY A 273     -14.971  -1.716  -1.728  0.00  0.00      A     
ATOM   4241  C   GLY A 273     -14.040  -3.492  -2.450  0.00  0.00      A     
ATOM   4242  O   GLY A 273     -14.275  -4.079  -1.399  0.00  0.00      A     
ATOM   4243  N   ALA A 274     -13.265  -4.025  -3.395  0.00  0.00      A     
ATOM   4244  HN  ALA A 274     -13.153  -3.491  -4.248  0.00  0.00      A     
ATOM   4245  CA  ALA A 274     -12.633  -5.344  -3.321  0.00  0.00      A     
ATOM   4246  HA  ALA A 274     -13.420  -6.099  -3.290  0.00  0.00      A     
ATOM   4247  CB  ALA A 274     -11.851  -5.533  -4.628  0.00  0.00      A     
ATOM   4248  HB1 ALA A 274     -12.527  -5.434  -5.480  0.00  0.00      A     
ATOM   4249  HB2 ALA A 274     -11.404  -6.525  -4.656  0.00  0.00      A     
ATOM   4250  HB3 ALA A 274     -11.065  -4.782  -4.711  0.00  0.00      A     
ATOM   4251  C   ALA A 274     -11.757  -5.531  -2.055  0.00  0.00      A     
ATOM   4252  O   ALA A 274     -10.787  -4.796  -1.844  0.00  0.00      A     
ATOM   4253  N   TRP A 275     -12.079  -6.531  -1.223  0.00  0.00      A     
ATOM   4254  HN  TRP A 275     -12.873  -7.096  -1.489  0.00  0.00      A     
ATOM   4255  CA  TRP A 275     -11.495  -6.831   0.108  0.00  0.00      A     
ATOM   4256  HA  TRP A 275     -11.567  -5.932   0.720  0.00  0.00      A     
ATOM   4257  CB  TRP A 275     -12.350  -7.928   0.772  0.00  0.00      A     
ATOM   4258  HB1 TRP A 275     -12.011  -8.058   1.801  0.00  0.00      A     
ATOM   4259  HB2 TRP A 275     -12.158  -8.867   0.249  0.00  0.00      A     
ATOM   4260  CG  TRP A 275     -13.842  -7.737   0.821  0.00  0.00      A     
ATOM   4261  CD1 TRP A 275     -14.510  -6.560   0.751  0.00  0.00      A     
ATOM   4262  HD1 TRP A 275     -14.050  -5.584   0.639  0.00  0.00      A     
ATOM   4263  NE1 TRP A 275     -15.871  -6.790   0.816  0.00  0.00      A     
ATOM   4264  HE1 TRP A 275     -16.563  -6.054   0.760  0.00  0.00      A     
ATOM   4265  CE2 TRP A 275     -16.155  -8.130   0.953  0.00  0.00      A     
ATOM   4266  CZ2 TRP A 275     -17.357  -8.846   1.064  0.00  0.00      A     
ATOM   4267  HZ2 TRP A 275     -18.303  -8.324   1.045  0.00  0.00      A     
ATOM   4268  CH2 TRP A 275     -17.309 -10.244   1.193  0.00  0.00      A     
ATOM   4269  HH2 TRP A 275     -18.226 -10.812   1.272  0.00  0.00      A     
ATOM   4270  CZ3 TRP A 275     -16.067 -10.904   1.219  0.00  0.00      A     
ATOM   4271  HZ3 TRP A 275     -16.033 -11.981   1.330  0.00  0.00      A     
ATOM   4272  CE3 TRP A 275     -14.866 -10.174   1.104  0.00  0.00      A     
ATOM   4273  HE3 TRP A 275     -13.918 -10.691   1.123  0.00  0.00      A     
ATOM   4274  CD2 TRP A 275     -14.877  -8.766   0.964  0.00  0.00      A     
ATOM   4275  C   TRP A 275     -10.001  -7.248   0.125  0.00  0.00      A     
ATOM   4276  O   TRP A 275      -9.499  -7.761   1.125  0.00  0.00      A     
ATOM   4277  N   SER A 276      -9.283  -7.046  -0.981  0.00  0.00      A     
ATOM   4278  HN  SER A 276      -9.783  -6.559  -1.714  0.00  0.00      A     
ATOM   4279  CA  SER A 276      -8.035  -7.711  -1.414  0.00  0.00      A     
ATOM   4280  HA  SER A 276      -8.293  -8.726  -1.716  0.00  0.00      A     
ATOM   4281  CB  SER A 276      -7.463  -7.001  -2.648  0.00  0.00      A     
ATOM   4282  HB1 SER A 276      -6.694  -7.629  -3.103  0.00  0.00      A     
ATOM   4283  HB2 SER A 276      -7.009  -6.057  -2.342  0.00  0.00      A     
ATOM   4284  OG  SER A 276      -8.475  -6.732  -3.603  0.00  0.00      A     
ATOM   4285  HG1 SER A 276      -8.523  -5.759  -3.705  0.00  0.00      A     
ATOM   4286  C   SER A 276      -6.900  -7.844  -0.396  0.00  0.00      A     
ATOM   4287  O   SER A 276      -6.066  -8.735  -0.536  0.00  0.00      A     
ATOM   4288  N   ASN A 277      -6.845  -7.011   0.646  0.00  0.00      A     
ATOM   4289  HN  ASN A 277      -7.600  -6.350   0.757  0.00  0.00      A     
ATOM   4290  CA  ASN A 277      -5.868  -7.163   1.728  0.00  0.00      A     
ATOM   4291  HA  ASN A 277      -4.879  -7.170   1.264  0.00  0.00      A     
ATOM   4292  CB  ASN A 277      -5.945  -5.938   2.653  0.00  0.00      A     
ATOM   4293  HB1 ASN A 277      -6.695  -6.097   3.425  0.00  0.00      A     
ATOM   4294  HB2 ASN A 277      -6.215  -5.051   2.080  0.00  0.00      A     
ATOM   4295  CG  ASN A 277      -4.604  -5.654   3.293  0.00  0.00      A     
ATOM   4296  OD1 ASN A 277      -3.810  -4.872   2.801  0.00  0.00      A     
ATOM   4297  ND2 ASN A 277      -4.261  -6.291   4.379  0.00  0.00      A     
ATOM   4298 HD21 ASN A 277      -3.364  -6.058   4.747  0.00  0.00      A     
ATOM   4299 HD22 ASN A 277      -4.842  -7.016   4.794  0.00  0.00      A     
ATOM   4300  C   ASN A 277      -5.981  -8.505   2.494  0.00  0.00      A     
ATOM   4301  O   ASN A 277      -4.976  -8.966   3.029  0.00  0.00      A     
ATOM   4302  N   VAL A 278      -7.133  -9.195   2.477  0.00  0.00      A     
ATOM   4303  HN  VAL A 278      -7.946  -8.763   2.045  0.00  0.00      A     
ATOM   4304  CA  VAL A 278      -7.255 -10.586   2.999  0.00  0.00      A     
ATOM   4305  HA  VAL A 278      -7.028 -10.562   4.065  0.00  0.00      A     
ATOM   4306  CB  VAL A 278      -8.675 -11.170   2.860  0.00  0.00      A     
ATOM   4307  HB  VAL A 278      -8.670 -12.171   3.293  0.00  0.00      A     
ATOM   4308  CG1 VAL A 278      -9.690 -10.340   3.650  0.00  0.00      A     
ATOM   4309 HG11 VAL A 278      -9.373 -10.261   4.690  0.00  0.00      A     
ATOM   4310 HG12 VAL A 278     -10.664 -10.829   3.620  0.00  0.00      A     
ATOM   4311 HG13 VAL A 278      -9.785  -9.342   3.225  0.00  0.00      A     
ATOM   4312  CG2 VAL A 278      -9.152 -11.293   1.408  0.00  0.00      A     
ATOM   4313 HG21 VAL A 278      -8.521 -11.990   0.857  0.00  0.00      A     
ATOM   4314 HG22 VAL A 278      -9.139 -10.324   0.913  0.00  0.00      A     
ATOM   4315 HG23 VAL A 278     -10.171 -11.680   1.392  0.00  0.00      A     
ATOM   4316  C   VAL A 278      -6.253 -11.571   2.382  0.00  0.00      A     
ATOM   4317  O   VAL A 278      -5.808 -12.506   3.046  0.00  0.00      A     
ATOM   4318  N   LEU A 279      -5.807 -11.314   1.147  0.00  0.00      A     
ATOM   4319  HN  LEU A 279      -6.206 -10.521   0.660  0.00  0.00      A     
ATOM   4320  CA  LEU A 279      -4.737 -12.055   0.467  0.00  0.00      A     
ATOM   4321  HA  LEU A 279      -5.002 -13.112   0.493  0.00  0.00      A     
ATOM   4322  CB  LEU A 279      -4.726 -11.581  -0.999  0.00  0.00      A     
ATOM   4323  HB1 LEU A 279      -4.364 -10.554  -1.024  0.00  0.00      A     
ATOM   4324  HB2 LEU A 279      -5.754 -11.584  -1.368  0.00  0.00      A     
ATOM   4325  CG  LEU A 279      -3.873 -12.401  -1.977  0.00  0.00      A     
ATOM   4326  HG  LEU A 279      -2.827 -12.331  -1.690  0.00  0.00      A     
ATOM   4327  CD1 LEU A 279      -4.280 -13.868  -2.035  0.00  0.00      A     
ATOM   4328 HD11 LEU A 279      -4.036 -14.354  -1.093  0.00  0.00      A     
ATOM   4329 HD12 LEU A 279      -3.725 -14.383  -2.817  0.00  0.00      A     
ATOM   4330 HD13 LEU A 279      -5.347 -13.956  -2.238  0.00  0.00      A     
ATOM   4331  CD2 LEU A 279      -4.042 -11.818  -3.377  0.00  0.00      A     
ATOM   4332 HD21 LEU A 279      -5.073 -11.938  -3.710  0.00  0.00      A     
ATOM   4333 HD22 LEU A 279      -3.384 -12.341  -4.066  0.00  0.00      A     
ATOM   4334 HD23 LEU A 279      -3.786 -10.760  -3.372  0.00  0.00      A     
ATOM   4335  C   LEU A 279      -3.355 -11.921   1.149  0.00  0.00      A     
ATOM   4336  O   LEU A 279      -2.516 -12.806   1.007  0.00  0.00      A     
ATOM   4337  N   ARG A 280      -3.117 -10.859   1.941  0.00  0.00      A     
ATOM   4338  HN  ARG A 280      -3.864 -10.177   2.031  0.00  0.00      A     
ATOM   4339  CA  ARG A 280      -1.970 -10.760   2.875  0.00  0.00      A     
ATOM   4340  HA  ARG A 280      -1.066 -11.099   2.368  0.00  0.00      A     
ATOM   4341  CB  ARG A 280      -1.775  -9.301   3.330  0.00  0.00      A     
ATOM   4342  HB1 ARG A 280      -2.658  -8.970   3.872  0.00  0.00      A     
ATOM   4343  HB2 ARG A 280      -1.655  -8.657   2.459  0.00  0.00      A     
ATOM   4344  CG  ARG A 280      -0.554  -9.152   4.251  0.00  0.00      A     
ATOM   4345  HG1 ARG A 280       0.349  -9.472   3.732  0.00  0.00      A     
ATOM   4346  HG2 ARG A 280      -0.686  -9.794   5.121  0.00  0.00      A     
ATOM   4347  CD  ARG A 280      -0.369  -7.715   4.745  0.00  0.00      A     
ATOM   4348  HD1 ARG A 280      -1.336  -7.291   5.018  0.00  0.00      A     
ATOM   4349  HD2 ARG A 280       0.068  -7.121   3.945  0.00  0.00      A     
ATOM   4350  NE  ARG A 280       0.499  -7.716   5.926  0.00  0.00      A     
ATOM   4351  HE  ARG A 280       0.311  -8.404   6.657  0.00  0.00      A     
ATOM   4352  CZ  ARG A 280       1.498  -6.939   6.240  0.00  0.00      A     
ATOM   4353  NH1 ARG A 280       1.801  -5.848   5.631  0.00  0.00      A     
ATOM   4354 HH11 ARG A 280       2.499  -5.260   6.069  0.00  0.00      A     
ATOM   4355 HH12 ARG A 280       1.164  -5.485   4.940  0.00  0.00      A     
ATOM   4356  NH2 ARG A 280       2.234  -7.270   7.227  0.00  0.00      A     
ATOM   4357 HH21 ARG A 280       2.975  -6.676   7.550  0.00  0.00      A     
ATOM   4358 HH22 ARG A 280       1.965  -8.103   7.750  0.00  0.00      A     
ATOM   4359  C   ARG A 280      -2.114 -11.708   4.069  0.00  0.00      A     
ATOM   4360  O   ARG A 280      -1.154 -12.393   4.396  0.00  0.00      A     
ATOM   4361  N   GLY A 281      -3.318 -11.839   4.630  0.00  0.00      A     
ATOM   4362  HN  GLY A 281      -4.062 -11.250   4.284  0.00  0.00      A     
ATOM   4363  CA  GLY A 281      -3.630 -12.865   5.638  0.00  0.00      A     
ATOM   4364  HA1 GLY A 281      -4.680 -12.786   5.920  0.00  0.00      A     
ATOM   4365  HA2 GLY A 281      -3.016 -12.690   6.520  0.00  0.00      A     
ATOM   4366  C   GLY A 281      -3.374 -14.293   5.133  0.00  0.00      A     
ATOM   4367  O   GLY A 281      -2.646 -15.065   5.756  0.00  0.00      A     
ATOM   4368  N   MET A 282      -3.855 -14.605   3.927  0.00  0.00      A     
ATOM   4369  HN  MET A 282      -4.486 -13.936   3.495  0.00  0.00      A     
ATOM   4370  CA  MET A 282      -3.521 -15.835   3.178  0.00  0.00      A     
ATOM   4371  HA  MET A 282      -3.736 -16.685   3.827  0.00  0.00      A     
ATOM   4372  CB  MET A 282      -4.473 -15.915   1.979  0.00  0.00      A     
ATOM   4373  HB1 MET A 282      -4.174 -15.191   1.221  0.00  0.00      A     
ATOM   4374  HB2 MET A 282      -5.475 -15.654   2.325  0.00  0.00      A     
ATOM   4375  CG  MET A 282      -4.553 -17.310   1.352  0.00  0.00      A     
ATOM   4376  HG1 MET A 282      -4.409 -18.060   2.130  0.00  0.00      A     
ATOM   4377  HG2 MET A 282      -3.747 -17.418   0.625  0.00  0.00      A     
ATOM   4378  SD  MET A 282      -6.147 -17.658   0.552  0.00  0.00      A     
ATOM   4379  CE  MET A 282      -6.224 -16.305  -0.652  0.00  0.00      A     
ATOM   4380  HE1 MET A 282      -6.188 -15.345  -0.139  0.00  0.00      A     
ATOM   4381  HE2 MET A 282      -7.155 -16.364  -1.212  0.00  0.00      A     
ATOM   4382  HE3 MET A 282      -5.388 -16.387  -1.345  0.00  0.00      A     
ATOM   4383  C   MET A 282      -2.028 -15.957   2.771  0.00  0.00      A     
ATOM   4384  O   MET A 282      -1.528 -17.045   2.485  0.00  0.00      A     
ATOM   4385  N   GLY A 283      -1.269 -14.862   2.861  0.00  0.00      A     
ATOM   4386  HN  GLY A 283      -1.739 -13.989   3.053  0.00  0.00      A     
ATOM   4387  CA  GLY A 283       0.199 -14.831   2.846  0.00  0.00      A     
ATOM   4388  HA1 GLY A 283       0.526 -13.792   2.873  0.00  0.00      A     
ATOM   4389  HA2 GLY A 283       0.555 -15.270   1.915  0.00  0.00      A     
ATOM   4390  C   GLY A 283       0.879 -15.558   4.019  0.00  0.00      A     
ATOM   4391  O   GLY A 283       2.029 -15.973   3.879  0.00  0.00      A     
ATOM   4392  N   GLY A 284       0.193 -15.793   5.143  0.00  0.00      A     
ATOM   4393  HN  GLY A 284      -0.763 -15.457   5.185  0.00  0.00      A     
ATOM   4394  CA  GLY A 284       0.697 -16.660   6.229  0.00  0.00      A     
ATOM   4395  HA1 GLY A 284       1.780 -16.559   6.300  0.00  0.00      A     
ATOM   4396  HA2 GLY A 284       0.478 -17.698   5.975  0.00  0.00      A     
ATOM   4397  C   GLY A 284       0.148 -16.414   7.641  0.00  0.00      A     
ATOM   4398  O   GLY A 284       0.492 -17.160   8.554  0.00  0.00      A     
ATOM   4399  N   ALA A 285      -0.704 -15.408   7.847  0.00  0.00      A     
ATOM   4400  HN  ALA A 285      -1.002 -14.871   7.045  0.00  0.00      A     
ATOM   4401  CA  ALA A 285      -1.224 -14.988   9.157  0.00  0.00      A     
ATOM   4402  HA  ALA A 285      -0.394 -14.589   9.741  0.00  0.00      A     
ATOM   4403  CB  ALA A 285      -2.219 -13.858   8.897  0.00  0.00      A     
ATOM   4404  HB1 ALA A 285      -1.720 -13.028   8.395  0.00  0.00      A     
ATOM   4405  HB2 ALA A 285      -2.630 -13.519   9.845  0.00  0.00      A     
ATOM   4406  HB3 ALA A 285      -3.044 -14.221   8.284  0.00  0.00      A     
ATOM   4407  C   ALA A 285      -1.887 -16.094  10.010  0.00  0.00      A     
ATOM   4408  O   ALA A 285      -1.915 -16.014  11.235  0.00  0.00      A     
ATOM   4409  N   PHE A 286      -2.399 -17.148   9.372  0.00  0.00      A     
ATOM   4410  HN  PHE A 286      -2.340 -17.152   8.366  0.00  0.00      A     
ATOM   4411  CA  PHE A 286      -2.945 -18.343  10.029  0.00  0.00      A     
ATOM   4412  HA  PHE A 286      -3.654 -18.014  10.789  0.00  0.00      A     
ATOM   4413  CB  PHE A 286      -3.737 -19.153   8.985  0.00  0.00      A     
ATOM   4414  HB1 PHE A 286      -4.610 -18.566   8.700  0.00  0.00      A     
ATOM   4415  HB2 PHE A 286      -4.111 -20.065   9.453  0.00  0.00      A     
ATOM   4416  CG  PHE A 286      -2.979 -19.515   7.715  0.00  0.00      A     
ATOM   4417  CD1 PHE A 286      -2.910 -18.602   6.643  0.00  0.00      A     
ATOM   4418  HD1 PHE A 286      -3.430 -17.657   6.698  0.00  0.00      A     
ATOM   4419  CE1 PHE A 286      -2.171 -18.921   5.489  0.00  0.00      A     
ATOM   4420  HE1 PHE A 286      -2.118 -18.223   4.669  0.00  0.00      A     
ATOM   4421  CZ  PHE A 286      -1.503 -20.153   5.396  0.00  0.00      A     
ATOM   4422  HZ  PHE A 286      -0.931 -20.393   4.510  0.00  0.00      A     
ATOM   4423  CE2 PHE A 286      -1.590 -21.075   6.452  0.00  0.00      A     
ATOM   4424  HE2 PHE A 286      -1.067 -22.018   6.386  0.00  0.00      A     
ATOM   4425  CD2 PHE A 286      -2.341 -20.764   7.601  0.00  0.00      A     
ATOM   4426  HD2 PHE A 286      -2.418 -21.482   8.404  0.00  0.00      A     
ATOM   4427  C   PHE A 286      -1.904 -19.204  10.788  0.00  0.00      A     
ATOM   4428  O   PHE A 286      -2.300 -20.057  11.584  0.00  0.00      A     
ATOM   4429  N   VAL A 287      -0.597 -18.974  10.589  0.00  0.00      A     
ATOM   4430  HN  VAL A 287      -0.373 -18.280   9.886  0.00  0.00      A     
ATOM   4431  CA  VAL A 287       0.534 -19.736  11.197  0.00  0.00      A     
ATOM   4432  HA  VAL A 287       0.214 -20.129  12.162  0.00  0.00      A     
ATOM   4433  CB  VAL A 287       0.957 -20.934  10.319  0.00  0.00      A     
ATOM   4434  HB  VAL A 287       1.925 -21.297  10.661  0.00  0.00      A     
ATOM   4435  CG1 VAL A 287      -0.023 -22.096  10.474  0.00  0.00      A     
ATOM   4436 HG11 VAL A 287      -0.992 -21.831  10.063  0.00  0.00      A     
ATOM   4437 HG12 VAL A 287      -0.132 -22.346  11.529  0.00  0.00      A     
ATOM   4438 HG13 VAL A 287       0.354 -22.972   9.956  0.00  0.00      A     
ATOM   4439  CG2 VAL A 287       1.094 -20.564   8.835  0.00  0.00      A     
ATOM   4440 HG21 VAL A 287       1.366 -21.444   8.258  0.00  0.00      A     
ATOM   4441 HG22 VAL A 287       1.866 -19.808   8.706  0.00  0.00      A     
ATOM   4442 HG23 VAL A 287       0.158 -20.180   8.441  0.00  0.00      A     
ATOM   4443  C   VAL A 287       1.816 -18.938  11.489  0.00  0.00      A     
ATOM   4444  O   VAL A 287       2.623 -19.366  12.316  0.00  0.00      A     
ATOM   4445  N   LEU A 288       2.017 -17.778  10.854  0.00  0.00      A     
ATOM   4446  HN  LEU A 288       1.331 -17.508  10.160  0.00  0.00      A     
ATOM   4447  CA  LEU A 288       3.251 -16.979  10.907  0.00  0.00      A     
ATOM   4448  HA  LEU A 288       3.849 -17.315  11.748  0.00  0.00      A     
ATOM   4449  CB  LEU A 288       4.073 -17.211   9.629  0.00  0.00      A     
ATOM   4450  HB1 LEU A 288       4.865 -16.461   9.588  0.00  0.00      A     
ATOM   4451  HB2 LEU A 288       3.423 -17.051   8.767  0.00  0.00      A     
ATOM   4452  CG  LEU A 288       4.727 -18.598   9.515  0.00  0.00      A     
ATOM   4453  HG  LEU A 288       3.976 -19.383   9.568  0.00  0.00      A     
ATOM   4454  CD1 LEU A 288       5.424 -18.666   8.167  0.00  0.00      A     
ATOM   4455 HD11 LEU A 288       6.175 -17.879   8.108  0.00  0.00      A     
ATOM   4456 HD12 LEU A 288       4.695 -18.524   7.373  0.00  0.00      A     
ATOM   4457 HD13 LEU A 288       5.904 -19.634   8.041  0.00  0.00      A     
ATOM   4458  CD2 LEU A 288       5.796 -18.847  10.577  0.00  0.00      A     
ATOM   4459 HD21 LEU A 288       6.321 -19.777  10.362  0.00  0.00      A     
ATOM   4460 HD22 LEU A 288       5.333 -18.945  11.557  0.00  0.00      A     
ATOM   4461 HD23 LEU A 288       6.516 -18.029  10.588  0.00  0.00      A     
ATOM   4462  C   LEU A 288       2.981 -15.480  11.132  0.00  0.00      A     
ATOM   4463  O   LEU A 288       2.664 -14.729  10.214  0.00  0.00      A     
ATOM   4464  N   VAL A 289       3.114 -15.059  12.393  0.00  0.00      A     
ATOM   4465  HN  VAL A 289       3.304 -15.781  13.068  0.00  0.00      A     
ATOM   4466  CA  VAL A 289       2.730 -13.711  12.888  0.00  0.00      A     
ATOM   4467  HA  VAL A 289       2.686 -13.023  12.048  0.00  0.00      A     
ATOM   4468  CB  VAL A 289       1.312 -13.742  13.479  0.00  0.00      A     
ATOM   4469  HB  VAL A 289       1.110 -12.762  13.901  0.00  0.00      A     
ATOM   4470  CG1 VAL A 289       0.265 -13.990  12.397  0.00  0.00      A     
ATOM   4471 HG11 VAL A 289      -0.737 -13.868  12.808  0.00  0.00      A     
ATOM   4472 HG12 VAL A 289       0.360 -15.002  12.007  0.00  0.00      A     
ATOM   4473 HG13 VAL A 289       0.396 -13.278  11.583  0.00  0.00      A     
ATOM   4474  CG2 VAL A 289       1.149 -14.816  14.567  0.00  0.00      A     
ATOM   4475 HG21 VAL A 289       0.097 -14.933  14.810  0.00  0.00      A     
ATOM   4476 HG22 VAL A 289       1.684 -14.521  15.467  0.00  0.00      A     
ATOM   4477 HG23 VAL A 289       1.495 -15.790  14.226  0.00  0.00      A     
ATOM   4478  C   VAL A 289       3.685 -13.080  13.920  0.00  0.00      A     
ATOM   4479  O   VAL A 289       3.821 -11.859  13.980  0.00  0.00      A     
ATOM   4480  N   LEU A 290       4.411 -13.900  14.687  0.00  0.00      A     
ATOM   4481  HN  LEU A 290       4.279 -14.886  14.542  0.00  0.00      A     
ATOM   4482  CA  LEU A 290       5.359 -13.524  15.757  0.00  0.00      A     
ATOM   4483  HA  LEU A 290       4.962 -12.656  16.284  0.00  0.00      A     
ATOM   4484  CB  LEU A 290       5.441 -14.705  16.755  0.00  0.00      A     
ATOM   4485  HB1 LEU A 290       6.022 -14.380  17.619  0.00  0.00      A     
ATOM   4486  HB2 LEU A 290       5.989 -15.520  16.276  0.00  0.00      A     
ATOM   4487  CG  LEU A 290       4.102 -15.271  17.265  0.00  0.00      A     
ATOM   4488  HG  LEU A 290       3.540 -15.686  16.429  0.00  0.00      A     
ATOM   4489  CD1 LEU A 290       4.356 -16.397  18.263  0.00  0.00      A     
ATOM   4490 HD11 LEU A 290       4.970 -17.168  17.798  0.00  0.00      A     
ATOM   4491 HD12 LEU A 290       3.406 -16.838  18.565  0.00  0.00      A     
ATOM   4492 HD13 LEU A 290       4.864 -16.006  19.143  0.00  0.00      A     
ATOM   4493  CD2 LEU A 290       3.248 -14.222  17.971  0.00  0.00      A     
ATOM   4494 HD21 LEU A 290       3.791 -13.819  18.823  0.00  0.00      A     
ATOM   4495 HD22 LEU A 290       2.327 -14.684  18.322  0.00  0.00      A     
ATOM   4496 HD23 LEU A 290       2.988 -13.419  17.285  0.00  0.00      A     
ATOM   4497  C   LEU A 290       6.772 -13.108  15.255  0.00  0.00      A     
ATOM   4498  O   LEU A 290       7.778 -13.431  15.888  0.00  0.00      A     
ATOM   4499  N   TYR A 291       6.854 -12.459  14.088  0.00  0.00      A     
ATOM   4500  HN  TYR A 291       5.979 -12.200  13.657  0.00  0.00      A     
ATOM   4501  CA  TYR A 291       8.093 -12.337  13.285  0.00  0.00      A     
ATOM   4502  HA  TYR A 291       8.943 -12.597  13.914  0.00  0.00      A     
ATOM   4503  CB  TYR A 291       8.034 -13.365  12.133  0.00  0.00      A     
ATOM   4504  HB1 TYR A 291       8.964 -13.327  11.567  0.00  0.00      A     
ATOM   4505  HB2 TYR A 291       7.234 -13.079  11.452  0.00  0.00      A     
ATOM   4506  CG  TYR A 291       7.792 -14.801  12.570  0.00  0.00      A     
ATOM   4507  CD1 TYR A 291       6.474 -15.284  12.667  0.00  0.00      A     
ATOM   4508  HD1 TYR A 291       5.666 -14.643  12.359  0.00  0.00      A     
ATOM   4509  CE1 TYR A 291       6.229 -16.577  13.174  0.00  0.00      A     
ATOM   4510  HE1 TYR A 291       5.235 -16.968  13.294  0.00  0.00      A     
ATOM   4511  CZ  TYR A 291       7.307 -17.416  13.512  0.00  0.00      A     
ATOM   4512  OH  TYR A 291       7.061 -18.674  13.947  0.00  0.00      A     
ATOM   4513  HH  TYR A 291       7.892 -19.174  14.031  0.00  0.00      A     
ATOM   4514  CE2 TYR A 291       8.628 -16.952  13.371  0.00  0.00      A     
ATOM   4515  HE2 TYR A 291       9.452 -17.596  13.627  0.00  0.00      A     
ATOM   4516  CD2 TYR A 291       8.866 -15.645  12.907  0.00  0.00      A     
ATOM   4517  HD2 TYR A 291       9.880 -15.301  12.802  0.00  0.00      A     
ATOM   4518  C   TYR A 291       8.400 -10.915  12.755  0.00  0.00      A     
ATOM   4519  O   TYR A 291       9.335 -10.729  11.987  0.00  0.00      A     
ATOM   4520  N   ASP A 292       7.627  -9.904  13.145  0.00  0.00      A     
ATOM   4521  HN  ASP A 292       6.960 -10.110  13.875  0.00  0.00      A     
ATOM   4522  CA  ASP A 292       7.805  -8.481  12.792  0.00  0.00      A     
ATOM   4523  HA  ASP A 292       8.832  -8.178  12.982  0.00  0.00      A     
ATOM   4524  CB  ASP A 292       7.521  -8.259  11.289  0.00  0.00      A     
ATOM   4525  HB1 ASP A 292       6.643  -8.837  11.010  0.00  0.00      A     
ATOM   4526  HB2 ASP A 292       8.366  -8.618  10.701  0.00  0.00      A     
ATOM   4527  CG  ASP A 292       7.259  -6.792  10.931  0.00  0.00      A     
ATOM   4528  OD1 ASP A 292       7.982  -5.897  11.417  0.00  0.00      A     
ATOM   4529  OD2 ASP A 292       6.232  -6.499  10.283  0.00  0.00      A     
ATOM   4530  C   ASP A 292       6.843  -7.611  13.630  0.00  0.00      A     
ATOM   4531  O   ASP A 292       5.645  -7.858  13.644  0.00  0.00      A     
ATOM   4532  N   GLU A 293       7.254  -6.556  14.326  0.00  0.00      A     
ATOM   4533  HN  GLU A 293       6.495  -5.999  14.699  0.00  0.00      A     
ATOM   4534  CA  GLU A 293       8.537  -6.405  15.037  0.00  0.00      A     
ATOM   4535  HA  GLU A 293       9.300  -7.045  14.598  0.00  0.00      A     
ATOM   4536  CB  GLU A 293       9.067  -4.954  14.949  0.00  0.00      A     
ATOM   4537  HB1 GLU A 293       9.118  -4.668  13.898  0.00  0.00      A     
ATOM   4538  HB2 GLU A 293      10.091  -4.968  15.323  0.00  0.00      A     
ATOM   4539  CG  GLU A 293       8.321  -3.846  15.721  0.00  0.00      A     
ATOM   4540  HG1 GLU A 293       8.919  -2.934  15.658  0.00  0.00      A     
ATOM   4541  HG2 GLU A 293       8.258  -4.108  16.776  0.00  0.00      A     
ATOM   4542  CD  GLU A 293       6.924  -3.565  15.159  0.00  0.00      A     
ATOM   4543  OE1 GLU A 293       5.994  -4.376  15.395  0.00  0.00      A     
ATOM   4544  OE2 GLU A 293       6.754  -2.613  14.363  0.00  0.00      A     
ATOM   4545  C   GLU A 293       8.363  -6.876  16.490  0.00  0.00      A     
ATOM   4546  O   GLU A 293       9.187  -7.634  16.995  0.00  0.00      A     
ATOM   4547  N   ILE A 294       7.192  -6.583  17.073  0.00  0.00      A     
ATOM   4548  HN  ILE A 294       6.606  -5.913  16.585  0.00  0.00      A     
ATOM   4549  CA  ILE A 294       6.705  -7.083  18.371  0.00  0.00      A     
ATOM   4550  HA  ILE A 294       7.376  -7.881  18.682  0.00  0.00      A     
ATOM   4551  CB  ILE A 294       6.779  -5.988  19.468  0.00  0.00      A     
ATOM   4552  HB  ILE A 294       6.379  -6.415  20.388  0.00  0.00      A     
ATOM   4553  CG2 ILE A 294       8.247  -5.627  19.757  0.00  0.00      A     
ATOM   4554 HG21 ILE A 294       8.316  -5.030  20.666  0.00  0.00      A     
ATOM   4555 HG22 ILE A 294       8.675  -5.068  18.926  0.00  0.00      A     
ATOM   4556 HG23 ILE A 294       8.832  -6.535  19.908  0.00  0.00      A     
ATOM   4557  CG1 ILE A 294       5.940  -4.739  19.111  0.00  0.00      A     
ATOM   4558 HG11 ILE A 294       4.922  -5.055  18.902  0.00  0.00      A     
ATOM   4559 HG12 ILE A 294       6.343  -4.269  18.215  0.00  0.00      A     
ATOM   4560  CD  ILE A 294       5.856  -3.677  20.211  0.00  0.00      A     
ATOM   4561  HD1 ILE A 294       6.844  -3.281  20.441  0.00  0.00      A     
ATOM   4562  HD2 ILE A 294       5.226  -2.855  19.872  0.00  0.00      A     
ATOM   4563  HD3 ILE A 294       5.411  -4.111  21.106  0.00  0.00      A     
ATOM   4564  C   ILE A 294       5.322  -7.767  18.266  0.00  0.00      A     
ATOM   4565  O   ILE A 294       4.468  -7.593  19.140  0.00  0.00      A     
ATOM   4566  N   LYS A 295       5.100  -8.535  17.177  0.00  0.00      A     
ATOM   4567  HN  LYS A 295       5.913  -8.596  16.569  0.00  0.00      A     
ATOM   4568  CA  LYS A 295       4.051  -9.581  16.940  0.00  0.00      A     
ATOM   4569  HA  LYS A 295       4.555 -10.375  16.389  0.00  0.00      A     
ATOM   4570  CB  LYS A 295       3.538 -10.252  18.241  0.00  0.00      A     
ATOM   4571  HB1 LYS A 295       2.852 -11.053  17.967  0.00  0.00      A     
ATOM   4572  HB2 LYS A 295       2.977  -9.533  18.838  0.00  0.00      A     
ATOM   4573  CG  LYS A 295       4.661 -10.882  19.085  0.00  0.00      A     
ATOM   4574  HG1 LYS A 295       5.467 -10.167  19.222  0.00  0.00      A     
ATOM   4575  HG2 LYS A 295       5.063 -11.746  18.555  0.00  0.00      A     
ATOM   4576  CD  LYS A 295       4.198 -11.302  20.484  0.00  0.00      A     
ATOM   4577  HD1 LYS A 295       3.412 -12.052  20.409  0.00  0.00      A     
ATOM   4578  HD2 LYS A 295       3.820 -10.425  21.013  0.00  0.00      A     
ATOM   4579  CE  LYS A 295       5.394 -11.889  21.235  0.00  0.00      A     
ATOM   4580  HE1 LYS A 295       5.620 -12.877  20.823  0.00  0.00      A     
ATOM   4581  HE2 LYS A 295       6.270 -11.257  21.050  0.00  0.00      A     
ATOM   4582  NZ  LYS A 295       5.154 -11.976  22.695  0.00  0.00      A     
ATOM   4583  HZ1 LYS A 295       5.088 -11.050  23.110  0.00  0.00      A     
ATOM   4584  HZ2 LYS A 295       4.298 -12.456  22.951  0.00  0.00      A     
ATOM   4585  HZ3 LYS A 295       5.914 -12.463  23.163  0.00  0.00      A     
ATOM   4586  C   LYS A 295       2.906  -9.177  15.978  0.00  0.00      A     
ATOM   4587  O   LYS A 295       1.724  -9.320  16.309  0.00  0.00      A     
ATOM   4588  N   LYS A 296       3.253  -8.671  14.784  0.00  0.00      A     
ATOM   4589  HN  LYS A 296       4.246  -8.540  14.626  0.00  0.00      A     
ATOM   4590  CA  LYS A 296       2.329  -8.169  13.730  0.00  0.00      A     
ATOM   4591  HA  LYS A 296       1.361  -8.651  13.882  0.00  0.00      A     
ATOM   4592  CB  LYS A 296       2.105  -6.652  13.943  0.00  0.00      A     
ATOM   4593  HB1 LYS A 296       1.801  -6.518  14.981  0.00  0.00      A     
ATOM   4594  HB2 LYS A 296       1.262  -6.335  13.326  0.00  0.00      A     
ATOM   4595  CG  LYS A 296       3.276  -5.676  13.695  0.00  0.00      A     
ATOM   4596  HG1 LYS A 296       4.132  -5.970  14.298  0.00  0.00      A     
ATOM   4597  HG2 LYS A 296       2.958  -4.694  14.037  0.00  0.00      A     
ATOM   4598  CD  LYS A 296       3.693  -5.519  12.227  0.00  0.00      A     
ATOM   4599  HD1 LYS A 296       4.247  -6.398  11.906  0.00  0.00      A     
ATOM   4600  HD2 LYS A 296       2.789  -5.432  11.629  0.00  0.00      A     
ATOM   4601  CE  LYS A 296       4.534  -4.271  11.956  0.00  0.00      A     
ATOM   4602  HE1 LYS A 296       4.032  -3.411  12.407  0.00  0.00      A     
ATOM   4603  HE2 LYS A 296       4.585  -4.119  10.873  0.00  0.00      A     
ATOM   4604  NZ  LYS A 296       5.900  -4.406  12.492  0.00  0.00      A     
ATOM   4605  HZ1 LYS A 296       5.873  -4.769  13.438  0.00  0.00      A     
ATOM   4606  HZ2 LYS A 296       6.494  -5.016  11.921  0.00  0.00      A     
ATOM   4607  HZ3 LYS A 296       6.365  -3.511  12.608  0.00  0.00      A     
ATOM   4608  C   LYS A 296       2.673  -8.528  12.265  0.00  0.00      A     
ATOM   4609  O   LYS A 296       2.162  -7.878  11.356  0.00  0.00      A     
ATOM   4610  N   TYR A 297       3.528  -9.524  12.004  0.00  0.00      A     
ATOM   4611  HN  TYR A 297       3.896 -10.027  12.798  0.00  0.00      A     
ATOM   4612  CA  TYR A 297       3.960  -9.936  10.640  0.00  0.00      A     
ATOM   4613  HA  TYR A 297       4.559  -9.133  10.208  0.00  0.00      A     
ATOM   4614  CB  TYR A 297       4.863 -11.174  10.787  0.00  0.00      A     
ATOM   4615  HB1 TYR A 297       4.274 -11.984  11.204  0.00  0.00      A     
ATOM   4616  HB2 TYR A 297       5.636 -10.949  11.519  0.00  0.00      A     
ATOM   4617  CG  TYR A 297       5.537 -11.712   9.536  0.00  0.00      A     
ATOM   4618  CD1 TYR A 297       4.840 -12.588   8.679  0.00  0.00      A     
ATOM   4619  HD1 TYR A 297       3.798 -12.817   8.867  0.00  0.00      A     
ATOM   4620  CE1 TYR A 297       5.499 -13.183   7.584  0.00  0.00      A     
ATOM   4621  HE1 TYR A 297       4.972 -13.861   6.932  0.00  0.00      A     
ATOM   4622  CZ  TYR A 297       6.862 -12.914   7.351  0.00  0.00      A     
ATOM   4623  OH  TYR A 297       7.513 -13.505   6.316  0.00  0.00      A     
ATOM   4624  HH  TYR A 297       8.438 -13.259   6.342  0.00  0.00      A     
ATOM   4625  CE2 TYR A 297       7.563 -12.038   8.205  0.00  0.00      A     
ATOM   4626  HE2 TYR A 297       8.610 -11.839   8.038  0.00  0.00      A     
ATOM   4627  CD2 TYR A 297       6.898 -11.435   9.291  0.00  0.00      A     
ATOM   4628  HD2 TYR A 297       7.447 -10.785   9.958  0.00  0.00      A     
ATOM   4629  C   TYR A 297       2.794 -10.185   9.649  0.00  0.00      A     
ATOM   4630  O   TYR A 297       2.892  -9.835   8.473  0.00  0.00      A     
ATOM   4631  N   THR A 298       1.683 -10.704  10.188  0.00  0.00      A     
ATOM   4632  HN  THR A 298       1.760 -10.918  11.170  0.00  0.00      A     
ATOM   4633  CA  THR A 298       0.276 -10.749   9.702  0.00  0.00      A     
ATOM   4634  HA  THR A 298       0.032 -11.774   9.437  0.00  0.00      A     
ATOM   4635  CB  THR A 298      -0.656 -10.291  10.823  0.00  0.00      A     
ATOM   4636  HB  THR A 298      -0.743  -9.210  10.757  0.00  0.00      A     
ATOM   4637  CG2 THR A 298      -2.040 -10.921  10.734  0.00  0.00      A     
ATOM   4638 HG21 THR A 298      -2.028 -11.897  11.216  0.00  0.00      A     
ATOM   4639 HG22 THR A 298      -2.768 -10.281  11.230  0.00  0.00      A     
ATOM   4640 HG23 THR A 298      -2.333 -11.041   9.695  0.00  0.00      A     
ATOM   4641  OG1 THR A 298      -0.166 -10.620  12.106  0.00  0.00      A     
ATOM   4642  HG1 THR A 298      -0.902 -10.449  12.716  0.00  0.00      A     
ATOM   4643  C   THR A 298      -0.121  -9.887   8.503  0.00  0.00      A     
ATOM   4644  OT1 THR A 298       0.174  -8.671   8.496  0.00  0.00      A     
ATOM   4645  OT2 THR A 298      -0.855 -10.388   7.630  0.00  0.00      A     
TER
END
